# Supplementary material for: Comprehensive micro-scaled proteome and phosphoproteome characterization of archived retrospective cancer repositories
Source: Nat Commun. 2021 Jun 11;12:3576. doi: 10.1038/s41467-021-23855-w (PMC8196151; doi:10.1038/s41467-021-23855-w)
Supplement: Supplementary file 4 — Supplementary Data 1 [file 41467_2021_23855_MOESM4_ESM.xlsx]

## Sheet: Sheet1
Unique identifier	Gene	Razor + unique peptides	Unique peptides	Intensity DTR1	Intensity DTR2	Intensity DTR3	Intensity DTR4	Intensity SDC1	Intensity SDC2	Intensity SDC3	Intensity SDC4	Intensity SDS1	Intensity SDS2	Intensity SDS3	Intensity SDS4
0	SERPINB6	12	11	153690000	148490000	50526000	27001000	3323600	763750	2215300	0	351080000	322220000	410590000	376590000
1	CEACAM5	3	2	44835000	41692000	20274000	19319000	0	0	0	302500	61104000	173820000	113740000	174790000
2	hCG_2014768;TMA7	1	1	0	0	0	0	273530	0	0	0	4793800	11046000	6874400	9691300
3	HDGFRP3	2	1	0	0	0	0	0	0	5820400	1675700	7171200	14872000	0	29246000
4	DNPEP	18	9	405260000	381100000	98290000	102140000	526530	0	56540000	518040	1913100000	1832600000	2344400000	2004900000
5	HDLBP	17	17	76540000	163340000	19870000	22218000	0	0	0	0	66321000	38917000	423410000	255580000
6	RPS9	12	12	115010000	197400000	22438000	23444000	0	0	0	0	767760000	752930000	2256400000	1631900000
7	EHD1	14	8	52848000	161490000	10259000	16660000	0	0	0	0	179580000	326460000	616090000	565400000
8	SERPINA1	1	1	14037000	56162000	12707000	5440300	1870400	922490	909740	809730	40850000	497910000	234490000	371030000
9	YTHDF3;YTHDF1	1	1	0	0	0	0	0	0	0	0	0	0	23875000	0
10	PSMA2	6	6	17254000	0	14264000	8252300	0	594810	0	1194100	583320000	682960000	418790000	711960000
11	DIABLO	2	2	1941000	6132000	748160	0	0	0	0	0	0	0	19915000	27060000
12	BAT3;BAG6	7	7	30582000	9330000	0	0	0	0	0	0	0	40593000	72542000	108020000
13	HM13	1	1	0	4139500	0	0	0	0	0	0	0	0	2495400	0
14	IGKV2D-28	2	1	47913000	160580000	25591000	46960000	0	0	3643800	4014400	377770000	133570000	99384000	89609000
15	IGKV2-24;IGKV2D-24	2	1	16449000	30574000	3773500	0	286060	0	0	0	30783000	68939000	102180000	70610000
16	IGKV1-8;IGKV1-9;IGKV1-27	1	1	11684000	0	0	0	0	0	0	0	25352000	15163000	29775000	16644000
17	EPPK1	9	9	33040000	57584000	3084200	20263000	0	0	0	0	5039800	0	24861000	26224000
18	TNPO2	1	1	1494700	0	0	0	0	0	0	0	0	0	0	0
19	IGHV3OR16-12	1	1	0	0	0	0	0	0	0	0	0	0	0	20786000
20	IGHV1OR15-1	1	1	0	0	0	0	0	0	0	0	0	21678000	26574000	24567000
21	TAF15	2	2	0	0	0	0	0	0	0	0	20726000	50097000	0	15933000
22	NUCB2;Nucb2	8	8	0	31280000	796970	0	0	0	0	0	33517000	56179000	59914000	57356000
23	TXNRD1	7	6	11775000	14257000	7852200	4715800	0	0	0	0	235270000	234580000	462230000	355590000
24	GPX4	3	3	24487000	0	0	0	388400	0	0	333000	30493000	50555000	113000000	85620000
25	PGM3	1	1	0	0	0	0	0	0	0	0	0	0	0	0
26	HMOX2	4	4	18708000	0	0	0	0	0	0	0	64303000	42813000	59781000	60677000
27	TMC4	1	1	0	0	0	0	0	0	0	0	0	0	20767000	0
28	ACOT2;ACOT1	8	8	6230700	56728000	6524000	25947000	0	0	0	0	15157000	107110000	214510000	170690000
29	C11orf54	6	6	0	21276000	0	2751500	0	0	0	0	32530000	34148000	75653000	61635000
30	EIF2B4	1	1	0	0	0	0	0	0	0	0	0	0	15744000	0
31	COL1A2	12	12	533480000	2397400000	203020000	144790000	1485600	817230	687610	615570	74019000	322100000	335430000	341370000
32	NDUFS7	1	1	0	0	0	0	0	0	0	0	31706000	15934000	38744000	31673000
33	BCL2L13	2	2	0	0	0	0	0	0	0	0	0	7889700	28161000	13466000
34	KHSRP	13	13	296510000	290680000	24636000	44510000	342080	0	0	0	252110000	414670000	362310000	412410000
35	PABPC1;PABPC3	20	12	328790000	365670000	64391000	46055000	30783000	328770	9988300	503400	786480000	1123400000	1300900000	1283500000
36	PYCR2;PYCR1	2	2	0	0	0	0	0	0	0	0	0	0	0	36084000
37	UBXN1	4	4	33011000	25754000	2129200	2844400	0	0	0	0	53008000	87527000	87747000	75584000
38	GPErik;GYPA	3	3	0	0	0	0	3079000	403580	0	0	94747000	120220000	105210000	47238000
39	MAGT1	3	3	0	2778800	0	1198200	0	0	0	0	0	0	0	12944000
40	VPS45	1	1	0	0	0	0	0	0	0	0	8940300	0	0	0
41	CTNNBL1	3	3	0	4366600	0	0	0	0	0	0	20526000	0	0	11389000
42	SPCS2	3	3	8130500	10574000	545930	739910	0	0	0	0	0	1678400	17921000	18074000
43	OSTC	1	1	15043000	0	0	3452700	0	0	0	0	0	0	0	26550000
44	TPSAB1;TPSB2	12	12	1052400000	1160300000	178710000	276530000	10087000	2213300	9650200	29946000	3175100000	5766600000	6680400000	5695400000
45	HNRNPDL	5	5	45562000	98040000	15214000	19839000	1166400	0	480240	774480	281540000	358580000	478370000	428060000
46	PSMD13	9	9	0	24834000	0	0	0	0	0	2150000	104690000	109460000	92303000	128710000
47	SYNJ2BP-COX16;SYNJ2BP	3	3	28811000	11842000	0	0	0	0	0	0	21169000	27145000	32449000	24284000
48	SLIRP	6	6	0	0	26123000	0	0	0	0	0	20234000	135890000	62813000	71489000
49	GPX1	12	12	122680000	149070000	26333000	47695000	2478100	382840	1912400	2584500	826920000	1148500000	1099100000	1013500000
50	RPS24	4	4	16571000	41889000	0	0	26098000	7351600	26455000	15691000	641240000	490280000	930360000	1011700000
51	EIF5B	3	3	0	21293000	0	0	0	0	0	0	20801000	27444000	0	39313000
52	BSG	3	3	0	0	0	793560	0	0	0	0	46306000	45186000	72877000	68005000
53	MYCBP	2	2	0	0	0	0	0	0	0	0	28746000	24253000	0	55090000
54	SMAP2	2	2	0	0	0	0	0	0	0	0	10287000	13852000	37083000	21324000
56	PRKACB	3	1	36587000	35705000	7559600	10731000	0	0	0	0	85827000	49440000	147510000	56948000
57	COG1	3	3	0	0	0	0	0	0	0	0	1605100	0	6321800	0
58	MUC1	6	6	96961000	72014000	24529000	14228000	3237100	439710	1728500	594090	414820000	273440000	509840000	291910000
59	CLTC	63	63	2356000000	2375700000	576480000	579790000	0	0	0	364370	740050000	505710000	1894500000	2243900000
60	POLR2E	3	3	0	0	0	0	0	0	0	0	0	25474000	867390	17673000
61	ALOX5AP	2	2	40001000	63364000	3951000	0	0	0	0	0	0	0	44649000	0
62	CRYL1	2	2	0	0	0	0	0	0	0	0	0	41830000	53801000	48325000
63	SH3GLB1	7	6	29370000	37775000	13171000	0	1718600	0	1406500	963960	72661000	228010000	246070000	202950000
64	NOMO1;NOMO3;NOMO2	3	3	29035000	5818000	0	0	0	0	0	0	0	0	2620200	0
65	PHF2;PHF8	1	1	0	0	0	0	0	0	0	0	0	0	0	0
66	ABCB7	1	1	3415500	0	0	0	0	0	0	0	0	0	0	0
67	PSMD1	11	11	34195000	44895000	29450000	7134100	0	0	0	0	47734000	103830000	380570000	347450000
68	SELM	2	2	0	0	8257400	0	0	0	0	0	18969000	20223000	25018000	23004000
69	DCAF7	1	1	0	0	0	0	0	0	0	0	9814700	0	0	0
70	TRAPPC3	1	1	13288000	0	2954800	5906800	0	0	0	0	45036000	37052000	57625000	48734000
71	GMPR2	4	4	0	0	0	0	0	0	0	0	49557000	20919000	19552000	14687000
72	PRODH	1	1	0	0	0	0	0	0	0	0	7192800	0	0	0
73	THOC1	1	1	0	0	0	0	0	0	0	0	0	0	14047000	0
74	TPM3	23	0	1098500000	1491400000	830530000	912610000	14008000	3338900	8244500	8605700	3252500000	2584500000	6179900000	2652700000
75	CFAP99	1	1	886930000	1661400000	294840000	356450000	404180	0	0	0	0	39784000	90278000	0
76	APOBEC3D;bK150C2.9;APOBEC3C;APOBEC3F	1	1	0	0	0	0	0	0	0	0	0	0	27628000	0
77	NDUFA10	3	3	33536000	33270000	5221400	11537000	0	0	0	0	31090000	62121000	54396000	123240000
78	CDH1	8	8	0	87957000	13189000	5731300	0	0	0	0	0	49230000	0	29005000
79	RPL17;RPL17-C18orf32	7	7	85847000	80438000	30972000	3414100	434120	1926600	5634600	0	579240000	845460000	848570000	1000800000
80	ASNA1	4	4	19089000	26716000	7028600	10094000	0	0	0	0	81203000	146590000	11136000	124410000
81	ESYT2	7	7	5269800	28182000	4246600	3526400	0	0	0	0	0	0	35646000	54514000
82	VTA1	3	3	8786600	0	0	0	0	0	0	0	6955000	28325000	0	36003000
83	Em:AP000351.3;GSTT2;GSTT2B	1	1	0	0	0	0	0	0	0	0	0	0	0	0
84	AP2M1	1	1	0	0	0	0	0	0	0	0	0	0	0	21780000
85	F11R	2	2	0	0	0	0	0	0	0	0	753720	0	63154000	0
86	DNAH11	2	2	0	12878000	0	0	0	0	0	0	0	825070	0	0
87	TAP2	5	5	22863000	37111000	0	1624500	0	0	0	0	0	0	3450300	0
88	PDLIM3	2	2	0	0	0	0	0	0	0	0	22856000	21644000	17007000	19786000
89	SPAG9;MAPK8IP3	1	1	0	0	3586600	0	0	0	0	0	0	0	0	9639700
90	SIRT2	1	1	0	10369000	0	0	0	0	0	0	0	0	0	18464000
91	C11orf31;SELH	3	3	0	0	0	1596300	0	0	0	0	7771400	0	39748000	40210000
92	TPD52L2	10	10	95011000	72828000	31833000	25230000	1121500	0	572680	299860	290130000	292650000	467680000	543260000
93	UGP2	16	16	163160000	68410000	7322500	22156000	0	0	0	0	589430000	676130000	1015300000	666770000
94	PTGES3	8	8	6537300	8601800	0	0	2230200	907350	13073000	2201400	159370000	235290000	79620000	254090000
95	C16orf13	2	2	0	11144000	0	0	0	0	0	0	0	0	0	0
96	RAVER1	3	3	378450	0	0	0	0	0	0	0	0	0	19532000	12573000
97	MAP7	2	2	0	4878100	0	0	0	0	0	0	0	0	0	7639600
98	EIF3H	2	2	0	0	0	0	0	0	0	0	13381000	13749000	0	25413000
99	RNASET2	1	1	0	0	0	0	0	0	0	0	0	0	19109000	0
100	IDH3B	8	8	680470	906030	0	0	0	0	0	0	63074000	37016000	117000000	112560000
101	NID2	7	7	20024000	117420000	13639000	0	0	0	0	0	0	0	0	0
102	BOLA2	3	3	0	14353000	9641800	4907100	469360	0	0	651900	52668000	73950000	112520000	162830000
103	SBDS	7	7	11897000	8255400	0	2126100	0	0	0	0	71627000	59764000	159040000	45151000
104	HYOU1	30	30	277770000	221460000	76840000	25815000	7294100	2880600	6848100	8690300	743300000	1249600000	1352000000	1147600000
105	WDR13	1	1	11869000	11629000	0	0	0	0	0	0	0	23120000	0	30573000
106	COL12A1	15	15	117020000	204780000	26567000	22518000	0	0	0	0	0	0	61916000	0
107	CTSH	7	7	0	0	1574300	0	1236300	387520	38949000	1141000	167280000	328410000	389910000	459900000
108	RBM26;RBM27	1	1	0	0	0	0	0	0	0	0	0	0	0	6620500
109	SNX12	4	4	2165600	24943000	0	0	0	0	1032700	386300	4449300	0	24809000	18753000
110	COL6A1	32	32	2388000000	3187300000	1115600000	1050700000	10045000	1389300	6721500	2522000	1365300000	2148100000	1986300000	1912100000
111	CADM1	1	1	0	0	0	0	0	0	0	0	0	0	0	15371000
112	OAS2	2	2	10627000	13554000	0	0	0	0	0	0	0	0	14886000	27453000
113	HNRNPM	37	37	728260000	1165800000	195730000	44481000	8945300	938970	7942100	5780400	3832700000	4162800000	4691200000	4258600000
114	DHRS7	5	5	0	37707000	6871300	9634200	0	0	571540	0	31937000	0	27115000	14230000
115	39692	9	7	32330000	26892000	11218000	0	0	0	0	0	73488000	101640000	250820000	30476000
116	BIN2;AMPH	2	1	0	0	0	0	0	0	0	0	767310	16349000	16212000	0
117	STAU1	3	3	0	4148500	0	0	0	0	0	0	0	0	29571000	7450300
118	NDUFA5	2	2	16198000	8907000	0	7158100	0	0	0	0	46183000	56459000	46435000	50348000
119	GPX3	6	6	0	0	0	0	0	0	0	0	136650000	143230000	23365000	102550000
120	COPS7B	2	2	0	0	0	0	0	0	0	0	0	0	29625000	15792000
121	PSME2	10	10	304630000	548800000	103130000	70691000	6733000	447350	0	8111000	1302800000	2114500000	1035000000	2447100000
122	AGRN	13	13	28287000	118660000	8649800	7906100	0	0	0	0	24005000	32658000	24400000	10957000
123	C1S	2	2	0	7277700	2947900	0	0	0	0	0	0	41104000	0	0
124	AP2B1	7	7	28691000	38471000	0	23587000	0	0	0	0	34911000	0	111340000	106010000
125	CNN2	7	6	4465200	31352000	3132900	14369000	313500	0	0	0	17344000	145770000	361830000	83002000
126	PTGS1	1	1	0	0	0	0	0	0	0	0	0	0	40354000	0
127	RBFOX2;RBFOX1;RBFOX3	1	1	0	0	0	0	1094200	0	0	990550	0	0	0	0
128	KANK3	1	1	0	12151000	0	0	0	0	0	0	0	0	0	0
129	SRSF3	3	3	154260000	11940000	44888000	13756000	5143900	761090	4816700	4735200	66343000	0	83450000	497680
130	NOP16	2	2	0	0	0	0	0	0	0	0	1079400	20813000	0	23434000
131	PSMC6	11	11	13023000	67801000	11606000	0	0	0	0	0	318880000	109450000	244090000	278080000
132	ISG15	2	2	0	0	0	0	0	0	0	0	0	3085100	27967000	2610300
133	CD99	1	1	0	0	0	0	0	0	0	0	1034900	0	0	0
134	SAA2-SAA4;SAA4	1	1	0	0	0	0	0	0	0	0	4401800	19774000	11419000	12216000
135	PYCRL	2	2	0	0	0	0	0	0	0	0	5126400	0	0	29992000
136	LAMA4	7	7	38675000	59388000	3661900	0	0	0	0	0	0	0	8298500	0
137	WDR18	2	2	0	0	0	0	0	0	0	0	0	0	22005000	31291000
138	MBNL1;MBLL;MBNL2	2	2	0	0	0	0	0	0	0	0	0	0	0	40367000
139	VDAC2	9	9	50030000	50126000	6034700	18022000	283330	0	0	0	384390000	490900000	922810000	745100000
140	CUL4A	5	1	12972000	0	3556100	0	0	0	0	0	54838000	57485000	19440000	71776000
141	TTN	5	5	5981300	13798000	0	0	0	0	0	4637900	595090000	3154900000	886050000	248400000
142	HNRNPUL1	12	12	19265000	72049000	3094400	1621600	0	0	0	0	117260000	183260000	294270000	420830000
143	EPB41L3	7	7	7989800	35281000	4867000	2561600	213020	0	0	0	36478000	23666000	61082000	0
144	SYNE2	2	2	0	3571400	0	0	0	0	0	0	19460000	61426000	0	0
145	MRPL19	3	3	19921000	6315000	4346000	6922800	0	0	0	0	14069000	15169000	0	17520000
147	SNX6	6	6	12456000	8178800	14220000	0	0	0	0	0	13375000	36851000	63356000	64744000
148	PCMT1	9	9	46903000	16340000	3819000	8335000	510880	0	0	0	178730000	320390000	211750000	304140000
149	ABLIM1	2	2	0	0	614030	0	0	0	0	0	0	0	17596000	15391000
150	MYO6	8	8	31297000	20761000	0	5853000	0	0	0	0	16982000	11667000	185560000	80907000
151	NOLC1	2	2	14808000	2587500	493090	0	0	0	0	0	21086000	26267000	25668000	24045000
152	OGFR	4	4	0	0	0	0	0	0	0	0	0	38251000	0	7271900
153	CCBL2	2	2	0	7929700	0	0	0	0	0	0	21088000	12859000	62729000	27489000
154	SNRPC	3	3	0	0	0	0	0	0	0	0	0	0	77083000	75233000
155	ABI1	3	3	0	0	0	0	0	0	0	0	0	0	101880000	51543000
156	FAM213B	1	1	0	4812700	0	0	0	0	0	0	0	0	12434000	14152000
157	IGKV3D-11	2	2	0	0	14500000	19607000	0	0	0	0	90258000	320530000	324120000	516760000
158	IGHD	2	2	0	9591200	0	4907500	0	0	0	0	0	31638000	59192000	37394000
159	IGHV3-49	1	1	12867000	22477000	0	0	0	0	0	0	31412000	0	0	0
160	MFF	2	2	0	10094000	4532800	0	0	0	0	0	0	0	0	28321000
161	CASP8	2	2	0	0	0	0	0	0	0	0	0	0	3986600	6005800
162	SFXN3	8	8	28231000	53267000	5262900	11434000	0	0	0	0	18013000	54242000	125530000	70801000
163	COG4	1	1	0	0	0	0	0	0	0	0	0	0	20264000	19907000
164	MBD1	1	1	0	0	0	0	0	0	0	0	0	0	3740600	4211400
165	HADH	8	8	118120000	114260000	31114000	10379000	30358000	0	582280	0	596730000	417360000	869850000	750120000
166	EXOC5	2	2	6094700	4294100	0	0	0	0	0	0	0	0	0	0
167	PLS3	24	22	290370000	335590000	45487000	62239000	581320	0	2026700	1655800	1082000000	1314300000	1008300000	1191000000
168	C1QB	5	5	7220200	62019000	4346400	5412600	0	0	0	0	30168000	97806000	122050000	60479000
169	TAPBP	5	5	12249000	72911000	4179700	0	0	0	0	0	87983000	103430000	221360000	85573000
170	PITPNB	2	2	46195000	23613000	13657000	10375000	0	0	0	0	30537000	23895000	0	33355000
171	IARS	16	16	44610000	69970000	21050000	14475000	0	0	0	0	271430000	30657000	315900000	80187000
172	CSTF1	1	1	0	12852000	0	0	0	0	0	0	0	18087000	0	29077000
173	LIPA	2	2	0	0	0	0	0	545290	0	0	25859000	52344000	0	47965000
174	SCAF8;SCAF4	2	2	0	0	0	0	0	0	0	0	0	7407100	11710000	0
175	POU2F3;POU2F2;POU2F1	1	1	0	0	0	0	0	0	0	0	0	11099000	0	0
176	FKBP15	2	2	0	6777500	0	0	0	0	0	0	0	8098900	0	10201000
177	C16orf89	4	4	15769000	14805000	0	0	0	0	0	0	11699000	30500000	37253000	32676000
178	IVD	11	11	70925000	41607000	11964000	1027200	28891000	0	19736000	11962000	134540000	167090000	398040000	355530000
179	RNF213	2	2	0	8837400	0	0	0	0	0	0	72246000	0	0	0
180	ILK	14	14	133090000	258910000	30785000	9823000	0	0	0	0	135860000	270210000	204500000	220220000
181	NCEH1	1	1	24795000	19879000	4573700	0	0	0	0	0	0	0	24873000	20353000
182	CUL2	1	1	0	0	0	0	0	0	0	0	7006900	0	12370000	10137000
183	PPFIBP1	1	1	7371700	0	0	0	0	0	0	0	0	0	0	0
184	C14orf2;MP68	2	2	0	0	0	0	0	0	0	0	0	0	35740000	0
185	GPI	24	18	277560000	422140000	72281000	65124000	15964000	1180400	50850000	2280700	1581700000	2356000000	4624800000	3654500000
186	TMED7-TICAM2;TMED7	6	6	41936000	231960000	74634000	19422000	0	0	0	0	79195000	352790000	694350000	611610000
187	SULT1A4;SULT1A3	7	2	9313400	80789000	10281000	11482000	0	0	0	0	28291000	67932000	53245000	44193000
188	CORO7-PAM16;CORO7	9	9	0	25298000	2277300	3240600	0	0	0	0	29421000	11890000	82631000	0
189	MED24	1	1	0	0	0	0	0	0	0	0	0	0	0	3199700
190	NAA15;NAA16	2	2	0	0	0	0	0	0	0	0	0	0	58728000	6506400
191	IGHV3-74;IGHV3-66;IGHV3OR16-13	3	1	82252000	40176000	20142000	22179000	382770	0	0	0	40923000	229820000	330180000	229910000
192	IGHV3-72;IGHV3-73;IGHV3-15	2	2	272430	55814000	7932900	8999600	0	0	0	0	38803000	106040000	0	94791000
193	SRSF7	5	4	490400000	450440000	181050000	207600000	4346100	854640	5689100	3422500	334420000	383860000	573770000	526630000
194	FIP1L1	1	1	0	0	0	0	0	0	0	0	0	10947000	0	19570000
195	LARP1	3	3	0	0	0	0	0	0	0	0	0	27247000	59108000	46440000
196	C11orf98	1	1	25007000	21826000	12378000	6821200	0	0	0	0	58262000	50223000	67317000	0
197	IGLL5;IGLC1	2	2	971060	0	0	0	0	0	0	0	22864000	22429000	27806000	15879000
198	DAD1	2	2	83352000	96665000	32789000	37449000	0	0	0	0	0	0	13388000	99492000
199	TUBB3	2	1	0	21865000	8888100	9758100	0	0	0	0	0	0	13209000	16043000
200	ACAA2	12	12	125040000	200470000	34455000	26639000	618770	0	0	351000	284930000	765980000	776300000	658520000
201	IGHV3OR16-9	1	1	14355000	8353200	1310300	0	0	0	0	0	57629000	57617000	52118000	74286000
202	TPT1	6	6	84583000	28184000	0	10044000	1890900	0	2039100	1796200	225070000	574900000	622570000	502810000
203	C21orf33	6	6	65341000	82514000	7327300	13954000	0	975010	0	2422200	183280000	152760000	217710000	205550000
204	IGKV1D-13	1	1	14080000	0	0	0	0	0	0	0	35344000	40713000	46047000	42665000
205	POLR2J3;POLR2J;POLR2J2	1	1	0	0	0	0	0	0	1834400	1916500	0	0	0	0
206	IGHV1-3;IGHV1-69-2	1	1	2048400	9745700	0	0	0	0	0	0	0	0	0	0
207	TM9SF4	2	2	16345000	9317700	0	0	0	0	0	0	0	0	0	0
208	MGLL	3	3	26219000	0	0	584900	0	0	0	0	62019000	49396000	118700000	63420000
209	CRTAC1	2	2	0	18569000	0	0	0	0	0	0	0	0	0	0
210	DLG1;DLG2	1	1	0	3633200	0	0	0	0	0	0	0	0	0	0
211	SET;SETSIP	8	8	509660000	696190000	126990000	107160000	792870000	34591000	323300000	473470000	1382800000	1850100000	1608800000	1743900000
212	NELFA	1	1	0	0	0	0	0	0	0	0	0	12864000	0	5857000
213	ARSA	4	4	0	0	0	0	0	0	0	0	30196000	26477000	26532000	13686000
214	RPSA	16	16	619670000	684300000	116040000	110720000	11684000	1760400	23911000	7873900	2142900000	1930700000	2096900000	2258000000
215	HTRA2	3	3	0	7590200	0	0	0	0	0	0	0	7534000	55933000	18894000
217	DDX46	5	5	4040800	0	0	0	0	0	0	0	17992000	0	52796000	8001400
218	ECI2	4	4	0	0	0	0	0	0	0	0	36800000	30387000	70163000	93743000
219	SCOC	1	1	0	9122100	0	0	0	0	0	0	4505500	15674000	9204000	0
220	CAST	12	4	89179000	71440000	0	14641000	0	0	0	0	165450000	212400000	214110000	209540000
221	CHD4	10	8	19210000	11335000	0	0	0	0	0	0	21976000	18275000	68986000	71253000
222	CAPNS1	9	9	59965000	254220000	42489000	28440000	11395000	1457000	66541000	7800500	449520000	795930000	909370000	819930000
223	PPFIA3	1	1	15304000	141300000	16491000	23139000	0	0	0	0	0	0	0	0
224	NDUFA6	6	6	0	14502000	8478900	5133900	694470	0	846310	489800	341920000	340180000	643090000	367300000
225	DDOST	10	10	387000000	248440000	115310000	72019000	0	0	0	0	163470000	139910000	461510000	346560000
226	CUL1	1	1	0	0	0	0	0	0	0	0	10463000	0	19126000	0
227	ENOPH1	2	2	0	0	0	0	0	0	0	0	24868000	32975000	0	13266000
228	BET1L	1	1	0	0	0	0	0	0	0	0	0	0	0	0
229	EPB41L1	5	2	27960000	12738000	0	9398500	0	0	0	0	63135000	21278000	109960000	43523000
230	IGHV1-18	2	2	1831400	0	491790	0	0	0	0	0	0	0	0	16723000
231	IGHV3-35	1	1	0	8535500	0	0	0	0	0	0	0	0	0	0
232	IGHV5-51	1	1	10073000	0	2674600	0	0	0	0	0	0	0	14122000	15411000
233	IGHV4-61	1	1	0	16218000	2226600	1906900	227180	0	0	0	0	0	55880000	34084000
234	TBXAS1	2	2	5845700	0	753530	0	0	0	0	0	0	0	0	0
235	IGKV1-12;IGKV1-6	1	1	0	0	0	0	0	0	361660	0	22108000	23530000	30340000	22045000
236	HLA-DQB1	10	0	103180000	262340000	29483000	30589000	427630	0	0	603850	227480000	568420000	592320000	465790000
237	SLC25A22;SLC25A18	2	2	0	0	0	0	0	0	0	0	0	0	20757000	0
238	MAP4K4	2	1	9469700	7931500	0	0	0	0	0	0	6934700	30503000	0	0
239	UBE2A	1	1	0	0	0	0	0	0	0	0	0	15645000	0	0
240	DDX3X;DDX3Y	21	21	117870000	150760000	40955000	50479000	0	0	0	0	154750000	97098000	520580000	173310000
241	SPTAN1	86	86	1511100000	1966000000	493650000	426650000	457860	0	0	0	492580000	1143800000	1203400000	1101200000
242	TBL1XR1;TBL1Y;TBL1X	2	2	0	5914600	0	0	0	0	0	0	0	89359000	105520000	99651000
243	ARFGAP2	3	3	31844000	27669000	6632400	8198800	0	0	0	0	0	15055000	7445200	47334000
244	FHL1	4	4	49478000	70092000	0	1001200	0	0	0	0	36603000	79272000	193940000	153210000
245	MYO18A	5	5	4256800	17720000	0	0	0	0	0	0	0	0	0	2356200
246	TBC1D24	1	1	0	0	0	0	0	0	0	0	24942000	17693000	0	25376000
247	LCP2	1	1	0	0	0	0	0	0	0	0	13873000	0	0	0
248	SLC9A6	1	1	0	7967400	3684000	0	0	0	0	0	0	0	0	0
249	HLA-DQB2	1	1	0	0	0	0	0	0	0	0	0	0	6149900	0
250	HLA-F	1	1	0	0	0	0	0	0	0	0	0	0	0	0
251	DIAPH1	12	12	23908000	23809000	0	10497000	558240	0	0	819890	48848000	39846000	44887000	58229000
252	PPP1R18	1	1	23144000	0	0	0	0	0	0	0	0	0	36975000	0
253	HLA-A	1	1	0	2102700	0	348600	0	0	0	0	0	1414400	2270500	1749200
254	HLA-DMB	2	2	4691200	0	0	0	0	0	0	0	961590	0	869480	593840
255	MRPS18B	1	1	0	0	0	0	0	0	0	0	0	0	17376000	20887000
256	C2	2	2	9099000	5047500	0	3091800	0	0	0	0	0	0	0	7359900
257	HSPA1B;HSPA1A	27	14	1659700000	1806800000	522850000	687120000	29848000	10660000	41499000	39037000	3253200000	3395600000	4691500000	3049000000
258	PSMB9	6	6	41518000	28325000	7973800	373970	0	734040	1442300	0	143480000	305730000	292640000	164610000
259	ABHD16A	2	2	13472000	11152000	0	3770000	0	0	0	0	0	0	0	0
260	HLA-DRB4	3	3	25432000	8112600	0	0	0	0	0	0	43109000	139820000	271520000	172960000
261	GBA	2	2	0	0	0	0	0	0	0	0	0	22525000	0	6983500
262	IGHA2	2	2	0	0	3091400	0	0	0	0	0	44413000	96166000	91369000	119000000
263	ABCC6	2	2	6007300	0	1490500	0	0	0	0	0	0	0	0	0
264	HLA-DRA	8	7	1522500000	1437300000	370880000	447640000	34032000	5927300	26755000	27694000	3950700000	3146500000	4344600000	4835900000
265	OCLN	2	2	0	0	3627800	0	0	0	0	0	0	15072000	0	0
266	SCRIB	2	2	0	0	363960	1415300	0	0	0	0	0	0	0	0
267	SERPINF2	8	8	4845000	0	0	0	0	0	0	0	113210000	180580000	132510000	140440000
268	HLA-G	1	1	0	0	0	0	0	0	0	0	0	0	143970000	0
269		1	0	0	0	0	0	0	0	0	0	53523000	62912000	51240000	36097000
270	ABR;BCR	1	1	13698000	0	0	0	0	0	0	0	0	0	0	8983100
271	BDH1	3	3	2972400	12593000	11072000	0	0	0	0	0	0	8350000	18434000	12442000
272	PUF60	11	11	47397000	29796000	7485200	11623000	0	0	665550	450390	56199000	241880000	173650000	127030000
273	DECR2	2	2	0	0	0	0	0	0	0	0	13351000	62444000	63263000	0
274	AIM1	1	1	0	0	0	0	0	0	0	0	0	0	0	3411200
275	ARMC10	2	2	5147300	10352000	0	0	0	0	0	0	0	0	17372000	0
276	CELF2	3	3	11142000	0	0	0	0	0	0	0	61592000	48466000	112980000	53051000
277	LIMS1	1	1	10355000	0	5738900	6211200	0	0	0	0	28735000	0	0	0
278	SLC39A11	1	1	0	2967000	0	0	0	0	0	0	0	0	0	0
279	PON2	7	7	39521000	12506000	11536000	11199000	979820	0	0	0	87284000	73775000	90212000	156740000
280	IGHV3-23	1	1	0	0	0	0	0	0	0	0	476160	0	0	0
281	MATR3	24	24	185000000	341660000	46810000	52375000	469530	0	0	0	1124700000	1074600000	2042200000	1701100000
282	TPM1	1	1	0	11000000	0	0	0	0	0	0	0	0	0	0
283	PROS1	2	2	0	0	3062700	4787400	0	0	0	0	0	0	29096000	0
284	FASN	45	45	450650000	367150000	79755000	58885000	726840	0	0	0	310030000	215960000	1153400000	738390000
285	SYPL1	1	1	508220000	243590000	94745000	108060000	0	0	0	0	262340000	257550000	396070000	306650000
286	EFEMP1	2	2	61645000	0	6222200	4745000	0	0	0	0	0	0	0	0
287	PACSIN2	5	5	24019000	6930400	614970	0	0	0	0	0	54961000	119690000	201510000	91533000
288	ELF1	1	1	0	0	0	0	0	0	0	0	0	17564000	0	0
289	PTBP1	18	15	423500000	423620000	90016000	109530000	353470000	23540000	230450000	258580000	1561300000	1886100000	2406100000	2111500000
290	ENAH	2	2	5656600	0	0	0	0	0	0	0	24072000	0	0	0
291		1	1	21737000	14504000	0	0	0	0	0	0	101790000	105200000	86041000	101150000
292	GNL1	1	1	0	5708200	2269800	4477300	0	0	0	0	0	12038000	27417000	14448000
293	HLA-DQB1	1	1	19211000	46265000	0	7096100	362570	0	0	243560	24961000	0	0	0
294	HLA-DPA1	5	4	389100000	262830000	79947000	82262000	10606000	804260	8327600	2564900	599980000	682510000	905520000	1264600000
295	HLA-C	1	1	0	5702200	0	0	0	0	0	0	0	2045500	2965600	3498100
296	HLA-DMA	3	3	0	0	0	0	0	0	0	0	0	0	44504000	16231000
297	FLOT1	6	6	149600000	17178000	11630000	12407000	0	0	0	0	0	0	69668000	0
298	TAP1	6	6	35011000	38400000	9110000	0	0	0	0	0	0	0	13437000	69479000
299	TXNRD2	5	5	0	8798900	0	0	0	0	0	0	328520	23440000	19620000	0
300		2	1	39788000	22371000	0	16698000	0	0	0	0	26090000	98410000	92167000	90440000
301	CPT2	10	10	98430000	32831000	4540800	15552000	0	0	0	0	141900000	151080000	212840000	216300000
302	FTO	3	3	0	0	0	0	0	0	0	0	0	0	47774000	0
303	ALDH7A1	21	21	83005000	191330000	53229000	39199000	388370	0	203450	0	1480800000	1212700000	1785900000	873550000
304	ACY1	1	1	0	0	0	0	0	0	0	0	0	37450000	34622000	28963000
305	ADSL	6	6	14265000	0	0	0	0	0	0	0	121050000	134820000	180710000	185940000
306	ASAH1	22	22	137960000	187840000	71380000	49887000	52549000	4941000	150040000	20035000	2395500000	5194800000	4840800000	4039600000
307	TJP2	6	6	17773000	13314000	261170	0	0	0	0	0	13848000	34639000	29581000	50619000
308	LRMP	1	1	34007000	1186400000	289310000	28790000	0	0	0	0	0	0	0	0
309		1	1	0	5172200	0	0	0	0	0	0	0	0	0	14403000
310	CLN3	1	1	0	0	0	0	0	0	0	0	4168000	27143000	15184000	17338000
311	MAP2K2	3	3	0	4660600	0	0	0	0	0	0	14927000	18694000	27040000	30739000
312	IGHM	14	14	527460000	666740000	138320000	178410000	3832600	491800	5330100	3294000	1108300000	1583200000	1477500000	1394000000
313	CTSD	17	17	677820000	825780000	162490000	134070000	74775000	16814000	21905000	40393000	3354800000	5909400000	5130500000	5127700000
314	NEDD4L;NEDD4	1	1	11168000	0	0	3607900	0	0	0	0	0	0	0	0
315	HSD17B12	3	3	34830000	17763000	8357600	5904300	0	0	0	0	17859000	2361900	45837000	6251700
316		1	1	532190	491250	0	0	0	0	0	0	0	0	0	0
317	MVK	1	1	0	0	0	0	0	0	0	0	0	10207000	0	0
318	FAM107B	1	1	0	0	0	0	0	0	0	0	0	12082000	0	0
319	DPYSL2	31	26	1541000000	1770400000	491960000	602500000	22578000	5089800	19419000	15989000	3241700000	4666800000	4734300000	4072400000
320	MAPK15	1	1	0	0	0	0	0	0	0	0	0	33506000	27981000	67361000
321	STAT6	3	3	0	8148100	0	0	0	0	0	0	26585000	14165000	49486000	30397000
322	UNC45A	1	1	0	8176800	0	0	0	0	0	0	0	0	0	0
323	HNRNPU	18	18	585740000	542310000	177240000	180970000	2698200	341770	732950	1328700	1812400000	2296300000	4155600000	3120600000
324	HLA-DQA1;HLA-DQA2	2	1	0	0	0	0	0	0	0	0	0	0	5720900	31376000
325	ME2	9	9	12356000	35711000	3821100	0	0	0	0	0	142440000	212710000	86439000	135970000
326	POLR2B	4	4	0	6634100	0	0	0	0	0	0	10813000	0	10999000	0
327	SCARB2	8	8	44665000	69799000	2762500	4356900	3771800	372440	7821600	1532500	289700000	509620000	422430000	356060000
328	TCEA1	3	3	2300100	10464000	0	0	0	0	0	0	28801000	48175000	85118000	66633000
329	BCLAF1	3	3	1121100	702950	0	0	0	0	0	0	585290	69186000	18218000	100250000
330	DDX17	24	17	391920000	563240000	107570000	139660000	799370	0	0	264050	896870000	902790000	1637000000	1844600000
331	RAD50	4	4	0	6561100	3656900	6375100	0	0	0	0	5424700	4708700	12015000	25841000
332	ATXN10	3	3	4647600	5239100	0	0	0	0	0	0	12573000	8313100	4756100	14085000
333	HLA-A	13	0	462330000	826120000	282580000	152570000	7380100	1699500	5421300	5768100	337780000	1148200000	1646600000	534190000
334	HSPB6	4	4	49414000	36970000	9184800	1708400	0	0	0	875460	50916000	95835000	32926000	0
335	IGHA1	18	7	3684200000	3019200000	1024700000	1140900000	84951000	60601000	854570000	151110000	4527300000	9788800000	10890000000	10896000000
336	LTC4S	1	1	0	9412900	0	0	0	0	0	0	0	0	0	0
337	PHGDH	6	6	0	22263000	9781300	6504400	0	0	0	0	24603000	47207000	66332000	100840000
338	FBXO2	2	2	0	0	0	0	0	0	0	0	0	0	0	25481000
339	PPT1	6	6	0	15447000	0	3898600	2602300	0	0	777100	197690000	195700000	105600000	290760000
340	IGHG4	2	2	42709000	36212000	15570000	14065000	0	0	0	0	32527000	0	37625000	65137000
341	GOLGA2	4	4	8804300	3396200	2769200	0	0	0	0	0	5966700	0	0	0
342		2	2	23193000	23115000	0	5862100	372110	0	0	0	100750000	157500000	130030000	130140000
344	OPA1	3	3	0	13891000	4376400	0	0	0	0	0	0	0	20305000	0
345	GSS	6	6	0	14522000	0	0	0	0	0	0	16596000	64318000	150570000	82733000
346	CD9	3	3	2267800	9491400	0	6609900	0	0	0	0	59631000	0	0	0
347	CD47	2	2	12910000	0	0	0	0	0	0	0	0	0	67916000	0
348	TNS1	22	21	212580000	208140000	45335000	55892000	0	0	0	0	0	45425000	93454000	20334000
349	SMARCE1	2	2	0	0	3291000	0	0	0	0	0	0	0	194900	222670
350	EPS8	5	5	11466000	6476400	0	0	0	0	0	0	0	18189000	21880000	23585000
351	CTNNB1	16	15	290110000	248200000	57273000	72355000	0	0	0	0	108440000	88194000	137710000	126770000
352	CSNK2A1;CSNK2A3	6	6	0	24836000	0	0	0	0	0	0	153410000	116470000	261550000	46894000
353	ARHGAP26	1	1	7754200	0	0	0	0	0	0	0	0	0	12696000	0
354	POLR1C	2	2	5238400	0	0	0	0	0	0	0	20131000	23518000	54864000	31866000
355	RDX	9	9	59549000	583730	7382600	12569000	0	0	0	0	81461000	173560000	218490000	38009000
356	CASK	3	3	0	0	0	0	0	0	0	0	13293000	0	39343000	53734000
357	RPL5	12	12	0	64753000	12618000	0	0	0	0	0	192770000	430950000	738260000	829460000
358	SUCLA2	3	3	0	7160300	0	0	0	0	0	0	0	8308200	12954000	57239000
359		1	1	5258700	39541000	0	0	0	0	0	0	49443000	192060000	175120000	146330000
360		1	1	2826700	10775000	1595000	0	0	0	0	0	3123500	16759000	19562000	16783000
361	HBG1	10	1	213050000	691540000	74483000	98947000	43780000	30219000	11114000	26719000	3502400000	5322900000	4944200000	5581300000
362	ANKRD44	3	3	0	10596000	0	0	0	0	0	0	0	0	0	16801000
363	RPS14	6	6	105820000	95401000	16063000	12596000	20147000	285210	1520100	1570900	1113400000	1282800000	1279100000	1241700000
364	RPS29	2	2	0	0	0	590760	474370	0	281950	0	20879000	29411000	43576000	41116000
365	PFKM	4	4	0	24542000	0	0	0	0	0	0	0	1091700	88339000	45801000
366	EPB41	16	15	105330000	235480000	51068000	31013000	430710	0	0	0	119450000	256720000	401340000	278010000
367	HSD17B4	18	18	576640000	520860000	159200000	177250000	0	0	0	0	396680000	143600000	1270500000	699080000
368	GLUL	2	2	0	0	4348400	0	0	0	0	0	0	31598000	0	51145000
369	GCLC	7	7	0	0	0	0	9179500	0	0	0	97147000	38293000	59761000	48276000
370	SEC23B	10	8	0	7373400	0	7508100	0	0	0	0	61791000	0	174030000	128230000
371	TPP1	8	8	548180000	407470000	106410000	122380000	9230300	1057800	11063000	5860400	1447900000	2260100000	2335400000	2303000000
372	CD59	3	3	0	0	0	848870	2685900	1148000	1427600	1841000	0	28784000	11312000	118010000
373	ESRP1	2	2	0	0	2432600	0	0	0	0	0	12787000	10511000	13639000	0
374	IMPDH1	1	1	0	0	0	0	0	0	0	0	0	0	7417300	0
375	HMBS	5	5	0	10173000	0	3490600	0	0	0	0	97516000	53990000	115230000	109400000
376	LMBRD1	1	1	0	0	0	0	0	0	0	0	0	0	25421000	35220000
377	SSR1	4	4	85453000	30562000	21757000	8793400	13163000	1995700	5605000	7528200	65002000	0	269400000	80198000
378	MCTS1	3	3	0	0	0	0	0	0	0	0	26070000	26151000	10538000	55694000
379	CASC4	1	1	0	7579600	0	0	0	0	0	0	0	0	0	0
381	IDE	2	2	0	0	0	0	0	0	0	0	7796500	25225000	31375000	0
382	DARS2	3	3	6912600	6381000	0	0	0	0	0	0	7952700	7465700	32705000	25735000
383	EPS8L2	5	5	4839400	34867000	4399700	8426100	0	0	0	0	0	0	5173200	28677000
384	C1R	1	1	10848000	0	0	0	0	0	0	0	20176000	19193000	22377000	16245000
385	GPNMB	2	2	0	26012000	0	0	0	0	712830	0	10810000	233440000	267360000	224980000
386	COL4A1;COL4A5	4	4	313270000	62320000	80125000	60883000	0	0	0	0	15444000	152890000	125740000	109660000
387	TNXB	19	19	64606000	239040000	24485000	21050000	0	0	0	0	0	0	3044600	0
388	AGK	1	1	0	0	0	0	0	0	0	0	0	0	0	24576000
389	CLIP1	1	1	999430	4699500	0	0	0	0	0	0	0	0	0	0
390	PARP14	1	1	0	7136100	0	0	0	0	0	0	0	0	0	0
391	PGM1	16	16	14951000	20260000	3329600	0	326860	0	0	0	298870000	568300000	342130000	459450000
392	GPRC5A	1	1	0	32534000	0	0	0	0	0	0	38011000	0	0	0
393	MMAA	1	1	0	0	0	0	0	0	0	0	0	0	14123000	20235000
394	ITPR1;ITPR3;ITPR2	4	4	30342000	18651000	0	3047700	0	0	0	0	0	0	0	0
395	RPL29	2	2	2425200	4378400	0	0	0	0	0	0	5816500	9377600	15403000	13454000
396	ATP5L	3	3	14814000	5307000	1252800	1622400	0	0	0	0	119130000	185220000	224520000	303140000
397	THRAP3	3	3	0	39361000	0	4280200	0	0	0	0	0	0	0	0
398	BET1;DKFZp781C0425	1	1	0	0	0	0	0	0	0	0	0	0	40326000	30083000
400	TRIM25	1	1	0	0	0	0	0	0	0	0	0	0	5571300	0
401	GLA	3	3	40829000	0	0	2741000	0	0	0	0	28309000	11692000	26379000	0
402	SEC16A	2	2	0	7767300	3201900	0	0	0	0	0	0	0	0	0
403	PRPF40A	2	2	15556000	14768000	4944000	0	0	0	0	0	0	0	16476000	27612000
404	UBA6	6	6	0	0	0	0	0	0	0	0	0	62285000	60129000	40049000
405	KIAA1598	3	3	0	5584100	0	0	0	0	0	0	0	6463000	18312000	19793000
406	ACO2	30	30	69697000	284360000	81352000	84663000	1431700	0	0	0	585000000	1319300000	1586800000	1472000000
407	STMN1	3	2	72766000	46152000	4896600	0	0	0	0	0	202770000	317510000	230020000	197160000
408	PRNP	1	1	0	0	0	0	0	0	0	0	0	0	0	25857000
410	CGN	2	2	0	1174700	0	0	0	0	0	0	14236000	0	0	11843000
411	MPG	2	2	0	0	0	0	0	0	0	0	0	12255000	11166000	15425000
412	WDR91	2	2	13553000	0	3139800	0	0	0	0	0	0	18778000	32412000	28199000
413	POTEF	1	1	0	0	0	0	0	0	0	706810	32566000	0	0	89591000
414	CNOT1	2	2	13234000	8199600	0	3245300	0	0	0	0	0	0	4151800	4069800
415	HMGN1	1	1	771050	0	0	0	0	0	0	0	1936100	425650	529560	429980
416	BPNT1	4	4	0	0	5645400	0	0	0	0	0	12724000	71727000	66574000	84831000
417	NUDT5	7	7	0	0	1952700	2736200	831880	329090	796170	412970	75431000	72863000	41361000	45199000
418	WBP2	2	2	0	0	0	0	639820	0	624070	0	0	0	26906000	0
419	HN1L	2	2	0	0	0	0	0	0	0	0	22368000	32301000	32677000	35485000
420	TUBAL3	1	1	0	25842000	0	0	0	0	0	0	0	0	20131000	29162000
421	NCF1C;NCF1;NCF1B	2	2	0	0	0	0	0	0	0	0	3261400	5320100	5023300	0
422	RTCA	1	1	0	0	0	0	0	0	0	0	16243000	0	20476000	0
423	USP14	12	12	25901000	43810000	10253000	13852000	6235200	440900	0	0	87224000	179160000	326690000	166000000
424	MRPL23	2	2	0	0	0	0	0	0	0	0	0	30000000	10505000	28594000
425	RENBP	5	5	12803000	322220	0	0	0	0	0	0	0	44816000	0	15691000
426	DIAPH2	3	3	17663000	7510300	4448000	11946000	0	0	0	0	10356000	0	24342000	18338000
427	ENSA	4	3	17417000	17026000	0	0	0	0	0	0	51389000	133710000	26068000	63982000
428	COL6A6	21	21	264830000	207090000	45175000	52647000	0	0	0	0	0	32785000	14670000	102100000
429	TP53BP1	3	3	2604900	4362500	0	0	0	0	0	0	0	0	0	0
430	PPP2R4	7	7	25734000	34855000	0	10085000	0	0	0	0	143420000	142270000	192040000	212950000
431	TPM2b	2	2	0	20791000	2176500	0	0	0	0	0	0	21677000	6293800	6683400
432	WASH6P;WASH3P;WASH2P;WASH1	1	1	0	0	0	0	0	0	0	0	0	0	0	0
433	MANF	5	5	0	23272000	0	0	0	0	0	0	9272500	153380000	48931000	187110000
434	MLLT4	5	5	8655900	10003000	6451400	0	0	0	0	0	0	0	12618000	0
435	PPP5C	3	3	14366000	0	0	0	0	0	0	0	0	42972000	30587000	0
436	RPL23A	8	8	0	10738000	0	13816000	12512000	1600300	15888000	4039700	217160000	406210000	839960000	475830000
437	SNRPG;SNRPGP15	3	3	6047900	7247300	1131400	0	0	0	4555000	0	149450000	119000000	203050000	173000000
438	PPM1F	3	3	10029000	232810	0	0	0	0	0	0	0	0	0	2938400
439	SNX24	1	1	0	0	0	0	0	0	0	0	0	0	8351200	0
440	P4HA2	1	1	0	0	0	0	0	0	0	0	0	0	0	0
441	NUDT19	1	1	0	0	0	0	0	0	0	0	0	0	0	7950500
442	ZNF593	2	2	0	0	0	0	0	0	0	0	0	106540000	0	0
443	SRRM1	2	2	0	0	0	0	0	0	0	0	0	10820000	16772000	0
444	MYO1G	19	19	133350000	118390000	20258000	33365000	0	0	0	0	211910000	132580000	226710000	298810000
445	CSNK1D;CSNK1E	1	1	0	0	1642100	0	0	0	0	0	0	0	14347000	0
446	EIF3L	9	9	350590	0	0	0	0	0	0	0	56986000	37989000	56651000	74234000
447	EWSR1	5	5	7201000	51843000	5721400	0	370050	0	0	0	12709000	175290000	99883000	117260000
448	UBE2I	6	6	56359000	21699000	13000000	12367000	9587200	988740	8709700	5537000	712190000	511600000	260600000	794840000
449	FAM50A	1	1	13611000	0	0	0	0	0	0	0	0	0	0	0
450	APOC3	3	3	46678000	122870000	16285000	18194000	1859400	727520	786270	2042000	91519000	426170000	394490000	356350000
451	ARCN1	10	10	10393000	13801000	0	10922000	0	0	0	0	19718000	87855000	136260000	246450000
452	TSPO	2	2	1292200	0	0	0	0	0	0	0	702020	0	3299900	4004200
453	HMOX1	3	3	0	0	0	0	0	0	0	0	0	79833000	31409000	25643000
454	FBLN1	7	3	26626000	80221000	11109000	22309000	0	0	0	0	26692000	40209000	37291000	46995000
455	CAPZB	16	3	119270000	165430000	31977000	44516000	96415000	0	53913000	2664400	599650000	840940000	1389000000	1241600000
456	CROCC	1	1	48974000	0	22648000	21056000	433860	0	0	278700	61661000	0	269050000	262890000
457	CFHR1	1	1	0	0	0	0	0	0	0	0	0	0	0	849610
458	NRD1	1	1	0	0	0	0	0	0	0	0	0	0	0	0
459	MRPL43	3	3	0	0	0	0	0	0	0	0	3331400	31097000	27468000	23855000
460	PRPS1	9	4	19740000	7330900	0	11057000	0	0	0	0	259990000	252330000	715840000	510260000
461	POSTN	13	13	441790000	414220000	95116000	76303000	0	0	0	0	217890000	320840000	321500000	364410000
462	38961	2	2	0	22696000	9180800	0	0	0	0	0	32736000	44170000	118270000	73748000
463	GUK1	2	2	13974000	0	0	0	0	0	0	0	24449000	73491000	23051000	53318000
464	PABPC4	3	3	14392000	14273000	0	0	0	0	0	0	50680000	35376000	0	84553000
465	CD55	3	3	111440000	124730000	28480000	26862000	1905000	742290	0	0	0	0	0	0
466	RPS6KA3	20	15	20613000	0	4988200	0	0	0	0	0	149370000	244080000	627750000	448780000
467	HNRNPC	15	2	706330000	603910000	211170000	87140000	9310600	0	6873100	4917400	1612900000	1626500000	2656400000	2073000000
468	PSME3	4	4	0	0	0	0	0	0	0	0	95907000	106880000	69815000	58841000
469	PES1	1	1	13828000	0	2806000	0	0	0	0	0	0	0	0	0
470	MSR1	1	1	0	0	0	0	0	0	0	0	0	10782000	0	0
471	POLDIP2	2	2	0	0	0	0	0	0	0	0	17606000	0	0	0
472	NDUFA13	2	2	55759000	41502000	16178000	17156000	0	0	0	0	0	43584000	64552000	55195000
473	COPS2	7	7	8206500	6470500	0	2313600	0	0	0	0	95189000	160010000	72217000	194440000
474	CS	16	15	256760000	285120000	21592000	43784000	17160000	1788200	0	27030000	612230000	1132700000	1365400000	1183500000
475	CARS	6	6	0	19818000	0	0	0	0	0	0	12463000	74473000	68959000	85625000
476	NQO1	3	3	1928500	36554000	0	0	0	0	0	0	24288000	113180000	139730000	162400000
477	UPP1	1	1	0	0	0	0	0	0	0	0	14570000	0	25891000	0
478	OLFML3	2	2	0	6769600	0	0	0	0	0	0	0	0	0	0
479	GOSR1	2	2	0	0	0	0	0	0	0	0	8097700	25973000	42142000	30668000
480	SEC61A1	1	1	0	0	0	0	0	0	0	0	0	0	0	7456300
481	FXR1;FXR2	2	1	0	15040000	0	0	0	0	0	0	0	77929000	139900000	0
482	ILF2	12	12	229540000	173300000	41733000	71113000	1656400	0	782400	13851000	935380000	1052400000	1684000000	1532400000
483	MPI	2	2	0	0	0	0	0	0	0	0	40066000	16256000	0	0
484	ARL1	3	3	28625000	0	3158200	0	0	0	0	0	0	0	16740000	0
485	STK26;STK25	5	1	21345000	9145200	0	0	0	0	0	0	0	56892000	83949000	50336000
486	DERL1	1	1	0	17438000	6808800	0	0	0	0	0	0	0	0	0
487	CFB	8	7	0	12679000	0	0	0	0	0	0	53495000	72528000	89655000	147210000
488	RBPMS	5	5	48430000	81302000	10416000	9852500	0	0	0	0	145280000	149630000	162520000	72407000
489	EPCAM	1	1	0	0	0	0	0	0	0	0	0	0	0	297190
490	MECP2	1	1	5702900	50959000	0	1547500	0	0	0	0	0	104590000	123640000	114360000
491	BZW2	2	2	19704000	17828000	0	0	0	0	0	0	24520000	42018000	20364000	17323000
492	CBX1	1	1	0	0	0	0	0	0	0	0	0	27405000	0	0
493	RAN	10	10	178520000	307630000	70621000	44197000	5901500	887070	5164200	4986200	882530000	1804300000	1814000000	2057200000
494	EIF3C;EIF3CL	9	9	12832000	19229000	36159000	35434000	0	0	0	0	18638000	0	99677000	110940000
495	40422	3	3	23491000	0	0	0	0	0	0	0	14829000	0	0	0
496	HNRNPLL;HNRPLL	1	1	0	0	0	0	0	0	0	0	0	4313800	6683000	5831600
497	ATP6V0A1	2	2	0	17938000	0	0	0	0	0	0	0	0	31136000	0
498	LPXN	2	2	0	6657000	0	0	0	0	0	0	0	0	4577500	0
499	ARMC8	1	1	0	0	0	0	0	0	0	0	0	20504000	0	0
501	ACP2	2	2	0	0	0	0	0	0	0	0	33415000	74046000	96830000	64866000
502	RANBP3	1	1	5839200	0	0	0	0	0	0	0	27260000	71547000	68683000	71736000
503	ETF1	12	12	68500000	38435000	0	0	0	0	0	0	157740000	249220000	467610000	377490000
504	PEX19	1	1	0	0	0	0	5465300	0	7971300	0	0	0	0	0
505	EBF2	1	1	0	0	0	0	0	0	0	0	0	0	0	20642000
506	GALK2	2	2	0	3981700	0	0	0	0	0	0	14202000	0	6318100	0
507	STX16;STX16-NPEPL1	1	1	0	0	0	0	0	0	0	0	0	0	0	0
508	SH3GLB2	6	6	42932000	14168000	5859900	0	0	0	0	0	16169000	52169000	17927000	0
509	ITIH4	20	20	103020000	111510000	7925300	35187000	7123300	1245200	4736500	3404400	402280000	502740000	339780000	350560000
510	RCSD1	1	1	0	0	0	0	0	0	0	0	0	0	18600000	0
511	EIF4E2	2	2	0	0	0	0	0	0	0	0	13525000	0	30509000	0
512	PPIL3	2	2	0	0	0	0	0	0	0	0	10998000	37872000	54153000	0
513	GLS	1	1	0	0	0	0	0	0	0	0	0	0	11140000	0
514	CNRIP1	2	2	0	0	0	0	0	0	0	0	0	20338000	17800000	0
515	LSM5	1	1	0	0	0	0	0	0	0	0	0	0	0	0
516	PTMA	5	5	33895000	116740000	24508000	16901000	2360700	1136200	1075700	1276800	38522000	153380000	93763000	119810000
517	TCEB2	5	5	0	15753000	0	0	906920	0	381530	361650	78743000	148980000	90669000	142090000
518	STEAP3	2	2	0	13523000	0	0	0	0	0	0	0	0	0	28033000
519	SMARCD2	2	2	0	0	0	0	0	0	0	0	0	0	16502000	29598000
520	RBM12B	1	1	0	0	0	0	0	0	0	0	0	0	0	0
521	HAAO	1	1	0	14951000	0	0	0	0	0	0	0	0	0	0
522	ARHGAP17	1	1	13467000	0	0	0	0	0	0	0	0	0	0	0
523	SNX8	1	1	0	0	0	0	0	0	0	0	0	0	0	27786000
524	PCYT1A;PCYT1B	2	2	0	0	0	4182900	0	0	0	0	0	23226000	33140000	0
525	CSTA	2	2	0	0	0	0	0	0	0	0	54011000	113750000	122400000	181300000
526	SRI	10	10	122500000	302160000	36126000	44085000	1823600	267980	1329900	1843200	691870000	1184500000	1082500000	1345800000
527	LRRFIP2	1	1	0	0	0	0	0	0	0	0	0	0	0	15349000
529	RNF123	2	2	0	5322400	0	0	0	0	0	0	0	0	19025000	9211700
531	RPL37A	2	2	11216000	0	0	0	477480	0	0	0	72191000	72816000	200260000	137540000
532	MYADM	2	2	0	9697400	3284200	0	0	0	0	0	0	0	0	0
533	TANGO2;C22orf25	2	2	0	0	0	0	0	0	0	0	17863000	15063000	35879000	0
535	EBP	1	1	0	0	0	14253000	0	0	0	0	0	0	0	0
536	KLC4	1	1	7708100	0	0	0	0	0	0	0	0	0	0	0
537	SSR3	1	1	23924000	0	0	0	0	0	0	0	0	0	0	0
538	TBC1D15	1	1	0	8739700	0	0	0	0	0	0	0	0	0	0
539	RBM28	1	1	7007700	0	0	0	0	0	0	0	0	0	0	0
540	FXN	2	2	0	0	0	0	0	0	0	0	0	10685000	12895000	0
542	DRAP1	1	1	3718100	9465000	0	0	0	0	0	0	23661000	39919000	46628000	40568000
543	LTBP1	1	1	9713900	18326000	0	4947100	0	0	0	0	0	0	0	0
544	CACNA2D2	4	4	0	0	0	0	0	0	0	0	13757000	15219000	0	5402700
545	APOD	3	3	3091100	19942000	0	700570	0	0	0	0	21560000	83804000	9341600	51369000
546	MTFR1L	1	1	12869000	0	0	0	0	0	0	0	0	0	0	0
547	GPS1	9	9	5818200	11418000	0	0	0	0	0	0	41202000	47878000	137220000	111070000
548	CYCS	5	5	51231000	88276000	19030000	31396000	0	0	341750	267330	383150000	509550000	592470000	613720000
549	PELP1	1	1	0	0	0	0	0	0	0	0	0	8369300	0	0
550	MRPL39	1	1	7425800	0	0	0	0	0	0	0	0	0	0	23200000
551	FAHD2A	3	3	0	16687000	3830500	0	0	0	0	0	79416000	118930000	40820000	114530000
552	CD163	12	12	6647800	17159000	4586400	3886400	0	0	902390	0	49694000	159150000	153380000	239650000
553	TRIM56	1	1	0	9938900	0	0	0	0	0	0	0	0	0	0
554	APEH	12	12	57739000	89591000	19206000	30437000	0	0	0	0	270510000	342500000	436730000	332160000
555	MRPS34	2	2	7838000	7522000	1961800	2863600	0	0	0	0	18383000	19215000	37092000	34495000
556	RANBP1	3	3	111390000	68315000	13511000	0	0	0	2878200	379960	109390000	107890000	224440000	172260000
557	TFG	4	4	0	14360000	0	0	0	0	0	0	44897000	117760000	172530000	145820000
558	ATP5J2-PTCD1;ATP5J2	2	2	0	38480000	5452600	13462000	0	0	0	0	26320000	0	56576000	18245000
559	POLR2H	2	2	36150000	0	11259000	4852500	0	0	0	0	14441000	34819000	0	0
560	RPL24	5	5	203030000	0	12578000	21369000	1366200	0	1188400	722640	453780000	274370000	850880000	714460000
562	NRF1	1	1	0	0	0	0	0	0	0	0	0	0	49014000	0
564	GYG1	4	4	0	20012000	0	0	0	0	0	0	24414000	177140000	71204000	126680000
566	PCCB	12	12	9159900	25825000	5822600	0	0	0	0	0	96725000	51398000	240820000	145670000
567	C7orf50	1	1	0	20914000	0	0	0	0	0	0	38451000	0	46142000	0
568	DNAJB2	3	2	0	3309000	393010	360410	0	0	0	0	1233600	3402800	0	4831500
569	LIMD1	1	1	0	7744700	0	0	0	0	0	0	0	0	0	0
570	CHCHD3	4	4	18593000	34602000	3610400	3788100	0	0	0	0	11197000	57036000	0	53079000
571	STEAP4	5	5	19703000	55712000	3576000	0	0	0	0	0	93489000	68246000	132480000	150450000
574	AHSG	7	7	96760000	4853700	657510	808280	119980000	1300400	171730000	57913000	561700000	592700000	661150000	559180000
575	AKAP2	6	6	22544000	23835000	5321100	0	0	0	0	0	789970	89722000	72506000	831970
577	TMEM198	1	1	25923000	1553100000	0	246930000	0	0	717800	881190	0	0	0	0
578	LBR	2	2	0	19383000	0	3217500	0	0	0	0	0	0	18286000	21352000
579	INPP5K	1	1	7733700	0	0	3708300	0	0	0	0	0	0	0	0
580	CTNND1	13	13	61148000	177500000	25895000	22372000	0	0	0	0	0	85723000	269180000	143410000
581	CNP	1	1	4120300	19252000	2050600	0	0	0	0	0	0	0	0	0
582	PGLYRP2	1	1	16670000	18567000	0	0	0	0	0	0	60625000	53164000	62332000	0
583	KRT13	2	0	25788000	116530000	22659000	17762000	0	0	0	0	0	65899000	113590000	95302000
584		6	6	609580000	2011100000	153900000	223890000	29363000	14001000	16649000	42436000	2798600000	5360800000	4785600000	4907400000
585		5	5	111120000	12782000	18539000	72909000	28483000	429120000	589550000	425810	235000000	114220000	225020000	139970000
586		2	1	4115400	107460000	1042700	44628000	10031000	2264800	3893300	5014200	95066000	796050000	338550000	397210000
587	KRT14	11	4	7586100	22357000	8329100	0	0	0	35277000	0	199970000	90469000	451120000	589470000
588	KRT6A	2	1	0	5682400	0	0	0	0	0	0	198680000	39360000	109710000	151940000
589		1	1	96002000	80235000	19949000	22083000	0	0	0	1247500	210370000	305710000	312980000	255000000
590	ALB	76	70	22232000000	24941000000	7310000000	8726200000	1427400000	370480000	1616800000	883940000	49031000000	62473000000	72886000000	75701000000
591		7	7	335780000	307870000	96318000	127310000	1480900	272840	1301200	1353700	1893300000	3207600000	3269600000	3224100000
592	COL3A1	1	1	20877000	22331000	2875900	2593900	0	0	0	0	0	1219400	0	0
593		23	0	136810000	114740000	1589500	44698000	0	0	0	0	1174000000	449840000	1047900000	1652100000
595	KRT8	45	28	8131800000	7075800000	1870000000	1790400000	15559000	2766500	25178000	14441000	4305400000	4710700000	11379000000	10021000000
596	KRT19	1	1	0	0	0	0	0	0	0	0	0	0	0	53156000
597		32	2	3825200000	4575300000	972680000	1297200000	10459000	606390	4259900	5762200	1511800000	3169700000	6008500000	4935800000
598		1	1	0	0	0	0	0	0	0	0	0	0	467970000	387890000
599	KRT16	21	13	65482000	54431000	23486000	22733000	286700	0	0	0	1185500000	152000000	915220000	1010400000
600	KRT10	26	23	443650000	531220000	207600000	73934000	1523500	1178600	24128000	12326000	2090600000	1912900000	3435300000	2266400000
601	KRT5	15	4	35013000	52362000	5262300	3240700	0	0	0	0	254940000	265470000	407330000	969400000
602		2	2	0	0	0	0	0	0	0	0	0	28030000	5308900	0
603		1	1	0	0	0	0	303850	0	0	0	0	97459000	56424000	78344000
604		9	9	107630000	618660000	108320000	49401000	1612400	360790	920550	2359200	71887000	841900000	267790000	368590000
605		1	1	0	0	0	0	0	0	0	0	0	0	14084000	11966000
606	KRT4	1	1	0	0	0	0	0	0	0	0	0	0	10307000	0
607	KRT9	30	30	986970000	3536000000	852450000	477700000	37896000	4653600	269290000	49449000	5326700000	7486600000	9910700000	14887000000
608	KRT2	13	9	60288000	86646000	7286200	2495800	0	0	0	809940	38119000	133190000	234320000	206190000
609	KRT17	2	2	359570	0	0	0	0	0	0	0	887030	7094100	0	0
610	KRT33B	1	1	0	0	0	0	0	0	0	0	0	22982000	0	0
611	KRT72	2	1	0	13149000	0	0	0	0	0	0	6011900	96332000	0	39426000
612	CLEC3B	1	1	0	0	0	0	0	0	0	0	9676300	0	0	0
613	KRT7	1	1	314410000	303380000	62040000	79812000	0	0	0	271490	297260000	292470000	743410000	522480000
615		1	1	0	0	0	0	0	0	0	0	0	26264000	21374000	0
616	KRT35;KRT31	2	1	0	0	0	0	0	0	0	0	2161800	0	0	8789600
617	FLG2	1	1	0	0	0	0	0	117400	0	0	0	0	0	19231000
618	HRNR	1	1	396760	758990	345280	0	0	0	0	0	0	377340	833980	542430
619		1	0	0	0	0	0	0	0	0	750250	0	0	0	0
620		1	1	0	68696000	29383000	24380000	0	0	0	0	0	0	0	0
621	EIF4G2	5	5	32833000	26633000	5642500	0	0	0	0	0	0	0	47078000	52494000
622	ITGB2	1	1	32810000	0	0	7499600	0	0	0	0	100920000	74843000	134840000	131330000
623	PPP1R9B	1	1	0	0	0	0	0	0	0	0	1758800	0	0	0
624	PPP3R1	1	1	0	0	0	0	0	0	0	0	22471000	27544000	22684000	23214000
625	RPL32	6	6	0	18456000	0	0	490590	0	0	0	127790000	135750000	264850000	305770000
626	CAMK2D;CAMK2B	10	10	24858000	58012000	7157500	8022200	0	0	0	0	19455000	47974000	82425000	52962000
627	HNRNPAB	7	7	66751000	96256000	32880000	32429000	8045900	3084900	18732000	7196100	555060000	560420000	601230000	1095700000
628	GNPDA1;GNPDA2	2	2	0	7552900	0	0	0	0	0	0	0	0	13382000	0
629	MFSD10	2	2	0	12257000	0	3119700	0	0	0	0	0	0	0	0
630	TMA16	1	1	16250000	10121000	0	0	0	0	0	0	42357000	0	55570000	0
631	TMEM33	2	2	13146000	36607000	8064300	0	0	0	0	0	0	0	0	0
632	MRPL27	2	2	0	0	0	0	0	0	0	0	9102700	44424000	45238000	47030000
633	COPS4	9	9	51865000	47673000	14310000	12455000	0	0	0	0	79196000	185490000	162250000	166120000
634	CLGN	1	1	0	0	0	0	0	0	3912100	0	0	0	0	0
635	EXOC3	2	2	0	2708100	0	0	0	0	0	0	0	0	16098000	0
636	EIF4E	3	3	0	6037300	0	0	0	0	0	0	94119000	60840000	21665000	28479000
637	NHP2	1	1	0	0	0	0	0	0	0	0	58021000	44513000	22797000	52886000
638	HSD17B11	1	1	0	11611000	0	0	0	0	0	0	0	0	0	0
639	LIMCH1	4	4	5980400	14979000	9162700	13612000	0	0	0	0	0	4663100	0	0
640	NR3C1	2	2	16276000	0	0	0	0	0	0	0	0	0	0	15378000
641	BTF3	2	2	27501000	20410000	0	0	1023400	386530	451330	702710	102150000	296650000	372990000	0
642	PAIP1	3	3	0	5927400	0	0	0	0	0	0	22508000	45893000	0	24116000
643	IDUA	4	4	9016500	0	0	0	0	0	0	0	31912000	21865000	74823000	0
644	ROCK2	2	1	0	0	0	0	0	0	0	0	0	0	32949000	0
645	40787	6	5	5736500	56514000	3271600	3279100	0	0	0	0	15650000	45393000	115100000	58314000
646	SEC31A	12	12	36422000	53287000	6247200	15941000	0	0	0	0	29857000	316670000	482740000	391020000
647	GC	10	10	34806000	9360200	0	0	4726900	747630	4339000	3203600	165730000	45101000	311620000	320460000
648	DCK	2	2	0	0	0	0	0	0	0	0	18480000	6831400	0	0
649	COX7A2	2	2	26431000	0	0	0	0	0	0	0	98504000	128960000	186060000	138300000
650	PDLIM7	3	3	68127000	0	17253000	13743000	0	0	0	0	0	0	0	25861000
651	MRPS27	4	4	0	0	0	0	0	0	0	0	40780000	20258000	31174000	43856000
652	NPNT	6	6	81648000	80151000	19242000	15624000	0	0	0	0	0	7040900	10175000	0
653	SFTPB	19	19	1102400000	1195800000	370780000	345850000	80966000	2085800	104910000	34572000	1186100000	2536500000	1433200000	2984100000
654	NUDCD2	2	2	0	0	0	0	0	0	0	0	17036000	17308000	0	1919400
655	ATOX1	1	1	0	0	0	0	0	0	0	0	0	0	18769000	17314000
656	LYPLA1	5	5	18414000	0	0	0	0	520300	0	1716600	132930000	170230000	163960000	154780000
657	STMN2	1	1	0	0	0	0	0	0	0	0	0	654350	0	0
658	MRPL15	1	1	0	0	0	0	0	0	0	0	36380000	0	0	0
659	TCEB1	3	3	0	329540	0	0	0	0	0	0	17908000	15639000	58910000	18056000
660	ERLIN2;ERLIN1	3	3	33615000	72857000	11553000	11518000	0	0	0	0	0	0	2373100	5966400
662	RPL30	6	6	27436000	21889000	0	0	0	0	0	0	121580000	78225000	438780000	405750000
663	RPL26;RPL26L1	5	5	2428800	2428600	268130	390140	0	0	233240	254270	94921000	315330000	687290000	539600000
664	TBCA	6	6	53936000	48379000	26564000	38480000	1055700	0	0	0	142780000	308920000	279070000	113450000
665	SKP1	8	8	61402000	84236000	20045000	17074000	322100	1609500	11385000	4455100	214550000	330940000	309120000	256260000
666	COPS6	6	6	0	0	0	0	0	0	0	0	116340000	61265000	203130000	144270000
667	SWAP70	4	4	0	24723000	0	0	0	0	0	0	18474000	46126000	50787000	21760000
668	SQSTM1	2	2	0	0	0	0	0	475230	0	1708500	20131000	18297000	23329000	0
669	FLOT2	11	11	84353000	141610000	16534000	24018000	0	0	0	0	0	16900000	411890	41930000
670	NPC2	7	7	49188000	35653000	0	0	5244000	1854700	5077300	4618700	58050000	255870000	582880000	635680000
671	ELN	11	10	350430000	872270000	79047000	117830000	0	0	0	0	10655000	53328000	48295000	30480000
672	PRPF31	4	4	10329000	0	0	0	0	0	0	0	16071000	14953000	45000000	39272000
673	COL6A3	2	0	2110700	2302800	0	648230	0	0	0	0	1709100	445220	494960	902270
674	ADD1	9	8	35661000	84214000	4389300	4446400	0	0	0	0	34558000	104680000	129770000	156210000
676	39326	10	10	53855000	64466000	4473700	12609000	0	0	0	0	222610000	189420000	433430000	306480000
677	ACSL1	6	5	68313000	160540000	52971000	9597400	0	0	0	0	0	0	86438000	61414000
678	NDUFV2	6	6	42863000	26996000	6577600	0	0	0	0	0	133310000	125750000	159400000	155460000
679	SNCA	4	4	92873000	1826700	23236000	23817000	393040	0	0	360040	34066000	270130000	328820000	364250000
680	MRPS25	3	3	0	0	0	0	0	0	0	0	14938000	0	32210000	13244000
681	CAST	1	1	0	0	3520300	0	0	0	0	0	0	0	0	0
682	TMED2	4	4	88420000	69774000	39962000	22243000	0	0	0	875300	115180000	134740000	289580000	200540000
683	LTF	22	21	98714000	122930000	30954000	18765000	0	0	0	0	187570000	439990000	505270000	460820000
684	IDH3G	3	3	0	11301000	3578100	0	0	0	0	0	0	4829500	23601000	0
685	ELN	1	1	211880000	263010000	57608000	105500000	0	0	0	0	0	0	0	0
686	EZR	24	22	406250000	330440000	89942000	110320000	3633100	0	8093800	1973800	833850000	999800000	1023300000	954420000
687	ACIN1	4	4	8088300	5445300	0	0	0	0	0	0	11937000	10310000	17496000	15977000
688	HMGB3	6	6	0	0	5240200	12454000	2899100	1106700	579620	602510	292910000	524240000	809720000	650430000
690	PTK2	2	2	0	0	0	0	0	0	0	0	14439000	0	13820000	0
691	ITGA2	4	4	23613000	19884000	0	0	0	0	0	0	0	0	37771000	0
692	U2SURP	1	1	30709000	8746700	0	0	0	0	0	0	0	0	0	0
693	TACC1;TACC2	2	2	11979000	4829800	0	0	0	0	0	0	0	0	0	0
694	NEXN	1	1	6865800	0	0	0	0	0	0	0	0	0	0	0
695	LAMP3	4	4	9014400	0	0	0	565900	0	445660	0	16854000	0	24174000	49774000
696	MRPL3	2	2	0	0	0	0	0	0	0	0	18046000	45997000	0	41975000
697	TCOF1	12	12	22734000	31357000	11962000	14374000	0	0	0	0	82062000	126420000	247290000	175900000
698	FOLR2	3	3	0	0	2636500	0	0	0	0	0	17163000	30412000	40089000	59617000
699	CD36	2	2	31196000	15697000	0	0	0	0	0	0	0	34439000	67039000	51949000
700	EIF4G1	16	16	0	55756000	3873800	1071000	0	0	0	0	21184000	128460000	125720000	146400000
701	MAP4	15	15	95115000	328010000	37138000	31623000	0	0	0	0	82678000	198070000	1084800000	101440000
702	KLC1;KLC2	2	2	34401000	8335700	0	7315000	0	0	0	0	0	0	21306000	19577000
703	HDHD1	4	4	0	0	0	0	0	0	0	0	26317000	48373000	65344000	77534000
704	HCLS1	8	8	73283000	133980000	19667000	13978000	0	0	0	0	283030000	405570000	344240000	421800000
705	NDUFB5	1	1	16733000	0	10258000	9529000	0	0	0	0	0	0	0	0
706	CSTF2	1	1	0	0	0	0	0	0	0	0	0	2028000	0	0
707	EIF4B	6	6	444330	45545000	0	0	0	0	0	0	2255600	22965000	3010700	25362000
708	TTLL4	1	1	0	0	0	0	0	0	0	0	19344000	32829000	26087000	0
709	CALD1	8	8	78556000	75560000	11974000	12047000	0	0	0	0	70153000	212340000	134370000	98102000
710	DCTN1	6	6	46677000	38882000	0	14532000	0	0	0	0	0	0	69560000	24367000
711	PI4K2A	3	3	9629500	0	2731200	0	0	0	0	0	24512000	20392000	14048000	19643000
712	NACA	4	4	10088000	70640000	30498000	12508000	714680	0	377210	736770	510700000	557270000	754080000	766030000
713	RBM4;RBM4B	4	4	5050700	0	0	0	0	0	0	0	0	34375000	53162000	12080000
714	ALYREF	7	7	81723000	188090000	24476000	9734700	2411700	577130	957500	12386000	490540000	1232500000	1188100000	1218000000
715	RBBP7	4	4	0	0	0	0	0	0	0	0	71491000	88493000	41869000	81047000
716	NLN	2	2	0	0	0	0	0	0	0	0	71436000	83220000	22265000	88461000
717	MYO1B	7	7	23370000	42659000	7651600	7198800	0	0	0	0	34168000	31440000	49946000	68275000
718	FUBP1	15	13	159110000	208150000	51086000	27229000	1106500	0	0	523850	516720000	938250000	674460000	786270000
719	LRBA	2	2	16475000	9098300	4083200	10131000	0	0	0	0	16754000	16454000	52367000	38590000
721	TBL2	6	6	2021400	20683000	0	0	0	0	0	0	0	26186000	109120000	55606000
722	PCBP3	1	0	0	0	0	0	0	0	0	0	0	0	0	0
723	PPP2R5D;PPP2R5C	2	2	0	0	0	0	0	0	0	0	6184000	0	38400000	0
724	TBC1D23	1	1	0	0	0	0	0	0	0	0	0	0	0	11037000
725	SERPING1	12	12	62585000	77357000	6201800	0	7975400	3804400	15175000	6367300	257230000	180630000	574840000	251900000
726	TSN	5	5	18356000	20104000	0	5827500	0	0	0	0	193910000	269520000	363670000	295680000
727	RPS6KA1	3	3	0	0	0	0	0	0	0	0	0	0	14556000	11929000
728	NDUFB9	2	2	18024000	13693000	0	0	0	0	0	0	53829000	76942000	65813000	10660000
729	SDC1	1	1	24218000	23123000	0	0	0	0	0	0	49626000	54016000	41734000	43825000
730	SUN1	1	1	22440000	30302000	2216300	0	0	0	0	0	0	0	0	0
731	GSTM2;GSTM1;GSTM4	2	2	0	0	0	0	0	0	0	0	11467000	25648000	22655000	17341000
732	LANCL1	3	3	0	42638000	1787700	0	0	0	0	0	15955000	95556000	0	49132000
733	EPB41L2	10	8	64815000	52757000	0	13016000	0	0	0	0	32561000	47021000	32317000	50091000
734	AMPD2	1	1	0	0	0	0	0	0	0	0	0	6932000	0	0
735	TP53I11	1	1	3039600	0	1772700	0	0	0	0	0	0	0	0	11540000
736	THY1	2	2	0	0	0	0	312470	0	0	0	95328000	59000000	0	0
737	CLNS1A	1	1	0	0	0	0	0	0	0	0	27349000	32545000	0	0
738	PYGL	5	5	6389500	13819000	0	0	0	0	0	0	44430000	42225000	110950000	62174000
739	HSPA8	1	1	0	31741000	0	0	0	0	0	0	0	47537000	26715000	32157000
740	SIRT3	1	1	0	5693300	0	0	0	0	0	0	0	0	0	9501200
741	PPP6R3	2	2	0	0	0	0	0	0	0	0	0	0	25508000	0
742	PRMT1	4	4	48234000	0	6605400	0	0	0	0	477720	0	0	81945000	0
743	UBTF	2	2	5847600	17283000	5778900	0	0	0	0	0	0	0	18304000	24762000
744	BTF3L4	5	5	0	10795000	0	0	0	0	0	0	54229000	210530000	99379000	82650000
745	NPEPPS	21	21	63674000	45045000	11376000	21109000	0	0	0	0	371270000	537870000	764160000	652130000
746	RPL27A	4	4	126590000	147530000	26564000	0	0	0	415660	0	561410000	657130000	1344100000	1114700000
747	VPS28	1	1	0	0	0	0	0	0	0	0	0	0	24314000	0
748	CSTF3	2	2	0	0	0	0	0	0	0	0	0	0	37225000	0
749	PSMC3	9	9	48486000	20352000	0	15890000	0	0	0	0	98874000	151200000	113260000	219730000
750	C11orf58;SMAP	1	1	0	0	0	0	0	0	0	0	10967000	55959000	8741000	34309000
751	REPS1	1	1	0	0	0	0	0	0	0	0	0	0	5423200	0
752	LMO7	24	24	95426000	180000000	20347000	13746000	0	0	0	0	17505000	147690000	121530000	80918000
753	STIM1	3	3	0	9021900	0	0	0	0	0	0	0	19803000	10380000	44240000
754	AAMDC	2	2	0	6477300	0	0	0	0	0	0	372350	0	0	0
755	STX5	1	1	0	0	0	0	0	0	0	0	0	0	0	18787000
756	LRP8	1	1	0	19653000	0	3015000	0	0	0	0	0	0	0	0
757	NDUFS8	5	5	0	0	8664400	0	2031500	0	0	1394700	30165000	80254000	23847000	134800000
758	NDUFB8	1	1	9721900	0	5890500	0	0	0	0	0	0	0	0	0
759	CHMP4A	2	2	15585000	11907000	0	0	0	0	0	0	0	7678900	0	16205000
760	SAA1	1	1	0	0	0	0	0	0	0	0	0	10024000	0	0
761	FNTA	3	3	11921000	9089300	2340800	0	0	0	0	0	0	71113000	0	42646000
762	PFDN4	1	1	0	0	0	0	0	0	0	0	9984000	0	0	15086000
763	NUP160	2	2	27942000	9098200	0	0	0	0	0	0	0	0	0	0
764	FAU	2	2	137410000	117330000	19739000	26683000	1635500	0	1178200	1078500	1111500000	949160000	1086700000	951270000
765	CRYAB	7	7	27814000	45305000	0	7132600	11843000	0	25708000	27569000	77745000	157820000	190700000	138320000
766	MAP2K3	1	1	0	7739800	0	0	0	0	0	0	0	0	0	0
767	THOC2	1	1	4929700	0	0	0	0	0	0	0	2251600	0	0	3802300
768	XPO4	1	1	759670	0	0	0	0	0	0	0	0	0	0	0
769	GALT	1	1	0	0	0	0	0	0	0	0	0	8804500	0	0
770	LSM8	2	2	0	0	0	0	0	0	0	0	0	0	170580000	0
771	TOLLIP	2	2	26991000	18045000	0	0	0	0	0	0	72813000	86140000	102870000	76602000
772	PTGR1	4	4	16692000	38291000	4945100	5532500	0	0	0	0	41433000	0	64684000	59514000
773	PITPNA	3	3	0	17993000	0	0	0	0	0	0	11040000	46690000	27422000	59432000
774	TMEM258	1	1	0	22417000	0	0	0	0	0	0	0	0	0	0
775	TRMT112	4	4	0	16797000	0	0	0	0	0	0	17211000	34455000	49631000	52098000
776	BROX	1	1	0	0	0	0	0	0	0	0	0	0	17812000	0
777	STARD10	1	1	0	0	0	0	0	0	0	0	12594000	13087000	16884000	14851000
778	DDB1	12	12	26100000	26861000	9802500	6105600	0	0	0	0	65018000	18695000	148740000	191360000
779	C8B	1	1	0	7974700	3558500	0	0	0	0	0	0	0	0	0
780	REXO2	2	2	0	0	0	1786000	0	0	0	0	17135000	0	0	0
781	OTUB1	7	7	46538000	118630000	30442000	23195000	0	0	0	0	290770000	451890000	460480000	278540000
782	ATP6V0D1	2	2	27918000	21283000	7634300	0	0	0	0	0	38695000	44955000	75474000	57436000
783	MCEE	2	2	9858700	10288000	0	0	0	0	0	0	81464000	130440000	107560000	114710000
784	COL21A1	2	2	38892000	70809000	7172700	7282500	0	0	0	0	0	0	0	0
785	SLC3A2	7	7	22910000	9646500	0	2856000	0	0	0	0	53539000	104900000	160230000	60625000
786	CPSF7	3	3	0	0	0	0	0	0	0	0	0	16798000	26149000	31900000
787	NR2C2AP	1	1	0	0	0	0	0	0	0	0	0	8200700	0	0
788	LPCAT3	1	1	0	5024300	0	0	0	0	0	0	0	0	0	0
789	GLTP	3	3	8260900	27771000	6804700	0	0	0	0	0	58667000	55554000	132010000	47711000
790	NUP85	2	2	19094000	0	0	0	0	0	0	0	0	0	0	0
791	HMHA1	2	2	0	0	0	0	0	0	0	0	0	0	15348000	1637500
792	MLEC	5	5	67751000	69601000	10964000	19749000	0	0	0	0	37033000	46638000	147470000	96553000
793	PUS1	2	2	0	0	0	0	0	0	0	0	21887000	23425000	37932000	43759000
794	MTHFD1	18	18	96578000	153260000	14751000	12848000	0	0	0	0	70491000	166700000	350410000	294550000
795	SEC23A	2	2	51832000	0	0	0	0	0	0	0	0	48509000	93088000	0
796	ZW10	1	1	0	9696100	3627400	0	0	0	0	0	8786100	0	10906000	14919000
797	KIAA2026	1	1	0	0	0	283220	0	0	0	0	1319000	594550	0	1147300
798	NAP1L1	4	4	33155000	15230000	8331600	0	0	0	0	0	90248000	94451000	130910000	83247000
799	ACSF3	3	3	0	27297000	0	4483300	0	0	0	0	18138000	41825000	38685000	23958000
800	TUBA1C;TUBA1B	1	1	29445000	24325000	7794700	0	0	0	0	0	37222000	47875000	50361000	123900000
801	BCKDHA	7	7	1190800	17272000	0	0	0	0	0	0	59948000	52426000	165480000	140190000
802	ATL3	6	6	56346000	57506000	10919000	14368000	0	0	0	0	0	72652000	184840000	107020000
803	GOLT1B	1	1	4918100	0	0	0	0	0	0	0	0	0	3426200	0
804	CDK17;CDK4;CDK3;CDK1;CDK2;CDK16;CDC2;CDK13;CDK14;CDK12;CDK5;CDK6;CDK9;CDK15;CDK18	2	2	12916000	0	0	0	0	0	0	0	0	0	57163000	42357000
805	MRPL48	2	2	4370000	0	0	0	0	0	0	0	11220000	17382000	30804000	57312000
806	DDX19A;DDX19B	7	7	5945700	16027000	4296300	0	0	0	0	0	11712000	18854000	107280000	79555000
807	SIPA1	2	2	0	8147700	0	0	0	0	0	0	468270	0	0	0
808	GNS	4	4	0	0	3240900	0	0	0	0	0	12210000	68793000	41542000	30951000
809	TINAGL1	5	5	6466800	35056000	0	0	0	0	0	0	0	211980000	178770000	119060000
810	PDE12	1	1	0	0	0	0	0	0	0	0	0	0	16410000	16054000
811	HS1BP3	3	3	0	0	0	0	0	0	0	0	7124100	0	45580000	30296000
812	SMARCA2;SMARCA4	3	3	8427800	18175000	0	0	0	0	0	0	16032000	0	0	21881000
813	POLDIP3	1	1	0	0	0	0	0	0	0	0	0	10388000	14977000	13469000
814	ILKAP3;ILKAP	2	2	0	0	0	0	0	0	0	0	0	0	27825000	12157000
815	CD63	2	2	4499400	0	0	0	0	0	0	0	28930000	79300000	119190000	105690000
816	CNOT2	1	1	0	0	0	0	0	0	0	0	0	0	16135000	8112800
817	CAD	3	3	8360600	6292700	0	4785100	0	0	0	0	0	0	0	5555900
818	METAP2	2	2	0	0	0	0	0	0	0	0	990540	72009000	35329000	40499000
819	C12orf10	6	6	24857000	21104000	2724800	3011600	0	0	0	0	47140000	76549000	50345000	24743000
820	FKBP11	3	3	0	26986000	0	1037700	0	0	0	0	21371000	0	12071000	0
821	CHMP1A	3	3	0	0	0	0	0	0	0	0	0	28533000	33920000	34558000
822	COPZ1	4	4	15737000	27211000	0	0	0	0	0	0	28987000	32050000	127220000	34429000
823	SLC25A3	3	3	39344000	105530000	13593000	3668000	0	0	0	0	0	0	15277000	107990000
824	CSRP2	1	1	0	0	0	0	0	0	0	0	0	34816000	0	34860000
825	SMPDL3B	1	1	0	0	0	0	0	0	0	0	9620000	0	0	0
826	SMARCC2;SMARCC1	6	6	27909000	19571000	10484000	6390600	0	0	0	0	41521000	45666000	96010000	33328000
827	GIT2	2	2	0	0	2367000	0	0	0	0	0	0	7976700	0	0
828	VPS29	7	7	41018000	32535000	5232700	4242900	0	0	0	0	16864000	116670000	237640000	80130000
829	PRKAG1	2	2	0	0	0	0	0	0	0	0	0	0	91044000	0
830	SARNP	1	1	0	0	0	0	0	0	0	0	3176800	0	0	0
831	PCBP2	6	2	104790000	81205000	15656000	19864000	749950	0	0	0	431060000	637640000	805060000	958300000
832	CNPY2	6	0	41177000	48189000	30089000	0	3608300	0	0	1412800	46535000	93318000	11203000	38830000
833	C17orf49;BAP18;RNASEK-C17orf49	4	4	0	14878000	5285700	7616800	0	0	0	0	171860000	70166000	55957000	124280000
834	CPM	3	3	0	0	0	0	324060	0	0	0	0	0	8076800	11798000
835	AK2	14	14	305740000	284360000	82914000	58234000	12199000	1185800	137240000	18229000	1314700000	1274700000	1638400000	1782200000
836	MYL6	10	10	766680000	1509800000	309850000	350350000	20285000	3537400	56585000	40398000	2504000000	3778200000	4496200000	4145900000
837	NRBP1	2	2	0	0	0	0	0	0	0	0	7557400	11758000	28346000	23655000
838	HNRNPA1;HNRNPA1L2	15	15	1068500000	866370000	309410000	124020000	85477000	14750000	122960000	59993000	2012600000	3169200000	2657800000	3468700000
839	UBAP2L	3	3	0	12963000	5256900	6872700	0	0	0	0	0	13493000	64816000	13963000
840	BRE	1	1	0	0	0	0	0	0	0	0	0	0	15493000	15135000
841	FAM162A	2	2	0	0	3568900	0	0	0	0	0	0	0	0	37451000
842	MRE11A	2	2	0	0	0	0	0	0	0	0	21964000	0	0	21124000
843	UBA3	2	2	0	15697000	0	0	0	0	0	0	0	53367000	0	38304000
844	EIF2A	2	2	0	0	0	0	0	0	0	0	0	0	23920000	13045000
846	DBR1	1	1	0	0	0	0	0	0	0	0	0	20360000	0	0
847	PSMG1	1	1	7007700	5180900	1866400	0	0	0	0	0	8382800	0	0	0
848	VAMP2	1	1	0	0	0	0	0	0	0	0	44900000	0	55456000	53630000
849	ARPC4-TTLL3;ARPC4	7	7	521320000	149690000	125400000	110420000	243570	0	139420	0	1017100000	823640000	2943200000	1726400000
850	CPSF6	7	7	47803000	14143000	0	0	1525300	0	5325300	0	74060000	41983000	139240000	101860000
851	NDUFV1	11	11	61339000	5203600	2953300	0	0	0	0	0	42499000	177350000	287000000	181200000
852	SDR16C5	2	2	61233000	37593000	12553000	17326000	0	0	0	0	0	3727300	51246000	0
853	B3GAT3	1	1	0	2778000	0	0	0	0	0	0	0	0	0	0
854	CASP1	7	6	10088000	6383700	11105000	0	0	0	0	0	10297000	0	331110000	1341400
855	DPP3	11	11	0	47009000	4704000	0	0	0	0	0	135010000	226670000	393660000	195860000
856	GSDMD	3	3	4102900	0	0	0	0	0	0	0	49608000	67557000	66726000	62722000
857	SSSCA1	1	1	0	0	0	0	0	0	0	0	0	25892000	0	0
858	API5	6	6	46642000	56725000	6820600	8068300	0	0	0	0	115980000	145930000	93186000	170630000
859	SDF4	1	1	0	7823100	0	0	0	0	0	0	0	24922000	0	0
860	TJP1	8	8	80300000	97561000	18945000	13295000	0	0	0	0	20190000	0	65053000	37079000
861	HBA2	1	1	124700000	70203000	0	54577000	0	383520	1798200	1106000	385450000	1197400000	972300000	1332500000
862	RPL18	6	6	300140000	117980000	19858000	84084000	4124100	306620	0	277810	808600000	815280000	1560200000	1257900000
863	RDH11	1	1	15307000	0	0	2907500	0	0	0	0	0	0	0	0
864	RPGRIP1	1	1	1517800	0	0	1099800	0	0	0	0	0	0	0	0
865	HNRNPC	1	1	0	0	0	0	0	0	0	1021100	22640000	0	17239000	18488000
866	ATP6V1D	7	7	7040800	12014000	0	0	0	0	0	0	92240000	65137000	188910000	140200000
867	SNW1	2	2	0	5937100	3584200	0	0	0	0	0	0	0	0	0
868	LTBP2	6	6	0	51156000	1483400	0	0	0	0	0	4100200	15997000	25822000	10388000
869	ZC3H14	1	1	4405700	0	0	0	0	0	0	0	0	0	0	0
870	NDRG2	3	3	8470600	0	0	0	0	0	0	591340	0	16329000	27726000	41923000
871	FBLN5	5	5	140140000	93889000	26870000	57057000	0	0	0	0	0	10095000	0	0
872	PRMT5	3	3	0	29289000	3659900	0	0	0	0	0	12350000	0	27912000	12970000
873	EIF2B2	2	2	0	0	0	0	0	0	0	0	0	0	28806000	9342200
874	VTI1B	1	1	0	8198400	0	0	0	0	0	0	0	10417000	0	0
875	PSMA6	8	8	22382000	70557000	5705900	0	0	692110	0	0	154230000	378480000	194570000	348420000
876	LAMB1	7	7	137440000	64753000	16431000	0	0	0	0	0	0	0	0	0
877	TIMM8B	1	1	23212000	0	0	0	0	0	0	0	21064000	0	28739000	0
878	NAPRT	12	12	63351000	39916000	12537000	24830000	1507000	0	0	943200	137520000	72834000	206270000	115130000
879	MRPS22	4	4	0	0	0	0	0	0	0	0	48733000	67810000	84081000	109460000
880	GIMAP4	4	4	613070	7073800	0	1668100	388420	0	0	0	0	0	0	0
881	CLPTM1L	1	1	2821900	15263000	0	2656700	0	0	0	0	0	0	0	0
882	SEC24C	6	6	9823300	9867200	0	0	0	0	0	0	17041000	0	48648000	32340000
883	HNRNPH1	15	10	418450000	513910000	107150000	79529000	15448000	2770800	11647000	1861500	1148700000	1369600000	1502200000	1613700000
884	DNM1L	8	8	17087000	7906600	3406300	0	0	0	0	0	52612000	50253000	106190000	53864000
885	TRMT61A	2	2	0	0	0	0	0	0	0	0	0	3993700	72766000	43934000
886	MPRIP	3	3	17782000	1284000	4206400	0	0	0	0	0	0	0	0	0
887	ATAD3A;ATAD3C;ATAD3B	5	5	18550000	18486000	16482000	15308000	0	0	0	0	0	0	0	18107000
889	STXBP5	1	1	0	0	21611000	0	0	0	0	0	0	0	143090000	0
890	DPM1	6	6	0	0	0	0	0	0	0	0	42533000	96883000	70130000	65244000
891	ABCA3	7	7	29864000	57633000	0	0	0	0	0	0	0	0	30061000	6743500
892	IMPDH2	7	7	27789000	13504000	2670900	7877700	0	0	0	0	9608300	42986000	68585000	70777000
893	COMMD3-BMI1;COMMD3	2	2	0	0	0	0	0	0	0	0	0	32340000	19721000	24939000
894	RABL6	3	3	17851000	45325000	4136900	9777900	0	0	0	0	45557000	65499000	65124000	52798000
895	RPL36A;RPL36A-HNRNPH2;RPL36AL	2	2	0	0	0	0	0	0	0	0	2439600	1878900	4214100	4230900
896	NCSTN	2	2	19101000	0	0	0	0	0	0	0	0	4353100	6880100	0
897	CALM2;CALM1	13	11	1587900000	1816300000	659620000	869130000	66578000	10706000	51800000	46980000	3110900000	2408200000	3379400000	2123600000
898	AHCYL2;AHCYL1	5	5	13920000	150380000	7485400	6034100	0	0	0	0	0	24186000	45503000	42246000
899	HNRNPD	10	9	264560000	482930000	79501000	51816000	28204000	2814300	29372000	13980000	899520000	1195200000	1273100000	1061400000
900	DNPH1	5	5	10446000	12063000	0	0	0	418020	1352500	1081700	27197000	169780000	303920000	232110000
901	CD38	1	1	19537000	0	4246400	0	0	0	0	0	0	32128000	0	60805000
902	PCBD2	2	2	0	0	0	0	0	0	0	0	18247000	50124000	0	0
903	KLKB1;GZMH	2	2	0	4026400	0	0	416630	0	0	0	3390100	0	1745800	4617600
904	RUFY1	2	2	3330000	0	0	0	0	0	0	0	0	8194400	16296000	28500000
905	C14orf159	1	1	0	17859000	0	0	0	0	0	0	0	0	0	0
906		7	0	51408000	37311000	5829300	19703000	2028200	1196500	251130	3157000	332740000	255600000	458040000	250370000
907	CD44	7	7	202670000	184360000	47099000	52107000	1174200	0	475040	624970	328640000	338630000	625000000	643710000
908	PDDC1	1	1	9360400	5818200	0	0	0	0	0	0	13388000	9562500	18494000	17482000
909	NPEPL1	1	1	0	0	0	0	0	0	0	0	15947000	0	0	0
910	COMMD5	3	3	0	5461300	0	0	0	0	0	6846300	16963000	24748000	17525000	24839000
911	C8orf82	2	2	0	10841000	0	0	0	0	0	0	9113400	5029900	11795000	9568000
912	CRIP2	6	6	12313000	45649000	12653000	5118600	493010	0	0	770710	370160000	619290000	568320000	499220000
913	HADHA	26	26	297650000	515770000	75365000	51814000	0	0	0	0	442760000	371990000	1383200000	954050000
914	CCDC86	1	1	0	0	0	0	0	0	0	0	0	0	30854000	0
915	M6PR	1	1	0	15110000	0	0	0	0	0	0	0	0	0	31461000
916	ABCF1	6	6	0	9806100	4561700	0	0	0	0	0	10439000	30540000	48708000	10549000
917	METTL7A	3	3	0	60999000	0	0	0	0	0	0	26454000	0	49510000	82660000
918	FERMT2	3	3	26720000	32337000	0	5829500	0	0	0	0	0	0	15083000	0
919	AHSA1	3	3	27575000	0	0	0	1058200	0	0	0	68200000	88051000	114350000	54072000
920	SPTLC2;SPTLC3	2	2	4378500	3096200	371240	0	0	0	0	0	4467100	1359300	2432400	11380000
921	YY1;YY2;ZFP42	2	2	0	6477700	0	0	0	0	0	0	231050	4728700	11787000	9603800
923	RPL28	6	6	119140000	111340000	48509000	28917000	561900	0	308080	284180	75562000	85927000	189340000	106940000
924	CERS2	1	1	0	0	0	0	0	0	0	0	0	0	0	18761000
925	RPS27L	1	1	0	10058000	0	4935800	0	0	0	0	0	17215000	53698000	40449000
926	ANP32A	12	9	37217000	86446000	33574000	20834000	9538200	5439500	8168400	6831900	415440000	796360000	708400000	905210000
927	WDR61	4	4	0	4140100	0	0	0	359090	0	0	20926000	67650000	57755000	70967000
928	SEC11A	2	2	16641000	12550000	14523000	0	0	0	0	0	43636000	0	114890000	61913000
929	TPM1	1	1	0	4042600	0	0	0	0	0	0	2035800	3377000	2642600	3111600
930	RAB8B	3	2	2481800	24397000	821730	0	0	0	0	0	17602000	16072000	50846000	0
931	AKR7A2	7	7	30425000	57275000	10368000	5846800	0	0	0	0	340240000	342160000	186150000	338290000
932	NUB1	2	2	0	0	0	0	0	0	0	0	0	0	34729000	0
933	ITGB3	1	1	0	0	0	0	0	0	0	0	2534000	0	0	0
934	MECR	1	1	0	12634000	0	0	0	0	0	0	13906000	0	0	0
935	TLDC1	1	1	0	0	0	0	0	0	0	0	0	0	18130000	0
936	ARPP19	2	2	0	0	0	0	0	0	0	0	2103000	24910000	0	32853000
937	RNPS1	1	1	0	0	0	0	0	0	0	0	0	0	16123000	0
939	ARIH1	1	1	0	0	0	0	0	0	0	0	5363600	7771000	10041000	7456500
940	RPS17	5	5	0	45002000	2991400	0	0	0	838930	412040	626320000	1731600000	2073100000	2046000000
941	NUBP2	3	3	0	95356000	0	0	0	0	0	0	70503000	690920000	871580000	697490000
942	ABAT	1	1	3936300	0	0	0	0	0	0	0	0	0	15506000	20118000
943	HEXA	11	11	28981000	102430000	6326900	12815000	2433100	0	0	0	42912000	489390000	479750000	440940000
945	MACF1	16	16	49607000	138100000	8809200	0	0	0	0	0	0	0	0	9439200
946	FUS	6	4	71652000	154230000	2197200	30716000	1472900	394120	931850	392510	147990000	308100000	241790000	253640000
947	PFDN5	2	2	0	4660200	0	0	504960	0	0	0	12150000	30522000	0	0
948	CIAPIN1	2	2	4604100	13988000	2527400	0	0	0	0	0	0	47678000	26708000	0
949	PMM2;PMM1	2	2	0	0	0	0	0	0	0	0	65606000	106920000	174200000	110510000
950	NDUFB10	3	3	0	0	0	0	0	0	0	0	30784000	28036000	12913000	77192000
951	HAGH	5	5	25929000	23788000	6610800	13037000	0	0	0	0	184470000	58607000	68475000	65750000
952	HACD3	2	2	33241000	37703000	8623400	10682000	0	0	0	0	0	0	16490000	18922000
953	NPTN;DKFZp566H1924	1	1	33852000	0	12677000	0	0	0	0	0	27686000	30822000	0	0
954	USP10	2	2	0	0	0	0	0	0	0	0	0	0	52473000	0
955	COG8	2	2	0	3579600	0	0	0	0	0	0	0	0	0	8348200
956	UBFD1	1	1	0	0	0	0	0	0	0	0	0	0	26650000	0
957	C16orf58	2	2	0	0	0	0	0	0	0	0	0	0	32113000	0
958	PPP4C	1	1	0	5311400	0	0	0	0	0	0	0	0	0	0
959	EARS2	2	2	12356000	0	0	0	0	0	0	0	15909000	71250000	0	73128000
960	FBXO22	2	2	0	0	0	0	0	0	0	0	0	0	0	17649000
962	GCA	4	4	19669000	0	0	9209900	0	0	0	0	89129000	126970000	175080000	120290000
963	RHOT1	2	2	0	18386000	0	0	0	0	0	0	0	0	0	0
965	WDR44	2	2	0	5760500	0	0	0	0	0	0	0	9399600	13956000	6305800
966	BYSL	1	1	0	0	0	0	0	0	0	0	0	0	0	8292800
967	TPM1	5	0	5932900	19105000	3957800	1282200	0	0	0	0	8177400	11273000	8707800	11137000
968	C2orf80	1	1	0	0	13056000	0	384320	0	0	0	0	0	0	0
969	PDIA3	1	1	104140000	49284000	27014000	25601000	2294200	496920	0	1685200	319190000	283970000	126660000	186540000
970	PPP1R7	8	8	36238000	64898000	9002500	8282100	0	0	12136000	132800	468180000	194200000	309530000	320090000
971	TTC38	2	2	13286000	0	0	5144700	0	0	0	0	13961000	16943000	17565000	17468000
972	ELMO1;ELMO2	2	2	0	0	0	0	0	0	0	0	11497000	0	33087000	23075000
973	SON	1	1	9309700	27570000	0	0	0	0	0	0	0	0	0	0
974	APOO	2	2	0	0	0	0	0	0	0	0	30188000	16409000	31817000	43995000
975	EPB41L1	1	1	10868000	0	0	0	0	0	0	0	0	18570000	32245000	27345000
976	EBNA1BP2	4	4	22729000	0	2656900	0	0	0	0	0	17168000	6648100	0	10409000
977	LMCD1	5	5	25426000	34190000	6428900	10018000	0	0	0	0	22729000	23681000	23905000	36994000
978	LZTFL1	2	2	0	0	0	0	0	0	0	0	15590000	0	0	13297000
979	IAH1	3	3	4670200	0	0	0	0	0	0	0	50449000	53143000	37211000	35816000
980	SPATA21	1	1	0	4804200	0	0	0	0	0	0	0	0	0	0
981	NSF	15	15	69051000	87359000	10074000	14309000	0	0	0	0	92529000	292200000	579480000	415600000
982	MPDU1	1	1	0	0	0	0	0	0	0	0	0	0	0	7982500
983	ALOX15B	5	5	0	11308000	4121700	589580	0	0	0	0	23782000	52349000	85171000	66531000
984	CDH5	3	3	14197000	0	0	0	0	0	0	0	11510000	44439000	0	0
985	MYBBP1A	2	2	0	0	472930	1728100	0	0	0	0	0	0	0	0
986	SLC25A11	4	4	24420000	19610000	0	3752300	0	0	0	0	0	0	40192000	29085000
987	PCYT2	1	1	0	0	0	0	0	0	0	0	9669200	7182900	0	9347300
988	NMRAL1	3	3	2570100	0	0	0	0	0	0	0	28416000	0	0	0
989	CRYM	4	4	9077300	5070200	4368100	4366400	0	0	0	0	19731000	0	58389000	19033000
990	RSL1D1	3	3	23031000	11903000	15807000	10817000	0	0	0	0	17960000	14805000	29671000	23464000
991	CHMP6	1	1	0	15019000	0	0	0	0	0	0	9150100	34873000	0	0
992	VPS4A	4	4	18222000	10224000	0	0	0	0	0	0	17830000	13735000	66928000	619130
994	KIAA0368;ECM29	9	9	10740000	13604000	0	0	0	0	0	0	26185000	18159000	105180000	42300000
995	PSMD9	8	8	0	0	0	0	254360	0	0	0	2599500	22374000	40813000	79040000
996	TOR1AIP1	9	1	19808000	28446000	0	36572000	0	0	0	0	31249000	114540000	318650000	149980000
997	TPM3	1	0	0	7991600	0	0	0	0	0	0	0	0	0	0
998	CAMP	1	1	0	0	2376700	0	749960	0	1202300	389450	0	0	28981000	32975000
999	CCS	3	3	28504000	0	7368600	0	0	0	0	0	48018000	254620000	191780000	144700000
1000	CYB5B	5	5	139520000	55078000	8294500	6895400	1057000	1492400	13469000	4992400	478210000	668550000	674950000	449880000
1001	37135	1	1	5527600	0	0	0	0	0	0	0	0	6560000	8161400	5721600
1002	PARVA	11	11	88169000	89424000	35811000	30029000	0	0	0	0	154420000	172320000	352260000	300960000
1003	SRSF2	5	5	28512000	172680000	20555000	16953000	1736400	0	892290	1331000	11056000	0	162520000	353990000
1004	LUC7L3	4	4	15283000	0	0	654000	0	0	0	0	13246000	21139000	36372000	34800000
1005	PHB2	13	13	487570000	329070000	26016000	104900000	0	0	0	0	397810000	256980000	2104400000	691510000
1006	DDT;DDTL	6	6	192660000	129730000	32983000	38797000	2920100	1254400	4587700	3749800	570620000	685500000	1224500000	539030000
1007	OLA1	9	9	0	30889000	9674400	0	0	0	0	0	302650000	210020000	419150000	338650000
1008	SUMF2	11	11	73929000	30506000	19752000	19463000	888770	0	1888100	0	109240000	105670000	66823000	65146000
1009	APOL2	6	6	1249900	18098000	221230	0	0	0	0	0	44147000	43368000	53863000	55355000
1010	BABAM1	1	1	326330	460060	0	0	0	0	0	0	461960	585120	0	0
1011	DYNC1LI2	2	2	0	0	0	12260000	0	0	0	0	0	0	22629000	23111000
1012	LIMD2	1	1	0	0	0	0	0	0	0	0	0	0	0	11011000
1013	CBFB	1	1	9044400	15402000	2412000	0	0	0	0	0	12651000	12850000	28726000	18356000
1014	ICT1	1	1	0	0	0	0	0	0	0	0	34641000	43132000	0	0
1015	MRPS7	2	2	0	1495800	0	0	0	0	0	0	21415000	2665300	2382500	2363600
1016	PPP1R1B	1	1	0	0	0	0	0	0	0	0	10599000	0	0	21778000
1017	FUK	2	2	0	0	1842700	0	0	0	0	0	0	0	8412600	0
1018	NT5C	3	3	0	0	3420900	0	0	0	0	0	33416000	54353000	59398000	44405000
1019	HN1	2	2	0	0	0	0	0	0	0	0	553920	0	24723000	0
1020	DDX5	16	16	116750000	180560000	17482000	22856000	0	0	0	0	285000000	379010000	376330000	486290000
1021	RPL19	5	5	22539000	12216000	3618400	6237900	598070	0	0	0	64724000	99825000	212960000	170720000
1022	SRSF1	13	13	142200000	267390000	40409000	36310000	6688000	0	6174300	1756600	175030000	220470000	357020000	292860000
1023	CHERP	2	2	0	7928200	0	0	0	0	0	0	0	0	0	19482000
1024	ASPSCR1	1	1	0	0	0	0	0	0	0	0	0	0	8265200	0
1025	SCO1	2	2	0	0	0	0	0	0	0	0	29652000	1180200	38423000	31073000
1026	SCRN2	3	3	0	75443000	0	0	0	0	0	0	39505000	92628000	39760000	92061000
1027	SNRPN;SNRPB	6	6	34669000	49630000	34345000	39056000	1720100	240090	681300	437120	204000000	194080000	372480000	356860000
1028	VWA1	4	4	10360000	7438000	0	0	0	0	0	0	48104000	51573000	44002000	18522000
1029	MRPS23	4	4	0	0	0	0	0	0	0	0	81807000	19342000	24099000	22192000
1031	PNPO	5	5	0	35172000	0	0	0	0	0	0	0	127600000	123500000	166220000
1032	ALDH3A2	10	9	72967000	127670000	29305000	42147000	0	0	0	0	139750000	88534000	283480000	296920000
1033	MYO1D	9	9	4761000	24400000	0	0	0	0	0	0	37859000	16103000	37000000	61064000
1034	MYL12A;MYL12B	12	5	656400000	749560000	171210000	188730000	43545000	6736300	53966000	27986000	2842000000	3397800000	2685900000	2953400000
1035	ZNF207	3	3	5484100	29980000	6903100	4234600	0	0	0	0	22538000	496030	132480000	641150
1036	LLGL2	2	2	763170	7807900	0	0	0	0	0	0	0	0	0	0
1037	ISCA2	1	1	0	0	0	0	0	0	0	0	0	0	0	12837000
1038	BUB3	7	7	0	27518000	8522700	13237000	0	0	0	0	35295000	59938000	156450000	167920000
1039	KATNAL2	1	1	0	0	0	16171000	554360	0	295190	520580	154410000	197880000	270870000	239680000
1040	EML2	6	6	46208000	73227000	1606000	14531000	0	0	0	0	70170000	76293000	92543000	31846000
1041	CYGB	1	1	0	0	0	0	0	0	0	0	6647100	19542000	20398000	22008000
1042	NUDT16L1	4	3	0	0	0	0	0	0	0	0	0	0	48724000	40813000
1043	TMED1	1	1	6881600	0	2869100	0	0	0	0	0	0	0	0	0
1044	TUBG1;TUBG2	3	3	0	11330000	0	4725200	0	0	0	0	21324000	13903000	12592000	58695000
1045	PLEKHF1	1	1	0	0	0	0	0	0	0	0	0	0	29416000	0
1046	STX10	1	1	0	0	0	0	0	0	0	0	0	0	0	0
1047	ACP5	2	2	0	21427000	0	0	0	0	0	0	56226000	104010000	25738000	89380000
1048	H3F3B;H3F3A;HIST3H3;H3F3C	15	2	2089700000	4342900000	753100000	1082200000	49402000	50210000	149120000	20994000	4271100000	6856000000	10860000000	11251000000
1049	DAZAP1	3	3	36370000	20497000	0	0	1922600	0	2207200	995200	58807000	69984000	177320000	272350000
1050	TBCB	2	2	0	0	0	0	0	0	0	0	0	31111000	26670000	28290000
1051	FMNL1	3	3	0	22161000	0	0	0	0	0	0	0	0	68315000	31962000
1052	LONP1	15	15	112190000	49541000	23422000	7713200	0	0	194210	0	76598000	94596000	250960000	112530000
1053	TTC19	2	2	0	0	0	0	0	0	0	0	0	0	9069100	15950000
1054	PPL	37	37	278030000	307000000	58412000	73896000	0	0	0	0	63876000	35241000	88038000	77927000
1055	RPS15	3	3	0	0	2628200	0	115940000	0	88299000	91558000	163540000	197530000	209600000	230270000
1056	PRKCSH	16	16	97717000	609350000	77251000	46317000	7164000	0	5296500	5354500	1379300000	2181400000	1809300000	2283300000
1057	TMEM205	2	2	8073200	94152000	4854600	0	0	0	0	0	0	0	26814000	47788000
1058	SEH1L	2	2	0	0	0	0	0	0	0	0	10435000	0	31222000	0
1059	FECH	1	1	0	0	0	0	0	0	0	0	0	14579000	0	0
1060	EIF1;EIF1B	4	4	100730000	75826000	10437000	27649000	1176700	0	0	770570	155960000	120480000	220220000	134480000
1061	ACTG1	1	1	0	0	0	0	0	0	0	0	0	446970000	0	287850000
1062	KIAA1328	2	2	0	0	0	0	0	0	0	0	0	72758000	44282000	53855000
1063	PIN1	4	4	0	28871000	0	0	0	0	0	537350	33278000	197500000	75893000	112340000
1064	VPS25	3	3	0	0	0	0	0	0	0	0	12811000	60324000	27234000	54227000
1065	U2AF2	7	7	64072000	55006000	16740000	0	1236900	563050	3342800	107660	153310000	55276000	194990000	263240000
1066	UBXN6	1	1	0	0	0	0	0	0	0	0	26322000	23494000	30456000	0
1067	RBM42	3	3	16798000	0	0	4633400	0	0	0	0	13703000	31145000	19742000	26756000
1068	GFAP	1	1	0	0	0	0	1422800	0	816270	514910	0	0	7013200	0
1069	HDHD2	3	3	0	4250200	0	0	0	416820	0	0	0	22695000	17057000	22459000
1070	APOC4-APOC2;APOC2;APOC4	2	2	0	5470800	0	0	261940	0	0	0	0	0	109830000	0
1071	TXNL1	7	7	48902000	35587000	3223100	5982000	0	0	0	0	112230000	147180000	206300000	176000000
1072	KDSR	1	1	0	14473000	4181200	0	0	0	0	0	0	0	0	0
1073	EIF3K	4	4	9920000	11890000	0	0	0	0	0	0	42881000	11366000	81755000	136730000
1074	CFD	1	1	0	10247000	0	0	0	0	0	0	0	0	0	0
1075	APOC1	3	3	0	13541000	0	0	774020	0	718070	463720	281930000	239330000	252170000	143710000
1076	ICAM3	3	3	0	6173000	2193600	0	0	0	0	0	10232000	0	0	0
1077	MRPL4	3	3	6634200	0	0	0	0	0	0	0	0	9997200	23552000	0
1078	MFAP4	6	6	458510000	129280000	18595000	64198000	30821000	4262600	6683900	13603000	568180000	513420000	252430000	680330000
1079	AQP1	2	2	0	7806700	11737000	0	0	0	0	0	0	0	0	0
1080	SLC35A4	2	2	27660000	32108000	0	4504300	0	0	0	0	20345000	22750000	26128000	28850000
1081	SARS2	3	3	0	0	0	0	0	0	0	0	12238000	0	56921000	0
1082	MYDGF	2	2	9205300	21244000	3383900	0	0	0	0	0	73994000	44924000	111280000	36643000
1083	TIMM44	3	3	0	8987200	0	0	0	0	0	0	0	0	0	24926000
1084	FCGRT	2	2	0	0	0	0	0	0	0	0	127490000	18044000	169160000	178510000
1086	AP2S1	2	2	26456000	0	0	0	0	0	0	0	0	0	30892000	0
1087	ARHGEF1	8	8	11540000	30188000	7353600	0	0	0	0	0	48287000	36298000	119490000	94888000
1088	SAE1	7	7	0	3749600	0	0	0	0	816600	0	50586000	4467700	73632000	45259000
1089	TIMM50	2	2	0	0	5002600	0	0	0	0	0	0	25235000	24573000	17130000
1090	RPS5	9	9	158320000	55023000	36524000	87866000	93656000	23478000	126370000	24694000	335520000	802260000	753490000	1435300000
1091	AKT2;AKT1	1	1	0	0	0	0	0	0	0	0	0	0	9108900	0
1092	GTF2F1	2	2	0	0	0	0	0	0	0	0	0	0	0	23376000
1093	NAPA	9	9	75706000	100270000	2675300	16365000	0	0	0	0	81403000	338260000	468110000	406040000
1094	RPL18A	6	6	8355200	27553000	763540	0	1713400	0	544930	0	79152000	104830000	358310000	349740000
1095	EPS15L1	2	2	13679000	0	2496000	0	0	0	0	0	8693200	9660600	11352000	0
1096	CLPP	4	4	0	0	0	0	0	0	0	0	82336000	88522000	21572000	53769000
1097	TECR	2	2	16998000	53630000	3595500	0	0	0	0	0	0	0	39563000	36131000
1098	DNASE2	3	3	3483100	14623000	0	0	0	0	0	0	7752600	32678000	29661000	25275000
1099	KIF2A	2	2	5672100	5765200	0	0	0	0	0	0	3780300	3778600	11388000	6829100
1100	PDLIM1	13	13	202600000	283220000	32227000	32152000	1430900	0	664680	787420	451670000	600260000	846880000	437020000
1101	MYO1C	29	22	533140000	803640000	115770000	71281000	1490600	0	0	640650	311890000	362970000	1543000000	542320000
1102	MYO1F	5	5	0	20566000	1329000	0	0	0	0	0	0	0	16936000	46990000
1103	SNAP23	5	5	2151900	37167000	7147800	0	0	0	0	0	43408000	67538000	68139000	77676000
1104	AIP	5	5	0	41328000	0	0	0	0	0	0	16780000	75674000	63845000	42771000
1105	LGALS9;LGALS9C;LGALS9B	3	3	19116000	12638000	6007900	901080	0	0	0	0	19231000	24382000	63728000	0
1106	STXBP3	1	1	3094300	0	0	0	0	0	0	0	0	6303700	13924000	8327600
1107	RAB27B	2	2	0	0	0	0	0	0	0	0	9713600	0	25052000	27824000
1108	AP3B1	7	7	4203300	6864000	0	1195000	0	0	0	0	56878000	23057000	143330000	50374000
1109	PSMD11	14	14	42897000	23974000	7705500	28917000	0	0	0	0	332910000	301170000	575590000	455140000
1110	PSMD12	10	10	0	4633200	0	1839300	0	0	0	0	39842000	28948000	79066000	89527000
1111	PGRMC1	10	9	142930000	149760000	11116000	29618000	30955000	0	1436000	1897500	375780000	566420000	558370000	610730000
1112	DFFA	2	2	8244200	0	0	0	0	0	0	0	24566000	26527000	40139000	22359000
1113	HIP1	3	3	29483000	26941000	4703200	0	0	0	0	0	0	0	35769000	11337000
1114	CLIC1	13	13	127460000	148440000	112120000	60442000	14928000	2682600	9885500	27939000	629140000	1017600000	1124700000	1603700000
1115	EIF3F	8	8	21878000	33031000	17936000	19300000	0	0	0	0	210250000	290110000	440560000	252470000
1116	IPO5	9	9	9679200	0	0	0	1449000	0	0	0	524580	35240000	6426100	65624000
1117	SAP18	4	4	0	0	14021000	0	3061700	0	5220000	2063100	0	19826000	0	97414000
1118	NDUFA4	3	3	0	0	0	18131000	238110	0	0	0	39120000	271740000	225830000	209120000
1119	PSMD14	8	8	6077500	37381000	2704700	0	0	0	0	0	69906000	64000000	263230000	213960000
1120	BIN1	1	1	0	0	0	0	0	0	0	0	0	0	22556000	18414000
1121	KPNA3	2	2	0	0	0	0	0	0	0	0	0	17298000	39296000	0
1122	VWA5A	3	3	36106000	25653000	7348100	11758000	0	0	0	0	39566000	56985000	46736000	74600000
1123	SDCBP	3	3	0	0	0	0	0	0	0	0	29982000	64500000	75149000	79255000
1124	NOP56	12	12	63278000	53622000	14366000	0	0	0	0	0	61540000	117080000	278170000	257630000
1125	PIR	1	1	0	0	0	0	0	0	0	0	0	0	15894000	0
1126	KPNA4	7	3	0	32200000	4114800	0	0	0	0	0	16446000	60231000	26957000	100520000
1127	MAN2B1	6	6	8741200	5743100	0	0	0	0	0	0	62388000	190750000	97513000	155790000
1128	FBP2	1	1	0	0	0	0	0	0	0	0	5790900	0	0	0
1129	PDXK	9	9	36754000	141950000	10196000	12051000	365010	0	0	0	415210000	331430000	473750000	482610000
1130	COX7A2L	1	1	0	0	0	0	0	0	0	0	0	0	0	14432000
1131	COPE	8	8	28276000	71488000	14019000	15523000	1660900	0	0	0	15643000	71872000	187380000	69313000
1132	AP3D1	2	2	533320	0	0	0	0	0	0	0	0	0	14312000	0
1133	ADAM10	2	2	0	0	0	0	0	0	0	0	0	0	24016000	16286000
1134	SLC9A3R1	9	9	20870000	52300000	3737600	7001200	0	0	0	0	130840000	168400000	215020000	115670000
1135	TCERG1	4	4	0	9321600	0	0	0	0	0	0	0	28734000	33538000	27333000
1136	APOL1	2	2	0	0	0	0	0	0	0	0	0	18848000	0	16691000
1137	PSMA7	10	10	19053000	22927000	10222000	7192400	0	1099700	0	451720	382390000	639480000	637920000	628570000
1138	SCAMP3	4	4	7346100	1260500	6864300	8209300	0	0	0	0	30235000	0	23082000	19260000
1139	BCKDK	2	2	0	0	0	0	0	0	0	0	1792000	0	18972000	2568600
1140	MGST3	2	2	0	0	1934700	0	0	0	0	0	0	0	0	34897000
1141	TAX1BP3	2	2	0	19408000	0	0	0	0	0	0	50366000	47573000	79394000	61792000
1142	GIPC1	1	1	0	0	0	0	0	0	0	0	0	0	20315000	16781000
1143	UBE2L6	2	2	0	0	0	0	0	0	0	0	0	15286000	17555000	21796000
1144	UQCRQ	3	3	31136000	0	8347600	8448800	0	0	0	0	175240000	254890000	165750000	215690000
1145	HGS	1	1	0	6877100	0	0	0	0	0	0	0	0	0	0
1146	PPP1R12A	6	6	0	33873000	0	0	0	0	0	0	25579000	21180000	79745000	43845000
1147	GAK	2	2	3618600	11062000	0	0	0	0	0	0	0	0	0	0
1148	XPO1	20	20	84910000	180960000	25849000	15913000	0	0	0	0	281490000	294540000	571860000	543260000
1149	SPTBN2	2	2	0	26377000	0	0	0	0	0	0	32475000	21019000	2852400	41518000
1150	PLXNB2	5	5	0	0	0	0	0	0	0	0	10513000	14712000	13558000	35921000
1151	PFAS	7	7	3776500	11324000	0	4129900	0	0	0	0	94400000	74366000	86638000	68280000
1152	LSM1	2	2	0	0	0	3091100	0	0	0	0	15787000	29421000	29795000	28029000
1153	SCAMP2	2	2	0	9441000	21133000	6467400	0	0	0	0	0	0	0	0
1154	ARPC1B	13	3	72307000	195210000	24760000	11449000	0	0	295650	0	330640000	399450000	805110000	660350000
1155	ARPC2	19	19	154110000	283240000	38182000	49987000	9999500	479980	2442800	0	848280000	2271100000	2704900000	2664500000
1156	ARPC3	7	7	78381000	86143000	0	7965100	2650900	1228600	0	0	782590000	495250000	445640000	869680000
1157	PGRMC2	4	4	39828000	75136000	9184600	15024000	0	0	0	0	80888000	106310000	253980000	154380000
1159	PFDN6	5	5	32218000	0	3702000	0	0	0	0	0	181770000	288930000	127830000	106590000
1160	LAMA5	39	38	929880000	1156100000	219370000	250810000	0	0	0	0	69823000	79762000	113200000	54104000
1161	NDUFA1	1	1	0	0	0	3212700	0	0	0	0	0	51570000	58135000	0
1162	CLIC2	7	6	43909000	48619000	11738000	15376000	1628000	867190	1603200	9778800	94506000	178770000	183910000	186280000
1163	ACOX3	2	2	0	0	1636900	0	0	0	0	0	0	0	0	0
1164	SURF4	3	3	0	58941000	13237000	9022600	0	0	0	0	0	0	57199000	122670000
1165	MAPK13	1	1	0	0	0	0	0	0	0	0	0	0	0	0
1166	SPTLC1	2	2	0	48133000	9291200	8007500	0	0	0	0	0	0	0	19607000
1167	PPM1G	1	1	15979000	0	0	0	0	0	0	0	0	0	0	0
1168	EIF3D	3	3	14878000	26091000	0	3765000	0	0	0	0	70741000	36040000	75922000	54012000
1169	BCAT2	13	13	42103000	18086000	3351100	9556600	0	0	0	0	189080000	371600000	311360000	1240400000
1170	STX7	6	6	53444000	44797000	10979000	6854900	1040300	0	0	0	38291000	110460000	122960000	128660000
1171	ABCC3	4	4	27328000	17343000	0	0	0	0	0	0	0	0	0	0
1172	YKT6	3	3	30340000	16938000	5311400	0	0	0	0	0	11522000	41201000	107180000	120780000
1173	ARPC5	5	5	61654000	82895000	0	14705000	0	0	0	365400	299270000	572110000	691490000	204780000
1174	DHX15	15	15	7182300	45256000	0	0	0	0	0	0	81823000	184350000	276930000	246820000
1175	PRPF4	7	7	0	13086000	0	0	0	0	0	0	0	41545000	50778000	4244700
1176	NDUFS4	2	2	31427000	17155000	0	0	596100	0	350200	409630	103080000	154850000	107160000	127860000
1178	PSMD3	7	7	1994500	6953900	0	0	0	0	0	0	39697000	0	267180000	64198000
1179	PAPSS1	2	2	0	0	0	0	0	0	0	0	0	0	28334000	11937000
1180	SART1	2	2	0	10050000	0	0	0	0	0	0	0	0	0	6970500
1181	TGFB1I1	1	1	7033200	8298200	0	0	0	0	0	0	3249100	4138600	6523700	0
1182	EEF1E1;EEF1E1-BLOC1S5	5	5	0	14485000	0	0	0	0	0	0	36143000	30372000	76675000	30697000
1183	HNRNPR	12	12	55094000	66909000	10278000	3315300	0	332350	966150	0	474830000	765580000	1119400000	1000600000
1184	LAMTOR5	3	3	19846000	51625000	0	0	0	0	0	0	68820000	66098000	55978000	47371000
1185	WIPF1	4	4	0	8199100	0	1698200	0	0	0	0	25864000	32882000	61097000	29574000
1186	DENR	2	2	0	0	0	0	1163300	0	805400	0	0	0	23767000	0
1187	XPOT	3	3	0	7141100	0	0	0	0	0	0	20693000	0	0	460100
1188	CHMP2A	4	4	23796000	15621000	0	0	0	0	0	0	0	18310000	0	0
1189	PLRG1	3	3	5253000	9883100	1895800	0	0	0	0	0	952700	2568100	19761000	6750200
1190	RGS10	1	1	0	0	0	0	0	0	0	0	0	0	65769000	0
1191	NDUFA2	2	2	5840700	0	0	0	0	0	0	0	95817000	122700000	0	108920000
1192	ACTN4	55	38	2349000000	2542200000	698970000	537750000	32896000	2693700	20841000	33653000	3205700000	4213000000	5341900000	4536500000
1193	HTATSF1	1	1	0	8162000	0	0	0	0	0	0	0	0	0	0
1194	AP1G1	4	4	2478600	15991000	4146400	0	0	0	0	0	0	0	14013000	0
1195	STX6	1	1	0	0	0	0	0	0	0	0	0	7936500	24505000	0
1196	SYNGR2	2	2	4127400	8434600	1043300	3252800	0	0	0	0	0	0	0	0
1197	SGTA	3	3	0	0	0	0	0	0	0	0	9501700	13429000	9892900	23239000
1198	NARS	10	10	55376000	53524000	11836000	12358000	0	0	0	0	50868000	40497000	75320000	133530000
1199	NUDT21	11	11	16064000	13453000	7979400	0	17704000	1478400	21591000	9283700	234590000	565400000	641150000	404500000
1200	RRP9	1	1	0	0	0	0	0	0	0	0	0	0	16550000	0
1201	AKAP8	1	1	5591600	4122100	0	0	0	0	0	0	1502000	3032300	4338300	4787900
1202	CALU	12	12	27523000	162160000	29900000	45151000	1306000	687050	441820	4038200	388810000	660950000	695760000	734430000
1203	NDUFS5	2	2	8912100	13250000	4029100	5293600	0	0	0	0	37526000	0	22808000	35064000
1204	RAD21	3	3	8218700	24937000	3691200	0	0	0	0	0	19085000	20684000	66723000	39741000
1205	TIMM8A	2	2	0	44971000	7012600	9865200	377350	0	0	0	52271000	0	111870000	80843000
1206	GMFG	6	5	26159000	5290500	6191800	7899000	297490	0	0	0	4884300	54883000	19416000	25731000
1207	PRPSAP2	3	3	0	3177600	0	2117400	0	0	0	0	0	0	1140100	11369000
1208	SMARCA5;SMARCA1	6	6	0	2875900	0	0	0	0	0	0	65876000	22215000	96881000	54152000
1209	KDM1A	2	2	2988800	0	0	0	0	0	0	0	0	13495000	25055000	21769000
1210	ATP8B3	2	2	8332100	0	0	0	7391100	0	10829000	21529000	0	0	0	0
1211	LY75	1	1	0	0	0	0	0	0	0	0	0	0	12738000	0
1212	SNX3	10	8	22365000	7145700	5370200	0	224200	0	0	0	157420000	168230000	133680000	206360000
1213	MGEA5	2	2	0	0	0	0	0	0	0	0	0	11342000	10580000	12251000
1214	SORBS3	7	7	17181000	40611000	4752600	433240	897230	0	889790	461900	21455000	34065000	25648000	8201700
1215	SYNCRIP	16	2	276570000	193700000	52164000	58417000	3297900	427420	2812500	2401400	1249400000	1052200000	1877900000	1226600000
1216	GMDS	1	1	9551200	14547000	2786300	0	0	0	0	0	0	0	0	0
1217	PLOD3	5	5	7801100	29090000	3883800	0	0	0	0	0	44385000	26398000	29232000	43521000
1218	PLIN3	9	9	45247000	56342000	10881000	17353000	274620	0	0	0	193370000	243220000	284610000	208830000
1219	KPNA6;KPNA5;KPNA1	2	2	6945500	0	0	0	0	0	0	0	14739000	8678500	41468000	42933000
1220	UGDH	13	13	33739000	89378000	8652200	0	0	0	0	0	177430000	216750000	280240000	365540000
1221	SNX2	16	14	63532000	132870000	35963000	27303000	746400	0	0	0	215160000	705810000	811790000	590120000
1222	USO1	21	21	98883000	79184000	16120000	35084000	0	0	0	0	205710000	209110000	57012000	209080000
1223	MRPS14	2	2	0	0	0	0	0	0	0	0	0	0	1235900	0
1224	TOM1	7	7	0	9559500	2123200	0	0	0	0	0	18005000	0	19247000	0
1225	HIST1H2BN;HIST1H2BL;HIST1H2BM;HIST1H2BH;HIST2H2BF;HIST1H2BC;HIST1H2BD;H2BFS;HIST1H2BK	13	4	9655800000	7770000000	3017300000	4088700000	458110000	41825000	539180000	162970000	29744000000	34949000000	39027000000	35846000000
1226	CCDC22	2	2	0	0	5495700	6410300	0	0	0	0	0	0	25081000	3915100
1227	DKC1	4	4	30539000	27871000	2636600	3606300	0	0	0	0	15327000	0	125280000	73435000
1228	EDF1	4	4	0	0	0	7438200	0	0	0	0	1968800	33045000	23042000	37158000
1229	DNAJA2	2	2	927770	442640	0	0	0	0	0	0	586540	0	420790	583210
1230	CUTA	3	3	0	0	0	0	334310	0	290570	0	22567000	29462000	0	0
1231	WDR1	16	16	453690000	220750000	29305000	27562000	3195400	480940	3419100	0	383250000	922570000	1784200000	834930000
1232	CPNE3	9	8	163820000	326860000	80882000	54576000	0	0	0	0	51900000	203030000	619070000	769090000
1233	DNAJC13	1	1	0	0	0	0	0	0	0	0	0	9656200	0	0
1234	COQ9	3	3	7510700	10162000	0	0	0	0	0	0	36034000	59746000	48570000	51974000
1235	GGCT	4	4	10072000	9479300	4573900	0	448170	0	0	0	0	0	9133700	0
1236	NDUFS2	7	7	52944000	0	4263200	7054100	0	0	0	0	69870000	12229000	189300000	216750000
1237	GBAS	6	6	28948000	153530000	26875000	16587000	0	0	217170	0	227500000	463190000	476920000	414870000
1238	PDCD6	7	7	142060000	122390000	25819000	28805000	3182700	813920	4728000	753560	1274700000	1547700000	1453000000	1441600000
1239	ATP6V1G1	4	4	20691000	49178000	1229700	0	325870	0	7309900	0	313480000	382540000	269160000	329730000
1240	VPS4B	7	6	0	30249000	0	0	0	0	0	0	74618000	80190000	172810000	66271000
1241	H2AFY	16	14	713510000	572380000	137920000	190150000	12101000	1337700	12944000	3887600	3370500000	4252300000	5288100000	5123700000
1242	SH3BGRL	6	6	92485000	109040000	20136000	27919000	1506800	323720	330860	2345900	574690000	727380000	216900000	781960000
1243	FLNB	50	49	326400000	560650000	61617000	111450000	0	0	0	0	293080000	414010000	753140000	635090000
1244	NDUFS6	3	3	0	0	0	0	0	0	0	858080	625320	0	16971000	0
1245	MRPL33	1	1	0	0	0	0	0	0	0	0	19174000	21185000	34465000	21720000
1246	SEC22B	7	7	238110000	273900000	90777000	69720000	0	0	0	0	147450000	54512000	252700000	323190000
1247	MTX2	2	2	26414000	0	0	0	0	0	0	0	0	8552000	3723200	4563100
1248	VPS26A	7	6	2399100	3878200	0	0	0	0	0	0	47145000	0	84326000	56759000
1249	NDUFB1	1	1	0	0	0	0	0	0	0	0	13775000	19577000	0	0
1250	PMPCB	4	4	0	11310000	0	0	0	0	0	0	16243000	38894000	20924000	11628000
1251	PSIP1	8	8	35510000	29467000	0	0	0	0	7881100	1121000	126850000	94943000	24544000	54762000
1252	GPC4	1	1	0	0	0	0	0	0	0	0	35641000	39220000	47468000	32843000
1253	NDUFS3	9	9	78238000	69679000	37579000	60047000	0	0	0	0	311660000	468270000	348290000	339720000
1254	SRSF10;SRSF12	4	4	44983000	138930000	8992000	30913000	0	0	0	0	51665000	112940000	87080000	18062000
1255	BANF1	7	7	21615000	29752000	369330	0	8623900	7282900	12001000	8061200	816090000	886280000	133960000	814030000
1256	SF3B1	17	17	8179800	35479000	639910	3327200	0	0	0	0	6027700	106210000	190410000	258630000
1257	CSDE1	3	3	0	0	0	0	0	0	0	0	0	15160000	18298000	30841000
1258	SKAP2	1	1	0	0	0	0	0	0	0	1040100	0	0	0	0
1259	PRKRA	5	5	22950000	0	5625400	9133800	0	0	0	0	22720000	36457000	50911000	49676000
1260	NPM3	1	1	19013000	0	0	0	0	0	0	0	19860000	0	0	0
1261	SNRNP200	17	17	22871000	33219000	5039600	8208600	0	0	0	0	0	12658000	194370000	98241000
1262	RP2	3	3	7396000	5179100	0	0	0	0	0	0	42269000	36641000	20060000	15970000
1263	EIF3G	4	4	16906000	24880000	3024000	3725200	0	0	0	0	60888000	134480000	177930000	89552000
1264	EIF3J	2	2	0	0	0	0	419030	0	229200	0	0	22880000	0	0
1265	CBR3	3	3	5390800	24401000	14912000	3651600	0	0	0	0	31447000	95074000	85301000	84833000
1266	PSMD10	5	5	0	0	0	0	310390	0	0	0	45161000	83627000	54506000	40863000
1267	IDH1	18	18	145750000	181030000	29663000	21853000	31781000	405840	3966200	3326200	1145600000	1850500000	1535700000	1483700000
1268	STAM2;STAM	1	1	0	4188000	0	0	0	0	0	0	0	0	0	0
1269	MMP23A;MMP23B;mifr-2	2	2	1038100	6681800	0	0	0	0	0	0	0	0	0	0
1270	ARL6IP5	4	4	265240000	241920000	52894000	25283000	0	0	0	0	0	0	20696000	139130000
1271	DYSF	2	2	6263300	0	0	58198000	0	0	0	0	0	0	0	0
1272	BCAS2	6	6	0	31547000	4380400	2039000	0	0	0	0	7894800	36069000	13410000	9803200
1273	DNAJC8	3	3	6804400	0	0	0	0	0	452860	0	3005500	225860000	221440000	196980000
1274	ATP5H	7	7	65189000	71246000	7666200	5874000	215430	0	0	0	99353000	79666000	405980000	414600000
1275	SASH3	1	1	0	0	0	0	0	0	0	0	0	13980000	0	13919000
1276	GLRX3	4	4	0	0	0	3612700	0	0	0	0	35619000	65874000	0	55129000
1277	WFS1	2	2	0	9177800	0	0	0	0	0	0	0	0	0	0
1278	SNCG	1	1	0	0	0	0	0	0	0	0	13611000	13778000	14380000	16082000
1279	WISP2	1	1	3144000	18784000	1402400	0	0	0	0	0	0	0	0	0
1280	SRP72	4	4	0	20062000	0	0	0	0	0	0	0	0	26921000	4709800
1281	DDAH1	12	11	88219000	126300000	12136000	18026000	0	0	0	0	332340000	859870000	426420000	223380000
1282	MTA2	8	8	2043300	13900000	0	0	0	0	0	0	15995000	68547000	168360000	99098000
1283	TPPP	1	1	0	14755000	0	0	0	0	0	0	0	0	0	0
1284	TOMM70A	3	3	23460000	5099400	9256700	0	0	0	0	0	13784000	15871000	30437000	0
1285	UFL1	11	11	28798000	12446000	0	0	0	0	0	0	120570000	80260000	65032000	158180000
1286	TMEM63A	2	2	0	16374000	0	0	0	0	0	0	0	6288000	19430000	17271000
1287	PROSC	8	8	4159200	23331000	1823000	0	0	0	0	0	45519000	54122000	107830000	49959000
1288	PRPF6	2	2	0	3275800	0	0	0	0	0	0	0	0	20712000	0
1289	ENDOD1	3	3	3821000	20523000	1738600	5982400	0	0	0	0	0	0	0	0
1290	GLS	3	3	1980900	0	2221500	0	0	0	0	0	0	0	63216000	45424000
1291	AP2A2	10	5	51331000	21455000	5458400	2837700	0	0	0	0	16728000	0	60186000	71814000
1292	OR2F2	1	1	0	0	2006900	0	0	0	0	0	0	0	45140000	53945000
1293	NDUFB4	4	4	34289000	43301000	12662000	5716200	0	0	0	0	0	71623000	24818000	38854000
1294	SCEL	9	9	60262000	13774000	3555500	8491500	0	0	0	0	67159000	70759000	73314000	109260000
1295	RTN3	1	1	0	0	0	0	0	0	0	0	0	0	0	69674000
1296	LETM1	5	5	0	0	3406000	3195500	0	0	0	0	13212000	20578000	35070000	42211000
1297	ZRANB2	2	2	0	0	0	0	0	0	0	0	0	1566600	1055500	0
1298	SNX4	3	3	15935000	0	0	5432900	0	0	0	0	18550000	36372000	38318000	31874000
1299	VAPB	3	3	0	43209000	0	0	0	0	0	0	20682000	32323000	73116000	0
1300	SNAPIN	2	2	0	6848800	0	3741200	0	0	0	0	57540000	32835000	0	0
1301	FKBP9	2	2	22904000	0	0	0	0	0	0	0	0	0	12072000	0
1302	PGLS	11	11	57595000	83450000	26331000	50994000	42825000	0	20743000	2138400	284910000	301420000	487890000	397430000
1303	PAPSS2	13	13	63856000	108970000	24094000	6012000	0	0	0	0	259770000	105330000	632230000	497950000
1304	ATG7	2	2	9059400	0	0	0	0	0	0	0	0	0	0	0
1305	LYPLA2	3	3	0	0	0	0	0	0	0	0	67236000	0	123300000	35919000
1306	IPO7	8	8	33354000	36110000	0	3571900	0	0	946710	0	66532000	157610000	115970000	79565000
1307	CD2BP2	2	2	0	0	0	0	0	0	0	0	0	0	0	26074000
1308	SLC34A2	4	4	78305000	158530000	36851000	44416000	541810	0	0	266530	212080000	208620000	10871000	46075000
1310	PARN	2	2	0	6847400	0	0	0	0	0	0	0	0	10140000	0
1311	H6PD	9	9	75614000	19979000	0	0	0	0	0	0	192890000	129510000	190450000	209710000
1312	ETHE1	7	7	73551000	79168000	9242600	24119000	0	0	0	0	50767000	204240000	128160000	277800000
1313	ACSL3;ACSL4	3	3	2666900	0	0	0	0	0	0	0	0	0	19329000	37583000
1314	CDS2	1	1	0	9702300	0	0	0	0	0	0	0	0	0	0
1315	RAB3D	2	2	0	0	0	1622000	0	0	0	0	0	0	16022000	0
1316	OXSR1	6	5	15492000	30867000	9680300	19237000	0	0	0	0	31822000	77488000	63488000	63352000
1317	PTBP3	2	2	0	0	0	0	9786200	0	8646300	11986000	41366000	0	0	35800000
1318	AP2A1	2	2	0	6157900	0	0	0	0	0	0	0	0	0	0
1319	SDPR	14	14	121440000	213050000	41150000	54959000	1269200	0	322640	979790	147930000	606490000	370870000	412140000
1320	BAG2	1	1	0	0	0	0	310160	0	420420	0	0	0	0	0
1321	BAG3	1	1	6990500	7811800	0	0	0	0	0	0	0	0	0	0
1322	MLYCD	4	4	12508000	0	0	0	0	0	0	0	37685000	50119000	112040000	65746000
1323	AIFM1	15	15	308760000	281250000	50814000	55745000	0	0	0	0	167550000	160650000	435140000	316210000
1324	CLIC3	5	5	12694000	31306000	0	0	597680	0	0	1480200	32920000	72949000	75409000	92969000
1325	DDAH2	5	5	7459400	26373000	4439100	13847000	0	0	0	0	553720	90363000	167070000	213040000
1326	TXNDC12	4	4	4641900	38571000	1770100	7612500	499200	0	0	0	103540000	98104000	36302000	117530000
1327	NUDT3	1	1	0	0	0	0	0	0	0	0	8312300	8963500	0	0
1328	AGR2	10	9	387390000	201730000	343850000	285770000	12736000	15996000	153550000	41639000	1203800000	2512600000	2254800000	2003000000
1329	NAPSA	14	14	1026800000	1760500000	336780000	307390000	557970000	117510000	1112800000	208430000	2719600000	8580100000	7698400000	10454000000
1330	PEX11B	3	3	0	0	0	0	0	0	0	0	6319600	8325900	53645000	7204900
1331	ACTL6A	4	4	0	0	0	0	0	0	0	0	56477000	59229000	71046000	96685000
1332	CYB5A	6	6	449360000	869920000	267040000	265210000	28805000	6398600	11615000	17397000	2212000000	5405500000	4539500000	5538500000
1333	ADH1B;HEL-S-117	19	7	526530000	980830000	107910000	80662000	7308800	498780	23742000	2362300	453060000	804470000	1944100000	1600500000
1334	ADH1C	1	1	0	0	0	0	0	0	0	0	0	45466000	116580000	0
1335	LDHA	19	18	805680000	902790000	230100000	191890000	29041000	1471300	35726000	21906000	3517200000	5506100000	7029600000	7293500000
1336	ALDH1A1	16	16	160850000	240950000	109900000	165730000	8871800	1585200	0	3571700	1137900000	1029900000	1003000000	1054000000
1337	GLUD1;GLUD2	23	23	181550000	443960000	56841000	73421000	3813900	0	26853000	2207900	1771300000	1984200000	2570500000	2033100000
1338	CYB5R3	12	12	299790000	319820000	66922000	135940000	2204800	0	0	0	885950000	807230000	1403700000	836490000
1339	GSR	13	13	7025800	180310000	27429000	30128000	0	0	0	0	504810000	780710000	1182500000	1136100000
1340	MT-CO2	7	7	432640000	508700000	104070000	180760000	756350	0	0	509990	409100000	471670000	633120000	646570000
1341	SOD1	7	7	86641000	120890000	50769000	47116000	32081000	10088000	19857000	10844000	513110000	731190000	1049400000	1844100000
1342	CP	24	24	133380000	140410000	29990000	17098000	662530	702600	12775000	0	537110000	637280000	883720000	631560000
1343	F13A1	21	20	260810000	255560000	59125000	31207000	0	0	2945100	0	362400000	468790000	1131900000	1056800000
1344	PNP	16	16	152360000	99314000	28115000	17163000	5168200	550720	3723500	468900	498020000	610860000	587280000	1010000000
1345	HPRT1	9	9	81672000	85259000	17606000	23505000	1826000	441670	3172400	1013600	420260000	359220000	417140000	101110000
1346	GOT2	17	17	406670000	296570000	86872000	108350000	1507200	0	342440	450700	1028400000	491130000	1510800000	1801500000
1347	EGFR	3	3	38717000	0	0	5746400	0	0	0	0	0	771850	971640	1486100
1348	PGK1	29	24	2586500000	1679200000	491490000	433820000	75155000	14864000	73002000	33417000	9523500000	12506000000	14599000000	14815000000
1349	AK1	16	16	329860000	456990000	53791000	37558000	10772000	1634300	2569900	7634900	1880900000	3372600000	4134400000	3566400000
1350	F2	10	10	55098000	55089000	13114000	13680000	1518500	0	387990	383230	111560000	110830000	108460000	236760000
1351	HP	20	2	346800000	596890000	85543000	77185000	11289000	1127200	9903100	8764100	1385100000	2738800000	2390600000	2476400000
1352	HPR	2	2	0	0	0	0	0	0	0	0	0	16562000	26332000	0
1353	F9	3	3	0	26768000	5978500	0	0	0	0	0	6995500	0	72517000	42949000
1354	PLG	9	9	90982000	146670000	17927000	22021000	419980	0	0	0	178000000	305780000	375150000	471400000
1355	F12	1	1	0	0	0	0	0	0	0	0	0	0	9796900	0
1356	CA1	22	22	5233300000	4446500000	1314200000	1147900000	157850000	45970000	134720000	122830000	16955000000	25382000000	25087000000	28705000000
1357	CA2	12	12	242770000	508050000	69409000	86315000	15898000	2489000	36356000	21540000	4155300000	4052200000	4051400000	3871900000
1358	ASS1	11	11	25432000	74305000	6023900	7446000	0	0	0	0	126670000	64880000	187950000	88060000
1359	SERPINC1	14	14	107640000	58927000	3789000	7198500	1387200	972260	1016200	1191000	947700000	1036700000	1057500000	1104100000
1360	SERPINA1	24	1	698610000	416140000	95537000	139820000	72879000	15915000	21877000	47066000	2051600000	4668600000	2955800000	4280800000
1361	SERPINA3	15	15	102090000	52527000	24395000	30163000	15328000	5051100	372560	17726000	632510000	847080000	851340000	1017500000
1362	AGT	7	7	21059000	17326000	0	0	0	0	0	16269000	165320000	130540000	84819000	128020000
1363	A2M	43	43	1205600000	1115200000	258540000	224640000	1851600	0	1715600	692070	1821700000	2146600000	3821100000	2830800000
1364	C3	61	61	2327500000	2117500000	585540000	636090000	3550600	0	2301000	1383700	1994700000	1755400000	3943600000	3301100000
1365	TIMP1	2	2	0	0	0	0	0	0	0	0	0	74820000	0	0
1366	CST3	2	2	0	0	0	0	0	0	0	0	0	29571000	0	54342000
1367	KNG1	10	10	60585000	131620000	24632000	42287000	695110	0	572350	775240	264230000	373210000	499600000	177910000
1368	IGJ;JCHAIN	6	6	37046000	88037000	8748800	22470000	2154000	422220	338030	1271600	163480000	66334000	234710000	271420000
1369		1	1	0	0	0	0	0	0	0	0	18776000	31075000	45355000	21681000
1370	IGKV3D-20	4	4	381210000	359370000	104450000	125430000	5464300	1362000	0	0	654080000	825290000	829560000	520450000
1371	IGKV3D-15;IGKV3OR2-268;IGKV3-7;IGKV3D-7	2	2	0	0	0	39479000	684640	0	0	494700	14059000	302180000	320980000	328930000
1372		2	2	0	40569000	0	0	0	0	0	0	10406000	120180000	202500000	147830000
1373		1	1	0	0	0	0	0	0	0	0	321490	0	0	907170
1374	IGHV3-21	2	1	56846000	33940000	2586300	0	0	0	0	0	93411000	0	235730000	0
1375	PIGR	7	7	3731300	18397000	0	0	3399800	324760	0	0	9535300	77832000	41007000	101470000
1376	IGKC	10	10	1372500000	1332900000	352320000	472800000	53668000	15965000	52327000	41166000	1016700000	3684300000	4087100000	5948100000
1377	IGHG1	7	6	3702700000	2609600000	519390000	710020000	10726000	4755700	12004000	7244300	2152800000	3174600000	4951500000	5630500000
1378	IGHG2	4	3	151200000	312800000	72158000	28506000	2173600	452950	1484000	2854500	44765000	292310000	47648000	558810000
1379	IGHG3	16	6	814500000	1202100000	267080000	190540000	7734400	2401500	3961300	3391200	1044400000	1893000000	3957000000	3761900000
1380	HLA-A	5	2	322120000	429290000	115320000	136780000	772030	0	418140	450730	386630000	676630000	661040000	428270000
1381	HLA-DQA1	2	2	4200500	0	0	0	0	0	0	0	0	10746000	14758000	30016000
1382	HBD	16	7	5444300000	4380900000	2211200000	1340500000	215320000	25640000	173220000	327890000	17974000000	38580000000	34200000000	35877000000
1383	COL1A1	10	10	371620000	1087700000	96571000	119680000	604270	396940	887730	297960	116140000	417790000	507810000	525510000
1384	LMNA	49	3	3147100000	7283000000	941040000	1349300000	13825000	820610	4048300	4194000	2721300000	3320900000	6347200000	6535000000
1385	SPTA1	80	80	636580000	1058400000	201620000	176280000	912690	0	0	0	1419500000	1873900000	3275100000	3103000000
1386	APOA1	21	20	1976700000	3071800000	386830000	714160000	62935000	12273000	94009000	53580000	6720800000	12746000000	7877900000	9298300000
1387	APOE	16	16	74241000	242030000	45128000	53683000	559030	0	0	0	205810000	622490000	605930000	395990000
1388	APOA2	4	4	46651000	47641000	18334000	14126000	7768800	0	2450500	1639300	111300000	398240000	250950000	361250000
1389	FGA	30	30	1230600000	2148100000	336310000	222850000	21036000	4616700	31341000	10685000	1350800000	5816000000	7031000000	6704600000
1390	FGB	29	25	839400000	1395700000	207130000	152470000	23485000	5116500	15137000	12146000	2584200000	3656100000	4001200000	6206500000
1391	FGG	19	13	1571200000	1191100000	286460000	328270000	22499000	2604300	12758000	8050600	2312400000	3759800000	5069100000	4756400000
1392	SLC4A1	31	31	3382800000	2917600000	858420000	926180000	112390000	4144300	15570000	4332200	4272900000	4727900000	7265400000	6961400000
1393	APCS	9	9	401010000	1071000000	166800000	289980000	7699300	1159400	3271600	6259300	1106700000	2033600000	2731600000	2770600000
1394	C1QC	3	3	17398000	8708600	975350	7293400	0	0	0	0	0	0	21855000	0
1395	C9	2	2	0	10660000	0	0	0	0	0	0	0	0	11185000	0
1396	APOH	6	6	0	42356000	2604400	0	0	0	1058100	1398800	79091000	295320000	313800000	455140000
1397	LRG1	2	2	1431400	0	0	0	0	0	0	0	0	18609000	15642000	13628000
1398	FN1	49	49	1497000000	1732700000	367400000	437250000	1932200	0	807490	1679800	675790000	1033600000	1118800000	1100000000
1399	RBP4	4	4	0	0	0	0	5018400	1770700	4825700	4496800	68366000	25451000	80913000	67406000
1400	AMBP	7	7	278510000	453820000	31449000	61501000	3678800	568470	3311000	1214900	105110000	136340000	228190000	221190000
1401	ORM1	8	6	671990000	502030000	180490000	187870000	7889400	1407200	6652200	8995000	1429200000	2053700000	2449900000	1932800000
1402	TTR	8	8	600580000	296950000	179970000	122930000	23341000	4326800	22893000	16670000	1763700000	1701800000	2222200000	2058900000
1403	PPBP	4	4	10186000	100360000	10419000	5957300	310820	0	0	0	0	72379000	167120000	192890000
1404	PF4;PF4V1	1	1	0	0	0	0	0	0	0	0	9788700	58848000	49623000	66077000
1405	TF	37	35	733100000	810610000	251020000	151240000	11417000	2936800	36765000	19283000	1551900000	2413700000	3862900000	4782900000
1406	HPX	19	19	448910000	454990000	120130000	141320000	17161000	6525900	36629000	21939000	984670000	1226500000	1685100000	2248700000
1407	FTL	10	10	693940000	468250000	180960000	417220000	26793000	5687500	41859000	26352000	3370900000	5780600000	3937400000	6611200000
1408	FTH1	8	8	134270000	187800000	37300000	44128000	2100500	452610	1223400	1506900	306520000	1141200000	810020000	1358700000
1409	SLPI	1	1	30939000	197100000	13339000	11128000	367860	0	0	0	0	0	0	0
1410	C4BPA	9	9	147330000	125440000	21718000	12214000	0	0	0	0	143750000	13407000	249600000	278520000
1411	VTN	14	14	883190000	1364300000	263040000	365930000	6188400	384930	12580000	4463800	744040000	1329700000	1128700000	914240000
1412	CAT	28	28	1500200000	1230100000	528990000	409850000	108650000	26839000	117360000	86639000	4367800000	8187900000	7759200000	7723100000
1413	FUCA1	5	5	35284000	34267000	0	0	0	0	0	0	122140000	243310000	155090000	220920000
1414	ALDOA	32	27	1887800000	1546000000	421790000	322470000	126580000	23584000	90256000	67344000	5551600000	12823000000	10479000000	8564500000
1415	CSTB	7	7	290840000	344230000	99742000	77599000	9312700	1926800	0	4256600	3074700000	4632800000	5384300000	4136400000
1416	ANXA1	24	24	2006400000	2905400000	684880000	568970000	101910000	7598900	38198000	24409000	5610500000	8027600000	11093000000	7800900000
1417	APOB	91	91	842070000	860170000	174140000	159650000	4718800	396670	4545100	988730	1260700000	1732700000	2343300000	2043000000
1418	SOD2	12	12	442630000	646910000	110470000	134240000	57270000	5311700	72620000	15201000	2057100000	2708300000	3625200000	3520700000
1419	OAT	7	7	0	57287000	4670700	0	0	0	0	0	39186000	98323000	135220000	136120000
1420	HRG	12	12	161430000	115960000	39449000	30477000	4174600	883130	1372000	3077000	191750000	314090000	489400000	489980000
1421	A1BG	10	10	34608000	75026000	14643000	18829000	0	0	0	0	106360000	395230000	393290000	393190000
1422	CD74	10	10	573300000	662610000	140380000	193530000	13139000	626660	17459000	10453000	1551300000	2180000000	2485600000	2313800000
1424	KRT1	37	26	2664300000	5009600000	1139600000	576870000	38225000	4891700	226520000	64921000	8300000000	10478000000	14562000000	23020000000
1425	S100B	2	2	9413100	12055000	5411600	0	1464500	318250	0	1554600	27171000	75288000	32057000	60287000
1426	VWF	8	8	43818000	37525000	6895900	18283000	0	0	0	0	7153800	0	0	0
1427	GAPDH	21	21	5137500000	6059900000	1156500000	1639000000	181300000	42594000	447060000	173760000	20136000000	23277000000	29569000000	28267000000
1428	ASL	7	7	17552000	24732000	8548300	7321900	0	0	0	0	56146000	103720000	83010000	17830000
1429	HLA-DPB1	6	2	64714000	45368000	17451000	8282700	2753600	0	758480	670520	615470000	279380000	755690000	985100000
1430	HSPB1	21	21	2583500000	1283300000	518590000	806800000	102500000	9293300	159220000	72752000	6842700000	11248000000	10629000000	6544300000
1431	CYBB	5	5	27549000	9780000	5417600	14106000	0	0	0	0	47287000	43221000	263030	172700000
1432	RPN1	18	18	603880000	318330000	141840000	50617000	308390	0	0	0	227860000	182580000	620010000	751390000
1433	RPN2	13	13	243320000	314520000	143640000	187420000	0	0	0	0	51825000	68459000	343960000	352420000
1434	GNAI2	12	8	257350000	186910000	70944000	97229000	425040	0	296160	259780	342370000	284550000	782800000	1332700000
1435	GYPC	1	1	0	0	0	0	664210	0	0	312060	14345000	18238000	21384000	17485000
1436	ATP1A1	28	28	561720000	900340000	208070000	133920000	0	0	0	0	456390000	495730000	1257500000	1125600000
1437	ATP1B1	6	6	98411000	82550000	34337000	70283000	0	0	0	0	63247000	84574000	153820000	229870000
1438	ARG1	3	3	0	0	0	0	0	0	0	0	16373000	11782000	0	23501000
1439	ALDH2	25	22	1197500000	1582100000	330220000	275440000	16824000	2150600	8744600	24552000	3497100000	4431600000	5863400000	4714100000
1440	ITGB2	9	1	34902000	20399000	4575700	8765600	0	0	0	0	125040000	184190000	393300000	259480000
1441	S100A8	5	5	141110000	111690000	29097000	29912000	7862400	1011200	4171300	6407300	1213700000	1640900000	1711100000	2053300000
1442	SLC25A5	12	4	349420000	423170000	84977000	57637000	245510	0	0	0	111230000	44754000	669500000	1090700000
1443	MPO	10	8	122030000	20080000	7561400	31074000	0	0	167120	0	207790000	212290000	335510000	333740000
1444	PCCA	11	11	3070100	17192000	0	0	0	0	0	0	9886000	57521000	173710000	130730000
1445	ALPL	5	5	0	0	0	0	686180	0	0	494400	364520	21221000	21086000	45571000
1446	EIF2S1	8	8	12948000	69972000	7744900	806290	0	0	0	0	70081000	106530000	211590000	127890000
1447	ICAM1	12	12	186860000	165130000	28800000	52154000	15013000	365050	369380	0	308010000	406920000	392580000	479890000
1448	RPLP1	3	3	165120000	118790000	21577000	46383000	123550000	64414000	386680000	85231000	420120000	608500000	611300000	844690000
1449	RPLP2	5	5	24040000	35887000	27166000	115750000	6679000	976090	4563300	6864400	1496900000	927200000	893730000	1427100000
1450	RPLP0;RPLP0P6	12	12	165880000	188750000	36815000	34366000	22144000	3102000	10034000	11253000	1265100000	2396300000	2523100000	2415800000
1451	FABP3	1	1	0	0	0	0	0	0	0	0	0	0	19215000	22543000
1452	SSB	14	14	61541000	18387000	25797000	0	12572000	1604900	14640000	1499600	241520000	452040000	345790000	414440000
1453	SERPIND1	6	6	33697000	34041000	0	6550100	0	0	0	0	9306500	88846000	145200000	106430000
1454	ITGB1	10	10	139500000	110330000	11111000	33729000	2884400	0	0	0	536420000	750280000	666420000	629230000
1455	KRT18	37	27	4138600000	4953100000	1238000000	708380000	107070000	6219600	263310000	59390000	1867400000	4620700000	10576000000	8017600000
1456	MYL1;MYL3	1	1	0	0	0	0	0	0	0	0	6953500	0	0	49147000
1457	COL5A2	2	2	9429800	27509000	0	0	0	0	0	0	0	2533600	0	0
1458	UROD	7	7	0	0	0	0	7053100	1803900	4693800	2456600	178290000	141060000	158150000	133530000
1459	GSN	31	24	1532800000	1853400000	345970000	386090000	52163000	4177400	6145800	45048000	4474300000	3652400000	4996000000	4143300000
1460	ATP5B	25	25	3701700000	3544100000	1018500000	791780000	32823000	2900100	44602000	15056000	8879200000	10838000000	14423000000	10452000000
1461	S100A9	7	7	489060000	717130000	180580000	88436000	25038000	7014300	71684000	46277000	2098000000	3237500000	2480200000	2434000000
1462	S100A6	12	12	478810000	884030000	135120000	146440000	74718000	172520000	802030000	1442900000	849140000	4140400000	2418800000	2702900000
1463	APOA4	16	16	303610000	263010000	35459000	59237000	2427600	0	2740400	1471400	240200000	742100000	505720000	527680000
1464	ENO1	29	26	3052100000	2577900000	887190000	857850000	550050000	45999000	481470000	234960000	10573000000	12612000000	11777000000	16387000000
1465	NPM1	12	9	905480000	915710000	158160000	195890000	14685000	6178200	44551000	28161000	2266900000	2892500000	2415000000	2493100000
1466	ITGAV	3	3	0	0	0	0	0	0	0	0	0	15397000	28881000	0
1467	HIST2H2BE;HIST1H2BB;HIST1H2BO;HIST1H2BJ	3	0	22362000	47026000	0	0	11067000	1018900	4616500	8528700	2585900000	734330000	3151600000	2773800000
1468	EPHX1	20	20	743520000	894260000	123300000	247350000	0	0	0	0	1072400000	435790000	1214700000	1235600000
1469	DBI	6	6	66940000	76801000	15619000	11433000	2886200	0	0	2872700	336400000	631380000	689850000	593670000
1470	LDHB	13	13	218320000	296400000	61779000	48986000	3204900	0	660130	2715700	862560000	1484200000	1547500000	1442300000
1472	P4HB	30	30	1122300000	1160100000	268760000	110000000	136280000	8084000	134940000	71396000	2399300000	4767800000	5285300000	5072500000
1473	H1F0	5	5	190340000	220590000	38550000	40216000	3196500	0	294640	535330	552100000	1330800000	2068500000	1765500000
1475	ANXA2;ANXA2P2	37	37	4462900000	5912100000	1757500000	1555900000	180660000	7404400	278320000	15051000	4636300000	6286300000	8462800000	9449800000
1476	C8A	1	1	0	0	0	0	0	0	0	0	0	9199300	13852000	12214000
1477	C8G	1	1	21949000	0	0	0	0	0	0	0	0	0	0	0
1478	CAPN1	21	21	164680000	250470000	44569000	106430000	0	0	0	0	924220000	1219100000	1506200000	1170900000
1479	TUBB	5	4	1717800000	1902000000	532320000	348620000	19766000	2270500	13952000	15407000	2169600000	2957300000	3405600000	3166100000
1480	CA3	5	5	0	14152000	3198900	0	2123600	0	0	0	132520000	137100000	55707000	126200000
1481	DCN	8	8	8132600	54841000	5064500	0	569110	0	0	274110	60424000	88496000	124470000	145280000
1482	PSAP	9	9	265430000	936770000	121720000	32101000	19319000	2527000	29973000	40388000	1312300000	347140000	394870000	911650000
1483	HEXB	18	18	211870000	102100000	11840000	24335000	16136000	1139900	5255200	15265000	977870000	1685600000	1034600000	1255600000
1484	CTSL	5	5	0	0	0	0	3165400	1304800	479930	7920600	108190000	156370000	142980000	274130000
1485	PFN1	12	8	1297200000	1038000000	317580000	355360000	29553000	4071500	33956000	22578000	2479700000	3189100000	3891000000	3702000000
1486	BPGM	10	10	66092000	39459000	24955000	34322000	1863100	0	0	1071100	383450000	1273900000	439130000	571610000
1487	APRT	10	10	251090000	365730000	81674000	99961000	2982300	0	23943000	2096300	342540000	478770000	711230000	805390000
1488	EPRS	15	15	58313000	53482000	30990000	1710000	0	0	0	0	56261000	54364000	190410000	49767000
1489	CTSB	11	11	332610000	212340000	69946000	48754000	59206000	10345000	60023000	20016000	1210800000	2430500000	2336900000	2813600000
1490	HSP90AA1	33	20	2452700000	2449300000	586840000	601370000	13488000	1813100	7315500	9295900	6343800000	7136700000	7918400000	8715500000
1491	UQCRH	3	3	123970000	71498000	9570900	26747000	3210000	600900	8852300	4256400	45391000	96683000	2222000	87317000
1492	LYN	3	3	1112300	7816100	0	0	0	0	0	0	0	0	27266000	22910000
1493	FH	14	14	69217000	137710000	24960000	25578000	487530	381750	0	1172700	462280000	396760000	716230000	428340000
1494	THBS1	4	4	62125000	35742000	6319600	6728300	0	0	0	0	25718000	0	0	51866000
1495	ANXA6	32	32	1204800000	1158800000	468890000	524100000	4690300	276110	6132200	928880	895100000	1434000000	2144200000	2266300000
1497	SERPINA6	2	2	0	0	0	0	0	0	0	0	29459000	0	22854000	0
1498	GUSB	7	7	29098000	52150000	0	9874600	0	0	0	0	80583000	238590000	251730000	219740000
1499	HSP90AB1	18	15	1081600000	1087700000	190320000	222340000	3968100	3106000	840840	1402800	2841400000	3007400000	4983900000	3866500000
1500	SRPR	2	2	0	0	2468400	0	0	0	0	0	0	0	24869000	0
1501	ELANE	4	4	0	7172400	0	0	535140	511860	1112600	812460	0	6610600	12650000	32391000
1502	GSTA1;GSTA2;GSTA3	8	8	2365200	0	3327900	0	0	0	0	0	92126000	214360000	168480000	179200000
1503	SOD3	2	2	17364000	15426000	0	0	0	0	0	0	0	46761000	84863000	44721000
1504	CTSG	6	6	64965000	110670000	11169000	28635000	1284500	0	1263700	401930	69793000	101590000	267060000	176180000
1505	MGP	2	2	16875000	68141000	12544000	1266800	366830	0	0	327410	20686000	13831000	106350000	41367000
1506	ITGA2B	5	5	11370000	11222000	0	0	0	0	0	0	24905000	30158000	17942000	15387000
1507	LPA	4	4	2984200	9254800	1199400	0	0	0	0	0	8252900	1471400	1609400	20272000
1508	PDHA1	14	14	34344000	166160000	3689600	41970000	0	0	0	0	187090000	470950000	509890000	467210000
1509	PLEK	2	2	0	0	0	0	0	0	0	35633000	84044000	129440000	102120000	98277000
1510	CD14	8	8	42771000	32873000	0	9993100	0	0	0	0	181580000	203830000	262530000	300700000
1511	COL4A2	10	10	293430000	298820000	153320000	96939000	0	0	0	0	78473000	114160000	169140000	103000000
1512	CYC1	1	1	133460000	100230000	20012000	35029000	0	0	0	0	0	55875000	75877000	93191000
1513	PTPRC	10	10	57782000	44903000	17857000	8504200	0	0	0	0	189070000	68442000	286470000	318110000
1514	SNRPB2	5	5	7275800	0	0	0	389570	0	0	0	21747000	105980000	26549000	24203000
1515	CFH	8	7	57886000	10787000	11874000	14416000	0	0	0	0	66386000	153430000	139920000	145450000
1516	SNRNP70	10	10	70932000	54491000	27901000	10173000	522030	0	706640	0	13013000	11757000	68791000	217520000
1517	ITGA5	3	3	0	0	0	0	0	0	0	0	3734200	0	20834000	0
1518	VIM	63	56	16251000000	18505000000	4636500000	4777700000	229360000	47999000	361830000	210200000	23906000000	34916000000	39551000000	41529000000
1519	KRT19	41	1	7432400000	11066000000	2267600000	1793600000	47716000	17692000	85131000	186750000	9412300000	11414000000	17375000000	17348000000
1520	GNAI3	2	2	11698000	15263000	0	0	0	0	0	0	30085000	15682000	59225000	41549000
1521	ANXA5	23	23	3804500000	3836700000	717290000	1188100000	63638000	2661900	165940000	29479000	3949200000	6326100000	7604400000	6703300000
1522	SNRPA	7	5	32198000	18761000	0	0	1441600	1597200	1474100	917580	448940000	311720000	162650000	82933000
1523	ENO2	6	6	20257000	17061000	294420	0	2080600	0	0	0	1473800	24569000	42635000	86016000
1524	HBQ1	2	2	0	0	0	0	0	0	0	0	0	39257000	0	6659400
1525	ACAA1	6	6	56971000	35848000	0	5405300	0	0	0	0	26291000	88632000	335420000	73259000
1526	GSTP1	14	14	748440000	1143600000	188490000	137870000	59910000	10331000	58826000	43309000	4881400000	6648100000	5499000000	6289600000
1527	LGALS1	9	9	216290000	321190000	67525000	76691000	18755000	21197000	63092000	67697000	1077000000	1613000000	954640000	1457600000
1528	QDPR	8	8	27028000	0	10334000	1040100	0	0	0	0	135720000	140210000	69306000	178690000
1529	HMGB1;HMGB1P1	11	8	82106000	333370000	8067600	18103000	4841200	3444500	3706000	3899600	1290700000	2131100000	3888000000	3610900000
1530	FBP1	14	12	621940000	632560000	194950000	218400000	2089300	0	1538300	518670	886160000	1295600000	1180500000	1360800000
1531	CLTA	5	5	62229000	78198000	26098000	5959200	583130	0	0	0	79990000	70973000	199960000	73843000
1532	CLTB	6	6	2514300	3451800	278080	319580	0	0	0	0	29513000	81276000	58085000	74731000
1533	ANXA4	18	18	631790000	993270000	220480000	205330000	6942100	1236400	4889600	3353800	1265500000	1330100000	2028000000	1976200000
1534	PDGFRB	2	2	0	6619500	0	0	0	0	0	0	13463000	13751000	17080000	18808000
1535	DLD	14	14	105630000	146950000	36153000	36384000	0	0	0	4915800	374730000	446770000	908850000	582050000
1536	SNRPA1	6	6	45731000	83629000	6736300	8282300	551910	0	0	3332000	196280000	330820000	349660000	296140000
1537	COX6C	2	2	0	16017000	9756300	8322100	0	0	0	0	106700000	122290000	114790000	106890000
1538	TACSTD2	5	5	52529000	104060000	5732200	18010000	0	0	0	0	45861000	181700000	294260000	284230000
1539	PARP1	16	16	114380000	27257000	0	15947000	0	0	0	0	194320000	189860000	526450000	381470000
1540	IFIT1	2	2	0	0	0	1852100	0	0	0	0	0	0	5757300	0
1541	ALOX5	2	2	0	0	0	0	0	0	0	0	21415000	10893000	0	14373000
1542	LTA4H	33	33	1539500000	1800000000	446140000	479340000	33406000	5705100	31428000	18776000	5783700000	7453100000	7488800000	7883400000
1543	ALDOC	6	6	183630000	247870000	48125000	57247000	5128700	1233400	649840	1891700	640150000	607270000	875530000	637770000
1544	C4B	49	0	625010000	667280000	173970000	201980000	19046000	2816400	15135000	16058000	1612200000	2584900000	2494100000	2871500000
1545	H2AFV;H2AFZ	4	4	229580000	62449000	101840000	19177000	10618000	5124900	9290900	50336000	1581000000	1263800000	3351800000	395420000
1546	HIST1H2AJ;HIST1H2AH;H2AFJ;HIST1H2AG;HIST1H2AD	3	0	2715600	0	3125300	0	0	826980	5948500	11643000	0	23243000	0	0
1547	CHTF8	2	2	0	5213800	0	0	0	0	0	0	9202300	0	12840000	12857000
1548	POTEI;POTEJ	1	1	0	0	0	0	0	0	0	1733600	0	0	0	0
1549	U2AF1;U2AF1L4	4	4	19481000	12017000	0	9196500	0	0	0	0	28597000	30509000	93934000	108760000
1550	IGLC6	6	2	210850000	253420000	78449000	68592000	182480000	2155500	194690000	10331000	2168600000	2300300000	2267500000	727610000
1551	FDX1	1	1	0	0	0	0	0	0	0	0	0	783440	738550	838110
1552	RNASE2	2	2	0	19425000	3779500	6816300	0	0	0	0	0	0	0	0
1553	TROVE2	6	6	76188000	34764000	0	13990000	0	0	0	0	142820000	125940000	312990000	197380000
1554	GAA	14	14	60473000	16349000	0	6760800	3179500	429840	3300300	9101100	218700000	315230000	248130000	176270000
1555	RRAS	7	5	14714000	52597000	13299000	0	0	533200	0	0	126390000	72707000	188230000	98383000
1556	HLA-A	1	0	0	0	0	0	0	0	0	0	7937800	0	9950100	13844000
1557	HIST1H1E	15	1	622390000	573040000	475240000	465160000	10094000	0	5048700	8142800	1923600000	3889400000	5681600000	4632600000
1558	DLAT	7	7	17686000	45343000	0	0	0	0	0	0	51744000	104840000	264090000	89078000
1559	TXN	8	8	698830000	808980000	247730000	279850000	127780000	16806000	167120000	51513000	2676300000	3951700000	3303400000	2756300000
1560	COX5B	5	5	94140000	93751000	12210000	2958700	5059500	0	10094000	4786900	216580000	221980000	252990000	390660000
1561	CTSA	3	3	0	11601000	0	0	426120	0	0	0	38911000	68363000	47200000	0
1562	MGST1	3	3	26456000	52770000	8002500	17706000	0	0	0	0	15419000	29983000	50359000	162510000
1563	C7	2	2	0	0	0	0	0	0	0	0	0	0	58317000	0
1564	PRKAR1A	7	7	21939000	13712000	5204000	0	0	0	0	0	25677000	83330000	194210000	252590000
1565	ESD	7	7	0	26637000	0	0	0	339390	0	0	77262000	225340000	332120000	173290000
1566	HSPD1	32	32	930470000	1050600000	281190000	192010000	39245000	13146000	19417000	20569000	2554600000	3743900000	4791900000	3880400000
1567	CLU	14	14	770560000	739630000	123250000	162590000	6033900	299810	5894500	3849300	1377700000	2107500000	2408900000	1967400000
1568	HSPA5	33	32	2523800000	3427900000	745840000	843600000	45887000	15672000	55985000	24792000	7696800000	10781000000	12501000000	9591200000
1569	LAMC1	21	21	282680000	469250000	116090000	123710000	0	0	0	0	76471000	229290000	273490000	115320000
1570	HSPA8	28	14	2461700000	2225800000	417100000	387640000	32088000	4658100	21444000	19086000	4967800000	6993700000	8077700000	7476100000
1571	SLC2A1	6	6	169180000	255140000	55715000	100990000	0	0	0	0	208070000	333360000	752620000	772810000
1572	SLC2A3;SLC2A14	1	1	0	0	0	0	0	0	0	0	0	0	0	9466100
1573	PDHB	12	12	50732000	73348000	25910000	13080000	436520	0	2116200	0	282380000	268470000	466760000	463830000
1574	ITGAM	7	7	24212000	28184000	1449400	0	0	0	0	0	52585000	110720000	131070000	66144000
1575	PYGB	20	17	97862000	114620000	21319000	23070000	0	0	0	0	180920000	216940000	633910000	566130000
1576	RALA	5	2	41834000	50885000	18182000	0	2947400	0	0	0	124400000	120460000	193730000	165770000
1577	RALB	2	2	0	0	0	6557400	0	0	0	0	28469000	0	46902000	0
1578	SPTB	77	73	846680000	1183800000	299900000	218460000	0	0	0	0	1621400000	1376400000	2847800000	2215200000
1579	LAMP1	3	3	42993000	91927000	11749000	0	0	0	0	0	42982000	18756000	253540000	39948000
1580	ACADM	11	11	6579700	87722000	5116900	13480000	0	0	1175500	0	195300000	299510000	794820000	430660000
1581	TOP1	7	7	8258000	24962000	8785600	5187400	0	0	0	0	23617000	89221000	126610000	83562000
1582	G6PD	24	24	190880000	161070000	42606000	10813000	0	0	5863400	0	576990000	1316000000	1272600000	897700000
1583	PC	8	8	37317000	40872000	5006500	0	0	0	0	0	7107400	21656000	58495000	53128000
1584	EPX	3	3	35849000	13923000	0	8360600	0	0	0	0	0	0	0	0
1585	IGF2R	4	4	845640	6699400	0	2301800	0	0	0	0	0	10011000	4095600	10131000
1586	ADH5	9	9	71147000	19167000	18918000	13494000	0	0	0	0	139080000	137450000	662820000	296720000
1587	PRPS2	2	2	0	0	0	0	0	0	0	0	12393000	0	22178000	30227000
1588	PCNA	4	4	5540100	0	0	0	0	0	0	0	32862000	2699800	46576000	87345000
1589	COX6A1	2	2	0	0	0	0	511810	0	0	0	169500000	449360000	453420000	410840000
1590	HARS	11	9	28123000	42097000	11369000	5446700	0	0	0	0	343040000	555750000	490850000	545580000
1591	COL6A2	26	26	2014000000	2458100000	556970000	616370000	3032600	2759000	28024000	9262000	868250000	1469500000	1724600000	957190000
1592	COL6A3	110	2	12167000000	12615000000	2464100000	2655200000	84782000	2704200	24895000	3084500	6978600000	10403000000	13305000000	9709000000
1593	SLC25A4	2	2	49657000	47310000	5773000	5908100	0	0	0	0	38000000	29080000	69218000	70753000
1594	SLC25A6	3	2	27811000	43859000	3942600	0	0	0	0	0	0	0	33397000	68806000
1595	TPR	6	6	0	42394000	10491000	7378400	0	0	0	0	0	0	0	6192600
1596	CKB	8	8	106730000	18223000	10378000	53071000	1260100	316450	1286000	315820	318850000	374440000	382640000	290720000
1597	ANXA3	19	19	721680000	1255700000	209900000	283900000	2601000	299870	30122000	770270	955030000	1528000000	1946600000	1624500000
1598	CKMT1A;CKMT1B	9	9	59565000	158460000	22191000	31212000	0	0	0	0	146750000	158230000	268870000	341680000
1599	RNASE3	1	1	70130000	50839000	12479000	21249000	0	0	0	0	62782000	52075000	70562000	68002000
1600	ACTN1	24	24	497070000	585360000	167780000	98886000	0	0	0	1315900	401560000	849280000	1410600000	1029500000
1601	ACE	17	17	32203000	48821000	0	0	0	0	1024200	319720	80715000	105060000	138910000	46043000
1602	PEPD	8	8	18475000	16067000	227970	0	9722100	0	0	0	39452000	58063000	29682000	10411000
1603	XRCC6	28	28	572080000	614040000	206190000	176620000	3250700	0	681030	836580	2457700000	2533200000	4406100000	3550300000
1604	XRCC5	29	29	546440000	486570000	95423000	118960000	946700	2338200	0	11517000	1016200000	986000000	2035300000	1912400000
1605	UNG	1	1	0	0	0	0	0	0	0	0	0	7378000	12489000	0
1606	COX4I1	6	6	907270	60563000	0	0	0	0	0	0	0	20708000	84686000	145150000
1607	IFI30	4	4	35548000	59591000	0	0	0	0	0	3395600	6080900	40936000	9234800	120040000
1608	LAMP2	7	7	251940000	177300000	48685000	89127000	21712000	3813900	13253000	9131200	428570000	398240000	478230000	474090000
1609	RNH1	20	20	412090000	686950000	154630000	133430000	55596000	421210	79859000	5816100	454710000	733230000	1115700000	840870000
1610	CYBA	3	3	0	21085000	515190	0	0	0	0	0	0	0	25538000	0
1611	VCAN	6	6	13733000	20937000	4109100	5304000	0	0	0	0	23806000	92085000	30172000	27541000
1612	EEF2	47	46	569120000	893390000	119950000	102210000	4636900	3191800	27983000	3615400	1700900000	3092200000	4101500000	3768200000
1613	PDIA4	27	27	243090000	426690000	53515000	68340000	7313600	1049900	3311100	3062500	588110000	1762600000	1331500000	1821000000
1614	C6	3	3	0	0	6645900	0	0	0	0	0	0	0	6765500	8405600
1615	P4HA1	3	3	0	0	0	0	0	0	0	0	0	52342000	0	22718000
1616	CEACAM1	1	1	0	0	0	0	0	0	0	0	16717000	18138000	17836000	0
1617	ALAD	14	14	176920000	242230000	82293000	82887000	2167700	0	845640	1573200	1037100000	971850000	1268500000	1250100000
1618	HLA-A	1	0	0	28356000	0	1622900	0	0	0	0	0	0	0	0
1619	HLA-E	1	1	0	8570000	0	0	0	0	0	0	0	0	0	0
1620	HLA-DRB1	12	4	589800000	1119800000	124530000	216220000	23648000	2310100	7401300	14800000	1722500000	5449700000	6691500000	6324500000
1621	LCP1	35	27	1716900000	1519900000	406690000	618890000	74029000	5394100	227060000	54586000	6635500000	9215100000	7845400000	8522400000
1622	ETFA	15	15	60358000	104920000	17694000	9437600	10420000	0	0	0	264010000	740280000	1246000000	1128400000
1623	PRKAR2A	13	10	74284000	127300000	14281000	22991000	0	0	0	0	262570000	267900000	331820000	323700000
1624	MIF	3	3	117530000	118610000	50096000	0	11543000	1221200	13754000	10499000	259650000	336180000	542530000	1265800000
1625	FDPS	4	4	12815000	25490000	3824200	0	974250	0	0	519960	58698000	65205000	76870000	86171000
1626	NID1	16	15	434480000	561380000	128570000	167760000	0	0	0	0	119080000	102090000	175120000	116490000
1627	AKR1A1	19	19	369870000	448430000	63823000	80789000	820190	442540	3517600	654220	998560000	1423700000	1329500000	1095300000
1628	PKM	41	4	4983400000	4564200000	1589900000	1293500000	56411000	15882000	44344000	39320000	6339100000	8624800000	12977000000	13875000000
1629	HSP90B1	40	38	2987900000	2451400000	592750000	392640000	61620000	21562000	55297000	29514000	8040700000	13679000000	12346000000	10554000000
1630	MMP9	4	4	0	20135000	0	0	0	0	0	0	11624000	36979000	37079000	17702000
1631	COX6B1	5	5	70722000	27928000	19340000	23278000	1706900	369040	3114500	0	66591000	88899000	206910000	423060000
1632	HNRNPL	22	13	112040000	154930000	14572000	24253000	3775700	52492000	827560	4699600	573250000	964140000	1433100000	1308100000
1633	DARS	13	13	98151000	163760000	17087000	29903000	0	0	0	0	111130000	106220000	365650000	270130000
1634	JUP	5	5	65068000	11731000	0	0	0	0	0	0	20331000	0	0	0
1635	UQCRB	6	6	38729000	37440000	7717900	6077400	0	0	282810	258710	88540000	474110000	469680000	439510000
1636	FABP4;PMP2	2	2	0	0	947530	0	0	0	0	0	0	0	18816000	22506000
1637	AKR1B1	16	16	46025000	95861000	0	3998900	5038200	0	2033400	5473900	454350000	523290000	554900000	1024300000
1638	ANPEP	3	3	4389600	14063000	0	0	0	0	0	0	36126000	23651000	46410000	37174000
1639	RAC2	3	3	41678000	31563000	6300700	0	0	0	0	0	115970000	133050000	172120000	170190000
1640	GSPT1	1	1	0	0	6367300	0	0	0	0	0	0	0	0	0
1641	FOLR1	2	2	0	0	0	0	0	0	247750	248440	0	20651000	14113000	38515000
1642	UCHL3	6	6	0	0	0	0	0	0	0	0	64548000	117710000	69198000	175990000
1643	HPGD	10	10	108150000	161200000	26771000	41617000	602480	0	323850	441700	322670000	669220000	601980000	654600000
1644	NME1	1	1	0	0	0	954650	386990	0	0	0	4421600	2540400	1628800	1753600
1645	RPS2	13	13	44332000	114700000	13040000	12316000	1815000	0	383470	0	760220000	1015100000	1064900000	1133000000
1646	DSP	1	1	0	0	0	0	0	0	0	0	0	0	0	10753000
1647	RPA2	5	5	20839000	0	0	0	0	381330	1111100	0	22062000	0	36955000	77364000
1648	NQO2	5	5	0	0	0	0	0	0	0	0	0	44589000	49499000	29843000
1649	H2AFX	1	0	314060000	170980000	38937000	143930000	41285000	0	74964000	13445000	784150000	1567100000	845490000	100090000
1650	SPN	3	3	7789200	0	0	0	0	0	0	0	0	4395700	0	12021000
1651	CBR1	13	11	324030000	368230000	114650000	114750000	3286700	589270	2147000	3893500	1267400000	1564000000	1766500000	1662600000
1652	ANK1	51	49	613780000	799700000	123880000	139840000	851410	0	0	0	1482000000	1621600000	2921200000	2589100000
1653	ACADS	8	8	0	14939000	0	0	0	0	0	0	149820000	19003000	176150000	151960000
1654	CREB1;CREM;ATF1	2	2	0	0	0	0	0	0	0	0	0	18644000	26921000	0
1655	GLB1	6	6	0	4862000	0	0	0	0	0	0	29776000	55740000	98275000	137990000
1656	PECAM1	4	4	0	0	6040900	0	0	0	0	0	0	0	33366000	0
1657	HIST1H1B	5	5	51130000	171450000	28338000	4246800	1151600	0	0	348790	589140000	821450000	1378400000	1229000000
1658	HIST1H1D	1	1	39836000	79640000	18242000	36022000	0	0	0	0	77126000	73691000	188050000	126850000
1659	HIST1H1C	1	1	25153000	0	4025700	0	0	0	0	0	11865000	29191000	43396000	38444000
1660	POR	12	12	52859000	77998000	4395300	11177000	0	0	0	0	192510000	144100000	218280000	251660000
1661	EPB42	14	14	40825000	90570000	14523000	32633000	0	0	0	0	169180000	165900000	492140000	284150000
1662	MGMT	2	2	0	0	0	0	0	0	0	0	0	13444000	24568000	0
1663	ATP2A2	13	13	114530000	105190000	29365000	23334000	0	0	0	0	0	0	0	12823000
1664	FAH	5	5	29654000	17743000	5119200	0	0	0	0	0	57034000	144130000	135430000	132080000
1665	YBX3	3	3	0	13437000	0	0	0	0	0	0	0	16158000	10403000	10971000
1666	NAGA	3	3	0	8480100	0	0	0	0	0	0	12131000	20779000	32066000	60519000
1667	HSPA6;HSPA7	1	1	64537000	129090000	13373000	11440000	2958100	1176300	1240800	1238100	64824000	154600000	136430000	157170000
1668	HMGA1	2	2	1916700	13976000	0	0	0	0	0	0	8711400	30571000	29652000	27675000
1669	GOT1	9	9	17590000	74168000	4433500	4214300	0	0	0	0	146460000	554460000	285930000	275940000
1670	NDUFB7	2	2	0	0	0	0	0	0	0	0	0	0	16398000	1106300
1671	PRKACA	1	1	0	0	0	4156000	0	0	0	0	0	54540000	87350000	58787000
1672	CAPN2	12	12	82277000	308420000	81678000	64439000	0	0	0	0	196880000	430060000	675690000	710020000
1673	DES	11	11	30197000	59970000	5057700	11439000	0	0	0	0	45349000	98538000	141740000	19730000
1674	ENG	2	2	0	15603000	0	3272300	0	0	0	0	0	0	0	0
1675	PFKL	13	11	37986000	131470000	31826000	13040000	0	0	0	0	205220000	147090000	336500000	257790000
1676	LGALS3	10	10	421360000	1077000000	176210000	49647000	6657500	2643500	14133000	10415000	1172700000	4267000000	3789100000	4054900000
1677	TCP1	23	23	237290000	281470000	20572000	34182000	0	0	0	0	542560000	586930000	1132500000	900350000
1678	PTPN1	4	4	36962000	23246000	0	0	0	0	0	0	0	0	0	0
1679	RPL35A	3	3	220410	8106900	0	0	0	0	0	0	4036000	0	83013000	42020000
1680	ARF4	7	7	106940000	216670000	47301000	31877000	0	0	0	0	160540000	223210000	319430000	455640000
1681	RPL7	11	11	172690000	104090000	52478000	80783000	2525100	0	441240	647020	750920000	731150000	1723800000	1313300000
1682	VCL	46	46	874870000	1415100000	266690000	343220000	284130	0	0	597210	919800000	1609900000	1923700000	1369700000
1683	PGAM1	14	14	63828000	114510000	52087000	69799000	19639000	1919000	15429000	8320900	674430000	1534800000	1182200000	1236900000
1684	RCC1	12	12	35562000	83176000	16114000	30442000	2397300	324760	1975100	1128900	225950000	397030000	511930000	423080000
1685	ATP5J	3	3	6891100	0	1976700	3963500	0	0	0	0	18561000	76722000	50098000	38717000
1686	NCL	20	20	371360000	251810000	181170000	153460000	15788000	2580700	8615900	7428100	725630000	1275800000	1654600000	1535000000
1687	HK1	26	24	183440000	348850000	60244000	56250000	0	0	0	0	305540000	245330000	936760000	712930000
1688	TRIM21	2	2	0	0	0	0	0	0	0	0	13496000	6043000	15459000	0
1689	SRM	2	2	13415000	0	0	0	0	0	0	0	0	0	24436000	0
1690	ORM2	3	3	134090000	46456000	17216000	0	1426600	226310	456160	571210	158900000	543490000	353890000	473090000
1691	CSNK2A2	4	4	0	0	0	0	0	0	0	0	0	52335000	51696000	0
1692	ITIH2	10	10	98950000	141750000	28100000	29825000	0	0	0	0	78020000	135750000	408950000	33230000
1693	ITIH1	13	13	90818000	137540000	32645000	36696000	0	0	0	0	93690000	149390000	343900000	189960000
1694	NFKB1	6	6	0	0	0	0	0	0	0	0	29684000	17612000	92002000	0
1695	NCF2	3	3	13460000	12843000	0	0	0	0	0	0	32030000	0	59777000	39988000
1696	TYMP	22	22	308400000	509980000	146020000	122850000	13214000	2185600	11202000	8327700	2223100000	3383300000	3579700000	3060500000
1697	HLA-DRB1	1	0	0	76184000	0	11100000	0	0	0	0	10714000	231070000	349510000	244980000
1698	EIF2S2	6	6	11769000	22374000	0	0	0	0	0	0	73630000	81842000	135990000	108840000
1699	ANXA7	16	16	155230000	241400000	68365000	34776000	0	0	263500	0	170830000	67059000	183600000	173210000
1700	AZU1	3	3	11265000	18286000	0	0	3311000	908840	4288300	2006600	1437300	13851000	16172000	23261000
1701	RAB5A	1	1	0	0	0	0	0	0	0	0	29831000	22536000	36394000	29990000
1702	RAB6A;RAB6B	7	4	68814000	46970000	34682000	23596000	0	0	0	0	165430000	291650000	491590000	198530000
1703	MX1;MX2	4	4	26292000	6550500	0	3309900	0	0	0	0	0	26697000	7918700	9993800
1704	PSMB1	11	11	17405000	94979000	15781000	9652400	0	0	0	971550	818870000	955150000	936010000	864290000
1705	COX5A	6	6	10125000	51081000	0	1908000	31294000	0	55130000	32663000	314610000	204410000	80258000	72318000
1706	LMNB1	25	25	595170000	619700000	260830000	202860000	0	0	0	0	31348000	125620000	398000000	585760000
1707	OGN	9	9	170830000	111830000	32877000	47121000	21904000	1877300	90969000	3881100	126430000	475200000	791400000	621500000
1708	COL5A1	1	1	11160000	71347000	4156000	606430	0	0	0	0	0	0	0	0
1709	AGA	1	1	0	0	0	0	0	0	0	0	7779900	0	0	0
1710	PTMS	2	2	0	0	0	7341000	0	0	0	0	497490	0	0	0
1711	GSTM3	3	3	0	0	0	3968100	0	0	0	0	0	8393800	0	55995000
1712	ATP6V1B2	16	16	161970000	211080000	17480000	22436000	731770	0	0	0	205980000	295620000	492180000	494570000
1713	ATP6V1C1	3	3	0	0	0	0	0	0	0	0	0	19607000	22085000	34004000
1714	CSRP1	8	8	165710000	112290000	29466000	39405000	1700000	0	545800	673850	293520000	122090000	416380000	505580000
1715	FLNA	104	93	4710700000	5346400000	1630200000	1373400000	17048000	384900	3550900	3507100	4152800000	6013000000	7880000000	7369800000
1716	MAOA	12	11	514790000	528770000	169090000	137950000	0	0	0	0	153880000	187080000	1002300000	941450000
1717	ACO1	21	21	221170000	126480000	26188000	48705000	0	0	0	0	744100000	691640000	907830000	684660000
1718	NT5E	4	4	0	0	0	0	0	331620	0	0	75864000	69019000	54750000	128570000
1719	VDAC1	14	14	142810000	151640000	31318000	14210000	2549400	0	4099700	1902000	961210000	812470000	1419400000	978100000
1720	BGN	14	13	317200000	627150000	55078000	73016000	2971500	296370	2926000	3447100	464470000	907130000	725120000	813910000
1721	SDHB	7	7	30888000	34669000	6879500	3814100	0	0	0	0	91685000	168480000	221000000	304810000
1722	COMT	8	8	94547000	116960000	25689000	38066000	4405900	492550	3877800	2763600	16223000	54811000	174890000	332010000
1723	TGM2	32	32	2084700000	2787500000	755130000	797120000	22439000	948630	13463000	6777400	3037200000	3207100000	5667500000	4383600000
1724	MUT	10	10	27728000	6972500	0	0	0	0	0	0	29562000	14459000	78225000	41576000
1725	OSBP	3	3	10674000	0	0	0	0	0	0	0	0	0	0	16053000
1726	FBL	11	9	52192000	63306000	13164000	24903000	3294500	482400	2157500	1903100	258950000	221770000	430540000	405830000
1727	GART	8	8	35157000	35777000	0	2287300	0	0	0	0	40090000	43681000	64398000	81845000
1728	PAICS	9	9	0	0	2265400	6811200	0	0	0	0	47467000	107680000	152120000	201660000
1729	SCP2	7	7	18547000	22620000	4101300	3886300	0	0	0	0	153700000	220020000	439510000	222110000
1730	UBA1	40	40	1268500000	999390000	228040000	227510000	30336000	3979800	31327000	14433000	3796500000	4031700000	4318500000	4150900000
1731	FDXR	10	10	19206000	36244000	0	0	0	0	0	0	61624000	140870000	222330000	133690000
1732	HNRNPA2B1	22	22	2095800000	2016100000	500510000	480950000	216370000	24209000	187030000	75309000	4855000000	8213600000	7595100000	7920600000
1733	UQCRC2	17	17	289090000	332630000	62685000	83543000	986830	0	348490	0	882430000	900740000	1708900000	1370000000
1734	CA4	6	6	33596000	43330000	0	0	0	0	0	0	117900000	177830000	180190000	204090000
1735	CPN2	3	3	0	0	0	0	0	0	0	0	15080000	17046000	20401000	12861000
1736	MRC1	13	13	40032000	57624000	7068500	7504000	0	0	0	0	31966000	65785000	186260000	165750000
1737	CES1	15	15	41278000	80351000	9116800	11472000	0	0	0	0	258220000	121310000	483250000	173320000
1738	FBLN1	2	2	66659000	49243000	18404000	22364000	0	0	0	0	0	0	21090000	0
1739	ITGA6	1	1	6306400	8554300	0	2607600	0	0	0	0	0	7811700	13680000	14554000
1740	SFPQ	26	25	276050000	527390000	62912000	56222000	3714100	245890	372070	2131000	1159800000	1806500000	2768700000	2412500000
1741	PPIB	10	10	102310000	309340000	78917000	72556000	11187000	1223300	9049200	6289400	1801600000	2087000000	2419100000	2507400000
1742	WARS	20	20	96901000	223250000	54846000	75956000	607790	0	0	3159600	1303100000	1077400000	1277100000	1221400000
1743	RPS3	17	17	145820000	414710000	56473000	151750000	1053600	0	412210	0	1627000000	1397200000	4090800000	2920700000
1744	PTPRE	1	1	0	0	0	0	0	0	0	0	0	0	12059000	0
1745	NFYA	1	1	0	0	0	0	0	0	0	0	0	5573600	0	0
1746	AHCY	10	10	176330000	242450000	25140000	22170000	0	0	0	0	306500000	397920000	1000700000	637730000
1747	CFL1	12	8	472280000	723510000	167920000	215100000	44059000	7173900	69195000	27639000	1393200000	1383800000	1925600000	1423700000
1748	ATP2B4	6	6	22116000	61936000	0	0	0	0	0	0	0	15778000	0	14317000
1749	DTYMK	6	6	0	12835000	0	6712500	0	0	0	0	22990000	42019000	20867000	50565000
1750	PRTN3	2	2	0	20220000	0	6303700	533460	0	0	0	43508000	61458000	90125000	69586000
1751	EEF1B2	3	3	43194000	18898000	14994000	0	811760	0	0	483830	105970000	136380000	167380000	170830000
1752	ATP5F1	6	6	17849000	73452000	16528000	14074000	0	0	0	0	29668000	20917000	312670000	275310000
1753	ACP1	5	5	7213100	92473000	6360100	1365500000	1666100	0	1258000	0	57341000	184460000	257870000	155880000
1754	ACAT1	14	14	295720000	249480000	44034000	82864000	11871000	0	0	0	598650000	725290000	1288900000	1205600000
1755	TNC	46	46	803230000	1055300000	210160000	252720000	5204900	0	0	1832600	613520000	1054200000	1361600000	843090000
1756	MYL9	4	4	215970000	65768000	46020000	58556000	9086200	2755900	10811000	4625600	195830000	372180000	352050000	410060000
1757	POLR2A	2	2	0	0	0	0	0	0	0	0	0	0	0	19880000
1758	AZGP1	8	8	12167000	23056000	0	910760	0	0	0	0	158290000	111430000	129050000	240260000
1759	MPST	9	9	44706000	72801000	6226100	3639200	927600	0	412100	532200	174590000	189810000	238140000	223280000
1760	RPS12	7	7	70859000	80359000	9082300	9666000	7509300	990780	552040	405490	396200000	630390000	648950000	989030000
1761	DNAJB1	2	2	0	0	3923800	0	0	0	0	0	43320000	0	52896000	43960000
1762	ATP5A1	26	26	2728000000	3514800000	805280000	857850000	27310000	2360500	17206000	7828800	7106100000	8865400000	12401000000	10297000000
1763	CTSS	3	3	25165000	0	0	0	0	0	0	0	70462000	221360000	44128000	44662000
1764	PSMA1	13	13	97319000	172390000	6561800	30947000	0	0	0	1315000	472720000	809970000	420880000	578680000
1765	PSMA3	7	7	64395000	0	14730000	13352000	219910	0	0	264700	484340000	522950000	264340000	578090000
1766	PSMA4	7	7	6916300	0	0	0	0	0	0	0	72794000	431840000	654970000	110660000
1767	S100P	3	3	5105500	2843500	843970	1200800	0	0	0	0	28433000	40831000	3897900	53802000
1768	ITGA3	7	7	20238000	15167000	0	0	0	0	0	0	64760000	77366000	70841000	66519000
1769	MSN	41	28	3171100000	2433600000	510940000	464960000	60370000	6312700	31786000	18090000	5627100000	6335800000	7196800000	7817300000
1770	DDX6	10	10	18318000	0	0	0	0	0	0	0	24679000	11776000	155190000	32424000
1771	CTNNA2	1	1	0	0	0	0	0	0	0	0	43597000	18036000	49967000	14933000
1772	RPL13	6	6	295720000	323100000	108110000	112370000	1570400	0	856370	732880	640060000	414890000	1091400000	803400000
1773	S100A4	6	6	606170000	905780000	180510000	217620000	9257300	1992600	5855300	5290200	1585300000	1664800000	1473800000	1175800000
1774	MGAT1	3	3	7698000	0	0	0	0	0	0	0	0	0	0	0
1775	HMGB2	5	5	1877800	2618300	612620	0	658150	319080	734660	316630	53035000	455060000	40348000	432380000
1776	TARS	7	7	17095000	49398000	0	0	0	0	0	0	55863000	112450000	60898000	75415000
1777	VARS	23	23	155630000	159960000	20001000	26303000	0	0	0	0	176400000	108930000	374860000	376000000
1778	EEF1G	20	20	302460000	467070000	99124000	78236000	2830600	323170	2133500	4025100	924340000	1287900000	1812700000	1503300000
1779	FKBP2	3	3	69982000	59475000	15728000	18850000	3265900	6782500	3444700	3319500	247730000	261620000	407730000	321840000
1780	STOM	12	12	153840000	371000000	44424000	76956000	0	0	0	0	291850000	200080000	532530000	605440000
1781	AK4	3	3	0	25358000	0	0	0	0	0	0	20093000	0	25325000	25431000
1782	PON1	2	2	0	4565400	0	0	0	0	0	0	0	28610000	14849000	14071000
1783	MAOB	9	9	95056000	114800000	16457000	16465000	0	0	0	0	0	57822000	136640000	98941000
1784	YWHAQ	10	10	54068000	41972000	11105000	8128800	6802300	484650	0	2345700	227130000	278690000	301360000	275030000
1785	MAPK3	7	7	764120	0	3841400	276820	0	0	0	0	39941000	103720000	48319000	72745000
1787	DPP4	10	10	67125000	81834000	17985000	22441000	0	0	0	0	122620000	98906000	356130000	167110000
1788	RPL10;RPL10L	8	8	152870000	124550000	20646000	19642000	0	0	0	0	566500000	315240000	398220000	422140000
1789	COL8A1	3	3	39584000	7769300	10130000	24895000	0	0	0	0	0	0	0	0
1790	RPA1	3	3	0	0	0	0	0	0	0	0	0	24426000	37004000	51408000
1791	APEX1	13	13	20404000	32426000	18705000	0	2608900	0	2043300	1215300	470830000	354170000	513600000	491150000
1792	CALR	18	18	468930000	610910000	87944000	103180000	16226000	2314500	53086000	22235000	1300600000	1557500000	1995500000	2228200000
1793	CANX	30	30	932690000	1649700000	523290000	295200000	10121000	1895000	8001700	9965400	1893800000	2595500000	2905900000	3833600000
1794	PSM8;PSMB8	10	10	63354000	0	12592000	20147000	412490	0	0	317060	255560000	565780000	373840000	586440000
1795	PSMA5	9	9	31851000	64597000	11645000	8722200	526030	947930	0	2293700	361790000	1070500000	1298000000	1073900000
1796	PSMB4	6	6	15019000	48974000	0	452140	0	0	0	0	30278000	266590000	318610000	236180000
1797	PSMB6	3	3	11395000	0	5754800	0	0	0	0	0	54370000	80300000	104450000	93950000
1798	PSMB5	5	5	0	0	0	0	0	0	0	0	1454100	404570	28084000	0
1799	ABCD3	3	3	0	42350000	7120400	7954000	0	0	0	0	0	0	19272000	12127000
1800	TMOD1	2	2	0	6480200	0	0	0	0	0	0	48199000	30603000	29414000	31314000
1801	ACADL	5	5	12095000	0	2530300	0	0	0	0	0	70559000	90888000	137090000	95499000
1802	NDUFS1	19	19	100070000	119820000	16495000	14202000	0	0	0	0	299840000	404640000	782340000	348890000
1803	MAPK1	15	11	119520000	299190000	40034000	37263000	6078100	0	4963200	0	236150000	355670000	441580000	346030000
1804	GRN	5	5	0	0	1364500	0	2662600	0	0	1565600	1581100	24706000	6364300	17107000
1805	LAP3	24	24	162470000	396800000	46243000	68682000	12489000	1539400	8892300	6506000	633140000	1176700000	1554600000	1721000000
1806	CD34	2	2	0	6500500	0	684400	608240	0	0	0	0	43142000	0	52016000
1807	TPP2	5	5	0	12794000	0	0	0	0	0	0	8535300	31871000	32538000	47780000
1808	IMPA1	6	6	23594000	20884000	4797200	0	0	0	0	0	47929000	13184000	47937000	78882000
1809	PTPN6	11	11	25888000	0	0	0	0	0	0	0	9774000	92026000	193240000	90814000
1810	CRABP2	3	3	0	0	0	0	0	0	0	0	81247000	94261000	0	9976700
1811	TKT	42	40	5111000000	4148000000	1042700000	1026300000	241310000	18914000	159950000	65696000	16321000000	16890000000	24446000000	23148000000
1812	PML	23	23	152640000	194420000	37215000	54757000	8900000	0	0	0	196190000	381560000	403580000	524150000
1813	SERPINA4	2	2	13342000	0	0	0	0	0	0	0	15867000	0	74615000	46438000
1814	EEF1D	15	13	318580000	556550000	64382000	109910000	7396800	421020	13741000	4964600	755120000	1852500000	1935700000	1694600000
1815	MARCKS	3	3	0	0	0	0	0	0	0	0	15721000	0	0	0
1816	GNA11;GNA14	2	2	71541000	15642000	7805300	0	0	0	0	0	0	0	35067000	0
1817	ALDH4A1	1	1	0	0	0	0	0	0	0	0	15591000	14023000	0	0
1818	ERP29	10	10	45322000	67459000	12863000	14197000	1113400	0	887600	1652800	175400000	189810000	206150000	154020000
1819	PRDX6	19	19	777970000	929100000	289920000	379320000	61842000	11261000	81349000	29077000	6117400000	7403800000	7074100000	4537000000
1820	BLVRB	14	14	1704100000	1839400000	561340000	475530000	57060000	20052000	56848000	31311000	4399700000	7374000000	9838600000	8779600000
1821	PRDX5	10	10	457970000	484970000	151030000	111280000	12573000	4533100	57506000	9286200	2050500000	3026300000	2400700000	2978400000
1822	GCHFR	2	2	0	0	0	0	0	0	0	0	18013000	23235000	33938000	17046000
1823	PRDX3	8	8	381140000	226130000	101600000	45600000	20517000	5344500	30191000	6551400	711350000	2369300000	1940700000	1666100000
1824	ATP5D	4	4	38240000	47005000	4994700	0	743850	433550	0	417830	97637000	181850000	185710000	222940000
1825	RPL12	6	6	121760000	164990000	34858000	50250000	9398100	2246100	5727500	6315200	745910000	1128400000	1622300000	1481100000
1826	ECHS1	12	12	112290000	35946000	31678000	19281000	0	0	542850	0	431720000	533960000	1042100000	816190000
1827	CMPK1	8	8	68209000	57407000	13761000	0	0	0	0	1178200	131730000	629130000	284260000	523850000
1828	PEBP1	13	13	615790000	464220000	154830000	88833000	12074000	2266000	9150900	11827000	2618900000	3021600000	3061600000	3002000000
1829	PDIA3	31	26	2002800000	1735200000	552730000	374860000	49372000	8668800	186450000	9544200	3720800000	5272900000	3605800000	5257600000
1830	PPP2R1A	24	24	200250000	242610000	28309000	38471000	386670	0	7766200	525550	700360000	801920000	1344300000	944170000
1831	FCER1G	3	3	0	0	0	0	0	0	0	0	0	2673500	3086200	9321000
1832	NMT1	4	4	0	9723000	0	0	0	0	0	0	0	0	101570000	9027600
1833	HLA-B	2	1	0	0	0	0	0	0	0	0	0	54930000	0	16091000
1834	HLA-B	7	1	199930000	199690000	7548300	58415000	16761000	2565800	15319000	0	9873400	39754000	32203000	144170000
1835	HLA-B	2	0	98216000	85717000	50328000	0	1034800	0	825690	0	27609000	34002000	75073000	161950000
1836	HLA-C	6	0	67157000	85770000	34250000	28039000	0	0	0	0	154810000	100380000	210730000	129450000
1837	LRPAP1	7	7	15557000	9368000	2813200	0	0	0	0	0	97443000	121010000	135170000	86762000
1838	PKLR	6	6	0	8597800	0	0	0	0	0	0	6302000	62353000	83911000	37960000
1839	SERPINB1	20	19	188380000	259090000	45663000	39742000	11384000	2293100	9589000	5429300	1480500000	2690800000	3223200000	2685200000
1840	ALDH1B1	8	8	54596000	81740000	0	10976000	0	0	0	0	191600000	328960000	458890000	437790000
1841	SDHA	13	13	177690000	306040000	98727000	20482000	0	0	0	0	108050000	2234000	521060000	374100000
1842	CORO1A	18	17	242340000	511740000	83504000	65096000	26281000	0	431130	5202800	792630000	869930000	1079500000	1063900000
1843	GDI1	10	10	85016000	95967000	8792900	16517000	0	0	0	0	135290000	181020000	227280000	245010000
1844	MAT2A	10	10	101920000	217100000	24078000	19141000	749030	0	0	0	368110000	474680000	608980000	374600000
1845	PRKAR2B	2	2	7183200	22903000	0	3921600	0	0	0	477940	1514400	2128000	1302500	1989700
1846	DNAJA1	5	5	0	6494000	0	0	0	0	0	0	86125000	177530000	272680000	55360000
1847	UQCRC1	13	12	401110000	402500000	60153000	92741000	0	0	0	0	202300000	217560000	567180000	489750000
1848	HIBADH	7	7	89909000	66125000	9964400	9600100	0	0	0	0	357320000	387780000	525450000	419830000
1849	ATIC	26	26	123730000	195050000	52234000	65556000	4872500	632030	0	1626900	617600000	1038700000	1037400000	975830000
1850	HNRNPH3	8	8	145570000	123320000	33011000	35524000	3045100	684560	2588200	1646200	486180000	899380000	977610000	1004200000
1851	YWHAB	8	7	126060000	143060000	33770000	18656000	22864000	975040	0	33002000	339980000	733370000	706490000	598460000
1852	SFN	9	9	18953000	69090000	5569800	2618500	1595900	5325700	41326000	823290	151010000	424650000	404630000	329110000
1853	STIP1	15	15	171860000	252340000	49555000	44783000	2888900	0	0	0	510830000	644810000	502280000	716880000
1854	S100A11	9	9	341090000	275360000	232020000	71730000	396700000	85756000	346400000	376240000	1010000000	1585200000	1019300000	1893200000
1855	PRDX2	20	19	3534800000	2365900000	698600000	1526500000	264500000	43714000	264300000	123250000	11001000000	17920000000	19884000000	10888000000
1856	GK;GK3P	11	11	14120000	62158000	3693600	4207800	0	0	0	0	121910000	168720000	342270000	287220000
1857	GBP1	9	7	34069000	41465000	21101000	34280000	359750	0	257170	0	46694000	231290000	198590000	168430000
1858	GBP2	2	2	0	0	0	0	0	0	0	0	14319000	40129000	61511000	56538000
1859	RPL9	9	9	0	22206000	13683000	11410000	445400	0	2333500	527370	468350000	598290000	1014100000	1131100000
1860	KIF5B	5	5	18408000	14561000	3023700	0	0	0	0	0	0	0	0	15451000
1861	LSP1	12	12	71078000	98323000	6494800	6261600	666340	0	366740	0	160910000	283100000	330260000	275430000
1862	DUT	4	4	9274400	0	0	0	0	0	0	0	1014300	539790	4964500	18315000
1863	S100A3	3	3	0	0	0	660540	5179400	1269500	5097100	5339200	0	0	19856000	0
1864	CD68	1	1	0	0	0	0	803710	0	0	0	55837000	53605000	70170000	119590000
1865	SHMT2	14	14	41797000	52264000	9725600	0	0	0	0	0	265680000	226300000	421460000	311360000
1866	EPHX2	8	8	19502000	32519000	1124600	4759100	0	0	0	0	63933000	50985000	117570000	130790000
1867	HSPA4	24	22	81396000	85691000	10120000	21804000	0	0	0	0	292590000	338310000	526670000	585710000
1868	CTNNA1	24	17	176510000	250950000	48070000	34001000	45073000	0	0	0	361970000	590810000	698910000	544410000
1869	PHB	15	15	393310000	671850000	38576000	73349000	0	0	12984000	3061100	683410000	735310000	1495300000	1128900000
1870	RPA3	3	3	48117000	8714400	0	10958000	0	0	1659200	1126200	45615000	34280000	24286000	137080000
1871	RPL22	4	4	25058000	162940000	7159900	17965000	0	0	1557200	1959900	0	537540000	458270000	1645500000
1872	SPR	9	9	25016000	20344000	7201700	12681000	0	0	0	0	129760000	45218000	207130000	133830000
1873	FBN1	31	31	874990000	1282200000	244080000	308820000	0	0	0	0	573760	151200000	21985000	107650000
1874	AGL	4	4	0	2216500	0	0	0	0	0	0	0	13392000	53979000	1691400
1875	MYH9	98	78	4436800000	7202300000	1524000000	1899700000	1155600	0	0	336480	2383100000	2487300000	4560400000	4998300000
1876	MYH10	47	42	961620000	1030600000	135540000	204640000	0	0	0	0	106750000	136510000	90113000	170030000
1877	COPB2	12	12	126960000	149990000	40465000	47491000	0	0	0	0	17054000	29653000	130760000	77411000
1878	ADD2	3	3	10770000	11761000	0	0	0	0	0	0	0	0	15115000	11544000
1879	TIMP3	3	3	54398000	33907000	23789000	3287100	0	0	0	0	0	0	0	0
1880	DEK	8	8	0	0	0	7291800	0	0	0	0	50462000	226380000	140960000	109700000
1881	MYH11	30	30	368630000	1842500000	103120000	143390000	0	0	0	0	17283000	43602000	33520000	16294000
1882	GLRX	4	4	28158000	22761000	18094000	9095600	534690	537180	0	1925000	0	0	39346000	0
1883	PPM1A	5	5	0	0	0	0	0	0	0	0	28539000	63435000	88125000	59130000
1884	IGFALS	3	3	2946600	0	0	0	0	0	0	0	5898800	0	0	0
1885	HMGCL	3	3	0	0	0	0	0	0	0	0	0	30432000	25390000	124390000
1886	PSMC2	13	13	18654000	9752100	0	2094800	0	0	0	0	104670000	170640000	135760000	204660000
1887	GGT5	10	10	33824000	36482000	0	8118100	0	0	0	0	104190000	147850000	357300000	244090000
1888	ARL3	3	3	0	0	0	0	0	0	0	0	0	38085000	81646000	30193000
1889	TRIM23	1	1	36059000	18495000	7599200	7007200	1544500	438950	1495100	0	23068000	22986000	36670000	34185000
1890	ATP5C1	8	8	44040000	74176000	10696000	21851000	0	0	1442000	850160	305230000	857540000	864720000	849620000
1891	ATP6V1E1	9	9	0	40157000	0	0	261140	0	0	777800	55589000	154660000	270660000	69781000
1892	RPL4	15	15	411760000	326480000	62860000	87816000	2516500	0	465840	346280	784140000	804830000	2061900000	1616700000
1893	SERPINF1	6	6	0	6080300	0	0	0	0	0	0	25719000	166580000	16435000	49277000
1894	DLST	12	12	458970000	381030000	65146000	131040000	3168700	323320	0	1373500	1117100000	1486500000	1822400000	1488300000
1895	SRP14	5	5	15149000	51157000	0	11095000	5622800	923820	3206000	2241200	360860000	494320000	589060000	296520000
1896	NUP62	1	1	0	7993100	0	0	0	0	0	0	0	0	0	0
1897	HPCAL1;HPCA	7	7	34702000	28865000	5925500	20264000	6596300	850070	10439000	3494300	65977000	142800000	87748000	74069000
1898	TAGLN2	19	19	1502300000	1966500000	568390000	621430000	139840000	4324300	101710000	53583000	4346500000	6512300000	6072200000	6097500000
1899	TALDO1	16	16	174720000	281460000	27185000	18726000	4594000	7395700	20699000	2863500	954210000	1638000000	1772400000	1613200000
1900	ETFB	12	12	50711000	172040000	23729000	21364000	279630	0	0	0	480070000	812500000	797370000	806460000
1901	RBMX	16	5	372550000	293640000	91059000	37651000	2555300	350320	3388100	1497400	1055700000	1330100000	1524400000	1379600000
1902	ATP6V1A	21	21	289610000	396170000	32254000	62168000	2816700	0	1043200	2057000	732790000	637190000	1016900000	751910000
1903	HSPA9	26	26	1023100000	1015100000	287450000	280250000	10782000	552150	6773000	6841200	2061200000	2772200000	4105500000	3103900000
1904	EIF4A3	13	13	27605000	58314000	20579000	0	0	0	0	0	192710000	129820000	272450000	203960000
1905	RPS19	8	8	277290000	191240000	67726000	82207000	10782000	454180	6924500	6066100	2015800000	2262800000	2380600000	2201800000
1906	RPL3	14	14	90272000	172760000	19213000	37628000	321940	0	0	0	372620000	39192000	289880000	311870000
1907	COL18A1	7	7	57819000	164200000	19249000	8020000	0	0	0	0	23029000	179540000	117010000	163260000
1908	FEN1	2	2	0	0	0	0	0	0	0	0	0	46932000	25352000	0
1909	CAPG	12	12	973910000	466600000	260880000	107900000	21286000	4567400	19285000	14109000	628850000	1080600000	2289200000	1801100000
1910	CEACAM6	4	3	291130000	86153000	33027000	80002000	2300800	1140700	5489000	6494100	750040000	714240000	1278900000	789320000
1911	CCT6A	18	14	320230000	389840000	39356000	52510000	5364800	0	0	0	670420000	724960000	1345300000	1067000000
1912	NNMT	8	8	17257000	43828000	4102100	2693500	2485500	0	3398500	0	120740000	274940000	297700000	313410000
1913	PSMB10	8	8	69390000	68841000	23764000	14828000	0	0	0	0	317420000	309000000	447790000	470440000
1914	RPL13A;RPL13a;RPL13AP3	6	6	45230000	48407000	26863000	25774000	0	0	0	0	50086000	237990000	828120000	673220000
1915	STAT3	9	9	78889000	64146000	2782900	0	0	0	0	0	27812000	85538000	143590000	279920000
1916	MDH1	10	10	51480000	36384000	52320000	34967000	6915700	1052400	7554600	3519000	383720000	443450000	443530000	402870000
1917	MDH2	18	18	740330000	547150000	188840000	192510000	18622000	689770	11225000	13200000	1838700000	5852000000	5529300000	4589400000
1918	EIF2S3;EIF2S3L	7	7	20763000	136300000	19755000	9448800	0	0	0	0	37731000	74720000	186130000	244960000
1919	MNDA	8	8	10489000	19685000	0	0	0	0	0	0	81477000	68490000	138870000	135490000
1920	UBA7	6	6	8652700	15452000	0	0	0	0	0	0	0	62290000	43286000	0
1921	CSK	5	5	0	8959900	0	0	0	0	0	0	13500000	13156000	65970000	36754000
1922	GARS	11	11	44358000	0	2360100	0	0	0	0	0	91651000	208050000	175380000	228250000
1923	ACTR1B	1	1	0	29258000	0	0	0	0	0	0	0	0	0	51515000
1924	ECI1;DCI	9	9	46837000	163670000	42254000	26929000	4010900	0	1046200	1956000	510860000	766790000	983480000	884000000
1925	TMPO	14	14	110580000	112680000	36547000	26171000	2383700	258250	1746000	1470800	154470000	510010000	498660000	538610000
1926	STAT1	20	20	178870000	265750000	16590000	15339000	0	0	0	0	425690000	302370000	500030000	619680000
1927	SKIV2L2	3	3	0	0	0	0	0	0	0	0	20894000	9250100	42753000	26490000
1928	EPS15	5	5	0	34435000	0	3088100	0	0	0	0	0	0	0	20476000
1929	CASP3	3	3	0	0	0	0	0	0	0	0	0	26834000	20684000	20249000
1930	RPS27	3	1	0	0	0	0	0	0	0	0	89154000	69801000	175930000	38862000
1931	LRPPRC	30	30	112280000	76998000	6271700	24545000	0	0	0	0	134460000	298790000	542260000	591690000
1932	RPL35	3	3	7333700	42493000	7172200	6364400	1329200	0	475360	0	62166000	74642000	211540000	122700000
1933	WAS	4	4	29789000	22738000	1270100	1662400	0	0	0	0	46070000	280010000	126340000	152020000
1934	PRCP	2	2	0	0	0	0	0	0	0	0	0	0	10953000	19457000
1935	HTT	2	2	13595000	0	0	0	0	0	0	0	0	0	0	0
1936	PAFAH1B1	4	4	0	31760000	0	0	0	0	0	0	0	4450700	36978000	70385000
1937	MCAM	2	2	553120	12047000	0	0	0	0	0	0	0	13056000	0	11000000
1938	CRAT	4	4	7836900	25320000	2677700	0	0	0	0	0	0	0	42249000	23427000
1939	GPD2	16	16	141540000	66011000	23947000	19152000	0	0	0	0	58473000	71893000	335310000	289550000
1940	ALDH3B1;ALDH3B2	3	3	0	0	0	0	0	0	0	0	25850000	0	0	12815000
1941	SYK	1	1	15229000	0	0	0	0	0	0	0	0	0	0	0
1942	NAMPT	25	25	444040000	716090000	223640000	181670000	4133400	779770	34876000	1420700	1511000000	2566200000	2654100000	2789000000
1943	AFM	3	3	6805400	0	0	2492600	0	0	0	0	42285000	23886000	25186000	22750000
1944	PSMC4	9	9	24378000	16321000	19166000	9319200	0	0	0	0	26271000	55944000	118320000	56886000
1945	NKX2-4;NKX2-1;NKX2-5	2	2	6874300	0	8177000	0	0	0	0	0	37958000	0	107390000	52043000
1946	TSFM	2	2	0	0	0	0	0	0	0	0	0	0	31936000	0
1947	ACADSB	13	13	19138000	0	6635000	8607900	1833300	0	0	0	209140000	295710000	551050000	330840000
1948	CBX5	2	2	0	0	0	0	0	0	0	0	0	9415700	7886200	8009500
1949	USP5	13	13	61965000	48902000	8229400	19678000	0	0	0	1348000	193470000	315160000	373780000	418890000
1950	RANGAP1	4	4	0	0	0	0	0	0	0	0	0	29335000	37262000	26244000
1951	RECQL	6	6	62536000	17804000	0	8882200	1056500	929890	545690	0	50976000	63717000	145560000	104630000
1952	CRK	9	9	0	30290000	1888700	4596000	0	0	0	0	57786000	97636000	39604000	102130000
1953	CRKL	6	6	0	14698000	0	0	0	0	0	0	43184000	51906000	48513000	19375000
1954	RPL21	5	5	0	0	0	0	827570	0	311340	356920	132670000	276570000	1175000000	904570000
1955	RPS10;RPS10-NUDT3;RPS10P5	6	6	55021000	83011000	58898000	43376000	11430000	2593500	843160	5361600	341510000	1158900000	1109900000	1089000000
1956	MAP1B	12	12	23513000	13149000	3410300	0	0	0	0	0	82424000	116350000	147090000	166850000
1957	YAP1	1	1	0	0	0	0	0	0	0	0	17408000	16002000	22881000	0
1958	UTRN	7	7	24370000	58532000	1892500	6142300	0	0	0	0	0	0	0	0
1959	IQGAP1	75	71	2169600000	2168900000	641010000	547650000	111630000	22303000	82338000	91400000	3602800000	4292600000	7397400000	4822600000
1960	STT3A	8	7	19718000	154320000	22082000	29968000	0	0	0	0	6198300	0	61853000	251460000
1961	CAPZA2	9	9	136620000	167800000	27536000	44886000	537520	0	0	0	258240000	295830000	587590000	466530000
1962	CAPZB	1	1	0	0	5745400	0	0	0	0	0	0	0	12475000	45413000
1963	EIF1AX;EIF1AY	4	4	0	0	0	0	6258700	1661800	0	0	695100	0	37864000	64169000
1964	QARS	19	18	35565000	9806900	10586000	6609600	0	0	0	0	148540000	174180000	254420000	301330000
1965	UQCRFS1;UQCRFS1P1	5	5	51899000	81910000	28087000	19908000	0	0	0	0	130600000	109310000	152020000	102520000
1966	ATP5O	9	9	32663000	62201000	26521000	20877000	457670	0	269030	0	1361700000	1323400000	1641300000	1465100000
1967	PREP	6	6	44211000	20558000	4865100	6239400	0	0	0	0	38181000	0	101270000	69171000
1968	ME1	8	8	12525000	23902000	9778400	11070000	0	0	0	0	78917000	104630000	106060000	73802000
1969	PIP4K2A	4	4	37536000	0	10588000	5027800	0	0	0	0	24915000	16457000	48435000	80422000
1970	GCLM	4	4	28253000	20541000	3169300	4884000	0	0	0	0	22955000	25177000	90316000	25280000
1971	PSMD8	6	6	0	21861000	0	0	0	0	0	0	16413000	7815600	2406700	47746000
1972	CCT5	18	18	114700000	191710000	64904000	43781000	7536500	4524300	3748200	0	477780000	751700000	1058500000	912280000
1973	NES	11	11	16286000	39827000	0	0	0	0	0	0	1277700	65049000	27899000	34805000
1974	CSNK1A1	3	3	0	0	0	0	0	0	0	0	8239700	35664000	29786000	10159000
1975	IDH2	21	20	662740000	536590000	138950000	223110000	2050800	0	2116800	1957400	1246100000	1738000000	2396000000	2720700000
1976	CD97	4	4	0	0	0	0	0	0	0	0	24890000	28994000	6576600	0
1977	MARCKSL1	2	2	0	894240	0	0	0	0	0	0	333870	0	0	0
1978	ALDH9A1	15	15	60909000	369540000	24265000	30916000	1584400	0	1158900	0	515540000	894520000	1271800000	1294900000
1979	RPL34	3	3	7564800	0	0	0	325510	0	0	0	56970000	0	356510000	104290000
1980	RPIA	4	4	13129000	10531000	5332400	0	0	0	0	0	104340000	71098000	98849000	85135000
1981	LMAN1	10	10	206680000	459990000	57939000	48089000	4672200	481490	5635600	2516200	180220000	170240000	375050000	413480000
1982	NASP	9	9	14875000	0	10068000	0	2517900	0	2082300	0	410600	61002000	0	20384000
1983	CCT3	24	24	393480000	281920000	32287000	60937000	904430	0	0	0	1432600000	1491800000	1726200000	1862300000
1984	ARRB1	4	4	0	0	3040200	0	0	0	0	0	0	7783400	8741400	88447000
1985	TUFM	22	22	475660000	921870000	196890000	147270000	0	0	0	0	598430000	418490000	1124100000	985580000
1986	SRP9	4	4	0	0	0	0	0	0	1432000	0	72841000	265940000	343490000	97151000
1987	AARS	18	18	56659000	43965000	0	0	0	0	0	0	86975000	103440000	116240000	150640000
1988	SARS	12	12	82275000	70504000	14435000	8668300	0	0	0	0	343750000	189510000	252770000	380740000
1989	PSMB3	5	5	36597000	21195000	22683000	0	0	413180	0	0	515330000	581260000	723060000	706200000
1990	PSMB2	7	7	91886000	56727000	11340000	31273000	5620600	1742400	1530300	3864500	226850000	395660000	394620000	309680000
1991	ACADVL	19	19	307390000	271880000	26104000	33557000	0	0	0	0	697740000	543000000	1064500000	947970000
1992	TMED10	7	7	180320000	256800000	64019000	79952000	0	0	0	0	412070000	165350000	370660000	359640000
1993	RBM25	4	4	10939000	3721300	0	0	0	0	0	0	16300000	32007000	44697000	45437000
1994	HINT1	7	7	272770000	310280000	58603000	51572000	5777700	1430200	20254000	4474900	757360000	696550000	785320000	1033700000
1995	FHIT	2	2	0	0	0	0	0	0	0	0	0	0	21627000	0
1996	RANBP2;RGPD1;RGPD3;RGPD2	3	3	14352000	5565600	0	0	0	0	0	0	0	0	0	6327300
1997	NT5C2	3	3	0	0	0	0	0	0	0	0	0	9585300	25233000	14977000
1998	SEPHS1	3	3	0	0	0	0	0	0	0	0	15404000	62836000	31789000	13590000
1999	GMPS	6	6	3941900	32186000	7572400	1718800	0	0	0	0	38760000	31701000	116830000	67433000
2000	ENTPD1	3	3	22507000	22141000	880660	11140000	0	0	0	0	0	0	0	0
2001	HNMT	6	6	0	18798000	2169300	0	4352500	842760	6521300	3081800	69647000	255550000	269230000	212440000
2002	GNAQ	6	3	66822000	0	0	7040000	0	0	0	0	11177000	105120000	183530000	218610000
2003	GNG10;hCG_1994888	2	2	1185000	8552500	0	0	0	0	0	0	0	0	0	0
2004	IDH3A	9	9	44385000	24883000	32682000	27351000	0	0	0	0	241850000	395310000	198530000	293370000
2005	SULT1A1;SULT1A2	1	1	0	0	0	0	0	0	0	0	20524000	0	23420000	24796000
2006	GDI2	23	17	604790000	648680000	156220000	74380000	1213600	0	24100000	341960	869330000	1509700000	2450600000	2286200000
2007	EMD	9	9	10053000	36076000	9503100	3011100	307080	0	0	0	48179000	260240000	341630000	223360000
2008	GATM	4	4	6274700	0	6671700	0	0	0	0	0	11644000	0	91739000	0
2009	SERPINB8	1	1	0	0	0	0	0	0	0	0	18644000	18840000	0	10974000
2010	SERPINB9	7	6	42653000	0	2275700	0	0	0	0	0	132210000	184890000	131640000	172340000
2011	SERPINH1	18	18	704240000	518630000	48169000	92613000	3895200	269250	1790300	2394400	1030500000	1473400000	1891300000	1528500000
2012	PDLIM4	3	3	0	6418800	0	0	0	0	0	0	0	0	5243300	2414300
2013	ST13;ST13P5;ST13P4	8	8	197690000	323840000	23578000	18914000	1388200	0	1178500	1116000	228990000	452150000	206660000	173430000
2014	VASP	13	13	640400	63274000	8290500	0	0	452270	1367900	0	183010000	162140000	217270000	189840000
2015	DNM2	18	18	91772000	122340000	5843100	8708400	0	0	0	0	139890000	210920000	515780000	381990000
2016	BCAM	15	15	152300000	194860000	93861000	58856000	709190	0	450700	418410	199280000	346400000	302870000	278450000
2017	RPL14	5	5	5986300	167800000	3441900	23128000	3973200	596670	1524800	2268600	110510000	159800000	639380000	232080000
2018	CCT8	25	25	269890000	266610000	44121000	59874000	0	0	0	0	955950000	1001000000	2135900000	1699500000
2019	CCT4	20	20	183030000	243190000	39492000	58317000	498770	0	0	0	527330000	762750000	1114600000	1022900000
2020	ANXA11	19	19	261720000	191650000	76271000	29717000	1224100	0	0	0	269720000	243660000	878190000	536140000
2021	RAB5C	8	5	239400000	182570000	38727000	22742000	0	0	0	0	521910000	685940000	1093700000	898400000
2022	RAB7A	10	10	735980000	316560000	140240000	97374000	2673900	0	342490	399630	273490000	479670000	785360000	571350000
2023	RAB9A	2	2	0	0	0	0	0	0	0	0	0	44123000	70077000	59401000
2024	RAB27A	6	4	68476000	59790000	9757900	12087000	0	0	0	0	84119000	93633000	171940000	146580000
2025	PLCD1	1	1	0	10126000	882840	0	0	0	0	0	0	0	0	0
2026	DAP	2	2	0	0	0	0	0	0	0	0	0	20570000	28979000	0
2027	DAP3	3	3	0	0	0	0	0	0	0	0	23716000	39768000	13751000	38659000
2028	DUSP3	5	5	0	3961200	0	0	0	0	0	0	144710000	55729000	48073000	120220000
2029	GALK1	7	7	53452000	38693000	7537700	4659700	0	0	0	1975900	91330000	35227000	84544000	136270000
2030	SSR4	5	5	146100000	165610000	0	0	0	0	0	0	26931000	28591000	270050000	70625000
2031	BCAP31	6	6	15940000	39939000	1862000	1627500	0	0	0	0	16044000	57449000	184930000	159900000
2032	TPMT	2	2	0	3984900	0	0	0	0	0	0	0	15812000	0	0
2033	MECP2	17	11	50930000	87849000	3853000	9244300	364290	0	0	0	299550000	358570000	402140000	483870000
2034	HCFC1	7	7	0	0	651640	0	0	0	0	0	20387000	87163000	92801000	85660000
2035	CAV2	1	1	14654000	15400000	0	0	0	0	0	0	0	0	0	0
2036	ALDH5A1	6	6	44591000	37214000	10333000	0	0	0	0	0	110790000	121410000	245810000	182990000
2037	PSMD7	7	7	19184000	0	14339000	0	0	0	0	0	182070000	173860000	312200000	65684000
2038	SUOX	1	1	0	6623900	0	0	0	0	0	0	0	27524000	25461000	24944000
2039	SGSH	5	5	202800000	147320000	0	0	0	0	0	0	0	57894000	34617000	212050000
2040	ARSD	4	4	43353000	16008000	20849000	11498000	0	0	0	0	11320000	11611000	15468000	22737000
[truncated: 1,131 more rows]
