# Supplementary material for: Comprehensive micro-scaled proteome and phosphoproteome characterization of archived retrospective cancer repositories
Source: Nat Commun. 2021 Jun 11;12:3576. doi: 10.1038/s41467-021-23855-w (PMC8196151; doi:10.1038/s41467-021-23855-w)
Supplement: Supplementary file 5 — Supplementary Data 2 [file 41467_2021_23855_MOESM5_ESM.xlsx]

## Sheet: Sheet1
Unique identifier	Gene	Unique + razor peptides	Unique peptides	logFC SCC/ADC	P.Value	5% FDR adj.P.Val	ADC01_rep1	ADC10_rep1	ADC11_rep1	ADC12_rep1	ADC13_rep1	ADC14_rep1	ADC15_rep1	ADC16_rep1	ADC17_rep1	ADC02_rep1	ADC04_rep1	ADC05_rep1	ADC06_rep1	ADC07_rep1	ADC08_rep1	ADC09_rep1	SCC01_rep1	SCC10_rep1	SCC11_rep1	SCC12_rep1	SCC13_rep1	SCC14_rep1	SCC02_rep1	SCC03_rep1	SCC04_rep1	SCC05_rep1	SCC06_rep1	SCC07_rep1	SCC08_rep1	SCC09_rep1	ADC01_rep2	ADC10_rep2	ADC11_rep2	ADC12_rep2	ADC13_rep2	ADC14_rep2	ADC15_rep2	ADC16_rep2	ADC17_rep2	ADC02_rep2	ADC04_rep2	ADC05_rep2	ADC06_rep2
4	DNPEP	18	8	-0.101912	0.340429	0.580759	29.4934	29.7254	27.5947	29.677	29.1296	29.8083	29.6329	29.5573	29.5972	29.454	29.2093	29.8227	29.3056	29.0395	29.0611	29.493	28.7289	29.4058	28.7814	29.2637	28.7015	29.4614	28.9225	29.4727	29.0222	29.5101	29.2873	29.3745	29.696	29.613	29.5169	29.8672	28.2742	29.5173	29.2958	29.8959	29.6537	29.4005	29.3943	29.3838	29.38	30.1273	29.6949
5	HDLBP	67	67	0.154775	0.181653	0.386196	30.8689	30.072	30.2493	30.137	31.0283	30.7151	30.8605	29.8729	31.0936	31.1548	31.0192	30.1057	30.5659	31.3497	31.4625	31.0603	31.2861	30.7679	31.0619	30.9895	31.4064	30.7233	31.3446	31.0655	30.7375	30.4791	31.2415	30.2823	30.4469	31.1125	31.1315	30.3603	30.3564	30.5712	31.1611	30.9489	31.1972	30.3025	31.4351	31.245	31.0937	30.1299	30.8396
6	RPS9	16	16	0.0308121	0.731035	0.866684	31.6047	32.2034	31.6167	31.2729	31.5123	31.1054	31.689	31.122	31.6329	31.7022	31.8355	31.0064	31.8128	31.5231	31.6772	31.9952	31.9628	31.4973	31.7992	31.4284	31.4212	32.084	31.3245	31.3991	31.7989	31.502	31.7229	31.4849	31.2789	31.6419	31.5996	32.0945	31.6854	30.8205	31.5541	31.2049	31.6049	30.6762	31.9298	31.9026	31.9272	30.5757	31.7165
7	EHD1	29	18	0.00188972	0.986717	0.99528	29.8301	29.4693	29.3321	30.3935	30.0136	29.2883	29.7834	30.2674	29.7815	29.1385	30.0865	31.2813	29.8383	28.9898	29.7079	29.3342	29.695	29.6594	30.143	29.844	29.6092	29.6541	29.8744	30.1215	29.3153	29.8665	30.028	29.8111	30.1305	29.4192	29.5969	29.522	29.3997	30.1075	29.7849	28.9563	29.6441	29.9666	29.6793	29.1444	29.895	31.1899	29.4785
10	PSMA2	11	11	-0.0734742	0.367884	0.601357	30.0358	30.3547	29.7904	29.6019	30.2304	29.8124	29.8202	29.8207	30.0974	30.2241	29.8059	30.0129	30.1024	29.737	29.6743	30.3999	29.4178	30.4487	29.6981	30.1475	29.6076	30.3402	29.9901	29.91	30.0448	30.0778	29.7977	29.5834	30.0597	29.7096	30.4103	30.7285	30.1635	30.0234	30.6949	30.0417	30.1781	29.8772	30.3075	30.2668	29.8902	30.0034	30.5965
13	BAG6	19	19	-0.318394	0.0138726	0.0706602	27.6966	27.6651	28.8601	27.518	27.9293	27.95	27.8843	27.4098	27.4525	27.7582	28.6743	25.8018	27.8615	27.7732	28.3692	28.1928	27.7969	27.8063	27.4569	27.4283	27.1814	27.7178	27.2394	27.0824	27.9831	27.7553	27.6014	27.7238	27.1688	27.6785	27.5007	27.3253	28.8031	27.057	28.0125	28.1973	28.0348	26.9245	27.7343	27.9068	28.8747	27.4365	27.897
28	EPPK1	90	90	-0.0640651	0.869272	0.941	30.1919	30.3257	25.8804	30.4585	25.8242	29.7671	28.9298	28.0838	32.2292	30.3626	28.0018	29.3083	30.5386	30.3343	29.4639	30.4172	30.5511	27.9692	29.6573	29.2918	27.9627	28.4762	29.111	27.5763	30.9395	29.7897	31.7906	31.1688	26.5175	30.3895	30.3868	30.4829	27.7905	30.2374	27.9223	29.8723	29.3886	26.895	32.015	30.2595	26.6477	29.837	30.5785
33	NUCB2	20	20	-0.405042	0.000241115	0.00341086	28.3919	28.3362	28.5833	27.8574	29.2482	28.2355	27.8356	27.7702	28.3637	28.9118	28.1135	28.2128	28.6121	28.5445	28.2759	28.7587	27.8453	27.7182	27.8061	28.1917	28.3137	28.1019	28.755	27.4406	27.89	27.6705	27.5994	27.9114	27.7689	28.5677	28.2772	28.396	28.553	28.0225	29.5974	28.5046	27.6421	27.4889	28.6113	28.9229	28.393	28.3901	28.9404
34	TXNRD1	25	24	-0.979783	0.000179539	0.00264909	30.852	29.1068	29.9743	30.1194	31.19	29.3858	29.5731	29.8533	31.7121	32.3604	32.0539	29.4374	30.4084	31.5921	30.1025	32.6867	29.1391	31.1432	29.2308	29.437	28.8197	28.9395	30.0597	29.0235	29.9034	29.4152	30.1636	29.2418	29.9309	30.7468	30.8974	29.1077	29.8036	29.997	31.3538	29.3761	29.3077	29.5968	31.7329	32.1733	31.9317	29.6754	30.6544
38	HMOX2	12	12	0.082993	0.540467	0.746885	27.5299	26.9423	28.0493	27.5345	28.8012	29.0872	28.2169	NA	27.6859	27.674	28.2308	26.4633	28.1433	27.642	27.6331	27.6529	28.1611	27.6684	28.0651	28.3492	27.6746	28.2071	27.7563	27.005	28.0646	28.2815	27.7279	27.6084	27.4849	28.7707	27.6288	26.9805	27.4829	27.1326	28.4844	29.1717	28.1996	27.0024	27.4159	27.4839	28.2859	NA	28.0944
42	C11orf54	12	5	-0.863718	6.86652e-05	0.00134375	28.2185	29.0306	27.2493	28.4877	30.3812	28.1375	27.0183	27.9956	28.3478	27.2107	27.5137	27.4157	29.7737	27.3234	28.3564	28.2987	27.4462	27.6782	26.269	27.8102	25.8167	27.7377	27.3553	26.964	27.3732	27.9688	26.6956	27.7561	27.266	27.8395	28.1131	29.4926	27.3878	28.7238	30.3724	28.2245	27.454	28.014	29.0088	27.5449	27.8579	27.4213	30.0992
44	COL1A2	28	28	0.600691	0.00642998	0.040775	32.7798	33.5987	33.8908	33.2068	31.5991	33.0349	33.3814	32.0716	32.0102	32.9026	32.6075	32.4959	32.4653	33.3287	33.6499	33.3447	33.1815	31.838	33.2076	32.9642	34.8949	33.7913	34.2204	35.6389	32.2386	33.879	34.1401	33.1274	33.3457	31.8377	32.7821	33.9905	34.1844	33.739	31.5857	33.2864	33.2087	32.8565	32.6436	33.318	32.4359	32.3882	32.6767
58	VPS45	13	13	-0.0643088	0.475402	0.699411	26.1532	26.0452	26.1759	25.7237	26.8039	26.6606	25.9664	25.7123	26.1053	26.1473	26.3589	26.2654	25.9381	26.6089	26.5325	26.3256	26.1329	26.1044	26.1576	26.2538	26.0426	25.8062	25.9397	25.8267	26.1507	26.4572	25.9323	26.3948	26.0215	26.351	25.8309	25.9698	26.6273	25.9743	26.6274	26.5685	25.1764	25.1035	26.4524	25.9587	26.4065	26.5919	26.0836
61	SPCS2	9	9	0.0663442	0.623445	0.802122	29.6864	28.7951	29.094	28.4212	29.2532	28.4886	29.3667	28.321	29.9111	29.3357	29.1299	27.4935	28.935	29.8666	29.1814	29.066	29.7239	28.7301	29.1747	29.1868	28.9424	29.6498	29.1067	29.7047	29.4972	28.3879	28.7429	28.0751	29.0875	29.5605	29.6018	28.8914	28.8952	28.5851	29.0687	28.3007	29.5441	28.6042	29.8988	29.1827	29.2868	27.7046	28.5861
64	HNRNPDL	8	8	-0.0129906	0.916239	0.959413	28.5061	28.4178	29.361	28.0696	29.7041	29.192	28.4858	28.9417	28.7434	29.3338	29.0189	29.6784	29.3457	29.3486	29	29.2273	29.3247	29.2331	28.9263	29.2871	29.1463	27.7941	28.9776	28.9353	29.2598	29.4455	29.0058	28.4651	28.7405	29.3029	28.6885	28.7202	29.7334	28.8439	29.8709	29.5015	28.9084	28.8209	28.9235	29.4951	29.6833	29.6977	29.5416
67	GPX1	16	16	-0.171183	0.116646	0.289881	30.4518	29.2063	28.8119	29.6947	30.9434	30.1789	29.8959	29.2643	29.878	29.6194	30.4701	29.6703	30.3964	29.3663	30.1536	29.8787	29.5747	29.7616	29.7362	29.8601	29.39	29.724	29.4279	29.6466	29.722	29.5853	29.3883	29.8163	29.9783	29.5614	30.4849	29.3358	28.9866	29.5144	30.7203	30.0684	29.7892	29.1302	29.8567	29.5979	30.5403	29.5053	30.3103
68	RPS24	5	5	0.111811	0.256586	0.486456	29.8896	30.3665	29.7444	29.234	29.625	29.4955	29.7792	29.2134	30.025	30.0184	29.6435	29.8297	29.3009	29.7313	29.9154	30.4048	30.1084	29.5769	29.8691	29.5927	29.8729	30.4194	29.5447	29.7715	30.1447	29.6733	30.1592	29.7249	29.5775	30.0347	29.741	30.5957	29.2101	28.7283	29.6825	29.3001	29.6905	29.0216	29.788	29.3066	29.826	29.6614	29.8836
70	EIF5B	33	33	0.0433743	0.737022	0.869951	28.1884	27.6649	28.7119	27.7325	28.5775	28.036	28.1157	26.6562	28.1703	28.6385	29.3861	27.9585	28.5345	28.4707	28.6524	28.9313	28.6553	28.565	28.2306	28.4188	28.1693	27.645	27.8621	28.4591	28.372	28.5202	28.282	28.4013	27.7592	28.3975	28.1341	27.7405	28.8049	27.1605	28.8659	28.4105	27.9613	27.5929	28.3967	28.7411	29.3999	27.5287	28.8667
84	CLTC	109	90	-0.0922467	0.273344	0.504698	33.4942	32.7643	33.9796	33.6864	33.588	33.583	33.511	33.3909	33.5293	33.7797	33.99	34.0444	33.3539	33.8298	33.7108	33.4798	33.1651	33.7947	33.8794	33.7772	33.66	32.6747	33.8075	33.6018	33.3375	33.5376	33.6756	33.3527	33.3978	33.6642	33.6539	33.0513	34.1143	33.6644	33.8167	33.7608	33.6905	33.2565	33.6347	33.7816	34.2161	33.8388	33.6335
102	NDUFA10	9	9	-0.0334335	0.753086	0.879067	27.3432	27.2567	27.2069	28.0035	27.989	27.5577	27.6773	27.4375	27.805	27.0152	26.5099	28.3039	27.5304	27.6544	27.1354	27.7471	27.3339	27.8519	27.8731	27.1781	27.0358	26.9114	27.8167	27.5418	28.0431	27.773	27.5439	27.8436	27.8969	27.9931	27.7793	27.7985	27.4137	28.3079	28.2395	28.0897	28.0884	27.8856	27.3186	27.6411	27.3372	28.1811	28.272
105	RPL17	9	9	-0.0461871	0.641379	0.813133	30.7645	31.537	30.5754	30.0233	30.8113	30.5811	30.5123	30.1589	30.6475	30.9436	30.5259	29.966	31.0444	30.6177	30.8826	31.2974	30.7223	30.5946	30.807	30.5742	30.4359	30.8163	30.4354	30.3131	30.9221	30.6214	30.8588	30.6995	30.4082	30.5359	30.5239	31.2233	30.3183	29.566	30.4533	30.2758	30.4199	30.1486	30.2799	30.6054	30.4401	29.5008	30.8471
111	VTA1	8	8	0.184572	0.136115	0.316455	25.7589	NA	26.8419	26.4772	26.4563	26.5914	26.1859	26.5212	26.9846	26.4418	26.7806	NA	26.0479	26.1022	26.7128	26.8519	27.0134	27.2865	26.3284	26.9685	26.3307	26.7136	26.5851	26.4701	27.3307	27.313	26.5423	26.5089	26.2466	26.8037	26.4558	26.1484	27.2776	26.683	26.7696	27.0001	26.3831	26.3188	26.4563	26.0818	26.8708	26.6883	26.631
113	AP2M1	21	14	0.177327	0.0976275	0.25738	28.7661	27.7742	28.6433	29.0461	28.6863	28.5153	28.8513	28.6195	28.9346	28.6704	28.9212	28.6469	28.873	29.0927	29.0038	28.908	29.0214	28.985	29.2313	29.092	28.6683	27.9603	29.1332	28.8167	29.0443	29.0562	28.9385	28.6848	28.9458	28.7096	28.4717	26.9963	28.1183	29.1532	28.7527	28.6194	29.4011	28.0652	29.0954	28.2297	28.8603	28.5016	28.7483
122	PTGES3	8	8	-0.0751956	0.621818	0.80191	28.9556	29.0788	30.2009	29.0796	29.6083	28.8429	29.1838	28.7118	29.194	29.1087	29.6377	29.9116	29.3973	28.8647	30.2859	29.7214	29.5588	29.1356	29.026	29.479	29.1008	29.2655	28.8962	29.0105	29.241	29.6683	28.3079	29.6251	29.0011	29.2734	27.5063	28.8202	30.2166	28.4718	29.4864	29.0962	28.8306	28.5534	27.9304	29.5025	29.3222	29.5459	29.1874
126	RAVER1	16	16	0.00785104	0.947229	0.979176	26.4289	26.9014	27.0111	25.9483	27.5152	27.5751	26.9974	26.5767	26.1981	27.2857	27.3125	NA	26.8736	27.0361	26.597	26.9376	27.1118	27.7542	26.6773	26.4525	26.9047	26.7917	26.9875	27.041	27.813	26.9276	26.4594	26.8673	27.3125	27.2687	26.9961	27.1411	27.0715	26.434	27.9317	27.3287	27.0487	NA	26.9911	27.5311	27.1438	NA	26.9906
135	IDH3B	15	15	-0.0504127	0.50949	0.723091	28.6691	27.9537	28.8497	28.5382	29.1751	28.4474	28.328	28.0315	28.3518	28.4745	28.4319	28.4157	28.4596	27.9877	28.7037	28.9852	28.5946	28.4838	28.2118	28.4978	28.0837	28.0713	28.2801	28.252	28.2382	28.4938	28.8044	28.7201	28.3129	28.833	28.8309	28.2304	28.7878	28.7538	29.106	28.8566	28.8404	28.2246	28.576	28.3701	28.4413	28.6307	28.7919
143	SBDS	15	15	-0.130165	0.131824	0.311601	27.9199	28.2399	27.6078	28.064	28.1871	28.1864	28.4268	28.0044	28.0144	28.5044	28.4753	28.6082	28.5831	27.7191	28.2987	27.9166	28.3805	27.9088	27.7759	28.0539	28.7163	28.1547	27.5438	28.2269	28.0154	28.0393	28.0477	28.4698	27.8115	27.9427	28.0177	28.4753	27.7302	27.6304	28.1382	28.2058	28.4187	28.193	27.7652	28.405	28.3262	27.7111	28.5709
145	CTSH	11	11	-0.168845	0.493972	0.712482	28.6334	30.6525	27.6559	29.9443	30.5895	26.9129	29.5253	28.3622	29.2467	29.3854	28.1681	30.0652	30.7055	28.1605	28.4336	28.3906	27.9529	28.6638	29.2343	30.2068	27.4336	29.1995	29.7526	29.08	28.8782	28.9186	29.7166	29.5858	28.8423	29.2983	29.5499	30.7824	27.6223	30.0982	31.0107	NA	29.5633	28.7892	29.3769	29.4647	28.1601	31.5529	30.7478
146	COL15A1	15	15	-0.0473383	0.788711	0.899008	26.3257	27.6755	27.0137	26.7231	NA	26.3409	NA	NA	NA	26.5767	26.7782	27.4681	25.9938	27.9119	27.578	27.5813	26.9392	26.6058	26.669	27.5646	27.8237	27.6179	27.9621	26.7992	26.2853	26.0624	27.1949	25.9717	26.2384	26.3561	26.4967	27.724	27.0699	26.674	NA	26.9887	26.3929	27.5114	25.8069	27.1762	27.1921	28.0283	25.9315
154	ACOT2	16	16	-0.18613	0.271865	0.503484	28.3743	28.4101	26.293	27.3725	28.1339	26.8042	27.2722	27.6939	27.1401	26.1472	27.0492	25.3847	28.4361	27.7236	26.7722	27.7296	27.1344	27.0261	27.3975	26.9974	26.3963	26.4234	27.1001	26.6396	27.3822	27.6863	27.3551	28.2697	27.2507	26.9143	28.1113	27.9709	26.2793	25.9601	27.8745	26.6255	27.331	27.3637	27.141	26.0695	27.434	27.2062	28.5727
155	NOMO1	38	38	0.0878973	0.438895	0.665947	28.2743	27.6658	28.8605	27.7945	29.0944	28.0884	28.5441	27.7299	28.2474	28.3058	28.4717	27.4598	27.9179	28.4041	28.3842	28.4347	28.526	28.4269	28.2545	28.0551	28.5861	28.1557	28.017	28.5994	28.4983	28.9103	28.3494	28.3385	27.9668	28.5035	28.5151	27.9788	29.1046	26.6544	29.2405	28.3538	28.3707	27.3075	28.4869	28.5524	28.6239	28.4579	28.0699
157	BIN2	9	8	0.165987	0.29806	0.530776	26.4338	27.0208	26.1664	25.9974	26.1877	NA	26.7066	26.8751	25.2491	25.9882	25.7071	NA	25.6589	25.8433	26.0486	26.4607	26.5909	26.3468	25.7978	26.2326	26.1494	26.8877	26.4392	26.6063	26.4943	26.106	26.6391	26.6584	27.406	26.1286	27.4802	26.6355	26.9329	26.414	26.7666	26.9084	27.3968	28.5105	27.3486	26.2832	27.125	NA	26.3521
163	PSME2	17	17	0.0400194	0.723299	0.861737	31.1159	31.4005	30.4428	30.7335	31.3067	30.612	30.5014	30.5209	31.0152	30.867	31.1276	30.8735	31.3507	30.6071	30.7115	30.2844	30.8079	30.951	30.2554	31.1652	30.9065	31.5394	30.6824	31.3011	30.4778	30.951	30.3467	30.4971	31.627	30.5485	31.2019	31.4134	30.5875	30.4967	31.6609	31.0268	30.6064	29.9356	31.0656	31.0132	31.4706	30.4864	31.4583
169	SPAG9	30	30	-0.303673	0.0283855	0.115745	27.3858	26.7546	27.8956	26.6462	28.3484	27.5546	27.3702	27.2865	26.5117	27.0831	28.1504	27.3317	28.1423	27.6133	28.3858	27.0677	27.7201	27.4965	26.9173	28.1063	26.9133	26.847	27.633	27.9384	NA	26.9025	26.8538	26.9201	NA	27.1928	27.3925	26.8241	27.816	27.2106	28.7091	27.6716	27.8091	27.4682	27.4245	26.9639	28.292	27.5486	28.6958
172	PSMC6	21	21	-0.0244375	0.747969	0.876124	29.4714	29.3033	29.9567	29.5264	29.9874	29.6594	29.6373	29.7149	29.8617	29.7599	30.3511	29.8934	29.8104	29.7236	29.9682	30.1752	30.0363	30.0116	29.8518	29.9869	29.6231	30.0186	29.5489	29.3567	29.8091	29.772	30.1533	29.8985	29.4171	29.725	29.7195	29.7962	30.0219	29.1917	30.2479	29.7722	29.8152	29.3045	29.9495	29.7147	30.1924	29.4461	30.1344
180	GATD3B	13	0	-0.215355	0.00129007	0.0122924	29.1982	29.1972	29.0881	29.5507	29.247	29.4209	29.1637	29.267	29.1975	29.8534	29.4943	29.2031	29.7181	29.4926	29.3141	29.2972	28.8936	28.8083	29.1849	29.2934	28.9771	28.7372	29.0885	29.0745	29.4128	29.3968	29.1165	29.3839	29.3122	29.3356	29.2211	28.9977	28.9409	29.5734	29.5697	29.6873	29.358	29.1177	29.2636	29.5291	29.4668	29.5239	29.43
182	LAMA4	34	34	0.581497	0.00798448	0.0479852	27.7667	28.0009	27.5324	28.5768	26.4277	27.3811	27.0684	26.8511	26.7998	28.1442	26.1122	30.3482	27.7816	27.7159	28.9729	28.8096	27.6601	28.1588	28.7968	29.2812	28.2314	27.3163	28.6771	28.5034	27.3639	28.3047	29.3246	28.2426	28.4613	28.4191	27.6625	28.3907	28.063	28.6498	26.7544	27.7786	26.5018	27.6341	27.7112	28.8034	26.799	30.3128	27.9981
200	PCMT1	14	14	0.130336	0.0964028	0.256192	29.384	29.4612	29.4293	29.5482	28.9778	29.5246	29.4409	29.8946	29.0305	29.3091	29.7361	29.9335	29.0694	28.9491	29.2522	29.4501	29.3201	29.7758	29.4168	29.758	29.098	29.5822	29.3739	29.4793	29.7767	29.5386	29.2512	29.5814	29.6027	29.4799	29.8485	29.3627	29.5906	29.603	29.4307	29.8928	29.7366	29.4124	29.0508	29.3176	29.8822	29.908	29.4838
210	ABI1	14	14	0.0559332	0.535958	0.742635	27.4066	27.597	26.631	27.6874	27.7376	26.9285	27.2796	27.0423	27.4135	27.1904	27.3941	27.3736	27.4492	27.0313	27.5653	27.55	27.5683	27.7634	27.336	27.7185	27.4822	26.8836	26.9996	27.0593	27.1611	27.1978	27.217	27.4386	26.8635	27.5096	27.2948	26.9938	26.771	27.4106	27.8054	27.1838	27.1897	27.1197	27.5487	27.6536	27.3871	26.6875	27.7596
215	SFXN3	16	15	-0.0716718	0.631934	0.805355	28.4802	27.1273	27.5063	29.0231	29.2818	29.0408	28.2792	28.6457	28.968	28.015	29.3098	29.1886	29.9813	28.5052	29.2408	28.143	28.8245	28.4335	28.7914	29.1526	28.1442	27.9003	28.8538	28.7437	28.8107	28.4469	28.948	28.3772	28.3925	28.6149	28.5637	27.3891	27.3936	29.0462	29.3197	29.2537	27.9853	28.9838	28.6601	28.1701	29.1059	28.96	30.1085
225	HADH	14	14	-0.255747	0.0564743	0.178754	30.012	30.4806	29.6558	29.991	30.9672	30.2395	29.635	29.4981	29.6969	29.8304	29.0327	30.4883	30.3518	29.5089	28.7111	29.7264	29.0381	29.7901	29.5529	29.468	28.788	29.2704	29.13	29.1578	30.1886	29.8155	30.1006	30.0372	29.9677	29.8452	30.0125	30.4839	29.7457	29.8296	31.1223	30.3359	29.9077	29.1447	29.3809	29.6727	29.5985	30.3218	30.5428
239	SMARCA4	19	8	-0.0827987	0.593526	0.781313	27.1196	26.9144	29.724	27.381	27.247	27.7602	27.3076	NA	27.415	28.0117	27.6317	27.7983	27.8877	28.123	28.3266	27.0852	27.5317	28.2789	27.3246	27.1299	27.4233	28.6914	27.2613	27.4954	28.1686	28.0003	26.4009	27.7272	27.8522	28.0173	27.3472	27.3478	28.7139	27.1551	26.384	27.7416	27.5941	28.0461	27.2038	27.8875	27.5073	27.0737	27.4952
244	IVD	18	18	-0.339443	0.0797277	0.226965	28.6469	29.4513	26.4211	29.0644	28.7365	28.2507	28.0566	27.7357	28.9127	28.3278	27.0555	28.9657	30.6923	27.9757	28.5168	28.3296	27.6454	28.3742	28.3804	27.7535	26.8531	28.1453	27.8523	28.0826	28.519	28.3258	28.0529	29.3593	28.7269	28.1416	28.7542	29.651	27.701	29.0385	29.0421	28.7178	27.9673	28.1197	29.1648	28.3889	26.9346	28.8647	30.6608
246	RNF213	117	117	-0.708242	0.0069846	0.0437871	29.7529	29.3562	29.7219	28.7719	30.394	29.8734	29.9824	28.7064	29.7835	30.7521	31.077	25.9867	30.4916	30.186	30.9056	30.8015	29.523	30.3905	29.5283	29.7418	28.9061	26.1107	28.9823	28.7434	29.3486	29.1953	29.0237	29.6256	29.8227	29.1819	29.3305	29.374	29.6635	28.3108	30.2268	29.7181	29.7643	28.9727	29.6959	30.6119	30.9519	27.7361	30.5971
251	ILK	23	23	-0.0134789	0.910898	0.959413	29.4117	29.2539	29.724	30.2402	29.1222	30.2481	29.8125	30.6614	29.9898	29.7647	29.7582	31.5529	29.792	30.0089	30.2977	29.9183	29.7964	29.5282	30.3262	29.8597	29.9828	29.685	29.8692	29.6985	29.8966	29.7506	30.3172	29.8957	29.9392	30.2203	29.4909	28.9641	29.1257	29.225	28.8892	30.3825	29.9283	29.974	29.3843	29.2536	29.4848	31.087	29.5214
255	NCEH1	16	16	0.497724	0.0480342	0.161786	28.5021	25.4023	24.7765	27.9663	28.5223	27.1494	28.0864	27.5717	27.5675	27.317	28.8378	28.2508	28.1402	27.1353	26.6388	27.3618	27.8547	28.7762	27.4197	27.5436	25.8889	27.2744	27.3245	27.3858	28.2051	29.6783	27.5306	28.3206	28.0331	29.2588	28.307	25.2166	25.396	28.0166	28.7976	26.8875	27.2637	27.5561	27.4505	27.4356	28.774	27.8517	28.2141
257	CUL2	18	18	0.168569	0.141943	0.325477	25.9476	25.8906	26.4428	25.8379	26.9354	26.1173	26.3589	NA	26.4128	26.7442	26.7756	26.5888	26.0663	26.7651	25.774	26.1726	26.2316	26.296	26.8053	26.7275	26.2176	25.8372	26.5557	26.0125	26.5329	27.2633	26.0354	27.0909	25.6742	26.5195	25.9009	NA	26.1415	25.3931	26.8003	25.3459	26.1225	NA	26.0541	26.4879	26.7975	NA	26.2069
263	TMED7-TICAM2	8	8	-0.0193814	0.868834	0.941	28.2949	28.3225	28.545	27.8371	28.2337	27.479	27.3398	27.5532	26.5433	28.0161	27.6644	28.5432	27.7773	28.2227	27.7021	28.7689	27.8821	27.3321	28.3747	28.0117	27.8947	28.4877	28.3071	28.2349	27.3224	28.332	27.4024	27.5829	27.5643	28.6611	27.7043	28.1065	28.8275	28.0035	27.8951	27.8337	28.1132	28.4049	27.1113	28.2147	28.0383	28.9894	27.7869
271	SULT1A4	15	8	-0.609663	0.00120612	0.0116129	28.4323	27.6005	28.8332	28.7839	27.9499	26.7434	29.4407	27.726	29.5081	27.3655	27.945	28.1819	28.0207	27.6221	27.7192	29.5939	26.9743	27.3661	27.3294	26.6167	NA	28.1098	27.2881	27.1993	28.0432	28.8115	27.359	28.43	27.4997	27.7333	28.5781	28.1284	28.864	28.6175	28.0657	27.5583	29.0274	27.8033	29.4257	27.5579	28.0074	29.0707	28.392
272	CORO7-PAM16	28	25	0.189485	0.14166	0.325477	28.5894	27.0889	28.567	28.3944	28.541	28.9089	28.4763	28.0066	28.5053	28.2551	28.8214	27.6939	28.7331	28.6916	28.9328	28.5609	28.9014	28.8908	29.1867	29.1708	28.4163	27.9576	28.2846	28.2877	28.8257	28.1098	28.3008	28.2269	28.5596	28.7287	28.6645	26.7547	28.5533	28.735	28.8525	28.7504	28.6256	27.3473	28.4941	28.1214	28.8163	27.2994	28.9008
283	SRSF7	9	8	-0.17165	0.120006	0.29504	29.5911	29.7715	30.177	29.3121	29.9898	29.8725	29.913	29.4461	29.6607	29.8952	30.3386	29.1817	30.0492	29.5704	30.0282	30.4409	29.96	30.0212	29.5985	29.7188	29.4389	29.2606	29.2073	28.895	30.428	29.4151	29.8084	29.3847	29.0564	30.0223	29.6525	29.9044	30.1521	29.0003	30.4369	30.3648	29.9822	29.5528	29.8564	30.2295	30.5222	28.7103	30.2136
291	TPT1	11	11	0.104136	0.407714	0.64046	30.5059	29.4598	31.3486	30.4501	30.6431	30.1861	30.4107	30.0828	30.6588	31.1385	30.7598	28.8873	30.9128	30.3502	30.3236	30.7674	31.0955	31.0074	30.0775	30.82	31.2174	30.9316	30.8321	30.1515	30.6611	30.173	30.4583	30.7296	30.0855	29.8594	30.6767	29.9532	31.1367	29.7503	30.7383	30.2847	30.673	29.7123	30.5974	30.713	30.0401	30.0706	30.6323
309	RPSA	17	17	0.105854	0.288455	0.52155	31.583	32.2186	31.8524	31.3594	31.6385	31.4447	31.5829	30.95	31.6587	31.9324	31.7575	31.3625	32.2156	31.7398	32.1817	32.0445	32.2227	31.8365	31.757	31.8173	31.9268	32.3503	31.5324	32.0818	31.6873	31.8826	31.9186	31.4223	31.4138	31.8264	31.8953	32.2962	32.1562	30.7818	31.8077	31.6568	31.6902	30.8582	31.932	32.1871	32.2692	31.4741	32.3017
313	DDX46	34	34	-0.206716	0.114627	0.286802	28.503	27.7475	29.0107	27.1985	28.3741	28.5332	28.6892	27.427	28.2754	28.385	28.6239	28.6503	28.4942	28.3761	28.1099	29.0093	27.9051	28.4781	28.3156	28.1568	27.5773	27.2292	28.0021	27.8991	28.6589	28.0324	28.4204	28.573	27.92	28.5303	28.462	28.2772	28.9884	27.8278	28.1909	28.3342	28.836	26.2544	27.9664	28.3881	28.4953	27.3276	28.5402
317	CAST	32	0	0.0176788	0.894174	0.951069	29.4192	29.2113	28.4354	29.7629	30.2028	30.4629	29.5075	29.6445	28.868	28.9854	30.0343	30.1135	30.2533	29.2006	29.3872	29.1001	30.4886	29.3189	28.5872	29.8453	29.2797	30.1518	29.7966	29.6226	29.3085	29.2672	29.0407	29.3977	29.5575	29.1224	29.3214	29.0794	28.2361	29.6312	29.82	30.3608	29.6764	29.4284	29.0555	28.7004	30.1659	29.8791	30.0599
320	CHD4	43	29	0.0121904	0.920734	0.959413	28.4542	28.2158	29.1711	27.748	28.8673	28.6354	28.5939	28.4374	28.5539	28.7668	28.7202	27.3039	28.9547	28.3849	28.7281	28.6141	28.9039	28.9159	28.4225	28.565	28.4887	27.4024	28.1363	28.2091	29.4021	28.7893	28.4781	28.8893	28.3435	29.0584	28.6561	28.4385	29.422	27.5204	29.0877	28.6495	28.6569	27.5341	28.933	28.8102	29.0268	28.5404	29.0572
326	CAPNS1	13	4	0.0420894	0.686132	0.841796	30.5891	30.8404	30.3731	31.252	31.5259	31.1794	30.7649	30.644	31.1413	30.489	31.1626	31.4316	31.1446	31.2064	30.6043	30.7686	30.9548	30.4754	30.7903	31.2725	31.3744	31.5358	31.013	31.0196	30.6369	30.9603	31.325	30.8893	30.5503	31.1357	30.8839	31.2889	30.7015	31.0804	32.0893	31.5015	30.7117	30.9357	31.2901	30.3407	31.4004	31.583	31.608
329	DDOST	21	21	-0.0760575	0.377116	0.607814	30.6721	30.1552	30.8953	30.0836	30.4246	30.2194	30.792	30.1948	31.0012	30.5695	30.3926	30.8436	29.942	30.9251	30.4921	30.8269	30.438	30.0581	30.7713	30.1915	30.3961	30.2828	30.3851	30.9882	30.5517	30.3762	30.3217	30.2674	30.28	30.8599	30.4798	30.1966	30.833	29.5101	30.0639	30.1971	30.6041	29.9474	30.858	30.6009	30.3095	30.3199	30.0161
347	TBXAS1	17	17	0.106404	0.411066	0.641774	28.1435	26.9742	26.5027	27.2347	27.2247	27.7056	27.3453	28.0483	28.2177	28.1407	28.359	28.1375	27.4958	27.5447	27.157	27.2948	27.5973	27.4839	28.202	27.8276	27.7332	27.7485	27.3537	27.453	28.0031	27.4876	27.3119	27.8246	27.8089	28.3468	28.2336	26.4807	26.7398	26.3918	27.0228	27.0638	26.3575	27.4742	27.7061	27.8773	28.243	27.5418	27.6579
356	DDX3X	38	12	0.107556	0.197509	0.409836	30.7292	30.016	31.3202	30.3257	30.316	30.4635	30.5974	30.6057	30.4712	31.0715	30.8704	30.5243	30.5884	31.031	30.8556	31.0659	31.0021	30.7681	30.9759	31.0619	30.7634	30.1099	30.7516	30.7828	31.1019	30.7477	30.7565	30.9246	30.5473	30.9786	30.9096	30.1428	31.4202	30.0528	30.5211	30.6692	30.775	30.4083	30.7068	31.1504	31.0155	30.5657	30.8741
360	ARFGAP2	14	13	-0.126915	0.268574	0.500413	26.8348	26.506	26.9421	26.4293	27.3064	26.2391	26.7709	27.2458	26.8586	26.4868	27.4354	NA	28.1733	26.9374	27.2286	26.1747	27.397	27.02	27.2074	26.6193	26.6675	26.3763	26.467	26.7455	26.4197	26.3083	26.771	26.6686	26.0163	26.5082	27.2809	26.356	27.2983	26.456	27.917	26.7683	27.12	26.6242	27.2826	26.9597	27.1862	26.3905	27.8859
371	DIAPH1	42	42	-0.318152	0.000772163	0.00811433	28.8567	28.7329	29.4205	29.1046	29.2416	29.168	29.3272	29.3832	28.6721	28.9356	29.5729	27.9096	29.1051	28.201	28.674	28.3879	28.3538	28.7669	28.6909	28.6072	28.7046	27.9545	28.3546	28.7718	28.5288	28.7665	28.6263	28.2206	28.7689	28.6542	29.0026	28.9324	29.2767	28.8234	29.1665	29.6245	29.2061	29.4028	28.7773	28.8093	29.5442	29.0401	29.3484
377	HSPA1B	46	25	-0.122771	0.237611	0.463383	34.324	33.9674	34.0767	33.8213	34.613	33.9088	33.1593	33.4803	33.6119	33.7531	33.5586	34.1659	33.6495	33.899	33.2806	33.958	33.2635	33.3919	33.6842	33.5222	34.2674	33.5676	33.4329	33.4715	33.7256	34.1558	33.2667	34.4281	33.2139	34.0725	34.5375	34.1126	34.2815	33.7366	34.7429	33.9495	33.3909	33.4804	33.8265	34.034	33.7102	34.082	33.8707
381	TAPBP	14	14	0.322311	0.0148951	0.0742332	29.2408	28.2405	28.2218	29.121	29.8364	28.7103	29.0848	28.7574	29.0894	28.6523	29.3187	27.9625	29.0709	28.1307	28.7019	29.2394	29.666	29.7229	29.0349	29.3572	28.703	29.6307	28.6313	28.7561	29.0835	28.7977	29.1257	29.8263	29.4463	29.1339	29.4635	28.6205	28.212	28.7326	29.9452	28.8342	28.8689	29.0341	29.2126	28.8164	29.3941	27.8602	29.7778
387	HLA-DRA	9	8	0.0362952	0.879132	0.944047	31.332	32.1796	27.7864	31.4328	32.1049	31.7336	31.9219	30.9259	30.5577	30.0827	31.5383	31.8989	32.2254	29.7119	30.9375	30.745	31.1046	31.2795	30.8055	31.4245	29.9406	31.1182	30.7474	30.6363	30.8643	31.576	30.2922	32.3916	31.7262	31.6394	31.8209	32.4015	27.6994	31.346	32.2653	31.8565	31.8254	30.925	30.4707	29.755	31.6421	32.0882	32.2273
405	PUF60	24	24	-0.0849016	0.314384	0.550462	28.4221	28.8376	28.8907	28.2508	28.6578	28.5779	28.8069	28.7292	28.8692	28.9336	29.0346	28.4347	29.0051	28.8895	28.9143	28.9467	28.8826	29.0016	28.6543	28.7403	28.4729	28.1908	28.3846	28.3608	29.4109	28.627	28.4832	28.8339	28.6557	28.7233	28.9432	29.1192	28.9048	27.9245	28.8275	28.9937	29.0218	28.307	28.9641	28.9562	29.3198	28.0602	29.1486
412	PON2	14	14	-0.243248	0.127993	0.309708	27.2618	27.4384	27.5851	26.6382	28.2585	27.1238	27.9504	27.4681	27.8651	28.6213	28.4835	29.0432	28.8096	27.0657	28.0233	27.5348	27.4356	27.4924	26.5833	27.3013	28.0225	28.1549	27.3063	27.1157	27.0895	27.9197	28.3738	27.5992	27.6237	28.2386	27.9112	27.6735	28.0273	26.6521	28.7218	27.0843	27.947	27.6891	28.222	28.9224	28.6774	28.8836	29.224
421	MATR3	40	40	-0.128783	0.142671	0.326333	30.9216	31.0086	31.5862	30.6359	31.2905	31.5139	31.2217	31.1274	31.0934	31.3108	31.491	30.8046	31.2942	31.0058	31.0668	31.1369	31.2197	31.3383	30.9461	31.1022	31.0297	30.0637	31.0062	30.958	31.4545	30.8175	31.0088	31.147	30.951	31.4599	31.0801	31.1956	31.8119	30.6568	31.7213	31.6081	31.2941	31.0173	31.1829	31.5506	31.2397	30.9941	31.438
440	PTBP1	21	18	-0.0270356	0.738057	0.870613	31.4652	31.3561	31.7375	31.2177	32.5128	32.1552	31.6262	31.5575	31.6248	32.2424	31.9017	31.0485	31.7226	31.7402	31.6462	31.7403	31.7544	32.0289	31.4951	31.7029	31.9058	30.9775	31.513	31.6932	31.838	31.557	31.7394	31.5747	31.4668	31.7698	31.5432	31.387	31.5066	31.2866	32.301	31.9624	31.9546	31.5991	31.3769	31.9712	31.5784	30.8878	31.9229
448	HLA-A	21	1	0.299879	0.0350837	0.13168	30.9803	31.7681	30.8333	32.071	31.5603	31.0781	31.7508	31.542	31.8428	31.634	30.9425	29.9087	31.5548	30.6572	31.5499	30.5358	30.9734	32.0659	31.6183	31.6582	31.3853	32.1144	31.423	31.9727	30.8773	31.8955	30.8359	31.9943	31.9469	31.6852	31.926	32.0827	30.7087	32.0559	31.5028	31.3662	32.2401	32.5904	32.0169	31.9209	31.2884	30.7088	31.4756
453	TAP1	21	21	0.490672	0.0187493	0.0875754	28.8252	25.9716	27.2783	28.0296	29.4419	28.1184	29.0151	28.7301	28.6021	28.4145	29.7668	28.2896	29.2368	27.2533	28.5405	28.1272	29.4388	29.729	28.6539	29.0783	28.2805	28.2524	28.3972	28.8092	28.5036	28.3939	28.6014	29.3791	29.4614	28.7803	29.1955	25.8495	27.6948	28.3741	29.9837	28.559	28.9085	28.8307	28.896	28.484	29.7637	27.7872	29.4426
467	ADSL	18	18	0.00232321	0.979211	0.992706	27.7718	28.5654	28.5682	27.9112	27.6481	27.8142	28.1447	28.7567	27.5081	28.0061	28.2053	28.4552	28.2919	28.5456	27.991	27.8577	28.2292	28.4662	28.4619	27.7544	27.6709	28.2602	27.9918	27.439	28.3713	28.1127	28.192	28.2973	28.14	28.0606	27.7563	28.4882	28.5079	27.8886	27.6113	27.882	28.0523	28.5962	27.5618	27.8561	28.3324	28.0161	28.367
470	ASAH1	27	27	-0.774639	9.18558e-05	0.00168923	32.7464	33.2173	30.9141	31.1277	30.4805	31.006	31.7947	30.9764	30.7837	31.8757	31.0095	32.8235	32.2607	31.7018	30.9839	31.3167	30.3769	31.253	30.7028	30.3033	29.3346	31.0361	30.6903	31.0706	31.0849	31.5928	30.1868	30.5737	31.5428	31.0639	32.7337	33.0746	30.8163	30.6103	30.1105	30.9332	31.5205	30.6758	30.6602	31.577	30.7015	32.2868	31.7882
473	TJP2	24	24	-0.41022	0.0180672	0.0856328	27.7205	27.2315	26.5168	28.2044	26.907	26.5828	27.1393	28.3416	27.0923	26.9476	26.7158	28.3858	28.1013	27.1065	26.6344	27.1234	25.5364	26.7939	25.9849	27.1433	26.0272	26.2406	26.7976	27.4616	26.6393	27.604	27.396	27.6507	26.908	27.7343	27.8733	27.8824	26.5405	28.5149	27.6789	26.8333	27.4181	28.1804	27.539	26.6617	27.4958	28.5292	27.9869
486	ALDH7A1	29	29	-0.284006	0.09777	0.25738	28.9285	30.4061	29.7375	29.6545	29.8747	30.163	29.8045	29.8289	29.2372	29.0315	28.9443	30.5382	30.2315	29.3652	29.1135	30.0541	29.8781	27.7766	29.4123	30.2035	30.5185	30.0674	29.5587	29.1132	28.4794	28.9991	29.1271	30.0005	29.0231	29.6095	28.3299	30.825	29.309	29.2809	29.8804	30.2371	30.0869	29.579	28.9855	28.7028	28.7799	30.411	30.2876
487	CTSD	27	27	-0.14229	0.460545	0.683173	35.1268	33.5105	31.5873	32.6564	32.8996	32.715	32.6594	32.2909	32.4521	34.0546	32.9748	34.1946	33.0353	32.9055	32.7004	33.3731	33.0758	33.2775	33.1114	33.0049	31.4333	33.4859	33.0465	32.0521	33.2155	33.3641	32.7218	32.0705	33.1501	33.735	35.3497	33.6692	31.433	32.408	32.8836	32.9292	32.6125	32.1318	32.4667	33.8702	32.8558	33.931	32.9506
491	DPYSL2	38	33	-0.220297	0.101342	0.26304	32.136	31.9767	30.9327	32.8349	33.0281	32.5188	32.4377	32.6973	32.2306	31.6932	31.5632	33.2847	32.9348	32.0281	32.0205	31.9194	31.8109	31.8102	32.1494	31.9275	31.4775	31.5218	31.8147	32.5703	32.2173	32.4637	32.1699	32.2241	32.5016	32.0101	32.4601	32.2658	30.9077	32.5622	33.2484	32.5499	32.724	32.3401	32.227	31.7274	31.4199	33.5366	32.9646
496	ARPC1A	26	0	0.354319	0.00349075	0.0259898	30.728	30.0751	30.786	31.0324	30.3003	30.578	30.6422	30.6494	30.8653	30.4038	31.0693	29.8831	30.1705	30.6907	31.0166	30.451	30.7952	30.644	31.3863	31.222	30.7089	30.584	30.6905	30.4389	30.7039	30.7965	30.4992	31.128	31.2614	30.712	30.5718	29.6552	30.0889	29.8787	30.0284	30.2787	30.234	30.2648	30.8134	30.4158	29.5611	28.3291	30.0113
497	UNC45A	23	23	0.250382	0.0386029	0.139197	27.5086	26.6798	28.3679	26.9518	27.0372	27.3519	26.7082	27.0757	27.08	27.5672	26.4148	27.9915	26.9321	27.4135	26.8056	27.1409	27.3542	27.4118	27.5497	27.4461	27.6704	27.117	26.9133	27.2774	27.0693	28.0647	27.8276	27.425	27.2027	27.33	26.8313	26.5902	28.0737	27.2025	26.5833	26.851	25.9882	26.1542	26.6999	27.0253	27.0437	27.507	27.3486
502	TCEA1	12	12	-0.532994	0.00092626	0.009411	26.8053	27.4647	28.6106	27.2547	28.0703	27.2286	27.9152	27.2764	26.2423	27.4441	26.9449	26.9608	27.9026	27.4479	28.1238	27.7895	27.6616	27.3578	26.9395	26.5034	26.7691	26.9478	26.6339	26.6544	27.5322	26.6005	26.4103	27.3628	27.0933	26.5993	26.775	27.6383	28.0456	26.7892	27.79	26.4535	27.2976	27.411	26.0667	26.8388	25.9151	27.0714	26.8902
504	DDX17	25	25	-0.017694	0.838274	0.92145	30.1591	30.0415	30.9139	29.889	30.6055	30.4525	30.344	30.2918	30.2325	30.5654	30.3685	30.1938	30.4272	30.2057	30.3794	30.5178	30.7292	30.5707	30.318	30.1858	30.2367	29.1553	29.9933	30.1857	30.618	30.4349	30.2641	30.506	30.0375	30.7958	30.2204	30.0095	30.8501	29.8204	30.6231	30.7033	30.4063	30.2952	30.4509	30.7347	30.5856	29.8385	30.6519
507	RPS10-NUDT3	12	0	0.0392598	0.769841	0.88934	30.252	30.9675	30.0424	29.3857	30.0407	29.8299	30.3827	29.5434	30.0229	30.4735	29.9078	28.4659	30.2133	30.1661	29.886	30.7065	30.4439	29.6066	30.0321	29.8526	29.9448	31.2702	29.6	29.2066	29.9365	30.053	30.2615	29.7433	29.5024	30.3544	30.2811	31.2863	30.4374	29.4713	29.8892	29.7116	30.2884	29.2605	30.3998	30.4892	30.2686	29.9665	30.2534
515	SCARB2	17	17	-0.0022947	0.987161	0.99528	30.1775	29.6431	28.7761	29.2107	29.6887	29.615	29.3445	29.2299	29.3207	29.2166	28.9404	30.9242	29.6907	29.5984	29.8744	28.8438	29.6339	29.1066	29.0782	29.7196	29.1553	31.2348	29.072	28.9538	29.4095	29.6237	30.2014	29.08	29.1902	29.0867	29.8978	29.4762	28.3127	28.9857	29.7509	29.6421	29.267	29.3022	29.3651	29.2031	28.8089	29.5262	29.7239
519	PHGDH	20	20	0.796501	0.000146245	0.00231849	28.5625	27.1547	29.014	27.7766	25.743	28.4498	27.9294	26.5028	28.4936	28.9661	26.9586	29.2748	27.7212	28.6159	28.5214	27.6526	29.7996	29.1669	28.3028	27.9594	28.0695	29.5655	28.1743	28.2977	29.2543	29.1803	28.9036	29.7618	27.9287	29.0937	28.7785	27.1804	29.1597	27.6398	26.757	28.6015	27.8754	NA	28.5866	29.151	27.1481	28.8159	28.1685
522	PPT1	9	9	-0.166289	0.365032	0.600571	30.5433	29.7283	28.0065	27.3878	28.454	28.6597	28.2923	28.2124	27.9581	29.423	28.2123	29.92	28.958	28.0503	28.2349	28.7087	27.8754	28.4341	29.0295	28.1286	27.6232	29.137	28.831	27.7145	28.8417	29.1217	28.3448	28.3117	28.414	29.3432	30.7291	29.6609	28.2683	27.6886	28.3045	28.545	28.3	27.2597	28.3185	29.2947	28.3295	29.6126	28.1773
527	IGKV1D-33	3	3	-0.339883	0.152585	0.343488	30.3828	28.5633	30.6223	29.118	28.1106	27.9989	29.3124	28.1315	29.5397	28.951	27.8677	29.4392	26.8227	29.8097	29.0309	29.5341	29.5363	28.0947	28.7611	28.6605	28.6621	28.384	29.5207	28.5198	29.7202	27.4603	26.7516	28.0569	29.5691	28.569	30.9158	28.9284	31.0482	29.3459	28.3057	28.261	30.096	27.9687	29.835	29.0098	27.9244	29.5119	NA
539	TNS1	76	73	-0.174651	0.372321	0.603259	29.8142	29.1037	28.9252	31.1973	28.5683	30.7807	30.5204	30.7816	30.0928	29.4548	29.6147	32.1807	29.9935	30.0748	29.9735	29.9143	29.4237	29.8377	29.8912	29.6643	29.0286	28.5039	29.931	30.5593	30.0303	29.9107	30.1512	30.5115	30.6361	30.2001	29.9425	28.9885	29.1892	31.1659	28.9676	31.0512	30.7874	30.7427	30.2143	29.8491	29.6938	32.4645	30.1551
547	CTNNB1	33	33	-0.21387	0.0526517	0.172284	30.0033	30.2465	30.0034	31.0207	30.2525	29.9106	30.381	30.5993	30.4761	29.8589	29.8844	30.6538	30.6269	29.8883	30.5062	30.2321	30.6073	29.8005	29.5055	29.9399	29.2625	29.3741	29.7301	30.1234	30.6837	30.2265	30.797	30.5103	29.5391	30.3324	29.9927	30.1875	30.0661	30.7888	30.3075	30.0544	30.6426	30.285	30.1746	29.7643	30.0144	30.7458	30.5249
556	RPL5	15	15	-0.00367113	0.96705	0.987454	31.3385	31.583	30.9529	30.8081	31.2524	31.0129	31.1564	31.2662	31.2106	31.4709	31.4058	30.2167	31.3369	31.1878	31.4369	31.7578	31.5108	30.774	31.3081	31.2792	31.1554	31.3069	30.9779	30.9555	31.3204	31.0318	31.1992	31.1723	31.1502	31.4638	31.4443	31.9648	31.1432	30.7787	31.2482	31.2959	31.4234	30.7331	31.3354	31.5862	31.2324	30.1574	31.1446
558	SUCLA2	21	21	-0.266191	0.019456	0.0890041	27.7592	26.614	27.7789	27.9787	28.5519	27.9762	27.6173	27.5442	28.1595	28.2322	27.6031	28.4459	28.1959	27.8982	27.6132	28.794	27.9963	27.8569	27.4387	27.4818	27.6696	26.6061	27.8442	27.4825	28.0157	27.8044	27.5761	27.1989	27.4322	27.7155	27.8207	27.3716	28.1745	28.0234	28.4691	28.303	27.7776	27.9932	28.0897	28.3409	27.5438	28.8517	27.9669
566	RPS14	11	11	0.0528637	0.664393	0.828815	31.1843	32.1353	30.7758	30.4965	31.0692	30.9699	31.0073	30.6926	31.1455	30.765	31.5439	29.7049	31.7227	30.8904	31.5483	31.2103	31.6036	31.146	30.6168	31.1256	31.1607	31.7878	30.6196	31.1842	30.8154	30.8419	31.5372	30.7654	30.8257	30.9123	31.2413	32.3206	31.0102	30.6643	31.1345	30.9292	31.4214	30.6784	31.4714	31.3165	31.3382	29.8964	31.289
569	PFKM	23	23	0.142296	0.23718	0.463383	27.5168	27.9954	27.905	27.8483	27.8236	28.1157	28.7403	28.2975	27.8192	27.9666	26.8263	29.1132	28.148	28.05	28.6985	27.5369	27.4908	28.7128	27.798	27.9231	28.4982	28.0021	27.9446	27.8644	28.1658	28.5731	28.4679	28.7333	27.5284	28.9235	27.7186	27.8315	27.861	27.7131	28.0872	28.3468	28.5343	27.7294	27.5932	27.896	26.9397	28.8691	28.0598
570	CSNK2A1	17	17	-0.205398	0.0118951	0.0639622	28.2314	28.6057	28.6562	28.2583	28.8151	28.4128	28.0977	28.2136	28.382	28.3044	28.8354	28.5804	28.707	28.3377	28.286	28.7215	28.3821	28.9161	28.149	27.8226	28.0692	28.0873	27.9825	28.1153	28.602	28.0899	28.3608	28.1143	28.0865	28.6217	28.1425	28.5724	28.5654	28.4419	28.6623	28.1127	27.8121	28.1115	28.4204	28.3995	28.9588	28.2853	29.1156
573	CASK	21	21	0.503419	0.000276707	0.00368758	26.0851	25.3238	26.1048	27.0164	25.519	26.3068	26.4909	NA	26.321	26.8307	26.0839	26.0138	26.1529	26.903	26.8397	26.36	27.1552	27.0017	27.1156	26.7479	26.6576	26.423	26.5757	25.9529	27.4847	26.4454	27.1285	27.764	25.7428	27.3659	26.4252	26.1573	26.0471	27.2122	25.4327	26.0837	26.7041	NA	26.1	26.4567	26.0259	26.4511	26.2921
594	SSR1	8	8	0.0403456	0.692284	0.843974	29.3899	29.2885	29.5136	28.3999	28.1463	28.8019	28.9784	28.2372	29.774	29.4116	29.1273	29.1163	28.5433	29.295	29.3727	29.6435	29.4457	29.0872	29.3007	29.0751	29.1033	29.9147	28.9225	29.3599	28.7501	28.951	28.881	29.1374	29.06	29.2543	29.2353	29.621	29.661	28.2909	28.8444	29.0879	29.1246	28.3769	29.6502	29.4356	29.122	29.2499	28.7869
597	TCOF1	22	22	-0.206042	0.0696563	0.20661	27.6577	27.7167	27.8833	28.0062	28.1416	28.0972	27.3894	26.9937	26.5698	27.9594	28.2158	26.8648	27.5334	27.0437	27.3984	26.896	27.5008	27.2355	27.2781	27.6391	28.244	26.83	27.2292	26.7376	27.5515	26.9702	27.5524	27.4772	27.0867	27.3307	27.7425	28.3283	27.7756	27.7574	27.8037	28.2224	28.0386	27.5604	27.4558	28.0078	27.9119	27.0742	28.2033
603	IDE	22	22	-0.236944	0.0853493	0.234966	27.1087	27.3145	28.0822	26.8093	27.2952	26.4426	27.0255	26.7437	27.5894	28.1505	26.8991	27.1236	28.03	27.3983	27.732	27.3961	27.6425	27.583	26.9366	27.1266	26.816	26.5685	26.817	26.8534	27.5422	27.2856	27.0591	26.6196	26.8201	27.8106	27.0321	27.3429	28.0325	25.7365	26.981	26.314	27.3398	27.3495	27.5195	27.8937	27.1508	26.5171	28.1469
607	C1R	25	24	0.585217	0.00777617	0.0471959	28.1448	27.3015	28.7563	27.1977	26.9763	27.7764	27.032	27.8934	27.7161	27.7859	26.3573	29.6135	27.3612	28.0365	28.3662	27.5292	27.7466	28.0533	28.9893	28.8959	29.2916	27.9325	29.2149	27.6639	27.0201	27.8853	28.6251	27.7776	27.8293	27.611	27.9633	27.1814	28.6037	27.1718	NA	27.1756	25.9776	27.6284	26.6468	27.7425	NA	28.9679	24.8922
609	GPNMB	11	11	0.899304	0.0018682	0.0162057	30.8953	29.7202	28.1455	30.4281	28.3557	28.9425	NA	NA	28.0518	29.9923	27.5287	29.3181	28.256	29.3434	28.3031	28.1859	28.8489	28.9689	30.1314	32.5763	31.0592	31.9919	28.5964	27.5034	30.0914	29.7361	30.5722	29.445	28.9071	30.7157	30.9854	29.8722	28.3673	29.8141	28.843	29.2118	28.3175	27.8823	28.5551	29.7254	29.4925	29.5787	27.9064
629	ATP5MG	4	4	-0.255103	0.0158495	0.0779338	28.3521	28.6359	28.6968	28.6747	27.9339	28.3758	28.5255	27.399	28.023	28.4696	28.3028	29.3048	28.4043	27.3159	28.3238	27.6961	28.2512	28.0042	27.8876	27.9583	27.8548	28.3329	27.7569	27.7611	27.7636	28.2744	27.6779	28.0871	27.8364	28.5235	28.4664	28.7895	28.852	28.3839	28.1081	28.5851	28.3731	27.2925	27.9253	28.5403	28.4038	28.614	28.6471
637	HM13	9	9	0.0661371	0.593964	0.78133	28.7286	27.794	29.0433	27.4782	29.1123	28.4441	28.3202	27.6337	28.4009	29.1651	29.2863	27.4509	28.494	28.8972	28.878	28.4743	29.2625	28.4052	28.6264	29.359	28.6092	29.2327	28.5917	28.443	28.0816	28.3971	27.8728	28.6098	28.0425	28.522	28.4774	27.5347	28.9869	27.8027	28.6661	28.3008	28.535	27.6488	28.4594	28.8602	29.2962	28.3553	28.5625
645	UBA6	41	41	0.339611	0.00137033	0.0127921	28.5755	28.1368	28.3937	28.5828	28.905	28.4999	28.5576	27.9197	28.014	28.3417	29.0805	28.0083	28.6356	28.5853	28.4739	28.511	29.4796	28.5945	28.7615	28.8289	28.3189	29.38	29.0363	28.3613	28.3567	29.3655	29.053	28.961	28.5963	29.3043	28.1514	28.5624	28.6379	28.3162	28.859	28.4082	28.3327	28.8898	27.8805	28.0519	29.3332	28.0202	28.8165
657	PSMB9	8	8	-0.0987897	0.472605	0.695854	29.3245	29.3853	28.7231	29.1043	29.47	29.0013	29.5221	29.172	29.4741	29.1718	29.569	NA	29.5128	28.494	28.7008	29.0695	28.7654	28.8863	28.9797	29.2736	28.5879	30.1146	29.0811	29.0723	27.8857	28.4856	28.5553	28.913	29.4628	28.4267	29.4506	29.6179	27.8192	28.5596	29.3174	29.1585	29.1246	28.5538	29.4088	29.2295	29.3093	27.239	29.3746
668	CNOT1	34	34	-0.195025	0.147637	0.335197	27.0536	27.1074	28.0529	26.8195	27.8355	27.1898	27.4376	26.4773	27.7964	27.8006	28.3305	27.6034	27.7664	27.4937	27.8376	27.6605	27.8199	28.0943	27.4364	27.1842	27.2505	26.5793	27.4756	26.9233	27.745	27.633	27.4959	27.5202	26.9593	27.6192	27.2546	27.0983	28.2107	27.0144	27.7262	26.9514	27.313	26.5965	26.9883	27.3072	28.5313	27.552	27.6958
675	SEPT8	12	12	-0.0417041	0.723149	0.861737	26.9354	26.9692	27.2256	27.0388	27.3889	28.1234	27.0971	27.1571	27.1597	27.4215	27.2471	27.566	27.3835	27.7433	27.2367	27.6134	27.0855	26.6473	26.9787	27.8936	28.1682	26.7514	27.8658	27.5201	25.8668	27.2282	27.1247	27.277	27.6251	27.303	26.9261	26.8092	27.3803	28.031	26.8529	28.0849	27.7044	27.4758	27.2799	27.311	27.7651	27.0677	26.793
677	NUDT5	11	11	-0.0947655	0.481528	0.70504	28.2874	28.6919	27.5351	27.7027	28.888	27.6718	28.0717	27.5577	28.1467	28.2065	28.7859	28.1389	28.9876	27.5189	28.549	28.106	28.3367	28.468	27.1071	28.4833	28.4379	28.9235	27.8865	28.2091	28.2316	27.899	27.2007	28.5687	27.9794	27.6207	28.3359	28.5403	27.2837	27.8244	28.7449	27.2239	27.7956	27.3148	27.9193	28.2664	28.8972	28.1831	28.9199
695	ENSA	9	8	0.187509	0.321888	0.55895	26.7715	27.3174	27.1551	26.6722	27.6318	27.3073	27.9974	27.1823	26.5983	27.953	27.7115	26.2651	27.6159	26.6886	25.5649	25.9117	27.6321	26.965	26.3848	27.3884	27.5394	27.9633	27.3537	27.1023	27.2861	27.3834	26.1354	26.8093	27.2861	26.7895	27.1897	27.5625	27.3468	24.9441	27.753	27.7883	NA	NA	27.0888	28.1902	27.7782	26.5638	27.7419
696	COL6A6	63	59	0.84214	0.186567	0.39573	30.4389	31.1072	26.0027	31.223	26.0428	28.1164	30.4346	30.0389	28.7536	28.7176	25.1088	33.0779	28.8289	24.7641	25.2366	29.2593	23.703	29.2971	29.0344	27.7905	24.5877	26.6238	29.3247	32.2791	28.2108	31.6164	28.9127	31.7629	31.0751	29.4628	30.2583	30.7785	23.8444	30.732	27.1811	28.419	30.1947	30.0471	28.9224	28.6588	24.7989	32.9917	28.7154
698	PTPA	12	12	0.166925	0.0756939	0.219907	27.9994	28.0935	27.7978	28.3382	28.3614	28.0512	28.3021	27.5449	28.1428	28.0633	28.3771	28.4875	28.1373	27.7152	27.5355	27.4164	28.1862	28.5429	27.4266	28.1319	28.1874	28.3761	28.3866	28.0867	28.3499	27.9771	27.8855	28.142	28.4794	28.1908	27.8971	28.0953	27.574	28.3058	28.7967	28.1429	28.088	27.7329	27.8688	27.4554	28.6217	28.0082	28.5588
703	TPM2	19	7	-0.177971	0.376871	0.607814	29.2867	30.3924	29.7379	31.5274	28.5485	31.4216	30.7296	29.6442	30.2653	31.1038	30.1635	30.5169	31.0402	31.5579	31.7735	30.7121	30.087	29.8014	29.6562	30.6108	30.9944	29.2561	31.1666	30.4929	30.5467	29.8055	30.8466	30.8856	31.0121	30.0799	29.1809	30.7167	30.1839	31.5584	28.401	31.6015	30.908	29.6761	30.2755	31.0797	29.8675	31.3915	30.9356
706	MANF	10	10	-0.110653	0.488401	0.707777	28.8578	29.1517	29.1662	28.5678	28.3736	28.1594	29.468	28.0234	29.6081	28.958	28.7726	26.5664	28.476	29.1729	29.4027	29.7947	29.2401	28.0967	28.6626	28.6831	28.7323	29.4844	28.6462	29.2514	28.6448	28.1604	27.9199	28.1487	28.4919	28.976	28.9203	29.3431	28.9643	28.3251	28.7384	28.5167	29.1121	28.1677	29.8618	28.8352	28.7803	26.7521	29.08
707	EPB41L3	17	2	0.411011	0.0100662	0.0566106	26.2809	25.7321	25.6863	25.7966	26.1858	26.6806	26.5963	26.7598	26.5962	25.882	28.236	27.5434	25.7986	26.0719	26.1348	26.2289	26.6521	27.1118	27.5951	27.3541	26.429	26.4387	26.5686	27.4765	26.6994	26.3003	26.5703	26.8731	27.0493	26.2331	26.7329	NA	25.1847	26.4971	26.5465	27.1506	27.0648	NA	26.4236	26.1078	28.506	26.5171	25.6918
716	RPL23A	10	10	0.0786854	0.467456	0.690483	30.8479	31.4766	30.3323	30.4564	30.5998	30.252	30.8751	30.4243	30.7917	30.8435	30.6815	29.1357	30.8028	30.8309	30.5841	31.2138	30.8059	30.6196	30.7229	30.5993	30.453	31.1834	30.5502	30.5344	30.9279	30.3202	30.8966	30.5435	30.9055	30.902	30.8089	31.7471	30.1899	30.1745	30.4713	30.5186	31.1049	30.682	31.1328	31.033	30.7556	29.602	30.84
728	MYO1G	36	36	0.145242	0.45443	0.676677	29.0599	27.5738	27.4579	27.6501	28.8559	28.7444	28.0557	28.1137	28.2754	27.9903	28.1705	27.6333	30.4701	27.673	28.3199	28.215	28.4565	28.7142	29.2263	28.5907	26.7127	27.8185	27.894	28.5959	29.1653	28.0719	28.3836	28.4827	28.5431	28.9459	28.9553	28.0035	27.7278	27.2116	29.0994	28.9404	28.0957	NA	28.0485	28.0902	28.0352	26.6078	30.833
730	EIF3L	28	28	0.0811266	0.29245	0.52521	29.5185	29.1561	29.3254	28.4214	28.7729	28.8489	29.2573	28.815	29.1875	29.4169	29.3338	29.6885	29.2361	28.884	29.2616	29.4171	29.4022	29.4316	29.3335	29.2635	29.2161	28.998	28.9306	29.3942	29.0536	29.5835	29.1371	29.1558	28.9649	29.5218	29.3014	29.4138	29.3348	28.8404	28.913	29.0985	29.5182	28.797	29.4474	29.4449	29.7313	29.6623	29.2639
733	EWSR1	5	5	-0.0946559	0.41591	0.646541	28.07	27.1642	28.3271	27.9073	28.9104	28.2514	27.965	28.6005	27.9928	28.5059	28.7281	28.2242	28.3128	28.8507	28.1392	28.4168	28.2785	28.2777	27.9828	28.1752	28.3249	27.6348	28.0092	28.8566	28.5119	28.6584	27.9527	28.5881	27.7858	28.2088	28.5973	28.472	28.8444	28.0595	29.1985	29.1018	28.925	28.4648	28.3059	28.8774	29.4405	28.0757	29.094
735	ARCN1	29	29	0.0172083	0.855545	0.932671	30.5175	29.6626	30.4834	30.3064	30.7562	30.1333	30.4672	30.057	30.5832	30.6089	30.6235	28.9078	30.2781	30.72	30.7455	30.1045	30.619	30.3805	30.4774	30.5508	30.4962	30.1246	30.6551	30.3358	30.2262	30.2597	30.3412	30.154	30.2559	30.3841	30.5943	29.8101	30.6848	30.3018	30.7235	30.0854	30.7878	29.7405	30.8982	30.793	30.79	30.0505	30.6889
739	CAPZB	20	3	0.149278	0.00897643	0.0525721	31.2603	31.4326	31.4183	31.5548	31.3994	31.3691	31.4627	31.0223	31.5202	31.4587	31.601	31.2462	31.4064	31.3201	31.7158	31.2465	31.7349	31.3649	31.8651	31.719	31.556	31.6948	31.4947	31.5107	31.1386	31.5727	31.6529	31.3027	31.5771	31.3961	31.5101	31.6907	31.6171	31.5176	31.5834	31.5972	31.64	31.2291	31.5737	31.4909	31.498	31.6761	31.5432
743	PRPS1	15	5	0.0544944	0.654915	0.82302	28.7995	28.7814	28.1487	28.4811	28.5188	29.1626	28.9424	29.5463	28.3928	28.7932	29.5516	29.4533	27.5673	28.5857	28.2436	28.0238	28.749	28.8177	28.9671	28.6478	28.3657	28.4295	28.9416	29.1233	28.481	28.9481	28.8478	28.8113	29.251	28.3793	28.3474	28.6122	27.8317	28.282	28.9695	29.1312	29.0323	29.3453	28.6625	28.5266	29.7413	28.86	27.8899
746	SEPT6	9	9	-0.0877847	0.558051	0.757175	27.6591	26.2819	26.0014	27.0081	27.13	27.2311	27.5638	26.4841	27.333	27.0707	28.1344	26.6278	27.2578	27.164	27.4642	27.0396	27.6925	27.035	26.7912	27.4585	26.0039	26.4227	27.0583	27.2793	26.8813	26.6352	26.6228	26.8142	27.9096	26.6775	27.9588	27.5353	26.1891	27.6087	27.2214	27.5319	28.6416	27.4363	27.651	27.5737	28.5545	26.75	27.7601
751	PABPC4	12	11	-0.120384	0.313002	0.549247	28.0533	28.0178	28.5076	26.9729	27.7593	27.436	28.0429	27.1423	27.7818	28.152	27.1072	27.0831	27.6277	28.1245	27.8538	27.2867	28.3482	27.1588	27.6519	27.1343	27.2654	28.0481	27.5495	27.4256	27.8312	27.4909	27.4201	27.3232	27.0991	28.1939	27.8977	27.9736	28.2499	26.5417	27.8215	27.3646	28.146	26.8757	27.9829	28.4475	27.4592	27.0236	27.7634
753	RPS6KA3	36	23	-0.25548	0.0960361	0.256192	28.2682	27.9565	29.1311	29.0985	31.1099	28.9649	28.6897	28.6866	28.567	28.6574	28.7557	28.8475	29.0183	28.5728	28.0986	28.4888	28.5558	28.7638	28.6429	28.7859	27.5772	27.8717	28.4431	28.349	29.0877	29.2867	28.5847	28.7687	28.747	28.6497	28.324	28.1537	29.1528	28.5182	30.8639	28.8182	28.7042	28.6511	28.7373	28.4606	28.4663	29.1631	28.9091
756	EIF3H	15	15	-0.00222925	0.974286	0.989896	27.9911	28.1873	28.1214	27.9886	27.9569	27.5298	28.8344	28.0675	28.1509	28.4385	28.0216	27.8866	28.171	28.0707	28.2347	28.3223	27.9249	28.101	28.0655	28.1197	27.9982	27.7585	27.7786	28.4546	28.1507	28.0934	28.0749	28.0459	28.2755	28.5082	28.6264	28.3365	28.0816	27.781	27.9884	28.1705	28.7219	28.1179	28.4803	28.3163	28.2286	28.3277	28.3806
772	CS	19	18	-0.432864	0.000411276	0.00504224	31.5038	31.5111	31.9357	30.8397	32.0417	30.8757	31.844	31.2512	31.3877	31.8093	32.3865	31.1027	31.2875	31.0628	32.2156	31.0917	31.316	31.2162	31.1919	30.7572	30.5247	30.9476	30.9927	30.5637	31.3635	31.3019	31.3543	31.2536	31.031	31.4025	31.6438	31.6739	32.1358	30.5375	32.2299	30.9969	31.9668	30.6758	31.3882	31.7425	32.5528	31.0846	31.881
779	SEC61A1	13	13	0.23807	0.212594	0.432478	29.8531	28.0649	28.9463	27.5508	27.9766	28.2142	28.8152	28.9166	28.7394	29.4867	26.9494	28.4922	26.5111	28.9841	28.2963	28.4139	28.1039	27.4043	28.9745	28.1025	28.7281	29.0389	29.3381	29.2924	27.9241	28.7818	28.4874	28.9964	28.908	28.4837	30.0127	28.4386	29.7515	27.939	27.4313	28.8366	28.5951	28.9997	29.871	29.4762	28.8081	27.49	28.6545
780	STK24	14	9	0.205613	0.0266559	0.111157	26.9105	26.5358	26.8952	27.4969	28.1609	26.6179	26.8768	26.9373	27.0396	27.0766	27.3141	27.3526	27.6339	27.0832	27.2376	27.3911	27.8482	27.4903	27.2993	27.4236	27.5285	27.3215	26.9025	26.8213	27.8479	27.1845	26.8008	27.4146	26.7312	27.8796	27.0802	26.5931	26.9993	26.9673	27.6791	26.9911	26.6697	NA	26.9814	27.1314	27.3528	26.7421	27.3326
783	CNN2	12	12	0.363999	0.0816957	0.229022	28.9134	28.7185	29.8225	29.7139	31.0213	29.9928	29.4597	29.3364	29.3932	30.0831	29.6149	30.0678	29.7637	30.8958	31.1991	29.1467	30.3548	29.5678	30.3827	30.5648	31.1957	29.7648	30.7214	29.8732	29.5059	30.3393	29.5494	29.7143	29.6894	30.0547	27.852	28.1338	28.97	28.483	30.8319	29.8787	29.5395	28.2085	28.6024	29.0573	28.6517	29.7624	29.0719
788	CFB	49	3	0.248141	0.22327	0.445251	30.8565	29.4858	30.2718	30.9256	29.8556	30.7119	30.621	31.3931	30.3275	30.9029	28.2023	31.0434	28.8947	30.9427	30.1153	30.2085	30.3783	29.9272	31.0237	31.1306	31.2059	30.0202	31.5449	29.5783	30.4399	30.3577	30.9535	30.571	31.0755	30.0209	31.0521	29.6449	30.4702	31.0229	30.1933	31.0931	30.9679	31.5558	30.7097	31.275	27.1654	31.2694	29.4767
801	RAN	12	12	-0.0232211	0.800474	0.90322	31.7005	32.0262	32.4721	31.0813	31.5735	31.6059	31.6725	31.5162	31.9091	32.109	31.7639	30.8268	31.5477	31.2581	32.0481	31.8814	31.6265	32.1941	31.6077	31.7338	31.5635	31.6614	31.5591	31.4951	31.5345	32.375	31.6234	32.1294	31.5422	31.5691	31.9433	31.8995	32.4434	31.1989	31.6587	31.8853	32.0002	31.5197	32.0773	32.3197	31.8181	30.7755	31.6964
803	SEPT10	15	15	0.0438421	0.715273	0.859224	26.8972	26.0615	26.4686	27.4366	26.0993	26.8769	26.9015	26.931	26.2848	26.7781	26.7884	28.533	26.8728	25.9837	26.3841	27.2389	26.2034	27.0917	26.7124	27.0302	27.0653	26.4466	27.0327	26.7509	26.4189	27.3137	27.0646	27.1517	26.7792	27.0906	26.9151	26.4207	26.9168	27.1504	26.25	26.9426	26.5155	26.6736	25.9022	26.9032	26.8178	27.7849	27.1128
822	SH3GLB2	10	10	-0.0577202	0.631919	0.805355	26.706	26.717	25.9759	27.7722	27.3142	26.5461	27.1279	27.0591	26.4533	26.2242	26.4735	27.346	27.0909	26.5825	26.4957	26.3788	26.417	26.5568	26.5095	26.0562	25.8934	27.0641	26.4717	26.3819	26.4055	26.649	26.8877	27.7004	26.8502	27.1746	26.7745	27.1298	26.8061	27.8679	26.9316	27.1343	27.0823	NA	26.9307	26.5832	26.7817	NA	26.5492
823	ITIH4	37	36	0.0974787	0.612842	0.792558	30.7215	30.7305	30.0663	30.9995	29.252	30.6536	30.781	31.8059	30.4731	30.7787	28.4366	31.7273	28.9893	30.9353	29.5639	29.5522	30.1269	29.6995	30.6836	30.4072	30.773	30.4814	31.1852	30.2995	30.1624	29.9093	30.8834	30.2223	31.3849	29.6802	30.6161	30.6686	29.8788	30.8293	29.4064	30.5884	30.7371	31.6419	30.5219	30.6546	28.3042	31.7355	29.1618
833	PTMA	8	8	0.20983	0.288809	0.52155	30.6051	30.8731	29.5322	29.6096	31.0216	30.8088	31.0154	30.5933	30.0818	31.1746	30.8435	28.3531	30.0237	30.5673	30.2946	30.0085	30.6195	30.2214	29.2544	30.5735	30.9473	31.9681	30.5269	30.634	30.2886	30.9174	28.8931	30.1532	30.836	30.0716	30.5163	30.8561	29.4873	30.23	31.5619	31.1105	31.0279	30.6546	30.3841	31.7445	30.613	27.5283	30.4996
851	SRI	14	14	-0.504416	2.61976e-05	0.000659963	30.2505	30.7231	29.6649	30.746	30.3412	31.4533	30.04	30.0598	30.9326	30.5456	30.3382	30.7064	30.9569	29.5827	29.9788	30.4181	30.4383	29.6836	29.7073	30.1624	30.2885	30.2346	30.1636	29.6417	29.2806	29.375	30.1937	30.0698	30.0415	29.7216	30.2005	30.6575	29.5946	30.3662	30.3557	31.4367	30.3483	30.0368	31.2673	30.5269	30.2625	30.3843	30.7355
856	POLR2B	22	22	-0.0788102	0.479194	0.703303	27.0051	26.4304	27.6596	26.9696	27.1704	27.0183	26.2488	26.4071	26.8179	27.2099	27.6301	NA	27.6174	27.2863	27.2264	27.7484	27.0114	27.4463	26.483	27.0084	26.4212	26.738	27.0113	27.1181	27.2443	26.9753	26.9022	27.6478	26.7612	27.2909	27.342	26.8806	27.9627	27.0099	27.4135	27.3236	26.4542	26.3798	27.3801	27.3025	28.0371	26.9564	27.7091
901	APOD	6	6	-0.34332	0.0552612	0.177901	28.9338	29.0976	28.9659	28.9398	29.0314	28.9623	28.3222	29.1466	28.4924	28.1079	27.9557	30.5385	26.8547	28.6132	28.3405	28.3038	27.8843	28.3105	28.1309	27.9258	28.3362	28.2516	29.3067	28.0478	28.8499	28.4571	28.0476	27.7329	29.3337	28.3708	29.5991	29.574	29.3361	29.3974	29.1652	29.4211	28.8338	29.6464	29.1918	28.5009	27.7917	31.065	27.1253
903	GPS1	14	14	0.0281654	0.715787	0.859224	28.0725	28.1226	27.8153	27.3857	27.5998	27.8882	28.1993	27.7798	27.6828	27.7443	28.0571	27.8843	27.3734	27.6884	26.9245	27.5419	27.9747	27.8251	27.8053	27.8455	27.7562	27.9978	27.6094	28.0117	27.3202	27.7733	27.6849	27.7771	27.9255	27.7741	27.8679	27.9797	27.9071	27.5843	27.8506	27.6603	27.6771	26.7672	27.9201	27.8633	28.1776	27.9985	27.8324
904	CYCS	6	6	-0.497289	0.00017463	0.00261093	29.717	30.2009	30.4165	29.513	29.8445	30.208	30.3615	28.9215	29.6233	30.051	29.5099	28.9385	29.8791	28.7436	29.6743	30.1577	29.4846	29.7711	29.0446	28.403	29.0793	28.723	29.1004	28.7968	29.9053	28.8524	29.2776	29.4009	28.8253	29.6928	29.8192	30.4504	30.4863	29.4377	30.032	30.4249	30.3846	28.9557	29.4745	29.7203	29.7309	29.2542	29.7213
908	APEH	21	21	-0.330794	0.00323293	0.0242668	28.6934	29.2432	28.2372	28.862	29.7754	28.6216	28.9302	29.1228	28.8744	28.3816	29.2876	28.8717	29.7253	28.8241	28.394	28.9047	28.971	28.817	27.9864	28.6779	28.2249	28.9508	28.123	28.8782	29.0139	28.7464	27.8782	28.3731	29.1702	28.5223	28.9592	29.6483	28.3457	28.9782	29.6223	28.6272	29.0224	29.3937	29.1452	28.3988	29.1942	29.1754	29.4754
920	RPL24	8	8	0.111336	0.269237	0.500903	29.4516	30.4674	29.7666	29.8581	29.7509	29.7079	30.0691	29.7337	29.9923	30.1308	29.5862	29.4791	30.2829	29.9948	30.4301	30.6824	30.5431	29.7757	30.2049	30.002	29.8653	30.107	30.0295	29.663	30.0101	30.0645	30.0962	29.8078	29.511	30.3584	29.6114	30.3564	30.1646	29.2361	29.5067	29.5432	29.7371	28.3592	29.7646	29.9441	29.7745	28.9884	29.8149
928	CHCHD3	11	11	-0.291902	0.00220666	0.0182795	28.7388	28.1797	27.6209	28.3038	28.6395	27.9485	28.5118	28.6268	28.342	28.216	28.603	28.8681	28.4021	27.7943	28.244	28.1187	27.9722	28.0226	28.1644	27.9218	27.6287	27.9326	27.8585	28.4919	28.1721	27.816	27.7648	28.0452	28.3615	28.1661	29.2447	28.7073	28.2049	NA	28.8593	28.9054	28.8563	28.0993	29.0307	28.5995	28.6049	29.0746	28.8852
939	CTNND1	41	41	-0.120019	0.284781	0.520083	29.7477	29.3773	29.992	30.6627	30.3092	29.7679	29.9666	30.2125	30.1587	29.6796	30.0304	30.3521	30.4378	29.568	30.2614	30.1588	30.3505	29.9101	29.3648	29.9613	29.8328	28.7144	29.6301	29.7014	30.3077	30.2223	30.2209	30.1402	29.4675	30.6172	30.0783	29.6659	30.2618	30.584	30.7722	29.9147	30.1727	29.8361	30.4023	30.0046	30.3804	30.4466	30.7749
948		9	9	0.289361	0.0867739	0.237466	33.4974	33.4223	33.2597	33.8555	32.9756	32.6388	33.3086	33.6787	33.8819	32.5038	34.0596	34.4883	33.1456	33.1445	33.5902	33.0303	34.0081	33.6271	33.0735	33.3276	33.8622	33.6043	33.8656	35.2881	33.4353	34.0469	33.328	32.8938	34.3698	32.4436	33.8577	34.0116	33.339	33.8502	33.1256	33.0198	33.5985	33.9276	34.3522	32.7007	34.5611	34.4713	33.7891
951	KRT14	29	10	2.51605	2.43943e-12	7.47686e-10	30.7436	29.7951	29.7002	30.3744	29.6376	30.3589	29.7773	30.9808	30.9088	28.9837	31.0085	29.8504	31.8009	30.4361	30.2619	30.6767	35.3002	30.9072	33.1823	33.3564	35.9999	32.1728	32.8418	31.5092	31.9269	32.261	32.0444	33.4478	30.9979	31.8229	29.5367	28.7295	29.5238	31.1985	29.972	30.8251	29.999	30.8966	30.6877	27.9588	30.541	29.6914	31.0144
952	KRT6A	33	3	6.83423	8.92185e-15	4.10182e-12	33.1466	NA	23.149	28.8438	23.4064	NA	24.2794	26.2341	30.2658	23.8604	26.1522	25.8095	23.23	29.4546	26.6044	29.1681	36.0112	33.2452	34.1515	34.9721	35.6005	33.4494	33.9764	32.0036	32.9691	35.0657	34.9619	32.8667	29.7437	33.7745	33.3334	NA	NA	29.0107	NA	23.4682	NA	26.3159	30.4656	23.1214	24.5037	26.7285	NA
955	ALB	102	37	0.042288	0.788078	0.899008	37.5949	38.1425	37.588	38.656	37.558	37.8728	37.5834	37.3249	37.8813	37.5712	35.5039	38.396	37.2378	37.6868	37.4641	37.5686	37.2384	37.1939	37.2897	37.9776	38.2899	37.8578	38.6457	37.2801	37.6987	37.4005	36.6425	37.6653	38.008	37.4273	37.8475	38.1081	37.648	38.7374	37.7893	38.0599	37.7384	37.3487	37.8622	37.7648	35.5141	38.6515	37.0616
956		21	21	-0.0637613	0.762143	0.884279	32.0172	32.3389	30.4112	32.6088	29.748	31.3469	31.7818	32.4284	31.7932	30.6075	29.1848	32.5817	29.5758	31.6021	30.4504	30.4647	31.1606	31.0769	30.4175	31.2708	31.5043	31.6874	32.1336	29.6848	31.0686	31.2356	30.6375	30.6442	32.3097	30.7078	31.8875	32.1842	30.491	32.1553	30.5814	31.3542	31.7985	32.4498	31.9419	30.777	29.5928	32.2628	30.0677
959	KRT8	55	19	-1.41795	3.61855e-09	5.22833e-07	35.5169	34.4276	35.456	36.0202	35.7101	35.5524	34.9543	36.2634	36.2511	33.9549	35.9108	33.6443	36.5588	35.7785	36.689	36.2049	33.9358	34.6898	33.9571	34.1272	32.537	33.2391	34.4465	33.5626	35.0159	35.1159	35.0126	34.7524	33.6465	34.0146	35.7863	34.6825	35.5654	35.8141	35.9295	35.8704	35.0422	36.1905	36.3168	34.0923	35.9537	34.069	36.6033
962		5	5	-1.87429	6.65737e-05	0.00133075	29.3957	30.3833	28.1319	30.2305	29.2623	28.5504	31.2114	31.0804	31.3369	29.8883	32.2104	24.2329	29.974	31.1418	30.958	31.9017	27.5185	27.4679	27.495	26.1738	26.0036	NA	27.8422	29.9269	28.3744	28.5639	31.1907	29.4432	27.8126	26.5275	29.8418	30.8914	27.9143	31.2116	28.9855	28.4478	32.377	31.4492	31.57	30.7013	32.3469	24.5057	30.4822
964	KRT16	27	20	6.04373	6.86357e-11	1.57776e-08	28.9837	24.5072	23.1519	28.0555	21.9943	22.164	27.051	NA	25.8855	22.3021	26.0692	22.7331	22.0169	22.3422	21.6478	29.5322	34.2017	25.7119	29.8342	32.6388	34.8362	31.0556	28.545	29.1705	24.916	32.5755	32.1937	34.588	28.5605	29.9889	29.5051	NA	26.8933	25.7861	22.0731	23.628	NA	NA	25.5518	NA	23.8779	24.9334	NA
965	KRT10	21	16	0.61013	0.0127086	0.0668271	29.7181	29.2904	28.8762	29.1099	28.3959	29.4177	27.0842	29.0777	29.4508	28.6183	29.6957	31.5139	27.6014	29.3649	28.2121	27.3265	29.6586	29.0482	28.3438	29.4207	28.8016	30.7738	29.2397	30.8942	30.0513	29.3525	29.7598	28.9821	31.6115	28.8789	30.0465	29.8722	29.3255	29.5939	28.8393	29.7347	28.8146	29.6503	29.9482	29.0125	29.7654	31.2656	27.9482
966		21	2	1.54274	7.27843e-05	0.00139427	28.3328	28.0205	27.7157	29.9316	27.1443	26.8938	27.7441	28.4938	29.0243	26.2041	27.9335	26.3231	27.6779	NA	28.1138	29.1969	29.548	27.8779	30.2751	27.8254	27.4613	29.0283	27.6691	32.7003	32.2943	29.1876	28.681	28.6905	28.1803	30.4292	28.4172	NA	NA	29.246	NA	NA	27.2081	28.6647	26.8654	26.5802	28.1822	27.5474	25.2864
967	KRT5	50	10	5.65538	6.33442e-22	1.1649e-18	32.2088	28.7135	28.5486	31.4323	28.4675	32.0068	29.6827	29.2613	30.4273	28.3709	31.4748	30.7519	29.161	29.5711	27.6655	30.7334	36.9584	36.0748	34.914	35.0054	36.6663	35.2741	35.5532	34.8794	35.8226	35.3189	35.8153	36.2774	31.3096	35.4686	32.4618	29.3508	28.5279	31.3225	25.8802	32.487	29.4723	27.4609	29.8248	26.9117	31.4555	31.2224	28.9631
970		13	13	0.0956382	0.552558	0.756696	32.2801	32.803	32.5946	34.3702	32.1772	32.0466	32.6216	33.7175	33.0395	32.247	34.0016	33.9625	32.6954	32.8373	33.2219	32.0891	33.5995	32.9942	32.1428	33.1546	33.1117	33.2681	32.8642	33.9977	33.0956	33.2868	33.3907	32.8409	33.3714	32.4331	32.7235	33.4609	32.7048	34.6869	32.7942	33.034	33.3501	34.406	33.4229	32.6696	34.0678	33.7979	33.0873
972	KRT15	30	2	3.78198	1.11835e-08	1.46903e-06	25.6657	NA	29.1837	27.4397	25.3001	30.8157	26.4501	28.0912	25.2786	22.7386	29.3859	27.565	28.1847	28.5035	25.292	26.6017	29.6887	34.0034	31.6982	29.7355	34.0471	31.0287	29.7445	31.4336	33.2763	31.0772	29.0906	29.407	24.0568	31.5425	25.7368	24.2127	29.5713	27.9176	23.4825	31.313	26.5354	27.6891	NA	25.5381	28.6986	27.7783	28.6321
975	KRT2	28	21	0.190505	0.39214	0.624909	28.9863	29.5627	28.8342	28.8358	28.4655	29.4073	28.5597	29.5286	29.3853	28.6143	29.8749	31.16	27.3852	28.9063	28.3044	27.4926	29.0907	29.1357	28.3081	29.0886	28.3467	28.8365	29.1678	30.2783	28.9963	28.877	29.182	28.6792	31.3679	28.7056	28.9369	29.8918	29.1365	29.098	28.6533	29.5894	28.6494	29.5257	29.4238	28.7763	29.9005	31.4867	26.7286
981	KRT17	52	9	1.96649	4.69897e-08	3.9173e-06	34.9144	33.3904	32.0719	33.6083	32.7618	32.6048	33.0799	34.1614	34.5623	31.7722	32.7417	30.8455	33.0807	32.7358	33.0398	36.3722	37.1645	35.7853	34.6726	35.9128	36.0196	35.484	35.6437	33.4577	34.6897	35.5764	36.3022	34.7641	32.1435	35.8547	35.2538	32.8027	32.5525	33.6444	33.4937	32.8995	33.7216	33.8408	34.8744	32.4058	33.5466	30.9543	33.2829
985	KRT7	41	6	-2.1826	4.44605e-13	1.63526e-10	34.561	34.3966	32.66	33.9074	33.5318	34.2145	34.7221	33.992	34.6961	33.257	35.8608	33.2096	35.1915	34.5093	34.5558	35.8442	32.554	31.9454	32.4662	32.4989	30.4697	30.0636	31.4314	32.3913	32.784	31.9592	34.5962	32.6058	32.2611	31.719	34.7868	34.6778	32.7981	33.8108	33.6116	34.4863	34.805	33.9155	34.822	33.337	35.8577	33.3864	35.241
1006	RPL32	9	9	0.270929	0.0567121	0.179199	29.8644	30.475	29.7522	29.5955	29.2692	29.6083	30.028	29.3408	30.3669	29.6889	30.0105	27.9946	30.0144	30.0231	30.1439	30.9642	30.2351	30.0659	30.0227	29.7914	29.5433	29.9571	29.9665	29.6401	30.1968	30.1371	30.0908	30.2728	30.0975	30.2776	29.7237	30.429	30.005	29.2232	29.4391	30.0921	29.9303	28.5612	28.2602	29.8667	29.2846	28.271	29.9862
1009	C1QB	8	8	0.221511	0.108506	0.276375	28.9866	28.1878	28.5985	28.7264	28.2851	29.6291	28.0994	29.2419	27.9898	28.1483	29.1758	29.1039	26.9598	28.3648	28.2502	28.2878	28.6649	29.0666	29.0151	29.3581	28.576	28.5582	28.7859	28.1358	28.3922	28.1885	29.1786	29.2647	28.8411	28.5635	29.361	28.3649	28.9982	28.9313	28.4938	30.109	28.5855	29.4577	28.1676	28.4857	29.155	28.6418	27.3536
1010	CAMK2D	18	12	-0.348616	0.0310379	0.123102	28.4903	29.4132	27.1911	29.1498	29.6804	29.2405	28.701	28.6433	28.8357	28.3217	29.3854	29.3188	30.3784	28.9684	28.5815	28.7641	28.6599	28.4592	28.3176	28.9763	28.536	27.6263	28.4932	28.6372	27.5863	28.7882	28.872	29.3137	28.8684	28.5559	28.3646	29.2334	27.3207	29.0139	29.6362	29.1563	28.056	28.3106	28.9217	27.0943	29.0151	29.0071	30.2593
1012	HNRNPAB	8	8	-0.0116753	0.920266	0.959413	29.2131	28.5564	29.2399	28.3149	28.6403	29.7814	29.2523	29.0872	28.8413	29.3543	28.8173	29.6959	28.179	28.7101	28.9353	28.2538	28.3839	28.3445	28.7336	29.013	29.5465	28.6916	28.7292	29.4062	29.2367	28.5791	28.8913	29.1879	29.0259	28.8744	29.2569	28.8634	29.8613	28.5828	28.7211	30.1688	29.5018	28.9652	29.1129	29.7175	29.4519	29.5769	28.7977
1030	SEPT11	20	11	0.169738	0.130219	0.310197	29.5866	28.8852	29.7185	30.8245	29.761	30.3396	30.1727	30.3683	30.1408	29.7359	30.5151	30.6645	30.0022	30.5757	30.5793	29.7816	30.6099	30.1343	29.9791	30.6229	30.1506	29.6259	30.2356	30.6105	30.6925	30.3297	30.5686	30.2606	30.2719	30.0693	29.7826	29.2757	30.0793	30.9793	29.9421	30.7561	30.397	30.5081	30.4401	30.1348	30.4891	30.9969	30.2059
1031	SEC31A	41	41	0.0502337	0.602912	0.789712	30.2964	29.3541	29.9345	29.9278	30.8277	30.0178	30.3365	29.7443	30.3054	30.5579	30.2019	29.404	30.142	30.3664	30.4471	29.99	30.4196	29.9828	30.2599	30.5612	30.4009	29.9241	30.4553	30.3192	29.783	29.8056	30.177	30.2305	30.0316	30.0919	30.5921	29.7352	30.0861	30.1392	31.1538	30.3466	30.4947	29.8497	30.6484	30.6015	30.334	29.1481	30.3445
1033	GC	30	24	0.0774546	0.689779	0.842859	31.5434	31.2153	32.0051	32.038	30.5358	30.8727	30.8392	30.9055	31.0235	30.6472	28.4763	32.0959	30.2863	31.198	31.6559	30.8504	30.962	30.7174	32.1489	31.3436	31.3309	30.8213	31.8432	30.1653	31.3531	31.4796	30.6096	31.2516	31.2377	30.2573	31.8173	31.4112	32.2929	32.4347	30.7752	31.1067	30.9333	30.9263	31.2869	30.8106	28.5781	32.106	30.3923
1038	COL12A1	124	124	1.19216	0.0208984	0.0930561	29.9959	25.7756	32.6815	30.1092	24.8413	29.7907	27.4348	27.4481	28.7229	31.6411	29.8329	31.7429	28.553	31.884	32.3307	32.3175	31.737	30.0541	31.6831	31.3338	33.403	31.3244	32.9469	29.3254	29.7416	30.2374	32.0137	29.7378	27.0182	31.2324	30.2793	26.1814	32.9264	30.2429	25.0395	30.1226	28.2146	28.437	28.7574	31.5711	29.6227	31.7632	28.2857
1047	SFTPB	18	18	-1.06959	0.00018199	0.00265619	31.0607	32.1667	31.8693	32.4424	32.3988	30.0012	31.4314	30.2303	31.9244	31.0151	29.0504	33.1445	30.0157	31.6624	29.8439	30.0223	27.9683	30.1426	30.184	30.4248	NA	29.7872	28.7902	29.9966	30.7437	30.6793	30.4231	30.0755	30.4447	30.708	30.9689	32.1004	31.5523	31.7333	32.2409	29.8639	31.1016	29.3382	31.4345	30.6192	28.9561	33.4175	29.2735
1059	ERLIN2	17	14	0.0393727	0.829865	0.916505	28.7424	26.6385	29.648	28.753	27.6648	27.997	27.6006	27.715	28.4921	27.6892	28.5267	28.8506	28.3459	28.0454	28.0968	29.1839	27.7734	27.793	28.089	27.9606	29.2414	27.1774	28.571	28.3455	29.5644	29.2104	28.4299	28.537	27.7801	28.6213	28.7912	26.8915	29.611	28.9345	27.515	28.162	27.2597	27.5034	28.4016	27.5519	28.3933	28.5024	28.5646
1063	TBCA	7	7	-0.049179	0.675286	0.836263	29.0897	28.9221	30.0526	28.614	29.5908	29.1515	29.419	28.5045	28.9265	29.3346	28.9444	27.6788	29.4037	28.7613	29.1059	28.884	28.8908	29.0651	28.5734	29.4328	29.23	29.2407	29.0507	28.4991	29.3621	28.8412	28.6854	28.7638	28.7504	29.1634	29.191	28.7263	29.7834	28.3786	29.5946	29.5038	29.07	28.4356	28.9127	29.4486	29.307	27.4333	29.1466
1066	COPS6	11	11	-0.0280632	0.705758	0.854999	27.53	27.4031	27.5041	27.2886	27.4021	27.4026	27.5535	27.296	27.418	27.6398	27.7097	28.3074	27.7042	27.7897	27.6573	27.515	27.7833	27.7263	27.5826	27.5379	27.2084	27.6117	27.4383	27.2569	27.5499	27.9638	27.2855	27.3298	27.1083	27.4536	27.4633	27.7183	26.9037	27.0603	27.6442	NA	27.7531	NA	27.1045	27.2521	27.1295	27.7469	27.664
1073	ADD1	26	25	0.133244	0.33932	0.579934	28.0561	27.2579	27.7067	29.3686	27.7466	28.3931	28.8482	29.2721	28.532	27.9358	28.5172	29.3736	28.6078	28.4188	28.2848	28.2184	28.5928	28.6371	28.3023	28.3831	28.3966	27.4209	28.6152	29.3933	28.1695	28.4552	28.7159	28.6752	29.088	28.2426	28.5242	27.2332	27.7218	29.1717	28.0587	28.8677	29.2511	29.6079	29.0665	28.3551	28.7316	28.7574	28.7679
1075	SEPT7	23	15	0.0516603	0.586783	0.777445	30.2771	29.8767	30.4422	30.7989	30.1583	30.7625	31.0506	30.6139	30.4307	30.5677	30.9839	31.0597	30.6624	31.0162	30.8906	30.4731	30.9403	30.4775	30.7073	30.9272	30.8722	29.8701	30.8339	30.9594	30.7122	30.9417	30.8837	30.3619	30.7353	30.5128	30.4815	30.1548	30.657	31.1667	30.3198	31.0413	31.1681	30.8812	30.6798	30.7846	31.4288	31.4071	30.7837
1077	NDUFV2	9	9	-0.210595	0.088688	0.241268	27.1009	27.4191	26.6663	27.2988	28.014	27.4257	26.9438	NA	27.1155	26.9182	26.8742	27.786	28.454	26.9044	28.0605	27.3449	27.4929	27.377	26.8879	26.8599	26.6546	27.4633	26.9159	26.9015	27.6953	27.4715	26.6528	27.3141	27.0454	27.5245	26.9033	27.4947	26.8479	27.3882	27.9919	26.8994	26.816	26.3465	26.9577	26.7437	27.175	27.4724	28.4917
1084	EZR	35	33	-0.519693	1.31066e-05	0.000383356	32.2761	32.2527	32.3793	32.9731	32.086	32.0026	31.8067	32.3785	32.4247	31.447	32.4866	32.1208	31.9368	32.0386	32.2443	31.9431	31.435	32.1825	31.1317	30.539	30.7625	31.9977	31.4647	31.8826	31.8279	31.9205	31.9554	31.9663	31.9243	31.8726	32.1849	32.4988	32.3362	32.8523	32.2429	32.0395	31.8197	32.1507	32.3479	31.3652	32.4585	31.7407	32.1393
1110	MAP4	52	34	0.207126	0.0922176	0.247574	30.9663	30.1712	30.2959	31.2837	31.5431	31.3501	31.2281	31.0734	30.8942	30.9368	31.8238	30.8832	31.1127	31.2891	31.2618	30.2969	31.5931	30.9505	31.0299	31.8947	31.7519	31.4353	31.7912	31.5195	30.6601	30.8782	30.3927	31.4482	31.3211	30.6837	31.2648	30.2511	30.3784	31.2474	31.6902	31.6915	31.4708	31.1829	31.1491	31.0725	31.9323	31.2055	31.4177
1113	KLC1	22	13	0.00597577	0.96316	0.98628	27.5522	26.7005	28.2109	27.6872	28.2651	27.7543	27.8316	27.6159	27.8796	27.9388	28.1797	28.0529	28.5692	28.2541	28.1168	27.9647	28.2106	28.2634	27.9276	28.1038	27.9148	27.1756	27.9618	27.7381	27.8085	28.0728	28.2804	28.0198	27.8147	28.0372	26.5774	26.5764	28.4103	27.5496	28.4565	27.7657	27.6259	27.3928	27.4108	28.085	28.4504	28.3463	28.4592
1116	PRPF31	15	15	-0.212625	0.102173	0.264015	27.1739	26.8461	28.1811	26.4805	27.7961	27.1928	26.3941	NA	26.5884	27.3894	26.8025	NA	26.5288	27.3383	27.0723	27.0133	26.9178	27.2257	26.6179	26.9298	26.9716	26.4254	26.8142	26.6899	27.194	27.5509	27.093	27.6824	26.8677	26.9379	27.7582	27.6583	27.877	26.5475	28.0587	27.6041	26.8933	NA	27.0395	27.6456	26.6644	26.9388	27.7243
1124	EIF4B	21	21	0.229455	0.229767	0.45379	29.4041	29.0476	29.4123	28.7886	29.956	28.6392	29.3265	28.818	29.2821	29.3367	30.1501	25.0471	29.4365	29.572	29.9609	28.9471	29.6705	29.3653	29.3612	29.0968	29.5206	29.8707	29.3633	29.375	29.4791	29.0249	29.4353	29.1337	29.2441	29.438	29.5401	29.4623	29.7603	28.9188	30.0579	28.7641	29.7549	29.2217	29.5257	29.6781	29.999	26.83	29.6199
1127	PCCB	20	20	-0.414293	0.0518666	0.170937	27.27	28.6617	24.1853	26.3182	27.77	27.5396	26.7193	26.5724	26.9721	26.8647	25.8833	27.9617	28.7613	27.2681	26.1659	27.7201	25.9469	26.4471	26.6651	26.4237	26.7737	26.824	26.6867	26.7115	27.1293	26.3298	27.0183	27.0551	26.9393	26.7277	27.5351	28.7254	NA	25.7601	27.6676	27.0883	25.5549	NA	26.9877	26.7511	25.4937	27.4709	29.0045
1129	DCTN1	49	49	-0.00566756	0.956869	0.983592	29.1126	29.0011	29.3326	29.5901	29.4806	29.6938	28.992	29.2475	29.4466	29.2282	29.6428	30.379	29.8169	29.4897	29.2408	29.0368	29.5046	29.3407	29.4048	29.6481	29.5436	27.866	29.3081	29.6601	29.4426	29.8221	29.5222	29.2206	29.8676	29.6263	29.4474	29.2509	29.565	29.5128	29.4867	29.7134	29.5075	29.4145	29.7007	29.4213	29.2718	30.2199	29.8968
1131	NACA	6	6	0.214708	0.0476603	0.160821	29.3816	30.179	28.8747	29.1573	29.0385	28.884	29.4046	29.3835	28.8614	29.3615	28.9808	28.8711	28.8903	28.863	29.0777	29.2687	28.3234	29.314	29.3838	29.112	29.4625	30.2211	29.0228	29.3386	29.3745	29.5205	29.3328	29.5988	28.9437	29.7712	29.9588	29.9195	29.3667	29.028	28.8834	29.0116	30.1121	29.3739	29.4353	29.552	29.596	29.0964	29.0115
1133	ALYREF	10	10	-0.0174944	0.855583	0.932671	29.3636	29.5228	29.5684	29.123	29.9473	29.7046	29.1813	29.3885	29.3313	29.7063	30.3199	29.6097	29.9413	29.3183	29.9519	29.2599	29.5282	29.8274	29.1178	29.539	29.6304	29.8893	29.4023	29.4754	29.9349	29.2503	29.3433	29.3258	29.4141	29.8216	29.384	29.182	29.1813	28.7084	29.8117	29.9004	29.4616	28.8729	28.6024	29.1781	29.8559	29.5071	29.8561
1146	MYO1B	40	35	0.00979174	0.92185	0.959413	28.7425	29.2021	28.9132	29.0953	29.4783	28.7634	29.178	28.7214	29.1174	29.1035	29.0232	30.6138	29.1878	28.6804	28.8229	29.105	28.9805	29.3476	29.0915	29.2246	28.926	28.4947	28.9623	29.308	29.2527	29.2045	29.6499	29.235	28.8236	28.9563	28.8466	29.1766	28.9001	29.2128	29.4378	28.9137	29.2679	28.652	29.3731	29.1677	29.2145	30.5468	29.338
1156	ACSF2	9	9	-0.682727	5.09446e-05	0.00112876	27.6524	27.1593	25.9902	26.4689	27.4983	27.4139	27.8703	28.0528	27.6612	27.0858	26.991	26.9141	28.1981	27.0124	27.2055	27.9721	26.2507	26.3198	26.2653	26.1806	NA	25.732	25.7725	26.6009	27.069	26.4126	27.1143	26.7884	27.3033	26.8275	27.3337	27.7311	25.7801	27.1789	27.752	26.8694	27.6319	27.5582	27.2504	26.9127	28.1594	26.8187	28.7386
1157	TBL2	17	17	-0.132448	0.288241	0.52155	27.9079	27.1363	27.0886	26.9897	28.6424	28.6847	28.0506	27.1903	27.7761	27.6338	27.7083	26.9923	27.4678	27.7321	27.1334	27.1281	27.3935	26.745	27.9343	27.8436	27.4917	27.1555	27.4784	27.9885	27.3141	26.9971	27.0124	27.4104	26.9986	27.9773	27.8057	27.6361	27.4905	27.4618	28.1499	28.8953	28.2359	28.1768	28.3719	28.3822	27.6934	27.107	27.7285
1169	RPS6KA1	17	16	-0.15452	0.276562	0.508597	26.3783	25.695	27.4824	26.7826	27.5294	26.6144	26.4896	26.2405	26.4945	26.3617	25.5965	26.5083	26.4178	26.7027	26.1156	26.4033	26.2605	26.1221	26.9028	26.6562	25.3548	25.8561	26.491	26.0469	26.7385	26.5872	25.9148	26.3599	25.946	25.2244	26.8206	26.6068	27.6867	26.1455	27.6591	26.3275	26.5835	26.1763	26.5647	26.5959	25.9398	27.5041	27.2746
1174	CLEC3B	9	9	0.319186	0.118039	0.291373	26.8952	26.4482	25.8705	27.5644	25.4208	27.1914	26.6266	NA	26.3924	27.7672	26.539	28.0738	26.0907	28.027	27.6249	27.0787	27.2343	26.8473	27.5794	27.369	27.847	26.1631	28.4621	27.7428	26.2198	26.887	27.9941	26.8963	26.9247	27.1211	27.2916	27.2045	25.9005	28.2683	25.9054	27.0757	26.9134	NA	26.6695	28.1919	26.1514	28.8655	26.1082
1186	THY1	3	3	0.394117	0.102118	0.264015	27.2978	28.8871	27.5989	28.7246	26.4049	28.448	29.1804	27.7707	28.7656	29.1969	27.5283	NA	28.2643	29.3032	29.3816	28.7398	28.6973	28.0494	28.8827	29.3669	30.0218	29.8713	29.3573	28.0387	28.135	27.1768	29.5059	27.2258	27.5963	28.6218	NA	28.2796	27.4758	29.1982	26.2706	28.7915	27.2074	27.8686	27.6009	29.1552	27.8436	NA	26.8551
1210	NPEPPS	49	49	-0.335618	4.63816e-05	0.0010662	31.0658	30.7658	31.1525	30.4442	31.229	30.9507	30.5227	30.3151	30.9774	30.6432	31.2038	30.7067	30.557	30.7614	31.087	30.7279	30.6992	30.8454	30.218	30.5879	30.4126	30.7662	30.4668	30.5792	30.6854	30.6419	29.9889	30.2904	30.4743	30.459	30.948	30.8406	31.0587	30.0854	31.1738	30.8927	30.3859	30.1181	30.9519	30.5695	31.181	30.5842	30.4235
1224	LMO7	50	50	-0.913294	0.000981992	0.00976153	29.727	28.9885	25.733	29.4432	29.7779	29.0247	29.2366	29.9986	29.934	28.4151	29.047	29.4875	30.0497	28.6339	29.1397	29.5085	27.1677	28.4181	27.7699	25.7668	26.4035	27.0251	27.8403	29.3585	29.3013	29.2047	29.0381	29.4359	29.0466	28.6696	30.2284	29.278	26.1161	29.5008	29.9195	29.1661	29.4625	29.507	30.4835	28.8578	29.2679	30.1918	30.3116
1242	UBXN1	11	11	-0.00347486	0.982857	0.994589	27.6898	27.8437	28.0778	26.5252	27.0546	26.7307	27.7205	27.9113	27.0329	27.5247	27.8513	28.6109	27.5461	27.5836	27.4819	27.2376	27.4183	27.8187	27.2316	27.858	27.5023	28.3983	27.4526	28.0578	28.2228	27.4994	27.4627	27.4397	27.5774	26.2821	28.2386	28.6919	28.6894	27.4045	28.8491	27.8023	27.9626	28.0599	28.0122	27.9796	28.9892	28.7788	28.7091
1258	DAD1	4	4	-0.120558	0.309248	0.545784	28.6066	27.7386	28.5246	27.7438	28.2544	27.8954	28.3781	27.345	28.9568	28.7184	28.5821	28.8205	28.0488	28.6992	28.6233	NA	28.4512	27.9687	28.7808	28.0895	28.0802	27.9481	28.1651	28.5821	27.4462	27.9591	28.2624	27.3729	28.2589	29.0737	28.7004	27.9083	28.1286	27.8528	28.3266	27.934	28.7249	27.4604	28.972	28.7362	28.8538	28.3267	28.1649
1267	SLC3A2	24	15	0.811936	2.37272e-05	0.000606034	29.168	28.435	28.7111	27.9838	28.5722	28.2788	28.177	28.1242	28.6509	29.1135	28.9495	28.2414	28.5399	28.7153	29.0373	30.2167	29.8241	29.9456	29.5545	31.2886	30.459	29.8215	28.6246	28.347	29.8479	29.3036	29.6833	27.7225	28.7421	29.7125	29.0203	28.2702	28.6655	27.832	28.8012	28.3792	28.5728	28.0907	28.5322	29.2073	28.9539	28.0607	28.7399
1276	TSG101	11	11	-0.30112	0.00432597	0.0306088	26.9343	26.7657	26.7294	27.0765	27.3026	27.1029	26.513	NA	27.309	27.0551	27.8489	28.3263	27.9005	26.7634	27.3416	27.0787	26.9203	27.0722	26.8096	26.9754	26.5088	27.1843	26.9476	26.4828	26.267	26.6779	27.2187	26.6661	26.3632	26.8102	26.2965	26.3886	26.8071	26.5698	27.1668	26.852	26.5437	27.0641	26.9197	26.6242	27.2119	27.1865	27.3209
1279	NAP1L1	9	2	0.0697524	0.597063	0.784257	28.2274	28.6618	29.6782	27.8736	29.1543	28.6279	28.3663	27.8672	28.4692	28.8335	29.3212	28.1091	29.1503	29.0368	29.1854	28.6662	29.5655	29.1869	27.6215	29.3682	28.7841	28.669	29.2628	28.3646	29.0912	28.4332	28.7278	28.5671	28.3259	28.8294	28.3657	28.5889	29.3133	28.0483	29.1904	28.3146	28.1105	27.4619	28.5377	28.5741	29.1659	28.5421	28.5436
1283	BCKDHA	14	14	-0.353393	0.00771408	0.0469742	27.0534	27.1793	26.5092	26.8761	26.6831	27.4289	26.7243	26.045	26.3336	26.4409	27.0555	26.9427	27.8718	27.2989	26.5815	26.1479	26.1358	26.6373	26.0236	26.1033	NA	25.3679	26.1312	26.6155	27.5314	26.5918	26.45	26.6492	26.5888	26.7914	27.3697	27.4058	26.6029	27.2915	26.8977	27.6183	26.6539	26.6759	26.8662	26.3783	26.761	26.9008	27.7792
1300	TINAGL1	16	16	0.510809	0.113514	0.284649	27.7371	28.3855	25.3421	29.2059	NA	28.4552	27.9681	27.8073	26.6686	26.387	27.2613	31.9839	26.5189	28.5204	25.2147	27.9208	26.8533	27.2113	27.5266	29.559	27.0108	29.8846	28.5785	27.5913	27.5598	27.5688	28.7623	29.365	27.7911	28.1827	27.8121	28.0311	25.8705	28.0163	NA	28.5012	NA	27.3371	26.7401	26.0877	26.5017	30.955	27.9874
1305	GLOD4	15	0	-0.300317	0.00760269	0.0467603	29.1219	29.975	28.4911	29.8666	29.1597	29.1069	29.0336	29.4536	29.5154	29.4432	29.458	29.0106	29.4433	29.0274	29.0923	29.6362	28.9779	29.3978	28.2022	29.0654	28.5705	29.2118	28.8253	28.8123	29.2844	29.1984	28.4436	28.9302	29.3835	28.9693	29.2407	30.0461	28.396	29.6287	29.282	29.2418	29.064	29.0663	29.5448	29.2307	29.0423	28.2646	29.2643
1311	CAD	58	58	0.320102	0.0845478	0.234374	29.2009	27.8128	29.346	27.6009	29.327	28.4855	28.2382	27.8997	28.8859	28.9247	29.7954	27.765	29.7234	29.4057	29.3387	29.8826	29.4946	29.5907	29.3192	28.8278	29.4842	28.9225	28.6862	28.9238	29.5474	29.8943	29.224	29.7574	27.8845	29.446	29.0543	27.7986	29.4087	27.3072	29.3978	28.1692	28.5073	27.1621	28.8469	28.8822	29.8728	27.6426	29.7361
1318	COPZ1	8	8	0.0402016	0.747677	0.876124	26.6517	27.6575	27.3094	27.5619	27.922	26.6811	27.1951	25.4767	27.6917	27.8432	27.7739	26.7268	27.4857	27.8488	27.7079	27.7533	27.9816	27.7323	27.5502	27.5111	27.8562	27.4186	28.2489	27.415	27.2236	27.2515	27.051	27.3634	27.5113	27.3657	27.7064	27.4642	27.7339	27.1431	28.094	27.1257	27.4839	26.9584	28.0333	27.6009	27.9263	27.6941	28.2745
1320	SMARCC2	30	22	-0.101554	0.370256	0.601503	27.6326	28.4645	28.922	27.4499	27.9491	28.3391	28.4046	27.9756	27.906	28.7181	28.4945	27.9614	28.2788	28.4302	29.1306	28.2544	28.2051	28.4326	27.9147	27.9647	27.936	27.8638	28.1719	27.7214	28.1739	28.5451	27.7257	28.4779	28.002	28.5087	27.1851	28.2904	28.9153	27.1661	27.2655	27.9851	28.3767	27.1337	28.1008	28.6196	28.1035	27.5165	28.2589
1325	C17orf49	6	6	0.224614	0.0282123	0.115294	26.2731	26.7044	26.6451	26.3449	26.0468	26.6518	26.5497	25.8633	26.5598	26.6125	26.6718	26.125	26.35	25.8938	26.8163	26.6722	26.7305	26.3661	26.9601	27.0065	27.0134	27.1191	26.3451	26.3403	26.4736	26.5118	26.4672	27.0558	26.5166	26.4653	26.9619	27.2758	26.47	26.524	27.1495	27.2691	26.702	26.1766	26.8207	27	27.0264	NA	27.0139
1328	AK2	18	18	-0.465302	0.00482493	0.03361	30.4243	31.2833	31.3616	30.1653	32.773	30.6123	31.3052	30.0898	30.2148	30.2732	29.945	30.2308	31.6974	30.293	30.1681	29.8339	30.1954	30.1478	30.0064	30.1064	29.613	30.4568	30.1635	29.9494	30.9508	30.3014	30.358	29.9951	30.5824	30.2967	30.5406	31.3189	31.4463	30.2529	32.9747	30.818	31.4877	30.0668	30.4196	30.3055	30.0083	30.2005	31.6724
1331	NRBP1	9	9	0.421512	0.00650683	0.0411205	NA	NA	26.4097	25.5272	NA	25.7226	25.5512	25.4711	NA	25.5652	27.3204	26.4719	25.5722	25.7171	26.4042	25.5412	25.8539	26.7372	25.8923	27.0794	26.8933	26.7242	25.904	26.2109	26.4877	26.661	26.0768	26.3142	25.5259	26.573	25.4775	24.8594	26.4286	25.1362	26.2146	25.5197	25.4321	25.1193	25.16	25.8005	27.6052	25.8623	25.738
1332	HNRNPA1	22	20	0.0966406	0.282804	0.51749	32.337	32.1752	33.3217	31.3488	32.8154	32.4269	32.2513	32.3739	32.3972	32.7379	32.3462	31.7976	32.5468	32.6774	32.5449	32.1361	32.2589	32.4626	32.8019	32.3152	32.7542	32.1856	32.4393	32.5482	32.8315	32.5514	32.5291	32.4638	32.1915	32.847	32.329	32.0092	33.1372	31.8464	33.0605	32.8028	32.465	32.3973	32.5311	32.7201	32.6467	31.7794	32.6463
1334	UBAP2L	16	16	-0.0338428	0.792752	0.900177	27.4718	27.6239	27.5907	26.527	28.7233	27.6335	27.7102	28.0058	27.6341	28.0602	28.3205	27.5724	28.2106	27.8483	28.3023	27.8114	28.3106	28.1279	27.4225	28.2622	28.2111	26.9584	27.8076	27.3811	27.5772	27.8788	27.7584	27.8566	27.2708	28.0273	27.2648	27.6103	27.6288	26.2082	28.5012	27.6974	27.0209	27.035	27.2536	28.165	28.2668	26.6885	27.9306
1352	ARPC4-TTLL3	12	12	0.209157	0.00616891	0.0395283	31.4483	31.2962	31.4282	31.549	31.1817	31.4355	31.6866	30.9825	31.2638	31.3592	31.561	31.4778	31.4277	30.9948	31.8189	31.1043	31.6361	31.3728	32.1259	31.4864	31.3459	32.268	31.3036	31.6749	31.6559	31.2806	31.659	31.3181	31.6086	31.3105	31.4155	31.2627	31.4648	31.368	31.4271	31.3982	31.5736	30.7759	31.638	31.4432	31.7678	31.2702	31.6571
1357	CPSF6	11	11	-0.130007	0.219277	0.44023	27.7165	28.4668	28.3896	26.7912	28.0417	28.7839	28.1305	28.1466	28.0807	28.4824	28.1121	28.1816	28.1745	28.3611	28.1608	28.325	28.0014	27.9545	28.065	27.7464	28.2871	28.1817	27.8373	28.1408	28.8605	28.0381	27.8987	28.3679	28.1838	28.4506	28.591	28.6936	28.8566	27.5216	28.1337	29.1026	28.4538	NA	28.714	28.7517	28.3538	28.51	28.6269
1358	NDUFV1	21	21	0.00136288	0.989143	0.99564	28.095	28.002	27.661	28.0771	28.3314	28.2543	27.966	28.5287	28.1134	27.5085	27.8733	28.5434	28.4118	28.1939	27.3538	27.3743	27.8286	27.9913	28.0345	27.7695	27.85	28.2235	28.0109	27.7027	28.1775	28.4915	27.5803	28.1319	28.2813	28.782	28.0545	27.5399	28.1778	28.3081	28.4014	28.3535	27.9549	26.9714	27.8443	27.6788	27.4622	27.7801	28.6163
1362	GSDMD	10	10	-0.126447	0.285104	0.520144	27.1309	26.2652	26.8292	26.5032	27.0936	26.1355	27.0046	27.0656	27.2751	26.1888	27.1958	26.5157	26.6502	26.6404	26.753	27.3399	27.0785	26.7037	26.6065	27.0122	27.0444	27.3438	26.2637	26.2816	26.5713	26.7459	26.0642	NA	27.1454	26.1092	27.5997	26.1969	26.8345	27.2663	27.6732	26.431	27.521	26.956	27.82	26.6088	26.563	26.6169	27.732
1363	API5	17	17	-0.0238357	0.753827	0.879067	28.3726	28.3541	28.7847	28.1629	28.4556	28.6991	28.4085	27.8142	28.0188	28.5661	28.4563	28.6866	28.2869	28.0664	28.41	27.9939	28.4469	28.9147	28.0624	28.2663	28.2521	27.6055	28.2025	28.0786	28.8153	28.3192	28.1	28.1248	28.3135	28.2065	28.3136	28.3307	29.0332	28.1381	28.4767	28.5366	28.5726	28.0575	28.1076	28.7648	28.5211	28.1101	28.5904
1364	TJP1	46	46	-0.348706	0.0203012	0.0912808	28.648	29.0761	26.6691	29.477	27.5151	28.2836	28.7676	29.2973	28.8726	28.1605	28.1402	29.5803	29.0715	28.8124	28.6743	28.7343	27.5696	28.8205	27.376	28.0082	27.6269	27.8273	28.5001	28.8779	27.9262	28.6663	28.8709	29.0333	28.1741	28.6524	28.6918	28.8443	27.5264	28.9597	27.9815	28.2504	28.9308	28.5895	28.6028	28.0158	27.8709	29.6402	28.9172
1367	RPL18	7	7	-0.0582217	0.56081	0.757217	31.1319	31.9407	31.0526	30.9326	31.065	30.8454	31.1812	30.6285	31.3896	31.2476	31.2434	30.7492	31.5255	31.2173	31.4302	32.1502	31.5523	31.4181	31.2422	31.1049	31.0124	30.9076	31.1678	30.8865	31.4265	31.082	31.2229	31.2424	30.4243	31.6181	31.3255	32.1366	31.0861	30.8086	31.0143	30.9156	31.3079	30.5192	31.8627	31.5857	31.2284	30.6153	31.6659
1381	HNRNPC	24	2	-0.0630454	0.407227	0.64046	31.5754	31.6684	31.97	31.0764	31.8784	31.7744	31.704	31.5158	31.7234	31.9695	32.13	31.74	31.7265	31.7267	31.7883	31.9145	31.7973	31.8119	31.6659	31.5344	31.6319	31.2943	31.4589	31.7787	32.0282	32.0863	31.52	31.3866	31.7528	31.3674	31.7738	31.5544	31.727	30.8465	31.6384	31.8356	31.725	31.5208	31.5888	32.0184	31.9162	30.6627	31.5742
1384	FBLN5	13	13	-0.482081	0.0824059	0.230095	27.0235	29.6086	26.5536	28.7514	NA	28.6888	28.5549	27.9634	28.4717	27.4803	27.67	31.3149	27.7203	28.0466	27.1561	27.4317	25.9381	27.3176	27.001	27.629	27.31	27.5595	27.4699	29.5043	26.795	28.1788	27.7713	28.3956	27.6925	27.5086	27.0307	29.5816	26.4272	29.108	25.7579	28.8409	28.6591	27.7451	28.5879	27.17	28.0383	31.5116	28.1763
1390	PSMA6	14	14	-0.141297	0.100218	0.261791	29.5712	30.066	30.1105	29.4638	30.0783	29.6814	29.717	29.5569	29.5819	29.8228	29.8336	30.0566	29.9661	29.7154	29.9005	29.8826	29.9215	29.587	29.499	29.7992	29.5938	30.5715	29.6189	29.7927	29.3508	29.979	29.1459	29.604	29.8716	29.2217	29.7797	30.307	30.1901	29.2668	29.9556	30.0045	30.1904	29.9539	29.4622	30.2618	29.5329	30.3232	30.0333
1394	LAMB1	37	37	0.926031	2.84079e-05	0.000705975	28.3913	28.7053	28.1879	28.9125	26.9416	27.8624	26.7869	27.3634	28.2589	28.8323	26.7588	29.9769	28.691	28.5365	29.7332	29.51	29.5202	29.5947	29.1865	30.1867	29.2149	28.9309	29.2761	28.4867	29.1376	28.7428	30.1703	28.7248	28.4844	29.3042	28.122	29.109	28.6236	28.8873	27.4098	27.9771	27.9919	27.7145	28.1866	29.1462	26.219	29.9649	28.7436
1412	HNRNPH1	21	13	-0.177817	0.0536715	0.174385	31.2344	31.6946	32.6552	30.9923	31.9997	31.9948	31.5333	31.3628	31.5388	31.6017	31.8548	31.5007	31.9671	31.8419	32.1807	32.0767	31.9535	31.6606	31.3288	31.7205	31.569	31.1806	31.4758	31.3634	31.645	31.7448	31.4194	31.2971	31.3739	31.7968	31.3797	32.0007	32.5819	31.018	32.0144	32.1483	31.4722	31.444	31.7732	31.6346	32.0198	31.2889	31.9091
1414	DNM1L	35	35	0.252423	0.037791	0.137076	28.2776	27.5916	29.4613	28.0881	28.1953	28.2327	28.7259	28.6151	27.9783	28.6632	28.4705	29.227	28.0349	28.6222	28.9462	28.2301	29.347	28.879	28.5101	28.9421	28.2487	28.7538	28.5989	28.0958	28.981	28.9965	28.5027	28.7504	27.5842	28.9714	28.0017	27.8471	29.3753	27.763	27.8729	28.1008	28.4061	27.7221	27.7641	28.6797	28.1958	28.6688	28.0779
1421	DPM1	13	13	0.000189923	0.998666	0.999604	27.9095	27.4455	28.1006	26.8825	27.5667	27.2119	27.6943	26.7651	27.4186	27.2483	27.4375	27.8089	27.5622	27.8505	27.031	26.985	27.305	27.7779	27.346	27.2914	26.5162	27.7253	27.0665	27.6448	27.5034	27.6216	27.3763	27.1319	27.4468	27.5054	27.7326	26.9984	28.1808	26.6327	27.8321	27.1398	27.4672	27.2944	27.5898	27.2549	27.6108	27.8832	28.0059
1432	CALM3	18	16	-0.191257	0.0511974	0.169034	33.0812	33.6849	32.2987	33.0946	33.4258	32.859	32.6068	33.0231	33.1783	32.6385	32.9429	32.2757	33.3576	33.0086	32.9073	33.3207	32.8422	32.6298	32.4237	32.9368	32.7838	33.5077	32.7899	32.3132	33.0235	32.5672	33.0583	32.8135	32.5359	32.6952	33.2692	33.871	32.5854	33.1458	33.6002	33.1994	33.1137	32.8827	33.3497	32.658	33.4145	33.1582	33.6247
1439	DNPH1	8	8	-0.586873	0.0022283	0.018376	26.8647	28.6863	27.6429	27.3401	27.8198	27.1049	26.879	NA	28.1839	28.0368	27.5924	26.6999	28.5584	27.4853	26.9992	27.7137	26.9361	26.5623	26.4553	26.144	26.8082	28.592	27.1043	26.6292	27.2141	26.982	27.0397	28.5158	26.8214	28.0722	27.9566	29.3513	28.3858	26.6885	28.5672	28.1879	NA	NA	28.3621	28.3567	27.4875	26.6539	29.1711
1448	TPD52	10	0	-0.373072	0.0522937	0.171423	28.7937	28.5817	30.8997	28.4971	29.5395	28.312	29.2388	27.4088	29.573	28.8794	29.0438	27.5125	29.3532	28.7126	28.9763	28.3423	28.9713	28.4155	27.7573	28.1193	27.8869	29.5056	27.9761	28.7093	29.0173	28.2933	27.4556	28.9787	27.8149	29.1447	28.9401	28.5996	30.9725	28.6704	29.6836	28.3305	28.9092	27.3719	29.3888	29.0009	28.7318	27.3976	29.5865
1456	HADHA	39	39	-0.222276	0.00512088	0.0354866	32.1237	32.041	31.7786	32.0233	32.0503	31.795	31.7272	31.2664	32.0462	32.0365	32.058	32.6448	32.3575	31.8156	32.0428	32.404	31.9938	32.1217	31.6327	31.8773	32.0457	31.2313	31.2618	31.686	31.855	31.851	31.9389	31.7298	31.3921	32.0032	32.2303	32.1159	31.7118	31.576	32.0311	31.837	31.8883	31.326	31.8564	31.9359	31.7926	32.2484	32.2817
1464	TPM1	6	0	-0.354065	0.0100461	0.0566106	28.4238	28.6501	27.5222	29.0274	27.9761	28.4519	28.7672	29.2748	29.0535	27.6416	28.1096	28.0731	28.2611	28.2609	27.8884	28.8861	27.5518	28.2293	27.8634	27.7211	28.0018	27.7376	28.1889	28.6281	28.0363	28.2197	28.1035	27.6976	28.5649	27.5201	28.8301	29.2103	27.5428	29.731	28.4338	29.0351	29.257	29.9671	29.2175	27.9867	28.062	28.4373	28.6864
1467	RPL28	8	8	0.208866	0.294606	0.527536	30.6227	31.1567	30.6318	30.3782	30.3665	30.1925	30.8281	30.7114	30.7704	31.0687	30.6368	26.9338	30.6035	30.7758	30.6182	31.0265	30.8075	30.6988	31.2932	30.6125	30.6014	30.949	30.4447	30.419	30.5554	30.3505	30.7254	30.6689	30.3298	31.1086	30.6569	31.5077	30.9966	30.5755	30.4322	30.6032	31.0605	30.6959	30.786	30.9492	30.4221	26.4668	30.8163
1479	SEC11A	8	8	0.112236	0.308931	0.545749	27.5377	26.5939	27.1236	26.897	26.6457	26.6542	27.0289	27.0985	27.5855	27.1642	26.9827	28.4216	26.3623	27.1367	26.8265	27.1125	26.7807	27.127	27.5185	27.26	27.2999	27.3553	27.5236	27.1032	26.5916	26.6991	27.0645	27.1911	27.4553	27.1767	27.1409	NA	26.9685	26.5504	26.3492	26.3662	26.5025	26.6819	26.6931	26.9232	27.6253	27.881	25.8707
1491	RNPS1	4	4	-0.0150624	0.906518	0.957918	25.8367	25.6787	26.1807	26.1232	26.6203	26.2225	26.3839	25.7012	26.2929	26.4275	26.7189	25.8487	26.7949	25.9224	26.2127	27.2953	26.5198	26.2076	26.2805	26.1755	26.0228	26.2405	25.5093	25.7946	27.1879	26.0871	26.3259	26.2098	25.7227	26.6513	26.0863	26.4335	26.2959	25.9811	27.2732	26.9373	26.6622	25.551	26.2929	26.5549	26.9079	26.1324	26.9351
1498	RPS17	9	9	0.0429	0.710013	0.85733	29.8943	30.9203	30.1089	29.8429	30.4823	29.7955	30.4191	29.7455	30.1178	30.3209	29.8916	30.2647	30.5902	30.4067	30.3798	30.9002	30.1096	30.2089	30.1629	30.1646	30.1852	30.9302	30.3028	29.9669	30.2963	30.3108	30.0303	30.0618	29.4244	30.5487	30.0989	31.27	30.4562	29.7001	30.2806	30.046	29.3694	29.3849	30.3067	30.2387	30.2773	30.233	31.2964
1502	HEXA	16	16	-0.489167	0.0117334	0.0634638	28.8316	30.8039	29.346	28.9366	28.905	29.3825	28.8488	27.5538	28.9414	29.1009	28.5745	28.1452	29.4593	29.3983	28.7301	28.9213	28.7462	29.1617	27.9416	28.6226	27.2868	29.6103	28.7352	28.1278	28.8083	28.4716	28.513	27.7806	27.8486	28.2006	28.8309	30.4759	28.9759	28.5062	29.1231	29.1539	28.1243	25.9905	28.9121	29.2091	28.4546	28.3	29.0792
1508	MACF1	172	2	-0.142773	0.502784	0.720109	29.396	27.7745	29.61	30.3936	29.9393	30.111	29.9979	29.3234	29.7788	29.7213	29.9088	31.1982	30.263	30.1353	30.7262	29.3822	29.9025	29.71	29.323	29.8022	28.2441	28.6353	29.2231	30.1458	29.8362	30.4403	30.4275	29.9324	29.2788	30.4238	29.2875	26.7204	29.4298	30.0417	30.1836	30.135	30.1828	29.3589	29.7729	29.7001	29.9352	30.9784	30.2958
1512	DDX19B	18	2	0.0991128	0.370116	0.601503	28.164	27.0078	28.3719	27.8416	27.9437	27.9338	28.1894	27.9329	27.9917	28.0909	28.9172	26.598	27.8677	27.9484	27.6946	27.7163	28.346	27.9857	27.7964	28.5795	28.2913	27.6911	28.196	28.1585	27.8881	27.8417	27.6756	28.2392	27.4895	27.733	28.3572	27.4552	28.7039	27.667	27.8427	28.4889	27.5853	28.2502	28.59	28.2648	29.1923	28.2963	28.3442
1525	PKM	4	0	0.753099	1.2439e-05	0.000383356	26.4667	26.9809	26.6574	27.464	26.0764	28.0861	27.0932	27.0667	27.0471	27.1268	27.283	26.2661	27.2308	27.7983	27.4951	26.5259	28.2191	27.8467	27.6334	27.7674	28.3973	28.8218	27.5182	27.2762	27.2865	28.1093	27.2468	27.1563	27.4921	27.1952	26.1784	25.9798	26.8591	26.1044	25.7601	28.3198	26.1518	25.8202	26.8281	27.0089	27.07	27.1051	26.5757
1536	GCA	12	12	0.104964	0.629167	0.803499	29.5628	28.0957	30.6332	27.2844	27.2192	27.5859	27.8209	29.1272	28.965	28.6828	27.8379	28.4409	27.2752	28.2748	28.9687	27.831	28.6723	28.6387	30.9545	28.3778	28.176	29.2404	27.5012	28.4377	28.5884	28.4007	28.1667	27.7096	28.1255	27.9295	29.298	27.7323	30.3677	27.1732	27.6387	27.3348	27.4479	28.8947	29.2502	28.579	27.8755	28.4138	27.2342
1538	ESYT2	29	29	-0.333582	0.00886159	0.0520654	28.0542	27.562	27.6768	28.3982	29.3206	28.4377	27.3615	27.7638	28.5409	27.5571	29.3189	28.5107	28.7715	28.2671	28.5171	28.2962	28.3115	28.3113	27.9016	28.0779	27.3053	27.4652	27.8424	27.4345	27.7354	28.2952	27.9899	28.0272	27.3841	28.4159	28.2019	27.518	27.5552	28.3653	29.1985	28.4912	27.6362	28.0913	28.5503	27.6824	29.3486	28.4818	28.7587
1579	TMEM189-UBE2V1	3	3	0.00818108	0.934133	0.968734	27.7013	27.8863	27.0991	27.1591	27.6935	27.2752	27.5738	27.6273	27.8377	27.4089	27.6631	26.5148	27.6264	27.1566	27.5585	27.7553	27.7165	27.2785	27.038	27.6426	27.1501	28.3085	27.1787	27.22	27.876	27.034	27.4694	27.2874	27.4947	27.1139	27.7715	28.3404	27.3612	27.1636	27.7794	27.221	27.4713	27.4239	28.1549	27.473	27.5011	NA	26.9931
1581	NSF	39	39	-0.368287	0.000104139	0.00185934	29.913	29.1432	30.5336	29.6471	30.1601	29.8028	29.723	29.7996	30.1713	29.7689	30.3556	29.7899	29.2338	30.3772	30.3499	29.6394	29.4935	29.7432	29.8813	29.2732	29.4129	29.3031	29.3642	29.6582	29.3861	29.5804	29.3789	29.6226	29.5873	29.4683	29.8839	29.1812	30.6037	29.3567	30.4159	30.0099	29.6983	29.621	30.0437	29.9364	30.536	29.6771	29.1877
1601	AFDN	29	19	-0.237734	0.0446289	0.153407	26.3283	26.2193	26.5066	27.007	26.7041	26.9827	26.5653	26.9631	26.6182	26.3289	27.0777	27.7031	27.2274	26.1115	26.3713	26.3673	26.5452	26.91	26.5151	26.6424	25.8004	NA	26.2411	26.2487	26.6283	27.3412	26.5357	26.6771	26.854	26.7743	26.5528	27.0933	26.8202	27.4877	26.9874	27.4667	27.1481	27.4417	26.693	26.3458	27.7406	27.5936	27.2996
1605	CAMP	8	8	0.941734	0.0133713	0.0688788	29.2757	28.524	30.6263	26.9648	26.3326	26.6962	27.6803	31.0712	30.564	29.6802	27.3217	28.7949	25.6366	26.7554	29.2076	28.0681	29.6637	29.2702	31.7468	29.4314	29.9502	30.6703	26.9273	29.5683	29.5701	28.2002	27.393	28.186	28.8298	28.6089	27.8715	28.6138	30.8913	26.5098	26.5853	27.5276	27.444	30.9396	30.689	29.6977	27.8571	27.3401	26.0975
1609	CYB5B	5	5	0.0106096	0.913256	0.959413	28.4858	28.6959	28.0028	28.8401	29.361	28.3101	28.4651	28.1838	28.4341	28.2613	29.3895	29.0796	28.0194	27.8774	28.0082	27.8341	28.4478	28.5469	28.6433	28.4149	28.2193	28.4543	28.2706	28.8078	28.124	28.6177	28.9953	28.7606	28.4734	28.6434	28.1739	28.7833	28.608	28.4038	29.5987	28.6446	28.6337	28.2451	28.7779	27.9266	29.0206	28.5962	28.5768
1614	PARVA	16	14	-0.0358454	0.809036	0.908444	28.5343	28.1608	27.8114	29.7645	27.7012	29.1149	29.1124	29.0863	28.4107	28.4102	28.0555	30.6239	28.2092	28.957	28.8664	28.3002	28.4333	28.1263	28.6718	28.6138	28.7261	28.3576	28.6309	28.9616	28.1618	28.5765	28.9849	28.6989	28.9486	28.5127	28.6229	28.2298	28.267	29.4722	27.559	29.2868	29.1087	29.0556	28.6572	28.6996	28.1915	30.8379	28.3325
1617	SRSF2	8	8	-0.259969	0.0372861	0.13605	28.5504	29.238	28.4666	28.151	29.086	29.1365	29.004	28.7356	28.9041	29.3858	28.9926	28.8754	29.3441	28.6152	29.3029	29.2774	28.4002	28.4429	28.3714	28.9399	28.906	28.9913	27.6815	27.6034	29.1882	28.7425	28.6723	28.7876	28.3957	29.0197	29.0667	29.6403	29.2342	28.3016	29.707	29.6924	29.2177	28.7971	29.1587	29.6067	29.582	28.2997	29.672
1620	LUC7L3	8	8	-0.130785	0.211408	0.430541	27.0322	26.7459	27.4125	25.6081	27.3919	27.2454	27.5198	27.0582	27.3043	27.4958	27.6682	26.6449	27.2304	27.4605	27.3241	27.3642	27.6265	27.2607	27.0479	27.1955	27.0808	26.534	26.6246	27.1012	27.0277	27.085	26.9176	27.3278	27.4203	27.078	27.0562	27.3088	27.8921	27.1089	27.6409	27.2791	27.9162	27.7246	27.3023	27.7874	27.7437	26.3398	27.5805
1623	OLA1	27	27	0.0689762	0.453454	0.675916	29.3575	29.7319	29.1348	29.2296	29.6697	29.4196	29.8689	29.2302	29.4596	29.824	29.972	29.281	29.3944	29.4301	29.4297	29.5291	28.9607	30.2519	29.2713	30.3501	29.2641	29.2364	29.2078	29.099	29.8702	30.0623	29.5591	29.762	29.2896	29.3809	29.1839	29.7293	29.0993	29.5373	29.6393	29.489	29.5997	29.1707	29.7136	29.7497	30.1074	29.7175	29.3075
1626	SUMF2	13	13	-0.255696	0.0557324	0.178262	28.1095	28.0807	28.0023	28.1921	27.5393	28.8935	27.8847	27.9447	27.7283	28.3312	28.6601	28.7323	27.5876	27.0062	27.6508	27.6299	27.6893	27.6481	27.6577	27.5565	28.1865	28.2593	27.3782	27.8324	28.4227	27.4663	27.8486	27.4432	27.5174	27.6867	28.284	27.5858	27.673	28.0328	27.9481	28.8264	NA	27.2017	27.5956	27.8169	29.0427	27.4112	28.0589
1629	OTUB1	15	15	-0.0133391	0.83522	0.919551	28.9352	29.3691	29.6551	28.9073	29.116	29.0149	29.543	29.1523	29.4195	29.316	29.4956	29.278	29.1876	28.9675	29.011	29.3517	29.1745	29.4632	28.8863	29.3513	29.4112	28.9862	29.2848	29.0982	29.1677	29.4406	29.0945	29.2436	29.2361	29.17	28.9655	29.5577	29.8785	28.8491	29.1558	28.9995	29.4999	28.9519	29.4588	29.4715	29.497	29.087	29.0688
1636	RPL19	5	5	0.151713	0.414344	0.645199	30.0569	30.9866	30.3383	29.8306	29.7352	29.8295	30.3621	30.1464	30.7375	30.5846	30.5902	26.9115	30.4241	30.1577	30.2114	30.5632	30.273	30.2429	30.1795	30.3742	30.0428	30.547	29.8421	29.4537	30.4644	29.685	30.2078	30.4083	29.4965	30.5515	30.187	31.0943	30.2253	28.8932	30.2229	30.2476	30.6895	29.6667	30.637	30.8173	29.9975	27.2071	30.3336
1637	SRSF1	16	16	-0.144949	0.0967342	0.256332	29.8614	30.2577	30.3456	29.8348	30.13	30.225	30.1796	29.9727	30.1975	30.3174	30.5016	29.8196	30.17	30.1002	30.2811	30.8511	30.2012	30.2475	29.9557	30.0202	30.0009	29.8833	29.6666	29.7239	30.4307	29.8703	30.0276	29.8824	29.8121	30.3537	30.0419	30.4227	30.3968	29.7357	30.4587	30.6767	30.3709	29.7825	30.0456	30.6195	30.9146	29.3372	30.4469
1650	MYL12A	16	1	0.0150215	0.891639	0.949514	32.0511	32.1462	32.0811	32.5345	32.0016	32.6391	32.1984	32.1801	32.2557	32.3918	32.2695	33.7563	32.7718	33.0438	33.0768	32.1768	32.7582	32.2861	32.6507	32.8525	32.7707	32.8837	32.6174	31.8828	32.428	32.2888	32.8836	32.1989	32.2528	32.267	31.9248	32.4704	32.2753	32.4615	31.9394	32.8693	32.0923	32.0739	32.3762	32.3496	32.3981	33.8	32.5428
1651	ZNF207	7	7	-0.043758	0.644425	0.815104	28.1432	27.9126	27.9384	27.8008	27.9308	28.0579	28.6666	28.3593	27.8434	28.2805	27.8785	27.2326	27.923	28.233	28.0724	28.4415	28.436	27.825	28.3781	27.3571	26.9024	27.4327	27.8858	27.5937	28.1459	28.2551	27.9318	28.1453	28.2197	28.2297	28.3436	27.8217	27.7455	27.6039	28.12	28.2581	28.4875	27.7682	27.7015	28.3849	28.5693	NA	28.0431
1657	BUB3	13	13	-0.101209	0.225564	0.447962	28.3399	28.3503	28.8696	27.8726	28.3702	28.3333	28.5664	28.5236	28.3086	28.6128	28.6534	27.8406	28.5336	28.2554	28.6249	28.7372	28.4576	28.5235	28.4276	28.1838	28.2638	28.2187	28.2446	28.1447	28.639	28.4178	28.3372	28.492	28.1605	28.3594	28.5753	28.3659	28.9812	27.8368	28.4767	28.7296	28.573	28.6565	28.3197	28.8621	28.4635	27.2271	28.7891
1660	TPSAB1	11	1	-0.0980925	0.752286	0.879067	30.929	31.9389	25.9611	33.0383	30.4537	31.391	32.0318	32.3428	32.375	30.6098	29.1201	32.6936	30.4212	29.3614	30.3418	32.2353	30.11	30.6419	31.0913	31.8651	30.9652	31.3396	30.8942	33.3856	30.0338	30.2451	30.6466	32.3782	30.6432	30.1731	30.5175	32.0935	NA	33.0344	30.0012	31.4096	31.8809	31.9892	32.4587	30.8117	29.4771	32.194	30.4117
1663	CUL4B	18	10	0.116491	0.190762	0.400012	27.6229	27.5406	27.5595	27.1698	27.5086	27.6361	27.7903	27.8693	27.8083	27.9373	27.5544	27.8968	27.0086	27.4048	27.4652	27.1012	27.8952	27.5894	27.9434	27.1103	27.3645	27.7824	27.5207	27.7351	27.8	27.4004	27.9647	27.9808	27.7376	27.4165	27.7328	27.3463	27.5106	27.3014	27.3622	28.0465	27.3141	27.623	27.4825	27.8236	27.7721	27.5222	27.2714
1678	LONP1	42	42	-0.312697	0.011613	0.0631841	29.6223	28.7916	30.0028	29.3435	30.3858	29.6993	29.5582	29.1621	29.2393	29.9133	30.1035	29.9679	30.4714	29.3581	29.9379	29.6004	29.238	29.7474	29.3155	28.9468	28.9237	29.0215	28.9477	28.8453	30.2187	29.7347	29.1783	29.5795	29.203	29.6006	29.5527	28.917	30.1381	29.0121	30.6597	29.8637	29.5268	29.0758	29.2706	29.8361	30.3729	29.8648	30.7151
1679	PPL	98	98	-0.598317	0.0429317	0.149529	30.1298	29.6433	26.4783	30.3333	30.5769	30.6148	30.287	30.2185	29.5157	28.3712	29.9596	31.6363	31.5557	28.2378	28.8875	29.6611	28.4878	28.5925	28.3846	29.4135	28.5739	27.5362	28.3307	29.789	29.7394	30.177	29.7398	29.699	29.6296	29.5924	30.2929	29.5674	25.1679	30.4087	30.6042	30.3804	30.5278	30.3942	29.5713	27.9958	29.829	31.4995	31.3381
1685	PRKCSH	24	17	0.272523	0.0226979	0.0986606	30.5643	30.4225	31.3783	30.7089	31.2377	31.4058	30.8201	30.9985	30.6311	30.8979	31.1858	29.6649	30.7947	30.8004	30.6435	30.7513	31.5207	30.3338	31.0628	31.0648	31.1882	31.6577	30.8572	31.1333	31.4286	31.4495	30.658	30.6716	31.1695	31.375	31.5346	31.0503	31.3792	30.5103	31.9234	32.069	30.9228	31.1116	31.1828	31.1126	31.2721	30.4847	31.3511
1690	EIF1	7	3	0.0955068	0.289844	0.52155	28.3317	27.8537	28.1558	28.0936	28.7576	27.9394	28.502	27.9721	28.3059	28.2043	28.7782	28.7877	28.3994	28.405	28.2596	27.7586	28.6207	28.4868	28.2782	28.6479	27.6069	28.2515	28.0198	28.3409	28.3083	28.6355	28.2871	28.274	28.1253	28.6158	28.0748	28.1026	28.4132	27.8967	28.8219	27.9345	27.9945	27.5956	28.1839	28.3815	28.9315	28.4715	28.8451
1721	BCAT2	18	18	-0.649643	7.04818e-05	0.00136438	28.974	28.4779	28.3815	27.6299	29.6511	28.4759	29.0273	28.0708	27.7874	29.1927	28.9049	29.7802	29.6487	28.3184	28.4911	28.6246	26.7037	27.9637	28.3545	27.572	27.1739	28.2302	27.9354	27.6058	27.8473	28.3058	28.0435	28.8824	28.2181	28.3655	28.9222	28.9919	28.8237	NA	29.2669	27.8292	27.9805	27.053	27.2026	28.5887	28.7771	29.571	29.2974
1726	AP2S1	6	6	0.13345	0.298147	0.530776	27.6932	26.6623	27.128	27.0098	26.8906	27.4543	27.6871	26.8693	27.3452	27.3265	27.2617	28.1073	26.795	27.6491	26.8972	26.9567	26.9589	27.1776	27.994	27.3798	27.5595	26.7308	27.3261	27.4482	27.2891	27.5787	27.5309	27.0198	27.8037	27.1867	27.4795	26.75	26.7793	26.8112	25.8798	27.5709	27.992	27.3673	27.0191	27.1394	27.1528	27.4898	26.0319
1727	RPS11	11	11	0.0857711	0.38589	0.61776	30.528	31.234	30.8728	30.5476	30.7937	30.3369	30.9725	30.668	30.9161	30.9934	31.0885	29.0929	31.0202	30.6923	31.0339	31.4139	31.0666	30.9345	31.0467	30.9593	30.7191	31.2551	30.7226	30.8336	30.9856	30.6388	30.8899	30.8227	30.7214	31.0363	30.9856	31.3545	30.7355	30.5027	31.1652	30.7961	31.1684	30.6276	30.9863	31.3685	31.0101	29.9119	31.1079
1729	ARHGEF1	29	29	0.204433	0.0188691	0.0876749	28.0542	27.5839	27.9995	27.7003	28.1224	27.8424	27.8916	27.6451	28.2654	27.7876	28.4962	27.0324	28.4255	27.2949	28.0043	27.7163	28.1151	28.2182	28.6742	28.5852	27.7918	27.6366	27.9099	28.1411	27.8422	27.8937	28.103	28.0783	28.1897	27.7862	28.1339	27.9555	27.9335	28.1253	28.0803	27.9116	28.0904	27.9033	28.1995	27.6229	28.311	27.1922	28.6315
1731	RPS5	12	12	0.0632172	0.716858	0.859388	31.1461	31.7152	31.0097	30.4882	30.8553	30.8248	30.3676	29.846	30.5388	31.4831	31.1084	29.012	31.1938	30.8698	31.7278	31.4301	31.3791	31.1282	30.8162	31.0895	31.0153	31.4578	30.8201	31.1888	31.094	31.0727	30.8811	31.0667	30.3991	31.0135	30.3621	31.5873	30.7599	30.1466	30.5777	29.9429	30.0411	29.4499	31.0405	30.6303	30.3266	28.6739	30.9657
1734	RPL18A	9	9	0.192816	0.134358	0.314524	29.7065	31.0051	30.5549	29.637	29.7637	29.9279	30.3525	30.2451	30.2852	30.528	30.0625	29.6598	30.1535	30.4353	30.7082	30.9057	30.7624	29.9014	30.7637	30.3966	30.3955	30.5478	30.4835	30.1853	29.8994	30.606	30.4029	30.1164	30.0141	30.5612	30.191	31.2191	30.8663	29.9041	30.2057	30.2266	30.3823	30.7618	30.1386	30.9266	30.1228	28.2726	30.7304
1735	EPS15L1	18	18	-0.206383	0.0192613	0.0884573	26.7724	26.4048	26.2295	26.4471	26.8123	27.0646	26.4379	26.5645	26.715	26.489	26.8235	27.6223	26.9915	26.9663	26.642	26.7227	26.5402	26.2145	26.4713	26.504	26.8918	26.3554	26.4012	26.4812	27.2043	26.6246	26.5575	NA	26.5479	26.2603	26.7054	25.9293	26.0828	27.0482	26.7822	26.9195	27.1432	26.6918	27.0111	26.6539	26.7685	27.2784	26.9407
1742	AGPS	17	17	-0.147754	0.368894	0.601357	28.3711	28.1792	28.2951	27.4295	28.2775	28.0766	27.543	27.9504	27.5082	28.2388	29.6213	28.1319	27.9568	28.0679	28.5162	29.3993	28.3149	29.1754	28.4309	28.3316	27.5798	27.0919	27.5757	28.0599	28.2629	28.8146	28.3264	26.7327	28.2359	28.1282	28.5411	28.4001	28.4167	28.5129	28.4718	28.134	29.5322	28.7478	28.3012	27.9741	29.4895	27.926	28.2887
1744	DDX39A	7	4	0.0510069	0.753721	0.879067	25.6775	25.5272	27.4097	25.5124	26.6195	26.1913	25.3237	25.7617	25.4713	26.7197	26.7803	26.2738	26.8853	25.9227	26.8447	26.268	26.9311	26.2728	25.7282	26.3588	25.6086	25.7243	25.8822	26.3294	27.0021	27.2874	25.7345	26.9059	26.3813	27.3194	25.8213	NA	27.5199	NA	26.5855	26.2376	25.5464	NA	25.4489	26.4569	27.4898	26.4475	26.0425
1745	PDLIM1	20	20	0.395933	0.00385469	0.028022	29.3738	28.5184	28.6479	30.1654	30.3816	30.1761	29.7823	30.7107	30.0093	30.0205	30.0501	31.1189	30.7555	30.0335	30.0639	29.3424	30.6048	30.2279	30.2066	30.9807	30.5765	29.9146	30.6776	30.2285	30.4814	30.3994	30.617	30.0292	29.7304	30.6882	30.0609	29.1279	29.2792	30.5076	30.8233	30.6251	30.0928	30.8148	30.4113	30.1221	30.2151	30.8568	30.9197
1747	MYO1C	57	42	-0.155954	0.369286	0.601357	31.1551	31.0241	29.4969	31.9006	30.0013	30.7924	31.2328	31.5001	30.9833	30.5013	30.8131	33.1998	30.7881	30.7389	30.4505	30.9422	30.1293	30.6452	30.444	30.5107	30.6026	29.5702	31.0475	31.8949	30.3992	31.2054	31.0247	31.2193	31.2436	30.7488	31.1635	30.8118	29.6299	32.1173	30.1816	30.8323	31.2883	31.5354	30.9832	30.5649	30.9576	32.9853	30.9215
1748	MYO1F	36	31	0.188071	0.144621	0.330382	28.979	27.2003	29.2761	28.0718	27.9641	28.2534	28.1612	28.4788	28.8016	28.388	28.5602	28.8223	27.7565	28.2141	28.5831	27.9612	28.5761	28.4873	30.0877	28.6159	28.374	28.0558	28.091	28.6382	28.5808	28.187	28.2297	28.2561	28.8111	28.3595	28.9881	27.8056	29.3564	28.0541	28.2452	28.4961	28.1144	28.3917	28.8775	28.3467	28.8274	28.5444	27.9543
1749	SNAP23	10	10	-0.111172	0.173929	0.375417	28.4344	28.4856	27.846	28.6273	27.9035	27.7977	28.5015	28.4353	28.4761	27.8537	28.6645	27.3476	28.7226	27.9107	28.4481	27.9745	28.2615	28.3414	28.852	27.9954	27.8952	28.3159	28.0467	28.1274	28.5436	27.8174	28.1592	27.9212	28.329	28.3493	28.4956	28.5364	27.9657	28.5702	28.2798	28.1694	28.6034	28.7053	28.4525	27.9935	28.7298	28.3704	28.6546
1751	AIP	11	11	-0.180006	0.0563133	0.178552	27.031	26.7358	27.727	27.5052	27.444	27.715	27.9887	27.1876	27.2942	27.2853	28.1827	27.4415	27.9192	27.3844	28.6066	28.0339	27.9935	27.0676	27.3543	27.4654	27.3161	27.4239	26.9389	27.4408	27.6881	27.3241	27.0977	27.3023	27.1957	27.4626	27.0592	27.0727	27.528	27.2243	27.8196	27.4748	27.5018	27.3038	27.6553	27.3046	27.7305	27.0087	27.8544
1753	LGALS9	11	6	0.138463	0.410589	0.641774	28.2345	27.6101	NA	27.5455	28.8288	28.0153	27.7137	27.1718	27.9362	27.3094	28.1053	27.6261	29.165	27.3526	28.5911	27.5228	28.3447	28.8515	28.2792	28.3903	27.3539	27.1822	27.7728	27.6461	27.8989	27.8136	27.7042	27.4445	28.1771	27.7437	27.8932	27.1844	25.3037	27.4234	28.7964	27.5442	28.1345	26.642	27.8862	27.5484	28.0839	26.5809	29.2093
1754	STXBP3	14	14	-0.11222	0.269382	0.500903	25.8987	25.5701	26.4434	26.8722	26.1392	26.3649	25.8387	25.9807	26.0249	26.2728	26.3615	26.864	26.652	26.0532	26.256	25.8856	25.855	25.6575	26.0716	25.8169	25.7149	26.4373	26.3856	26.3025	26.0588	26.5024	26.0469	27.1805	NA	26.257	25.9996	25.4263	26.0136	26.5936	25.4543	25.8615	26.293	26.343	26.0266	26.437	26.5938	27.1279	26.4551
1757	AP3B1	27	20	-0.0901154	0.318729	0.555059	28.1299	27.381	28.3652	28.409	29.2165	28.3595	28.3378	27.9624	27.97	27.7136	28.57	28.2898	28.4338	28.4782	28.3489	28.0734	28.3571	28.356	28.4523	28.3939	27.9343	27.4946	28.1557	28.0871	28.0594	28.1147	28.1831	28.2142	28.2653	28.2853	28.2422	27.6748	28.3091	28.245	29.183	28.1656	28.5085	28.1862	28.0556	27.9676	28.7412	28.2058	28.6629
1759	PSMD11	24	24	-0.0246749	0.733128	0.867772	29.6379	29.404	30.0016	29.1551	29.7289	29.5245	29.4985	29.2115	29.7458	29.6693	30.2249	29.4574	29.6866	29.6095	29.8051	29.9873	29.8802	29.8853	29.6729	29.7543	29.4506	29.6476	29.4734	29.5846	29.5844	29.7062	29.7807	29.611	29.1968	29.7623	29.5523	29.3361	29.9806	28.8682	29.865	29.6338	29.9502	29.4497	29.6767	29.6823	30.3585	29.497	29.7283
1760	PSMD12	25	25	-0.0245545	0.746451	0.87602	28.6633	29.0041	29.747	28.7673	28.9836	28.8118	29.2587	28.9971	29.234	29.1806	29.2671	29.603	29.1953	28.9451	29.2172	29.5942	29.1625	28.9964	29.1086	29.3586	28.976	28.9786	29.0031	28.8652	29.0606	29.3311	29.0359	28.8216	28.9636	29.1891	29.2817	29.3073	29.9071	28.8361	29.3005	29.357	29.1712	28.2693	29.3989	29.0963	29.4378	29.1204	29.074
1761	PSMD9	10	10	0.0776331	0.27719	0.509244	27.8376	28.2659	27.6564	27.4164	28.1353	27.5588	27.9446	28.3718	27.792	27.9016	28.3754	27.6082	28.3372	28.2386	28.0254	28.0891	28.278	27.8195	27.7893	28.1078	28.1048	27.8736	28.0065	28.4045	27.7527	28.274	28.0023	28.1672	28.2829	28.0258	28.1053	28.5106	27.7612	27.9534	28.3102	28.0477	28.4406	28.2646	28.1155	28.2975	28.2985	27.6657	28.3964
1762	PGRMC1	14	13	-0.123097	0.399734	0.634882	28.5997	28.5783	28.0551	29.1504	30.6729	29.6343	28.8643	29.2516	28.928	29.051	29.9351	29.029	29.5813	28.9124	28.6406	28.2928	29.0693	29.1134	28.7143	28.5997	28.2005	29.6054	28.5842	28.0887	29.3372	29.5634	28.9554	28.9782	28.4986	29.1899	29.1506	28.4346	28.5294	29.0933	30.8335	29.9194	29.1547	29.3559	29.1654	29.4386	30.4157	29.2575	29.6698
1766	CLIC1	18	18	-0.236081	0.0183217	0.0865397	31.3888	31.6363	32.0738	31.7769	32.0077	31.4505	31.5068	31.1356	31.7208	31.7998	32.0526	31.6412	32.2497	31.4917	32.2451	31.365	32.1358	31.1492	31.4561	31.7054	31.4792	31.635	31.3698	31.6248	31.261	31.72	31.153	30.9413	31.1849	31.4332	31.4866	31.887	32.3312	32.0821	32.4062	31.7652	31.6892	31.3238	31.9829	32.1024	32.2643	31.5231	32.5997
1767	EIF3F	15	15	0.0944416	0.280237	0.513371	29.4523	29.6913	29.5592	28.8239	29.2505	28.9702	29.4657	29.0928	29.4955	29.79	29.7071	29.2222	29.4855	29.1895	29.2611	29.7513	29.5499	29.5362	29.5307	29.3791	29.3214	30.0539	29.0217	29.0615	29.5648	29.7116	29.5365	29.1207	29.2302	29.7066	29.5812	29.9058	29.6863	28.3872	29.3328	29.041	29.3553	28.7862	29.4594	29.5888	29.8474	29.1147	29.5394
1775	IPO5	48	38	0.105964	0.349621	0.588247	28.9616	29.1743	29.5876	28.6694	29.3753	29.5182	29.2567	28.1822	29.3959	29.8955	29.0592	29.1887	29.5466	30.0424	29.6375	29.6708	29.8541	29.232	29.4215	29.08	29.9058	29.694	29.515	29.086	30.0984	29.3511	28.8804	29.5958	28.9094	29.3192	29.0068	29.6151	29.652	28.3508	29.5936	29.3736	28.3482	28.3171	29.6761	29.875	29.1377	29.1696	29.2607
1777	RTCA	12	12	0.03949	0.727278	0.863497	27.1695	26.1297	28.0027	27.215	26.8334	27.4195	27.3681	26.9793	27.641	27.8179	28.0936	27.9719	27.5131	27.8805	28.1375	28.2577	28.0323	27.5401	27.8104	27.8819	27.5948	26.9618	28.3247	27.8444	27.4675	27.6518	27.3836	28.0251	26.9203	27.491	27.4277	27.1591	28.2482	27.3067	27.326	27.5584	27.5671	26.6974	27.5217	27.6007	27.9235	28.0953	27.6255
1781	AGRN	31	31	0.52149	0.00557741	0.0376207	28.3729	27.8995	26.1496	28.7009	27.7456	27.6647	28.3487	27.3324	28.5332	28.3934	26.9419	30.2873	28.3142	28.0653	27.9705	28.0217	28.5755	28.6381	28.3465	28.9317	28.0355	28.9794	28.5554	28.0962	28.6758	29.1383	29.4117	28.2475	27.2884	28.4148	28.3273	27.9545	26.4166	28.3184	27.5049	27.3043	27.4555	26.3115	28.4015	27.9415	27.6155	30.2827	28.0474
1786	PSMD14	12	12	-0.0625381	0.504612	0.721042	28.7772	28.6558	29.1852	28.3673	28.6909	28.5731	28.3839	28.1724	28.4739	28.403	28.8178	27.9999	28.4961	28.4799	28.2495	28.8923	28.1654	28.4663	28.5949	28.5578	28.1677	28.764	28.3145	28.0762	28.6107	28.7242	28.7348	28.3588	28.2517	28.7979	28.3439	28.2584	28.9185	27.6604	28.4955	28.2755	27.9996	27.3328	28.3044	28.7084	28.8729	27.3249	28.3717
1790	VWA5A	19	19	-0.316747	0.00315687	0.023793	26.4172	27.1928	26.5668	27.9739	26.8557	27.5579	26.8545	27.3534	27.2893	27.2481	27.053	27.094	27.6615	27.0798	26.8655	27.3984	27.1766	26.9264	26.8225	27.2738	26.6294	27.2125	26.4664	26.4895	27.5843	26.2972	26.8491	26.7715	26.6398	27.1976	26.764	27.334	NA	28.1153	27.1019	27.1559	27.1843	26.7626	27.18	26.8765	27.0508	26.7914	27.7956
1793	NOP56	29	29	-0.302915	0.00765605	0.0469316	29.5492	30.2307	29.9012	29.3695	29.5622	29.7462	29.5826	28.653	29.8995	29.8201	29.8975	29.0723	30.3724	29.5758	29.5617	30.3597	29.1416	29.5491	29.3222	29.2098	29.5219	28.5997	29.027	29.3887	29.3235	29.5559	29.4283	30.0811	29.2753	29.6162	29.7306	30.5116	30.1024	28.9971	29.5183	29.9693	29.5252	29.1055	29.9858	29.9327	30.0748	29.0899	30.6883
1798	KPNA4	16	9	0.505888	9.82306e-05	0.00177104	27.9898	27.3301	27.2409	25.8421	26.7772	26.926	27.6479	26.7402	27.4554	27.8563	27.4002	27.6971	27.6321	27.3153	27.4396	27.1434	27.9617	27.8719	28.0208	27.6169	28.3403	27.9773	27.7197	28.0405	28.4045	28.4787	27.6665	27.5617	27.7704	27.6549	27.9576	27.5116	27.4901	26.3374	27.5473	27.5117	27.8173	27.2843	27.6464	28.2747	27.9632	28.2324	28.4183
1801	MAN2B1	21	21	-0.0391602	0.773502	0.891272	27.852	28.5244	27.2138	27.2494	27.9351	28.0353	27.7793	26.6345	27.6204	27.8505	27.6929	26.7119	27.9828	27.0087	27.9989	27.5173	27.5584	27.4527	27.3427	27.307	27.4895	28.6836	27.2636	27.423	27.8237	27.6912	27.2415	27.2658	27.635	27.8799	27.8856	28.4168	27.3016	27.5985	28.0509	28.1102	27.8425	25.6749	27.2879	27.8308	27.734	26.8511	28.0282
1804	PDXK	19	19	-5.23006e-05	0.999604	0.999604	30.2256	29.8105	29.6096	29.8687	30.6446	29.8827	29.8789	29.083	30.5396	30.2761	29.8349	28.9369	29.8247	30.0637	29.8391	29.9702	29.9924	29.7375	30.3809	30.1807	29.6567	30.7989	29.8421	29.61	29.5457	29.731	29.6658	29.9262	29.8534	29.7529	30.0213	30.0914	29.9946	29.8357	30.9635	30.3539	29.8479	29.1645	30.5258	30.2357	30.2285	30.1312	29.9824
1811	HSPB6	9	9	-0.190034	0.477402	0.701793	27.5153	27.7215	26.5463	30.1973	27.5144	29.2845	29.6307	28.2403	28.9517	29.009	28.8476	31.5792	27.7014	29.7492	27.3939	28.8578	27.0544	28.521	27.4545	29.1286	27.6562	28.457	29.1278	29.8941	28.5419	28.832	29.1439	28.8536	29.2366	27.6869	27.8264	27.7028	26.1073	30.461	NA	29.307	29.1194	28.1615	28.7134	28.8966	28.7852	30.6367	27.6741
1814	COPE	18	1	-0.0755016	0.315444	0.551426	28.8809	28.9725	29.2845	28.4739	29.5969	28.8925	29.1618	28.3442	29.2458	29.33	29.1776	29.3797	29.117	29.3718	29.2431	28.9006	29.4564	28.9721	29.1667	29.1984	29.3917	29.1942	29.0648	28.8086	28.6513	28.909	28.9339	28.7324	28.6974	28.9891	28.995	29.2073	29.166	28.7626	29.3721	28.7556	29.039	28.5637	29.1672	29.3813	29.1859	28.5073	29.2567
1815	AP3D1	26	26	-0.0086155	0.926138	0.961698	28.9557	28.4982	29.2438	28.9391	29.8426	29.1569	29.2256	28.5464	29.165	28.8635	29.5205	29.4108	29.1121	29.127	29.092	28.9247	29.4123	29.161	29.0619	29.32	29.141	28.282	29.359	28.9086	29.0076	29.0113	29.0452	28.7659	28.92	29.1956	28.7488	28.5101	29.327	28.9879	30.1801	29.2034	28.7346	28.1644	29.0727	28.859	29.4976	29.4767	29.0796
1822	PDCD5	8	8	0.205165	0.0849031	0.23444	27.2324	26.7264	28.0693	26.7331	27.8127	27.5844	27.5427	27.2046	27.1519	27.7325	27.9474	26.8633	28.0769	27.5956	27.5805	27.3592	28.4284	27.7209	27.2382	27.8247	26.9912	28.0108	27.2773	27.5235	27.6566	27.3116	27.9518	27.6613	27.1077	27.7892	27.2617	26.4847	28.0583	26.5396	27.6415	27.6634	27.1323	26.9606	27.072	27.4225	27.7152	27.193	27.9448
1823	PRMT5	17	17	-0.0907604	0.442481	0.667144	27.4075	27.4941	28.5258	27.3787	27.7471	27.5906	27.1845	26.8855	27.3934	27.7622	27.5688	27.6429	28.08	28.2031	27.9788	28.3731	27.8576	27.6898	27.4092	27.4777	27.1637	27.1381	27.1602	29.2313	27.9437	28.2593	27.7426	27.7589	27.9505	27.4535	27.4109	27.9192	28.349	27.0223	27.8383	27.6151	27.0399	NA	27.5061	27.8624	27.6002	27.428	28.3225
1824	SLC9A3R1	23	23	0.597474	0.00133614	0.0125365	28.6066	28.1202	27.7114	29.2655	28.9436	28.7561	28.5961	28.9424	28.4065	28.2185	28.8847	27.7599	29.3419	27.9567	28.3157	27.6422	29.1691	31.2356	28.6473	28.4617	28.3912	29.7129	28.4612	29.4685	29.5569	28.4773	28.3813	28.7393	28.7852	29.6194	28.7611	28.5091	27.8549	29.5854	29.4058	28.8979	28.8879	29.3578	29.0882	28.3412	28.8537	27.964	29.4448
1826	TPP1	12	12	-0.0410492	0.792978	0.900177	32.5549	31.9281	30.2942	29.7376	29.8404	31.0353	30.5991	30.5123	30.4372	31.4775	30.4108	31.5692	30.1211	30.6027	30.8649	30.9196	30.1282	31.0467	31.3878	30.7963	30.2005	31.5594	30.8895	30.3002	30.9536	30.907	30.8893	30.3948	31.508	31.2201	32.6745	31.8214	30.5087	29.8474	30.784	31.016	31.4503	30.8046	30.7225	31.7487	30.3928	31.0701	30.5336
1827	TCERG1	19	19	-0.219701	0.0402782	0.14272	26.3507	26.415	27.2822	26.1734	26.8174	26.7247	26.408	26.3443	25.8505	27.0718	26.7662	27.0958	26.7514	26.2012	26.3164	25.9871	26.0625	26.0895	26.472	26.2251	26.4563	26.1398	25.8334	26.0786	26.8131	25.8309	NA	26.8304	25.7808	27.0892	26.5574	27.0376	26.9892	26.7031	26.5153	26.3934	27.0131	26.9285	26.48	27.3495	27.1724	26.6918	26.8092
1831	PSMA7	13	13	-0.150574	0.0611266	0.188927	30.0505	30.4733	29.8872	29.785	30.0728	29.9197	30.0487	29.4319	30.0435	30.1634	29.8991	30.1917	30.333	29.5714	30.0851	30.4833	29.9408	30.2231	29.4872	30.1059	29.6095	30.3946	29.8418	29.955	29.6355	30.0219	29.3863	29.7113	30.0571	29.9506	30.1585	30.5531	30.1974	29.9138	30.4563	30.1169	29.9618	29.6234	30.1771	30.3921	30.2299	30.1007	30.2256
1848	PPP1R12A	25	25	0.21229	0.0393821	0.140902	28.0271	27.9462	27.9872	28.451	28.0217	28.7172	28.0867	28.7193	28.4707	28.3149	28.8456	28.8371	28.4396	28.3058	28.5071	27.6257	28.6986	29.0029	28.522	28.5797	28.7324	27.8382	28.9338	28.6037	28.2284	28.0943	29.0023	28.7612	28.6498	28.6991	28.561	28.0821	27.7547	29.1531	28.3549	28.7489	28.7553	28.8049	28.5448	28.1177	28.3209	28.8402	28.7233
1851	XPO1	46	46	0.00948123	0.916032	0.959413	30.214	29.7704	30.8879	29.7524	29.7664	30.0851	30.1647	29.9147	29.992	30.482	30.24	30.6579	29.6039	30.104	30.1683	30.1932	29.9489	30.3735	30.0146	29.9598	30.3942	29.7359	29.9507	30.0407	30.1293	30.5123	29.6983	30.3695	29.8678	30.1011	29.9249	29.5517	30.6972	29.0593	29.6717	29.9422	30.0054	29.294	29.8783	30.3004	30.1853	30.3159	29.6671
1857	PFAS	31	31	-0.650039	0.000427353	0.00516226	27.7125	29.1186	26.6175	26.4454	28.2049	27.5517	26.8351	27.9486	28.2744	28.1671	27.4467	26.3936	28.1412	28.6416	27.4281	28.7547	26.8826	27.8661	26.6796	25.7613	27.2596	27.8048	27.2083	27.282	27.4143	27.0826	27.1012	26.629	27.7655	27.1638	27.9969	29.0304	27.3324	26.993	28.5474	27.7856	27.1449	26.9313	28.3041	28.2632	27.8415	26.0657	28.1935
1867	SCAMP2	4	4	-0.0755959	0.517389	0.729662	27.0661	26.2058	27.4859	27.1108	27.4848	27.2488	26.7235	27.1183	27.1788	26.7249	27.9877	26.9663	27.5667	27.0019	27.4686	NA	27.1662	26.6851	27.4317	27.3223	27.1155	26.2312	27.2967	26.807	26.9754	26.6309	26.9767	26.8327	26.8134	27.352	27.4647	26.9685	27.7856	27.733	27.8199	27.3562	26.7238	27.2385	27.874	27.2517	27.7002	27.422	28.2898
1868	ARPC1B	4	4	0.38746	0.00581575	0.0379261	28.0692	27.8176	28.6879	28.5122	28.4962	28.442	28.1933	27.8493	28.4315	28.2003	28.4079	27.5003	28.4462	28.1168	28.5259	27.9421	28.761	28.3908	28.8494	29.1701	28.2495	28.8736	28.7858	28.1732	28.5483	28.87	28.2863	28.1921	27.4705	28.7807	NA	27.8368	NA	28.3155	28.7614	28.6468	NA	27.4945	28.8	NA	NA	26.0103	NA
1869	ARPC2	25	25	0.217393	0.00585518	0.0380483	31.3599	31.4141	31.0096	31.4831	30.5338	31.1846	31.6305	31.3097	31.4091	31.3524	31.201	31.2295	30.8281	31.1836	31.3601	30.8693	31.4891	31.276	32.1578	31.3106	31.4466	31.6988	31.5197	31.7164	31.2144	31.1472	31.4005	31.3078	31.6488	31.3402	31.6546	31.6603	31.4107	31.2766	30.9816	31.3961	31.5138	31.0436	31.6253	31.5077	31.4846	31.1343	31.0945
1870	ARPC3	10	10	0.103935	0.407165	0.64046	29.9327	30.0541	30.1256	30.9141	30.341	30.2463	29.7722	29.0145	30.129	30.0259	30.4035	28.1568	30.3623	29.246	30.7166	30.1085	30.4354	30.3277	30.2519	30.327	30.256	29.9401	30.0757	29.7636	30.2084	29.8325	30.0009	29.9772	30.0584	30.4456	30.3406	30.2317	30.2783	30.5779	30.6664	30.463	29.8987	28.8032	30.1874	30.2147	30.8955	29.8007	30.8049
1871	PGRMC2	7	7	-0.162578	0.0962573	0.256192	28.447	28.5733	28.0973	28.3342	29.157	28.1292	28.3494	27.9525	28.6483	28.0193	28.8325	28.2824	28.7993	28.4716	28.2636	28.5333	28.4323	28.0288	28.0102	28.108	27.8978	29.3176	28.2146	28.6128	28.1164	28.3926	28.3186	28.2553	28.2403	28.439	28.5696	28.7353	28.3732	28.3342	29.2217	28.411	28.4315	28.2804	28.7752	28.2553	28.9929	28.3476	28.9061
1874	PFDN6	6	6	-0.117371	0.418757	0.649869	26.805	27.3421	27.9865	26.8509	27.9853	26.7383	26.9601	NA	26.8028	27.9632	27.4709	26.6899	27.7684	26.3202	27.6621	27.269	27.7331	27.1093	26.7131	26.773	27.2139	27.8767	26.7549	26.8775	27.5707	26.7584	27.2854	26.8197	26.2248	27.0532	26.5524	27.3852	28.1396	27.3123	27.9495	27.2156	27.0877	25.1531	26.8832	27.8476	27.5621	27.013	27.8238
1876	LAMA5	95	93	0.486846	0.121619	0.297812	30.6021	30.8858	28.3067	31.5555	27.8206	30.6483	29.7595	30.7163	30.5652	29.4596	28.0198	33.3063	30.2912	29.4317	28.0714	30.814	28.6378	30.8165	30.477	30.4666	29.058	29.6334	30.6909	31.7604	30.1683	31.3091	30.9892	31.6208	30.7168	30.7407	30.6432	30.9807	27.9455	31.4695	27.4922	30.7878	30.2948	30.5968	30.7686	29.6272	28.4371	33.3067	30.4093
1879	CLIC2	14	14	-0.284658	0.137264	0.318383	28.0191	28.5401	26.4253	28.3724	27.8716	27.7684	27.6244	27.835	27.8224	27.0996	28.3487	29.892	28.7523	27.4597	28.0218	27.8145	27.3395	27.9418	27.4567	27.3528	26.2351	26.9006	27.6819	28.1472	27.5677	28.155	27.5966	28.5876	28.0985	27.7338	27.8574	29.0327	25.6783	28.4597	27.9506	28.3951	28.1018	28.2929	28.2804	27.2816	28.1272	29.4848	29.0319
1882	SURF4	6	6	0.11744	0.471354	0.695124	28.8776	26.4416	28.9047	27.7176	28.7201	28.2918	28.5908	28.017	28.0564	28.4963	27.9245	29.1369	27.545	28.7871	27.385	28.3293	27.7342	28.2623	28.5737	28.6969	29.2273	28.2806	28.6695	27.7372	27.6943	28.7973	27.2863	28.3363	28.0413	28.791	28.1622	27.2704	29.3567	27.5546	28.0666	28.2138	27.8156	26.996	27.4542	28.061	28.0084	29.9164	28.6833
1887	PMM2	13	13	-0.218274	0.0547914	0.177085	27.5036	27.8164	28.712	27.5655	28.4042	27.7212	27.9058	27.3729	28.1633	27.6616	28.2878	27.1585	28.2593	27.9022	27.638	27.5365	27.7669	27.0664	27.9275	27.648	28.072	28.2973	27.6078	27.6414	27.5789	27.505	27.3218	27.4713	27.284	27.5597	28.0917	27.4985	29.024	27.799	28.393	28.3234	28.4102	27.0828	28.2353	27.8589	28.471	27.1251	28.2613
1891	PPM1G	14	14	-0.0985522	0.421693	0.653683	27.1459	27.649	28.1526	NA	28.1655	27.5696	27.1635	27.3668	27.0697	27.3122	28.1411	27.1372	28.1162	27.6927	28.1093	28.0309	27.5927	27.9675	27.0312	27.5828	27.8895	27.6799	26.954	27.2342	27.8059	27.0924	27.2193	27.2257	26.6752	27.6485	27.7866	27.7112	28.2726	27.5571	28.1332	27.6529	27.6441	28.0247	27.5253	28.1341	27.9554	26.5682	28.6286
1893	EIF3D	20	20	0.0865775	0.289378	0.52155	28.3909	28.5504	28.6754	28.3551	28.472	28.0047	28.5666	28.0864	28.4053	28.5415	28.6638	28.4904	28.721	28.6195	28.7928	28.8423	28.895	28.8019	28.9001	28.6274	28.4351	28.7924	28.2442	28.4585	28.6362	28.8918	28.6344	28.2379	28.2846	28.5847	28.9408	28.7616	28.7788	27.7283	28.6679	28.6626	28.7178	28.0081	28.8214	28.7915	29.1258	28.8188	29.0523
1898	STX7	10	10	0.1827	0.0568146	0.179214	29.2882	29.2559	28.2472	28.8824	28.2819	29.1783	28.564	28.8843	29.0113	28.5434	29.21	29.2751	28.5858	29.1074	29.0647	28.7555	28.9884	29.1611	29.0175	28.8454	28.8615	29.3578	29.5429	29.1539	29.0015	29.0209	29.0824	29.0555	29.0821	29.4417	28.8459	29.4055	28.8346	28.8656	27.7268	29.2541	29.309	29.0142	29.0762	28.9221	28.6836	29.0056	27.9674
1908	YKT6	11	11	0.0283223	0.813017	0.910296	26.943	26.2054	27.6003	26.7893	27.2855	28.028	27.9635	28.4492	27.2054	27.5336	28.3881	27.1266	27.0668	26.9876	27.2822	27.3077	27.1761	27.644	27.3866	27.4707	27.3893	27.8697	27.4977	27.1558	27.5288	27.1655	27.3841	27.2786	27.0953	27.3484	27.5728	26.5872	27.5324	27.0632	26.5334	27.8899	27.7834	27.3328	27.3633	27.4531	28.3428	27.0935	27.0837
1909	ARPC5	9	8	0.261526	0.0399818	0.142281	29.8439	29.8302	29.6166	30.1731	29.7915	29.8509	29.7636	29.7211	29.9746	29.683	30.0866	27.9132	29.9313	29.3464	30.1573	29.3325	30.1466	29.6593	30.4915	30.1494	29.9185	30.3782	29.7452	29.7486	29.8014	29.4444	30.0942	29.4399	29.7215	30.04	30.2993	30.1659	29.8264	29.8997	30.1418	30.3888	30.4093	29.7886	30.2548	30.2683	30.3949	28.5985	29.8311
1913	DHX15	38	37	-0.222499	0.00967851	0.0554479	29.3938	29.6048	30.348	29.0966	29.7182	29.4819	29.7231	29.5315	29.4922	29.8355	30.0196	29.3281	29.6468	29.5712	29.6066	30.2034	29.7175	29.5916	29.2618	29.1367	29.1104	29.382	29.0976	29.1606	29.7906	29.4663	29.4436	29.5233	29.1901	29.3882	29.5801	29.8998	30.4	28.9615	29.8548	29.6245	29.6386	29.0511	29.6153	29.8621	30.2502	29.7606	29.9031
1919	PRPF4	10	10	0.00126326	0.991633	0.996044	26.0198	26.0483	26.723	NA	26.5462	25.9401	NA	26.1901	25.3127	26.4083	26.1542	26.1218	26.3033	25.8892	26.4319	26.2915	26.7419	26.1139	25.3327	25.5183	25.587	25.34	25.4479	25.7289	26.9208	26.5805	25.8078	26.6832	25.7611	26.6757	25.6409	25.9604	26.9811	NA	26.2205	25.9778	26.192	NA	25.554	26.1984	26.302	25.7874	26.0638
1921	DYNC1LI2	19	19	0.0846894	0.405896	0.640173	27.8062	27.8803	28.0269	28.2089	28.7758	28.4485	28.4054	28.0752	28.1814	28.4778	28.4447	28.5454	28.4323	28.531	28.3993	27.4217	28.4376	28.0543	28.2825	28.3229	28.5467	28.1077	28.4703	28.534	28.1181	28.6301	28.4539	28.4876	28.395	28.3904	27.7871	26.6158	28.1831	28.1899	28.5997	27.9484	28.5733	28.1282	28.2655	28.309	28.1614	28.5391	28.156
1922	PSMD3	33	33	-0.062395	0.374116	0.605632	29.295	29.141	29.9173	29.1559	29.5854	29.2948	29.4696	29.298	29.4607	29.5259	29.9164	29.1357	29.3808	29.2641	29.4343	29.6959	29.6229	29.3578	29.3821	29.5167	29.0718	29.2644	29.1746	29.248	29.4423	29.4408	29.4819	29.4639	29.2377	29.5154	29.5942	29.3948	30.0907	28.9773	29.6607	29.5954	29.5576	28.8926	29.6143	29.5926	30.1548	29.3719	29.5092
1928	TGFB1I1	20	20	-0.0424409	0.877808	0.944047	26.9767	NA	27.2606	27.9859	25.2723	28.1	26.8648	27.3132	27.0944	27.8491	25.6815	31.21	27.7681	28.73	28.0791	27.2992	26.6641	26.7613	27.3166	27.3306	28.5956	26.7033	27.8566	28.2707	27.884	27.9104	28.0045	27.5334	28.0723	28.0568	27.9744	NA	27.4196	27.6303	25.7672	28.3228	26.8017	26.657	26.7053	27.2946	27.1929	31.2235	26.7003
1931	HNRNPR	31	23	-0.0365397	0.606697	0.789804	30.5165	30.7896	31.1798	30.4827	30.9537	30.9794	30.5995	30.2308	30.6941	30.9328	30.9146	30.7763	31.0519	30.848	30.993	30.9707	30.9949	30.7309	30.7185	30.7656	30.6915	30.1182	30.6725	30.5968	31.1749	31.0452	30.734	30.9436	30.5961	31.0044	30.4071	30.7325	31.4127	30.3431	31.0767	31.1459	30.7092	30.3099	30.8118	30.9713	31.0328	30.8333	31.1146
1933	TXNL1	16	16	0.0393482	0.687022	0.841796	28.5004	28.5377	28.4497	28.3464	27.6031	28.2912	28.4685	28.6126	28.9736	28.8241	28.506	28.6989	28.5967	28.7797	28.5005	28.8107	28.9095	28.9404	28.4057	28.581	28.1628	28.0771	28.6533	28.8029	28.9792	27.8069	28.3444	28.7522	28.2603	29.0817	28.9752	28.9271	28.5021	28.7077	28.1562	28.9687	28.7842	28.4993	29.3603	28.8759	29.0826	28.192	28.6605
1934	TPD52L2	15	15	-0.132805	0.258807	0.48815	29.7678	30.1569	29.5585	29.4381	30.2086	29.9702	29.4949	28.8467	30.7309	29.9841	30.3566	29.9263	30.4394	29.7502	30.2093	29.6285	30.0683	29.3248	29.6226	29.8737	29.9883	30.7363	29.5669	29.5682	29.8335	29.4931	29.9824	29.3514	29.8072	29.7024	30.0772	30.4156	29.8494	30.0007	30.6049	30.1703	29.9187	28.9271	31.0543	30.136	30.4208	29.9185	30.5777
1938	AKR7A2	9	7	-0.196492	0.0323712	0.126931	28.7403	29.2038	29.6273	29.4786	29.0451	29.3834	28.9287	29.1659	29.2754	29.0225	28.9274	29.2767	28.85	29.3564	28.9572	28.3985	28.8967	28.4753	29.0141	29.0683	28.7534	29.0931	28.798	28.9405	28.7761	29.3599	29.0141	28.815	28.7656	28.847	29.0717	29.9792	29.7876	29.5825	29.4119	29.6665	29.8314	29.2918	29.814	29.5813	29.5865	30.004	29.3853
1939	EPB41L2	48	1	0.321519	0.0433726	0.1507	29.8583	28.8269	28.602	30.8917	29.5061	30.6445	30.4155	30.2769	29.9684	29.5738	30.2521	31.2848	29.5561	30.8292	30.3632	29.9747	30.2087	30.6969	30.1052	30.5418	30.3899	29.7517	30.5765	31.1571	29.6865	30.4019	30.4013	30.5251	30.5988	30.3633	29.7998	28.218	29.0408	31.0994	29.6742	30.811	30.8489	30.8795	30.457	30.0466	30.6403	31.2864	29.9289
1941	LAMTOR5	5	5	0.113091	0.371119	0.602094	27.9936	28.1345	26.5639	27.5438	28.3438	27.4442	27.7182	27.4953	27.3887	27.3514	27.8142	26.8231	28.276	27.3319	27.7807	26.9398	27.7966	27.7715	27.7864	28.0674	27.8038	28.6309	27.3601	26.9233	27.6387	27.7496	28.1862	27.0896	27.2217	27.5331	27.7829	27.4842	26.5514	27.1802	28.0721	26.9827	27.4519	27.2738	26.7589	26.7979	27.5416	27.351	27.5992
1945	XPOT	26	26	-0.0570929	0.82266	0.914138	26.4452	24.7526	28.3515	25.9329	26.8527	29.6636	26.601	25.7041	25.602	28.0241	28.0421	27.4959	25.6845	26.8265	27.5003	26.5306	26.9762	28.1243	26.8754	26.1483	26.2341	26.0257	26.2322	26.712	27.4155	27.5497	26.0838	26.5915	NA	27.8217	26.9929	25.6901	28.6272	26.4557	27.165	29.7677	26.3339	26.2548	26.3108	28.0514	28.2718	26.8467	26.5415
1946	TIMM44	15	15	-0.118919	0.412364	0.643204	26.6561	26.4089	26.8528	26.2324	27.9684	26.6341	25.8862	NA	26.0361	27.3872	27.1167	27.4277	27.8653	26.5713	27.3525	26.5207	26.7214	27.3651	25.6893	26.7312	26.371	26.7398	26.3509	25.6891	27.2133	27.3057	26.9021	26.8983	26.5709	26.9923	26.6608	26.4442	27.2718	25.1062	27.7116	26.7881	26.4809	26.6614	26.2277	27.0092	27.1371	27.1378	27.7218
1954	ASNA1	12	12	-0.0357525	0.627978	0.802537	27.1887	27.033	27.7986	27.5609	28.1196	27.8082	27.8342	27.3395	27.5643	27.7182	27.8266	27.8617	27.815	27.4032	27.6892	27.075	27.5952	27.4242	27.0982	27.7285	27.1614	27.7991	27.7615	27.4159	27.6241	27.831	27.3204	27.6433	27.5483	27.7561	27.4486	26.885	27.58	27.5032	28.0847	27.6206	27.9535	27.3629	27.4759	27.6983	27.9643	27.3562	27.9138
1955	ACTN4	77	41	0.160859	0.0824538	0.230095	34.1342	34.0377	33.6413	34.3808	33.7744	34.1455	34.1413	34.3508	34.2729	34.0258	34.1085	35.0964	34.2864	34.2736	34.2965	34.3102	35.3353	33.9266	34.263	34.5312	34.2425	34.1803	34.2163	33.9841	34.3447	34.1751	35.1114	34.1862	34.0447	34.1201	34.2108	34.1914	33.7909	34.4704	33.9665	34.3379	34.2243	34.1493	34.3523	34.0509	34.1299	34.9861	34.2524
1958	AP1G1	23	23	-0.188097	0.0352399	0.13168	28.2294	28.3591	28.4658	28.2544	27.7157	27.857	28.5385	27.9617	28.4569	28.2956	28.5179	28.4092	27.6566	28.6097	27.9276	28.2896	27.7555	28.0259	28.3465	27.6059	28.1419	27.7736	28.0582	28.5803	27.6468	28.711	27.9329	27.747	28.0979	27.8123	28.2631	28.6167	28.4044	27.9466	27.3465	27.8216	28.3598	27.5025	28.6717	28.2554	28.7315	28.3978	27.7037
1960	SYNGR2	5	5	0.0913484	0.424517	0.655003	28.146	27.3999	28.2176	26.9453	28.2045	27.9546	27.8696	28.183	28.5058	27.8886	28.2405	27.7391	27.7316	27.3847	28.4447	27.467	27.743	28.1741	27.8792	27.6877	27.9455	27.9268	27.7679	27.6263	NA	28.4459	27.4519	27.945	28.0521	28.3402	28.2763	27.7964	28.2558	28.0782	27.9508	27.6438	28.0611	27.9751	28.6504	28.3243	28.1422	27.6041	27.0338
1961	SGTA	10	10	-0.417086	0.00750258	0.0464554	26.3484	26.3731	27.0723	26.5822	28.5483	26.8506	26.6451	26.7523	26.3687	27.0602	26.7727	26.9038	26.939	26.4571	27.3348	26.8455	26.3902	26.5968	26.2113	26.2338	25.8848	NA	25.6892	25.5483	27.1943	26.3104	26.0873	26.2276	NA	26.6164	27.0482	26.7049	27.4547	25.7096	28.5098	27.2767	26.5424	25.8256	26.0628	26.6568	26.5527	25.5211	27.0598
1963	NARS	24	24	0.0836695	0.515325	0.727867	28.8645	29.579	29.9642	29.0786	29.2319	29.4821	28.9807	28.5035	29.1559	29.2096	29.1986	29.6672	29.7135	29.6673	29.424	29.2652	29.9311	29.6674	28.9689	29.1956	29.008	28.9749	29.0564	29.4622	29.7067	29.0592	29.25	29.4717	29.1238	29.422	29.3285	29.4558	30.0107	28.7726	29.2433	29.4259	28.6049	26.5614	29.178	29.4632	29.4035	28.9743	29.9024
1965	NUDT21	10	10	-0.0630139	0.483424	0.705445	28.8449	29.5904	28.996	27.8673	28.0265	29.0054	28.866	28.863	28.7141	29.2531	29.1092	28.8434	28.7609	28.4378	28.7675	28.81	28.7045	28.874	28.6321	28.5993	28.8571	29.489	28.451	28.763	28.9726	28.5655	28.6651	28.6856	28.4188	28.5704	28.9581	29.3874	29.3947	28.8298	29.0158	29.1083	28.8192	28.4831	28.854	29.2407	29.419	29.0522	29.1218
1966	LANCL1	14	14	-0.142605	0.340644	0.580759	26.2531	26.7584	26.9095	27.4834	26.3868	26.892	27.7134	26.7255	27.1164	26.8147	27.2703	28.4619	26.8168	27.0019	27.2953	28.8082	26.4243	26.8242	26.5228	26.8854	27.3103	26.7806	27.0315	27.4448	26.9607	27.0454	26.9764	26.9142	27.1936	27.5268	26.7717	27.6962	26.6308	27.1694	27.3762	27.0531	27.2405	26.7133	27.7814	26.8131	26.2282	28.3605	26.8513
1971	CALU	21	21	-0.035148	0.778792	0.894419	30.6267	30.1522	30.4211	29.7656	31.0525	30.8835	30.2113	29.4727	30.6269	30.9109	30.9318	29.8665	30.3909	30.962	30.7554	30.431	30.7879	30.1651	30.0115	31.1807	30.8847	31.0188	30.8412	29.8266	30.1564	30.6212	29.7619	30.2602	29.8602	30.5846	30.6863	30.3062	30.6273	29.7065	31.0129	30.905	30.2317	29.2431	30.8739	31.1672	31.1223	29.9027	30.1884
1973	AHCYL1	16	9	-0.758312	1.54981e-08	1.67653e-06	30.5821	31.0488	29.9746	30.1082	31.7726	30.379	30.7159	30.3913	30.6926	30.2273	29.9482	30.3269	30.5864	30.885	30.4801	30.4055	29.3899	29.7241	29.7828	29.8728	29.3649	29.0096	29.5051	29.9021	29.6663	30.3221	29.4989	29.7046	30.6461	29.8104	29.312	30.9422	29.7873	30.1844	31.506	30.1084	30.4062	29.7915	30.0702	31.0064	30.0156	30.3373	30.8406
1982	GMFG	8	6	0.0859372	0.44764	0.671845	28.762	28.6164	28.8854	28.3118	28.0708	28.236	28.5626	28.829	28.9834	28.3166	28.6868	28.2471	28.4659	27.794	28.6208	28.2571	28.7772	28.4883	29.6362	28.5787	28.2642	28.9031	28.1066	28.7687	28.551	28.2399	28.3446	28.1632	28.5051	28.3888	29.432	29.0892	29.5526	28.5098	28.4922	28.6387	28.7135	28.8335	29.3935	28.4891	28.8778	29.1805	28.7107
1985	PRPSAP2	16	15	0.00230873	0.986863	0.99528	26.4493	27.5101	26.6711	27.4756	26.2896	27.3455	27.116	26.7332	27.4828	27.234	28.328	28.0069	26.3777	27.1987	26.4727	26.8272	27.5609	27.3703	27.4296	26.5324	26.4697	27.6064	27.4917	27.3748	27.2332	27.8333	26.9788	27.3314	27.3181	27.5116	26.8038	27.3319	26.7525	NA	27.4882	27.2706	26.7651	26.2819	27.2415	27.2708	29.0164	27.7805	27.2224
1986	SMARCA5	35	24	-0.179171	0.201142	0.416554	28.4982	28.5178	29.1081	27.4678	28.4296	28.6177	28.5877	26.8219	28.1949	28.7867	29.0162	26.6917	28.4002	28.4773	28.7592	28.6776	28.1902	28.9782	28.0459	28.365	28.4311	27.5276	27.7716	27.9215	28.4371	28.3176	28.06	27.8784	28.0538	28.8191	28.4299	27.9209	29.3942	27.3222	28.4885	28.9316	28.5772	28.2359	28.4675	29.0134	28.962	28.0782	28.3015
1989	OPA1	39	39	0.277667	0.0577991	0.181077	28.3945	27.6117	27.9546	28.2462	29.0749	28.5455	28.3408	28.2515	28.3584	28.4845	28.6366	28.4816	28.6915	27.8808	28.2055	28.5243	28.4274	29.3267	28.3699	28.815	28.9781	28.4915	28.2727	27.5662	28.9896	29.1355	28.3264	28.3757	27.9195	30.3045	28.5046	27.426	27.8637	28.2328	28.7413	28.5609	28.7937	28.4202	28.0576	28.4785	28.7296	28.4509	28.6942
1997	SNX3	12	10	0.200219	0.0369033	0.13573	28.7372	28.5105	28.405	29.3182	28.7588	28.8198	29.3018	28.9532	28.7502	28.9505	29.1234	28.7786	28.5065	28.7679	29.3047	28.5461	29.1776	29.0975	29.2103	29.2135	29.0586	29.1976	29.2139	29.1403	28.852	28.8808	28.7877	28.683	29.1083	28.8077	28.7992	27.6845	28.2597	28.3229	28.4025	28.4499	28.2534	28.9124	28.5461	29.0117	28.9527	27.8778	28.4789
2000	SORBS3	24	24	-0.00900797	0.960045	0.985224	26.2094	26.6939	26.4181	28.1885	26.8324	28.2032	27.8045	27.6587	27.41	27.4599	27.4245	29.8042	27.4344	28.4692	27.9731	27.4752	27.2913	27.2273	27.7913	27.4932	27.7738	27.2096	27.3585	28.4673	27.0761	28.0526	27.8612	27.8582	27.9633	27.8985	27.3587	26.7424	26.016	28.1405	NA	27.7389	27.6186	27.6211	26.5461	27.1912	27.1075	29.9375	27.3959
2001	SYNCRIP	19	5	0.156688	0.0452663	0.155307	29.9144	29.5825	30.1166	29.2964	29.6964	30.0441	30.0654	29.6608	29.9131	29.9803	30.2828	30.0014	29.8713	30.105	30.3655	29.8984	30.3184	30.6119	30.1361	30.2792	30.3147	29.5923	30.0149	29.8276	30.4317	30.2347	29.985	29.7225	29.9725	30.3414	30.3326	30.135	30.3689	29.4142	29.6812	30.1136	29.8293	29.7184	29.9743	30.0222	30.4995	29.715	29.9256
2006	PLOD3	22	22	0.704429	0.000355475	0.00453971	28.1326	25.1707	26.945	26.9056	27.5611	28.221	NA	27.6276	26.5905	26.9991	27.8663	26.9335	27.918	25.704	27.4421	26.8628	27.8551	28.0016	28.018	28.2028	28.7297	28.3615	27.439	26.6855	27.2754	27.7907	27.8787	28.1392	26.6204	27.8924	28.0036	25.7885	27.0241	25.8426	27.4817	27.8679	26.1883	26.2764	26.9717	27.3735	27.7768	NA	27.368
2009	PLIN3	21	21	0.363784	0.00927198	0.05362	29.9201	28.6271	29.2143	29.7628	30.4286	30.2126	29.462	29.3057	29.3813	29.6088	30.6147	29.2731	30.1802	30.1653	29.761	28.6863	30.8658	29.6086	29.85	30.4973	30.4604	30.5735	30.4166	29.8226	29.824	29.4007	29.588	29.8743	29.5589	29.8848	30.1988	28.8339	29.4402	30.0536	30.6549	30.5009	29.7627	29.1897	29.474	29.5585	30.7776	29.0613	30.3065
2014	UGDH	32	32	-1.10304	0.000480344	0.00555568	33.0926	32.5739	30.1413	29.7438	31.7429	29.4171	29.4168	29.6273	33.1503	31.9192	31.7202	29.711	31.4613	31.8433	30.0188	33.5303	29.7859	31.3489	29.5915	30.1325	29.9672	29.7316	30.27	29.712	30.7043	29.3328	31.0962	29.1203	29.7968	30.697	33.1677	32.6846	30.2589	29.7801	31.8368	29.3643	29.4302	29.5282	33.4481	32.062	31.7901	29.6058	31.6427
2018	SNX2	22	20	0.116468	0.0809879	0.228081	29.3212	28.6163	28.9834	29.4655	29.6251	29.4968	29.6392	29.1996	29.1355	29.0793	29.6141	29.3365	29.3632	29.0802	29.2994	29.2927	29.224	29.3366	29.4499	29.4733	29.1902	29.5965	29.1864	29.379	29.5419	29.1918	29.236	29.2275	29.622	29.4754	29.4513	29.2275	29.1351	29.5366	29.664	29.8352	29.9559	29.0402	29.3038	29.2215	29.6916	29.3343	29.1358
2020	USO1	41	41	0.126745	0.254222	0.483468	30.4101	29.8453	30.0928	29.9037	30.98	30.1364	30.299	29.1347	30.4554	30.4763	30.9219	29.6081	30.4343	30.6293	30.3803	29.9171	30.8041	29.9429	30.191	30.4252	30.1014	30.6106	30.4626	30.5561	30.7818	29.8471	30.041	30.5116	29.9256	30.3031	30.5765	30.037	30.346	29.9994	31.3327	30.4093	30.3689	29.2157	30.4824	30.4315	30.6198	29.5647	30.5779
2022	TOM1	18	18	0.113418	0.337337	0.577081	28.1425	27.3596	27.6291	28.3889	28.5349	28.2172	27.8915	27.8564	28.1295	27.8938	28.5756	28.6694	28.4442	28.5911	29.2315	28.0757	28.6425	27.9731	28.3836	28.7506	28.7222	28.9649	27.8504	28.3439	28.0878	27.7831	28.554	28.3019	27.9504	28.3531	28.7335	27.9076	27.8868	28.2341	28.9472	28.4625	28.1881	27.9058	28.6773	27.6833	29.0714	28.4213	28.7318
2028	DKC1	20	20	-0.297091	0.031976	0.125919	28.3205	29.1231	29.0954	27.7034	27.825	28.4705	28.4389	NA	28.3675	28.2867	28.2241	27.7561	28.8392	28.58	28.1061	28.64	28.1537	27.8339	28.1877	27.8111	28.1139	26.9287	27.9067	27.706	28.2906	28.6334	28.0379	28.8789	27.866	28.3642	27.8034	28.9172	29.0298	27.729	27.5661	27.8431	27.6665	27.6077	27.9867	28.2768	28.2386	27.4146	28.7413
2031	DNAJA2	17	17	-0.0228995	0.830785	0.916505	28.1957	27.8062	28.7503	27.9955	28.7013	28.3633	28.5625	27.6665	28.6054	28.7234	29.2548	28.5641	28.7695	28.3456	28.4747	28.5208	28.5994	28.8229	27.9785	28.5875	28.3763	NA	28.2028	28.1101	28.4065	28.7522	28.4589	28.1594	27.974	28.5328	28.3991	28.5053	29.1978	28.719	28.9199	28.7992	28.6846	28.1058	28.899	28.8311	29.0968	27.4718	29.0141
2037	WDR1	32	32	0.0180448	0.771832	0.890772	31.7621	31.7551	32.1061	31.8415	31.7758	32.0295	31.7198	31.888	32.2099	31.7858	31.8854	31.792	31.9642	32.1459	32.1224	31.734	32.3666	31.6256	32.1411	32.0869	31.9887	31.6561	32.189	31.7686	31.8495	32.067	32.0372	31.9397	31.7976	31.8692	31.6571	31.833	32.4382	32.1215	31.8054	32.0206	31.7679	31.6667	32.1598	32.0862	31.777	31.769	31.9423
2042	CPNE3	21	20	0.0502769	0.71773	0.859873	29.3834	28.8195	31.5946	29.0532	28.823	28.885	29.0574	29.0269	28.8674	29.18	29.4147	29.7638	28.8199	29.065	29.3598	29.1717	29.4988	29.5337	29.8805	29.4917	29.2906	28.6918	28.8686	29.4768	29.3877	29.6012	29.6193	29.8143	29.076	29.4336	29.6114	28.9089	31.5166	28.9756	28.351	29.0533	29.3194	28.8948	29.1496	29.2852	29.7045	29.5481	29.0597
2044	DNAJC13	47	47	0.338117	0.0223971	0.0983015	27.515	26.2086	27.5899	27.4441	27.695	26.9221	26.7591	26.9576	27.5959	27.375	27.8911	27.6879	27.6855	27.353	27.8528	27.6573	27.841	28.1577	28.8993	27.7352	28.163	26.8246	27.394	27.5129	27.7394	28.7905	27.3219	27.328	26.3776	28.0073	28.1581	26.8616	27.6814	26.9119	28.0774	27.2614	27.5876	26.1118	27.1828	27.3325	28.4273	27.7566	27.5871
2049	GGCT	12	12	-0.996989	9.67168e-06	0.000317611	27.5372	27.9154	28.8791	27.075	28.3423	28.4905	28.3642	25.8043	27.0593	28.7947	27.568	26.132	28.9151	27.3289	27.636	27.7417	27.0119	27.2776	25.4326	26.4315	27.0912	27.5792	26.289	26.1795	27.9378	26.9528	25.552	26.4928	NA	27.2591	26.9464	28.4721	28.9965	26.9183	28.2147	28.736	28.5456	27.1402	27.662	29.0188	27.6052	26.2271	29.0537
2051	NDUFS2	19	19	-0.216423	0.0116951	0.0634435	28.4025	28.1937	28.3116	28.5518	28.6737	28.2505	28.1828	28.0627	28.4378	28.4424	28.0595	28.4366	28.798	28.4142	28.3237	28.4911	28.1868	28.4438	28.2819	27.7833	27.5389	28.1507	27.9037	27.6907	28.7529	28.3647	28.1315	28.5967	28.0131	28.7547	28.4219	28.2443	28.0723	28.482	28.6625	28.4806	28.1218	27.7285	28.0662	28.1752	28.0819	28.8859	28.6816
2052	NIPSNAP2	10	10	-0.492975	9.16783e-05	0.00168923	28.1342	28.4019	29.1101	28.0066	28.3457	29.7376	28.8424	28.3606	28.7518	28.7377	28.4379	29.2939	28.1006	27.9151	28.1011	28.4371	28.1644	27.8363	27.6606	27.6258	27.8908	27.961	28.4158	27.7254	27.8046	27.7259	28.0352	28.105	NA	27.8653	28.0102	28.864	29.096	28.0291	28.0363	29.5633	28.4571	28.6507	28.5519	28.9124	27.952	27.765	28.2472
2054	PDCD6	11	11	-0.137284	0.249962	0.477838	28.3716	29.1801	29.1378	28.6212	28.4379	28.6417	28.9112	29.4035	28.6233	29.1968	28.268	28.7745	28.62	28.8585	28.6509	28.6587	29.0467	28.2257	28.7623	28.4564	28.3038	29.9971	28.2364	28.1393	28.2089	28.3855	28.2411	29.4232	28.2575	28.3418	28.0764	29.285	28.7818	27.9442	28.3689	28.7456	28.1893	28.8961	28.5862	29.1371	28.2025	28.3222	28.6368
2056	VPS4B	15	11	0.238762	0.0188794	0.0876749	28.8674	27.9364	29.176	29.4812	29.0942	29.1831	29.0686	28.9658	29.0445	28.8572	29.3034	29.1486	29.6327	28.7152	29.3527	29.0994	29.7362	29.441	29.2065	29.1588	28.5933	28.729	29.1774	29.2262	30.1344	28.7917	29.1998	29.3558	28.8909	29.591	28.7018	27.9855	29.1918	29.064	29.2881	28.9437	28.9039	28.256	29.0819	28.5536	29.268	28.5459	29.2906
2057	H2AFY	21	19	-0.325096	0.000429487	0.00516226	31.1425	32.6727	31.4482	31.5058	31.2907	31.5997	31.2881	31.5937	31.2448	31.3781	31.2849	31.5787	31.7725	30.8663	31.0986	31.6106	31.2054	31.0449	31.0787	31.3442	31.1267	30.5426	30.7222	31.3585	31.3972	30.8004	31.063	31.5405	31.2952	31.1952	30.9823	32.4217	31.4498	31.0199	31.3936	31.5745	31.3559	31.4522	31.2204	31.4213	31.3541	31.3145	31.6447
2058	SH3BGRL	11	11	0.0573758	0.572858	0.766728	29.8379	30.4874	28.5556	30.131	29.6227	30.1746	30.083	29.5938	29.602	29.4623	29.7335	30.5909	29.8403	30.0966	30.2758	29.4694	30.0181	29.9534	29.4485	29.7971	29.9211	30.3787	29.945	30.0557	29.7103	29.6626	29.5991	29.2359	30.1714	29.7817	30.0016	30.5569	28.7121	30.1647	29.553	30.2501	30.0921	29.686	29.9624	29.8952	30.038	30.0544	30.0129
2059	FLNB	126	123	-0.236884	0.0391945	0.140504	32.1525	32.4101	32.2548	33.6153	32.4455	32.5568	31.9279	32.1256	32.5661	31.8335	32.5505	32.6472	32.5597	32.3303	31.8914	32.667	32.989	31.8237	31.8955	32.8823	32.3244	31.705	32.4192	31.8581	32.0274	31.8385	32.4514	32.4996	31.6182	31.8634	32.4809	32.762	32.5907	33.5879	32.6697	32.8178	31.9623	31.9241	32.8281	32.01	32.7507	32.6967	32.8085
2065	SEC22B	13	13	0.0765028	0.541786	0.746885	30.1688	28.199	29.7706	29.7308	29.7634	30.2967	30.2648	29.6753	30.4204	30.1069	30.694	29.9591	29.3708	30.3153	29.8913	29.9757	29.9963	29.7505	30.437	29.9117	29.7602	29.2901	29.9168	30.4043	29.9299	29.942	29.7757	30.1164	29.9047	30.3716	30.2455	27.8719	29.7849	29.6895	30.4463	30.2641	30.4175	29.5884	30.5349	30.0888	30.7524	29.3237	29.731
2069	VPS26A	17	15	-0.0997217	0.266424	0.49792	28.6624	28.6129	28.2931	28.9902	28.716	28.3023	28.9956	28.7049	28.7131	29.2356	28.8411	29.8718	28.4067	28.5986	28.4955	28.6229	28.8652	28.3338	28.7872	28.6399	28.6432	28.4803	28.4578	28.9884	28.1603	29.2116	28.8559	28.3563	28.6455	28.7943	28.9077	28.6215	28.4709	28.5976	28.879	28.6168	28.9796	28.8261	28.4744	29.2986	29.0333	29.6153	28.7123
2074	PSIP1	14	14	0.0586673	0.663217	0.828815	27.0958	27.5995	26.9552	27.1112	26.6992	27.2648	27.2467	27.1937	27.3209	27.2299	27.1677	27.0824	26.8324	26.3163	26.5028	25.5704	27.0388	26.7255	26.3038	26.7722	26.5958	26.33	26.6023	27.4684	27.1199	26.2627	26.7255	27.2441	27.4211	27.5107	26.8169	26.7842	27.0471	26.5351	26.6923	27.1868	27.3023	26.684	26.3484	27.0804	27.6551	26.9007	25.9872
2077	NDUFS3	14	14	-0.187204	0.0198275	0.0902545	28.1772	28.7436	28.3057	28.3544	28.5533	28.413	28.274	27.9523	28.3018	28.2303	27.9698	29.1191	28.7724	28.3195	28.5364	28.333	28.1396	28.4527	28.1717	27.8482	27.6164	27.9016	28.0261	28.2488	28.2855	28.701	28.22	28.4231	28.0093	28.7065	28.0161	28.5198	28.438	28.1217	28.4395	28.0181	28.0804	27.7947	28.1772	28.1347	28.1455	28.6224	28.6525
2078	SRSF10	8	8	-0.0720171	0.534391	0.742254	27.2521	26.4352	27.928	27.6006	27.4092	26.2261	26.6915	26.8007	27.2584	27.5973	27.1584	28.0342	27.4761	27.5575	27.0049	28.0058	26.5884	27.3849	27.0477	27.16	27.4281	27.0096	27.4386	27.0958	27.9605	27.1918	26.2011	28.3575	27.0664	27.6154	27.55	27.9717	27.8735	27.6984	27.6992	27.1545	27.5823	27.4305	27.6791	27.82	27.626	27.9424	27.627
2081	BANF1	10	10	-0.030604	0.818523	0.913099	29.6112	30.9222	30.3656	29.9252	29.928	30.1397	29.541	29.7382	29.7468	30.129	29.6853	29.8354	29.8877	29.3813	29.9881	29.2002	29.7969	29.1605	29.4343	29.6658	30.4979	30.2106	30.0721	30.1204	29.7911	30.2523	29.8847	29.3473	28.8125	29.7309	29.9929	31.623	30.6917	29.5696	29.3585	30.5324	29.6761	29.4681	29.987	30.0732	30.3058	30.819	29.9319
2082	SF3B1	56	56	0.00496279	0.953534	0.981292	29.8935	29.6935	30.1586	29.13	29.6097	29.9051	29.7362	29.6539	29.8199	30.1097	30.0842	29.4096	29.865	29.787	30.0268	29.7367	29.8893	30.0218	29.7661	29.7972	29.8851	28.8717	29.5605	29.9443	30.1236	30.0088	29.7261	29.8613	29.6777	29.6542	30.2115	30.072	30.4754	29.1737	30.125	30.0092	29.821	28.9168	29.8796	30.095	30.1338	29.6351	29.9266
2083	CSDE1	25	25	0.10335	0.411099	0.641774	28.47	27.5166	28.3608	27.6821	27.537	27.6751	28.1246	27.2703	28.312	28.4015	28.3629	26.4286	28.0434	28.2467	28.4862	28.1625	28.4004	27.9629	27.8845	28.0981	28.0407	27.7025	28.3371	27.6508	27.466	28.3789	28.4442	27.9605	27.9654	27.8435	28.5597	27.9518	28.4372	27.1765	28.3556	28.3446	28.4835	27.115	28.53	28.7209	28.8957	26.967	28.4006
2086	PRKRA	10	10	0.149084	0.0804597	0.227639	27.0057	27.2182	27.3557	26.9256	27.2063	27.6005	27.6353	27.0196	27.5323	27.9436	27.44	27.6589	27.0747	27.6715	27.6607	27.0379	27.1726	28.159	27.2862	27.7382	27.3699	27.6007	27.4007	27.1923	27.5354	27.2624	27.7718	27.5538	27.6481	27.7725	27.2478	27.1183	27.6562	27.3006	27.3021	27.7778	27.8163	26.6323	27.8234	28.3002	27.8462	27.3371	27.2092
2090	LYPLA1	9	9	-0.469733	0.00513292	0.0354866	27.3432	28.6723	29.6521	27.3702	29.3941	28.2139	28.1401	26.8458	27.4386	28.1645	28.185	27.9814	28.5879	27.479	28.4945	27.7524	27.9578	27.9921	28.1618	27.4428	28.1785	28.3141	27.6952	27.4748	27.7771	27.4094	27.9031	27.7281	27.2602	27.4835	28.137	28.7105	29.6863	27.0569	29.6824	28.1875	27.8651	27.2975	27.9468	28.116	28.4903	26.7266	28.8144
2092	SNRNP200	92	92	-0.208797	0.0332024	0.129122	30.0219	29.6461	30.9885	29.2259	30.0409	30.2073	30.0553	29.6743	29.9956	30.2641	30.418	30.1714	30.1958	30.1821	30.3392	30.4226	30.1556	30.3402	29.8006	29.7108	29.6966	28.9998	29.7168	29.9457	30.4595	30.2686	29.716	30.1381	29.9951	30.1487	30.0291	29.7548	31.0058	29.5829	29.9964	30.2683	30.4098	29.8854	30.1951	30.2412	30.4685	30.0136	30.0182
2094	NUP155	24	24	-0.0774976	0.557594	0.757175	27.6871	26.7943	28.5132	27.3828	27.79	27.8006	27.657	27.7686	27.9591	28.2969	28.3445	27.8189	28.1447	27.6435	28.5729	28.2566	28.6465	28.1603	27.9809	27.5622	27.6555	27.0532	27.464	27.239	28.2948	28.0272	27.8716	28.388	27.3058	28.4251	27.2061	26.807	28.6307	26.9822	27.8817	27.3952	27.5126	27.3634	27.7025	28.0389	28.3576	27.8147	27.6937
2097	SLC25A12	17	17	0.0192553	0.866496	0.940267	26.6013	26.7849	25.653	26.7403	26.7087	27.0476	26.7621	NA	26.9063	26.6449	26.8656	28.0105	26.7279	26.3958	26.8706	27.2374	27.0998	27.1493	26.4074	26.7497	27.3178	26.6469	26.4841	27.067	26.2179	26.6895	26.5018	26.4167	26.636	27.247	26.5125	26.9851	25.9478	26.934	26.7505	27.3432	27.0939	26.7903	27.0562	27.0818	27.1705	28.0022	27.0779
2102	EIF3G	16	5	-0.0506163	0.523273	0.734019	28.2413	28.0712	28.3904	27.6699	28.3894	28.1385	28.24	27.9047	28.1559	28.3169	28.7627	29.0229	28.783	28.1286	28.5082	28.2653	28.6422	28.3648	28.3345	28.5989	27.7739	28.3801	27.9919	28.243	28.2615	28.3655	28.1051	28.1176	27.9844	28.1158	28.3515	28.3516	27.9719	28.1157	28.3199	28.3694	28.6897	28.2285	28.5017	28.2395	29.1463	27.7501	28.6597
2105	PSMD10	12	12	0.0948795	0.646274	0.816276	27.7179	28.0988	26.1136	27.7772	27.4947	28.2809	27.636	NA	28.2171	27.7046	29.6912	NA	27.2397	27.8129	27.956	27.2361	28.1483	27.6572	27.4099	28.0531	27.467	27.4532	28.0105	26.9051	27.8932	27.8389	27.3693	27.6157	28.1645	27.304	27.8717	28.1873	27.553	28.3625	27.4752	27.358	28.9789	28.3956	27.5361	27.1889	29.6088	24.308	27.3595
2108	IDH1	30	28	-0.510965	5.31197e-05	0.00113128	32.3281	33.1542	31.3373	31.8107	31.9476	31.9296	32.4276	31.2169	32.0387	32.9407	32.6962	31.812	32.4583	31.8847	31.8507	32.5744	31.4956	32.1947	31.6498	31.6497	31.4593	31.2475	31.339	31.2479	31.9289	31.9059	31.6013	31.2673	31.7257	31.7761	32.3948	33.1476	31.4678	31.4469	31.8277	32.0643	32.4786	30.92	32.0388	32.9183	32.6015	31.6227	32.306
2116	ARL6IP5	8	8	-0.000211382	0.999165	0.999604	28.7329	27.161	27.8585	29.5377	30.8594	29.4448	28.843	28.9786	29.4985	28.2661	30.1	29.8328	29.7927	29.1699	28.8391	29.1318	28.6912	28.891	28.8249	29.0872	28.4791	28.1267	29.2191	28.7587	29.4159	28.8686	29.3694	29.0158	29.3116	29.539	29.1638	27.1361	26.6769	28.1801	30.6422	29.6336	28.5063	28.3226	28.9111	28.1918	30.608	28.6735	30.3708
2117	DYSF	50	50	0.0382166	0.887438	0.946635	28.4406	26.7375	29.0579	26.3405	25.627	24.9578	27.9141	27.7177	28.0131	27.761	25.6337	28.8553	27.9636	26.2142	28.1564	26.612	27.0569	28.2344	30.1306	27.0386	26.6763	28.2221	27.3108	26.1241	27.0381	27.6514	27.8289	27.3441	27.6139	27.2838	28.2459	NA	28.3362	25.8449	26.7756	26.3387	27.7993	27.5609	27.0881	26.8637	26.7383	28.3843	28.8419
2121	DNAJC8	10	10	0.0340264	0.680431	0.839713	28.0255	28.3259	27.7665	28.3368	28.3627	28.2975	27.8746	28.1282	27.8824	28.372	28.3508	28.0782	28.3638	27.9912	27.8232	27.5125	28.2791	28.1806	27.8371	28.0663	28.1863	28.2974	28.2535	28.1708	28.0872	27.9931	28.2645	28.6355	28.2059	27.8038	28.1306	28.1532	28.2309	27.2807	28.6153	28.7519	28.4652	28.1157	27.6395	28.4339	28.3935	27.7786	28.5474
2123	ATP5PD	11	11	-0.272331	0.0079123	0.0477072	29.2113	29.9666	29.2817	29.0579	29.2988	29.1239	28.7471	28.8171	29.3766	29.3052	28.7694	30.1101	29.7109	28.6467	29.0259	29.4586	28.9354	29.4866	28.6902	29.2078	29.2015	28.4552	28.8424	29.0436	29.2177	29.1432	28.7426	28.8271	29.0664	29.5008	29.1738	29.9951	29.2808	28.9075	29.543	29.3664	28.2086	28.6451	29.3429	28.8679	NA	29.658	29.5094
2124	FLOT1	24	24	-0.175294	0.137291	0.318383	29.6803	28.5774	29.5856	29.5587	29.0406	29.0478	29.364	30.0451	30.1132	29.5068	28.9035	29.8095	29.7298	29.0034	29.9245	29.3325	29.2865	29.5425	30.3579	29.3367	28.7885	28.5033	28.4207	29.4948	29.2801	29.4034	29.3861	29.5354	29.2965	29.2747	29.9507	29.0751	29.8875	29.8121	29.3989	29.5607	29.5485	30.1852	30.4077	29.822	29.0875	29.8703	29.9439
2127	GLRX3	14	14	0.306447	0.029928	0.120169	29.0563	27.9219	28.9972	28.276	28.5648	28.5016	28.8416	28.8784	29.014	29.2613	29.1036	28.195	28.6075	28.8632	28.8256	28.7483	29.4601	30.2226	28.784	29.3382	29.4346	27.4906	28.7312	28.4518	29.4738	29.3731	29.2889	28.0949	28.4468	29.2258	28.8669	27.8913	29.2285	28.1962	28.5043	28.2101	28.7909	28.0556	29.2037	29.0837	29.0669	28.1	29.0861
2128	RSL1D1	15	15	0.00187269	0.98846	0.995636	27.9238	28.0418	28.6513	26.4528	27.2481	27.3934	27.6459	26.9549	27.5928	28.0516	27.7908	27.2897	28.4919	27.7443	27.7767	28.5013	28.0874	28.1803	27.6527	27.7786	28.1732	26.9838	27.3789	27.7331	28.1187	27.9608	27.7633	27.7511	27.3354	27.8741	27.7028	27.816	28.5802	27.0778	27.4737	27.1626	27.287	26.7326	27.5761	27.8323	28.0323	26.3404	28.0258
2137	SRP72	24	24	-0.0981902	0.298633	0.531128	29.3411	28.6711	29.0522	28.93	29.6429	29.1123	29.379	28.8757	29.3614	29.1766	29.5594	28.3984	29.4043	29.5594	29.3366	29.1834	29.4712	29.13	28.965	29.3223	28.7298	29.0423	29.0948	29.3451	29.043	28.8231	28.8213	28.8784	29.1158	29.6651	29.4766	28.4421	29.5988	28.5799	29.7554	29.6009	29.729	28.7579	29.7409	29.2761	29.1589	29.0157	29.5217
2138	DDAH1	15	15	-1.30224	2.5449e-08	2.4632e-06	28.0177	29.5548	27.0291	29.6682	29.1217	29.3818	28.3297	28.8005	29.3997	28.1019	28.9038	29.353	30.4933	27.9566	27.7885	28.0235	26.4564	26.8443	27.1983	26.9544	25.7816	27.3153	27.6296	27.1207	27.9123	27.9437	27.6165	27.3617	28.3389	27.2181	28.0605	29.6008	26.8254	29.6944	29.1835	29.3011	28.4922	29.1453	28.8863	28.164	28.9583	29.6484	30.335
2146	TOMM70	21	21	-0.251022	0.0359292	0.133213	27.8279	27.8677	28.3889	28.0366	29.089	28.2082	28.4647	28.1283	28.0717	28.5154	28.3772	27.8714	28.4249	28.012	28.482	28.6813	27.835	27.82	27.3293	27.979	28.3946	27.3496	27.6594	27.8078	28.4783	28.6607	27.9484	28.4684	27.2692	28.4702	27.4772	28.0564	28.3506	28.3176	29.0742	28.2565	29.0137	28.5006	27.4564	28.3856	28.2814	28.6232	28.3356
2148	MYO1D	44	42	-0.268741	0.141346	0.325477	28.4773	28.49	27.5793	30.1112	27.1315	29.3663	29.0976	28.9609	29.1274	28.6686	27.967	30.5605	28.8812	29.6778	28.9603	28.6529	28.6562	28.1368	28.6921	28.5614	29.1064	27.3016	29.052	29.4749	27.68	28.8752	28.5081	29.0423	28.5228	28.9249	28.4872	28.5811	27.4896	29.6067	27.7434	29.4191	28.7731	29.1245	29.0016	28.4002	28.3092	30.3793	28.4214
2149	SEC24D	23	23	0.0159578	0.906253	0.957918	27.5924	26.4267	28.0305	27.6396	28.2876	27.9114	27.5135	NA	27.6767	27.4706	28.0179	26.8593	27.7774	28.425	28.6693	27.1636	28.3853	27.7594	28.1309	28.0351	28.2489	28.3855	28.0865	27.7554	27.3334	26.9811	28.1986	27.7902	27.7027	27.4997	27.3443	27.3347	27.4352	26.8213	28.2445	27.3551	27.3143	NA	27.1872	27.3702	27.7084	NA	27.6792
2150	UFL1	32	32	0.0344223	0.607706	0.789804	29.1079	28.4632	28.6188	28.7387	28.7274	28.901	29.006	28.8693	28.9922	28.7068	29.1155	29.4135	28.7372	29.1401	28.7982	28.7335	28.8707	29.0358	28.9561	28.5933	28.8271	28.7705	28.7796	28.9449	28.8917	28.9265	28.8528	29.1595	29.1519	29.2445	28.966	28.5725	28.6964	28.5643	28.9512	29.0669	28.7915	27.9054	29.1051	28.6502	29.0923	28.9261	28.9136
2155	PLPBP	13	13	-0.0661472	0.664765	0.828815	28.2001	27.4619	29.2767	27.9961	27.9993	27.8193	27.8992	27.6497	27.7539	27.2934	28.3384	27.87	28.1742	27.2851	27.7257	28.0882	27.4039	27.6359	27.7678	27.6202	29.1246	28.0933	28.1503	26.7777	28.7996	27.7923	27.7466	27.9321	27.7839	27.3718	28.1699	26.8029	29.3568	28.1639	28.1511	28.1091	27.9214	NA	27.0002	26.7069	28.2827	27.7108	28.0349
2156	PRPF6	30	30	-0.48623	0.00574942	0.0377446	26.9783	26.9623	29.264	26.6017	28.0585	27.6742	27.3347	NA	26.7128	27.6344	27.6898	27.0966	27.5785	27.3644	28.2788	28.6788	27.3806	27.6027	26.8247	26.9726	26.629	26.229	27.0223	26.4228	27.5675	27.6143	26.9429	27.8368	26.1324	27.1511	25.7829	26.7046	28.4869	26.4012	26.7826	27.6305	27.0614	NA	26.8206	27.8811	27.9588	26.6531	27.1445
2158	GLS	17	15	-0.291912	0.175492	0.37658	28.0997	27.1742	26.6341	26.858	28.9855	30.1655	28.6208	28.144	27.8361	27.9124	29.9212	28.7372	28.519	28.1415	28.2335	27.5738	28.9022	27.7464	27.4682	27.7618	27.2078	26.8231	28.664	27.8507	27.6707	28.5613	28.1945	28.1737	27.5112	27.8264	27.9773	27.7516	26.131	26.5183	29.0447	30.3182	28.0246	27.5412	27.3815	27.715	30.2719	28.2458	27.6475
2159	AP2A2	31	31	-0.0374855	0.597569	0.784257	29.1904	28.9895	28.8419	29.0921	29.1171	29.0738	28.775	28.8772	29.0484	29.073	28.6941	29.7818	29.0634	29.0367	28.8765	29.2658	28.7684	29.0435	29.2197	29.143	29.0574	28.175	28.9748	29.3277	29.2987	28.918	29.2152	28.7717	29.2304	28.9031	29.3045	29.3359	28.7534	29.1475	29.2678	28.9618	29.0799	28.753	29.1278	29.003	28.5857	29.8389	29.0644
2178	LETM1	24	24	-0.0919245	0.391632	0.624909	28.3011	28.9526	28.0779	28.1731	29.0594	27.7507	28.3054	27.4665	28.4227	28.1761	28.7767	28.5812	28.7858	27.9694	28.4651	29.0891	28.5034	28.0833	27.6179	28.2715	27.8927	28.7149	28.0939	28.2584	28.5903	28.7832	28.5184	28.4293	27.9676	28.4297	28.3574	29.1125	27.9852	28.2135	29.272	27.8206	28.4297	27.8096	28.0743	28.3793	28.7806	28.1809	28.7305
2186	FKBP9	17	17	0.567854	0.0025625	0.0204681	27.4678	27.705	29.2846	27.8965	27.6759	28.3483	28.5206	NA	27.9086	28.543	27.5763	NA	27.3328	28.5932	28.4215	28.0569	28.9294	29.2446	28.295	29.0893	29.4335	29.6224	29.1112	27.4406	27.5813	28.227	29.0851	27.537	27.9676	28.258	27.5012	27.2536	29.1871	27.0528	26.6088	27.7288	27.6066	26.7161	27.6551	27.9204	27.8391	27.1274	27.2649
2187	PGLS	13	13	-0.104525	0.247976	0.47561	29.611	30.1065	29.6166	30.0496	30.3778	30.2264	29.6785	28.9975	30.1795	30.0112	29.9971	29.9151	30.0394	29.3593	29.7571	30.0227	29.6758	29.5056	29.2357	29.9418	29.6192	30.3431	29.8847	29.4316	29.9901	29.9582	29.7168	29.8558	29.6861	29.8423	29.9956	30.5892	30.0661	30.1835	30.3868	30.4945	29.8781	29.3205	30.5023	30.119	30.0775	29.7689	30.4483
2188	PAPSS2	25	24	-0.182788	0.485347	0.705445	28.1689	NA	26.0145	27.8843	30.6404	28.0584	27.7662	27.6642	28.331	27.4539	28.8089	29.1752	29.177	27.5681	27.98	28.4514	27.4925	28.3781	28.2752	27.7073	27.5304	27.3145	27.7744	27.7844	28.2229	27.9407	28.3063	27.3752	27.7855	27.7683	27.8539	26.0497	23.8782	27.8083	30.5751	28.1015	27.726	26.9573	28.6753	27.0633	29.007	28.8933	29.1725
2192	IPO7	26	25	-0.209666	0.0848598	0.23444	28.9762	28.6865	30.0117	27.7178	28.9359	28.6173	29.0889	28.5755	28.8795	29.6991	29.0507	29.2647	28.6933	28.5448	29.9431	29.1175	29.2011	28.6563	28.6171	29.1518	28.7416	28.7419	28.7091	28.3983	29.3611	28.6857	28.6966	28.4363	28.3621	28.4633	28.9049	28.6501	30.0445	27.7178	28.8998	28.4121	28.7203	28.0754	28.8769	29.5769	29.2262	28.7083	29.0047
2195	PGM3	21	21	0.0651457	0.648871	0.818433	28.4498	27.3293	28.8959	27.9779	27.8763	27.3868	27.7075	26.6283	27.8534	28.0492	28.8148	26.9993	27.213	28.7557	28.4655	27.8826	28.1038	27.7861	28.2112	27.9997	28.075	28.6946	28.2958	27.9758	27.3905	28.1793	27.5749	27.9131	27.2097	27.9475	28.1915	27.459	28.8277	26.9037	28.2141	27.3351	27.4802	27.0111	27.6887	27.9029	28.7923	27.032	27.5388
2200	AHSA1	16	16	-0.0843031	0.444914	0.669863	28.5839	28.9319	29.2145	28.3549	29.052	28.6259	28.2639	28.5574	28.6177	28.7514	28.6533	28.8259	29.2366	28.5389	28.9297	29.1983	28.8015	29.6445	28.4316	29.1676	28.2598	28.8344	28.5058	27.9552	29.2578	29.3184	28.6808	NA	28.5245	28.5444	29.0093	29.2787	29.5591	28.599	29.1432	28.5716	28.596	29.3858	29.6155	28.9547	28.7386	28.6939	29.473
2206	FMNL1	28	10	0.322062	0.0162736	0.0793823	27.7153	27.082	28.0694	27.1739	27.6495	27.5815	27.256	27.2292	27.8807	27.607	28.336	27.6201	27.7284	26.4065	28.3114	27.5824	28.2445	27.9155	29.3574	28.2985	27.217	27.7646	27.6108	27.918	27.8895	27.1194	27.5021	27.4635	28.2045	27.7584	27.9745	26.6269	27.8298	27.5101	27.9102	28.1135	27.858	27.2019	27.5295	27.258	28.3349	27.3659	27.5963
2208	H6PD	28	28	-0.0559592	0.559956	0.757175	28.4652	28.0692	27.741	28.2048	28.0875	28.8883	28.4402	27.957	28.1362	28.4761	28.5308	29.1247	27.9427	28.3369	28.4831	28.3085	28.4086	27.5327	28.3605	28.6526	28.2362	29.0762	28.5494	28.6484	27.8979	28.2144	28.4265	27.9157	28.8702	28.1374	28.786	28.5124	27.8947	28.3499	28.0989	28.8602	28.3894	27.9637	28.497	28.466	28.6098	29.0968	28.0893
2216	ETHE1	13	13	0.113775	0.402011	0.636229	29.4824	27.7696	29.7889	29.3254	28.9984	28.7828	28.7967	28.42	29.6351	27.8327	29.7764	28.4495	28.9492	28.813	28.7225	29.0827	29.0719	28.5551	29.1839	28.8956	28.4941	29.2117	28.7072	28.8046	29.2055	29.3724	29.6662	29.2944	28.7255	28.6673	29.4165	27.6851	29.7685	28.965	28.7445	28.7797	28.1449	27.8383	29.4992	27.8168	29.4323	28.303	28.9155
2217	ACSL3	24	21	-0.0805228	0.565525	0.761348	28.2279	27.3499	28.8937	27.7821	27.7572	27.6118	27.8573	27.3948	28.5356	28.3313	28.7746	28.0313	28.138	27.8126	28.2254	28.9989	28.2512	28.6236	27.7465	28.4076	27.1254	27.7477	27.8638	27.699	28.2022	28.2306	28.5392	28.3826	27.5468	28.4121	28.2194	27.5961	28.8622	27.5119	27.6787	28.0352	28.3113	26.5437	28.7812	28.6291	28.6978	27.957	28.2757
2221	RAB3D	5	3	-0.251757	0.170312	0.370218	27.2041	24.5054	27.1245	27.7703	27.1891	26.2295	25.1545	26.1599	27.1855	26.6814	25.6575	26.9715	27.2363	25.9195	26.7506	25.8661	26.1792	26.0693	27.399	26.5109	25.8357	25.8148	26.4089	26.1153	27.4315	27.0173	25.5423	25.814	25.8568	26.2533	26.9757	NA	26.7607	27.5598	26.9587	NA	NA	NA	26.9997	26.3734	NA	26.7411	26.329
2223	OXSR1	17	12	0.0098951	0.895835	0.951727	27.9498	28.1925	28.6144	28.2732	28.0466	28.0241	28.22	28.0766	28.1501	27.9941	28.6104	28.4748	28.574	28.0448	28.3899	28.1645	28.1434	28.0096	28.3567	28.1169	28.2768	28.2924	28.181	28.0686	27.9969	28.0532	27.8914	28.5817	28.4879	27.9406	28.2518	28.2535	28.3397	28.0517	27.8115	27.8729	27.8861	27.883	28.1345	27.8638	28.5606	28.5841	28.7171
2226	AP2A1	44	33	0.23728	0.00838978	0.0499314	29.7464	28.9742	29.5822	30.0883	29.4432	29.6531	29.9337	29.5562	29.6426	29.8595	29.8305	30.3567	29.5908	30.3418	30.3066	29.6825	29.8859	29.9811	30.5245	30.2663	30.3584	29.3227	30.1612	30.155	29.9117	30.0454	30.2497	30.0506	29.621	29.9818	30.0144	29.222	29.7248	29.9413	29.6953	29.8825	30.0266	29.7181	29.9445	30.0189	30.2804	30.5919	29.7257
2228	STAU1	16	15	-0.140539	0.209555	0.429145	26.8292	26.4087	26.8964	26.0709	27.6776	27.1588	26.9836	26.5698	26.8636	26.3368	27.264	26.2754	27.11	26.9379	27.3226	26.9175	27.2604	26.8069	26.4914	27.2385	26.4846	25.9673	26.5212	26.5467	27.5654	26.479	27.0691	26.2165	26.3693	26.958	26.7543	26.2378	27.076	26.6475	27.3653	27.1325	27.2685	27.2538	26.871	26.5705	27.3467	27.3289	27.0896
2229	CAVIN2	19	19	-0.154402	0.692649	0.843974	30.6105	29.9769	25.3155	31.3429	29.6505	29.7607	30.3077	31.8198	30.5057	28.6747	29.4827	31.5844	30.3311	28.4168	26.6144	29.9912	26.2044	30.6314	28.6189	28.5734	27.4829	27.5779	29.7806	31.1927	29.7279	31.0583	30.107	30.7938	30.8121	29.9777	30.8396	30.3259	26.4444	31.75	30.2752	29.8562	30.9494	31.964	30.6915	29.0618	29.305	32.2873	30.3781
2234	AIFM1	24	24	-0.480361	3.42407e-07	1.90814e-05	29.8907	30.3346	30.1461	29.8816	30.4401	30.0578	30.094	29.8026	30.054	30.5488	29.9358	29.7305	30.5105	30.1066	29.7395	29.7907	29.7849	29.7557	29.5108	29.6107	28.8808	29.1058	29.5441	29.4726	30.058	29.7507	29.7539	29.9781	29.66	29.9248	30.0284	30.4637	30.3306	29.7049	30.4862	30.0503	30.2981	29.5074	30.0129	30.6033	30.1968	29.7949	30.5622
2237	EML2	16	15	-0.0556171	0.623277	0.802122	28.9308	28.3637	27.9442	28.6956	28.4862	28.3153	28.7443	27.7653	28.0478	28.6014	27.6037	28.1776	29.0145	28.6339	27.4597	28.0105	27.996	28.0386	27.9919	28.5931	28.3408	28.987	28.3862	28.5342	28.0845	28.519	28.2818	29.0078	27.849	27.8703	28.6338	27.6331	27.9033	28.763	28.7314	NA	28.668	27.3571	28.3314	28.7917	28.3375	28.4889	28.6856
2239	BPNT1	15	15	-0.780673	1.31694e-08	1.61457e-06	28.0412	29.6374	27.9018	28.6696	29.2964	28.927	29.2483	28.5623	28.6597	28.305	28.7026	28.3542	29.4722	28.2371	28.0947	28.5544	27.5767	27.7585	27.2145	28.0001	28.1088	28.438	28.0596	27.7318	28.2813	28.046	27.6431	28.5288	28.2549	27.9736	28.2234	29.6705	28.0113	28.6867	29.4087	29.0754	29.455	29.0549	28.8092	28.6621	29.0481	28.4695	29.3063
2241	DDAH2	16	15	-0.245632	0.0404589	0.142999	28.5626	29.6047	28.8817	29.1612	28.1553	29.277	29.0659	28.7088	29.2476	28.6707	28.7756	29.9015	29.2234	29.2233	28.9647	28.7241	28.7562	27.7509	27.9962	28.7255	28.8095	29.3652	28.7701	29.716	28.1608	28.9957	28.8533	28.709	29.1361	28.7698	28.8664	29.8453	29.1045	29.6725	28.5004	29.3724	28.8975	28.8698	29.3744	29.1455	29.1502	30.3463	29.2608
2242	TXNDC12	7	7	0.160954	0.209854	0.429279	28.2548	27.5487	27.7013	26.9499	28.1765	28.2107	27.4799	26.8585	27.8482	28.055	27.9156	27.7059	27.9635	27.5177	27.5427	27.7662	28.2855	27.5474	27.5287	28.0007	27.5863	29.4455	27.9304	27.4294	28.4043	27.9909	28.0346	27.408	27.2686	28.0371	27.7806	27.7184	27.9537	27.8074	28.1182	28.0133	27.5145	27.4436	27.8667	28.264	27.852	26.7507	27.8195
2247	AGR2	9	8	-1.78343	1.21169e-09	2.02573e-07	33.6395	31.8853	31.8364	33.5671	32.7026	32.8031	30.3506	30.5897	33.3311	31.4159	30.9364	30.9953	31.2439	31.7029	30.0428	32.7572	30.0868	30.4685	29.6046	29.6576	30.5787	28.8755	31.1702	29.8862	30.9974	29.5681	30.6651	28.987	30.6659	29.5826	33.9252	32.0505	31.9434	33.5839	32.9729	33.0321	30.6237	30.3295	33.7139	31.2559	31.1333	30.8951	31.4133
2254	ACTL6A	15	15	0.284388	0.0610055	0.18887	27.3981	27.9768	28.38	26.7695	27.349	27.5945	27.1911	26.9612	27.3425	28.0817	27.4122	27.4971	28.053	27.4358	27.9434	27.9842	28.624	28.2049	27.9155	27.8304	27.6481	27.5028	27.2775	26.517	28.6039	28.6486	27.1144	27.8526	27.2215	28.974	27.5075	28.3451	28.1549	26.6922	27.7373	26.7053	27.7039	26.6158	27.2473	27.8769	27.3634	27.3443	27.7172
2255	CYB5A	8	8	-0.727509	0.00381937	0.0279833	30.7964	32.0521	29.077	30.6476	31.7811	30.6534	30.5972	30.6683	30.057	29.4337	31.6391	31.4359	31.9901	29.3112	28.7056	29.536	28.8532	29.5315	30.3052	29.2632	28.0736	29.45	29.6166	30.2104	30.3493	30.3156	30.2003	30.2085	30.9756	30.1973	31.2203	32.2765	29.9117	30.9342	32.3523	30.9941	30.9717	31.4892	30.0741	29.9784	32.225	32.0243	32.1075
2256	ADH1B	33	12	-0.059162	0.900079	0.954164	32.4215	32.5822	25.0316	34.0194	30.7169	32.6815	33.2341	31.5383	32.4084	31.6194	31.5032	35.1106	32.1577	31.6447	28.7981	32.0569	29.7756	32.1843	30.7752	31.6665	27.3112	30.6341	32.2893	33.4327	31.8137	33.5089	31.407	32.9051	33.2529	32.2636	32.0607	32.5906	26.2445	33.842	30.9466	32.677	33.1858	31.5109	32.347	31.7005	31.553	35.2475	32.0821
2258	LDHA	30	29	-0.235842	0.0910557	0.245891	33.5118	33.6593	34.5636	33.0395	34.6446	33.9049	33.1895	33.1961	34.0116	34.3699	33.8796	32.6851	34.3562	33.3951	33.7373	34.2181	34.1432	33.3028	34.1151	33.6845	33.6422	34.0893	33.7001	32.4959	33.8687	33.3146	33.1918	33.1917	32.8756	34.0512	33.9538	33.6336	34.6175	32.9167	34.8986	34.1319	32.8628	32.9717	34.2763	34.3292	33.994	33.2825	34.4985
2259	ALDH1A1	37	33	-0.176582	0.428073	0.657666	32.0324	32.0642	30.0721	32.7605	30.9257	31.784	31.6749	31.4252	31.7575	31.1954	31.586	33.9692	31.1272	31.9153	30.2891	31.5208	31.2154	32.2581	30.3195	31.2017	29.7853	30.3652	31.6911	32.3153	32.1428	32.7194	30.6862	31.5114	32.1951	32.1562	32.1479	32.1337	30.1365	32.6736	31.0258	31.9712	31.7496	31.3134	32.0687	31.3849	31.7453	33.5851	31.364
2260	GLUD1	31	31	-0.143474	0.187956	0.396389	31.5003	31.434	29.8973	31.8256	31.7057	31.4038	31.1056	31.3166	31.4291	31.2396	31.4401	31.855	32.042	30.6902	30.9704	31.6542	31.0064	30.9776	31.245	31.1372	30.8134	31.5872	30.9287	31.2513	30.8924	31.5869	31.4362	31.2632	31.1502	31.4049	31.895	31.5399	30.1639	31.753	31.7481	31.7031	31.2542	31.095	31.5839	31.1755	31.5352	31.891	32.1369
2261	CYB5R3	21	21	0.109795	0.239891	0.464867	30.6067	31.3238	30.3585	31.3306	30.3625	30.8349	31.0515	31.1843	30.8585	30.6489	30.6302	31.9141	30.9299	31.2048	31.2678	30.3643	31.2433	30.351	31.2205	30.8516	31.2275	31.4388	30.7863	30.8672	30.8021	31.3416	31.064	31.2348	30.6666	31.2518	30.8305	31.5029	30.3747	30.8835	30.6003	30.9989	31.0748	30.8484	30.8866	30.6346	30.861	31.3723	30.9192
2262	GSR	25	25	-0.636985	0.000152662	0.00237919	30.1237	30.9693	29.1436	30.7497	30.5429	29.8845	30.1629	29.7463	31.1236	30.841	30.5468	29.7604	31.1138	29.8963	29.515	31.4809	29.4863	30.8211	29.169	29.2432	28.7619	29.5445	29.6618	29.6527	29.8855	29.3626	30.0651	29.9466	29.9882	29.9673	30.3277	31.2706	29.054	30.5022	30.6764	30.2125	29.9404	29.4007	31.3919	31.0984	30.7078	29.9413	31.1767
2264	MT-CO2	10	10	-0.0388497	0.722999	0.861737	30.2609	30.273	29.1933	29.4544	30.7304	30.2202	28.942	29.9212	30.109	29.798	30.0462	30.4461	30.6043	30.0012	30.1827	30.0828	30.2462	29.9509	30.1405	29.5406	29.3663	30.2765	29.4494	30.1138	30.5345	30.6217	29.9498	29.7048	30.3387	30.3231	30.4615	30.3128	29.1415	30.0882	30.3722	29.8627	29.7568	29.6252	30.3495	29.9658	30.3944	30.8245	30.9051
2265	SOD1	10	10	-0.277876	0.0510472	0.168841	31.0174	32.8991	30.9129	31.8849	32.0922	31.7027	31.2988	30.9058	31.6098	31.6583	30.9998	31.5266	31.394	31.9103	30.8742	31.4775	30.4697	30.7382	30.5159	31.3867	31.5749	31.8542	31.6355	30.4918	31.3712	31.6235	30.2123	31.5892	31.1901	31.0686	31.2953	33.1338	31.1766	31.6498	32.2993	31.973	31.5752	31.036	31.8324	31.7999	30.6808	31.3267	31.6724
2266	CP	51	2	-0.166539	0.327388	0.56424	32.553	31.3003	32.0589	32.5103	31.4956	31.6837	31.9657	32.2546	32.0152	31.8704	29.7649	32.8299	30.5131	32.08	31.4061	31.7852	31.7852	31.0929	32.3339	31.8504	31.8783	31.3898	32.4785	30.806	31.7805	31.5235	31.7363	31.1387	32.0722	30.857	32.867	31.4849	32.1457	32.631	31.7179	31.8498	31.8312	32.2238	32.2591	31.9696	29.6818	32.805	30.7052
2267	F13A1	37	36	0.493138	0.0042018	0.0300208	30.9299	30.3139	29.6428	30.8486	30.585	31.4056	31.2108	32.3611	31.228	29.9371	30.6944	31.2641	31.0214	30.8877	31.1775	31.1679	30.2982	30.5893	31.9598	32.4275	31.6722	30.8961	32.2341	31.5314	31.0176	31.6576	30.9076	30.8104	32.033	31.2169	30.8459	30.4645	29.4453	30.6369	30.7996	31.4792	31.5862	32.2967	31.3176	29.6522	30.756	31.5269	30.9024
2268	PNP	22	22	-0.118954	0.187378	0.396389	30.7697	30.0874	30.0373	29.6615	29.9592	29.768	30.3178	30.7208	30.4945	30.4584	29.9892	30.4709	30.0501	29.8742	30.078	29.9445	29.8276	29.717	30.5254	30.3823	30.1534	30.3632	30.462	30.1375	29.8522	29.6456	29.9302	29.4933	30.4453	29.6172	30.5351	29.7915	29.8093	29.526	29.8493	29.5477	30.3232	30.6731	30.1647	30.2017	29.9631	30.3125	30.1012
2269	HPRT1	13	12	0.19232	0.0752978	0.219102	28.6158	28.6624	28.0495	28.1629	28.9042	28.9098	28.2733	29.007	28.0977	28.9611	29.1876	28.2267	29.1074	28.3244	28.3235	28.5561	29.0434	29.3133	28.6543	28.7093	28.2007	28.9199	28.7365	28.0213	28.868	28.8774	28.614	28.8284	28.726	29.0515	28.3041	28.453	27.7871	27.4651	28.6602	28.5211	27.7899	28.3935	27.8965	28.6427	29.444	27.9291	28.6726
2270	GOT2	26	26	0.0213651	0.822331	0.914138	30.6879	30.8013	29.6766	30.174	30.2371	30.52	29.8709	29.8408	30.1505	29.8389	31.0991	30.1802	30.4797	30.2123	30.0871	30.5363	30.0132	30.2075	30.3265	30.1331	30.5214	30.0276	30.2207	30.675	29.733	30.8664	30.5429	29.9051	30.3128	30.3455	30.6692	30.8844	29.5065	29.7176	30.155	30.5198	30.3474	29.6339	30.1189	29.983	30.799	29.7213	30.3212
2271	EGFR	25	25	0.690454	0.0577538	0.181077	25.3863	25.7549	29.5022	NA	28.7022	30.018	25.7305	25.8111	25.5882	25.1083	26.9412	28.3689	27.0161	NA	25.4168	25.4493	27.1183	29.0985	27.1356	27.4496	29.013	27.4199	29.4137	24.9671	27.8007	27.2069	27.3971	26.843	25.0584	28.2109	25.923	NA	29.6356	25.4983	28.657	29.7428	26.3484	25.8717	25.1192	NA	27.1125	26.9017	26.8248
2272	PGK1	36	29	0.0377645	0.707091	0.855488	34.0804	33.8389	33.8099	33.6027	34.5307	34.3286	33.4758	33.4422	34.0895	34.2321	34.1427	33.6187	34.2054	33.9272	33.9601	32.7124	34.3259	34.2041	34.2907	33.9365	33.611	33.9397	34.1361	33.3506	33.9229	33.9882	33.5564	33.6786	33.6525	33.9204	34.1534	33.9751	33.7371	33.5116	34.715	34.5229	33.5185	33.3687	34.162	34.2437	34.0851	33.6933	34.2121
2273	AK1	15	15	-0.462348	0.00559676	0.0376207	29.7656	31.4803	29.4185	30.6147	30.6765	30.2502	31.0865	30.5775	30.0811	29.548	30.4399	31.6647	30.8734	29.8522	29.1926	29.4778	29.2239	29.8667	29.4072	29.8769	29.3357	29.436	30.1853	30.4133	29.5223	30.1256	30.1283	30.236	30.7285	29.4555	30.0197	31.5831	29.5606	30.4376	30.617	30.3783	31.0168	30.3948	29.633	29.7176	30.7705	31.8904	30.9866
2274	F2	30	30	0.437499	0.0556531	0.178262	28.9293	27.5174	29.9885	29.8275	28.4682	28.9312	28.6795	30.326	28.7771	28.9372	26.9799	31.5306	27.8019	29.7493	29.0037	28.5309	29.6524	28.0622	30.4149	29.6136	29.8653	28.8364	30.2	28.9424	29.008	29.9913	29.1096	30.2052	29.1886	29.3382	29.0507	27.9679	30.0814	29.9355	28.6852	28.9733	28.974	30.0747	28.8237	29.198	27.8422	31.5374	27.8338
2275	HP	30	3	0.206694	0.430051	0.659602	32.4648	33.6	33.2178	33.6331	33.2484	33.4164	33.5835	34.2493	32.8001	33.2821	29.4794	33.1791	32.3394	33.7698	33.4413	32.6228	32.9326	32.5559	34.338	33.3845	34.3486	32.8869	34.6211	32.9796	32.8605	33.5734	33.7475	30.6066	33.7572	32.54	32.581	33.7524	33.4444	33.0171	33.139	33.5289	33.5455	34.4484	32.953	33.4161	29.5389	33.6375	32.1021
2279	PLG	41	36	0.380349	0.129948	0.310197	31.0451	29.0251	31.8761	30.4065	28.2074	29.3768	30.2113	31.9779	30.0355	30.0985	28.4756	31.8858	28.4956	31.2584	29.9265	29.559	30.296	29.5254	31.4852	29.9503	30.3973	29.9553	31.3303	29.6268	30.0525	31.1015	30.3181	31.8405	30.4501	30.5983	31.2684	29.2539	31.8285	30.4702	28.5554	29.4742	30.4865	32.4594	30.1536	30.233	28.246	31.3539	28.5842
2281	ADA	14	14	0.84301	1.79419e-05	0.000471359	26.1987	NA	26.4485	NA	26.6764	26.7091	27.5264	NA	27.5125	27.0544	27.3461	NA	26.3498	26.9016	27.4084	27.3961	28.5322	28.282	28.1001	28.7534	27.4294	28.7192	28.112	27.0769	26.5963	28.5418	27.4558	27.3724	28.0155	27.0038	26.9733	27.5679	27.5787	26.26	26.0088	26.6339	26.8889	NA	27.5159	27.4268	27.146	26.3438	27.6023
2283	CA1	23	10	-0.117382	0.70955	0.85733	33.3067	33.8334	30.1633	33.2674	32.1166	33.0662	34.103	35.2336	33.1757	31.5329	32.7073	34.9126	32.271	32.1702	30.5946	32.9541	32.2225	33.7247	31.6414	32.4111	32.683	30.9639	32.6735	33.4903	32.0005	32.0074	32.6021	33.6544	35.0154	31.8897	33.2605	33.9005	30.0135	32.7931	31.4625	33.0233	33.9933	34.9058	33.1009	31.1251	32.6069	34.4687	31.8494
2284	CA2	17	17	-0.0131371	0.96347	0.98628	31.0634	31.0866	28.5461	32.6986	29.4403	30.4026	31.5738	32.6793	30.8056	29.3442	30.4486	33.0453	29.9144	29.8505	28.7059	30.8464	30.637	31.3347	29.8244	31.1923	30.7422	29.085	30.3527	30.8253	30.8199	30.0312	30.4783	31.5163	32.3002	29.8217	31.4626	31.0138	28.1184	32.5807	29.7845	30.69	31.2294	32.6138	30.9619	29.4532	30.3348	32.8446	29.9599
2285	ASS1	22	22	-0.159404	0.524748	0.734967	28.6657	28.7888	25.2295	30.039	29.8552	30.0709	29.5519	27.3902	28.163	28.6685	28.6324	29.2187	29.4911	27.0413	28.436	29.8608	28.5986	27.7561	28.0406	28.7378	28.0486	28.603	28.1015	28.8915	28.8376	28.9199	27.9931	29.6945	28.5977	28.132	28.5397	28.5125	25.1035	29.745	29.7221	30.0278	29.2373	27.0952	27.8725	28.7922	28.4484	29.2676	29.4096
2286	SERPINC1	26	26	-0.0634275	0.713968	0.859224	30.9824	31.0875	31.0417	31.861	29.9928	30.5306	31.2607	31.7121	30.8322	30.5235	29.2957	32.8862	29.5318	30.922	29.8563	29.9154	30.1957	30.1333	30.5401	30.8762	30.9296	30.5069	31.4825	31.1366	30.5702	30.3437	30.5012	30.9183	31.3676	30.1512	31.0771	31.3933	30.9184	31.7027	29.9963	30.681	31.0446	31.2619	30.5876	30.5635	29.2632	32.4217	29.7869
2287	SERPINA1	40	2	0.0641919	0.683346	0.841147	34.7892	34.7355	34.6578	35.687	34.3424	34.6552	34.2085	34.8711	34.8291	34.2245	32.7519	35.4073	33.5717	34.5798	34.3995	34.1198	34.2374	33.9399	34.9109	34.8214	34.9329	34.8036	35.6224	33.9046	34.8874	34.5793	34.4254	33.9235	34.9202	33.8875	35.0488	34.7991	34.7021	35.6538	34.411	34.8798	34.2912	34.7926	34.8726	34.2598	32.7153	35.6673	33.5042
2288	SERPINA3	26	12	0.029305	0.886096	0.946301	32.8332	32.0152	33.4769	32.4473	31.6823	31.3575	31.5804	33.2774	31.9825	31.7366	30.4847	33.7253	30.6182	31.9638	32.0013	30.9974	31.8692	31.1633	33.267	32.0924	32.8501	32.5361	32.2812	31.1056	32.4144	32.5379	32.308	31.2186	32.073	31.1286	33.1128	32.4108	33.5524	32.4971	32.1455	31.7791	31.6248	33.1181	32.2154	31.8643	30.4713	33.7748	30.9467
2289	AGT	12	12	-0.11608	0.575475	0.769658	29.4944	29.3295	29.0583	29.9238	28.211	28.784	28.7793	29.3265	28.7957	29.3246	26.6581	31.3854	27.9417	29.3445	28.2449	28.6136	28.329	28.8046	28.5581	29.154	29.1705	28.571	29.7885	28.5143	29.5074	27.9379	28.666	28.7546	29.5367	28.4736	29.7982	29.7277	29.444	29.9181	28.3873	28.6929	29.0592	29.4083	28.9479	29.2784	26.4857	31.0507	27.8837
2290	A2M	80	64	0.168019	0.452091	0.674833	33.6601	33.5584	32.3625	34.7443	32.6581	33.7157	34.7263	34.5357	33.4559	32.2004	32.7621	35.2827	31.6611	33.2601	32.2353	32.728	32.6994	33.3157	32.9944	34.159	33.3386	33.6141	34.6856	34.0475	33.7921	32.7941	33.1018	33.0151	34.659	32.6833	33.8593	33.7525	32.5684	34.6789	32.7486	33.9331	34.9441	34.3752	33.5798	32.3639	32.7011	35.2326	31.8063
2291	C3	113	112	0.0863124	0.610149	0.790577	33.849	33.8676	33.2895	34.6095	33.6927	33.8478	34.3128	35.1756	33.8879	33.7917	32.1652	35.3533	33.0907	34.4818	33.2869	33.8023	33.7287	33.3395	34.4338	34.4132	34.1882	33.1874	35.0037	33.8	33.8824	33.2522	34.2664	33.8302	34.9188	33.7407	34.0524	34.0975	33.4127	34.5454	33.9068	33.9544	34.574	35.017	33.8624	33.8431	32.1681	35.2664	33.2073
2292	C5	53	53	0.247753	0.35557	0.592295	29.4955	28.8788	30.8527	29.7232	28.1896	28.8519	29.8681	30.9063	29.2369	29.0337	25.6965	31.9876	27.5647	30.195	28.6979	27.7662	29.4921	28.6811	30.1336	29.3011	29.4348	28.2375	30.2118	29.2188	28.8106	29.9788	29.9064	30.1126	29.9443	28.5769	29.737	28.8617	30.9665	29.5973	28.3784	28.7476	28.8608	30.5061	29.4265	29.2305	27.1588	31.4566	27.4155
2296	CSTA	8	8	1.70966	6.40293e-11	1.57776e-08	29.8744	28.7338	28.8883	28.323	28.863	28.2743	NA	NA	28.7639	28.7311	28.376	28.8617	28.1355	27.0334	28.908	27.4266	30.2843	30.2026	29.1231	28.9082	31.6528	31.0594	29.4779	29.8895	31.2936	30.1446	29.9038	30.7653	29.0595	30.6525	30.6324	28.9453	29.4014	NA	29.2582	28.9665	28.9447	30.1298	29.307	28.5008	28.5572	28.0946	28.0249
2297	KNG1	19	19	-0.0739677	0.648414	0.818417	30.3349	29.9669	30.0283	30.9948	29.5021	29.7684	30.2629	29.9408	29.6872	29.6511	27.8987	31.5142	29.1501	30.0629	29.716	29.5348	29.8015	29.4387	29.861	29.9489	29.7709	29.6411	30.7906	29.066	29.9555	29.6627	29.814	30.0795	30.3196	29.3494	30.2921	29.9463	30.0186	30.9048	29.2882	29.7426	30.4615	29.8746	29.5608	29.8026	28.0621	31.5497	29.0208
2303	JCHAIN	6	6	-0.6554	0.0163312	0.0794527	29.2245	30.49	28.8042	32.0527	31.0751	29.4858	30.1666	29.7428	31.1612	30.9835	28.0009	31.1091	29.7663	30.4787	29.4452	28.9237	29.7915	27.6885	28.8192	29.7247	30.3394	31.4486	28.9522	30.228	29.3969	30.4776	26.8375	29.5192	29.1173	28.9076	29.6771	30.3244	28.7806	32.2034	31.5217	29.3335	30.1803	30.3814	30.9685	30.8775	27.5617	29.7979	29.2354
2308	IGKV3-20	5	2	0.111639	0.580078	0.773017	32.233	31.3517	32.7823	31.2572	31.2124	30.414	32.4403	31.6375	32.4855	31.3794	30.4121	28.8992	31.2155	31.8928	31.0282	30.9552	31.2994	30.8427	31.6627	31.3448	31.3706	32.5323	32.0904	31.6231	32.2236	31.6293	30.015	31.1111	31.6425	30.9741	32.2464	31.3134	32.7608	31.3277	31.2446	30.7937	32.3885	31.5395	32.5663	31.3237	30.0821	30.5921	29.6911
2327	PIGR	39	39	-2.99263	7.36365e-06	0.000255505	27.2699	29.4467	24.246	33.7269	33.5527	30.9073	29.8997	29.2748	29.5693	29.4919	25.1044	32.5286	31.5953	23.1811	26.5921	28.3485	25.5288	25.8747	26.3178	29.402	25.5776	25.9955	28.0662	25.9248	27.1516	27.9397	24.0961	26.2454	23.418	27.8048	26.3807	29.3839	24.5519	33.2134	33.2182	30.7959	29.3956	27.9468	29.3313	29.2513	24.6178	31.7336	31.535
2328	IGKC	12	12	-0.048638	0.810492	0.90908	34.4931	33.6906	34.701	34.4725	34.5553	33.4117	34.2323	32.8634	34.8632	33.7864	32.5981	33.9774	33.2415	34.861	34.3396	34.5216	34.397	33.2309	34.241	34.0913	34.4872	34.8964	35.0914	33.3227	34.3825	33.8504	31.851	33.7399	34.0296	33.8768	34.4199	33.7487	35.2005	34.7801	34.8368	33.8082	34.4659	33.2979	34.9634	33.9848	32.2896	33.5624	33.6776
2329	IGHG1	24	10	0.0905776	0.582009	0.774842	35.3518	34.4143	35.8409	35.1563	34.8127	34.0024	35.5328	34.2647	35.618	34.3738	33.6395	34.9433	33.7283	35.371	35.0546	35.2567	34.8272	34.2057	35.3065	35.1064	34.6579	35.5091	35.8205	34.6859	35.0964	35.1167	33.0113	35.0195	35.2066	34.6842	35.0984	34.6311	35.7133	35.1542	35.0533	34.0657	35.4274	34.2932	34.9664	34.2812	33.5343	34.5648	33.6812
2330	IGHG2	11	10	0.187455	0.447944	0.671845	32.0212	31.617	31.6278	31.9187	31.0662	30.984	30.9922	31.7979	32.6117	30.6229	29.1685	29.9021	31.1847	31.8973	32.5866	32.7399	31.1702	31.0333	32.4042	32.2363	33.1113	32.1377	32.7179	30.7417	31.5101	31.8668	29.2113	31.857	32.4198	31.334	31.2947	31.0274	30.8038	31.6885	30.7438	30.8126	30.6667	30.7254	31.9011	30.0593	28.6587	30.9717	30.8998
2331	IGHG3	10	8	0.0395091	0.894317	0.951069	31.5281	30.5085	32.1812	31.1323	31.8165	29.9024	32.9526	30.4122	31.1156	30.0326	29.1568	29.999	29.4599	32.673	32.0511	31.9653	31.0278	29.9932	32.0682	31.1301	32.8545	32.3043	31.6766	29.1899	31.2023	32.2608	28.5457	31.7044	30.3621	30.9401	31.8419	30.3781	32.0124	30.8791	31.5177	30.0674	32.591	31.1094	30.7647	30.0384	28.9127	30.0276	30.0889
2332	IGHG4	11	11	0.690618	0.0369878	0.135769	29.9998	28.1215	29.2919	29.374	30.0535	29.7517	30.6424	29.1739	31.4505	28.6723	NA	28.4982	28.6949	31.541	31.3727	31.2492	29.0908	30.3302	31.3134	30.1016	29.7888	30.4263	32.07	31.5222	30.6051	31.3687	28.2562	28.806	29.2278	31.0052	30.3711	28.6133	28.3144	28.4782	28.6625	29.7663	30.8613	27.4821	31.6772	28.237	27.9555	27.7523	28.8259
2333	IGHM	25	25	-0.432934	0.158766	0.351772	32.377	31.6584	34.4585	33.0235	31.3783	30.2395	33.8725	33.6036	32.6895	31.936	31.3685	33.9545	30.1522	31.3529	31.553	31.0994	33.3984	31.4357	31.0889	32.1048	33.3503	32.5794	31.6755	30.9865	31.8488	31.6171	29.3422	32.4409	32.2478	30.7502	32.242	31.6602	34.5006	33.114	31.3596	30.1725	33.8387	33.723	32.7846	31.9155	31.2702	34.1241	30.0158
2334	IGHA1	24	10	-0.102577	0.693152	0.843974	34.2346	34.2449	32.3168	35.1966	34.6257	34.1509	34.3348	32.3359	34.6966	34.441	31.5585	33.3061	33.4886	34.4219	34.6526	33.743	34.2637	31.8645	33.9789	33.7677	33.6633	35.5511	34.8919	33.2782	34.9357	34.0931	32.1705	33.6268	33.0161	33.7135	33.6691	34.083	32.3725	34.6091	34.6465	33.761	33.7179	31.4991	34.074	33.7998	31.1642	32.6859	33.5092
2341	HBD	13	5	0.0632407	0.82896	0.916505	33.8912	34.7368	31.0324	33.6775	31.7087	33.7704	34.3922	34.9953	32.9104	32.0059	33.305	35.5701	32.5339	31.901	30.8382	32.8411	32.3511	34.1842	31.8641	32.1986	33.5806	32.2884	32.9637	33.8943	33.5002	32.7659	33.2459	34.0338	35.3402	32.3797	33.7795	34.4262	31.0679	33.4932	32.0679	33.7283	34.5477	34.8234	33.2728	32.042	33.2986	35.2673	32.6012
2343	COL1A1	33	33	0.642745	0.00619862	0.0395808	32.5656	33.2595	34.1037	32.4535	32.1696	32.7579	33.0391	32.174	32.0007	32.7192	32.0808	31.3638	32.3477	33.6124	33.8112	33.2298	33.1916	31.6498	33.2269	33.2386	34.8725	33.6294	34.4062	35.5801	31.9343	33.3846	34.0898	32.8407	33.3937	31.9091	32.5769	33.6909	34.1811	33.0888	32.2734	32.878	33.1281	32.7477	32.3711	32.9712	32.2472	31.36	32.083
2345	COL3A1	16	16	0.834192	0.002128	0.0179016	29.5746	29.4611	31.3	29.2304	27.9554	29.9745	29.9825	29.5373	29.5675	30.1147	29.1291	27.7419	29.0195	30.848	31.0016	29.6139	30.5471	28.9171	30.7677	31.1375	32.4039	30.8646	31.2661	32.1876	28.5878	30.5457	31.0255	29.7128	30.3729	29.4739	29.8652	30.845	31.3399	30.158	27.965	30.3023	29.2092	29.5299	29.6556	30.9041	28.7528	28.2925	29.0557
2346	COL4A1	9	7	0.27999	0.247243	0.475607	28.1897	29.722	29.6076	30.6063	27.9884	29.7042	29.6084	29.34	29.6712	29.8027	28.19	30.8024	29.4232	30.0492	29.9205	30.1375	28.8149	28.9214	30.8175	30.6125	29.1997	29.2807	31.1363	27.945	28.5716	31.1822	28.6739	31.1988	29.6148	30.8911	28.8332	30.3907	29.5787	30.084	27.9576	30.0241	29.6037	29.5355	29.3337	29.6885	28.0177	31.779	29.3957
2347	LMNA	65	4	-0.184703	0.132951	0.313409	34.4604	34.1266	33.0388	35.1267	34.4444	35.0411	34.8489	35.0843	34.759	34.5243	34.8159	34.3511	34.8777	34.6289	34.5701	34.4031	34.4039	33.9322	34.1612	34.81	34.4914	33.3029	34.2822	34.7851	34.1067	34.1827	34.9607	34.9412	34.4017	34.5025	34.6923	34.1846	33.2151	34.982	34.7047	35.3345	35.0546	35.2723	35.0113	34.7368	34.8536	34.7943	35.0299
2348	SPTA1	106	106	0.0773917	0.884114	0.945832	31.378	29.9732	25.1455	31.0131	28.6103	29.9644	31.8623	33.4346	30.5048	27.6802	31.1054	32.2117	29.3577	29.1935	24.3615	30.3418	29.6075	31.1744	28.5297	28.8231	30.6541	25.1323	29.3115	31.1171	30.813	27.4187	31.0218	31.5761	32.3716	29.6179	31.2351	30.2882	26.5434	30.9694	28.8483	30.1246	32.0825	33.356	31.0134	26.6157	31.0225	32.2992	28.5602
2349	APOA1	34	33	0.572004	0.00786502	0.0475782	34.6504	33.4988	34.0788	35.5334	33.3987	34.5793	34.7338	34.9308	34.0335	33.1242	32.8812	35.2526	32.2189	34.5619	33.395	32.6105	34.6715	34.1624	33.3943	34.4262	34.5545	34.3424	35.6513	33.9951	34.5783	34.0511	34.4034	34.9355	35.3637	34.7111	34.8175	33.4149	33.8126	35.3152	33.404	34.6183	34.8737	34.932	34.0903	32.8643	32.8813	35.1455	32.153
2350	APOE	20	16	0.228843	0.166979	0.363832	30.9594	30.201	31.1925	31.7148	29.9985	30.9786	31.0852	30.6339	30.8565	29.932	29.7144	31.5533	29.0203	30.4505	30.5566	30.2364	30.8204	30.6489	30.0312	31.9526	30.3798	31.2184	31.1027	30.2134	30.7039	30.4825	30.4021	31.5284	31.0761	30.6455	31.5728	30.3415	31.5181	31.9907	30.3515	31.6825	31.6356	30.9773	31.3691	30.4417	29.928	31.4072	29.4522
2351	APOA2	6	6	0.942883	0.000519925	0.00590211	30.6708	27.8858	30.508	31.0206	28.9419	30.4494	30.9236	30.7026	30.0733	27.721	29.1804	30.2334	28.3035	30.5301	28.6563	27.2735	30.0351	29.7848	29.7053	30.9118	30.8588	30.1874	31.9303	30.173	30.4439	30.1623	30.369	31.3919	31.4919	30.5036	30.9483	27.8022	30.689	31.2897	29.504	30.7831	30.7045	30.7769	30.2235	28.5624	29.0347	31.5658	28.8122
2352	FGA	62	62	0.745741	0.0228545	0.0986606	33.0834	32.6948	34.4969	34.0477	32.6035	33.8975	35.0529	38.1963	33.4706	33.0797	34.1828	34.3553	30.8584	35.0468	32.5331	32.7987	34.7673	33.1452	34.4802	34.2646	35.4495	33.6498	35.4155	35.4303	33.6818	33.474	35.6163	34.7338	34.9508	33.9521	33.0909	32.4997	34.4912	33.8362	32.4192	34.0604	35.0417	38.1786	33.251	33.0991	34.0971	34.1016	30.9049
2353	FGB	50	43	0.516625	0.0769374	0.222116	32.912	32.9855	34.5967	33.3153	32.1047	33.5854	34.2716	37.5185	33.2359	33.2803	33.6053	34.4674	30.8542	34.6235	32.4425	32.9238	34.276	33.0837	33.9659	33.8688	35.1619	32.7081	34.78	35.066	33.199	33.4685	35.0173	34.1295	34.3708	33.47	33.0314	33.1247	34.5652	33.179	32.1222	33.5898	34.2982	37.1508	33.2279	33.1913	33.558	34.0793	30.8052
2354	FGG	44	0	0.401315	0.134993	0.314928	33.1798	32.9907	34.5632	33.5323	32.2034	33.5007	34.0808	37.3551	33.6072	33.2143	33.8501	33.9913	31.0804	34.6188	32.5536	33.0306	34.2368	33.0526	34.1164	33.7242	34.8782	32.6804	34.7373	34.6227	33.2872	33.5091	34.9187	34.0623	34.1692	33.4489	33.422	33.3709	34.7446	33.4058	32.379	33.9694	34.2769	37.1954	33.8178	33.5347	33.9249	34.0897	31.1437
2355	SLC4A1	34	34	0.115754	0.714498	0.859224	31.9787	31.0122	28.9268	31.6556	29.7036	31.0751	32.587	33.9745	31.5536	29.628	31.746	33.2372	30.0865	30.3921	28.3421	31.2057	30.5696	31.954	30.2486	30.1436	31.3628	29.7687	30.8602	31.9814	31.6734	29.9855	31.638	32.1691	33.2426	30.585	32.2902	31.2153	29.0437	31.7254	30.0895	31.3119	32.6473	33.7752	31.8095	29.8446	32.0895	33.1721	30.3364
2357	APCS	14	14	-0.0428807	0.884021	0.945832	31.5832	33.4097	30.9593	33.8435	29.7358	32.8206	32.9776	32.7019	33.0678	32.9837	29.5686	34.6434	31.1331	32.0664	31.7609	31.3687	30.8697	32.3022	31.9342	33.3267	30.6087	32.2136	31.5855	32.6112	31.3316	31.887	33.327	32.2678	32.755	32.7241	31.7685	33.6098	31.1536	33.804	29.8503	33.1047	33.3028	32.9658	33.1819	33.2054	29.5231	34.7269	31.2237
2359	C1QC	5	5	0.283597	0.0760534	0.220255	28.1241	27.5452	28.74	28.0623	27.738	29.2722	27.365	28.7697	27.5536	28.0222	28.6371	28.6677	26.794	27.8677	28.3789	27.8219	28.4483	28.5576	28.9129	29.1877	28.1024	27.1178	28.7768	NA	28.2185	28.0025	28.5774	28.8095	28.1566	27.8757	28.7883	27.777	29.1572	28.6686	28.1939	29.8788	28.0253	28.9417	28.3811	28.1376	28.8598	28.9271	26.9587
2360	C9	21	21	0.302795	0.270183	0.501157	29.9338	28.4389	31.1985	29.7643	27.6758	29.8158	29.2484	30.7506	28.6996	29.4447	27.5131	31.0559	25.8692	30.3289	29.7288	28.3701	28.8203	28.4077	30.6223	29.5302	29.8366	29.2189	30.4423	28.3607	29.7369	30.7194	30.3356	30.2589	29.6402	28.763	29.4182	28.8099	31.224	29.9345	27.5471	29.7665	28.6983	30.8463	29.1267	29.1915	27.5726	31.2313	27.8746
2361	APOH	15	15	0.191853	0.307598	0.544439	28.5825	29.5151	29.5962	30.6886	28.9212	29.2059	29.179	29.6496	29.4231	29.0731	27.8297	31.5743	28.6507	30.2034	30.1892	29.8422	29.5289	29.4744	29.8659	30.287	30.2255	28.9659	30.8089	28.9172	29.32	30.463	29.3364	29.7593	29.0578	29.8178	28.794	29.8386	29.7675	30.6237	29.0872	29.2449	29.0972	29.6008	29.0718	29.3232	28.2109	31.5145	28.5388
2362	LRG1	12	12	-0.321284	0.275259	0.507216	29.2195	27.9407	28.1831	30.1087	28.4849	29.1594	28.1612	29.4233	29.2237	28.1372	25.5005	29.5727	26.8182	28.983	28.6685	27.6611	28.6317	24.5226	27.9402	29.2333	30.0428	27.2677	29.5164	26.1075	29.6139	28.7091	28.1664	28.1388	28.8461	25.9709	29.1048	27.6867	28.3233	30.0034	28.4683	28.565	28.0454	29.0386	28.9807	27.7429	NA	28.9781	27.3227
2363	FN1	120	120	0.476641	0.027004	0.112104	34.0438	33.1858	35.5588	33.614	32.2714	34.8322	33.9387	35.3093	33.9658	34.3869	34.3922	34.3976	32.8333	35.1245	35.1113	34.0887	34.7758	33.9851	35.9733	35.2445	35.8113	34.4072	35.6632	34.2577	33.6613	34.0421	35.3766	33.9044	33.9763	34.3242	34.3599	33.5268	35.6632	33.6706	32.6491	35.1637	34.3162	35.4028	34.2209	34.5551	34.4274	34.7176	32.8627
2365	AMBP	15	15	0.129283	0.553432	0.756696	28.4281	29.6654	28.5618	29.5223	27.8979	28.9562	29.2097	28.8994	29.0217	29.0517	26.5414	31.4574	27.413	29.3677	28.2067	28.2656	27.7426	28.1529	29.0959	29.3537	29.3159	28.8944	29.9215	28.7956	28.5867	28.9628	28.1753	29.2367	29.1199	28.2162	28.3928	29.6765	28.9466	29.2837	27.6402	29.3613	29.4008	28.6088	29.4176	28.9734	27.161	30.9489	27.4205
2366	ORM1	14	10	0.13418	0.590033	0.778939	32.7974	32.0818	32.8877	33.0644	31.3165	32.1123	31.6494	31.6199	32.5253	31.6075	28.6549	33.7059	31.1498	32.0698	32.2355	31.3805	31.6785	31.0796	32.8933	31.9553	33.2272	32.6226	32.4623	30.8131	33.1052	32.0576	31.7781	31.1061	32.8124	31.0953	33.0912	32.2811	32.6234	32.8959	31.1672	32.4564	31.8185	31.6305	32.4429	31.5555	28.7787	33.7141	30.4926
2367	AHSG	11	11	0.346776	0.0159274	0.0779811	30.5532	29.9958	29.4929	31.4875	30.3742	30.3734	30.5341	30.0812	30.5251	30.0387	29.244	30.4625	29.4528	31.0764	29.6693	30.499	30.2178	29.7439	30.3714	30.9575	30.7918	31.0827	31.6445	30.2744	30.3381	30.405	30.614	30.3826	31.3633	30.2343	30.5095	30.4644	29.8839	31.4912	30.3165	30.6827	31.2784	31.0073	30.976	30.2152	29.1402	29.7723	29.633
2368	TTR	10	10	-0.182586	0.407818	0.64046	32.4255	32.2233	31.1477	32.4922	31.0699	31.7766	30.6156	30.5931	31.937	30.8478	29.0655	33.1912	30.6973	31.5089	30.6918	30.688	30.4604	31.7715	30.182	31.3914	31.0677	30.9831	32.5542	30.5875	31.5025	30.2787	30.4831	31.1621	32.352	31.117	32.696	32.5179	31.3559	32.7813	31.4506	31.8048	31.0571	31.1016	31.7903	30.6793	29.1648	32.8967	30.6835
2371	TFRC	34	34	1.49076	2.95701e-05	0.00072506	29.5923	27.6207	28.597	28.7968	29.2202	26.6158	27.762	26.1514	28.7715	29.0965	28.8679	27.974	28.9718	27.5462	28.8697	30.1628	30.1522	32.057	30.3351	29.9874	28.801	29.744	29.4563	27.789	29.002	34.0751	29.215	29.6712	28.2028	32.1069	29.4644	27.8729	28.5288	28.7287	29.3548	26.9394	28.0163	27.6132	28.6764	28.8331	28.9158	28.1704	29.107
2372	TF	59	57	0.0450726	0.791729	0.900177	34.2782	34.3241	33.9652	35.2095	33.6763	34.2811	34.1209	33.2479	34.0535	34.0706	32.017	35.4911	33.4864	34.0773	33.8078	34.2027	33.6351	33.5432	33.8853	34.3866	34.5718	33.7179	34.986	33.2248	33.9343	34.8645	33.0485	34.2819	33.8677	34.2086	34.7119	34.6512	34.2849	35.3603	33.9748	34.5317	34.3326	33.5218	34.4254	34.305	32.34	35.6544	33.8266
2373	LTF	58	56	0.950158	0.00441369	0.0310988	32.6517	31.541	34.3023	30.5544	29.5707	30.9556	31.0646	33.9653	33.596	32.9806	30.9055	32.1364	29.3251	31.6042	33.6668	31.8103	33.4055	32.6454	35.5441	32.8616	33.2574	34.1995	32.6045	32.9227	32.7458	32.2812	31.7326	31.5993	31.815	32.6409	33.0158	31.844	34.4346	30.5412	29.886	31.3054	31.2148	33.7951	33.6955	33.2727	30.8434	32.3658	29.6905
2374	HPX	21	21	-0.0543643	0.791745	0.900177	31.2354	32.1196	32.1181	32.9723	31.2104	31.8212	31.6436	31.3667	31.9419	31.7905	29.0784	33.2286	30.9371	32.1899	31.5769	31.5684	31.4242	30.9954	31.2293	32.227	32.4243	31.3011	33.0242	30.3504	31.685	31.8717	30.5671	31.6124	31.9327	31.4462	31.2596	32.3879	32.3712	32.7505	31.7011	31.9549	31.6865	31.0941	31.7527	31.9026	28.9975	32.802	31.2224
2375	FTL	17	17	0.487342	0.0274159	0.113299	34.8111	34.8122	32.0274	32.5449	34.3782	34.0367	32.8942	32.3142	33.3469	33.7431	34.174	33.0248	33.7106	33.6526	33.6064	33.2161	35.0554	33.9979	33.5144	33.7557	32.1314	35.1033	32.4324	33.4788	35.4875	34.2301	33.9732	34.3406	34.5128	33.8983	34.7601	34.8221	32.0163	32.7079	34.1772	34.1031	33.1053	32.2404	33.4174	33.8869	34.2324	33.1907	33.4215
2376	FTH1	13	13	0.438642	0.0096158	0.0552608	32.9506	33.4935	31.6816	31.1761	32.1695	32.3948	31.6278	31.3475	32.4034	32.4303	32.5882	30.885	32.0729	31.9799	32.3864	31.5407	33.2289	32.337	32.6274	32.8162	31.7634	33.4309	31.9214	31.6413	33.7439	32.3431	32.5037	32.6495	32.3746	32.5489	33.0235	33.6396	31.8719	31.2534	32.2191	32.5215	31.9548	31.2529	32.4822	32.7262	32.453	31.3372	32.238
2384	C4BPA	19	19	0.0622825	0.779092	0.894419	28.7469	28.6396	28.9147	29.7728	29.0696	28.8354	29.0096	32.0987	28.923	28.8278	28.6039	31.1964	28.0163	29.3581	27.4313	28.8437	29.1224	28.5002	29.859	28.8507	29.5933	27.8915	29.7745	28.955	29.1923	29.008	30.0955	29.7099	29.901	28.7796	28.4889	28.711	29.1312	29.4437	29.2279	28.8439	28.9379	31.7907	28.6591	28.7325	29.0461	30.8109	28.0166
2385	VTN	20	20	-0.02462	0.917767	0.959413	32.0617	32.2985	32.55	32.199	29.4802	31.8407	32.0859	31.9659	31.759	32.1221	30.6944	33.3424	30.1878	31.4183	31.1057	30.9845	30.686	31.178	31.7669	32.3626	30.9314	32.3517	31.1234	30.8167	31.0315	31.6233	31.4348	32.8061	31.2681	31.9345	31.2728	32.2422	32.31	31.988	27.5034	31.9762	31.9249	32.0697	31.5648	31.9958	30.3762	32.8534	29.2106
2386	CAT	35	35	-0.0133661	0.934494	0.968734	32.6629	32.7357	31.5518	32.3116	31.4723	31.6988	32.6653	33.8262	31.8732	31.6136	31.9054	33.0349	31.7055	31.1636	31.0809	32.3131	31.5747	32.4207	32.006	31.5576	31.2732	31.3339	31.9432	32.5085	32.4945	31.9392	32.1628	32.7237	33.1977	31.9777	32.7636	32.7642	31.7831	32.1941	31.7199	31.8112	32.8294	33.8563	32.0298	31.8147	31.9288	33.2106	31.5724
2388	FUCA1	14	14	-0.537424	0.0129829	0.0676359	28.524	29.2063	26.2799	28.029	28.4891	28.5814	28.3693	26.6264	28.5483	27.3997	27.0777	28.0344	28.3352	28.1503	27.7014	27.0953	26.4863	27.8811	27.8621	26.7268	25.2586	28.0759	27.1605	26.7642	28.666	27.9834	27.134	26.2932	26.7705	27.1867	28.7652	28.5714	26.5497	28.2188	28.7585	28.6112	28.102	26.4806	28.4024	26.9125	28.1124	26.6303	28.9544
2389	ALDOA	38	30	0.0753518	0.437155	0.664952	33.8955	33.9818	34.303	33.4337	34.4942	34.2293	33.7045	33.7424	34.2052	34.0496	33.8398	32.9496	33.9987	33.5414	33.82	33.5788	34.2273	33.8299	34.4522	33.6941	33.9826	34.3109	33.9357	33.2998	34.2309	33.9565	33.9463	33.5043	33.5947	34.2043	34.0151	34.2306	34.4642	33.4354	34.7096	34.5107	34.1425	34.075	34.2776	34.1228	33.9652	33.1119	34.1194
2390	CSTB	7	7	-0.0520903	0.708688	0.856855	32.2132	31.8215	30.649	32.3221	32.3097	31.6762	31.59	31.3521	31.9936	32.7136	32.3602	32.2867	32.1778	31.3597	30.9342	30.4853	31.8646	30.7366	31.7604	31.9034	31.5021	32.3707	31.3239	32.0682	31.5825	32.0587	31.6364	31.6701	31.7784	31.8094	32.4008	32.1171	30.8911	32.2123	32.8623	32.1343	31.6263	31.0493	32.1707	32.9824	32.4236	32.5796	31.7638
2391	ANXA1	36	36	-0.0413721	0.801808	0.903508	33.4719	32.9142	33.0851	33.9123	34.1753	33.6706	33.0866	33.2843	33.5761	32.6657	35.9542	33.9331	35.1579	32.9246	33.5211	33.643	33.5836	33.3509	33.6972	33.8798	33.2661	34.018	33.4604	33.9008	33.6585	34.2191	33.272	33.4036	33.0956	34.0571	33.7362	32.7432	33.1293	33.8401	34.2814	33.7259	33.0361	33.149	33.6242	32.7254	35.832	33.8189	35.0742
2392	APOB	205	205	0.595903	0.065317	0.197563	31.3557	30.9152	31.1979	33.0582	28.5679	31.996	32.6772	32.6491	31.6405	31.6224	29.7368	34.2815	28.4298	31.8157	29.9134	31.4053	31.6693	32.1945	31.3271	32.2318	31.8975	31.1433	33.5286	31.611	31.7599	30.9334	31.9869	30.9822	33.3043	31.8546	31.3903	31.0351	31.2242	33.0288	28.5631	32.0499	32.6554	32.6055	31.6984	31.6978	29.3862	34.2543	28.2147
2395	SOD2	15	15	0.34745	0.0110643	0.0605574	32.8866	32.0264	31.4947	31.6824	31.7721	31.5966	31.6574	31.4187	32.3715	32.302	32.4409	31.5631	31.6842	30.8354	32.0313	32.9628	32.2013	32.4514	33.0228	32.9384	32.8582	32.1558	32.3144	31.7082	31.8803	31.8091	31.9226	31.2331	32.7905	32.4825	32.9115	32.0194	31.6371	31.9008	31.7709	31.7281	32.2463	31.6516	32.3701	32.5001	32.5837	32.0877	31.9109
2396	OAT	19	19	-0.747508	0.014752	0.0737197	26.8734	28.6512	30.9657	26.0996	26.1485	28.3604	29.8299	28.8697	27.8733	29.4958	28.9353	27.2122	27.0823	28.6357	29.341	29.4735	28.0752	28.085	28.4413	28.241	27.3637	27.5647	28.6434	26.8113	28.0445	28.9473	28.5433	27.5866	24.5347	26.7993	27.9102	29.1442	31.1057	26.6671	27.338	28.4914	30.0771	28.9603	28.0364	29.7078	29.134	27.1425	27.3559
2397	HRG	21	21	0.0200526	0.914123	0.959413	29.3535	30.1326	28.5466	30.2507	29.6299	29.2926	30.3125	30.5318	30.1959	29.3696	27.736	31.0526	28.9548	30.532	29.3334	29.9035	29.6718	30.2526	29.5473	30.3502	29.615	29.7057	29.9792	29.4825	28.7872	29.285	30.4247	30.2744	29.7769	29.3216	29.0823	30.2776	28.3405	30.0865	29.6955	29.6878	30.3001	30.275	29.9011	29.3198	26.8509	31.1339	29.2387
2398	A1BG	17	17	-0.018001	0.920003	0.959413	30.8964	30.5508	30.22	31.4735	29.7708	30.4693	30.8169	30.3669	30.2738	30.4501	27.9224	30.9183	29.5009	30.7425	29.7529	30.1849	29.8722	29.753	29.7528	30.4515	30.4067	30.2666	31.0408	29.3606	30.9062	30.2323	30.0204	30.1665	30.7951	29.8972	30.7837	30.6814	30.1722	31.1285	29.875	30.5906	30.7303	30.3587	30.1285	30.5253	27.0837	30.921	29.7633
2400	CD74	10	10	-0.10631	0.578839	0.772485	29.1946	29.2904	NA	29.0234	30.3394	30.5628	30.216	29.0748	28.6934	28.4051	29.6532	29.5515	29.1023	28.4747	28.6134	27.9295	28.7316	28.673	28.5081	29.3245	28.3516	29.0407	28.8574	29.5106	28.3365	28.9017	28.5351	29.284	29.8693	29.2187	29.4311	29.7088	26.085	28.7577	29.9054	30.7224	30.1444	28.6598	28.5445	28.339	29.5431	29.6904	29.1588
2402	KRT1	25	21	0.174928	0.385974	0.61776	30.679	31.3065	30.3639	30.9829	30.3343	31.579	30.54	31.2946	30.8304	30.5198	31.1835	32.1944	28.9197	30.3584	29.9686	29.308	30.7344	30.4099	30.4666	30.8237	30.1264	30.8065	30.9082	31.9598	30.8243	30.8199	30.7825	30.3861	32.7575	29.9777	30.9269	31.6153	30.4795	30.7248	30.4519	32.0175	30.8888	31.2432	30.947	30.5861	31.3614	32.6358	28.9684
2404	VWF	56	56	-0.229005	0.399779	0.634882	28.0437	28.8136	26.7848	29.8093	25.5731	28.0179	29.9057	30.3721	28.6394	27.5382	28.0015	31.451	27.9649	27.8497	27.8012	28.2289	27.6826	28.311	28.3734	28.3212	26.121	27.6417	28.7441	29.4878	28.0636	28.3799	28.7424	28.9455	28.164	27.9202	27.8055	28.8369	26.4608	29.4778	27.3376	27.8772	29.6685	29.9254	28.7426	27.3683	27.6775	30.9824	27.9311
2406	GAPDH	37	36	0.254566	0.00956952	0.0551672	35.271	35.0221	35.3932	34.5562	35.1525	35.497	34.8025	34.8312	35.4074	35.2245	35.3889	34.5998	35.0289	35.2884	35.5951	35.1294	35.8002	35.881	35.6375	35.2807	35.3005	35.53	34.928	34.9607	35.5835	35.5253	35.2995	34.8285	34.9474	35.23	35.262	35.178	35.5403	34.2832	35.2775	35.5845	34.8225	34.6361	35.1687	35.4414	35.3595	34.2763	35.2485
2407	ASL	17	17	-0.785103	5.36834e-05	0.00113128	27.9507	29.1102	26.5763	29.0727	29.0835	27.8643	28.2198	27.6743	28.6701	27.5608	28.8204	28.2303	28.8995	27.4724	26.7565	28.6077	28.0546	28.0405	27.514	27.6628	27.8946	27.1648	28.0503	27.4253	26.5017	27.6197	27.7356	27.4355	27.6286	26.9071	28.3223	29.8567	26.3464	29.1871	28.9965	28.5099	28.0913	27.5937	28.8193	27.5028	29.0945	29.5026	29.0618
2413	HSPB1	24	24	0.70253	0.000254927	0.00353649	32.7882	33.1762	31.9731	33.4363	33.1552	33.9083	33.2847	32.989	32.9545	33.5498	34.572	33.7692	32.8083	32.8163	32.9316	32.1124	34.0539	33.9661	33.4302	34.5002	35.8919	34.6869	33.0869	33.571	33.0392	33.5517	33.4903	34.018	32.4323	34.0942	32.9255	33.4507	32.1928	32.9869	33.483	34.2352	33.3996	33.0265	32.9355	33.6013	34.5196	33.7659	33.112
2415	CYBB	19	19	0.262301	0.113612	0.284649	28.9381	27.5378	29.7202	28.0887	28.2191	28.5704	28.3546	28.6399	28.827	28.0803	29.2897	28.5542	28.5294	27.9952	28.7059	27.7772	29.1527	28.8543	30.815	28.8552	28.2689	29.2429	27.8116	28.3421	28.5665	28.6728	28.2658	28.4137	28.7249	28.1733	29.1189	28.3132	29.6494	27.5745	28.5468	28.3449	29.2124	28.7777	28.2646	28.0808	29.1415	29.4478	28.1992
2416	RPN1	39	39	-0.00237589	0.975494	0.990576	32.5227	31.6949	32.753	31.9918	32.3925	31.9935	32.5045	31.9853	32.7256	32.5434	32.353	31.5299	32.187	32.6241	32.5214	32.4348	32.5081	32.1128	32.5194	32.105	32.2147	32.0295	32.0395	32.4455	32.4666	32.5186	32.2761	32.2181	32.1151	32.5263	32.4978	31.7434	32.7249	32.0224	32.3674	31.8881	32.4774	32.0401	32.6593	32.598	32.3053	31.6525	32.0852
2417	RPN2	29	29	-0.0431971	0.597503	0.784257	31.2301	30.7424	31.6762	30.8283	30.9644	30.9999	31.1562	30.8585	31.7681	31.3973	31.11	31.1163	30.7266	31.8066	31.3595	31.4549	31.3095	31.1836	31.3367	31.2003	31.017	30.8865	31.2851	31.4949	31.0952	31.0212	31.2032	30.8744	31.1358	31.3788	31.4913	30.9666	31.8325	31.0484	31.207	31.0551	31.5576	31.0724	31.9497	31.4506	31.2093	31.0572	31.0131
2418	GNAI2	19	12	0.239884	0.0145351	0.0730332	30.6235	30.2999	30.9484	30.9311	30.4236	30.6636	30.4686	30.6186	30.6646	30.472	30.7715	31.704	30.4829	30.7374	31.0466	30.5336	31.0545	30.6182	31.7855	31.4226	31.1495	30.5374	31.0833	31.2872	30.6476	31.2913	30.1849	30.8282	30.7199	31.0698	30.914	30.3707	30.8117	30.8789	30.4795	30.8322	30.7805	30.2021	30.6572	30.3703	30.508	31.7958	30.5704
2422	ATP1A1	43	39	-0.156868	0.0379634	0.13743	31.5439	31.4216	31.2793	31.8166	31.0944	31.6155	31.3322	31.466	31.529	31.4243	31.0123	31.495	31.6955	31.1355	31.5224	31.0573	30.9969	31.5891	31.1536	31.2536	31.1	31.2278	30.7736	31.428	31.3497	31.1982	31.5867	31.1733	30.7836	31.5484	31.6921	31.6169	31.4519	31.8529	31.0965	31.7657	31.4848	31.6471	31.6521	31.6023	31.0185	31.6641	31.8708
2423	ATP1B1	9	9	-0.698825	1.6902e-07	1.03609e-05	28.4693	28.9913	28.2519	29.089	28.1752	28.7135	27.7377	28.5706	28.4482	28.565	27.3312	27.8812	28.6441	28.0181	28.2028	28.2753	27.0223	28.6503	27.5507	27.6976	27.3796	27.1341	27.0699	27.488	27.3953	28.079	28.3521	28.1957	27.4196	28.0444	28.6582	29.235	28.4456	29.0766	27.6919	28.7675	28.1754	27.8945	28.5068	28.5208	27.7577	28.9628	28.5573
2425	ALDH2	29	28	-0.535927	0.012457	0.0662091	32.7187	33.5011	29.6382	32.3634	32.8451	31.7055	32.1557	32.0645	32.1028	32.0274	31.669	32.8707	32.704	30.9732	31.0103	32.5499	30.8896	32.0905	31.3891	31.1648	31.0064	30.8136	31.3652	29.9786	32.0408	31.9194	31.7849	32.7415	32.1379	31.7414	32.8649	33.6677	29.8204	32.4126	33.02	31.9109	32.085	32.0517	32.1729	32.095	31.6387	32.6263	32.8525
2427	ITGB2	22	3	0.107226	0.500194	0.718638	30.3819	29.5406	30.9093	29.7023	30.0789	29.9664	29.5718	30.1842	30.2869	29.7107	30.5481	28.8881	30.0172	29.3467	30.5151	29.6572	30.6173	30.3767	31.9554	30.0182	29.416	30.5248	28.7681	29.766	30.4478	29.8023	29.5065	29.4173	30.1323	30.2334	30.2552	29.6605	30.974	29.6804	30.353	30.0712	29.6726	30.5132	30.141	29.6676	30.4523	28.5522	30.005
2428	S100A8	16	16	0.897808	0.00106439	0.0104674	33.1524	32.5584	34.4664	31.2619	30.8489	31.3687	31.375	33.7228	33.9584	33.1829	31.2874	31.6915	30.8683	31.3933	33.4171	31.8751	33.3842	33.4235	34.2744	33.3201	33.9477	34.4763	31.5649	33.6831	33.7065	32.2952	32.3762	32.2681	32.9614	32.4684	33.427	31.5613	34.6323	31.2926	31.0161	31.7194	31.8572	33.5205	33.8595	33.298	31.1771	31.9988	31.1615
2431	SLC25A5	8	8	-0.151443	0.267153	0.498557	28.9243	28.4351	29.3838	29.0564	30.2344	29.8709	29.2435	28.5757	28.7638	29.7532	29.635	29.7934	29.4791	29.0691	29.764	28.5116	29.5494	29.6634	28.5302	29.2045	28.3083	28.9573	28.9696	28.7601	29.6268	29.5173	29.3163	29.4619	28.906	29.4354	28.6984	27.5543	28.7932	NA	30.2253	29.6523	28.9329	28.6925	28.7172	29.5266	29.8359	28.7085	29.4437
2433	SERPING1	19	19	0.00408884	0.981072	0.993497	30.7421	30.046	30.5623	31.4788	29.3821	30.2863	30.6952	30.9454	30.1133	29.9487	28.5185	31.7738	29.1087	30.3227	29.81	29.4263	29.9614	29.8501	29.8576	30.1496	30.407	30.5497	30.9826	29.7689	30.1284	30.0666	30.1232	30.5847	30.816	29.7895	30.7876	30.4106	30.3336	31.0839	29.3713	30.3982	30.6551	31.1197	30.0251	29.9401	28.4038	31.6796	29.0011
2435	ISG15	11	11	-0.223369	0.377584	0.608035	27.6029	27.0397	28.7907	27.1545	28.6126	27.971	29.0732	29.8094	27.6753	29.2317	28.8407	25.0356	29.5812	29.1058	30.2785	27.175	28.0562	28.0534	27.5395	28.9575	27.7969	28.5796	28.4996	27.5267	27.3726	29.7075	27.6963	28.6803	28.3055	27.0912	28.3252	27.5395	28.4734	27.4165	28.8901	28.1411	29.4726	30.3528	27.3084	29.4245	28.7101	26.5873	29.9173
2436	MPO	41	37	0.781308	0.0287488	0.116311	31.6246	31.3905	33.8725	30.0358	28.887	29.4284	30.92	33.1781	33.1395	32.6278	30.1046	30.9375	29.1981	30.4236	32.8851	30.8366	32.6764	31.9896	34.7626	31.7115	32.0701	33.632	30.1814	32.3246	32.7725	31.149	31.6154	30.126	30.8752	31.9051	31.8468	31.6288	33.9236	29.975	28.9922	29.866	30.9051	32.9987	33.32	32.6175	30.2043	30.8882	29.2469
2437	PCCA	23	23	-0.843678	0.000560981	0.00625239	27.6065	28.7431	NA	25.6127	28.6496	27.8576	27.1131	27.1157	27.5101	26.8207	26.2214	27.526	29.929	27.1447	26.1355	26.7027	26.256	26.5425	26.7589	26.7287	26.7159	25.9157	26.4694	26.9107	27.8962	25.0564	26.1643	26.5244	27.5421	26.8267	27.8958	28.8588	NA	27.1069	28.8313	28.0857	26.3869	27.5171	27.5785	26.9157	25.2557	27.0778	30.1851
2439	EIF2S1	24	24	-0.0404967	0.624306	0.802122	29.9936	30.0802	30.3222	29.3257	30.0961	29.3227	29.8369	29.9404	29.8845	30.0268	30.0405	29.134	30.1499	29.9766	30.02	30.3282	30.1859	30.1059	30.1084	30.2014	29.675	30.1848	29.9141	29.6401	29.9386	29.8892	29.6718	29.5822	29.5476	29.8269	30.155	30.3215	30.4761	29.4227	30.182	29.3904	30.1506	29.9443	29.9271	29.9109	30.0186	29.4802	30.2059
2441	ICAM1	18	18	-0.18535	0.211279	0.430541	29.8872	30.0545	29.305	29.9651	31.7109	29.4921	29.6385	29.5646	29.6308	29.0819	30.5317	30.0026	30.0633	28.5778	29.9712	28.988	29.1448	29.8548	30.1365	30.0364	28.6702	29.7632	29.3327	29.6041	29.3363	29.6175	29.6686	30.1202	29.9005	29.4544	30.0107	30.309	29.4664	30.0381	31.7755	29.6861	29.9646	29.6285	29.8788	29.3645	30.59	30.1229	30.4015
2442	RPLP1	3	3	0.27548	0.224415	0.446644	29.1478	30.5829	31.0018	29.812	30.4328	30.2216	29.9404	29.458	30.9996	30.1913	28.463	30.765	30.5438	30.9346	30.4146	27.8332	30.8414	30.4617	29.9488	30.8741	30.9012	31.6174	30.7418	NA	30.3826	30.3955	29.5445	30.0376	29.6228	29.0653	29.1372	31.2246	29.9041	27.8048	31.0383	30.7336	29.0096	28.7446	29.8214	30.3103	30.4923	29.5717	31.1133
2443	RPLP2	10	9	0.0623197	0.63753	0.810513	31.5519	32.0378	31.2202	30.511	30.9606	31.1132	30.9396	30.3836	31.3096	31.4713	31.1513	30.3403	32.0441	31.2609	31.6404	31.6323	31.8551	31.4375	30.99	31.457	31.0886	32.3101	31.2569	30.9091	31.5387	31.2782	30.8497	30.9494	30.8404	31.1696	31.9378	32.4728	31.8887	31.1203	31.9001	31.3912	31.6304	30.5551	31.5257	31.9479	31.6719	30.5463	32.347
2444	RPLP0	17	17	0.137282	0.15643	0.350395	31.7498	32.5982	31.9463	31.3719	31.5145	31.46	31.3728	30.942	31.7718	31.9872	31.9695	31.5265	31.8958	31.7392	32.0066	32.1803	32.0618	32.0589	31.5464	32.0064	31.9074	32.4942	31.8638	31.7125	31.6595	31.7595	31.7403	31.6962	31.5176	32.0852	31.6537	32.3329	31.845	30.9057	31.5111	31.3979	31.07	30.619	31.6382	31.7401	31.9263	31.1955	32.0424
2446	FABP3	11	11	-0.896537	0.013883	0.0706602	27.0013	28.8612	NA	27.2867	29.9552	27.5197	26.3556	24.727	26.8657	25.8331	27.7968	29.8339	31.4776	27.3188	26.0835	26.4961	26.654	26.4444	26.563	25.4896	27.3604	26.7108	26.6146	24.8536	27.1267	27.7812	25.6474	25.8779	25.3988	27.7216	27.2545	28.9008	NA	26.6644	29.3672	27.6663	26.3085	25.0323	26.2187	25.6035	27.8643	29.8328	31.4351
2447	SSB	25	25	-0.16526	0.0884437	0.24096	29.9661	30.5554	30.1778	29.6987	29.7707	30.2703	29.9923	29.6625	30.0868	31.0339	30.202	30.2096	30.518	29.9302	30.0052	30.3227	29.6575	30.3029	29.4008	30.4956	30.2075	30.2169	30.0695	29.6018	30.1839	29.7881	29.7563	30.1311	29.8743	30.1504	30.4038	30.518	30.3029	29.185	29.8574	30.1079	29.642	29.243	30.0855	30.8734	30.2648	30.0085	30.5673
2450	SERPIND1	22	22	0.0463834	0.823819	0.914234	28.9591	29.1193	28.0777	29.5113	27.2773	28.125	29.1682	30.2027	28.4191	28.4731	26.8608	30.6073	26.8926	28.6291	27.428	28.1044	28.2021	28.431	28.6445	28.3385	28.3061	28.0032	29.5024	28.6034	28.2966	27.7861	28.6435	28.2513	29.5832	27.9844	28.71	29.0299	27.9241	28.9705	26.8816	28.1371	29.2595	29.9494	28.3067	28.313	27.2197	30.1622	26.9719
2451	ITGB1	23	23	0.00801884	0.92507	0.961675	30.173	30.112	29.6368	30.692	29.3345	29.9765	29.7476	30.1857	29.9403	29.8962	29.702	30.4342	29.9535	29.9716	30.5663	29.9446	30.0938	29.9712	30.0969	29.9167	29.8084	30.5522	29.9361	30.2626	29.9677	29.8877	30.4126	30.1102	29.745	30.1493	30.1278	30.3703	29.5017	30.3679	29.2907	30.0762	30.0052	29.9714	30.0436	29.9205	29.5227	30.9484	29.9671
2452	KRT18	40	28	-2.04186	6.83497e-16	4.18984e-13	34.2911	34.0326	34.5686	34.3544	34.6956	34.0999	34.2697	35.1468	35.0628	33.575	35.8319	32.5941	35.5515	35.0699	35.7526	35.0544	32.43	32.9723	32.5573	32.8315	31.2665	31.6096	32.6934	32.3681	33.5044	32.5839	33.8654	32.8767	32.704	32.2516	34.3961	34.3072	34.5945	34.4002	34.8868	34.241	34.2817	35.233	35.1148	33.6044	35.9045	32.9976	35.8436
2456	UROD	14	14	-0.243631	0.0546494	0.176937	27.6095	27.5845	26.85	27.0858	27.847	27.536	27.3136	27.4301	27.0965	26.9851	27.8735	27.7696	27.7191	27.3813	27.5079	27.3662	27.3416	27.2882	26.7516	27.4829	25.6729	27.6948	26.732	26.6186	27.7671	27.0778	27.5265	27.4706	27.1364	27.6076	27.0028	27.4186	26.5995	26.5709	28.1329	26.9955	26.1838	26.8449	27.0426	26.5572	27.3825	27.2379	27.3754
2460	IGHV4-34	3	2	-0.104052	0.689079	0.842564	28.9094	27.7104	29.3559	28.827	28.0793	27.7585	30.138	29.6132	28.8126	29.084	25.3504	30.0908	26.741	29.5724	29.5938	28.6743	28.5535	28.6058	28.7345	28.8746	28.0451	29.8141	29.3406	28.4049	28.9924	28.8431	26.8405	28.6579	28.8671	27.877	29.6341	28.529	30.0032	27.5048	28.331	29.4987	30.4417	28.6689	29.4731	29.3114	29.9684	NA	25.6599
2461	GSN	45	15	0.0285529	0.712445	0.859139	33.6036	33.4909	33.5903	34.5957	33.4888	33.8037	33.505	33.689	33.3955	33.1443	33.9568	33.3704	33.784	33.6026	33.5726	33.064	33.7404	33.6062	34.1926	33.8194	33.3193	33.7106	33.5855	33.2047	33.326	33.4612	33.7112	33.4554	33.659	33.6716	33.7951	33.6537	33.6418	34.2208	33.6037	33.9431	33.7301	33.5279	33.5275	33.3667	33.8994	32.9916	33.478
2462	ATP5F1B	29	18	-0.183091	0.00682682	0.0429949	33.867	34.2044	33.7411	33.7649	33.7228	33.5501	33.5975	33.3062	33.826	33.7211	33.7438	34.0997	34.0316	33.599	33.6845	33.9689	33.5458	33.7179	33.5884	33.4675	33.4048	34.0344	33.3168	33.6982	33.7299	33.5222	33.6153	33.5176	33.5622	33.8556	34.017	34.2736	33.7403	33.3668	33.8944	33.6529	33.6769	33.1254	33.8197	33.5872	33.7013	33.912	34.1198
2464	S100A9	16	16	0.741902	0.00576739	0.0377446	34.4201	33.8696	35.5262	32.5838	32.2822	32.6068	33.0607	34.5449	35.155	34.54	32.4314	33.7514	32.3779	32.4834	34.6727	33.3799	34.788	34.8736	35.4566	34.8053	35.4801	35.7018	32.4739	34.3765	35.0265	33.0813	34.1457	32.949	33.9546	33.7482	34.5332	33.8341	35.5693	32.1169	32.5478	32.6652	32.6407	34.268	34.9459	34.5165	32.6549	33.6748	32.2077
2465	S100A6	12	12	-0.496774	0.056125	0.178262	35.5114	34.7004	32.3896	34.7089	35.2828	33.8744	32.9129	33.033	33.9345	34.0445	34.2165	32.7885	34.8688	32.401	33.3548	33.9288	33.0803	32.4688	33.484	32.5416	33.4433	34.5336	32.6353	33.3311	33.3922	33.7359	34.5635	33.2742	33.9155	33.6498	35.6004	34.6401	32.1829	35.0002	34.7022	34.3453	33.9906	34.4136	33.8242	33.7997	35.4971	31.1046	34.7635
2466	APOA4	30	28	0.508886	0.0527601	0.172284	31.0853	29.2416	32.189	32.7303	31.1256	31.1393	31.447	31.5595	30.9245	29.1897	30.986	31.7259	27.7535	30.8917	30.1731	29.9461	30.8492	30.7063	29.8999	31.7964	31.1674	30.8556	32.6143	31.0698	31.623	30.8504	31.1835	32.634	31.6395	30.72	31.3868	29.1562	32.2412	32.9216	31.2841	31.1981	31.5798	31.7122	30.9189	29.5602	30.9208	31.9112	28.1938
2471	ENO1	45	42	-0.166112	0.213501	0.433365	34.8813	35.4622	35.2927	34.004	35.6162	35.5434	34.2835	34.2495	35.2703	35.3652	35.1871	34.1686	35.8474	35.0011	35.0583	34.7445	34.9532	34.9162	34.9172	35.3222	34.6308	35.517	35.041	34.095	34.7745	35.0453	34.8028	34.3725	34.451	34.7689	34.7727	35.2511	35.2462	33.8109	35.8427	35.4503	34.2435	33.9811	35.1012	35.3682	35.4012	33.7349	35.804
2472	PYGL	40	39	0.193881	0.14487	0.330541	29.355	29.3808	30.2132	28.2895	28.6129	29.3993	28.7574	29.0288	29.3808	29.3105	29.5088	29.4236	29.8546	29.2548	29.2146	29.2677	29.1707	29.7129	30.6713	29.6735	30.0413	29.7462	29.4815	29.3079	28.8704	29.6049	29.884	28.2834	28.7678	28.9124	29.4008	29.5153	30.1461	28.1384	28.5694	29.4486	28.9558	28.9483	29.4861	29.284	29.5022	29.7267	29.8139
2473	GPI	31	24	0.152496	0.22667	0.449673	33.2175	32.6536	32.808	31.8753	32.657	33.0447	31.906	32.0388	33.179	33.1211	32.2254	31.9504	32.738	32.4019	32.0155	32.5281	33.3005	33.4049	33.0466	32.5663	32.116	32.5448	32.6352	31.9435	32.8839	32.5981	32.77	32.0756	32.4466	33.046	33.489	33.1185	33.1067	32.0126	32.9182	33.2237	32.3394	32.1929	33.3807	33.1455	32.2552	32.0979	33.0401
2475	NPM1	16	16	-0.00856025	0.952908	0.981292	32.4921	33.0174	32.8984	31.9432	32.4927	32.4621	32.1269	31.7158	32.1209	32.6109	32.2376	30.2593	33.0269	32.1498	32.2319	33.1918	32.6059	32.4344	31.9506	32.4367	32.5738	32.2496	32.1511	31.963	32.3917	32.3161	32.0503	32.5068	32.071	32.5422	32.4502	33.4492	32.924	31.9319	32.5489	32.5149	32.6731	31.7808	32.3653	32.7665	32.4243	30.1453	33.3092
2476	ITGAV	40	40	0.317569	0.160464	0.353829	28.329	28.7015	29.0327	28.813	28.7054	28.6555	27.8694	27.9398	29.5864	28.8211	28.2132	29.056	28.9081	29.4536	30.0969	28.9921	29.1584	28.7593	29.6567	29.4406	30.2482	30.1734	30.1865	28.4609	27.8655	28.3798	30.2457	28.0604	26.5764	29.3264	27.5348	28.5707	29.084	28.2086	27.5141	29.0319	27.5587	26.641	29.2521	28.5819	27.8232	28.9947	29.1999
2478	HIST1H2BJ	19	0	0.00446607	0.969572	0.987835	35.4266	36.1301	35.6409	35.1341	35.1313	35.4313	35.2861	35.7751	35.5841	35.6699	35.0533	33.8515	35.2267	35.0794	35.3109	35.3411	35.2598	35.4394	35.6342	34.626	35.3412	36.4244	35.1633	36.1057	35.4241	35.1017	35.0158	35.1855	35.5757	35.0296	35.8331	36.5075	35.9505	35.4089	35.4574	35.6709	35.6988	36.1533	35.4085	35.7854	35.5593	35.7275	35.197
2480	EPHX1	32	32	-0.545487	0.00257104	0.0204681	31.6711	33.3359	30.8128	30.7572	32.9659	31.2613	31.7849	31.7793	31.3085	31.9566	31.9002	31.7557	30.5601	30.9736	30.3586	30.7698	30.3063	31.645	31.1044	30.5541	29.8182	30.3339	30.7553	31.146	30.8826	31.3459	31.056	31.4544	31.3521	31.1418	31.4001	32.916	30.7513	30.8706	33.0595	31.0266	31.5241	31.3655	31.2415	31.8347	32.0254	31.8132	30.4042
2481	DBI	10	10	-0.117872	0.627216	0.802122	30.5668	30.794	29.6572	30.0014	31.0468	30.395	29.5908	28.9881	29.8992	30.3514	29.9495	30.4356	29.9304	29.2181	29.525	29.4085	29.5239	29.9679	28.6255	29.9954	30.2279	30.4736	29.2579	29.6973	30.1712	30.2791	29.4128	30.0665	30.5528	29.549	29.9833	31.5386	29.6781	30.4419	32.0065	29.3378	31.1873	29.2461	31.0754	31.1378	29.7003	31.6261	30.1615
2482	LDHB	24	24	-0.614225	0.000114586	0.00193862	32.5123	33.2058	32.4291	31.305	33.9163	32.6933	31.9353	31.8105	33.0649	32.9158	32.4054	32.7255	33.9958	32.4903	32.4371	33.2514	32.326	32.3756	31.7572	31.812	31.3591	31.9616	32.0051	31.704	32.6293	32.1769	31.8263	32.0636	32.0808	32.3996	32.8822	33.4603	32.6091	31.2208	34.016	32.9168	32.2151	32.0001	33.2503	32.9959	32.5091	32.5995	34.053
2485	P4HB	47	36	0.0117161	0.922901	0.959963	34.0178	33.5948	34.1333	33.3735	34.5049	33.595	33.464	33.3108	34.1216	33.832	33.9627	32.4504	33.7338	34.0475	33.8439	33.5926	33.7289	34.2127	33.8968	33.7306	33.8127	34.418	34.3068	33.3398	33.4698	33.4678	33.3966	33.3035	33.2112	33.7903	34.2581	33.7849	34.4653	33.4632	34.7366	33.8708	33.7349	33.2759	34.292	34.0734	34.0218	32.3972	33.8159
2486	H1F0	8	8	-0.437527	0.000634302	0.00698492	31.1963	32.6291	31.479	31.4011	31.1721	31.6849	31.6298	31.7819	31.6103	31.3965	31.725	30.03	32.0689	31.5008	30.9102	30.752	30.9568	31.0979	30.9188	31.1902	30.9754	30.9769	30.8012	31.6555	30.6677	30.8602	30.9986	31.1628	31.0548	30.6057	31.4082	32.3629	31.2943	31.3579	31.2677	32.0198	31.821	30.9352	31.7615	31.1478	31.3595	30.1629	31.9767
2489	ANXA2	47	8	0.253385	0.0607376	0.18863	34.9328	34.999	32.7854	35.7604	34.4777	34.7758	34.6137	34.9951	34.946	34.0398	35.0662	35.8977	35.0716	34.4317	34.7353	34.668	35.0107	35.1518	34.6343	35.581	35.1907	34.8414	35.2806	34.8344	34.7595	35.1655	35.1816	34.8397	34.6272	34.8952	35.0405	35.2578	32.9446	35.5995	34.5722	34.9894	34.6498	34.9057	35.199	34.1827	35.1019	35.7796	35.1096
2490	C8A	10	10	0.144195	0.410506	0.641774	27.8805	26.476	28.5406	27.8159	26.337	26.85	26.3798	28.3163	26.9933	27.1715	25.5198	28.2051	26.408	27.8108	27.4661	26.255	26.3663	27.3898	28.2733	27.8065	27.3558	27.0783	27.8505	27.1523	27.3408	27.449	27.9929	26.4622	27.02	26.7863	NA	26.4121	28.417	26.8447	26.3264	27.3247	NA	27.9143	26.4618	27.3229	NA	28.2112	NA
2491	C8G	11	11	0.139018	0.429332	0.65905	27.7361	27.1132	28.3866	27.181	26.0451	27.306	NA	28.3707	26.3729	26.8223	26.5852	28.5489	26.5905	27.5078	27.7117	26.1512	27.5245	26.7797	28.1817	27.4627	27.5272	27.5976	28.5337	26.9251	26.2426	26.8768	27.7315	28.0223	27.4219	26.6531	27.9324	NA	28.4189	27.5516	26.5378	27.7251	27.4545	28.3556	27.1298	27.1051	26.4117	28.3839	26.2695
2492	CAPN1	39	39	0.219317	0.00233947	0.0192066	30.3562	30.7082	30.0799	31.0152	30.2847	30.5736	30.8479	30.8097	30.825	30.2103	30.8189	31.1132	30.6009	30.4423	30.477	30.6957	31.0301	30.7477	30.7414	30.6171	31.0863	30.8605	30.5634	30.7611	30.8123	30.7995	30.9323	30.797	30.4841	30.8638	30.6104	30.9102	30.2899	30.9407	30.4009	30.7345	30.6135	30.178	30.8887	30.3077	31.0397	30.6932	30.7618
2493	TUBB	7	6	0.124963	0.22998	0.45379	32.2338	32.1025	33.435	32.2584	32.8964	33.0297	32.6573	32.4421	33.3779	33.2861	33.1666	32.3754	32.8478	33.1385	33.3489	33.2177	33.0908	33.1774	32.9076	33.1583	33.1551	32.5068	33.0284	32.5739	33.4694	33.2303	33.0641	33.193	32.5266	33.0104	32.4657	32.1943	33.2483	31.8359	32.8937	32.8197	32.2382	32.2606	32.9356	32.6167	33.1654	32.4657	32.7167
2497	DCN	23	22	0.347554	0.161956	0.35584	30.6548	31.9153	31.2041	32.4237	29.1566	31.5888	31.0639	30.8457	30.9238	31.3166	30.1541	34.0346	29.8173	31.9182	30.2952	31.5717	30.4304	30.1084	30.9652	31.7282	32.4025	31.7423	32.7225	32.2475	30.207	31.7654	31.4827	31.8575	31.1115	31.2649	31.0467	31.9669	30.9641	32.3805	28.7011	31.7468	31.494	30.8781	31.1622	31.5178	30.012	33.6648	29.5905
2498	PSAP	20	20	-0.296877	0.0750514	0.218732	32.8632	32.617	31.1091	31.078	32.3851	31.4255	31.2995	30.3305	30.9689	32.8548	31.4296	32.6013	32.1604	31.7028	32.1525	31.8564	31.7958	31.5037	31.2136	31.7059	30.7358	31.9255	31.3765	30.4405	31.6013	32.2406	31.2472	31.1663	31.5139	32.0505	32.5308	32.4705	31.1374	30.6189	32.2554	31.3969	30.7105	30.0695	31.151	32.6814	31.5924	32.1982	32.2123
2499	HEXB	19	19	-0.45095	0.00240877	0.0194874	29.6658	30.4274	29.6888	30.1631	29.6039	30.1467	29.6292	28.7391	29.1826	29.6801	28.479	29.506	29.8129	29.2446	29.3244	29.4206	28.9433	28.8882	28.837	29.0871	28.3022	30.2611	28.8569	28.9022	29.3368	28.9731	28.8676	29.0581	28.623	29.2889	29.9768	30.7745	29.9982	29.3044	29.7299	30.4194	28.9797	27.6843	29.5262	30.0443	28.8964	29.3398	30.1029
2501	PFN1	20	14	0.0761148	0.381079	0.612057	32.825	33.4491	33.8042	33.0649	33.1971	33.2469	32.8435	33.0727	33.3123	33.3578	33.6368	33.4188	33.3918	33.149	33.58	33.2562	33.7824	33.3418	33.8615	33.7242	33.4387	33.6892	33.4728	32.9433	33.1933	33.1967	32.8677	32.9228	33.193	33.2831	32.9999	32.9983	33.5346	32.5586	33.2196	33.0003	32.8098	32.4322	32.9385	33.0969	33.7042	32.5828	33.2736
2502	BPGM	13	13	0.17655	0.480073	0.703903	28.5388	28.324	26.267	28.9518	27.814	27.879	29.2959	30.378	28.3223	26.5752	28.1718	28.4948	27.8733	27.1438	25.3852	27.2135	27.7656	29.1271	26.7323	27.6514	28.2486	27.4432	28.183	28.1007	27.8463	27.3698	27.668	29.0709	29.3894	27.1613	28.9373	27.8729	26.551	27.7538	26.9891	28.0135	28.832	29.9635	28.6521	26.1158	28.1003	28.2896	28.1393
2503	APRT	13	13	-0.0541838	0.592354	0.780888	29.9925	31.1622	30.2753	29.9452	29.7257	30.1012	29.7831	29.7287	30.624	30.1125	30.3905	30.1739	30.8369	29.8371	30.066	30.0926	30.4185	29.9788	29.5981	30.3152	30.627	30.661	29.8546	30.0037	30.0512	30.1375	29.6562	30.2149	30.0012	30.1025	29.6878	31.1501	30.1882	29.7288	29.6965	29.6855	29.7269	29.6611	30.419	29.9297	30.216	30.1439	30.9568
2504	EPRS	68	67	-0.122977	0.174488	0.375851	30.3788	30.8691	30.7947	30.0193	31.0145	30.5793	30.6829	30.0837	30.6465	30.994	31.0737	29.7153	30.7548	30.7368	30.6557	30.7947	30.766	30.6002	30.544	30.6719	30.7822	30.3722	30.3836	30.5085	30.5067	30.0883	30.4668	30.4791	30.4701	30.6012	30.8656	31.1498	30.8143	30.0814	31.3763	30.9271	30.8968	30.3004	30.9347	31.2849	31.0688	29.7082	30.8605
2505	CTSB	14	14	0.0891233	0.607936	0.789804	32.432	31.4106	30.8407	30.8515	31.2961	31.1778	31.1271	30.737	31.2151	31.6078	31.3487	30.2657	31.4135	31.266	31.968	31.8922	31.9251	31.8983	32.0912	32.1805	30.7287	32.6186	31.1336	29.6852	32.3896	30.8472	32.0312	30.6142	30.8948	31.8425	32.9717	31.6927	31.0715	31.0142	31.2962	31.6077	31.246	31.0708	31.4692	31.9532	31.519	31.1354	31.5649
2506	HSP90AA1	31	30	-0.143204	0.0644932	0.195527	33.0306	33.2766	33.2552	32.8924	33.0784	33.0455	33.3038	33.2909	32.9789	34.0493	33.128	32.9015	33.0565	32.9329	32.9686	33.189	32.9513	33.5409	32.81	32.9129	32.5041	32.8315	32.7879	32.6797	33.1952	33.3386	32.9041	33.2388	32.782	33.1496	33.1176	33.415	33.3591	32.9741	33.1847	33.2681	33.3736	33.2785	32.9951	34.1388	33.2071	33.0464	32.9963
2509	LYN	21	18	-0.285742	0.0521933	0.171423	27.8321	27.5025	29.1355	27.341	27.9585	27.5004	27.1	27.1884	27.4205	27.5978	28.4441	27.471	27.7186	26.8961	27.9441	26.7427	27.64	27.8263	28.7597	27.6208	26.4171	27.2553	26.8037	26.7944	27.1352	26.8928	27.5102	27.2773	27.8109	27.3638	28.1845	27.0591	29.1627	27.388	28.154	27.73	27.1283	27.3205	27.7	27.6881	28.6255	NA	27.8977
2510	FH	22	22	-0.211398	0.0144129	0.0728168	29.8886	31.031	30.1166	29.7512	30.4165	30.2475	30.1672	29.9334	29.8851	30.3654	30.4335	29.9401	30.3228	29.7796	29.8746	30.3073	30.2482	29.8861	30.0721	30.0169	29.7504	29.4545	29.5528	30.0637	30.0107	29.8413	29.8604	30.2059	29.7537	30.1962	30.0088	31.2582	30.2452	29.7312	30.5123	30.2044	30.2013	30.1349	29.9137	30.567	30.5471	29.8479	30.6408
2511	THBS1	41	38	-0.133595	0.746278	0.87602	28.7276	27.7081	31.6397	27.6239	25.4147	29.7795	29.043	31.8646	27.7277	31.7177	30.7385	29.5383	25.9961	31.4827	31.1432	30.2305	29.4831	29.8465	30.5667	29.2216	29.5444	31.2927	31.3926	28.8734	28.1228	28.5999	30.2012	26.6951	28.4067	29.2491	28.8792	27.0373	31.7147	27.6159	NA	29.4242	28.6364	31.9771	28.263	31.627	30.8068	29.2244	26.6148
2514	ANXA6	54	22	0.101141	0.360949	0.598005	32.6977	33.2983	32.2714	32.9498	31.7913	32.7549	32.7137	32.38	32.8138	32.6781	32.4973	33.8255	32.2783	32.8786	33.0688	32.8311	32.8166	32.3381	33.0806	32.707	32.7883	33.6785	32.841	33.3279	32.4297	32.5978	32.4671	32.8252	33.0936	32.7766	32.8806	33.5553	32.2263	32.8413	31.9749	32.9532	32.9334	32.4533	33.0803	32.7305	32.7404	33.7023	32.4693
2517	GUSB	18	18	-0.777735	5.31623e-05	0.00113128	27.563	29.4294	27.6179	28.0394	28.5779	29.4059	28.6089	27.4211	28.8619	29.0532	28.0309	27.1111	29.0191	28.2978	28.0176	26.9009	27.752	26.8818	27.3914	27.3613	26.6649	28.8649	27.6814	27.4389	27.1105	27.0154	27.1438	27.7593	26.8586	27.6194	27.0716	29.0023	27.2938	27.9498	28.1538	28.5623	28.4909	27.4275	28.5334	28.3997	27.4351	25.8979	28.1897
2518	HSP90AB1	50	26	-0.230354	0.0338133	0.130636	34.6734	34.1427	35.1382	33.6063	34.5096	34.0335	34.5039	33.9534	34.4451	34.5795	34.4893	33.4804	34.7482	34.3057	34.7776	34.4332	34.5066	34.3126	33.8958	34.5586	34.2155	34.0512	33.7969	33.877	34.5417	34.4177	34.0525	33.8744	33.7074	34.0948	34.8905	34.3544	35.2655	33.5268	34.8687	34.3199	34.5442	33.9671	34.7462	34.8694	34.6539	33.4839	34.9268
2519	SRPRA	22	22	0.0751903	0.435808	0.664003	28.117	27.6295	28.2289	28.014	28.0697	27.9037	28.1641	28.073	27.9919	28.4155	28.8694	28.0438	27.8671	28.4556	28.6091	27.8917	28.5265	28.0741	28.224	28.2931	28.0779	28.4842	28.3631	28.4033	27.7273	28.0163	28.2085	28.3449	27.5901	28.1004	28.6709	27.9388	28.5217	26.8881	28.3775	27.9214	28.0654	27.5994	28.3313	28.248	29.1591	28.3094	28.3722
2521	ELANE	9	9	0.804488	0.0338901	0.130658	29.8406	29.9713	33.2296	28.6379	26.4403	27.9014	29.5951	32.0814	31.1573	31.5783	28.6641	28.087	27.0086	29.1283	30.8192	29.0621	30.9837	30.6133	33.1447	29.8497	30.6925	31.1821	28.5359	30.4027	31.0287	30.304	29.2446	29.3062	29.6768	30.7417	31.1218	30.3638	32.9436	28.8212	26.7492	28.566	30.3769	31.1426	31.7913	31.6445	28.1582	29.0673	27.3714
2526	CTSG	14	14	0.481298	0.0348	0.13168	31.2315	31.8972	32.7827	30.305	29.0125	30.0099	30.4218	31.5625	31.8882	31.7956	29.8565	31.0471	30.1334	29.7134	31.2815	30.6716	31.5966	31.1736	32.8323	31.0589	31.4704	32.1728	30.5841	31.1927	31.5903	30.8594	30.8421	30.2989	30.8836	31.1819	30.8662	31.9282	32.4312	30.1658	28.6724	29.8443	30.275	31.8595	31.8955	31.501	29.4684	30.769	29.7131
2531	PDHA1	22	22	-0.416747	1.24526e-06	5.32566e-05	29.2361	29.5494	29.2008	29.4079	29.1429	29.357	29.5341	29.2846	29.6003	29.4858	29.3792	28.677	29.2799	28.9748	28.8304	28.9111	28.8367	28.9056	28.9807	28.5899	28.6575	28.6306	28.4268	29.0885	28.47	28.7987	29.0348	28.8353	29.1423	28.8365	29.4098	29.6642	29.0616	28.9181	29.0922	29.2386	29.8618	29.2308	29.6698	29.383	29.2036	28.9265	29.2784
2532	PLEK	9	9	-0.0387043	0.782591	0.895015	28.0114	27.5695	27.8609	27.425	27.0465	27.9518	27.9848	29.6194	28.1835	27.1072	27.8588	NA	28.0569	27.1321	27.9239	28.171	27.0195	27.8845	29.0658	27.7128	27.5093	27.7208	28.1597	27.8563	28.0087	27.511	27.5438	27.6567	28.4726	27.5035	28.0919	27.4602	28.2104	27.8008	28.2616	27.6772	27.5606	29.4362	28.3391	27.3502	28.7102	NA	27.2965
2533	CD14	11	11	0.492169	0.000125453	0.00205989	29.1031	28.4074	28.6844	29.2483	28.4563	29.1269	27.823	27.6021	28.7045	27.8383	28.9357	29.6692	28.1339	28.7567	28.6517	28.8926	28.8718	29.2568	29.6242	29.8623	28.9246	29.8285	29.0179	28.8217	28.8401	29.0439	28.7565	28.3889	29.0763	29.0536	29.1563	28.5962	28.5169	29.37	28.7551	29.3479	28.0743	27.7836	28.7841	27.9847	28.981	29.1745	28.5924
2534	COL4A2	22	22	0.200969	0.323129	0.560055	29.8707	30.8424	29.399	30.9413	28.4851	30.2646	29.6633	29.8917	29.9586	29.4702	28.7289	32.4877	30.0836	30.0596	29.8409	30.4352	29.4219	30.1079	30.6081	30.323	29.0462	29.3272	30.5585	30.4037	30.0136	31.1552	30.4542	31.1601	30.2985	30.3079	29.8123	30.8312	29.5564	31.2027	28.2209	30.6925	29.6423	30.1488	30.0581	30.0496	29.2681	32.3994	30.2471
2535	CYC1	13	13	-0.388941	0.00122552	0.0117382	28.1398	28.6871	29.4521	28.137	28.9127	28.091	28.979	28.1203	28.4182	28.5451	28.4192	28.6413	28.7221	28.5074	28.439	29.1942	28.298	28.1935	27.9239	27.5959	27.9375	27.8953	27.7007	28.1668	28.4909	28.8896	28.243	28.5312	28.3507	28.2973	28.4549	28.9586	29.6635	28.0636	29.1836	28.788	28.463	27.1074	28.5253	28.6999	28.7779	28.4178	28.8352
2536	PTPRC	38	38	0.304359	0.00470428	0.0328942	29.4673	28.7886	28.815	29.1753	28.126	28.611	29.164	29.032	28.8872	28.4052	29.3568	29.0538	28.5752	28.0733	28.7808	28.2235	29.2158	29.4237	29.9654	29.1006	28.5651	29.3697	28.712	29.6169	28.9808	28.8367	28.5303	28.7769	29.7238	28.8638	29.5229	28.7874	29.083	28.451	28.6999	28.9254	29.1871	28.6382	28.9624	28.6267	29.1027	28.5529	28.6996
2539	CFH	54	49	0.164323	0.325266	0.561657	30.2266	30.0073	30.9899	30.6343	30.027	30.2339	30.6465	31.1061	30.4365	30.441	29.0607	31.9213	28.8448	31.0933	30.5897	30.5756	30.4232	30.0092	31.148	31.1453	31.1159	29.587	31.5666	30.0999	30.452	30.1334	30.9777	30.2868	30.7525	30.4563	30.2016	30.2383	31.2387	30.7784	30.0794	30.6849	30.9016	31.2471	30.3615	30.6877	29.0915	31.7053	28.9702
2540	SNRNP70	19	19	-0.0690402	0.484913	0.705445	29.1775	29.9316	29.0867	28.7925	29.6045	29.2126	29.254	29.3154	28.9836	29.3355	29.8004	28.1928	29.2848	29.1088	29.2676	29.5525	29.1568	29.3191	29.0001	28.8264	29.2711	28.8489	28.9772	29.1379	29.4572	29.0252	29.3219	29.3754	28.9808	29.5494	29.3598	30.2534	29.6844	29.1385	29.8227	29.4599	29.5923	29.713	29.6112	29.9937	30.007	29.2351	29.6239
2542	VIM	78	65	0.262521	0.0159439	0.0779811	36.7105	35.438	35.3809	36.6054	36.7491	36.9764	36.8125	36.6502	36.6719	36.2753	37.166	36.2604	36.1179	36.8113	36.4075	36.3093	36.6649	36.4306	37.0066	36.8464	36.9261	36.4824	37.0217	36.8441	36.5074	36.3638	36.9926	36.6609	36.9615	36.5414	36.9504	35.6134	35.3972	36.6795	36.8335	37.1202	37.2613	36.7739	36.8089	36.406	37.1984	36.6365	36.1614
2543	SERPINF2	18	18	0.131534	0.461495	0.683399	29.2628	29.1334	29.8523	29.5365	27.9659	28.5229	28.8293	30.629	28.2516	28.6736	27.9113	30.1901	27.9151	29.4077	28.5864	27.9971	29.2216	28.0075	28.9162	29.1147	29.6243	28.7917	29.8684	28.5669	28.5129	29.1118	29.0425	29.5853	29.1225	28.8041	29.391	28.7719	30.0049	29.8166	27.9608	28.518	29.0031	30.7763	28.5363	28.5977	27.9052	29.8584	27.6086
2544	KRT19	35	2	-0.177296	0.424559	0.655003	34.9942	34.3826	33.9232	35.2213	34.5464	35.0503	34.7816	35.3173	35.3935	33.22	35.1217	33.8385	35.599	34.5911	35.2671	34.8693	34.8998	35.3855	34.5161	34.4327	32.0496	33.8888	34.9325	34.1195	35.7653	35.4832	35.3601	35.6814	32.8548	34.5868	35.219	34.9104	34.074	35.4928	34.7526	35.4738	35.1581	35.4691	35.5893	33.4501	35.2376	34.0679	35.8598
2546	ANXA5	31	31	-0.237202	0.0275065	0.113418	33.8164	34.3332	32.7978	34.0976	33.9762	33.7622	33.5534	33.0923	34.0326	33.3174	33.607	34.4265	33.7619	33.6328	33.7431	33.634	33.2378	33.1589	33.197	33.4582	33.3929	34.7212	33.4595	33.5629	33.1417	33.911	33.6871	33.3825	33.4503	33.3093	33.6361	34.0254	32.7838	33.8036	33.896	33.5957	33.4481	32.9423	33.9044	33.3119	33.6029	34.162	33.6189
2548	SNRPA	13	11	-0.0455126	0.680588	0.839713	28.944	29.4232	28.9611	28.3185	28.9559	29.0069	28.6666	28.0964	28.469	29.1168	29.1801	27.6707	29.1558	28.7509	28.5895	28.8376	28.7463	28.8834	28.5765	28.851	28.6331	29.5203	28.4735	28.6889	29.068	28.7673	28.6773	28.2086	28.9373	28.4155	29.1238	29.4888	29.1122	28.0453	29.3266	29.0766	29.2046	28.6683	28.979	29.2508	29.4021	27.5912	29.2086
2549	ENO2	17	15	-0.13924	0.431043	0.660573	29.0466	28.9244	29.6175	28.9666	30.9435	29.7989	28.3112	28.143	29.8965	29.1962	28.9235	28.1091	30.3995	29.3532	29.95	28.6519	29.1203	28.4421	29.0357	28.9478	28.7424	30.124	29.2616	28.568	29.866	29.6134	28.4449	29.0484	29.1209	29.8952	29.2216	29.5772	29.8308	29.2069	31.345	29.8242	29.3261	29.1593	30.1627	29.4018	29.3707	29.0732	30.8296
2551	ACAA1	15	15	-0.0806906	0.527716	0.737439	28.6451	29.5057	28.4798	28.7734	29.5648	28.2507	28.2769	28.3006	29.0049	28.3321	29.2445	29.5996	29.2617	28.7416	29.0625	29.5521	29.1381	28.8785	29.148	28.7242	28.8585	28.398	28.3473	28.5621	28.993	29.122	28.6329	28.8668	28.6566	29.1082	29.0689	29.8873	28.4256	28.6335	29.9138	27.7965	27.9802	28.0514	28.8074	28.1088	29.2573	29.0259	29.3561
2554	GSTP1	18	18	-0.490347	0.000233713	0.0033578	33.0216	34.672	33.7417	33.4425	33.1975	32.6815	32.6421	32.3732	33.9236	33.4986	32.915	33.3099	33.6961	33.3493	32.9964	33.9523	33.1068	33.1568	32.4374	33.0477	33.1626	32.188	32.9584	32.6219	32.8457	33.5001	32.4776	32.6499	32.5573	32.8277	33.2097	34.7582	33.9596	33.4964	33.1261	32.72	32.979	32.291	33.7841	33.6653	32.9462	33.5329	33.4681
2558	LGALS1	16	16	0.432919	0.0183526	0.0865397	31.6692	31.3258	32.5148	32.2706	31.7463	32.9625	31.644	31.1598	31.5552	32.5593	31.993	33.0319	32.2247	33.1361	33.5683	32.3766	33.3457	32.2307	33.0478	33.0651	33.8839	33.3815	33.2365	31.9086	32.1118	32.4965	31.8588	31.6867	31.6231	32.6098	31.862	31.1868	32.3513	32.4804	31.7827	32.9259	31.7054	30.4445	31.7555	32.5976	31.4485	32.9323	32.021
2559	QDPR	12	6	-0.170636	0.208098	0.42759	28.6941	29.3937	27.8261	28.7248	28.6623	28.092	28.6305	28.5238	28.1886	28.4699	28.281	29.4994	29.2116	28.6591	28.033	28.1422	28.5419	28.23	28.2272	27.6115	27.8013	28.5007	28.2423	27.7717	28.1836	27.9479	28.3103	29.6049	28.6093	27.7858	28.9713	29.6566	27.9036	28.4021	28.7338	28.6016	28.293	27.8996	28.4619	28.4389	27.9351	30.0135	28.9434
2560	HMGB1	12	10	-0.078839	0.440951	0.666996	31.4391	31.4096	31.2216	31.3811	31.431	31.7312	31.3427	31.114	31.4462	32.1294	30.8554	31.2321	31.906	31.0885	31.415	31.5121	31.8549	31.4942	31.148	31.2953	31.0151	31.1445	31.3589	31.3183	31.632	30.6991	30.3624	31.9485	31.4667	31.0883	31.6464	31.6757	31.4153	31.8458	31.6045	31.7329	31.3037	31.1892	31.8558	32.4808	30.7533	31.182	31.8757
2561	RBP1	10	10	1.61937	1.50586e-08	1.67653e-06	25.2609	24.9691	26.7503	27.462	25.9113	27.1603	27.3895	NA	25.5955	27.0179	25.2715	27.9789	26.3958	26.9006	27.0633	25.7134	30.2007	27.1128	29.5981	28.614	27.3077	28.9832	27.488	26.3878	29.749	27.8943	29.6548	27.3284	26.7305	28.0024	26.8382	26.7093	26.6344	26.7127	25.9709	27.3238	26.6262	NA	NA	26.4626	26.2729	27.7958	26.1418
2562	FBP1	21	19	-0.502885	0.0314894	0.124535	31.8604	32.0422	29.7189	31.7533	31.9225	31.4899	31.5489	30.5645	30.4317	31.0089	33.1563	31.9537	31.7882	30.4429	30.7637	30.7982	30.2009	31.2294	32.7208	30.3814	28.2705	30.5867	30.6226	30.7474	31.5949	31.5841	30.287	30.2945	31.4824	31.3796	31.9472	32.0125	29.8794	31.6544	31.9192	31.3992	31.6381	30.5596	30.5437	30.9917	32.934	31.9913	31.6675
2566	CLTA	11	11	0.15978	0.314189	0.550462	29.5427	29.4142	29.2163	28.7393	29.7197	29.5894	29.6291	29.5948	29.2658	29.4552	30.3173	26.6657	29.3412	29.726	29.2819	28.8412	28.9276	29.8862	29.7033	29.4438	29.3755	30.0948	29.5825	29.299	28.9905	29.0701	29.6433	28.7995	29.4789	29.3816	29.6319	29.0579	29.4374	28.8711	29.4248	29.3897	29.6453	29.0773	29.3437	29.0946	30.3656	27.343	28.7485
2567	CLTB	9	9	0.305123	0.0459389	0.155917	28.2786	28.5634	26.914	29.1117	28.3503	28.4965	28.3146	28.1332	28.3296	28.2491	28.5466	26.7549	28.6601	27.875	28.5495	28.5816	28.5213	28.1342	28.3034	28.9651	28.8264	28.8542	28.7248	28.5206	28.3482	27.8065	29.0214	28.2257	28.1559	28.4906	28.8189	28.7267	27.5139	28.7456	28.2177	28.6784	27.9384	27.9583	28.8704	28.4751	28.7788	25.8048	27.7615
2568	ANXA4	28	4	-0.18656	0.152599	0.343488	31.6474	32.4956	30.6506	33.1707	32.0548	32.0122	31.1364	31.2118	31.9541	31.4591	31.566	32.7435	32.237	31.0934	31.3449	32.4001	31.5406	31.9012	31.4601	31.5757	31.4712	31.9097	31.2317	31.5733	31.4313	32.0824	31.6059	32.1759	31.827	31.434	31.6168	32.3327	30.7347	32.8204	32.0969	31.8521	31.0415	31.4228	32.0563	31.369	31.465	32.6666	32.0632
2569	CNP	20	20	-0.24957	0.00393622	0.0284862	27.7407	27.6699	28.1816	27.961	28.1841	28.1853	28.0014	28.147	28.4394	28.2801	28.4764	28.4231	28.6429	28.182	28.8975	28.0182	27.8617	28.2652	27.9752	27.9665	28.1056	27.3208	27.8993	27.9813	28.0464	27.9102	27.7374	28.2932	27.861	27.9275	27.4413	27.5642	28.5029	28.0417	28.5629	28.2034	28.2196	28.1194	28.1957	28.2621	28.6001	27.9044	28.2942
2570	HMOX1	10	10	0.482903	0.0206861	0.0923342	28.5883	26.799	25.4465	27.1287	28.4283	27.0846	27.4878	27.0591	26.9887	27.6176	28.0609	26.5519	28.8444	26.6174	27.9548	27.3201	27.3706	27.8184	28.0831	27.5929	26.5673	27.7802	27.2525	27.0632	28.9464	27.7747	28.8154	28.1598	28.2141	28.1907	29.0454	26.9318	25.9698	26.5095	28.5205	28.0504	27.8981	25.9664	27.4127	27.8483	28.4082	27.0107	28.9059
2572	DLD	16	16	-0.0551095	0.485641	0.705445	29.7034	29.7606	29.2295	29.8613	29.9516	29.4605	29.4567	29.655	29.6302	30.6987	29.9168	29.7078	29.5407	29.4451	29.5291	29.7455	29.7334	29.9272	29.7406	29.1695	29.3788	29.3011	29.6612	29.2186	29.3229	29.4844	29.4492	30.0131	29.2555	29.9378	29.7165	29.6869	29.3061	29.8261	29.8722	29.7867	29.7649	29.6885	29.5621	30.5997	29.7161	29.7192	29.5365
2573	SNRPA1	11	11	-0.0110036	0.872327	0.942262	28.2172	28.3823	28.13	27.8401	28.2725	28.3016	28.3616	28.3749	28.2233	28.278	28.6472	28.7187	28.4804	28.1085	28.0941	28.132	27.8312	28.4201	28.0575	27.8798	28.2223	28.8084	28.0226	28.3139	28.8385	28.2323	28.2403	28.4266	28.2958	28.3759	28.2534	28.5201	28.5002	27.8508	28.1997	28.1388	28.4906	28.4044	28.2049	28.5643	28.6477	28.0549	28.4211
2577	C1S	22	22	0.525071	0.00241605	0.0194874	28.524	27.1223	27.972	28.591	27.0187	28.2304	27.5754	29.0661	28.3924	28.3633	27.0478	28.955	27.3499	27.8931	28.8726	28.3675	28.6232	28.0241	29.2496	29.554	29.6726	28.1997	29.4093	27.8872	28.3429	27.9591	29.1035	28.3157	28.3827	28.2571	28.6128	27.306	29.0045	28.1621	26.6249	27.9839	28.1208	29.068	28.6263	28.4408	27.4105	28.557	26.8962
2578	PARP1	53	53	-0.243035	0.0349796	0.13168	30.2748	30.9736	31.1493	29.8716	30.9447	30.3691	30.4294	30.5126	30.312	30.6285	30.4696	30.0587	30.3821	30.2929	30.3284	30.8565	30.367	30.5644	29.9858	30.0668	30.2098	29.4604	29.9668	30.3886	30.744	30.2187	29.5213	31.2566	30.2544	30.4928	30.2502	30.9124	31.1109	29.5097	31.0432	30.2657	30.5815	30.6814	30.4334	30.572	30.4967	29.7728	30.2325
2580	ALOX5	23	23	0.0559962	0.715175	0.859224	28.4227	27.0199	27.9167	27.7492	28.3905	27.8132	27.6355	27.8871	28.2208	27.5802	28.4118	28.3472	27.25	27.1006	27.6888	28.158	27.734	28.0802	28.9984	27.8815	26.9402	27.3934	27.2702	27.6101	28.2359	27.9856	27.8223	27.6869	28.6462	27.9164	28.8255	26.2195	28.3448	28.0265	28.5631	28.23	27.1118	27.8116	28.5439	27.8938	28.7977	27.993	27.0297
2582	LTA4H	36	36	-0.549903	7.90691e-05	0.00149905	32.4938	33.1519	31.7784	31.6251	32.7795	31.4871	31.7972	31.7057	31.8789	31.8678	32.0506	32.1338	32.5222	31.4452	31.3107	31.6821	31.6316	31.7601	31.5	30.9795	30.3792	31.2359	31.0668	31.7647	31.6367	31.9349	30.7601	31.4805	32.1153	31.7232	32.4349	33.2865	31.7594	31.3586	32.9065	31.5025	31.7753	31.6243	32.0055	31.8848	32.2101	32.055	32.5396
2583	ALDOC	18	18	0.0235527	0.878801	0.944047	29.6471	29.1239	29.3301	28.8671	30.7382	29.3408	28.518	29.0409	29.4079	29.0033	28.8251	29.3549	30.5483	29.3521	29.7021	28.8845	29.4881	30.0669	29.7529	28.6502	28.9119	30.3572	29.1388	28.8009	29.3727	29.6329	28.9776	29.2562	29.3293	29.8945	29.9635	29.3951	29.6591	29.8055	31.4851	29.7152	29.0229	29.8149	29.7326	28.8711	29.2764	29.8865	30.9387
2585	C4B	85	1	0.313776	0.141547	0.325477	32.7682	32.6956	30.5056	32.2568	31.9048	33.0764	31.9349	34.2717	31.7642	32.8847	29.982	33.0889	31.6504	32.7321	31.7983	32.3932	31.5804	32.0737	32.7755	32.7642	32.5999	32.2077	33.8057	32.2817	32.9767	31.759	32.6802	32.917	33.0712	31.8599	32.9167	32.759	30.4148	32.2826	32.1484	33.2269	31.9869	34.0729	31.9719	32.9523	30.0657	32.9654	31.8719
2586	H2AFV	5	5	0.293171	0.173525	0.375417	30.3415	30.9615	31.329	29.8519	29.7037	31.0649	31.2718	31.7008	30.4137	31.4575	29.8175	31.151	29.687	30.6639	28.9123	29.9717	29.3923	30.2536	30.9977	29.5832	30.3158	32.7616	30.4798	32.0083	30.5985	30.1934	30.6291	31.3831	31.7787	31.2231	31.8994	31.9563	31.4187	29.847	30.1268	30.6865	30.9207	31.4877	30.0674	29.8761	30.5683	32.0656	30.2352
2594	IGLC2	11	0	0.216115	0.257957	0.487046	33.3145	33.6606	33.7463	33.3955	33.0979	32.6958	33.8768	32.4605	33.2491	32.6676	31.749	33.0053	32.7643	33.5808	33.4818	33.195	32.9237	32.0709	33.4982	33.0738	34.2095	34.7367	34.0036	33.1581	33.265	33.3811	31.9264	33.3346	33.0859	32.6573	33.3209	32.7573	33.1679	33.0118	33.0148	32.3886	33.7897	32.3088	33.1631	32.9247	31.8021	31.7257	31.8927
2600	TROVE2	21	21	-0.183811	0.0247616	0.105027	28.7518	28.8639	28.8502	28.8683	28.9373	28.6156	28.801	28.3824	28.3832	28.6756	28.6416	27.7255	29.2431	28.5365	28.7343	28.9164	28.6269	28.5703	28.2055	28.2034	28.5537	28.9101	28.6361	28.5572	28.8127	28.4523	28.4679	28.8456	28.6238	28.4315	28.737	29.0011	28.7786	28.1757	28.848	29	28.7138	28.3038	28.6324	28.6055	28.996	28.7351	28.4322
2601	GAA	29	29	-0.347616	0.0626574	0.191407	30.8743	31.1838	29.3175	28.2783	29.5056	30.0646	29.4675	28.4468	30.0127	30.605	29.5198	29.6792	29.0849	30.0705	30.1037	29.588	28.9431	29.3986	29.1316	29.0439	29.7764	30.556	29.829	29.002	29.6571	30.0508	28.976	28.6659	28.8661	29.295	31.2223	31.5736	29.4794	27.8706	29.6126	30.3079	29.811	28.6974	30.215	30.5998	30.0664	30.0229	29.2351
2602	RRAS	11	9	-0.174617	0.331332	0.568395	28.4574	28.6116	27.1628	29.1325	27.7276	28.1763	28.4409	28.6115	28.2289	27.5953	28.9329	31.3894	28.1869	28.2711	28.2779	28.1852	28.1313	27.9777	27.9193	28.1763	27.7194	28.7133	28.1274	29.3579	27.8423	28.3154	28.7101	28.4503	28.471	28.3011	28.7833	28.807	27.3689	28.8963	27.9029	28.1873	28.7539	28.8108	28.4721	27.9117	28.9313	31.3816	28.4768
2609	DLAT	19	19	-0.529271	5.19363e-08	3.97962e-06	28.6514	28.9313	28.6188	28.6012	29.1453	28.6338	28.8586	29.184	28.9017	29.067	29.2337	29.2247	29.2615	29.173	29.3802	29.6302	28.7118	28.5239	28.2732	28.3827	28.0794	28.5262	28.125	28.7633	28.7246	28.6216	28.517	28.6123	28.5203	28.645	28.6784	29.0945	28.5021	28.3263	29.1753	28.5633	29.05	28.6359	29.2354	29.0804	29.4268	28.9851	29.5768
2611	TXN	8	8	-0.239806	0.157659	0.351076	32.5387	32.8156	31.4392	31.0723	32.5757	31.6457	31.6833	31.257	31.3906	31.8892	33.2328	32.0788	32.3542	31.0064	31.1379	32.4482	32.2132	32.8687	30.9353	31.7694	30.5279	31.618	31.4489	31.4018	31.3987	31.9724	31.576	31.3028	31.3902	31.7926	32.3867	32.2953	31.1089	30.4723	32.7426	31.666	31.1587	30.5477	31.7929	31.8413	33.4224	31.3472	32.4917
2613	CTSA	7	7	-0.245724	0.111979	0.282869	28.9205	28.3226	27.3104	26.7816	27.3186	27.6379	28.4242	27.6099	27.3848	28.2922	27.9616	27.8563	27.3192	27.8159	28.2983	27.9134	27.5376	27.1563	27.6188	27.3644	26.9444	28.8721	27.2842	27.0991	27.8325	27.8498	27.5823	27.0287	27.4025	27.4457	29.4766	28.3658	27.5923	26.7503	28.0189	27.9107	27.9059	27.1377	27.1995	28.7257	28.3634	26.4172	27.7088
2616	PRKAR1A	18	16	0.142461	0.0400874	0.142318	28.486	28.6027	28.6684	28.6808	28.6312	28.8306	28.3396	28.8623	28.5388	28.5697	28.9928	28.7703	28.156	28.6835	29.0865	28.3889	28.7072	28.6893	29.1752	28.9175	28.3992	28.9679	28.7111	28.7384	29.0371	29.1242	28.4638	28.5664	28.7152	29.0553	28.6052	28.21	28.7725	28.8209	28.6644	28.8079	28.9267	28.9499	28.6913	28.6115	29.1419	28.9495	28.4675
2619	ESD	13	13	-0.15428	0.159973	0.35317	29.0846	29.4985	28.8677	29.4233	29.7889	29.4566	29.4687	29.6029	29.4848	29.7394	29.3982	30.8593	29.9829	29.8064	29.4149	29.2126	29.6819	28.6034	29.3567	29.377	29.6148	28.2991	29.4041	29.6235	29.425	29.6242	29.4776	29.4555	29.466	29.2861	29.2079	29.2131	29.189	29.4167	29.6729	29.5042	29.148	28.9401	29.5301	29.5042	29.2376	30.3849	29.8171
2620	HSPD1	47	47	-0.436127	0.00133275	0.0125365	33.4759	34.1428	33.8968	32.4773	33.565	33.1952	32.9272	32.8255	33.2226	34.0446	33.3816	32.8306	33.8349	32.9368	33.6302	34.5654	32.8855	33.842	32.7563	32.7339	32.6248	32.6801	32.581	32.6744	33.3104	33.62	33.1517	33.1775	32.5286	33.2315	33.5394	34.0812	34.021	32.3167	33.4759	33.1791	32.9013	32.6432	33.2133	33.9869	33.0341	32.5975	33.7625
2621	CLU	20	20	-0.0986004	0.560712	0.757217	32.3358	31.6775	32.3167	32.5008	31.6679	32.1404	31.8331	32.0634	31.5655	31.3924	30.8686	33.4156	30.2987	31.7537	30.8099	31.145	30.9786	31.1178	31.2766	32.3821	31.9565	32.1428	31.8945	31.3963	30.89	31.4323	31.5555	32.6638	31.7915	31.8508	32.3971	31.8997	32.2896	32.3541	31.7583	32.5431	31.98	32.0463	31.7951	31.5537	31.0279	33.6072	30.4667
2623	HSPA5	54	53	-0.0624909	0.608136	0.789804	34.2528	34.1344	34.1257	33.4159	35.643	33.9859	34.065	33.2569	34.3035	34.1313	34.3819	33.3204	34.238	34.0804	34.2873	34.0308	34.3409	34.2235	33.99	34.1344	33.7945	34.8877	33.9698	33.837	34.0895	33.8392	33.6143	33.7272	33.6513	34.3043	34.3717	34.0835	34.1261	33.3145	35.7133	34.0676	34.1614	33.351	34.357	34.0277	34.2264	33.1053	34.1391
2624	LAMC1	56	55	0.334043	0.0698914	0.206834	30.3266	31.1345	29.5623	31.2125	29.0485	30.214	30.1377	30.4302	30.3377	30.2662	29.1087	32.687	30.3527	30.0376	30.2736	30.9854	30.2661	31.0087	30.8005	31.305	29.9943	29.9731	30.9005	31.0127	30.4483	31.0465	31.3243	31.1748	30.6696	30.6456	30.9333	31.7109	30.1349	31.4692	29.3837	30.6124	30.6166	30.7622	30.7876	30.64	29.4996	33.0561	30.6714
2625	ACP2	10	10	0.126628	0.227867	0.451073	27.0982	26.2404	26.7954	26.2189	26.1885	26.5374	27.2932	26.7217	26.4444	26.2704	26.1682	26.4292	25.956	26.3085	26.6005	26.2187	26.2721	26.5852	26.8663	26.7024	26.0641	27.4231	26.2989	26.6119	26.8484	26.547	26.3869	26.2956	26.7265	26.3416	27.3891	26.7496	26.7866	25.5319	26.4148	26.2797	27.2909	26.4055	26.4089	26.1942	26.6682	26.7234	25.5368
2627	HSPA8	42	0	-0.0762369	0.29624	0.529432	33.8145	33.9817	33.9031	33.3375	33.6515	33.609	33.7132	33.4423	33.4314	33.8204	33.6011	33.1991	34.0319	33.824	34.1447	33.86	33.7207	34.0461	33.7218	33.9943	33.6135	33.6627	33.5692	33.3705	33.9116	33.4838	33.5886	33.4623	33.3411	33.7146	34.1432	34.1419	34.0065	33.3014	33.9261	33.833	33.8446	33.5823	33.6748	33.9037	33.6678	33.5993	34.3762
2628	SLC2A1	10	10	1.52742	5.93069e-08	4.19482e-06	28.8357	27.3865	28.5984	27.9027	27.1055	28.1248	28.8694	30.4434	28.8828	27.8977	29.4822	29.6239	27.6109	27.6022	28.3442	27.9156	31.5434	30.0483	30.0567	29.0547	28.3693	29.7576	28.6127	28.8986	31.4701	29.2977	30.6899	30.6969	29.6167	31.4097	29.0477	27.3876	28.7829	27.2429	27.5129	28.4974	29.2775	30.1014	29.1361	28.0268	30.1974	29.7915	28.0967
2630	EPB41	25	21	-0.383787	0.145229	0.33095	29.2424	29.0453	27.4475	29.1222	28.2408	29.316	30.1598	31.2953	29.2964	28.2302	28.8772	30.1228	28.8495	28.2287	28.4077	28.4009	28.7632	29.0505	28.5759	28.0455	28.6992	27.3892	28.951	28.9105	29.338	27.865	29.4176	29.6566	30.7209	28.9963	29.7941	29.2419	28.1052	29.4184	28.5072	27.7202	30.5131	31.0456	29.2352	28.9342	29.187	30.5814	28.4123
2631	UMPS	20	20	0.555948	0.00197842	0.0170015	26.612	26.6803	26.9397	26.5315	27.3533	26.8769	26.8048	26.2071	27.1995	27.227	27.4366	25.517	27.4322	26.8679	26.6508	27.6321	26.6699	27.9362	27.013	26.7844	27.918	27.0191	26.6007	26.8363	28.3827	28.7503	27.0285	28.0102	26.4235	28.0923	26.6269	27.0661	27.1023	25.3191	27.5437	26.1046	25.9419	NA	27.2889	27.2978	27.1822	25.6912	27.4462
2632	PDHB	17	17	-0.315472	0.00110513	0.0108103	29.1308	29.5344	28.8583	29.3135	29.6584	29.325	28.9602	28.836	29.5182	29.249	29.593	30.1171	30.1382	29.2905	29.0765	29.5598	29.3273	28.9316	28.9998	28.9548	28.6791	29.3344	28.8956	29.185	29.2066	29.1548	29.3176	29.0063	29.1381	29.22	29.3903	30.2441	29.5295	29.0076	29.9817	29.886	29.3215	28.746	29.7483	29.3362	29.6921	30.2073	30.1483
2633	DBT	14	14	-0.373382	0.0187628	0.0875754	27.097	26.9052	26.5985	26.3695	27.1235	27.1339	27.2978	25.9526	26.0834	26.5275	26.3866	28.274	27.8025	26.8588	26.73	27.3212	26.5409	26.2974	26.4172	26.604	25.9474	25.4026	26.5545	25.7782	27.7374	27.6857	26.1986	27.2349	26.0147	26.5869	26.5973	27.0776	26.4369	26.3736	26.9393	27.2771	27.306	26.461	26.2713	25.7178	NA	27.1794	27.5562
2634	ITGAM	45	43	0.187961	0.445119	0.669863	30.2266	28.8435	31.181	28.0873	28.3024	29.1862	28.0618	30.3995	30.1591	29.0783	29.3319	29.2104	28.2052	28.559	29.697	28.2362	29.7021	29.6133	32.1959	29.2224	28.9659	30.6051	27.9618	29.2748	29.7079	28.8416	28.8074	28.8369	28.9671	28.959	30.3009	28.9187	31.3432	28.6233	28.2502	29.21	28.6353	30.615	30.213	29.1626	29.575	28.9717	28.1699
2635	PYGB	56	41	-0.612519	1.2932e-05	0.000383356	31.2644	31.5231	30.7253	31.9511	31.5887	31.6006	31.073	30.4565	31.8158	30.3954	30.7646	32.2258	32.5225	31.143	31.5797	31.4648	30.3661	30.9942	30.7713	31.581	30.5024	30.7724	30.9229	30.8408	30.0985	31.0196	31.2083	30.7751	30.8431	30.4261	31.3823	31.5107	30.863	31.6802	31.5984	31.6686	31.305	30.2604	31.7538	30.3267	30.7157	32.148	32.4983
2637	RALA	10	6	-0.235675	0.0482215	0.161965	28.3645	28.364	28.477	28.8885	27.9799	28.1342	28.1136	28.755	27.863	28.1345	28.2772	28.6447	28.5382	27.5565	28.2999	28.1531	27.242	28.1907	27.9944	28.0679	27.065	28.4922	26.1595	27.2323	28.126	28.2916	28.0023	28.4299	28.1118	28.2275	28.0757	28.0272	28.2249	28.1514	27.8739	27.6363	28.2724	27.7745	28.0283	27.7095	28.1586	27.8698	28.0707
2639	SPTB	113	66	-0.133459	0.764738	0.886171	31.2202	30.3199	26.7087	31.378	31.0996	30.5084	31.9442	33.2679	30.8484	28.4205	31.4045	32.6232	30.9992	29.703	26.0901	30.5321	29.9575	31.3528	29.1205	29.4049	30.9226	27.2777	29.8791	31.2383	30.9955	28.9879	31.3486	31.6517	32.4286	29.929	31.4325	30.3624	24.8613	31.0753	31.2551	30.2583	32.1045	33.2309	30.9484	28.0094	31.6025	32.2476	31.0722
2640	LAMP1	8	8	0.0149901	0.904268	0.956818	29.8258	30.1004	28.6447	29.9207	29.4399	29.1839	29.2832	29.1104	29.8062	29.7722	28.4514	29.4634	29.0285	29.7994	29.4032	29.6035	29.6822	29.0975	29.4333	29.4593	29.1094	30.669	29.3024	29.1301	29.2384	30.0958	29.3533	29.0922	29.2973	29.3386	30.3213	30.6167	28.8804	29.8009	29.5123	29.5955	29.6621	29.464	30.0531	29.875	28.6387	30.0512	28.7717
2641	ACADM	21	21	-0.417853	0.00277318	0.0216617	29.5735	30.4305	28.8916	29.1824	28.0258	28.9401	29.1273	28.8317	29.36	28.9641	29.2738	29.4101	29.2717	29.1085	28.9057	29.4066	29.1231	28.1797	28.9626	28.29	28.2416	28.9355	28.542	29.2607	28.9925	27.9595	28.9624	28.7381	29.0741	28.9022	29.8794	30.6809	29.0908	29.4448	28.0171	29.1936	29.8099	27.8447	29.3719	29.1723	29.3934	29.0178	29.5322
2642	TOP1	30	25	-0.583023	0.000113286	0.00193862	29.2561	29.856	30.1921	28.3577	29.6761	28.8547	29.3274	29.4819	29.5839	29.4994	29.8997	28.2526	30.0056	29.4101	30.4262	30.1107	29.4974	29.1215	28.9903	28.9152	28.408	28.2603	28.4967	28.806	29.6349	28.9987	28.9115	29.298	28.0028	29.0418	29.3596	30.048	30.1556	28.0149	29.6629	29.1205	29.2904	28.8759	29.4965	29.4346	29.9548	28.1691	29.9184
2644	G6PD	41	41	-0.201688	0.368967	0.601357	31.9559	31.6136	31.7272	30.5127	29.9394	30.6593	31.0174	31.5262	33.2179	33.0849	31.5681	31.0965	31.0991	33.8272	31.2655	31.9558	30.9817	32.4121	32.3626	31.0373	30.707	31.2268	32.3591	30.7283	31.1356	31.0688	32.5573	30.9782	31.4173	31.2748	32.0643	31.668	32.0151	30.3972	30.0541	30.7646	31.1797	31.384	33.313	33.346	31.7651	31.0754	31.0624
2648	MTHFD1	53	2	-0.190639	0.0821264	0.229879	30.2443	29.4104	30.2407	29.6889	31.2041	30.1041	29.8211	29.9584	30.2103	30.2732	30.7803	30.0194	30.4708	29.9906	29.9651	30.7092	30.4481	30.4336	30.2734	30.3722	29.485	29.397	29.8009	29.8439	30.5028	29.5874	29.9185	29.9183	30.1303	29.8173	30.447	29.6523	30.5178	29.8157	31.3658	30.282	30.0659	29.9005	30.4187	30.5823	31.0407	30.3044	30.8703
2649	EPX	26	26	0.972481	0.00715677	0.0446146	28.4883	28.185	28.0472	29.3956	27.2185	26.9422	27.6091	28.6757	29.1786	29.4139	29.8271	28.4137	30.0771	26.6199	31.033	30.4446	31.173	29.2346	30.4329	29.7985	28.832	29.1761	31.1467	28.8927	29.7744	28.5424	31.2071	28.7929	30.4472	NA	28.2751	27.9152	27.8177	29.2626	27.8397	26.9475	26.4832	28.4806	28.8962	29.2428	30.0242	28.4238	30.0227
2653	ADH5	20	20	-0.0537699	0.723503	0.861737	29.5208	30.0424	29.1384	30.3684	29.3404	29.3954	30.0297	29.6111	30.2256	29.396	28.665	31.9073	29.9668	29.7758	29.5829	29.9582	29.726	30.2528	29.3392	29.8976	29.3264	29.5863	29.6194	30.2679	29.5495	30.6291	29.8624	30.1509	29.0658	29.1808	29.8898	30.2268	29.2078	30.1228	29.1607	29.7816	30.023	29.1336	30.512	29.6084	28.7286	31.6131	30.0431
2656	PABPC1	39	23	0.185042	0.0390084	0.140336	31.0843	31.0792	31.3396	30.736	31.3238	30.9812	31.3475	31.0854	30.8553	31.581	31.508	30.4977	31.24	31.1882	31.5063	31.4264	31.6615	31.4695	31.7756	31.4549	31.4082	31.2011	31.1615	31.0402	31.5969	31.2532	31.1418	31.2036	30.8414	31.4877	31.4235	31.1734	31.4674	30.3896	31.6407	31.2166	31.5724	30.9742	30.9361	31.6205	31.6994	30.5093	31.4118
2657	PCNA	17	17	0.0568099	0.802569	0.903812	28.8974	28.1261	30.6559	27.5147	29.2782	28.64	28.4697	27.2918	28.3619	29.6626	29.3935	27.8	28.8677	28.8756	29.6095	30.3322	29.4382	29.8179	27.4852	28.6223	28.7548	29.3602	28.5972	28.4726	30.1185	29.3961	27.9078	29.3328	28.1464	29.481	28.908	28.2077	30.384	26.1142	29.6583	28.9441	28.2797	28.8314	28.3825	29.3816	29.6066	27.4966	29.4004
2660	HARS	21	14	-0.181845	0.0341776	0.130943	28.5511	29.3508	28.8773	28.5609	28.5019	29.0819	29.1739	28.6202	28.4563	28.8381	28.5939	28.8212	28.7857	28.4867	28.6195	29.1465	28.8619	28.8856	28.606	28.5491	28.8419	29.057	28.4398	28.917	28.6147	27.8397	28.3647	28.4023	28.4141	28.7872	28.8232	29.2317	28.798	27.9083	28.7637	28.8923	28.8657	28.1553	28.3758	28.842	28.5577	28.8361	28.8756
2662	COL6A1	48	48	0.394641	0.0543302	0.176214	32.8558	34.0686	31.8351	33.7372	31.5505	32.9965	33.0348	33.1209	32.5544	32.82	32.852	35.7141	32.7384	32.8034	32.4668	33.8017	32.5766	32.7401	33.4374	33.9244	33.3553	32.469	34.1299	34.3523	32.8826	33.9647	33.6256	34.0679	33.4593	33.2757	32.8984	34.2488	32.1209	34.0015	31.4742	33.1279	33.2449	32.966	32.8593	33.0612	32.9167	35.6816	32.764
2663	COL6A2	41	41	0.432338	0.0250943	0.105845	32.5663	33.6186	31.5312	33.2382	31.2176	32.6511	32.635	32.5647	32.3512	32.5391	32.7507	35.2192	32.3034	32.4514	32.1986	33.3318	32.4069	32.475	33.1256	33.6224	33.1231	32.1211	33.8987	34.0191	32.526	33.541	33.3294	33.4279	33.0335	32.9578	32.8323	33.7466	31.5055	33.2535	31.2703	32.7351	32.6263	32.4671	32.4359	32.6304	32.717	35.1418	32.5852
2664	COL6A3	173	10	0.471046	0.00385511	0.028022	34.8409	35.6532	33.9097	35.6394	33.6527	34.9588	34.7955	34.9357	34.7659	34.856	35.1452	36.9839	34.7917	34.8155	34.8041	35.7407	34.959	35.1701	35.5282	36.0555	35.2985	34.6672	36.0398	36.2296	35.2516	35.4861	35.9963	35.7174	35.2688	35.4122	34.9627	35.7458	34.064	35.6487	33.8378	35.0522	34.969	35.0843	34.8652	34.9117	35.2641	36.9737	34.8262
2666	SLC25A6	18	6	0.0154995	0.872579	0.942262	32.0785	31.363	32.1549	31.7756	32.6222	32.2536	32.3217	31.9448	31.5849	32.4074	32.1604	31.9797	32.159	31.8788	32.1434	31.5442	32.1742	32.1407	31.9008	31.657	31.4022	31.8393	31.7561	31.7744	32.3912	32.6414	32.3737	32.2287	31.79	32.3658	31.7169	31.2024	32.0478	31.5142	32.3901	32.0998	31.8911	31.0303	31.499	32.3962	32.1884	31.7435	31.9351
2667	IMPDH2	24	23	0.0309597	0.797855	0.90322	29.2244	29.3236	30.4017	28.4326	29.0481	28.9804	28.6452	28.8168	29.3083	29.1086	29.9742	28.8321	29.4596	29.2479	29.6479	30.5325	29.9917	29.4283	29.4837	29.4511	29.4283	29.3362	29.0065	29.475	29.6232	29.0893	29.5252	29.0402	29.0363	29.2269	29.3444	29.1631	30.7051	28.2916	29.1883	29.1643	28.7491	28.9009	29.5439	29.263	29.9448	28.8546	29.3645
2668	TPR	63	63	-0.0135591	0.921694	0.959413	28.9579	27.7612	29.137	28.7478	29.5287	29.2161	29.0254	29.233	29.2298	29.5651	29.7521	27.8565	29.467	29.074	29.5103	29.8378	29.5646	29.4813	28.991	29.4115	29.3172	27.2123	29.153	29.2708	29.5316	29.1754	29.2686	29.2348	28.2091	29.4708	29.2668	28.4215	29.6272	28.9985	29.6926	29.388	29.3893	28.7585	29.4931	29.7252	29.7829	29.1795	29.7787
2670	CKB	17	16	0.0421314	0.881242	0.944408	28.7886	30.0997	28.9347	30.1245	29.3725	29.974	30.5035	29.2865	29.8497	27.764	28.6838	32.4667	29.2305	28.9669	27.7492	29.5828	29.8888	28.7386	28.8224	29.2643	26.4487	30.4704	29.5253	29.3471	30.1213	31.681	29.2979	29.5129	29.6886	30.0645	29.0778	30.2132	28.7224	30.1143	29.353	29.7372	30.473	29.0772	29.9474	27.9316	28.2266	32.2986	29.3063
2673	ANXA3	23	23	-0.383752	0.0405125	0.142999	30.9633	31.372	31.6136	32.0837	30.659	30.2512	30.1732	31.674	31.4607	30.4468	31.111	32.7831	31.548	29.7411	30.6455	30.9259	31.1583	30.446	32.3356	29.6685	29.6564	31.5294	29.8236	31.0884	30.5489	30.9016	30.7506	31.0322	30.7346	30.496	30.8754	31.6058	31.7272	32.1593	30.9051	30.5344	30.3533	31.6332	31.667	30.6461	31.3598	32.6128	31.8657
2677	ACTN1	45	6	0.219775	0.13443	0.314524	32.2228	32.0131	32.7231	33.063	31.718	33.2299	32.8253	33.1055	32.7696	33.001	32.3498	34.1433	32.8283	33.6874	33.5443	33.0085	33.3469	32.5532	33.7288	33.8536	33.6726	32.6005	33.4631	32.9057	32.6448	32.4999	33.782	32.4946	32.7716	32.9679	32.4569	32.2401	33.0319	33.0534	31.9271	33.486	32.7999	33.0391	33.0033	33.1314	32.4795	34.2161	32.9409
2678	ACE	20	20	-0.0406924	0.767073	0.8872	27.822	27.9076	NA	28.5681	26.649	26.3854	28.1973	27.579	27.3958	26.2255	27.3146	27.1518	27.3929	26.7792	26.39	NA	26.9373	27.3527	27.4773	26.5156	27.0649	27.1467	26.4661	27.2024	27.7945	27.8247	27.5507	27.3314	27.454	27.3173	28.2519	27.7519	NA	27.8933	27.1152	26.9526	27.5082	27.3946	27.4256	26.6126	27.7363	26.9002	27.5239
2679	CDH1	17	16	-0.494331	0.00178815	0.0158097	28.4781	29.6302	29.0797	29.3776	29.2176	28.8058	29.1633	28.3074	28.9974	28.6727	28.3902	29.0373	29.0964	28.2937	28.6138	28.3247	28.6769	28.496	27.5942	28.3514	28.2295	28.8106	27.665	28.0243	29.1248	29.0547	28.835	28.61	26.8316	29.3647	28.6005	30.0466	29.2434	29.3947	29.3431	29.094	29.3587	28.6481	29.1097	28.6222	28.3777	29.3441	28.9363
2681	PEPD	17	17	-0.0990087	0.4184	0.649863	28.5069	28.1906	27.5744	27.572	28.3665	28.2927	28.276	NA	28.1014	27.9521	27.9929	28.3758	27.6479	27.5271	27.6418	27.8494	27.9132	27.8008	27.4215	27.7749	27.5023	28.6419	27.4724	26.7301	28.2109	27.3642	27.7138	27.9312	28.1426	27.8151	28.5146	28.4084	27.6897	27.3921	28.7882	28.6009	28.3313	27.1097	28.5147	27.745	27.0405	27.7867	28.0881
2682	XRCC6	38	38	-0.0990466	0.11078	0.280611	31.7884	32.0908	32.0503	31.5284	31.7112	31.8733	31.8534	31.593	31.6387	32.2658	31.7652	31.9007	32.211	31.923	31.9374	32.1584	31.7912	31.978	31.8168	31.8431	31.7768	31.5984	31.5316	31.7314	32.0977	31.8251	31.665	31.7919	31.5939	32.0299	31.7461	32.0988	31.9719	31.3974	31.5668	31.9316	31.8059	31.4722	31.5364	31.9434	31.8215	31.7603	32.2351
2683	XRCC5	38	38	-0.101212	0.128432	0.310033	31.3597	31.76	32.2143	31.148	31.3473	31.7919	31.57	31.4532	31.3903	32.0942	31.3647	31.9327	31.6301	31.9323	31.5905	31.9909	31.4311	31.6105	31.6935	31.5795	31.6738	31.6331	31.387	31.4932	31.5731	31.7613	31.2469	31.6522	31.5064	31.7343	31.4959	31.9067	32.2134	31.2699	31.3656	31.7814	31.6309	31.307	31.5103	31.9757	31.6957	31.7196	31.944
2684	COX4I1	8	8	-0.0546947	0.624406	0.802122	30.0506	29.4656	29.2163	30.0291	30.2231	29.8133	29.2163	29.372	29.8804	29.9211	29.9038	29.0568	30.6769	29.4799	30.1267	30.0293	30.0479	29.8671	29.8849	29.6374	29.1558	29.0479	29.5615	29.5237	30.26	30.0256	29.4729	30.2114	29.9153	30.1706	30.2121	29.6057	29.5406	30.058	30.4645	30.3911	29.5948	29.9878	30.3471	30.0267	30.043	28.7694	30.5176
2686	IFI30	6	6	0.153638	0.508543	0.723091	31.3385	30.9847	29.9156	29.9799	31.1247	29.9824	29.4865	28.9906	29.3057	30.4323	30.3028	30.0501	29.6535	30.8397	29.8988	30.4194	29.8093	30.1273	29.9666	31.3131	29.412	29.6337	31.2415	28.7833	29.9207	31.5766	30.2912	30.1239	30.1905	30.8742	31.2596	31.8175	30.4659	29.8155	32.3527	30.7385	29.3941	30.2172	29.4814	29.4652	29.6244	29.7108	31.687
2687	LAMP2	6	3	0.104821	0.442206	0.667144	28.7722	29.8225	28.8198	28.5932	29.0951	29.2546	29.0177	28.4392	29.078	29.3306	29.3526	29.1683	28.6446	29.2913	29.5783	28.8312	29.1971	28.5833	28.9686	29.6994	28.9287	30.7338	29.9542	28.4369	28.8151	29.5394	29.4326	28.9414	28.3238	29.1462	28.8752	29.6533	28.5785	28.6832	28.7588	29.5548	29.2323	28.2767	28.9169	28.9152	29.842	29.6422	28.5794
2688	RNH1	25	25	0.012071	0.90243	0.955423	29.8067	30.5533	30.4422	30.6839	30.6316	30.7338	30.3365	30.4651	30.1105	29.7514	30.4205	31.1472	30.4743	30.616	30.4356	30.7895	31.0952	30.2544	29.9628	30.9207	30.7683	30.2912	30.5608	30.8492	30.2014	30.7455	29.7882	30.5508	29.9595	30.6084	30.3235	30.4029	30.822	30.7036	30.8895	30.8689	30.6	29.9147	30.6264	29.9351	30.9922	31.1942	30.8725
2691	VCAN	34	34	0.732176	0.0263235	0.11002	29.7026	28.6822	31.0575	29.5558	28.233	31.1461	30.9361	27.9886	29.332	30.7585	29.5924	30.3609	28.1646	32.7553	31.1907	31.5487	30.4233	28.9344	31.2555	31.1721	32.7094	31.6711	31.5125	30.4319	29.787	29.5272	32.116	29.6631	30.1973	30.2393	29.6992	28.986	31.0782	29.4999	27.5564	31.5522	30.6139	28.3542	29.5668	30.8862	29.21	29.9736	27.2579
2692	EEF2	62	61	0.194852	0.0302326	0.121128	33.3685	33.2691	33.8552	33.0705	33.6948	33.2339	33.2114	32.858	33.3767	33.8416	33.467	32.8419	33.5752	33.6535	33.8769	33.4171	34.2184	33.6722	33.6282	33.5123	33.6343	33.7398	33.5023	33.1881	33.6077	33.647	33.2621	33.732	33.1148	33.8124	33.6555	33.3802	33.7744	32.7379	33.92	33.3897	33.2644	32.4953	33.291	33.7914	33.1576	32.5918	33.5833
2693	PDIA4	48	47	-0.057871	0.653174	0.822948	33.0744	32.9672	33.3593	32.3252	32.8516	32.5477	32.301	32.4453	33.6861	33.1346	32.5179	31.246	32.6154	33.2625	32.8429	32.5543	32.9502	32.5723	32.7186	32.5317	32.5376	33.4233	33.2016	32.8234	32.5269	32.3964	32.2484	32.3455	32.017	32.9889	33.2857	33.1661	33.5136	32.3558	33.0516	32.7968	32.6902	32.561	33.913	33.4188	32.5432	31.3061	32.7566
2695	P4HA1	22	22	0.706435	0.0173948	0.0837408	29.0861	27.6934	30.45	26.9051	31.4649	29.4252	27.3127	26.5079	29.163	29.6248	28.6551	26.5623	28.6638	28.9474	29.2455	28.4103	30.195	29.2937	30.5401	29.3046	29.7301	29.8466	30.0009	26.7824	29.1046	30.1034	29.1583	28.8986	27.6245	29.7478	28.593	27.1792	30.0206	27.2221	31.4076	29.1625	26.9676	27.0838	28.6116	29.6489	28.1727	26.4054	28.6521
2698	ALAD	15	15	-0.159492	0.442509	0.667144	27.9193	29.1437	26.5551	29.3988	28.7409	28.4645	29.4849	29.8095	28.7598	27.9184	27.6919	29.8231	28.5142	28.1404	26.2376	28.6398	26.6283	28.468	27.3223	28.4337	28.1072	28.7791	28.4232	28.3194	28.8674	27.9114	28.8059	28.7392	29.5718	28.1687	28.8402	29.5102	26.3769	28.9929	28.3536	28.4257	29.6229	29.6215	28.5432	27.1028	28.2832	29.6396	28.6865
2703	HLA-DRB1	13	3	0.170439	0.617698	0.798277	31.8307	31.2461	26.6108	30.9397	31.1212	32.3938	30.157	31.0859	29.4748	28.6643	29.7966	30.3423	31.7993	27.9215	30.1145	30.1958	30.434	31.2273	30.2912	30.8612	29.0581	28.5217	29.7653	29.3271	31.3613	30.8829	29.8538	32.7859	31.7257	30.3036	31.6798	31.5063	26.4805	31.1269	31.0854	31.9443	29.4226	31.2546	28.0979	29.2413	29.7505	31.0626	31.8656
2704	LCP1	55	47	0.22713	0.0131223	0.06812	33.6869	33.4846	33.0626	32.846	33.0248	33.3758	33.3861	32.7988	33.4329	33.2271	33.5138	33.0649	33.1497	32.5975	33.3599	33.0242	33.7761	33.6625	33.5582	33.5495	32.9633	33.8941	33.1798	33.4062	33.4222	33.3036	32.8202	33.1269	33.9253	33.1639	33.7116	33.5224	33.0224	32.7416	33.0673	33.4354	33.4335	32.3795	33.4259	33.0861	33.53	33.0835	33.1299
2705	PLS3	42	40	-0.121514	0.30535	0.542025	30.9295	31.8778	30.3171	31.2209	31.3927	31.8518	31.5361	30.92	31.1168	30.971	31.9919	32.0826	30.8912	32.0767	32.2538	30.9018	31.5222	30.9537	31.0844	31.3732	31.4596	31.3258	31.5067	30.9852	30.9562	31.1368	31.6539	31.2001	31.0003	31.4081	30.9888	31.9718	30.2194	31.0698	31.3555	31.987	31.6704	30.8098	31.0197	30.876	31.9214	31.9204	30.9321
2706	ETFA	16	16	-0.119072	0.273283	0.504698	30.5283	30.5138	29.328	30.5335	31.1524	30.0528	29.5016	29.6959	30.145	30.1613	30.2237	30.422	31.2241	29.9005	30.7883	30.1091	29.4692	30.2824	30.1724	29.9287	29.8208	30.0128	29.8905	30.3367	30.1404	30.3088	30.1337	30.4731	30.2627	30.5115	30.6806	30.8624	29.5843	30.4922	31.3043	30.2652	30.3213	30.0486	30.2376	30.5247	30.4459	30.1762	31.3192
2708	PRKAR2A	23	20	-0.355736	1.34358e-05	0.000383356	29.834	29.9434	29.7349	30.1926	30.1898	29.7918	29.9686	29.5706	30.0487	29.8379	29.7971	30.1372	29.9068	29.6391	29.5242	29.3552	29.3076	29.1502	29.5815	29.4772	29.2828	29.7043	29.563	29.818	29.4359	29.1004	29.3673	30.1006	29.7215	29.7427	29.9822	30.3876	29.7672	30.075	30.3166	30.1948	30.2402	29.7673	30.1156	29.9383	29.8145	30.635	30.1365
2714	MIF	5	5	0.305879	0.133492	0.313929	29.0603	29.9617	30.1117	29.4326	30.1867	29.9185	28.9825	28.0136	29.1954	29.8561	30.1582	30.2273	30.3221	29.3715	29.6799	29.43	30.4482	30.2996	29.4707	30.4163	30.3985	31.4581	29.6693	29.3506	29.8625	30.6627	29.3108	29.7134	28.588	30.6517	28.9611	29.3499	29.8652	28.5828	29.3325	29.2826	NA	27.0402	28.5067	28.8876	29.3645	29.5556	29.4736
2718	HCLS1	17	17	0.548038	0.000543736	0.00609714	29.442	28.2673	28.5121	28.9995	29.6682	29.5778	29.4579	29.4562	29.1313	29.0315	30.3073	27.8798	29.2869	28.9737	29.1121	28.5012	29.8286	29.7544	30.101	29.9265	29.3544	29.8973	29.3432	30.1049	29.7394	29.1967	28.8026	29.0644	30.1995	29.2189	30.1143	28.9381	29.2903	29.3009	29.6849	30.1951	30.2395	29.7827	29.9137	29.6574	30.4278	28.0466	29.3975
2721	NID1	39	38	0.456178	0.0459526	0.155917	29.8118	30.8657	28.8303	30.785	27.7142	29.4584	29.484	30.2363	29.9205	29.5551	28.3545	31.8875	29.6292	29.3615	29.5886	30.1809	29.649	30.7026	30.3758	30.6566	28.9826	29.3654	29.8804	30.5071	30.0762	30.5789	30.6567	30.7213	30.2126	30.1618	30.1433	30.8301	28.8649	30.7874	27.6071	29.4759	29.6227	29.9796	29.9344	29.6864	27.4839	31.8593	30.0657
2722	AKR1A1	25	25	-0.137765	0.140943	0.325477	31.0617	30.8784	30.4568	31.1424	31.65	31.1684	31.3118	30.1298	30.861	30.8357	31.6453	31.3026	30.6612	31.1302	31.0002	30.4559	31.1199	30.6692	30.6442	30.8755	30.6187	30.8578	30.5153	30.9027	31.1103	31.0233	30.5645	30.9589	31.0544	30.8885	30.6549	30.7356	30.3745	30.8711	31.5059	31.0994	31.2648	30.0337	30.831	30.6582	31.5398	31.0191	30.5254
2723	NCF1	20	20	0.220584	0.362063	0.598639	28.5003	26.1577	28.9539	25.9442	26.8257	27.2686	26.5763	27.8353	28.118	27.4058	28.8149	27.4175	26.3101	26.1086	28.4854	26.7205	27.9209	28.1437	30.1353	27.1732	26.4411	27.7995	26.7509	27.001	27.2947	27.6326	25.7417	27.2602	27.8915	27.3766	28.6472	26.3518	29.1853	27.0722	27.2989	27.6123	26.6622	28.1711	28.3124	27.9771	28.8661	26.5889	26.7257
2724	PKM	54	4	0.23878	0.0205484	0.0919429	34.8333	34.8824	35.5361	34.4595	34.6743	34.8683	34.2427	34.4572	35.281	34.6678	34.6858	34.2374	35.1138	34.8814	34.8677	34.6456	35.2747	35.1323	35.6846	35.5942	35.3221	35.2364	35.1359	34.3518	34.5579	34.9717	34.9516	34.649	34.4692	34.8186	34.9095	34.7028	35.3479	34.2723	34.6793	34.928	34.2449	34.1315	35.2363	34.5735	34.771	34.2346	35.5021
2725	HSP90B1	59	49	0.0914603	0.407734	0.64046	34.4928	33.8424	34.5369	33.6921	33.9988	33.5524	34.235	33.6963	34.8782	34.3439	33.893	33.1595	33.8819	34.5544	34.4416	34.1865	34.5492	34.0009	33.8887	34.0013	33.9648	35.0236	34.1642	34.6341	34.1123	34.2325	33.7692	33.9545	33.785	34.3637	34.8158	34.2166	34.6765	33.6016	34.202	33.7205	34.5782	33.6444	35.0327	34.608	34.0443	33.447	34.032
2727	SNRPB	8	8	-0.0493255	0.713271	0.859224	28.5811	28.9989	29.2775	28.489	27.7253	28.3105	28.4932	28.6804	28.166	28.5861	28.2678	28.3944	27.6713	28.1795	28.1212	28.4998	27.2813	28.3713	28.6215	27.8671	28.4363	29.2373	28.0191	28.6537	28.4186	28.6519	27.9209	27.952	28.2132	28.7852	28.4868	28.7537	29.0058	27.0642	27.1568	27.7358	28.1871	27.1397	27.9908	28.5863	28.5544	28.3871	27.2989
2729	MMP9	27	27	1.01722	0.0220854	0.0973984	27.7483	27.413	30.9657	24.5727	23.709	25.988	26.2693	30.9043	28.8206	27.6894	26.3453	29.2214	24.3286	24.8511	27.9267	27.476	28.1891	27.921	31.0407	28.1982	29.1361	29.3659	26.5843	28.1583	28.3847	26.824	28.0188	25.6195	28.2316	27.8307	26.3313	26.844	30.4631	25.3009	NA	25.4236	26.865	30.4334	28.2285	26.9606	26.1306	28.1592	23.6025
2731	HNRNPL	27	5	-0.132747	0.132139	0.311943	31.2599	31.1133	31.8688	30.9586	31.5623	31.5278	31.2158	31.336	31.1854	31.5574	31.5719	31.0684	31.4998	31.3535	31.5503	31.3873	31.7311	31.2763	31.1536	31.1958	31.0246	30.1657	30.9895	30.9913	31.5836	31.3429	31.094	31.4732	31.0924	31.6157	31.4704	31.4845	32.0228	30.794	31.7469	31.8227	31.2561	31.1885	31.2348	31.4879	31.5843	30.7958	31.5196
2732	DARS	35	35	-0.0755976	0.334521	0.573331	30.2288	30.2085	30.7779	30.1473	30.1747	30.2186	30.5486	30.2591	30.7365	30.8079	31.1109	30.7424	30.7053	30.3427	30.7793	30.7668	30.7368	30.7205	30.8522	30.2617	30.1487	30.4656	30.2695	30.3108	30.5892	29.8407	30.5192	30.5783	30.2446	30.8376	30.4509	30.2014	31.0965	29.9487	30.4751	30.3077	30.5696	30.5044	30.7108	30.9263	31.0977	30.2277	30.7538
2734	JUP	44	39	1.19896	4.2753e-08	3.74394e-06	30.2399	29.4211	30.6588	30.2145	29.5281	29.4231	29.3274	29.7322	29.7779	29.9979	30.0715	29.314	29.9372	29.2662	29.8373	30.2508	31.9867	30.994	30.4033	30.2995	31.3499	30.6066	30.2668	30.2071	31.2361	32.0478	31.002	32.0118	28.6985	32.1057	30.2827	29.221	30.5094	29.999	29.3511	29.3759	29.4832	29.4439	29.4477	29.8762	30.1827	27.5943	29.8342
2735	UQCRB	8	8	-0.238695	0.0221443	0.0974245	27.943	28.8262	28.4489	27.9517	28.8158	28.1783	28.4007	27.4105	28.2412	28.2932	28.3727	28.0526	28.8046	27.4794	28.2992	28.4387	28.2813	28.1272	27.7646	27.5168	27.6366	28.7373	27.4904	28.0823	28.1124	28.357	27.5667	28.0284	28.0459	28.1449	28.4108	28.8135	28.4581	28.1769	28.8995	28.4938	28.7392	27.5576	28.1119	28.4984	28.5378	27.987	28.685
2738	GLUL	12	12	0.400135	0.0248449	0.105034	27.7227	27.8504	26.9222	27.5461	28.6867	27.7103	28.0132	27.2244	27.293	29.3626	28.3256	28.5936	27.6041	27.2201	27.9256	28.4918	28.3143	27.9493	30.067	28.8211	28.9328	28.0351	27.0233	28.3927	28.2465	28.0138	27.493	27.6499	28.6016	28.1	27.8449	28.0434	27.5126	27.9003	28.5931	27.3786	28.7348	26.7176	27.1974	29.5594	27.9413	28.8318	27.5207
2739	AKR1B1	24	23	-0.00114788	0.992355	0.996044	31.409	30.461	29.6993	30.3286	29.6107	30.4028	30.2319	29.5415	30.3605	31.0651	30.114	30.6977	30.1766	30.6458	30.3475	29.4002	30.3723	30.4391	29.9625	30.7338	30.0581	29.8129	30.3094	30.2019	30.1056	30.5301	30.0503	30.0877	30.7005	30.5542	31.3347	30.3682	29.711	30.3181	29.5187	30.9202	30.3759	29.3707	30.3066	31.4311	30.1115	30.4454	30.4215
2740	ANPEP	29	29	0.270218	0.46065	0.683173	28.2144	26.0723	28.449	25.961	28.9982	28.9375	26.6699	28.058	27.3418	27.5204	27.2545	27.228	30.7001	27.0628	28.6074	26.0542	28.191	27.2445	30.0548	28.7574	29.7469	30.5663	26.2096	27.2072	27.4289	26.6967	26.2516	27.804	26.3805	28.0441	28.6288	25.5324	28.6384	24.5243	29.2476	29.0464	26.2113	28.0222	26.6449	27.2495	28.1572	26.6974	30.8176
2741	RAC2	10	4	0.259946	0.0581555	0.181884	30.2931	29.9794	31.3551	30.4324	29.9496	30.4511	30.2822	30.2169	30.1472	30.0095	30.362	29.6481	30.0812	29.874	30.7568	30.1802	30.789	30.4689	32.167	30.3986	30.058	30.6611	30.3026	30.7384	29.9738	30.2459	29.5466	31.0217	30.556	30.9424	30.1741	30.0719	31.4928	30.4237	30.5625	30.568	30.2185	29.8182	30.1641	30.4559	30.4822	29.4102	30.5887
2743	GSPT1	25	14	-0.108403	0.318264	0.554774	28.6493	28.3355	29.9442	28.3404	28.9794	29.0535	28.8707	28.4889	28.5518	28.6198	28.3283	28.0252	28.9617	28.6152	28.4771	28.3702	28.5448	28.1324	28.4757	28.6863	28.4496	28.3264	28.3213	27.9931	29.4304	28.8005	28.3944	28.9646	28.3652	28.4319	28.6252	28.3219	29.9631	27.8965	29.3789	28.6353	29.3344	28.7855	28.5256	28.8296	28.3538	28.3939	28.9531
2748	UCHL3	9	9	0.174345	0.366862	0.601357	27.7739	26.9357	27.2275	27.5189	28.6942	27.6972	27.8705	27.6433	28.6079	28.3694	28.2253	25.9048	28.5729	28.4587	28.1882	27.7233	28.5242	28.0873	27.2785	28.128	28.446	29.1607	28.4651	27.3774	27.9843	27.007	28.0903	28.0331	27.6691	27.6792	28.8442	27.1934	28.126	27.6559	28.813	28.4481	28.6638	27.7822	29.0644	28.9996	27.8733	25.5428	29.0806
2753	GNS	13	13	-0.737662	2.05985e-05	0.00053353	27.8734	29.4108	28.0781	27.4707	27.7865	29.9176	27.7671	26.7666	27.4151	27.9793	27.8923	27.4502	27.8899	28.0239	28.3956	27.1533	27.4363	27.161	27.0686	27.3833	26.1969	27.359	26.8447	26.3841	27.5478	27.6239	27.071	26.4295	27.0225	27.3165	28.0097	29.7482	27.9703	27.5189	27.5765	29.687	28.374	27.263	27.7506	27.9994	27.7331	27.2917	27.5275
2755	RPS2	15	15	0.132231	0.125102	0.304719	31.2755	32.0383	31.5364	30.9013	31.4291	30.9923	31.4581	30.6576	31.5499	31.7353	31.1648	30.5016	31.6387	31.4752	31.6294	32.0554	31.5787	31.4548	31.6312	31.4638	31.3547	31.8643	31.4066	31.493	31.5756	31.6956	31.3987	31.3753	31.0084	31.7618	31.3833	32.07	31.6707	30.8873	31.4134	31.2065	31.3579	30.894	31.2705	31.8255	31.4577	30.8124	31.5712
2757	DSP	165	165	1.60778	5.81018e-05	0.00118721	30.4435	28.6951	31.4683	30.9621	31.9548	29.945	30.1458	31.6165	30.6511	31.5661	32.1436	26.6181	31.4273	30.0602	31.7218	30.6848	33.7185	32.4156	31.6025	32.4502	32.6831	31.5217	30.9545	31.5582	33.2445	33.612	32.441	33.5578	27.8093	33.0454	30.3695	29.0874	31.6811	30.8181	32.1253	30.1727	29.4968	31.0989	30.4728	31.8083	32.1081	26.4817	31.5363
2758	RPA2	9	9	-0.0623887	0.562796	0.758424	27.3704	27.4303	27.5179	27.0513	27.8332	28.2214	27.5407	27.6556	27.204	27.4953	27.8791	25.3658	27.7056	27.4402	27.8817	27.57	27.6897	27.2812	27.2208	27.6305	26.6288	27.6562	27.1041	27.0808	27.3079	27.2346	27.2575	27.497	27.541	27.5094	27.7771	27.9193	27.7271	26.8574	28.0265	27.9381	27.3164	27.339	27.5667	27.2484	27.7041	27.0401	27.8792
2760	CD44	11	5	0.725142	5.58301e-08	4.10686e-06	30.5837	29.9045	28.8881	29.5956	29.9826	29.7008	29.9494	29.3355	30.0366	29.5904	30.1489	29.5198	29.9566	29.7156	29.6311	29.3892	30.4545	31.2477	30.4233	30.9216	30.5241	31.5008	30.0706	30.0142	30.1731	30.0275	30.3576	30.1383	30.2821	30.3597	30.7225	29.8078	28.7586	29.9347	30.0487	30.1197	30.306	29.6599	30.2169	29.95	30.5964	29.9077	29.8784
2762	H2AFX	4	2	0.0734967	0.735755	0.869013	31.3867	31.9373	30.801	31.2064	31.5301	30.9133	30.8831	30.1806	30.8205	30.7697	29.7089	26.461	NA	31.4909	29.4005	31.673	30.4929	31.9399	30.4706	30.5488	30.9574	30.9324	30.9352	31.3177	31.7407	30.6798	29.5289	31.2735	31.3395	31.7257	30.7694	31.7603	31.5722	31.9207	31.4174	31.2246	30.6486	31.2774	31.0261	30.9082	30.5757	NA	31.1768
2765	CBR1	18	8	-0.723026	0.00299412	0.0228472	30.9651	35.542	31.6353	31.1338	31.3951	30.9443	31.4021	30.748	33.2062	32.1985	31.4742	31.5554	31.4563	32.5846	31.058	32.2204	30.7536	31.785	30.4898	30.958	32.0353	31.4771	31.3078	30.4118	31.0862	31.1168	30.5936	31.2844	30.5886	31.4279	31.219	35.6031	31.6665	30.9833	31.2927	31.1315	31.472	30.3664	33.1803	32.2614	31.6722	31.1328	31.4398
2766	ANK1	61	58	0.125913	0.73454	0.868463	30.7355	29.9355	26.9974	30.5034	28.1365	29.6741	31.3485	32.339	30.1766	27.8362	30.3825	31.5189	28.5744	28.8751	25.5876	29.7244	29.3466	30.7151	28.6217	28.7327	29.9705	27.0542	29.2711	30.43	30.4592	28.2076	30.5596	30.8754	31.6615	29.249	30.6574	29.9727	26.7774	30.3934	28.8825	29.653	31.4846	32.4605	30.2445	27.9889	30.5339	31.4773	29.0036
2769	ACADS	16	16	-0.414216	0.0747087	0.218227	27.8909	27.0388	26.0729	27.4699	28.0928	26.2761	26.7261	26.8295	26.3414	27.4278	26.9932	27.711	28.7077	27.0493	24.9205	27.7977	25.8244	27.3095	27.3736	26.0544	26.9621	26.6656	26.1932	26.6826	NA	27.8737	27.2011	28.0138	NA	26.4219	27.8766	28.0235	26.6196	28.4258	28.4858	26.27	28.0852	27.2684	26.7953	27.6609	27.668	28.0101	28.7156
2771	GLB1	16	16	-0.478945	0.000811827	0.00843475	27.3347	28.9232	27.9799	26.5569	28.2486	28.0306	28.0002	27.8589	28.2941	28.7305	27.515	27.2128	28.4523	28.213	28.6049	28.2827	27.6831	27.3419	27.3803	27.7161	27.0874	29.0135	27.0366	27.1042	27.7938	27.3943	27.5262	27.0409	27.3706	27.3551	27.2962	28.7475	28.0196	26.9369	28.1138	27.9534	27.73	27.4776	27.9748	28.4514	27.2607	27.6235	28.3611
2772	PECAM1	24	24	0.0451229	0.811355	0.909252	28.6891	28.2186	26.3446	28.9492	27.5497	27.5655	28.6161	29.4271	28.4112	27.554	27.6725	30.3639	27.9538	27.9694	27.9476	28.268	27.9671	28.2113	27.8847	27.7843	27.1754	28.123	27.8714	29.4193	28.0781	28.4565	28.5982	28.5343	28.5317	28.2009	28.7145	28.7738	26.6363	29.2931	27.6873	27.6243	29.0556	29.0782	28.6006	27.5783	27.5129	30.2909	27.8638
2775	HIST1H1B	9	9	0.181831	0.244558	0.471428	32.205	32.2098	32.72	31.4686	31.9554	31.5585	31.3476	31.2615	32.3064	31.5444	32.2834	29.6894	32.7121	31.5494	32.2765	31.8289	32.7504	32.2806	31.9644	32.1274	31.946	31.5102	31.5482	32.2941	32.7504	31.7459	31.3983	31.6102	32.2516	31.5467	32.5525	32.523	33.0183	31.6845	32.2987	31.7943	31.9191	31.5059	32.6038	32.0644	32.3473	30.3027	32.6636
2777	HIST1H1C	19	6	0.0395512	0.685892	0.841796	33.9622	34.4001	34.0527	33.5962	33.9772	33.8192	33.9332	34.0306	34.2157	33.8288	34.3816	33.0247	33.9114	33.55	33.9375	34.1258	34.2364	34.1907	34.1582	33.7471	33.7658	33.7687	33.7093	34.1928	34.4459	33.5662	33.6397	34.1375	34.306	34.0351	34.346	34.8782	34.208	34.3622	34.4143	34.4954	34.6087	34.5627	34.6209	34.393	34.4404	34.4567	34.0672
2778	POR	32	32	-0.0892445	0.403837	0.637474	30.1187	28.5102	29.6515	29.5406	29.7432	30.3441	29.6302	30.0956	29.6111	29.8403	29.4739	29.5098	29.609	28.9337	29.7688	29.0355	29.4121	29.624	29.3684	29.4715	29.0505	29.1079	29.1496	28.7877	29.7649	29.6834	29.7289	30.1569	29.5808	29.8203	30.2479	28.5314	29.8067	29.5053	29.7227	30.4266	29.4085	29.5464	29.7721	29.9541	29.7378	29.5766	29.5959
2782	ATP2A2	46	29	0.120086	0.272695	0.504512	30.6644	29.4987	30.7865	30.3193	30.8709	30.3178	30.2375	30.6361	30.9894	30.8747	30.9445	30.5802	30.4039	30.7565	30.4558	31.2863	30.9085	31.3731	30.4212	30.7186	30.9438	29.9906	30.8733	30.2905	30.1697	31.111	31.1201	30.6595	30.3769	31.0511	31.0824	29.7494	30.9549	30.2584	31.2877	30.5528	30.5356	30.5039	31.1342	30.8345	30.8277	30.523	30.5949
2784	PLCG2	35	34	0.386971	0.0453923	0.15545	27.62	27.1003	27.4252	26.1235	26.2263	27.4958	27.4532	25.7088	28.1356	27.5487	27.7725	27.9438	26.5363	27.68	27.5048	26.8352	27.8374	26.6822	28.5752	27.3457	27.6422	27.8814	26.9506	29.3422	27.3372	26.9886	25.9167	27.7242	28.2998	28.2141	27.5219	26.9299	27.02	27.1198	26.2426	26.6788	27.7179	26.332	27.2808	26.8109	28.1549	27.3343	26.3988
2785	FAH	14	14	-0.307169	0.040779	0.143664	28.277	29.0461	26.3306	27.924	29.3719	27.907	28.082	27.9879	28.0867	27.8615	28.2481	28.0069	28.2178	28.439	28.1633	27.7902	27.5131	28.4686	26.6271	27.9164	27.7516	28.0017	27.7866	27.7606	28.3561	27.7615	28.4658	27.5	28.0618	27.6495	27.9969	28.9306	26.4369	27.091	29.3601	27.5104	27.3637	27.8131	28.0911	27.467	27.8283	28.4057	28.1264
2786	STMN1	8	5	0.416704	0.00533025	0.0364174	29.0515	28.5018	30.6742	28.6544	29.7754	29.2234	29.3399	29.6718	28.5892	29.5006	29.7286	28.6262	29.3338	29.6011	29.4003	28.304	29.9557	29.0702	29.3764	29.7789	29.0338	30.5657	29.4869	29.296	30.0276	30.4193	30.1349	29.5113	29.274	29.4245	28.8416	28.3496	30.5794	28.3703	29.8017	29.2862	29.4816	29.4864	28.8171	29.7732	29.5374	28.401	29.4226
2787	YBX3	11	11	0.701814	0.000809873	0.00843475	26.8196	27.1164	26.5597	NA	26.9981	27.1396	27.6477	27.0701	26.8032	27.4181	28.7491	25.8321	28.0104	27.2191	27.9554	26.1728	28.5833	28.0233	27.4444	28.3493	28.7675	28.2313	27.6276	27.887	27.6972	27.9385	27.7461	27.9212	26.6481	28.103	27.4006	26.9647	27.9557	26.9805	27.8673	28.3131	28.2253	27.6554	27.9337	29.0935	29.4037	NA	28.5545
2791	HMGA1	6	6	-0.0743864	0.752746	0.879067	28.2032	30.2729	29.238	28.5169	28.7047	29.5971	28.4996	28.2749	28.7659	29.3135	29.2711	25.5231	29.3904	28.5112	28.7304	28.9544	28.8758	28.1684	27.8069	28.3145	27.8037	29.114	27.6682	29.5769	28.7023	27.7194	28.1366	29.3054	29.1488	28.7615	28.9966	30.232	29.7264	NA	26.9179	28.1682	29.0282	28.0728	29.4769	30.2961	29.5706	25.5148	29.0489
2793	GOT1	23	23	-0.539127	9.61341e-05	0.0017504	28.7835	29.1041	30.0303	28.4849	28.3869	28.7866	28.7003	28.9056	30.0194	28.4877	28.742	28.7554	30.4887	29.3135	28.8949	29.034	28.6863	28.6921	27.7279	28.67	28.5979	28.9881	28.1669	28.7153	28.6384	28.9308	28.2248	27.8832	28.3881	28.7295	28.8468	29.3663	30.1183	28.6762	28.4731	28.8914	28.7161	29.4364	30.1511	28.8484	28.7802	28.7343	30.5022
2794	BPI	17	17	0.44036	0.234586	0.459918	28.0302	26.0738	29.1791	NA	NA	24.8952	25.6614	29.0347	28.8995	28.5947	24.5103	26.9048	NA	25.5923	29.323	27.2439	28.6286	28.1186	28.5817	26.5999	28.3094	27.9736	26.5415	29.3606	28.365	26.1234	26.9636	25.9766	27.9193	27.9066	28.2407	25.9478	29.4749	NA	NA	24.8547	26.1761	29.3803	29.1531	28.624	25.2089	27.111	NA
2796	ITGA2	33	5	1.01524	0.00190396	0.0164384	27.8165	27.3895	25.5191	27.216	27.015	28.1539	25.8034	27.53	27.1768	26.8661	26.9939	25.4746	28.4513	24.9973	29.4497	27.8693	28.039	29.4121	29.2566	28.2889	26.771	28.6824	25.9859	26.7042	27.5616	29.0737	29.0246	28.1847	25.4959	29.671	28.2662	26.8869	26.4247	28.1405	26.2971	28.4449	27.0301	26.1793	27.1775	26.499	26.2133	25.4188	28.1731
2801	PRKACA	13	4	0.0119224	0.876694	0.943935	28.4988	27.907	28.5178	28.4637	28.1258	28.3849	28.5685	28.2686	28.2639	28.3683	28.79	29.1861	28.2666	28.3714	28.3296	27.8143	28.4458	28.0116	28.3881	28.3353	28.2612	28.24	28.2475	28.9355	28.3935	28.9867	28.0044	28.4071	28.5707	28.3148	28.3767	28.0129	28.2439	28.3059	28.392	28.1453	28.3099	27.9955	28.2144	28.2273	28.6468	28.9067	27.8878
2802	CAPN2	38	38	-0.530209	4.8045e-05	0.0010908	30.3691	30.5451	30.0475	31.1968	31.1788	30.9199	30.5794	30.7531	30.7036	30.1344	30.3668	31.6644	30.8955	30.6227	30.3724	30.1527	30.1224	29.6113	30.0358	30.4486	30.4055	29.951	30.462	30.3224	28.77	30.5914	30.4585	29.9275	30.1854	29.4788	30.5113	30.7478	29.9746	31.1781	31.1845	31.0415	30.4187	30.1559	30.4104	30.0574	30.5809	31.3538	31.0178
2803	DES	35	35	0.515135	0.159718	0.35303	29.7645	29.2541	26.473	32.3594	28.9289	30.9305	30.8641	30.6389	30.3751	30.2574	31.0617	33.3035	30.7167	29.8512	28.2995	30.8663	27.7062	30.694	29.1719	31.9051	30.2837	28.5385	32.8777	31.5047	31.3848	31.1761	32.0846	31.4921	32.2881	30.5221	30.226	29.6825	28.1509	32.4558	29.1471	31.323	31.4022	30.928	30.674	30.7362	31.3102	33.2968	31.0121
2806	DDX5	34	26	-0.0869347	0.322179	0.55895	30.7802	30.4456	31.4799	30.3922	31.0657	30.9418	31.2551	31.0678	30.6588	31.0772	31.1278	30.6412	31.028	31.09	31.1799	31.2439	30.9821	31.1536	30.7076	31.0411	30.8445	29.9735	30.7096	30.9468	31.0352	31.0731	30.7738	30.7471	30.6727	31.0785	30.9127	30.4455	31.4509	29.9073	31.2072	31.1247	31.0346	30.5353	30.7821	31.0693	31.2896	30.4385	31.1735
2807	PFKL	35	30	0.113507	0.242312	0.46808	30.9657	30.1691	30.9009	31.1804	30.9412	30.8075	30.89	31.204	31.1175	31.2087	31.2886	31.1652	30.8503	31.0268	30.5319	30.1202	30.7877	30.8134	31.5166	31.1022	30.5845	30.5359	30.7303	30.6657	31.0793	31.8082	30.7874	31.4617	30.9558	31.0325	31.0086	29.9803	30.9746	30.9601	31.0221	31.1659	30.8845	30.5364	31.3697	31.3399	31.2145	31.0124	31.0416
2809	LGALS3	11	11	-0.268234	0.0528375	0.172284	31.8033	32.0898	29.4722	32.2542	32.5396	31.7555	31.6964	31.4432	31.292	31.2412	31.6632	31.2828	31.9615	31.0091	31.2869	31.2887	31.2548	31.6366	30.9767	31.4754	30.7482	31.5087	31.3546	30.9837	31.4664	30.9113	31.5039	31.157	31.553	31.0489	32.1292	32.2602	29.4726	31.7098	32.5342	31.8379	31.4972	31.1757	31.2632	31.4726	31.9382	31.709	31.992
2811	TCP1	35	35	0.086604	0.208994	0.428473	31.0869	30.6659	31.411	30.9491	31.0986	31.0198	30.9357	31.2787	31.0235	31.1346	31.1999	31.7473	31.2291	31.1741	31.4069	31.7241	31.5239	31.3472	31.2738	31.2483	30.9317	31.2546	30.9735	30.885	31.5421	31.7253	31.3053	31.4408	31.1844	31.2262	31.2657	30.774	31.321	30.84	31.1709	31.0861	30.7962	31.0539	31.2	31.1107	31.2456	31.2275	31.1709
2812	PTPN1	18	18	0.195191	0.070399	0.207807	28.6098	26.4522	28.0445	27.5268	28.3266	27.9312	27.7792	27.3605	28.2498	27.6839	28.7032	28.509	27.7979	27.8203	27.9402	27.6865	28.3107	27.8375	28.2753	28.3384	27.1191	28.0532	27.7959	28.343	28.1826	28.243	27.9396	27.7487	28.1479	27.9033	28.3095	27.9422	27.6302	26.7089	28.1627	27.7569	27.7892	27.5788	27.6095	27.3267	28.1484	27.4281	27.5345
2815	RPL35A	8	8	0.213254	0.177508	0.38002	29.722	30.5673	29.9411	28.7268	29.4142	28.9751	30.1296	29.5479	29.9352	29.8351	30.217	27.0367	29.8454	30.0605	30.0052	30.4793	30.3772	29.7802	30.0146	29.7231	29.5715	30.7405	29.7756	30.0013	29.8169	30.0691	30.1333	29.4934	29.8376	29.9256	30.138	31.027	29.9908	29.8756	29.5898	29.8479	30.6551	30.1326	30.3242	30.3017	30.2595	29.1188	29.8667
2816	ITGB5	14	14	0.229401	0.036143	0.133687	26.6668	26.556	26.7314	26.2319	26.3128	26.6477	26.8158	NA	26.6823	26.6089	27.0213	NA	26.9482	27.2982	26.9913	26.2645	26.4697	26.9795	27.9098	26.8381	26.732	27.8309	26.7335	27.0299	26.8546	26.9171	27.088	26.5564	26.532	27.4555	26.891	26.8484	27.1726	27.0382	26.6702	26.9289	26.8261	NA	26.8197	26.8381	27.83	26.9674	26.733
2817	ARF4	12	8	-0.012904	0.906871	0.957918	31.2278	31.0918	31.5166	30.9626	30.8414	31.1612	31.2973	30.8054	31.4965	31.3558	31.4908	31.4406	30.4166	31.5919	30.5449	30.9593	30.754	30.3815	31.4207	31.2319	31.9092	31.6152	31.4954	31.4196	30.3209	31.4189	30.9477	30.8337	31.1825	30.6539	31.336	31.0632	31.499	30.5825	30.7972	31.2379	31.2181	30.8436	31.4749	31.3535	31.864	30.251	30.3636
2818	RPL7	17	17	0.0459971	0.688246	0.842105	31.9004	32.4719	31.6528	31.1856	31.7951	31.4087	31.4575	31.2581	32.0195	31.9264	31.9729	30.2299	32.1547	31.7539	31.9886	32.3154	32.0216	31.8449	31.7261	31.7135	31.5943	32.026	31.518	31.6804	32.0872	31.5886	31.9096	31.3783	31.5592	31.8881	31.9184	32.2044	31.634	30.6481	31.8209	31.3634	31.8733	31.0742	32.2015	32.1424	31.887	30.3001	32.2177
2819	VCL	81	81	-0.0771035	0.450556	0.673089	32.6859	32.8591	32.6003	33.8101	33.3355	33.5882	33.006	33.7301	33.2943	33.1839	32.823	34.4435	33.5246	33.7071	33.8084	32.8955	33.0426	32.8339	33.2066	33.2446	33.3588	33.3736	33.2994	33.4853	33.1067	33.1175	33.7396	33.256	33.1397	33.2075	32.9402	33.1159	32.5896	33.5719	33.3267	33.8082	33.1377	33.436	33.4374	33.2759	32.8207	34.599	33.5613
2823	SON	20	9	-0.138829	0.508128	0.723091	27.0531	27.5816	27.2268	26.7808	27.7419	27.3933	27.0363	27.4089	27.8065	27.8022	28.1893	26.2644	27.9831	26.7521	27.6245	28.0463	27.9838	27.4927	27.1368	27.4275	26.9607	26.7819	27.3734	26.598	28.4651	27.6926	27.0244	26.8702	27.2536	27.0204	28.4914	28.7005	28.3525	NA	28.7383	28.8534	27.8152	26.5167	28.4064	27.6269	28.7918	26.2278	28.6433
2824	PGAM1	20	9	0.314742	0.00213096	0.0179016	32.2304	32.2975	32.2054	32.0279	31.4131	32.1165	31.7279	31.5393	32.4599	32.3097	32.2411	31.3124	32.2953	31.9282	32.0629	31.7214	32.46	32.2718	32.4278	32.6513	32.6819	32.8297	32.6034	31.7893	32.2692	32.307	31.8218	31.7958	31.9961	32.3488	32.501	32.4871	32.1274	31.72	31.922	32.5763	31.9375	31.3407	32.3822	32.1473	32.2408	31.289	32.5772
2825	RCC1	14	14	-0.609697	4.44766e-06	0.000174027	28.6059	30.0301	29.3293	27.8407	29.2483	29.1491	29.6126	28.738	29.1098	29.0247	29.7638	27.7334	29.6266	29.0687	28.7582	29.1949	28.6491	28.2091	28.5038	28.2896	27.8376	28.9095	28.4046	28.6354	28.1593	28.8903	28.7837	29.2822	28.3291	28.0447	28.5604	29.5355	29.3686	27.9174	29.1701	29.1155	29.6429	29.1553	29.4967	28.9094	29.6302	28.2319	29.2466
2827	ATP5PF	7	7	-0.390693	0.000165409	0.00250452	27.6348	28.268	27.424	28.3097	28.0753	28.1279	27.5183	NA	27.5904	27.7493	28.0672	NA	28.6028	27.3332	28.2016	28.3652	28.0142	27.607	26.864	27.4635	27.4568	27.6023	27.2432	27.6393	27.8207	27.7489	27.4395	27.2173	27.317	27.8906	27.9555	28.2264	27.7802	27.754	28.0318	28.2525	NA	NA	27.6853	27.6808	27.8848	27.5702	28.8953
2833	NCL	31	31	-0.104964	0.260323	0.489502	32.1495	32.9944	32.0228	31.6388	32.2249	32.2574	32.4652	31.8244	32.4512	32.9581	32.4061	31.8307	32.9289	32.3272	32.4614	32.8795	32.3696	32.8115	32.0049	32.1005	32.3183	31.9806	31.8176	32.1367	32.5985	32.4436	32.2894	32.2393	32.178	32.4776	32.507	33.1647	32.1938	31.7168	32.5047	32.4581	32.4913	32.1283	32.6103	33.1119	32.2607	31.8447	32.9778
2834	HK1	44	36	0.0423842	0.667444	0.829905	31.204	31.1221	31.0365	31.0257	32.0071	31.0024	31.0997	31.1498	31.3017	32.2646	31.2523	31.6837	31.6525	30.7213	31.4481	31.6168	31.6062	31.5353	31.5056	31.6795	31.1715	31.2725	30.9262	31.004	31.2653	31.6848	31.7761	30.7984	31.2096	31.7265	31.1332	30.994	30.8179	30.8461	31.972	30.9853	30.7363	30.7252	31.209	32.1914	31.029	31.1501	31.2765
2837	EIF2AK2	16	16	0.0746577	0.502534	0.720109	27.1778	27.1527	27.0986	26.8629	27.6999	27.3071	27.8954	28.1072	27.3193	27.4724	28.0969	27.9396	28.3687	27.1302	27.8373	28.1357	27.7949	28.5089	27.3837	27.9595	27.6502	27.1439	27.4525	27.3632	27.9061	27.5129	27.6283	27.4	27.2347	27.7159	27.3527	26.7975	26.9556	26.2051	27.6225	27.1991	27.3865	27.2813	27.2244	27.4155	28.1379	27.5696	28.3057
2840	ORM2	7	7	-0.0570216	0.830385	0.916505	29.2892	30.2563	29.7531	31.1296	29.5273	30.0844	30.1459	29.2077	29.4061	29.6932	26.8688	32.2131	28.2885	29.6952	29.5189	28.7643	28.5746	29.0416	28.5771	29.8301	30.8927	29.5388	30.6682	28.6185	30.7544	28.8051	29.0121	29.1661	30.5783	28.9819	29.9184	29.8232	30.4237	30.0528	29.173	30.2573	29.1667	27.6329	29.687	29.5577	27.1798	31.7964	27.766
2842	ITIH2	31	31	0.320234	0.091915	0.247574	31.626	30.8121	31.3267	31.5297	29.7277	30.7277	31.2523	31.745	31.3518	30.7279	29.0138	32.1308	28.953	31.4073	29.9609	30.4556	30.7136	30.6991	31.4731	31.2962	31.2764	30.8587	31.6256	30.7489	30.7828	30.8095	32.0179	31.5397	31.8864	30.3967	31.8122	30.9822	31.2774	31.6178	30.2391	30.728	31.3789	31.7858	31.4788	30.8889	28.9403	32.2109	29.5922
2843	ITIH1	30	30	0.535683	0.0145314	0.0730332	30.7303	30.3052	30.4053	31.1099	29.3807	30.4519	30.4903	31.5965	30.7674	30.7325	27.8261	31.4299	29.1816	31.28	30.1192	30.2493	30.2888	30.0392	31.3735	31.0332	31.1397	30.9706	31.4286	30.5414	30.707	29.9596	32.2272	30.8135	31.3772	30.2092	30.7519	30.5779	30.4653	30.7363	29.8534	30.4182	30.375	31.3081	30.6049	30.6689	26.5868	31.1651	29.359
2844	NFKB1	17	6	0.0573229	0.610881	0.790577	26.9959	NA	26.3806	27.5091	27.6951	26.6629	26.4787	26.3166	26.9188	26.2085	27.5186	27.5227	27.4139	26.628	26.9476	26.8648	27.008	27.1293	26.9158	27.2399	26.6039	26.6144	26.5983	26.898	26.5923	27.0155	26.7676	27.7982	27.2172	26.5918	26.4349	26.4211	26.652	26.2933	27.7895	26.6319	26.6769	NA	27.2118	26.7523	27.8643	27.1163	27.6576
2845	NCF2	22	22	0.0548664	0.786401	0.897698	28.8321	NA	29.1589	27.0109	27.9937	27.5327	26.4106	27.9578	28.3224	27.9242	29.029	28.0107	27.9844	27.4488	28.5952	27.1118	28.5971	28.8109	30.2415	28.3339	27.2028	27.6589	27.3458	27.413	28.6058	28.0803	27.1834	27.9084	28.0301	27.9308	29.111	NA	29.2324	27.4827	28.1406	27.8717	26.7461	27.2998	28.1729	28.1083	29.0487	27.519	27.7468
2846	TYMP	30	30	0.337798	0.0443969	0.153139	32.5912	32.5574	31.0531	31.461	32.5277	31.7275	32.1688	31.5075	31.5561	31.9416	32.9881	30.9695	31.835	31.9051	32.1422	32.0086	32.6718	32.2013	32.0942	33.3792	32.2604	34.0809	31.6943	31.4681	32.0299	31.6359	31.7693	32.2756	32.1485	31.8671	32.6464	32.6513	31.2947	31.2304	32.5339	31.8113	32.1809	31.3917	31.695	31.9961	32.8494	30.6407	31.7979
2849	EIF2S2	20	20	0.0402463	0.727328	0.863497	29.1708	28.8388	29.1931	28.3479	28.8872	28.5122	29.3832	29.1833	28.9147	29.1088	29.2006	26.7361	29.1383	28.8682	28.9402	28.7255	29.357	28.9093	28.8084	29.2593	29.0146	29.2659	28.8925	28.9956	28.4494	28.8808	28.6056	28.567	28.9422	28.5849	29.375	29.0712	29.2714	28.0484	29.0113	28.8258	29.2365	28.9268	29.3299	29.4734	29.349	28.3918	29.1966
2851	ANXA7	23	23	-0.196934	0.0287774	0.116311	29.9311	30.8664	30.3061	30.2865	30.7455	30.0218	30.1221	30.1567	30.3379	31.1226	30.5868	30.8033	30.2007	30.4019	30.8555	30.5162	30.1645	29.9552	30.4704	30.2165	30.4709	30.6211	30.2179	30.5838	29.4489	30.6677	30.1567	30.0589	30.3779	30.3531	29.6746	30.8642	30.6016	30.3745	30.7962	30.1582	30.215	29.8791	30.568	31.2763	30.711	30.5248	30.5255
2854	AZU1	8	8	0.720391	0.0881376	0.240482	30.1273	29.2291	31.6078	27.7872	25.7938	27.2088	28.6216	30.9386	30.4894	30.7456	26.9175	29.0871	NA	28.4286	30.7101	28.99	30.1037	29.64	32.6377	29.919	30.0907	31.6003	27.8845	28.6448	30.2295	29.4428	28.316	28.1019	29.0078	29.712	29.5045	29.683	31.9293	25.916	25.3138	27.3699	28.673	31.1535	30.4332	30.8224	27.5131	29.1296	25.0346
2855	BTF3	8	8	0.157299	0.189657	0.398604	28.1554	29.2559	28.2611	28.0131	28.196	28.1575	28.0336	27.3444	27.9731	28.5222	27.7519	27.663	28.2761	28.143	27.873	29.0206	28.3533	28.8597	28.1884	28.609	28.6553	28.311	28.1028	27.9213	28.2854	27.9578	28.1289	28.2556	27.9509	29.0909	28.0084	29.1525	27.9303	27.4863	28.4529	28.115	27.7487	27.8289	27.7844	28.3338	27.403	27.0997	28.7851
2859	RAB6A	12	5	0.0757555	0.432509	0.662253	29.9708	29.9341	30.1926	30.0627	30.2024	29.8655	30.2803	30.3902	30.0318	29.7442	29.9356	30.213	29.8186	29.6633	29.4598	30.0083	29.9852	29.8974	30.0253	29.9104	29.9855	30.8343	30.1991	29.6857	29.7866	29.9198	30.2515	29.4382	29.6822	30.4338	29.9399	29.6853	29.8668	28.7144	30.222	29.6892	29.9184	29.2662	29.6227	29.3097	29.7858	29.7581	29.3214
2861	MX1	28	25	-0.308876	0.348842	0.588104	27.8463	27.4684	24.9978	27.5546	29.539	28.1957	29.7077	30.7131	27.4756	28.459	28.1702	29.3328	31.4159	27.9996	29.8193	28.5329	28.9812	28.3229	28.3471	29.5811	28.3732	28.2754	27.9577	25.3736	28.7303	29.6309	27.499	29.3061	27.545	27.5649	28.1629	27.5824	24.9584	27.2633	29.5995	28.446	29.7171	30.7107	27.1845	28.771	28.7169	28.5636	31.427
2863	PSMB1	15	15	0.0104932	0.900203	0.954164	30.3286	30.3617	29.9201	29.8486	30.1944	30.0596	29.9901	29.7264	30.0156	30.0849	30.2723	29.4566	30.3233	29.719	30.3794	30.5859	30.1589	30.3251	29.9682	30.3045	29.6079	30.7406	29.7712	29.9671	30.1671	29.9203	30.1097	30.0202	30.0665	30.1679	30.1156	30.6757	30.0449	29.8566	30.6612	30.2574	30.4955	30.0831	30.2973	30.3028	30.5947	29.7423	30.4145
2865	COX5A	7	7	-0.0398004	0.756473	0.881035	30.1624	30.7803	29.5432	30.3159	30.68	30.2898	29.0702	29.4989	30.4445	29.9886	29.607	28.4662	30.7101	29.6579	30.3303	29.9796	30.1966	30.0196	29.8454	29.7185	29.1222	30.2007	29.7476	29.7618	30.8322	29.7911	30.0003	30.1637	30.4479	30.556	30.1852	30.5897	29.6445	30.48	30.673	29.9705	29.7634	29.7997	30.4169	30.2864	29.9371	29.137	31.0431
2866	LMNB1	49	47	-0.0688893	0.504268	0.721042	31.6249	30.9847	32.0871	31.6452	31.998	32.1697	31.8111	32.0054	31.789	31.9983	32.2334	31.6024	32.1386	31.3197	31.8327	31.831	31.9192	31.6468	31.9398	31.898	31.6005	30.4981	31.5803	32.1268	31.9896	31.6065	31.7257	31.5411	32.1837	31.8404	32.0545	31.1009	32.469	31.4911	32.3271	32.2832	32.1712	32.0983	32.0806	32.281	32.2956	31.2826	32.1431
2869	OGN	18	18	-0.174706	0.619063	0.798917	30.5794	31.9922	27.7302	32.463	28.771	32.1598	31.2628	31.1449	30.8539	29.814	30.7373	34.3103	30.3326	31.4629	28.4092	31.3949	28.3986	30.3512	28.8198	30.8688	31.2854	29.6671	32.2315	32.4134	30.4549	31.3538	30.7824	31.7836	30.7767	30.0899	30.8568	32.0556	28.0369	32.46	28.8075	32.4467	31.1519	30.8276	31.1577	30.1026	30.8415	34.1487	30.3623
2877	GSTM3	16	15	-0.147125	0.592971	0.781141	28.9586	29.0186	NA	28.897	NA	28.8228	29.0258	27.6349	28.4958	28.9628	27.1879	30.3921	27.3939	27.7747	27.126	NA	27.5085	30.4278	26.5553	26.529	27.8185	27.8791	28.9133	29.0688	27.2381	29.324	27.1991	28.9717	28.4199	26.1576	29.0705	28.9211	26.1362	28.8986	NA	29.0525	28.8143	NA	28.7157	28.7616	26.6937	29.8125	27.0295
2878	ATP6V1B2	24	17	0.101828	0.20403	0.421112	30.5649	30.0645	29.6302	29.8207	30.3522	29.9768	29.8093	29.7553	30.0422	29.9237	30.6328	30.1833	30.4228	30.2874	30.1731	30.2821	30.4038	30.6009	30.652	30.3635	29.8079	30.2028	29.8232	30.0109	30.55	30.2793	30.2744	29.703	30.3912	30.1842	30.569	29.9621	29.7672	29.9074	30.2983	30.0668	29.8969	29.6227	30.1564	29.8819	30.8115	30.2832	30.6243
2879	ATP6V1C1	21	21	-0.045089	0.693445	0.843974	27.9704	28.4576	28.0559	27.7764	27.7046	27.5806	27.9243	26.8593	27.4257	27.5832	27.9587	27.9183	27.9907	27.2807	28.2794	28.0956	27.851	27.7698	28.0804	28.097	27.7347	27.468	27.3206	26.8312	28.0068	27.8436	27.3525	27.0259	27.587	27.936	28.2802	28.7699	28.3453	27.9524	27.5192	27.748	27.2679	26.1407	27.4542	27.5719	27.829	27.9371	27.6097
2880	CSRP1	15	14	0.0160391	0.938286	0.971023	30.1446	29.4753	30.3758	31.4712	29.5452	31.6471	31.2731	30.7054	30.3367	30.7622	30.4216	32.876	30.6482	32.4326	31.9178	30.0182	30.891	30.204	30.6974	31.0669	31.3806	29.8263	30.9309	31.7608	30.2781	31.7572	30.5344	31.5739	31.3091	30.7617	30.1146	29.4897	31.4078	31.9883	29.9683	31.9396	31.5893	31.4346	30.7144	31.4227	30.5087	33.0112	30.3866
2881	FLNA	183	168	0.091073	0.52091	0.732255	34.6682	34.5431	34.8669	35.6892	34.6803	35.9069	35.2677	35.6103	35.2609	35.2777	35.1447	36.9467	35.4646	36.4338	36.1958	35.1408	35.5274	35.1225	35.7244	35.6488	36.0608	34.6108	35.8601	35.7544	35.2089	35.345	35.8887	35.8546	35.4768	35.345	34.8821	34.7513	35.0698	35.7652	34.8014	36.2228	35.518	35.649	35.4932	35.5583	35.2025	37.0426	35.6607
2882	MAOA	23	21	-0.751785	0.00207318	0.0176508	29.9963	31.6147	28.5645	29.9905	29.7891	29.3413	30.6139	29.54	30.4889	31.1676	28.301	32.1929	29.4794	29.2212	30.0473	29.727	28.6165	29.5448	29.1391	28.8108	27.3588	28.4483	28.7662	30.0454	30.0048	29.7384	30.0367	29.8724	29.9385	29.5303	30.463	31.7433	28.1864	29.8626	29.7826	29.5187	30.8577	29.8853	30.8338	31.1976	28.6707	32.1517	29.5358
2883	ACO1	43	43	-0.181812	0.201628	0.41709	30.7383	29.812	29.4216	30.0376	31.9175	30.0548	30.3165	30.032	30.7655	30.3926	31.1043	30.2575	31.541	30.192	29.96	29.96	30.4715	30.6485	30.2751	30.38	30.3413	30.2657	30.4257	30.2441	29.8438	29.975	30.0184	29.6423	30.2782	30.2545	30.6567	29.5991	29.3319	29.9289	31.9608	30.0874	30.2121	29.6069	30.6756	30.2325	31.0171	29.8633	31.8773
2887	VDAC1	19	19	-0.373238	0.000461812	0.00540938	30.8309	31.5383	31.6114	30.9571	31.1837	30.7813	30.5819	30.0936	30.8773	30.9174	30.6681	31.2495	31.0983	30.1198	30.5135	32.0786	30.6829	30.5793	30.4779	30.7311	30.7292	30.6819	30.4799	30.6967	30.4615	31.1313	30.2279	30.4498	30.2617	30.8517	30.8707	31.6618	31.6493	31.0278	31.5157	30.895	30.9511	30.3746	30.8656	31.1693	30.7742	31.1001	31.1504
2888	BGN	21	13	0.124707	0.598026	0.784257	30.9649	31.4287	30.6659	32.1104	29.5811	31.9476	31.5606	30.6761	31.057	31.1733	30.6229	34.2726	31.191	31.8124	31.4289	32.7132	30.964	30.4183	31.1723	31.5517	33.1489	31.3428	33.2363	31.4213	30.6831	32.0213	31.8191	32.1974	31.0645	31.8479	30.9406	31.4531	30.8163	31.9932	29.6837	31.8226	31.4713	30.5828	30.9002	31.1213	30.7816	34.1099	31.3396
2889	SDHB	15	7	-0.330877	0.000737604	0.0079319	28.8188	28.2506	28.9539	29.066	29.1862	28.962	28.9944	28.5031	29.0968	29.0342	29.2432	29.3319	29.4363	28.5819	29.1199	29.1324	28.695	28.6834	28.5794	28.695	28.3088	28.2867	28.237	28.2839	29.0098	29.245	28.5325	29.212	28.4515	29.0442	29.3745	28.4392	29.1172	28.671	29.6158	29.1246	28.754	28.3399	29.0742	28.9532	29.4359	28.63	29.4743
2892	COMT	15	15	0.398135	0.0131499	0.06812	29.6834	30.3242	29.4348	29.4944	29.4434	29.9701	28.4131	29.2631	28.9746	29.3941	28.9596	30.7303	29.7819	30.1757	29.6308	30.5366	29.1693	30.3773	30.001	30.8709	30.3908	30.066	30.0854	29.3128	29.4056	31.116	29.3604	30.5797	29.365	30.6021	29.0301	30.3333	29.706	29.8876	30.071	29.8138	29.0886	29.3953	28.8096	29.1404	29.374	30.5841	30.5062
2893	TGM2	46	46	-0.279537	0.142567	0.326333	33.3258	32.2406	31.8509	33.6882	32.3242	34.0491	33.9255	33.2905	33.4283	33.6821	32.9251	34.6802	33.1389	33.7973	33.4919	33.2082	32.7911	32.967	32.5171	33.8444	31.2588	32.4929	32.6816	33.9381	32.5657	34.1625	33.0371	32.9169	34.1531	33.0537	33.3176	31.9481	31.8476	33.5805	32.5343	34.1105	33.8511	33.082	33.3663	33.5874	32.7854	34.6559	33.2454
2894	MMUT	17	17	-0.790767	6.75393e-08	4.60018e-06	26.9637	27.416	26.1262	26.5375	27.4782	26.8584	27.2954	26.2204	27.326	27.7997	26.9173	28.1578	27.8074	27.8748	27.0183	27.3624	26.1803	26.6667	26.7372	25.8204	26.2778	26.0194	26.3061	26.8454	26.6958	27.0484	26.2835	26.9673	25.7469	26.4491	27.3728	27.4816	26.3141	26.6705	27.6203	26.9676	27.4516	26.1805	26.9932	27.8723	27.0633	27.333	27.8019
2895	OSBP	18	18	-0.07329	0.553755	0.756696	27.5743	25.6636	28.1685	27.8706	28.7705	27.611	28.2036	27.7672	27.8265	27.7165	28.1852	27.8178	28.1033	28.054	28.0315	27.7521	28.078	27.8067	27.8429	27.7779	27.582	27.3295	27.5387	27.4186	27.9781	27.495	27.6639	27.5948	27.4509	27.9972	27.7679	26.3618	28.2066	27.6172	28.6802	27.3672	28.3931	27.2203	28.077	27.9524	27.9696	27.0921	27.9954
2896	FBL	20	17	-0.178024	0.0833759	0.231964	29.5672	30.148	29.905	28.6118	29.0135	29.5143	29.7669	29.0347	29.7102	29.8794	29.7235	29.1212	30.1589	29.5322	29.3594	30.1964	29.1258	29.1244	29.661	29.1592	29.5602	29.2106	29.3981	29.5936	29.3616	29.4583	29.2722	29.8769	29.1921	29.9761	29.4642	30.3175	29.856	28.2226	29.2791	29.4752	29.5932	28.8373	29.6274	30.0218	29.7221	29.1687	29.8322
2897	GART	36	36	0.13145	0.276061	0.508184	29.0362	29.0484	29.6056	28.2841	29.5333	29.0207	28.9006	28.6263	29.3982	29.1405	29.6994	28.3377	29.6414	29.4325	29.2017	29.9163	29.641	29.679	29.3118	29.2528	29.4252	28.8663	29.1754	28.2376	30.2611	30.1187	28.8585	29.7367	29.1952	29.0446	29.1025	29.2008	29.7082	28.4214	29.6212	28.8436	29.1375	28.273	29.4051	29.1593	29.7238	29.1122	29.6359
2899	PAICS	19	19	0.0654881	0.680811	0.839713	28.5096	29.0565	29.8238	27.83	29.1655	28.3682	28.2698	28.104	28.669	29.4093	29.5519	27.9419	29.6798	28.9041	28.8382	29.5031	29.3529	29.3919	28.6139	28.6759	28.7214	29.1014	28.4672	28.0678	29.173	29.6348	28.8361	28.9196	27.7493	29.3571	28.6732	28.8381	29.5385	27.2972	29.7281	27.9076	28.4436	27.6024	28.5995	29.4181	29.8098	27.7937	29.7297
2901	SCP2	17	17	-0.343943	0.00152397	0.0138058	29.5	29.2816	29.1179	29.3146	29.4112	29.3879	29.6474	28.8094	29.1245	29.287	29.3085	29.1326	29.2388	28.745	28.947	28.8039	28.8993	28.9981	29.0656	28.5505	28.075	27.9397	28.9518	28.2491	29.6689	29.3302	29.1547	29.3061	29.0066	29.1899	29.9585	29.4855	29.2697	28.9845	29.8865	29.7051	29.8665	28.8386	29.4435	29.5518	29.3565	29.431	29.4717
2902	UBA1	55	55	0.0007007	0.992794	0.996044	32.4203	32.4841	32.5183	32.4861	31.9325	32.4461	32.0632	32.704	32.4058	32.6161	32.6271	32.5712	32.7432	32.5058	32.6108	32.4329	32.856	32.5202	32.159	32.7063	32.1333	32.4868	32.1706	32.3469	32.494	32.4759	32.0901	33.2484	32.3504	32.4421	32.6722	32.8939	32.6846	32.6354	32.3795	32.7612	32.1051	32.9307	32.5859	32.6972	32.9479	32.7185	32.9592
2905	FDXR	26	6	0.1691	0.254141	0.483468	26.6859	27.1723	26.4363	26.7811	27.6001	28.784	27.2176	26.7905	26.7401	26.5535	27.1635	26.7617	27.7986	27.1609	26.5452	28.0631	26.7735	27.1472	26.463	27.1375	27.6158	27.267	27.2385	27.6283	27.2974	27.5471	27.7858	27.8386	26.3054	27.8513	26.7133	26.736	26.5557	26.5132	27.8653	28.5692	27.0765	26.2188	27.063	26.6722	27.2475	27.0953	27.6238
2907	HNRNPA2B1	28	27	0.00466483	0.953392	0.981292	33.4723	33.2352	34.0065	33.1893	33.7784	34.0265	33.9241	33.6828	33.599	34.0302	34.05	33.0592	33.5565	33.5725	33.519	33.5425	33.7375	33.5534	33.5751	33.7319	33.8171	33.4996	33.6412	33.675	33.7965	33.5204	33.4642	33.4638	33.7946	33.7851	33.883	33.5524	34.2491	33.4421	33.8248	34.6142	34.3352	34.0576	33.7669	34.2131	34.2139	33.3233	33.7526
2909	UQCRC2	21	21	-0.341976	5.26447e-05	0.00113128	31.1791	31.2165	31.4109	30.9453	31.4954	31.0583	31.2194	30.6071	30.9826	30.9869	31.0139	31.2564	31.3412	30.8336	31.0066	31.5303	30.953	30.716	30.9037	30.2179	30.3435	30.645	30.4069	30.808	30.9863	31.1251	30.4788	31.1933	30.7348	30.9826	31.1687	31.4174	31.5704	30.8056	31.5501	31.2762	31.4028	30.5094	31.167	31.1439	31.0398	31.152	31.5533
2917	CES1	38	38	0.115983	0.664585	0.828815	33.0683	30.6511	28.8261	31.1282	30.8099	31.1505	31.1389	31.4886	31.3895	32.2105	29.1367	32.1013	30.2888	31.1712	30.1541	31.5105	30.719	33.1289	29.9875	30.4865	29.5684	30.2434	30.7498	31.6304	30.8587	31.2258	30.9198	31.6855	32.0423	32.6612	33.1225	30.8623	28.6971	30.8071	30.7171	31.1121	31.038	31.3095	31.4059	32.2435	28.6542	31.6706	30.2038
2918	FBLN1	26	6	0.775842	0.00201047	0.0171965	29.6616	29.6158	30.3932	30.5412	28.1396	30.8501	30.1389	30.1637	29.8856	30.5995	29.986	32.1345	28.4066	31.9135	31.2471	30.0497	30.9659	29.8321	31.7056	31.6486	32.289	31.1955	31.764	31.3856	29.8619	30.5541	31.7763	30.0312	30.3271	31.0438	30.0664	29.7431	30.747	30.958	28.7217	31.2023	30.6735	30.167	30.2308	31.0251	30.5594	32.8471	28.7626
2921	SFPQ	40	38	-0.0775784	0.422663	0.654274	32.0959	32.1592	32.8748	31.766	32.5207	32.2733	32.4499	32.2158	32.2032	32.3774	32.5632	31.1067	32.259	32.2229	32.2182	32.3286	32.2737	32.2325	32.2693	32.2488	32.2128	31.6683	32.0642	32.0654	32.4974	32.0179	32.2445	32.1656	32.105	32.2506	32.5459	32.6384	32.9946	31.8862	32.796	32.7027	32.708	32.302	32.5963	32.5759	32.8178	31.1225	32.5904
2922	TUBG1	13	13	-0.138643	0.131514	0.311502	26.7514	26.6557	26.9578	25.8327	27.2106	26.8011	26.438	26.5859	26.521	26.443	26.7708	27.1493	26.8226	26.5515	26.1156	25.6948	26.5942	26.1866	26.2907	26.1085	26.7376	26.5932	26.5238	26.249	26.4337	26.1497	26.8035	26.015	26.31	26.8962	26.6031	26.7226	27.1612	26.0666	27.0223	26.6432	26.1281	26.4156	26.7572	26.5767	27.2186	26.6782	27.2184
2923	PPIB	17	17	0.0176672	0.869083	0.941	32.5885	32.6317	32.6061	31.8131	32.088	31.8535	32.3852	31.8897	32.8134	32.5695	32.0299	31.7859	32.6223	33.0198	32.6994	33.0624	32.6358	31.9343	32.6095	32.7475	32.538	33.0788	32.4278	32.3643	32.1062	32.32	32.4119	31.8934	32.108	32.4894	32.6038	32.5428	32.5477	31.6862	32.1597	31.9952	32.5509	31.5196	32.7366	32.4739	32.0753	31.336	32.4582
2925	ME2	26	25	0.135294	0.168111	0.365865	29.4708	28.8933	28.9039	28.9076	29.4447	29.403	28.8737	28.6778	28.8593	28.5899	29.532	28.5394	29.4227	28.9097	28.6603	29.3051	29.8102	29.5627	29.4279	29.223	28.5159	28.9832	28.906	29.0046	29.5866	29.083	29.2929	28.8322	29.2938	29.488	29.4779	29.372	28.9837	28.6583	29.6314	29.5504	29.0639	28.8636	29.1981	28.8791	29.987	28.9944	29.8632
2926	WARS	29	29	-0.20843	0.128727	0.310033	31.9236	32.2865	30.3193	31.5719	31.9183	31.0214	31.7312	31.7811	31.8514	31.5782	32.2664	31.5066	32.8703	31.1421	31.7753	31.576	31.6722	32.3699	30.7656	32.0015	30.6418	31.6661	30.9425	31.3343	31.2748	31.7729	31.3496	31.7386	32.1645	31.2439	32.0111	32.4106	30.5667	31.6078	31.9552	31.1524	31.714	31.5909	31.8786	31.5705	32.2479	31.293	32.8715
2927	RPS3	23	22	0.0893852	0.243826	0.47051	32.0396	32.5664	32.0908	31.6767	31.877	31.6298	32.0033	31.6054	32.1655	32.2103	32.2897	31.9304	32.1754	32.0585	32.2233	32.4498	32.333	32.0851	32.1111	32.0559	32.1004	32.8345	31.8992	32.2589	32.1621	32.2144	32.208	31.8698	31.9742	32.2285	32.3352	32.6941	32.2538	31.4844	31.9963	31.8711	32.3874	31.6243	32.3839	32.2968	32.3909	31.6514	32.229
2934	AHCY	21	21	0.165041	0.0444678	0.153139	30.5569	30.8008	31.3867	30.6433	30.5703	30.7753	30.7753	30.4722	30.6055	30.4867	30.4679	30.8997	30.7952	31.0129	30.5957	30.9866	30.6153	31.0901	30.7476	30.9324	30.811	30.2399	31.1052	30.5903	31.1397	31.2209	30.6892	31.5609	30.3974	31.2349	30.6689	30.8608	31.3795	30.2189	30.7485	30.981	30.9682	30.1155	30.6564	30.5499	30.501	30.4288	30.7719
2935	CFL1	21	16	0.156882	0.134164	0.314524	32.5208	32.853	33.8891	33.4202	33.2709	33.2134	32.3285	31.956	33.2403	33.2994	33.3974	33.4092	33.1578	33.0588	33.7679	32.772	33.6766	32.914	33.2214	33.471	33.7149	33.5735	33.507	32.6393	33.1518	33.3941	33.1272	32.7831	32.8229	33.1929	33.0345	33.2107	33.857	32.9408	33.4113	33.4015	33.1745	32.4654	33.4505	33.3254	33.519	33.0532	33.3111
2937	ATP2B4	31	18	0.217083	0.0549014	0.177129	28.6126	28.1174	27.844	28.6408	28.5167	28.0573	28.6877	28.8288	28.5963	28.2724	27.9197	29.2891	28.228	28.2347	28.5266	28.0913	28.541	28.5925	28.5298	28.6292	28.3973	28.6063	28.1758	28.4266	28.3014	29.2438	28.8062	28.9814	28.6299	28.3799	29.1309	28.5985	28.1846	29.1699	28.586	28.6613	29.113	29.071	28.8351	28.7025	27.2493	29.8415	28.5291
2939	CPT2	28	28	-0.575241	1.01034e-06	4.53175e-05	29.2427	29.2238	28.0773	28.6389	29.0165	28.3274	28.7845	28.3565	28.5776	28.2457	28.4369	28.8683	28.9243	28.1376	28.4074	28.5315	27.4614	28.0435	28.1865	28.12	27.2657	26.8641	27.8575	28.2209	28.4211	28.243	28.2841	28.4554	27.8446	28.3866	29.1728	29.3821	28.3268	28.5611	29.187	28.3528	28.6614	28.3583	28.799	28.316	28.3087	28.6119	29.0939
2946	EEF1B2	9	9	-0.101115	0.348897	0.588104	29.0543	29.6041	28.8621	28.8351	29.6271	29.1952	29.4259	28.5245	29.6555	29.6895	29.3873	29.1312	29.3769	29.3903	29.8999	29.6572	29.187	29.6193	28.2674	28.9079	29.3634	29.6495	28.9448	29.1007	29.1775	29.4601	29.2171	29.0308	29.1395	29.6143	28.8294	29.8761	29.3282	29.3699	29.8877	29.5018	29.6342	28.9872	29.8463	29.8514	29.5686	29.1089	29.6432
2947	ATP5PB	12	12	-0.228467	0.0147282	0.0737197	30.322	30.1695	30.5571	30.4241	30.0646	29.9379	30.4673	29.7343	30.4008	30.4037	30.2091	30.7148	30.4815	30.0385	30.2897	30.2975	30.0396	29.8683	30.3956	29.9974	30.0999	29.3924	29.9969	30.5228	30.0041	30.1547	30.0103	30.3141	30.1192	30.3609	31.0924	30.8755	31.0909	30.742	30.3991	30.6535	30.7272	30.4886	30.9208	30.6894	30.1892	31.4487	30.7763
2949	ACP1	7	7	-0.117817	0.222642	0.444558	28.2257	28.1704	28.5485	27.4768	28.0662	27.6024	28.2095	27.9025	28.085	28.5511	29.1371	28.1862	28.412	28.3259	28.1739	28.4226	27.9208	28.5064	27.7562	27.8108	28.3032	27.6869	28.0199	28.1306	28.1987	28.1015	28.0913	28.1057	28.1039	28.7314	28.7656	28.9353	28.7755	28.1442	28.8538	28.1223	28.6144	28.404	28.7314	28.8149	28.9442	28.4267	28.3803
2950	ACAT1	19	18	-0.541263	0.000666264	0.00729321	30.9769	32.0833	29.3607	30.5687	30.6961	30.5523	30.9591	30.5395	30.9208	31.13	30.8647	31.6003	31.8395	31.3165	30.7964	30.7448	30.4599	30.6861	30.357	30.2942	28.7544	29.8598	30.2414	30.4245	30.5887	30.4597	30.6068	31.163	30.4864	30.8647	31.0907	32.2414	29.2344	30.6925	30.869	30.3474	30.9892	30.1921	31.1015	31.1618	30.6541	31.6823	31.7935
2951	TNC	81	7	1.59482	2.63112e-06	0.000105188	32.2524	26.8969	32.5942	30.6396	29.4377	32.7098	30.4787	31.1435	30.4886	31.6259	31.6631	30.277	31.6629	30.9645	31.9143	31.2371	33.5059	32.4759	34.2005	33.3893	33.0203	33.7792	33.3439	30.9764	31.8053	31.6034	33.3744	31.5296	30.7807	32.901	32.5193	27.4882	32.8195	30.8923	29.8369	32.9608	30.7473	31.2613	30.8433	31.9044	31.7955	30.5561	31.8138
2952	MYL9	7	7	-0.0243657	0.90943	0.959413	28.8434	29.7138	29.0244	30.2052	27.6503	30.4321	29.7955	29.5511	29.6337	30.0846	28.9908	32.4376	29.0224	30.805	30.2702	29.6871	29.0652	29.0436	29.6568	29.9596	30.1475	30.2975	29.7336	29.6993	29.5853	29.1712	30.3913	29.5827	30.1788	29.718	28.7274	29.821	29.3142	29.7653	27.9372	30.4758	29.7532	29.1997	29.4979	30.07	28.9717	32.6674	28.9749
2957	MCM3	37	37	0.44622	0.327383	0.56424	26.9483	NA	29.7881	23.6988	27.1084	25.5416	25.073	25.8001	24.5432	28.4059	29.3679	24.7578	27.664	27.0603	29.5129	29.1184	27.6046	30.1455	27.6347	26.704	26.6873	26.9535	25.6965	25.5778	29.8609	28.6763	26.8173	28.5156	24.9768	28.4817	27.1667	23.7108	29.6582	24.0838	27.2074	25.7754	26.8527	25.9413	24.6492	27.947	28.906	24.7809	27.823
2958	AZGP1	15	15	-0.263654	0.215884	0.436221	29.438	29.4817	29.2328	30.6311	29.1308	29.5192	29.2609	28.8678	29.3451	28.2344	26.0432	30.7061	27.8416	28.9337	28.465	28.7028	28.4279	28.6715	28.0461	28.8074	29.4867	28.7457	30.2369	28.1668	29.5811	28.9919	28.1251	28.8748	29.2514	27.8395	29.6348	29.6433	29.3309	30.6618	28.9616	29.4662	29.3441	28.8186	29.5071	28.2056	NA	30.1619	27.7073
2959	MPST	12	12	-0.236984	0.0199326	0.0905087	28.354	28.7949	28.1364	28.6034	28.5907	28.7323	28.2041	28.622	28.3889	28.3248	27.7634	28.798	28.7498	28.2267	28.2698	29.2386	27.8949	27.7247	27.9103	28.6255	27.8843	28.1744	27.8935	28.1378	28.5402	28.6205	28.0543	28.013	28.0255	28.5864	28.8235	28.742	27.8566	28.8381	28.6341	28.6288	28.6166	28.3329	28.4556	28.2404	27.6704	28.7901	28.9426
2961	RPS12	8	8	0.0680591	0.553249	0.756696	29.9791	30.951	30.8784	30.115	30.4259	30.2613	29.7924	29.7286	30.1379	30.6325	30.0462	30.9879	30.3597	30.2604	31.0203	30.7266	30.685	30.6677	30.2831	30.7925	30.8281	31.0001	30.4152	29.3522	30.5049	30.8426	30.3161	30.41	30.1919	30.8565	30.7104	31.0102	30.8656	29.798	30.752	29.6896	30.4587	29.0362	30.8291	30.7212	30.8556	30.4335	30.9475
2964	DNAJB1	14	13	0.270139	0.0310601	0.123102	27.1007	26.8264	27.3265	28.055	27.3405	27.4884	27.618	26.5411	27.2237	27.1477	28.037	28.1153	27.3539	27.1244	27.2242	27.2364	27.9356	27.8749	27.4578	27.7795	27.673	27.0715	27.5104	27.3874	27.8482	28.4023	27.6667	28.2538	26.8726	28.5195	27.1652	27.2592	27.3614	28.5875	27.8942	27.9842	27.6944	27.5462	26.8658	27.2804	28.4497	27.3021	27.8683
2965	ATP5F1A	37	37	-0.181256	0.00736616	0.0457648	33.5764	33.8286	33.3326	33.3543	33.5709	33.3084	33.443	33.0303	33.5824	33.3107	33.6378	33.7282	33.7628	33.2934	33.2729	33.7882	33.2797	33.5056	33.2207	33.1825	33.012	33.7147	33.0037	33.4833	33.5797	33.2743	33.3688	33.1771	33.3186	33.4999	33.6049	33.8711	33.2793	33.2322	33.6318	33.3872	33.3006	32.7569	33.495	33.354	33.4612	33.6482	33.7965
2966	CTSS	8	8	-0.231439	0.166345	0.363041	29.4351	29.0152	27.0776	28.3398	28.7137	28.2822	28.2691	27.9649	28.6678	29.0595	28.4754	26.8352	28.741	27.5786	28.0721	28.0069	28.8005	28.424	28.3846	27.6953	27.0947	28.4447	27.8206	27.7855	28.029	28.3345	27.4625	27.5082	28.4466	28.4458	30.0757	29.3869	27.2968	28.0137	29.351	28.668	28.7679	28.5042	29.3768	29.5563	28.8661	27.8836	29.049
2967	PSMA1	22	22	0.00358192	0.962434	0.98628	30.7066	31.0426	30.5083	30.7107	30.8887	30.5046	31.0491	30.8344	30.3921	31.0018	30.5417	30.3677	30.8139	30.5183	30.7802	30.6648	30.5931	30.6252	30.889	30.7133	30.4773	31.4746	30.6	30.7231	29.9848	30.78	30.7017	30.5118	30.6938	30.8722	30.8283	31.138	30.6468	30.595	30.6856	30.5459	30.9452	30.4335	30.5875	30.9315	30.3362	30.3614	30.4238
2968	PSMA3	12	12	-0.124035	0.121063	0.296847	29.9452	30.105	29.6519	29.7951	30.3252	29.5738	30.1079	29.4654	29.8025	29.9671	29.8126	29.8911	30.1303	29.6704	29.9904	30.0765	29.7688	29.7319	29.5463	29.8124	29.1706	30.5912	29.6537	29.3623	29.5513	29.9137	29.5001	29.8358	29.8329	29.7482	29.7491	30.1736	29.6914	29.3611	29.9864	30.0575	29.7067	29.4235	29.6745	30.1205	29.8293	29.5673	30.3
2969	PSMA4	12	12	-0.122174	0.123681	0.302058	29.2595	29.5098	29.2633	29.2484	29.2711	29.0797	29.2327	29.0254	29.2949	29.4454	29.1299	29.7868	29.4284	28.9958	29.498	29.6835	29.4834	29.3537	28.955	29.418	28.8408	29.8343	29.1122	29.1588	29.0222	29.2538	28.7587	29.2351	29.4211	29.0913	29.3537	29.5397	29.1925	28.8393	29.1613	29.1578	29.5558	29.2336	29.3634	29.4967	29.2665	28.8522	29.4552
2972	ITGA3	16	16	-0.131235	0.390602	0.624081	28.1882	28.4398	NA	28.2276	27.0148	26.6853	27.4808	28.3964	27.7662	27.0122	27.7641	28.06	27.6793	27.0012	27.4576	27.5347	27.4136	26.8001	28.0045	27.2119	26.9976	28.5673	27.8625	27.7625	27.0536	27.2644	28.4193	27.8535	27.6553	26.7674	27.9096	28.1317	26.5546	27.8667	26.1541	26.9865	27.3948	27.8795	27.704	26.706	28.3733	27.8262	27.286
2974	MSN	56	42	0.0123882	0.894697	0.951069	33.936	34.0761	33.0892	34.0388	34.6365	34.0419	34.0291	33.8415	34.3445	33.5208	34.0655	33.3316	34.329	33.774	33.9746	33.6874	33.8996	34.1069	34.2678	34.1093	33.5543	33.7543	33.9254	33.9227	33.9689	33.8089	34.1891	34.016	34.0986	33.9422	34.3385	34.4687	33.3665	34.0685	34.847	34.4887	34.517	34.0277	34.5112	33.5921	34.1358	33.9461	34.5744
2975	DDX6	23	23	0.129998	0.187946	0.396389	28.5172	28.4486	29.5213	28.482	28.6113	28.6787	28.705	28.2819	28.7861	28.8718	28.6968	28.5193	28.9367	29.1078	29.1498	28.734	29.1177	29.4765	28.8154	28.6669	28.1611	28.4006	29.0003	28.835	29.6297	28.7836	29.0403	28.9571	28.3885	29.1583	28.7448	28.7478	29.5545	28.3694	28.8086	28.778	28.8765	28.3827	28.8421	29.0738	29.009	28.4844	29.1463
2978	U2AF2	16	16	-0.213475	0.0682111	0.203968	29.3992	29.3962	29.6534	28.8589	29.5811	29.3833	29.3685	28.8029	29.1422	29.5691	29.5422	29.0967	29.8281	29.5341	29.8247	30.0247	29.7019	29.6472	29.1815	29.272	29.356	27.8221	29.1518	29.0536	29.8086	29.4247	29.1967	29.1832	28.8903	29.4724	29.5671	29.8788	30.1494	29.1294	29.7787	29.669	29.6076	29.1995	29.2691	29.6545	30.2188	29.5279	30.2405
2979	RPL13	11	11	-0.0293078	0.77579	0.892789	31.6429	32.1487	30.9796	31.2843	31.6427	31.1858	31.7605	31.1568	31.7686	31.5766	32.0058	30.6551	32.1022	31.4529	31.7388	32.2568	31.8267	31.3247	31.6158	31.4345	31.2991	32.0573	31.4232	31.0117	31.7406	31.3176	31.8431	31.4796	31.2699	31.5192	31.8715	32.334	31.2348	31.0495	31.662	31.4599	31.9869	31.5507	31.5929	31.871	31.7662	30.182	31.9481
2980	S100A4	5	5	0.0315276	0.842614	0.923461	31.6851	33.3608	30.5094	31.8884	31.1943	31.8463	32.1341	32.385	31.4098	31.3131	31.6915	31.5882	31.3152	30.7954	30.6686	30.9625	30.9156	31.6439	31.4843	31.3767	31.5966	32.2086	31.3265	31.5937	31.3887	31.5338	31.533	31.5381	32.0168	31.2232	31.7297	33.3396	30.2212	31.6687	31.1115	32.1656	32.5543	32.3286	31.4189	31.3596	31.4496	30.0817	31.3278
2982	HMGB2	6	6	0.212096	0.15539	0.348917	29.2727	29.767	30.2098	29.6125	29.595	29.5509	29.4004	30.0501	30.0594	29.9054	29.7913	28.4576	30.0795	28.7275	29.7864	29.2382	30.1106	30.0946	29.9076	29.8621	29.2261	29.1262	29.2349	30.0813	30.1664	29.268	28.6311	30.7231	30.3302	30.0226	28.9604	29.6394	30.6579	29.9563	28.4133	30.0559	29.8191	29.5108	29.9635	30.1533	29.6245	28.0653	30.0899
2983	TARS	35	31	0.256143	0.0465137	0.15753	29.3136	29.0741	30.0814	28.826	28.8443	29.4713	29.3333	29.7528	29.4429	30.6516	29.5289	29.0858	29.8786	30.1923	30.0855	29.7391	30.5425	30.4191	30.1438	29.9279	29.6819	30.4363	29.7457	29.093	29.4645	29.9596	29.6674	30.001	29.2713	29.6395	29.5593	28.9846	29.6606	28.8106	28.9232	29.6173	29.4365	29.6226	29.5717	30.4236	29.2327	28.5032	29.4333
2984	VARS	59	59	-0.202131	0.023904	0.10247	30.6471	31.3892	30.6298	30.2353	30.4493	30.3918	30.7178	30.3685	31.3033	30.875	30.8505	30.3083	30.871	30.9689	30.5177	30.5113	30.7961	30.1421	30.5401	30.1969	30.5024	30.6625	30.0562	30.8545	30.4581	30.2101	30.293	30.8959	30.2801	30.6842	30.8082	31.5326	30.758	30.2936	30.6921	30.5742	30.9111	30.2751	31.4755	31.1119	31.0476	30.2147	30.9817
2985	EEF1G	27	27	0.175357	0.0349512	0.13168	32.0442	32.0477	32.1592	31.1524	31.7118	31.7225	32.0384	31.7372	31.8825	32.1768	32.0008	31.3895	31.524	31.8319	32.1279	32.0113	32.0476	32.3351	32.1397	31.7745	32.16	32.2177	31.7285	31.9779	31.9801	32.1299	31.8833	31.8453	31.608	32.294	32.2373	32.1921	32.1577	30.8557	31.8997	32.1178	32.15	31.5529	31.8786	32.1847	31.8721	31.0507	31.7103
2986	FKBP2	6	6	-0.341877	0.00998616	0.0566106	28.5227	29.0254	28.4268	28.3558	28.9228	28.5668	28.9506	28.1082	29.2698	28.7309	28.8256	28.8313	28.5261	29.016	28.6664	28.9313	28.2663	28.0642	28.0832	28.3915	28.3504	29.9721	28.2962	29.1643	28.4819	27.9421	28.2567	26.6886	28.3059	28.5939	29.0333	29.1352	28.4994	28.169	29.35	28.4384	28.4798	27.3026	29.2231	28.6855	29.0916	28.8575	28.9971
2987	STOM	14	14	-0.00650453	0.966049	0.98698	31.6945	31.4235	31.9007	30.8519	30.9693	30.3332	30.8373	32.4122	31.0339	30.1115	30.0381	32.0796	30.5885	30.5999	30.5761	30.7471	31.1613	31.057	32.1993	30.1775	30.217	31.5156	30.3098	31.1904	30.6821	30.8402	31.1957	31.1119	31.2994	30.7175	31.6805	31.4884	31.8875	31.212	31.0328	30.4767	31.1077	32.3677	31.3888	30.4771	30.2919	31.8712	30.5802
2991	YWHAQ	18	18	0.26095	0.0303351	0.121274	30.104	30.6991	31.0762	30.5983	30.6366	30.785	30.4659	30.3969	30.7296	31.0731	31.0916	30.2601	30.9593	31.1934	31.5891	30.7148	31.3779	31.1032	30.4909	31.7818	31.9248	31.0507	30.8634	30.7822	30.8633	31.3546	30.7392	31.0704	30.3831	31.1828	30.8348	31.2062	31.5645	31.0962	31.2193	31.3111	31.1014	31.1372	31.2913	31.1508	31.3305	30.9125	31.146
2992	MAPK3	12	12	-0.0918763	0.311001	0.547301	27.6695	27.8247	27.494	28.6791	27.9493	28.0473	28.3044	28.4027	28.0698	27.7866	28.2008	27.2774	27.9875	27.5886	27.497	28.2762	27.5694	27.6674	28.2393	27.7469	27.9671	27.9547	27.5632	28.4305	27.5775	28.2691	28.1203	28.0248	28.0373	27.6356	28.0199	28.3223	27.9846	28.6929	27.7788	28.5843	28.8782	27.9298	28.3772	28.1719	27.9199	28.2934	27.9117
2996	RPL10	11	2	0.0651787	0.491537	0.710083	30.2178	31.3999	30.6498	29.9005	30.0646	30.1342	30.2971	29.9695	30.4638	30.7643	30.1349	29.5407	30.658	30.5714	30.6043	31.0315	30.4811	29.9573	30.8122	30.4722	30.5088	30.8219	30.4623	30.4059	30.4488	30.5971	30.3885	30.4875	29.8921	30.727	30.6111	30.9931	30.4239	29.6084	30.3829	30.4662	30.1153	29.5556	30.3204	30.32	30.0657	29.8784	30.6319
2998	RPA1	23	23	-0.0224723	0.857273	0.933768	28.6347	29.1124	28.9856	28.4401	28.4673	28.9753	28.7896	27.8017	28.3661	28.4447	29.1302	29.8179	28.4155	28.5733	28.835	28.6573	28.826	28.7263	28.2015	28.3465	28.219	28.3703	28.292	29.4927	28.2548	29.5499	28.3073	29.141	29.1931	27.929	28.5188	28.3431	28.8434	27.9593	28.036	28.5498	28.8086	27.279	28.2134	28.7162	28.7425	28.6189	28.6185
2999	APEX1	17	17	-0.195072	0.0227298	0.0986606	29.7669	30.9238	30.1747	29.7133	29.9882	29.9948	29.6934	29.6093	30.0945	30.2922	30.0902	30.0997	30.6436	30.296	30.3828	30.5477	29.9901	29.454	30.1657	30.0297	29.6975	29.6711	30.2372	30.1409	30.0116	30.5719	29.826	30.2233	29.8398	29.9413	30.2619	31.2184	30.2963	30.1886	30.1947	30.3392	30.4608	30.0666	30.5168	30.618	30.0569	29.9521	30.4908
3001	CALR	38	38	-0.0387258	0.71076	0.857669	32.8055	33.0438	33.2148	32.656	33.2559	32.864	32.7892	32.4057	33.2266	33.3366	32.6669	31.4208	32.7262	33.066	32.9924	32.4573	33.1731	32.4938	32.5548	33.1204	33.1641	33.4376	33.0567	32.558	32.8021	33.3509	32.1524	32.4234	32.5386	32.8522	32.7474	33.3439	33.4842	32.7556	33.3055	33.2902	33.1017	32.7793	33.0761	33.3965	32.7184	32.2596	32.6971
3002	CANX	41	41	-0.174595	0.0615272	0.189651	32.482	32.24	33.5684	32.0523	32.5597	32.6939	32.3661	32.1101	32.5073	32.5126	32.2603	31.5179	32.1579	32.2804	32.401	32.3256	32.3685	32.029	32.3844	32.3648	32.3666	32.3479	32.0769	32.1226	32.0161	32.282	31.7319	32.1158	32.3159	32.2847	32.6281	32.4693	33.8477	32.067	32.7748	32.9459	32.5837	31.9234	32.6066	32.7041	32.1902	32.08	32.2266
3004	PSMB8	13	13	-0.126749	0.186109	0.395212	29.8458	29.9429	28.8471	29.5636	29.9675	29.5016	29.2419	29.3753	29.6497	29.6176	29.7352	29.2541	29.8593	29.0083	29.578	29.6572	29.5592	29.6381	29.2166	29.5299	28.9936	29.8865	28.9666	29.5989	29.1169	29.1596	29.1295	29.4193	29.8778	29.2145	29.9499	30.1784	28.7559	29.8181	30.3064	29.8658	30.071	29.6227	29.6591	29.6621	29.9101	29.2958	30.1452
3005	PSMA5	11	11	-0.235431	0.0189814	0.0879264	30.7107	31.0082	30.4963	30.0926	30.4942	30.5444	30.14	29.9698	30.4453	30.7896	30.6407	30.2373	30.819	30.18	30.7268	30.8854	30.381	30.499	29.7552	30.71	30.0969	31.1947	30.2638	30.1926	30.0585	30.4156	30.1171	30.036	30.7344	30.1208	30.484	30.9406	30.5416	30.0218	30.7563	30.5275	30.2708	29.8138	30.441	30.6992	30.3417	30.2104	30.9621
3007	PSMB4	8	8	0.0677103	0.533367	0.742254	29.3654	29.7041	29.299	28.8509	29.8334	29.3991	28.9259	29.02	29.48	29.5562	29.2342	28.2133	29.5178	29.2923	29.2829	29.6982	29.5731	29.7507	29.1805	29.5718	29.1804	30.1906	29.318	29.8403	29.2353	29.3094	29.605	28.5967	29.7118	29.1528	29.8467	29.7769	29.1148	28.8127	30.0003	29.6159	29.1463	29.0001	29.594	29.6102	29.5105	29.3626	29.857
3008	PSMB6	6	6	-0.0524456	0.695857	0.845791	28.5538	28.4879	29.1626	27.7367	27.7027	28.1023	28.6606	28.7205	28.2582	28.7971	28.5014	27.5612	27.3503	28.5709	28.3304	28.7243	28.0328	28.1251	28.7256	28.577	28.0383	29.2018	28.0919	28.5104	28.2679	28.5572	28.7102	27.2443	27.7084	28.2399	28.8167	28.8912	28.9585	27.9044	28.7021	28.5523	28.686	28.895	28.2493	28.9247	28.0366	28.6063	27.7656
3009	PSMB5	12	12	0.151281	0.365111	0.600571	28.826	28.9479	29.2585	27.3679	NA	27.9505	28.7241	28.6595	26.5115	28.6149	28.1658	27.867	26.4882	28.7872	28.6603	28.4934	28.3374	28.1151	28.5876	28.7792	28.2359	29.0594	28.3534	28.2147	27.889	29.017	28.1796	28.0541	28.1399	28.2038	28.6404	28.909	29.1527	27.8539	26.8206	28.5316	29.1043	29.0989	27.7215	28.9074	27.6801	28.4433	NA
3011	ABCD3	19	19	-0.645529	0.000238083	0.00339407	27.8553	NA	28.0642	27.855	28.5042	27.446	28.2249	27.9312	27.567	28.1963	27.9531	28.5407	28.4252	27.7053	27.6014	28.407	26.6697	27.4083	28.0653	27.2425	25.9856	26.0712	27.8301	27.6317	28.8137	27.902	28.2324	27.596	27.3962	27.8132	27.832	NA	28.0292	27.8061	28.2967	27.7997	28.4892	26.727	27.661	28.192	28.192	28.6549	28.5204
3015	NDUFS1	36	36	-0.186008	0.0327065	0.127973	29.5897	29.4887	28.9947	29.784	29.9807	29.78	29.2829	29.3315	29.5681	29.0704	29.3141	29.5769	30.396	29.372	29.7539	29.6683	29.3797	29.5999	29.4581	29.0197	28.7955	29.1732	29.1881	29.2521	29.8388	29.63	29.3189	29.5388	29.3654	29.8906	29.5011	29.8998	29.2621	29.9342	30.2194	29.8509	29.541	29.2323	29.8086	29.1651	29.756	29.6767	30.4084
3017	MAPK1	22	17	0.171997	0.0192884	0.0884573	29.408	29.5815	29.6006	29.8895	30.4788	29.6371	29.9153	29.8548	29.5475	29.4089	29.9131	29.9158	29.6736	29.6933	29.7452	29.7405	30.1682	29.9738	30.0345	30.3101	29.7659	30.0076	29.8865	29.9251	29.9133	29.9625	29.8434	29.8296	29.8108	29.9436	29.7721	29.8218	30.0592	29.922	30.6668	30.3333	29.9228	29.6916	29.8152	29.7742	30.0037	30.248	30.0322
3019	LAP3	32	19	-0.0674731	0.605452	0.789804	32.1662	32.3218	30.8275	31.5319	32.7338	31.6085	31.9612	31.4278	31.8145	31.3623	32.3731	31.5835	32.6108	31.274	31.5074	31.9465	32.0914	32.6247	31.6142	30.9129	31.345	32.1834	31.7158	31.5552	31.7398	31.5925	31.2038	31.7518	32.4351	31.622	32.1896	32.4508	30.8543	31.5062	32.7764	31.702	31.9625	31.0235	31.8785	31.3006	32.5711	31.7178	32.6051
3025	TPP2	36	36	-0.186913	0.0812343	0.228223	28.1852	28.5864	27.9506	28.3659	29.5568	28.1932	28.6235	28.6341	29.0247	28.6928	27.9859	28.3648	29.1766	28.9684	28.3595	28.3255	28.9184	28.3048	28.6922	28.1317	28.1751	28.4004	27.9477	28.237	28.9387	27.8195	28.4953	28.1486	28.2464	28.2334	28.78	29.1237	28.2968	28.3979	29.6754	28.4229	28.5353	28.1504	29.1859	29.0636	28.1799	28.7294	29.2854
3026	IMPA1	13	13	-0.197102	0.10482	0.268847	27.7558	27.8121	29.2026	27.7165	27.5816	27.4067	28.2176	27.6333	28.2659	27.0468	27.6202	27.8865	27.1779	27.9908	27.739	27.8112	27.7577	27.5846	27.388	27.3871	27.9469	28.1471	27.7788	27.9697	27.8706	27.8808	26.7596	27.3676	27.7749	26.967	27.9451	27.8618	29.0828	27.5373	27.5621	27.4281	28.2166	27.0518	28.0618	27.2853	27.5486	27.6503	27.2072
3027	PTPN6	32	32	0.313898	0.0086143	0.0509379	29.7448	28.9038	29.6997	29.4751	29.3363	29.601	29.435	29.4261	29.8333	29.494	30.4124	27.9755	29.4192	29.0605	29.6305	29.467	30.0831	29.9421	30.4628	29.7259	29.0984	29.3921	29.6047	30.1386	29.683	29.4644	29.0656	30.101	30.3365	29.9238	30.1923	29.6231	29.8945	29.6884	29.7201	29.9242	29.1554	29.5334	29.9239	29.4766	30.3252	29.1626	29.6057
3031	TKT	42	42	-0.616944	1.44746e-05	0.000397295	33.8149	34.6146	33.7988	32.6472	33.6356	33.9451	33.8155	33.8099	33.9757	34.1821	34.6878	32.7591	33.7863	33.3154	32.8236	34.5977	33.1491	33.6281	33.6197	33.6644	32.4833	33.0074	33.0903	32.9007	33.1796	32.6778	33.2361	32.8544	33.4582	33.1049	33.9913	34.775	33.971	32.7218	33.7509	34.1525	33.8278	33.8568	34.1317	34.2658	34.7597	32.8465	33.9499
3032	CASP1	19	18	0.535724	0.000114905	0.00193862	28.7433	27.2436	26.7634	28.252	28.7168	28.6567	28.3993	27.3903	28.3094	27.5454	28.0573	27.8628	28.3691	27.2598	28.5443	28.0863	28.8291	29.1508	28.6807	29.2392	28.454	28.445	28.3133	27.945	28.1664	28.2354	28.362	28.6502	28.2514	28.8032	28.6943	27.3935	26.9922	27.7891	28.6692	28.5154	27.7388	26.4388	28.42	27.7293	28.0656	27.9712	28.4518
3033	SERPINB3	26	13	1.76516	0.0111637	0.0609198	29.9321	NA	NA	26.3962	23.1839	28.9714	25.2367	25.819	NA	NA	26.4832	25.2839	24.4183	26.8048	NA	32.5643	29.8785	28.1145	30.0483	30.6444	29.2789	31.6209	29.529	24.1724	27.8999	23.0796	31.3023	28.4391	27.4438	26.5033	30.0992	24.5682	NA	26.8094	24.6177	29.592	24.24	26.3087	24.5916	NA	26.3655	26.0092	NA
3035	PML	44	19	0.226417	0.0262136	0.11002	29.7463	29.5969	28.9596	29.8879	29.665	30.0326	29.808	30.0495	30.2222	29.427	30.3254	29.1779	30.6005	29.983	30.4917	29.7491	30.163	30.1667	30.133	30.6253	30.4989	29.8637	29.8502	29.9661	29.5382	29.9334	30.31	30.0593	30.3639	29.8169	29.877	29.8388	29.3726	30.1707	29.6937	30.0865	30.2234	30.0214	30.2383	29.7589	30.432	29.7289	30.9852
3037	EEF1D	23	10	0.126571	0.163637	0.358675	31.5954	31.6377	31.5343	30.9287	31.9431	31.4943	31.5524	31.0067	31.9234	31.4851	31.7792	30.8324	31.4951	31.9275	31.832	31.4117	32.1012	31.6123	31.6545	31.57	31.7493	32.0534	31.3413	31.493	31.4654	31.4965	31.8172	31.4696	31.1439	31.797	31.6633	31.7269	31.645	30.6358	32.065	31.8364	31.6364	30.9074	31.9081	31.6722	31.8432	30.7066	31.7618
3039	MARCKS	13	13	1.09299	0.000262743	0.00357982	30.188	30.0006	29.7064	30.2753	29.2006	30.1523	30.6141	30.449	30.2355	30.5701	29.5723	24.8888	29.3356	30.6199	30.2367	28.7232	31.0463	30.5821	30.7212	30.9898	32.0519	31.3731	30.9431	31.2763	29.6636	30.5624	30.5815	29.981	30.8221	29.8623	30.8404	30.4632	29.8995	30.5909	29.62	30.9487	31.0612	30.8593	30.829	31.1681	29.6288	25.254	29.6567
3040	GNA11	8	6	-0.154786	0.367979	0.601357	26.83	NA	26.3386	28.1816	27.4755	27.4545	26.8937	27.2464	26.9498	26.3811	25.6966	28.7917	27.3877	27.1389	26.7478	25.3916	26.1274	27.2285	26.604	26.052	26.7196	26.5848	26.7409	27.5888	27.2904	26.2141	27.3141	27.6185	26.8534	27.222	27.2374	26.3211	26.5348	28.0698	28.2052	26.8927	27.3269	NA	27.0862	26.7087	27.2393	28.6962	27.6572
3043	ERP29	12	12	-0.33516	0.00919197	0.053325	30.2689	30.0668	29.649	29.6056	30.9717	29.566	28.9988	29.019	29.8062	30.1211	29.6116	29.6038	30.6931	30.5081	29.8913	30.2383	30.1164	29.95	29.1705	29.5353	29.0451	30.2706	29.4064	29.2166	29.6234	30.0624	29.2986	29.2295	29.6041	30.1515	30.6045	30.378	30.0177	29.3534	31.1428	29.7362	29.4481	29.3718	30.0609	30.3566	29.9487	29.7864	30.8482
3044	PRDX6	24	24	-0.335881	0.00912245	0.0530892	32.1067	33.6833	31.3661	31.9349	32.3325	31.8533	32.3333	32.554	32.3294	32.5199	31.6786	33.0866	31.8949	31.5855	31.4676	32.2088	31.4343	32.3424	31.6341	31.6898	31.8858	32.0736	31.635	31.9021	31.5092	31.7185	31.7498	31.7038	32.4436	32.0287	31.8197	33.381	31.1553	31.4107	32.1308	31.6621	32.0559	31.9001	31.9309	32.3317	31.7407	32.5787	31.6622
3045	BLVRB	16	16	-0.178781	0.347679	0.587666	31.7384	32.2169	30.0401	31.8642	31.1703	31.3773	32.4257	33.0914	31.9452	31.2268	31.8333	32.9236	31.1194	31.0305	30.3567	31.6789	31.6788	31.9179	30.3644	30.8036	31.0856	31.4604	31.1276	32.0721	31.6496	31.0075	31.2295	32.0268	32.5261	30.9987	32.3292	32.4496	29.9316	31.9106	31.3056	31.7412	32.6328	33.1063	32.2084	31.3757	32.0822	33.3674	31.3294
3046	PRDX5	10	10	-0.252212	0.0170592	0.0825576	31.2427	31.8467	31.385	31.52	31.8898	31.7638	31.2979	31.352	31.4941	30.8053	32.1922	32.1741	32.1605	30.9832	31.3782	31.2486	31.3575	31.0879	31.0087	31.34	30.9212	32.0213	31.4429	31.7401	31.1287	31.2125	31.4139	31.7546	31.0806	30.8471	31.4215	31.7539	31.4615	31.5083	31.9068	31.8009	31.1219	30.7683	31.7919	30.9546	32.3961	32.2057	32.2237
3047	DDT	9	9	0.134035	0.453551	0.675916	29.1745	29.9592	29.7573	29.0879	28.2921	28.8582	29.203	29.3246	27.5153	29.0892	28.2825	30.1051	28.3334	27.5871	27.8038	27.7856	28.3898	28.8855	28.8548	28.5159	28.8483	30.4129	28.6678	29.4707	28.8238	29.3101	28.0786	29.0377	29.073	29.0819	29.1077	30.3823	29.6277	29.3564	28.5233	29.2301	29.5145	29.4483	28.7367	29.1229	27.9039	30.0704	28.532
3049	PRDX3	11	11	-0.527348	5.4134e-05	0.00113128	31.002	32.15	30.912	30.6718	30.9387	30.8098	30.9033	30.5169	31.2108	31.4837	30.811	31.2396	31.8445	30.6763	31.2097	32.1292	30.8219	30.9588	30.6732	30.7869	30.271	30.3074	30.6099	30.7313	30.7782	30.8482	30.6034	30.2789	30.6423	30.8042	30.5265	31.9314	30.5871	30.2466	30.732	30.142	30.6583	29.8208	31.0145	30.8593	31.112	30.9276	31.5845
3050	ATP5F1D	8	8	-0.207988	0.0763654	0.220811	29.5129	30.0803	28.9154	29.5894	29.0266	29.2315	29.4592	29.1873	29.4095	29.3328	29.2552	28.5515	29.3909	28.9793	28.7205	29.3409	28.6877	28.5453	29.1644	28.6353	28.7819	29.9099	28.2841	29.3721	29.634	28.6276	29.4677	29.0383	29.2914	29.1434	29.7213	30.1321	29.4216	29.3806	29.8994	29.5271	29.6025	29.1596	29.8806	29.6542	29.5668	28.4285	29.6228
3051	RPL12	11	11	0.0212073	0.849693	0.929557	30.6939	31.6542	30.7999	30.0975	30.8514	30.5964	30.5178	29.6592	30.6331	31.0771	30.3093	30.4199	31.1316	31.0683	31.2829	31.6191	31.3076	30.5974	30.8569	30.8323	30.9406	31.6788	30.765	30.6644	30.8436	31.0725	30.6104	30.1851	30.5324	30.8547	30.6817	31.9163	30.9944	30.2533	30.6196	30.5716	30.55	29.674	30.8582	30.9151	30.5852	30.652	30.9106
3052	ECHS1	17	17	-0.320962	0.00569822	0.0376236	30.019	30.5685	29.8385	29.6697	29.4918	29.3189	29.6305	29.1178	29.2679	29.7287	28.9169	30.4087	29.8443	29.3876	29.6486	29.8822	29.202	29.7662	29.0964	29.1156	29.2749	28.4659	29.339	29.5849	29.2549	30.3943	29.0088	29.4056	29.314	29.6316	29.7069	30.8347	29.956	29.4983	29.441	29.4372	29.9507	29.0029	29.1555	30.0607	29.2584	30.1266	30.1168
3053	CMPK1	12	12	-0.420411	9.36373e-07	4.30497e-05	29.3367	29.5461	29.4993	30.0561	30.4235	29.633	29.7424	29.3282	29.9133	29.7541	29.986	30.0188	29.7854	29.3937	29.6218	29.5799	29.073	29.0523	28.9496	29.1147	29.0818	29.4451	29.6023	29.4968	29.7059	29.2067	29.5683	29.2429	29.1928	29.1878	29.4914	29.3399	29.6049	30.0029	30.332	29.7386	29.8757	29.1834	29.9373	29.8487	30.0802	29.5291	29.7292
3054	PEBP1	13	13	-0.238482	0.0395394	0.14119	31.3659	32.7987	31.065	32.099	31.4399	31.6464	31.7207	31.5015	31.8155	31.8759	31.0413	32.3435	31.897	31.4767	31.2101	31.2334	31.0034	30.9526	31.1506	31.1654	31.1078	31.029	31.5146	31.6441	31.3916	31.4967	31.0478	31.852	31.7065	31.6993	31.4672	32.9082	30.9339	31.7694	31.8464	31.5921	31.7453	31.335	31.5624	31.406	31.0221	30.4854	31.9495
3055	PDIA3	41	35	-0.0466289	0.626066	0.802122	33.8201	33.8517	34.7465	33.5273	34.052	33.4437	33.4415	33.1906	34.3731	33.7427	33.482	33.0827	34.012	33.9161	33.584	33.4826	33.8652	33.917	33.7906	33.9772	33.5906	33.716	33.5328	33.3459	33.9264	33.7167	33.6976	33.1563	33.3355	33.9389	33.9438	34.0714	34.9058	33.6246	34.2862	33.6787	33.7701	33.4375	34.5414	33.8838	33.5568	33.2637	34.1498
3056	PPP2R1A	33	25	-0.0704708	0.175062	0.376538	31.3459	31.4262	31.2257	31.2909	31.7365	31.2633	31.2154	31.3749	31.2828	31.3382	31.3722	31.2482	31.6473	31.4728	31.2529	31.2745	31.2026	31.4051	31.0886	31.4278	31.3528	31.1421	31.2768	30.9977	31.5082	31.2969	31.4546	31.5385	31.3083	31.4187	31.1675	31.4073	31.4373	31.1099	31.6386	31.3632	31.4448	31.2728	31.3819	31.3828	31.3612	31.2884	31.7147
3060	NMT1	18	14	0.153992	0.112946	0.284245	28.1044	28.2695	28.6657	27.1699	28.5462	28.0598	28.0599	28.213	27.8777	28.1411	28.8655	28.3757	27.7096	28.372	28.8655	28.3082	28.2658	28.9208	28.3495	28.6627	28.0124	28.3289	28.4047	27.9865	28.388	28.7305	28.0559	28.2966	28.0305	28.6302	27.892	27.8013	28.6933	27.2039	28.1845	27.7386	28.0686	27.5917	27.7018	28.2295	28.8497	27.9727	28.1993
3066	HLA-B	11	2	0.215168	0.158723	0.351772	30.1746	29.7741	NA	29.4286	29.5794	29.9894	30.1536	29.6474	29.7711	29.6821	29.5379	28.7977	29.8651	29.1115	28.8042	28.6121	28.6846	30.0133	29.5732	29.9951	29.1393	30.6304	29.9495	30.4422	29.4652	29.2812	29.7134	30.0576	30.4284	29.6498	30.9367	30.3405	NA	30.7005	29.9241	30.7679	30.4558	30.2038	30.2566	30.0575	28.5767	28.873	30.0816
3070	HLA-C	11	0	0.419059	0.103405	0.266013	30.551	29.9896	29.8775	31.0809	31.3027	29.6078	31.3983	31.1024	29.8433	30.4019	31.0559	25.8915	29.9555	28.672	30.2071	30.5383	31.2761	30.6538	30.8919	30.9656	30.8056	31.9636	30.2569	30.8976	28.6896	30.8576	30.0052	30.4687	31.2371	29.9532	30.2799	30.3203	NA	31.7778	31.4732	29.8102	31.3542	30.8287	29.9863	30.7394	NA	30.0415	29.6764
3071	ADSS	19	18	-0.0532776	0.657502	0.824773	27.7724	27.7142	28.4312	26.6722	27.7296	27.5943	28.0729	27.5754	27.1883	28.1931	28.0161	27.6525	27.5373	27.5026	27.6262	27.7058	27.4332	27.6676	27.9378	28.3061	28.1776	27.6357	27.774	27.9305	27.8761	28.4566	27.7394	27.2611	26.8382	27.495	27.0577	27.288	28.1895	NA	27.5592	27.6001	28.0057	NA	27.5809	27.7156	27.7626	27.8046	27.8664
3072	LRPAP1	16	16	0.207313	0.157471	0.351076	28.5892	27.6146	28.1833	28.0174	29.8843	28.6229	28.7767	28.7123	28.7913	28.2873	29.6501	27.5164	28.9874	28.7319	28.7783	28.4556	28.6368	28.9665	28.5342	28.9924	28.9068	30.3188	28.9315	28.225	29.1033	28.8843	28.8616	29.0437	28.6655	28.4813	28.9122	27.5426	28.4307	28.5996	30.0634	28.7505	29.2701	29.5553	29.0177	28.7884	29.41	28.1436	29.1587
3077	SERPINB1	26	25	-0.382179	0.002623	0.0207025	32.3334	32.8455	32.4494	32.3016	32.6367	31.9293	31.6469	32.6695	33.0003	32.3744	32.808	32.4722	32.665	31.2234	32.4161	32.4069	32.3099	31.9907	33.014	31.9111	31.8556	32.4457	31.2141	32.2059	31.9244	31.7134	31.9851	31.6543	32.416	31.4017	32.4546	33.1842	32.6148	32.1421	32.8958	31.957	31.8118	32.5222	33.2016	32.4269	32.8815	32.3536	32.827
3078	ALDH1B1	24	23	-0.260146	0.101411	0.26304	27.8275	28.4376	28.7324	28.9621	29.9821	29.3814	28.4156	28.5535	28.802	29.5904	29.5234	30.1071	30.0709	29.8943	29.93	28.9911	28.9212	28.883	28.3755	29.1518	29.5076	28.8109	29.5649	27.7419	28.7154	28.5288	29.4675	28.6991	28.5129	28.9688	28.2617	28.8827	28.9705	28.5196	30.0827	29.3668	28.1778	27.8357	28.9067	29.6846	29.3646	29.8136	30.1965
3082	SDHA	31	31	-0.16701	0.0434318	0.1507	30.6691	29.6405	30.5778	30.5093	30.4905	30.7151	30.4923	30.3745	30.5407	30.6729	30.2593	29.6466	30.4482	30.2944	30.4171	30.4421	30.3227	30.4463	30.3324	30.2404	29.7773	30.071	30.1276	30.3917	30.3115	30.4981	29.9673	30.6473	30.489	30.5027	31.0837	30.1637	30.7594	30.5676	31.0347	30.9665	31.058	30.5788	30.8527	30.9342	30.4739	30.4535	30.6301
3083	CORO1A	26	25	0.428016	0.00332826	0.0248808	32.2279	32.1688	32.6863	31.3487	31.1594	32.0707	32.2208	32.1831	32.2482	31.746	32.2902	31.0227	31.3785	31.1847	32.1103	31.4295	32.4489	32.1817	33.391	32.1219	31.7827	32.8847	32.0258	32.8301	31.6691	31.6987	31.8298	31.9321	32.7957	32.0029	32.6082	32.3982	32.9384	31.5427	31.4696	32.4296	32.5706	32.1023	32.4839	32.1	32.2421	30.4147	31.636
3084	GDI1	20	20	0.035573	0.700922	0.850402	29.0967	29.1509	29.9342	29.2622	29.6106	29.7045	28.8485	29.068	29.453	29.3602	29.2992	30.3237	29.5941	30.0648	29.6164	29.2452	29.7761	29.197	29.1614	29.6714	29.8026	29.578	29.8049	29.7114	28.9315	29.8199	29.3186	29.0935	28.8637	29.4362	29.0669	29.4137	29.6118	29.3463	29.4685	29.5799	29.2238	28.6242	29.4021	29.2519	29.2225	30.4018	29.2316
3086	MAT2A	17	17	-0.125217	0.0921176	0.247574	29.2161	29.4104	29.2465	28.9536	29.493	29.1205	29.1474	28.5812	28.8801	29.089	29.2491	28.8854	29.521	29.056	29.0657	29.5768	29.2978	29.1647	28.798	29.0881	29.0747	29.5237	28.6866	28.7593	29.4501	28.9336	28.9216	29.0716	28.9908	28.8743	29.1735	29.4069	29.1498	28.3915	29.3689	29.0974	29.1243	28.4231	28.8493	29.0782	29.3683	28.7833	29.3196
3091	DNAJA1	16	16	-0.200753	0.0199847	0.0905218	30.7547	30.3902	30.9666	29.9787	30.8152	30.4935	30.7219	30.1803	30.6488	30.8176	31.0273	30.5334	30.804	30.3491	30.3873	30.8473	31.0312	30.9713	29.9991	30.5343	30.2111	29.8897	29.8627	30.2926	30.9106	30.0056	30.804	30.6878	30.2353	30.4789	30.7139	30.3635	30.626	30.4237	30.9351	30.3577	30.843	30.7709	30.439	30.8962	31.0992	30.2233	30.8782
3093	UQCRC1	24	23	-0.375265	6.13694e-05	0.0012402	30.3659	30.4919	30.8992	30.0588	30.8453	30.2994	30.3169	30.0024	30.4635	30.2774	30.2111	30.0733	30.7954	30.1363	30.4467	31.1194	30.2438	29.9944	30.3425	29.6813	29.8121	29.7775	29.878	30.1697	30.3431	30.3622	29.8036	30.424	30.147	30.4499	30.6551	30.5568	31.1652	30.3159	31.3099	30.704	30.7081	30.1039	30.6796	30.6672	30.5519	29.7511	30.9812
3094	HIBADH	11	11	-0.857454	4.89928e-08	3.9173e-06	28.8541	29.0786	28.7645	28.8236	30.3482	29.8675	28.3903	28.3523	28.6003	29.1574	28.9381	28.6401	29.7095	28.1325	28.4819	29.6277	27.1602	27.8051	27.5143	27.8153	28.0753	27.681	27.9569	28.0391	28.4338	28.6045	28.2418	28.3593	28.0169	28.7115	29.1336	29.3799	28.5922	28.2599	30.3095	29.7968	28.5231	28.34	28.9065	29.2761	29.0001	29.2018	30.2288
3095	ATIC	38	38	-0.359921	0.000371449	0.00467874	30.427	31.1041	30.5445	30.4611	30.7675	30.2909	30.3732	30.112	30.9104	31.0653	31.1907	30.4304	31.678	30.6689	30.9799	31.3253	30.312	30.756	30.0362	31.048	30.2427	30.4258	30.113	30.3764	30.6416	30.3603	30.3196	30.5503	30.2794	30.5965	30.6342	31.2555	30.7045	30.5651	31.1568	30.5937	30.5358	30.4349	31.0567	31.0407	31.2266	30.5046	31.9183
3096	HNRNPH3	11	11	-0.133835	0.108977	0.277192	29.7943	29.5764	29.9666	29.3447	30.2566	29.8531	29.7616	29.731	29.8094	30.0892	30.0128	29.6531	29.9221	29.7936	29.8635	30.2505	30.0514	29.9871	29.793	29.775	29.6225	29.5107	29.6201	29.4998	29.9158	29.4692	29.7065	29.3975	29.67	30.1141	30.1271	29.9727	30.5349	29.5138	30.5293	30.4719	30.1079	30.0263	30.2078	30.3194	30.1262	29.4961	30.2348
3098	YWHAB	12	12	-0.0629469	0.571794	0.765863	31.6104	31.6902	31.4604	31.5261	31.7581	31.6284	31.6294	31.4041	31.8191	31.5053	32.0732	31.548	32.0025	31.5959	31.9	30.7664	31.8741	31.367	30.9349	32.158	31.6626	31.3609	31.8268	32.0286	31.6184	31.5871	31.2368	31.1121	31.8422	31.1827	32.3815	32.4831	32.1989	32.0858	32.339	32.5522	32.4268	32.1114	32.5115	32.1332	31.8903	32.0903	32.4095
3099	SFN	19	19	1.4485	8.81439e-07	4.15632e-05	30.9281	30.8515	30.4233	31.0392	32.7686	30.9826	29.7793	30.0339	32.0176	31.1065	31.5	29.9184	32.594	30.2367	31.2602	31.4426	33.4949	31.24	31.1152	33.8814	33.7318	33.9642	33.1529	31.9209	31.8146	32.263	32.9836	32.3387	30.4901	31.6218	31.3571	30.9134	30.5661	30.712	32.7551	31.2807	29.8618	29.2057	32.1487	31.3843	31.5254	28.8808	32.4181
3100	STIP1	39	39	-0.136657	0.129626	0.310033	31.224	31.1016	32.2366	31.0654	31.7374	31.2073	31.5547	31.3071	31.2099	31.5283	31.9522	31.4202	31.5788	31.0305	31.151	31.0343	31.5493	31.4451	31.046	31.4056	31.3737	30.8542	31.0485	30.8029	31.4748	31.459	31.1016	31.2075	30.9244	31.4081	31.5474	31.335	32.2455	30.6528	31.701	31.442	31.7444	31.3698	31.3224	31.5528	31.853	31.1276	31.4041
3101	S100A11	13	13	0.496508	0.00873985	0.0515147	32.0039	32.5291	32.1837	32.4211	33.2595	32.7156	32.4133	32.0574	31.9028	32.9819	32.2646	28.3541	32.079	31.6608	31.7762	32.2729	32.4313	32.0497	32.8233	32.8446	33.5463	33.7085	32.2373	32.1829	32.7717	32.4985	32.7325	32.8303	32.108	32.9628	31.6869	32.6981	32.2617	32.2409	33.4854	32.6693	32.3251	31.646	31.741	32.7782	31.9244	31.6597	32.193
3105	PRDX2	17	17	-0.186796	0.24173	0.467638	32.7203	33.3211	32.0412	32.7115	32.6732	32.6189	33.3354	34.1476	32.7121	32.14	32.6729	32.4577	32.4089	32.4007	31.2537	32.2639	32.098	33.0886	31.4971	31.9424	32.2846	32.0417	32.1891	33.2164	32.7693	31.9419	32.3946	32.7904	33.839	32.0168	33.0194	33.1795	31.9058	32.539	32.4027	32.685	33.3608	34.1049	32.8674	32.3216	32.5749	32.9264	32.4623
3111	PYCR1	13	12	-1.30916	0.000266525	0.00360396	28.9265	28.9767	30.7869	25.337	28.9011	29.5485	29.6512	27.4153	28.1232	30.2879	29.8392	25.0758	29.2426	29.5508	29.6678	29.1664	27.5186	27.1424	27.8177	27.2425	28.4638	28.8669	28.1713	25.6574	27.6462	25.8858	27.4596	28.4407	NA	27.7195	29.2786	29.0951	30.736	25.6982	28.9961	29.5414	29.7267	27.0679	28.5881	30.3663	29.7832	24.6696	29.1621
3112	GBP1	27	24	0.422073	0.0229684	0.09892	30.3959	29.1868	28.4142	29.9311	30.4937	29.1626	30.1664	29.4565	29.5688	29.3637	30.8916	29.2155	30.9613	28.6399	29.9279	29.1997	30.6334	31.2915	29.4338	30.7141	29.678	29.7365	29.8211	29.0144	29.9096	29.9251	30.0205	30.2925	31.2435	29.4887	30.5915	29.3848	28.6179	29.7402	30.6146	29.319	30.2748	29.7181	29.6908	29.378	31.0501	28.931	31.0442
3113	GBP2	16	15	0.345705	0.013845	0.0706602	28.0071	26.9157	NA	28.1221	28.2137	27.2658	27.6966	27.6836	27.6694	26.9996	28.4321	27.2896	29.2063	27.095	28.2525	27.4911	28.4374	28.6017	27.6193	28.6187	28.164	27.7403	27.6835	27.3587	28.1833	27.8975	28.2159	28.447	28.2655	27.4523	28.1483	26.8317	26.28	27.8333	27.7979	27.3661	27.8171	27.0636	27.4434	27.6148	28.174	27.3002	28.6737
3117	RPL9	10	10	0.0838895	0.341264	0.581097	30.5981	31.5597	30.7002	29.8592	30.3367	30.1743	30.1986	30.1827	30.7054	30.8559	30.5062	30.5691	30.2925	30.6558	30.4604	30.9727	30.6283	30.5696	30.2364	30.5211	30.6978	30.8492	30.7764	31.0446	30.3277	30.8473	30.5212	30.5952	30.5234	30.6744	30.5653	31.3655	30.5862	29.6086	30.2387	30.0451	30.0753	29.8867	30.4565	30.6522	30.749	30.3433	30.471
3118	ACSL1	32	29	-0.238625	0.156308	0.350395	29.5483	28.3128	29.3726	28.7098	30.9806	28.6374	28.9829	29.1723	28.7268	28.9611	30.0279	30.2413	29.5722	29.114	29.3703	27.8599	29.0261	29.4344	29.7193	28.8873	28.5617	27.6833	28.2925	27.6373	29.3202	29.5268	28.8371	29.4972	29.3036	29.4389	29.6348	28.2166	29.366	28.7077	30.9539	28.5801	29.324	28.6734	28.9592	29.0534	29.9014	29.9083	29.6833
3120	KIF5B	57	47	-0.0931095	0.267307	0.498557	30.0885	29.6746	30.7198	30.4209	30.447	30.1641	30.5543	30.3951	30.4201	30.6123	30.787	30.3529	30.4589	30.7276	30.6956	30.1205	30.373	30.4634	30.4156	30.549	30.3713	29.5809	30.2643	30.1381	30.4571	30.1213	30.4833	30.5374	30.0873	30.4168	30.3905	29.7128	30.9104	30.8123	30.7649	30.3587	30.8217	30.7522	30.8647	30.8651	30.7097	30.2414	30.5462
3121	LSP1	21	21	0.429281	0.0101932	0.0569765	30.3421	29.2946	29.3133	29.6735	29.7801	30.5006	29.9261	30.0435	29.8404	29.6426	30.4281	27.7547	29.4842	29.52	29.5347	28.9521	30.6192	29.6392	30.3967	30.4704	29.6514	30.3935	29.8822	30.2702	30.1	29.5445	29.0381	29.6163	30.5965	30.107	30.6788	29.922	29.5263	29.7137	29.9379	31.053	29.9269	30.4513	30.3307	30.242	30.6221	28.0611	29.85
3132	SHMT2	27	26	0.137816	0.512082	0.724956	30.2533	29.0791	32.1895	28.5942	30.0734	29.418	30.3942	29.233	29.2587	30.4874	30.7003	28.2691	29.9787	30.2842	30.3674	30.4136	30.1751	30.7585	30.582	29.2345	29.8246	30.4289	29.2129	28.9444	30.5556	30.7941	30.0329	30.1331	29.2242	30.6081	30.0461	28.8822	31.9006	28.0345	29.669	29.3164	29.9683	28.1399	29.1213	30.0877	30.5057	28.0376	29.7068
3134	HSPA4	49	46	0.00289414	0.969485	0.987835	30.0371	30.1062	30.7494	29.9503	30.6273	30.3606	30.3493	30.0566	29.6421	30.3711	30.2501	30.1268	30.4535	30.1396	30.1172	30.6028	30.4235	30.485	29.9283	30.5466	30.3747	29.9578	29.8822	30.1739	30.4317	30.5276	30.049	30.299	30.0514	30.4845	30.3832	30.1878	30.9682	30.0029	30.7372	30.4914	30.0789	29.9235	29.958	30.4106	30.0803	30.5179	30.4199
3138	CTNNA1	47	36	-0.171778	0.0442567	0.152985	30.8018	30.9483	30.8896	31.3298	31.1672	30.7126	30.8573	31.1867	30.9618	30.7181	30.7612	31.1507	31.2817	30.7236	31.0167	30.9116	31.122	30.6439	30.3376	30.6869	30.8072	29.8961	30.5556	30.958	31.2536	31.1655	31.3249	30.6348	30.3176	31.0859	30.844	30.9682	30.8825	31.2353	31.247	30.8438	30.994	30.9086	31.1218	30.7488	30.4482	31.2571	31.3862
3139	PHB	23	3	-0.204263	0.0596409	0.185746	31.204	31.9492	31.9932	30.3048	31.0861	31.3261	31.1823	30.8361	31.3066	31.2244	31.6202	30.9966	31.5499	31.1762	31.7409	32.1781	31.2928	31.4897	31.0247	30.8529	30.7037	31.8747	30.5395	31.0671	31.4349	31.6116	31.281	31.2197	30.9729	31.2266	31.4853	32.0139	32.1111	30.6881	31.2469	31.4584	31.3429	30.5657	31.6521	31.4638	31.6778	30.9289	31.6205
3140	SERPINB6	20	19	-0.363771	0.00770653	0.0469742	30.3875	31.0135	28.47	30.8322	30.3392	30.3146	29.7368	29.8567	30.567	30.1483	30.1687	31.2936	30.6244	29.7558	30.177	29.9994	29.9679	29.9044	29.3765	29.891	29.3563	30.3067	29.8478	30.3014	29.822	29.9354	29.7494	30.0178	30.1657	29.4124	30.3255	30.8545	28.3848	30.2627	30.207	30.225	29.6212	29.6502	30.2855	29.8339	29.9921	30.8168	30.4679
3142	RDX	24	23	-0.240467	0.052274	0.171423	29.0395	28.4058	27.9777	28.5555	28.215	28.2183	28.7177	29.1244	28.9036	28.336	28.4956	29.1124	28.7007	28.5067	28.7271	29.8352	28.3978	28.8202	27.635	28.1068	28.0509	28.2332	28.2375	28.8101	28.5439	28.6235	28.3924	28.6578	28.7809	28.5186	29.6806	28.976	28.3096	29.0632	29.2739	28.387	29.1493	29.1312	29.1785	28.7192	28.6484	29.9328	29.187
3148	RPL22	7	6	0.0250916	0.755199	0.880108	29.961	30.9592	29.9643	29.8412	29.9502	29.6597	30.0715	29.433	30.1776	30.2089	30.3284	30.3846	30.2545	30.1985	30.2407	30.5729	30.4324	30.0383	30.0477	30.1764	30.1016	30.6625	30.0996	30.2326	29.8035	30.1917	30.0124	30.508	30.0278	29.9986	30.1781	30.9546	30.1224	29.6426	29.8241	29.8378	30.0332	29.642	30.4823	30.2968	30.2975	30.3131	30.1864
3150	SPR	15	15	-0.294671	0.0745095	0.218189	28.7842	29.49	27.5975	28.4163	29.6297	28.9655	28.1231	28.2415	28.1897	28.4614	28.4126	28.6204	29.3708	27.2296	27.94	29.0733	27.2322	29.0543	27.8767	28.2807	28.8789	28.7839	27.8891	27.4994	28.6228	28.3438	27.9672	28.4471	28.0599	28.6607	29.1441	29.8689	27.9909	28.5395	30.2679	29.3405	28.409	27.4974	28.4576	28.7625	29.1206	29.1327	29.7788
3153	KRT9	28	28	0.0285374	0.88705	0.946635	30.2091	31.0725	29.6903	30.085	29.855	31.114	30.1812	30.6054	30.0974	29.8862	30.7389	31.6366	28.5797	29.7815	29.4322	28.792	30.3681	29.86	29.8561	30.2505	29.4868	29.8733	30.2191	31.1987	29.2104	30.2012	30.3195	29.6948	32.1032	29.2103	30.5536	31.4396	30.0218	30.5943	30.3543	31.4354	30.3775	30.8984	30.4874	30.1276	30.6759	31.7833	28.6424
3154	FBN1	102	97	0.174839	0.533755	0.742254	30.5279	31.3963	31.7789	31.6537	28.3639	31.913	31.1461	31.5948	30.6974	31.6823	31.3229	34.0584	30.678	33.387	32.5294	32.5775	30.5832	30.5093	31.6948	32.3809	34.1428	31.1839	32.6497	32.0815	30.8574	32.6433	30.8436	32.0122	31.1673	31.7212	30.5074	31.6993	31.8366	31.5965	28.4621	32.0555	31.2846	31.7231	30.9128	31.8581	31.7255	33.9315	30.818
3155	AGL	44	44	-0.690842	0.000470438	0.00547554	27.3204	28.1277	28.6792	27.8614	28.5019	28.4524	27.6077	28.2437	28.6343	27.9773	27.7647	28.8592	29.9946	28.9402	27.2888	28.221	27.8043	27.5614	28.3885	25.1747	26.1925	25.8856	27.7727	27.9544	28.6409	27.1939	28.1661	28.3843	27.5792	27.8511	27.4796	28.2013	28.7547	27.8064	28.9864	28.3101	27.5928	27.8528	28.4153	27.8354	28.1213	28.6118	29.9025
3156	MYH9	188	157	0.198351	0.165925	0.362825	35.051	33.5513	35.722	35.5342	35.1104	35.6361	35.3021	35.4789	35.0236	35.4992	35.2541	35.9007	35.7061	36.051	36.394	35.3108	35.9201	35.0712	36.1233	35.9196	36.2098	34.6524	35.7737	35.3011	35.3918	35.5922	36.0675	35.3952	35.1913	35.5103	35.3875	33.7088	35.9375	35.5739	35.257	35.9005	35.4689	35.6866	35.2809	35.666	35.2898	36.1932	35.9252
3157	MYH10	106	102	-0.201881	0.320419	0.556948	31.2138	30.7209	31.6316	33.1896	31.4796	32.6926	32.4925	32.4025	31.9648	32.4809	31.4776	34.4439	32.1736	33.2836	33.1087	32.0656	32.0775	31.6523	32.0183	32.105	32.2526	30.3929	32.2355	33.002	31.6219	32.4079	32.5927	32.4677	32.2818	32.0922	31.4945	30.9897	31.7959	33.1453	31.6756	32.9643	32.7827	32.5508	32.2026	32.7292	31.5095	34.8185	32.3918
3158	COPB2	45	45	0.0862445	0.377087	0.607814	30.459	29.1506	30.6222	30.2385	30.4537	29.9335	30.7433	29.9276	30.6043	30.714	30.6169	30.0884	30.3653	30.5503	30.8463	30.5492	30.6704	30.3712	30.643	30.4528	30.2832	29.735	30.6523	30.5218	30.3305	30.5593	30.325	30.477	30.147	30.5975	30.6253	29.3103	30.8963	30.1663	30.5307	30.1205	30.913	29.7042	30.9004	30.9043	30.1257	29.976	30.2063
3162	BSG	7	7	0.23978	0.0336856	0.130416	27.9872	27.6087	27.6594	27.2052	28.0049	27.6007	27.1223	27.7835	27.6698	27.5292	27.4809	NA	27.3445	27.3776	28.0823	27.9157	28.0542	28.5586	28.4945	27.8629	27.9956	28.5184	27.248	27.4848	27.6975	27.6956	27.4917	27.5302	27.3649	27.8594	28.372	27.8965	27.3283	26.7661	28.1256	27.9345	27.5773	27.4994	27.9669	27.5976	28.3303	27.0936	27.0187
3164	FUS	8	6	0.0853245	0.432866	0.662253	29.5238	29.6829	29.6635	29.5278	30.2372	30.1993	29.941	29.6634	29.7794	30.1045	30.2846	28.4062	30.0479	29.7507	29.8657	29.4281	30.1505	30.1619	29.6973	30.048	29.7774	29.2131	29.3565	29.4963	30.2932	29.9262	29.8926	29.8617	29.7285	30.0972	29.9109	29.7299	29.8483	29.4021	30.6653	30.6076	30.4675	30.1505	30.2056	30.3709	30.164	28.854	30.1343
3166	DEK	14	14	-0.213785	0.0608252	0.18863	28.176	28.9094	29.209	28.8381	28.4855	28.2356	28.6148	28.6863	28.7665	29.1188	28.8309	28.6318	28.8275	28.0778	28.4622	29.1656	28.6187	28.8972	28.5863	28.4155	28.0563	28.0598	28.2142	27.9379	29.5889	27.9529	27.9967	29.1218	28.3207	28.9791	28.6529	29.2089	29.5652	28.814	28.6113	28.8873	28.8905	29.2929	29.2594	29.6395	28.7755	28.5761	29.1288
3167	MYH11	130	120	-0.287485	0.357511	0.594451	31.9563	30.9239	30.9478	34.3134	30.6358	34.2715	33.1425	33.0093	32.3697	32.9736	32.9703	36.0484	33.5541	34.2114	33.5635	32.8408	31.5068	33.3811	31.179	33.213	31.7231	30.4969	33.2917	33.2273	33.0281	32.6552	33.335	33.4597	33.5844	33.2396	32.1952	31.0234	31.2387	34.3743	30.8643	34.4501	33.3642	33.1026	32.5795	33.2094	33.0318	36.193	33.7266
3169	PPM1A	11	9	-0.0492491	0.568744	0.764003	27.1907	27.2439	27.3946	26.9568	27.8168	27.223	27.2042	27.3265	27.6559	27.3013	27.4172	26.6211	27.3579	27.2313	27.0309	26.6333	27.2569	27.4559	27.0039	27.2145	26.906	27.2372	27.0581	26.8867	27.1956	26.864	26.7976	26.8097	26.9918	26.8307	27.2923	27.4743	26.7107	27.2074	27.7087	27.0754	27.4798	27.1823	27.0062	27.3894	27.0791	26.5961	26.9475
3171	HMGCL	10	10	-0.426964	0.00140237	0.0130251	27.7696	28.4102	27.2753	27.7121	27.9117	27.117	27.6668	26.4313	27.4127	27.1831	27.1022	27.2241	27.295	27.8418	27.5035	27.2545	26.126	26.767	26.5623	27.2501	26.1045	27.2691	26.7842	NA	26.7774	27.467	26.7299	27.3217	27.3555	26.9297	26.5966	28.7288	27.2589	26.9488	27.6375	26.849	27.065	26.7709	27.6228	26.8799	26.975	25.8087	27.0406
3172	PSMC2	27	27	-0.00175906	0.983231	0.994589	29.1976	28.9147	29.5132	28.9068	29.7849	29.3526	29.4215	29.2916	29.3802	29.5209	29.9647	29.0217	29.4593	29.418	29.7043	29.4413	29.8477	29.4756	29.3841	29.4752	29.254	29.6484	29.2416	28.774	29.3822	29.4648	29.589	29.4849	28.9053	29.534	29.2759	28.8377	29.7045	28.6934	29.8066	29.4103	29.3152	29.136	29.6009	29.527	30.2037	29.1205	29.5858
3174	GGT5	16	16	0.338984	0.0681831	0.203968	27.0541	27.9044	25.8716	27.5208	26.0259	28.37	27.4074	27.2446	28.4185	28.1787	26.6999	28.1791	27.1013	27.9936	27.8539	26.8297	27.6691	27.2602	27.6283	28.5255	27.962	29.2563	28.4058	28.6628	27.6814	26.7316	26.9472	27.2969	27.4499	28.0376	27.2232	28.8033	26.3614	27.5149	26.1559	28.1533	28.067	27.2654	28.2446	28.2391	27.5901	28.3471	27.4496
3179	ATP5F1C	11	11	-0.132087	0.0812866	0.228223	29.9562	30.0066	29.7843	29.4977	29.7753	29.8181	29.8444	29.374	29.6164	29.8064	30.0427	30.4201	29.8767	29.7414	29.7555	29.9265	29.7764	29.7906	29.7462	29.4743	29.4193	29.873	29.2118	29.9517	29.4476	30.0089	29.7841	29.7029	29.8945	29.7078	30.2489	29.8741	29.8449	29.1648	29.6211	29.6961	29.8176	29.2309	29.9379	30.0592	29.8839	30.7818	29.9708
3180	ATP6V1E1	14	14	0.0202564	0.841994	0.923461	29.4411	29.0981	28.3758	28.8897	28.753	28.4899	29.0277	28.8484	28.6866	28.9722	29.5283	28.9158	29.3787	28.4044	29.2427	29.1345	29.4557	28.7051	29.3238	28.7982	28.6328	29.3217	28.6337	28.836	28.7311	28.1383	29.2598	28.6139	29.1867	29.0722	29.8342	29.2505	28.5773	28.3265	29.0343	28.9667	28.87	28.6831	28.7967	28.7055	29.8537	29.2298	29.3663
3181	CPOX	12	12	0.398281	0.0121048	0.0647113	27.104	27.1571	25.7777	26.3519	28.1073	27.4803	27.8644	26.893	27.4651	26.9724	27.4689	NA	27.4867	26.7507	26.9532	26.9943	27.041	27.6042	27.5175	26.9315	27.7483	27.9358	27.3793	26.7967	27.8652	28.3959	27.55	27.3899	26.5248	27.9107	27.1281	27.3629	26.4283	25.8832	28.0842	27.2772	28.1855	25.9232	27.0781	26.979	27.8233	26.0183	28.0105
3182	RPL4	22	22	0.0403561	0.692315	0.843974	31.8384	32.4291	31.4909	31.5917	31.6279	31.4806	31.7069	31.2952	31.7985	32.0297	31.6717	31.048	32.2162	31.8944	32.0595	32.5433	32.196	31.9749	31.8989	31.9443	31.5852	31.4716	31.835	31.5275	31.9171	31.8057	31.8489	31.6804	31.5019	32.0869	31.6801	32.4222	31.4406	31.0832	31.6198	31.2379	31.5561	30.797	31.4311	31.7365	31.456	30.3324	32.0312
3184	PGM1	36	36	-0.306974	0.000335504	0.00437583	31.4041	31.515	31.0008	31.2893	31.7857	31.0685	31.1492	30.439	31.3779	30.8062	31.3587	30.9948	31.0012	31.0837	31.0635	30.9962	30.7088	30.4955	30.9666	30.9673	30.7052	31.3908	30.8463	31.1229	30.9159	30.5621	30.8079	30.6769	31.1475	30.5881	31.6032	31.7657	31.0407	31.0076	31.8404	31.3545	31.1358	30.3409	31.523	30.9822	31.2699	31.0012	31.1307
3187	SERPINF1	18	14	0.528377	0.00397727	0.0285711	29.4154	28.9485	30.3019	30.1918	29.2575	29.7871	29.791	29.6799	29.6799	30.0578	28.423	30.7573	28.4009	30.9466	30.4236	30.0012	29.9724	30.0287	30.9996	30.7256	31.2029	30.6436	31.1319	29.82	29.9001	29.4626	30.9915	29.4933	29.7238	29.5409	29.662	29.0796	30.5379	30.2242	29.3496	29.8629	30.1348	29.5886	30.0733	30.1169	28.6645	30.9556	28.6215
3188	DLST	18	8	-0.387294	0.000159557	0.00246576	30.0254	30.5824	30.7988	30.0371	30.051	29.5221	29.9408	30.0174	29.9764	29.6348	29.6811	30.146	30.2958	30.2163	29.856	30.3691	29.8612	29.5078	29.7665	29.4127	28.99	30.4959	29.4565	29.6364	29.669	29.8336	29.9802	29.7309	29.8716	29.571	30.0087	30.8026	30.8203	29.7746	29.9672	29.5417	29.8604	29.4319	30.1943	29.6076	29.8192	30.1724	30.1684
3190	SRP14	8	8	-0.0887065	0.486785	0.706549	29.4116	30.5718	29.8826	29.0202	29.2308	29.3128	29.5627	29.1856	29.6084	29.9083	29.2677	28.1154	30.0271	29.416	29.9256	29.4095	29.4847	29.5678	29.1347	29.0883	29.1985	29.749	29.0811	29.716	29.714	29.0503	29.0196	29.1879	29.3746	29.6276	29.252	30.477	30.1193	28.9325	29.1819	29.3534	29.7248	29.0274	29.5259	29.8882	28.9838	27.6227	30.0427
3192	HPCAL1	13	8	-0.439504	0.00312077	0.0236177	27.5636	28.419	26.6535	28.1562	27.658	27.6278	27.162	27.3387	27.5372	27.3167	28.034	29.5123	28.7178	27.216	27.7445	28.0317	27.2013	27.0533	27.2966	27.2276	26.5748	27.7722	27.0828	27.8258	27.3534	27.4649	27.0122	28.1075	27.675	27.6238	27.3669	27.9513	26.7964	27.3383	26.8721	27.4772	27.2941	27.1869	27.3101	27.0206	27.6951	28.8156	28.1761
3193	TAGLN2	20	19	-0.00202406	0.984992	0.99528	33.0407	32.9532	32.7444	33.3467	33.8475	33.9191	33.6023	33.1526	33.0801	33.7946	33.2145	33.3447	33.2535	33.3027	33.431	32.653	33.3974	32.6648	33.0813	33.5999	34.3017	33.5718	33.3817	32.9693	33.3521	32.9521	32.8661	33.3719	32.6667	33.2443	33.0532	33.0837	32.5648	32.8858	33.8699	34.1516	33.7035	32.5983	33.0747	33.3256	32.7829	32.9452	32.9844
3194	TALDO1	20	20	-0.53817	0.00059254	0.00656434	33.0923	33.4847	32.0241	31.5722	32.0074	31.7111	32.0678	31.6465	32.9322	33.3539	31.9379	31.5228	32.0897	31.87	31.4374	32.9122	31.9142	31.9183	31.5527	31.6998	31.4535	32.2649	31.5464	31.6875	32.0044	31.2356	31.3818	31.2988	32.1053	31.8585	33.081	33.5083	32.0074	30.8661	31.9504	31.7753	32.0429	31.465	32.9164	33.3722	31.7751	31.6504	32.0675
3195	ETFB	18	18	-0.110355	0.312446	0.548794	29.856	29.7801	28.67	29.8979	30.5517	29.2968	29.525	29.4395	29.6673	29.6492	30.0629	29.4882	30.5546	29.2624	29.9386	29.5511	28.7681	29.96	29.4979	29.4295	29.0431	30.0924	29.2165	29.6126	29.9468	29.4221	29.565	29.7715	29.7745	29.8507	29.9158	29.5642	28.5655	29.6094	30.4089	29.3182	29.3929	29.1874	29.6564	29.5879	30.1951	29.1462	30.6304
3196	RBMX	22	7	-0.136596	0.0800607	0.22756	30.7793	30.4721	30.9632	30.4109	31.0156	31.1143	31.0891	31.0283	30.7637	31.1039	31.3623	30.4345	30.9516	30.9117	30.6762	30.4176	30.7244	30.7508	30.7248	30.7601	30.4916	30.3915	30.727	30.9403	30.7878	30.5518	30.5373	30.4839	30.8796	30.904	31.1097	30.5134	31.1001	30.1483	31.2869	31.6651	31.0882	30.64	30.9833	31.3154	31.4764	30.5799	31.1041
3199	ATP6V1A	37	37	0.125132	0.115878	0.288363	30.9471	30.4562	30.1781	30.5311	30.6976	30.3584	30.303	30.3233	30.4248	30.5068	31.0247	30.5422	30.8893	30.5512	30.831	30.5886	30.6643	30.9449	31.1565	30.6153	30.4696	30.6992	30.2702	30.0073	31.2434	30.6892	30.7645	30.692	30.5853	31.0032	31.1189	30.7238	30.4843	30.4851	30.8076	30.7506	30.883	30.216	30.6356	30.825	31.1501	30.341	30.8409
3200	HSPA9	40	40	-0.47825	0.00010925	0.00193183	32.1923	32.6298	32.8786	31.5196	32.8416	32.4774	32.4089	31.8794	31.6385	32.4776	32.4166	31.2143	32.5878	31.8256	32.3328	33.2995	31.9396	32.0536	31.5888	31.9091	31.4758	31.4705	31.4982	31.6738	32.2252	31.8639	31.9465	31.8854	31.3857	32.0864	32.1986	32.8592	33.003	31.5356	32.7727	32.7098	32.6627	31.8876	31.5981	32.5518	32.2639	31.6347	32.5735
3201	EIF4A3	19	19	-0.0416613	0.643709	0.815104	29.8867	29.701	30.6363	29.3886	30.0009	29.9708	29.795	29.5135	29.9477	30.1334	30.1801	29.4593	30.0188	30.0219	30.1235	30.467	29.7676	30.2202	29.8105	29.7237	29.5264	29.7094	29.7136	29.7253	30.3311	30.2938	29.627	29.9499	29.704	30.1435	30.025	29.7883	30.726	29.0093	30.099	29.9205	29.4361	29.8516	30.0583	30.1592	30.0227	29.277	30.0851
3202	RPS19	11	11	0.142956	0.366825	0.601357	31.0243	31.8809	30.8315	30.4392	31.2318	30.6869	31.0223	31.0136	31.2912	31.42	31.3696	29.3492	31.7427	30.7544	31.3078	31.5853	31.3995	30.9242	31.4202	31.1203	31.0024	32.2968	30.7738	31.0965	31.0295	30.8826	31.2582	30.9082	30.8333	31.1132	31.3662	32.2704	30.8443	29.3652	31.4744	31.0419	30.7775	30.1935	31.3262	31.2376	31.1657	28.7216	31.619
3203	RPL3	22	22	0.130565	0.20508	0.422332	31.7101	32.1052	31.7764	31.0251	31.5258	31.1676	31.5512	31.3934	31.8806	31.8986	31.8377	29.8949	31.7398	31.7142	31.6689	32.093	31.8145	31.7855	31.8224	31.7315	31.5667	31.4997	31.6168	31.6685	31.8075	31.7122	31.7958	31.626	31.5383	31.7633	31.9158	32.2306	31.7751	31.1394	31.4836	31.8024	31.7654	31.1758	31.8646	32.184	31.749	30.4541	32.0146
3204	COL18A1	20	20	0.0352775	0.806211	0.907357	29.3935	30.337	28.4639	30.4222	28.7386	29.5325	29.7152	29.4907	29.8863	29.4568	28.7145	31.2798	29.4886	29.4542	29.4145	29.8664	28.9978	29.5851	29.6894	29.8816	28.8145	29.5182	29.8555	29.3519	29.8149	29.5114	30.3531	30.2582	29.5859	29.5668	29.4141	30.762	28.6924	30.3631	28.7643	29.6946	29.7747	29.2937	30.0869	29.6694	28.9593	31.2777	29.7818
3205	ANP32A	15	13	-0.0867055	0.363379	0.599868	29.8006	31.3622	30.3541	29.4919	30.1398	30.1852	30.2586	29.6131	29.9824	30.287	30.4663	30.5162	30.4422	30.2907	30.0665	30.3235	30.4462	30.2181	29.5468	30.2615	30.2121	30.475	30.2156	29.956	30.4108	30.7666	29.6747	30.007	30.1208	30.1575	29.8915	31.2754	30.4477	29.8537	30.0605	30.0486	30.2299	29.99	30.0589	30.0981	30.5989	29.8794	30.4424
3208	CAPG	19	19	0.0372141	0.800992	0.90322	32.556	32.1564	31.0913	32.2539	32.8338	32.189	31.9325	31.2115	32.0401	31.5766	33.2887	30.8583	32.8926	32.0843	32.1196	32.2812	32.814	32.4654	32.6391	31.5407	32.0436	32.2909	31.5972	31.3224	32.0921	32.1071	31.756	31.9391	32.2629	32.4251	32.8894	32.433	31.1747	32.0861	32.93	32.3443	32.1935	31.2263	32.2384	31.6803	33.1294	30.5899	32.9562
3209	CEACAM6	6	5	-2.39797	3.84023e-16	3.53109e-13	31.3378	31.1118	30.5904	30.2293	31.5932	31.8868	29.9178	31.2605	31.7998	29.9958	30.1209	29.3584	31.0131	30.9095	29.9459	30.0629	28.0406	28.2512	29.4329	27.9928	NA	29.7482	NA	29.0607	28.9144	28.6463	NA	26.6113	28.74	27.7314	31.309	30.9423	30.9536	31.0123	31.878	31.3592	30.5575	31.687	31.8474	30.2963	30.0091	29.1068	31.5217
3211	CCT6A	23	18	0.0418465	0.53628	0.742635	31.185	30.7336	31.318	30.5391	31.2116	31.124	30.6344	30.9888	30.9991	31.0816	31.3145	31.6102	31.1957	30.8189	31.2724	31.6268	31.3633	31.3588	31.1226	31.2636	30.8534	31.0274	30.9831	30.867	31.4821	31.2473	31.1982	31.0354	30.9553	31.2141	31.1852	31.0107	31.3835	30.6409	31.2269	31.3051	30.9229	31.1192	30.9858	31.0798	31.2037	30.981	31.1379
3212	NNMT	14	14	-0.265289	0.286122	0.520969	30.1706	31.1625	29.6902	28.7622	30.0932	29.8206	30.0168	28.1334	31.6392	30.9907	28.3728	29.3883	29.4374	30.6798	31.2597	31.783	30.2858	29.0997	30.5166	30.6379	30.7939	30.0697	29.4754	29.6285	29.4083	29.4706	30.0077	28.1341	29.9905	29.5249	30.0974	31.2038	29.6019	28.3796	30.1738	29.6446	29.5131	27.0837	31.6219	30.9841	28.7741	29.2594	29.4235
3213	PSMB10	13	13	0.000382369	0.997594	0.999224	28.5893	29.3815	27.2122	28.7676	28.9182	28.6878	28.8744	28.3356	28.8376	28.2732	28.7579	29.0345	28.6706	28.0612	27.9065	29.0384	28.2068	29.0645	28.7001	28.7079	28.6147	29.6536	28.5484	28.2901	28.2083	28.3869	27.7108	28.974	29.2649	28.2128	29.2663	29.1936	27.6354	29.1425	28.7995	28.4845	29.2149	28.9131	29.1437	28.4393	28.1534	28.2738	28.7201
3215	RPL13A	9	9	0.0625241	0.535739	0.742635	30.4146	30.6664	30.1713	29.8277	30.2934	29.9375	30.4603	30.0127	30.3642	30.3435	30.4746	30.2215	30.7627	30.4488	30.5622	30.911	30.7752	30.3551	30.1411	30.1631	29.9951	30.5628	30.1032	30.0279	30.44	30.4798	30.4333	30.2796	30.4283	30.6015	29.7961	30.3318	29.9618	29.3971	29.7838	28.9577	29.2415	29.4399	30.1688	30.1928	30.1623	29.6551	30.147
3216	ARL1	10	10	0.0770354	0.626415	0.802122	27.0884	26.8099	27.9101	27.0704	26.4949	27.0139	26.8704	27.5267	26.4865	27.5254	25.9376	28.1122	27.294	27.3433	25.6604	26.2249	26.228	26.3835	26.6133	26.939	27.3549	27.3023	27.5054	27.546	25.727	28.0203	26.6728	27.2762	26.7517	27.0506	27.0381	26.7505	27.6726	NA	26.3399	26.1313	27.0471	26.071	26.8355	27.2671	27.3444	25.7697	25.56
3217	STAT3	35	35	-0.296331	0.00239608	0.0194874	29.7997	30.0093	30.5823	29.592	29.3452	30.1819	29.9319	29.5821	30.1168	29.9303	29.5719	30.2542	29.2926	29.694	30.6836	30.0322	29.5444	30.0979	29.7385	29.531	29.7845	28.9665	29.6739	29.3383	29.4046	29.4684	29.3664	29.9885	29.6273	29.7238	30.0852	30.1255	30.8605	29.5782	29.8023	30.1087	30.4592	29.8337	30.148	30.1993	29.8219	30.1504	29.3974
3220	MDH1	18	11	-0.0191991	0.839176	0.921891	31.0441	31.7376	30.6147	31.301	31.2358	31.0521	30.7997	30.9557	31.1428	30.9859	30.7647	31.411	31.5537	31.1168	31.2624	31.2406	31.1659	31.4495	30.1247	31.174	31.1069	31.4739	31.2006	31.2862	31.2793	31.1622	30.4533	31.2682	31.2745	30.7991	30.6972	31.1796	30.5207	31.0771	31.1703	30.9968	30.81	29.7849	30.5919	31.0537	31.0856	31.1137	31.2103
3221	MDH2	22	22	-0.253759	0.0122307	0.0651949	32.6884	33.4672	32.6859	32.3069	33.1246	33.2923	32.5774	32.1766	32.5183	33.4886	32.7387	32.97	33.0774	32.5137	32.8709	32.9437	32.6544	32.6997	32.1767	32.55	33.1826	32.8643	32.2034	32.3732	32.2896	32.8419	32.3339	33.0589	32.19	32.8592	32.707	33.5337	32.5583	32.1634	33.0853	33.2214	32.624	32.11	32.3703	33.4872	32.5498	32.4597	32.9721
3224	EIF2S3	20	20	-0.0727025	0.382449	0.613185	29.7737	29.918	30.2035	29.6434	29.9396	29.2913	29.9751	29.6601	29.7159	29.9955	30.0814	29.0517	30.1533	29.806	29.9679	30.0747	30.27	29.6482	29.8101	30.1215	29.332	29.8039	29.576	29.3772	29.9507	29.8158	29.8022	29.8663	29.3913	30.0762	29.9745	30.1793	30.569	29.6346	30.096	29.6158	30.2054	29.8522	29.9035	30.2785	30.1886	29.2921	30.3483
3228	MNDA	18	18	0.331622	0.07405	0.21719	29.7562	28.3131	31.4253	28.9417	28.9261	29.2477	29.3471	30.2507	30.0675	29.6351	29.4362	29.238	28.7653	28.7825	29.7654	28.6448	30.3917	29.886	31.325	30.1102	29.6415	28.4721	29.2761	29.864	30.2728	29.498	29.02	29.3776	29.7327	29.7418	30.0146	28.6275	31.5968	28.7091	28.9011	29.4573	29.5932	30.621	30.2278	29.71	29.5604	29.1648	29.0813
3232	UBA7	21	21	0.0951902	0.575883	0.769658	27.2972	26.9465	25.5735	27.224	27.184	26.4427	NA	26.7229	27.4694	26.577	28.1146	27.2988	27.7956	26.3477	26.3694	26.6366	26.8557	27.2856	27.3442	27.2085	26.8436	27.4675	26.8748	27.2147	26.7205	25.7583	27.0731	27.0219	27.8778	26.8368	27.4842	27.2999	25.3049	27.2798	27.5941	27.2561	26.43	27.1799	27.642	26.4632	28.4754	28.2188	27.3755
3234	CSK	17	17	0.401641	0.000396957	0.00493246	27.4339	26.6686	26.8747	27.1267	27.1383	27.2728	27.2574	26.5624	27.4689	26.9662	28.4871	27.3436	27.7085	27.0127	27.7861	27.2158	27.9865	27.8656	28.0372	28.0695	27.332	26.9395	27.6238	27.6966	27.9184	27.7747	27.2689	27.6686	28.0188	27.8776	27.338	26.8564	27.4032	26.5428	27.213	27.3926	27.4835	26.7759	27.3273	27.2399	28.5301	27.576	27.5469
3236	GARS	32	32	-0.069371	0.589795	0.778939	29.8613	30.0215	30.7829	29.1727	29.6675	30.5154	29.9252	29.1276	29.8967	30.7244	30.6586	29.2807	30.0566	29.8669	30.2708	30.4159	29.9978	30.3031	29.6853	30.132	30.3938	30.5469	29.9618	29.6177	30.3815	29.8211	29.6927	29.0085	29.1615	29.9383	30.0972	30.0927	30.9555	29.5022	30.0364	30.5775	29.8098	28.6053	29.8903	30.5516	30.5483	29.305	30.1283
3237	IARS	46	46	-0.0304088	0.715727	0.859224	30.3295	30.673	30.6145	29.7218	30.7205	29.9786	30.3544	29.8354	30.3453	30.819	30.4695	30.2649	31.0215	30.49	30.421	30.4493	30.4614	30.7012	30.29	30.3235	30.2052	30.1679	30.3016	30.2399	30.329	30.153	30.3062	30.6726	29.9487	30.5937	30.4573	30.808	30.9129	29.7839	30.818	29.9454	30.2042	29.6224	30.4633	30.9834	30.64	30.2606	30.9856
3240	ECI1	9	9	-0.61137	1.2556e-05	0.000383356	30.0189	30.4784	29.6819	29.3913	30.3719	30.1072	30.113	29.1752	29.791	29.6964	29.1998	30.7609	30.0335	29.2381	29.6788	30.3623	27.8192	28.6706	29.3905	29.1688	28.9714	30.2892	28.8233	29.7907	28.8707	29.8473	29.5346	28.4601	29.4312	29.7894	29.8506	30.3685	29.4614	29.5251	30.6557	30.0135	30.3238	29.2503	29.669	28.9854	30.0842	30.0673	30.2581
3241	TMPO	24	12	-0.037151	0.680003	0.839713	29.1752	28.628	29.513	29.2718	29.492	29.0453	29.0207	29.1156	29.203	29.6462	29.5476	29.5301	29.5484	29.2462	29.592	29.0311	29.6767	29.6062	29.1803	28.9238	28.8136	28.6865	29.0439	29.947	29.6165	29.0549	28.9438	29.4318	29.5753	29.1874	29.0671	29.4206	29.922	29.4872	29.8115	29.4274	29.001	29.4636	29.5235	30.0668	29.8305	29.431	29.8729
3242	TMPO	11	5	0.0177998	0.845581	0.925609	28.5379	27.9847	29.1721	28.8934	28.8572	28.5494	28.6414	29.0944	28.8802	29.0881	29.07	29.2808	28.7144	28.3901	28.7477	28.5246	28.9519	28.9195	28.8567	28.5757	28.2874	28.5704	28.6725	28.8141	29.0916	28.4494	28.9202	29.1818	29.1495	29.1838	28.2521	27.8246	29.2006	28.5246	29.0165	28.5732	28.5511	28.5907	28.558	29.1602	29.1785	29.5142	28.8633
3243	STAT1	36	36	0.0405403	0.831646	0.916905	31.3142	30.5478	30.1898	30.1171	31.5267	30.3057	31.7711	30.5108	30.9422	30.8753	32.5843	29.824	31.9725	30.3975	31.6235	31.2015	31.6965	32.7055	30.1216	31.8294	30.6635	30.4211	30.818	29.8396	30.6845	30.8727	30.9197	31.0595	31.8437	30.5512	31.5179	30.5934	30.2286	30.2015	31.6508	30.4627	31.8027	30.7849	31.0504	30.7517	32.4915	29.8122	31.8803
3244	STAT6	13	13	-0.190932	0.0679284	0.203904	25.8028	26.1232	26.3795	26.9749	26.7251	26.2264	26.4677	26.1681	26.5391	26.3565	27.4444	26.9475	27.1902	26.5546	27.2298	25.8695	26.3096	26.5524	26.7887	26.3958	25.9595	25.9106	26.2651	26.426	26.1622	26.6579	26.5068	26.756	25.9909	26.717	26.5982	26.6698	26.5512	26.2704	26.8765	26.4889	26.4124	25.753	26.5676	26.2234	27.6883	26.7658	27.2659
3245	MTREX	21	21	-0.443101	0.00518737	0.0355954	26.2056	26.5812	28.0749	26.1083	26.3239	26.4431	26.6823	NA	26.0527	26.8053	26.201	26.1056	27.0698	26.4883	26.5724	27.8413	25.7957	26.9176	26.6883	26.1239	25.8805	25.138	25.7556	26.5269	26.9107	25.7828	26.0609	25.551	26.0268	27.1357	27.1801	26.7082	28.1366	26.8716	26.9642	27.2434	26.4936	NA	26.4183	27.7862	26.4164	NA	27.8072
3249	EPS15	18	18	-0.0889497	0.3595	0.597218	27.0882	26.7039	26.3856	26.5511	27.3853	26.7488	26.6929	26.6252	26.9538	26.7873	27.4451	27.6236	27.3364	26.678	27.0401	27.006	27.173	27.0464	26.9105	26.9337	26.5573	27.1465	26.8956	27.3086	26.4019	26.7428	26.9059	26.7929	27.2133	26.3263	27.0582	27.2364	25.9996	27.0227	27.7026	27.102	27.4398	26.8846	27.2937	27.175	27.6222	27.4016	27.5068
3251	RPS27	4	2	0.0911279	0.521083	0.732255	29.562	29.6438	29.2915	28.6452	29.979	29.3947	29.7012	29.2373	29.4933	29.8329	30.1538	28.1816	29.8171	29.6267	29.8203	29.9154	29.9981	29.6241	29.4921	29.7008	29.2874	29.955	29.5102	28.536	29.7779	29.5758	29.4856	29.3654	29.1726	29.7636	30.1306	30.2685	29.7474	28.7519	30.2795	29.7173	29.5281	29.7543	29.8525	30.435	29.9959	27.5568	30.0204
3252	LRPPRC	80	79	-0.23374	0.0457682	0.155866	30.8779	30.3195	31.0993	30.0752	31.254	30.874	30.8605	30.5222	30.5912	31.6325	31.0814	30.4105	30.9923	30.7519	31.4828	31.3673	30.8473	31.3585	30.3976	29.9361	30.7051	30.1554	30.3142	30.4592	30.9143	31.3127	30.9085	30.8448	30.0335	30.6004	30.9825	30.3352	31.1624	29.7052	31.1942	30.9086	30.7686	30.4544	30.571	31.6563	31.0174	30.2599	31.0614
3253	ACAA2	20	20	-0.167245	0.252384	0.481466	30.8771	29.6959	29.0088	30.9289	31.0239	30.629	29.6575	30.0581	30.5722	29.9231	30.5075	30.1187	31.4484	30.1986	29.7941	30.9389	30.5642	30.3093	30.2752	30.2327	29.4052	29.3425	29.9485	29.895	30.9207	30.2521	30.5695	30.1142	30.4847	30.4062	31.2533	29.6924	29.0845	30.9547	31.296	30.9915	30.222	30.3758	30.7979	30.1591	30.5071	30.489	31.6851
3255	WAS	10	10	0.271297	0.178025	0.380684	28.6505	NA	26.8113	27.6029	27.2602	28.0115	29.975	29.6044	27.4192	26.8909	28.3192	25.5543	26.8799	26.8437	26.8342	27.1916	28.1818	29.1261	27.857	27.9971	27.4532	27.6876	27.5819	28.2264	28.089	27.0514	27.2137	28.3731	28.8528	27.3357	28.1522	27.4424	NA	27.4914	27.6986	27.7091	28.4382	29.2989	28.2858	27.1551	27.64	NA	27.5189
3256	PRCP	10	10	0.693682	0.000451299	0.00535445	26.2148	28.0912	26.7003	26.4149	26.8528	26.7488	26.9325	NA	26.1187	26.9646	26.1536	26.2221	26.0579	26.9264	27.369	26.7309	25.6747	27.7414	26.7278	27.4164	27.1042	29.1041	27.5872	27.6832	28.1263	27.4842	26.6461	27.3766	27.3399	28.1577	26.8353	27.6827	26.172	25.8348	26.7129	26.8281	26.281	NA	26.2138	25.5362	26.6139	26.0434	27.9182
3261	PAFAH1B1	22	22	0.0546233	0.535077	0.742635	28.7597	28.5354	28.6629	28.5956	28.8135	28.6384	28.4597	28.1245	29.0273	28.8915	28.8547	29.1319	28.7001	29.1429	28.8451	28.2345	29.0888	29.018	28.9239	29.0033	28.6221	28.4215	29.0798	28.9217	29.1481	29.3885	28.6249	28.6007	28.7684	28.761	29.2881	28.9919	28.6009	29.144	28.7683	29.2073	29.1069	28.5747	29.276	29.4086	28.7933	29.0996	28.8751
3262	MCAM	19	19	-0.193189	0.345839	0.586172	26.2504	27.2175	26.452	27.7622	25.4827	26.9234	27.5718	27.7073	27.6299	27.5102	26.7093	29.8103	27.729	26.8437	28.0077	27.9884	26.5557	26.7826	27.4207	27.3177	26.4825	26.1879	27.7549	27.9039	26.9453	26.9537	27.8743	27.6239	27.2556	27.3993	26.8132	28.2821	26.3629	28.4171	25.609	27.5245	28.5113	28.2372	27.4772	27.1488	27.3956	29.8377	27.1225
3266	GPD2	42	42	-0.376579	0.00149649	0.013624	29.694	30.527	29.4845	30.2608	29.757	29.9591	29.563	29.8833	29.8198	30.1642	30.6893	30.3454	29.6813	29.1172	29.2136	30.5716	29.1959	29.9248	29.7125	28.4821	29.0484	29.6426	29.0965	29.6387	29.5977	30.2552	29.4004	29.5116	29.405	30.3559	29.5183	30.3783	29.504	30.0354	29.7282	29.794	29.6035	29.3269	29.7986	30.0419	30.5419	29.8752	29.9962
3272	SYK	23	22	0.0969732	0.551563	0.756696	27.2996	NA	27.062	26.2726	27.0481	27.327	26.7189	NA	26.9083	26.5257	27.4385	26.4823	26.9671	26.3146	26.6898	26.5259	26.9781	27.041	28.7566	27.3943	24.8741	26.4629	26.2429	27.5091	26.8589	27.5342	26.6796	26.7605	27.7056	26.8838	27.963	27.3149	27.8085	26.9653	27.3481	27.5645	27.5745	27.0175	27.4743	26.2589	27.7771	27.7473	27.1298
3273	RANBP1	7	7	0.445708	0.00162993	0.0144804	28.5479	27.6124	29.4365	28.4785	28.9198	28.584	28.1583	29.1584	28.5012	28.572	28.9513	27.8029	29.0615	28.7945	28.633	28.6338	29.4068	29.6527	28.7282	29.7064	28.8785	28.761	28.8462	28.7896	29.2723	28.9483	28.3901	28.6848	28.9599	29.4722	29.0601	28.3395	29.1941	28.3352	29.1819	28.681	28.9529	28.9727	28.1769	29.1392	29.1908	26.8409	29.2999
3274	NAMPT	35	35	-0.586664	0.0216072	0.0959799	32.883	29.856	32.6471	30.0508	31.1288	31.1775	30.385	31.2347	33.3763	33.4417	32.4791	30.7958	30.5292	31.5483	31.9438	33.6701	31.4582	31.9679	31.5214	31.5565	31.6662	30.3985	31.4373	30.1874	30.8056	30.5133	31.4979	30.3287	31.0519	31.0392	32.9365	29.9878	32.8214	30.0044	31.026	31.4058	30.5349	31.3122	33.4235	33.4765	32.5832	30.367	30.5508
3275	AFM	20	20	-0.434911	0.0553342	0.177901	28.6021	28.5859	27.2044	29.0872	27.125	27.9697	28.8721	27.5836	28.1801	27.6693	26.098	29.4466	27.0603	28.608	26.9101	27.857	27.9646	27.7979	25.8756	28.6957	27.8646	27.74	28.4685	27.4017	27.5144	26.6118	26.3094	26.71	28.5474	27.0647	28.1647	28.4093	27.6766	28.6697	27.3336	27.894	28.7038	26.5943	28.1547	27.6479	NA	29.1258	27.212
3276	PSMC4	32	32	0.0852753	0.197637	0.409836	29.6741	29.4271	29.6791	29.3257	29.8498	29.5953	29.4762	29.3968	29.7687	29.7358	29.7605	29.4694	29.9262	29.7235	29.6964	29.9602	29.9495	29.8067	29.7486	29.8532	29.638	29.8237	29.6282	29.5671	29.9064	29.7863	29.867	29.5488	29.3805	29.9686	29.836	29.7479	29.9841	29.3154	30.1567	29.7291	29.9732	29.2946	29.8505	29.6863	30.3208	29.5165	29.9769
3278	TSFM	12	12	-0.846693	4.5988e-06	0.000176192	27.3973	27.3927	28.1267	25.5935	27.7444	28.8313	27.8569	26.9874	26.7849	27.803	28.2664	26.7698	27.8895	26.4356	28.2976	28.2925	27.2575	27.0271	27.0202	26.8365	25.9553	25.9644	26.6984	26.2326	27.2986	27.7096	26.8298	26.948	26.6951	27.3954	27.1878	27.0388	28.2186	NA	28.2176	28.9854	27.6925	NA	27.361	27.7172	28.3127	26.7474	28.1973
3280	VDAC2	17	17	-0.189901	0.115115	0.287318	30.5957	30.7718	30.8102	30.2633	31.0046	29.9777	30.0363	29.6733	30.6936	31.4286	30.1168	31.3798	30.4073	29.8918	30.5342	31.3244	30.2968	30.2106	30.4809	30.3229	30.3856	30.5933	30.1208	30.258	29.9306	31.4029	30.3127	30.0149	30.0238	30.6368	30.6082	30.7334	30.7644	30.188	30.9871	30.2716	30.2578	29.7505	30.6342	31.7176	30.095	30.8993	30.5194
3283	USP5	36	33	0.0926233	0.254846	0.484058	29.7875	30.2782	30.0371	29.6482	29.7143	30.0883	30.1421	29.948	30.3555	30.28	30.4567	30.2643	30.2177	30.5355	30.6504	30.7073	30.482	30.4587	29.7705	30.1915	30.1679	30.4478	30.0044	30.215	30.8091	30.552	30.0994	30.1954	30.2194	30.3035	29.9705	30.2875	30.03	29.742	29.983	30.2292	30.2385	29.8882	30.5123	30.0673	30.5208	30.1194	30.3707
3287	RANGAP1	25	25	0.0792693	0.506872	0.722587	28.3697	28.7847	28.895	27.4352	28.4952	28.5033	28.8944	28.6418	28.5735	28.8316	29.0246	28.9951	28.7671	28.2913	29.8526	28.5599	29.4585	29.0448	28.8008	28.9233	28.6023	28.4499	28.5997	28.7846	29.0748	28.3371	28.6854	28.4526	27.9299	28.9339	28.8545	28.9594	29.2048	27.5275	28.8333	29.2592	28.8178	27.9282	29.0058	29.052	29.067	27.807	29.2517
3288	RECQL	26	26	0.243712	0.0533242	0.173563	29.3637	28.0506	29.0971	28.3305	27.5589	28.8793	28.7373	28.6937	28.8141	29.0091	29.43	29.5127	28.4496	29.1383	29.7932	29.0602	29.5472	29.2448	28.9833	29.3236	28.9587	28.9368	29.4512	29.0199	29.2415	28.8009	28.8036	29.1197	29.0691	29.4733	29.4293	27.7418	29.1866	27.4485	27.8975	28.9218	28.9676	28.3264	28.603	28.719	29.4783	28.8156	28.7798
3290	CRK	14	14	-0.106721	0.230756	0.454834	27.5771	28.8527	27.5932	27.9304	27.8853	28.024	28.0619	28.0094	27.9842	27.9007	27.7575	28.4843	28.0101	28.1773	27.8047	27.5594	27.6468	28.0815	27.5207	27.8853	27.8711	28.2804	27.8917	28.041	28.4302	28.0658	27.9805	27.602	27.7926	27.4875	27.7653	29.0641	27.4818	28.2677	28.1697	27.7694	28.2863	27.9105	28.1269	28.0167	27.9166	28.5925	28.4219
3291	CRKL	12	12	0.343465	0.000434646	0.00519036	27.4758	27.3553	27.4768	27.2033	27.5665	27.1885	NA	27.4782	27.144	27.3532	27.4914	27.2785	27.828	27.5131	27.0782	27.2736	27.9035	28.4792	27.4713	28.2989	27.9269	27.8045	27.3343	27.2122	27.9044	27.6565	27.2813	27.3053	27.1348	28.0429	27.1985	27.5245	27.6254	27.1083	27.7565	27.6124	27.2963	27.1206	26.9266	26.7824	28.06	27.1335	27.9527
3295	RPL21	6	6	-0.109979	0.308743	0.545749	30.1316	30.8602	30.4506	30.3244	29.7834	29.8145	30.4618	30.4706	30.4112	30.3941	30.088	29.8048	30.5964	30.3855	30.3532	30.8302	30.5401	30.1592	30.3794	30.2517	30.3005	30.0668	30.0919	30.28	30.615	30.3288	30.1874	28.6193	30.0506	30.5571	30.2837	31.1074	30.1096	30.1317	29.8369	30.1752	30.2208	29.5131	30.4337	30.4289	29.9869	30.0563	30.4815
3298	GNPDA1	14	9	0.0919585	0.409869	0.641774	26.9245	26.8641	27.0652	27.7197	27.7461	27.7148	27.7216	27.6009	27.4045	27.038	27.6712	28.0723	27.699	27.6342	27.1556	27.1637	27.5849	28.0822	27.6167	28.1218	27.4358	26.5348	27.045	27.4555	27.6291	27.556	27.8405	27.6748	27.3866	27.8492	27.6449	26.9799	27.5299	27.6636	28.1581	27.9484	27.843	27.5269	27.2084	27.0706	27.5663	28.7219	28.0669
3301	UTRN	81	79	-0.267884	0.246888	0.475421	28.8476	27.9192	26.0744	29.4186	29.2079	29.2097	28.2901	29.4133	28.2609	28.0522	28.4139	30.7417	28.985	28.6628	28.4656	27.9963	27.833	28.7797	28.4151	27.6709	26.9589	25.8455	28.2775	29.6992	28.3087	29.2359	28.7714	29.6052	29.4361	28.736	28.8711	28.207	27.9298	29.5983	28.2185	29.0524	29.0788	28.7188	29.0114	27.7875	27.757	30.5256	29.0376
3302	IQGAP1	97	92	-0.0761575	0.426568	0.656879	33.5451	32.753	32.8894	33.344	34.0113	33.1772	32.9876	32.6392	33.4374	32.7937	33.0397	33.7278	33.663	32.9405	33.4608	32.7616	33.2255	33.0348	33.3768	33.5767	33.1762	32.4972	33.192	32.986	32.9909	33.2559	33.3032	32.8381	33.0763	33.1148	33.7252	32.9078	33.0609	33.199	34.2275	33.3548	33.0638	32.5551	33.5429	32.8781	33.0999	33.7772	33.9016
3303	GYG1	10	10	0.104739	0.351214	0.58887	28.1534	27.7902	28.6443	28.0595	28.1678	27.6994	28.9717	28.6748	28.3557	27.873	27.8792	29.134	27.6699	27.8925	27.8647	27.5108	28.4837	28.1739	28.726	28.339	28.1744	28.7633	27.522	28.4304	27.9065	28.4233	27.6905	27.7812	28.4705	28.2848	28.2111	28.2295	28.7113	27.3733	27.8255	27.9201	28.3076	28.533	28.223	27.7874	27.6788	29.1083	27.7987
3304	STT3A	17	16	0.0158365	0.891686	0.949514	29.3607	27.9923	29.6042	28.6257	28.5218	28.7247	29.381	29.0507	29.5473	29.5362	29.433	29.513	28.4366	29.76	29.2482	29.1874	29.3424	28.8588	29.2741	28.7897	29.3256	28.8287	29.0156	29.9239	29.026	28.9949	29.1657	28.7878	29.0773	29.2551	29.2548	27.7553	29.737	28.4207	28.6929	29.2315	29.1291	28.367	29.7758	29.7023	29.385	29.129	28.6377
3307	CAPZA2	11	11	-0.136855	0.067968	0.203904	29.3804	29.776	29.2059	30.0437	29.6764	29.5776	29.3148	29.5226	29.6925	29.1661	29.5017	30.5279	29.579	29.2337	29.5872	29.3506	29.6839	29.2162	29.3739	29.7795	29.6534	29.4055	29.3559	29.5489	29.251	29.6862	29.1478	29.1162	29.5396	29.232	29.4428	29.7402	29.0163	29.7496	29.861	29.5288	29.5617	29.3388	29.7404	29.2137	29.6628	30.2786	29.7626
3311	QARS	38	4	-0.112628	0.066332	0.200303	29.7468	29.6993	30.3023	29.717	29.8997	29.6131	29.5412	29.5861	29.9456	29.9727	29.6374	29.3112	29.6989	29.7747	29.7405	30.0882	29.8607	29.7143	29.8454	29.7708	29.6759	29.865	29.53	29.3736	29.8648	29.4893	29.7189	29.7176	29.4609	29.4647	29.9521	29.985	30.4735	29.6455	30.0028	29.6215	30.0355	29.5297	29.8453	30.1424	30.0477	29.6789	29.8483
3313	UQCRFS1	14	14	-0.0792494	0.500174	0.718638	28.5944	28.2371	29.3031	29.0901	29.804	29.4406	29.2762	28.7068	28.6265	29.1927	28.5157	28.3097	29.0425	28.2611	28.6513	28.8854	28.8268	28.8319	28.6251	27.9627	28.587	29.6057	28.2189	28.9666	29.3841	28.6589	28.6365	28.9688	29.242	29.3404	28.5455	28.9093	29.6895	29.3038	30.314	29.214	29.5744	28.979	28.4504	29.0888	29.0828	29.2828	29.4745
3315	ATP5PO	11	11	-0.187909	0.0153033	0.0760616	30.5367	30.8838	30.3433	30.3285	30.4321	30.3869	30.2646	29.9586	30.0732	30.2507	30.381	30.9311	30.5352	29.7864	30.3387	30.4973	30.3146	30.1958	30.2204	29.9869	29.8291	30.5462	29.9603	30.0924	30.366	30.1472	30.0088	30.3139	30.0941	30.5215	30.8299	31.0266	30.4772	30.5747	30.5102	30.5531	30.5562	29.6388	30.5168	30.4343	30.2624	30.9356	30.7001
3318	PREP	32	32	0.650328	1.35498e-05	0.000383356	30.5809	29.3313	30.3244	30.5961	30.2099	30.3218	28.902	29.9231	30.0931	30.2465	30.0715	30.8222	29.9048	30.3956	30.0271	29.7344	30.6847	30.6233	30.3438	31.5185	30.2571	31.2583	30.5306	30.3106	31.26	32.7356	31.3574	31.0139	30.1839	30.5218	30.5884	30.0387	30.3077	30.4212	29.1072	30.1305	29.3437	29.8002	29.8204	30.0364	30.1756	30.3552	29.8605
3319	ME1	21	21	-0.284676	0.173138	0.375417	28.5389	28.2641	26.546	27.4391	25.9542	27.3476	27.5301	27.0987	28.3286	28.7685	27.6929	28.3157	27.3748	28.4212	27.1818	27.9127	27.0275	29.7494	26.8719	26.8488	26.5931	26.297	27.3087	27.4508	27.9832	27.5961	27.702	26.5559	27.6061	28.2716	28.5189	28.2439	25.9779	27.0277	27.3802	27.5529	28.4179	27.8955	28.2937	28.8499	27.6462	27.4933	27.5292
3321	PIP4K2A	9	6	-0.0609242	0.609593	0.790577	27.371	27.4365	26.2786	27.2681	27.8256	27.7514	27.2069	27.3866	27.3639	26.8282	28.2223	28.2085	27.6072	26.8533	27.5553	27.4169	27.994	28.02	27.2849	27.0264	27.1614	27.386	27.0687	27.3399	27.2483	27.3134	26.6621	27.2361	28.0703	26.7208	27.6337	26.9185	26.5453	26.4816	27.6775	27.6133	27.2348	27.4577	27.4463	26.8593	28.2478	27.8027	27.902
3323	LSS	18	18	-0.344045	0.0157154	0.0778354	26.3134	25.7884	26.6106	NA	26.3692	26.3772	26.8541	NA	26.1227	26.7491	26.5939	26.9936	26.7776	26.1788	26.5044	25.9205	24.8766	26.377	26.3018	25.2004	25.6757	26.2965	25.9232	25.902	26.8789	26.9781	26.193	25.5103	25.5117	25.7123	26.76	25.969	26.0028	26.6983	26.5069	26.0715	26.1475	NA	26.3678	26.9267	26.4914	26.8403	26.9187
3324	GCLC	32	31	-0.0039427	0.992767	0.996044	27.6538	27.7921	27.3345	27.9789	24.7651	26.7995	27.2095	28.5985	29.5552	30.2295	32.1765	28.309	22.9538	28.6266	26.242	31.3361	26.5496	30.169	27.66	27.4897	27.4679	27.7279	27.6818	27.2588	27.9822	27.9067	27.1274	27.7775	28.2008	30.1631	28.1692	28.107	27.511	27.693	23.8281	27.3414	27.6241	28.473	29.5951	30.1516	32.3188	28.3415	25.3603
3325	GCLM	9	9	0.12109	0.638575	0.811007	27.1177	26.3591	26.5541	26.1423	25.6656	26.5869	27.4488	27.0422	27.3622	29.0641	27.4452	27.2839	27.2117	27.0258	26.9451	28.8346	26.6178	28.9805	27.541	28.3799	26.2665	27.1679	28.0522	26.3921	26.7443	25.9198	29.1954	26.6439	27.3353	26.9018	27.6554	25.6214	26.7075	25.7917	24.6852	25.9394	26.6668	27.7246	26.1773	29.0114	27.5725	NA	26.2474
3327	PSMD8	12	12	-0.00231138	0.977475	0.991982	27.7453	27.8921	28.2672	27.7027	28.027	27.9267	28.978	28.4079	27.637	28.0158	28.0448	28.4616	27.2366	27.4985	28.0195	28.2585	27.724	27.9982	28.1677	27.8509	28.0856	28.3079	27.4277	27.6587	28.1706	28.2544	27.7121	28.1448	28.3306	28.1734	27.922	28.133	28.391	27.3008	28.0314	27.8243	27.932	27.5034	27.8888	28.2176	28.4767	28.2553	28.0141
3331	GSS	24	24	-0.176971	0.127785	0.309708	28.932	29.3517	28.2862	28.6945	29.4236	28.6195	28.9844	28.7139	28.925	29.2102	29.1779	27.9099	29.5749	29.1025	28.9197	29.655	28.7902	28.9507	28.2437	28.9874	28.721	29.4981	29.0169	29.052	29.0905	28.5408	28.2181	28.7749	28.677	28.8558	29.0974	29.5943	28.0265	28.9391	29.5602	29.0314	28.8851	28.2871	28.9276	29.1998	29.3341	28.1982	29.6494
3332	CCT5	40	40	0.110965	0.131108	0.311502	30.6432	30.718	31.1011	30.6396	30.8424	30.6912	30.706	30.9236	30.6833	30.7715	30.7739	31.1328	30.6969	30.965	31.0668	31.4867	30.8553	31.1422	30.982	30.9373	30.5755	31.0053	30.8738	30.6135	31.1209	31.4056	30.8736	31.1213	30.6637	30.9987	30.6211	30.8016	31.1738	30.4248	31.0689	30.8075	30.3855	30.4237	30.4263	30.5829	30.7939	31.3575	30.9931
3334	NES	42	42	0.492199	0.042901	0.149529	28.4104	25.7194	26.2963	29.1583	28.0307	28.2566	28.6512	28.8065	28.0696	27.7015	27.104	29.5499	28.8542	28.1691	28.3599	28.2381	29.1353	27.9061	28.8045	28.8541	27.2717	27.247	29.7554	28.7081	28.4028	28.4155	29.4735	28.671	28.4251	28.4212	28.7657	26.2931	25.5112	29.5416	27.963	28.1002	28.4729	29.1387	28.3004	27.8557	26.3913	29.8092	28.8884
3336	CSNK1A1	9	9	0.409161	0.000501681	0.00576619	26.696	26.7439	27.0308	26.8427	26.5818	26.7191	26.5618	NA	26.6915	26.7064	26.6085	26.401	26.3711	26.6443	26.2737	26.7932	26.6144	26.4917	26.7331	27.3833	27.1367	26.6763	26.4927	26.499	27.2263	27.0547	26.843	27.2553	26.7696	27.3086	26.9464	26.5319	26.7674	26.4156	26.0306	26.6225	26.1616	24.5188	26.2957	26.3112	27.116	27.5058	26.2524
3337	IDH2	23	23	-0.19905	0.0929995	0.249309	31.5447	31.4658	32.8615	30.7513	31.4657	31.2221	31.5613	30.9657	31.2473	31.9156	31.1806	31.1985	31.7384	31.5175	32.7929	31.3232	31.9354	31.3447	31.7043	31.2524	31.1613	30.7119	30.9787	31.2954	31.7581	31.7605	31.3373	31.5162	30.8596	31.3502	31.7053	31.5555	32.932	30.9369	31.9843	31.2898	31.7266	31.0022	31.4912	31.8749	31.4124	31.4953	31.6565
3338	PITPNB	14	12	0.304845	0.0106488	0.0588083	27.9718	28.1293	27.4908	28.2064	27.8978	27.8338	27.7191	28.2042	27.9168	27.6165	27.6937	28.1022	28.4091	27.5595	27.8989	28.5738	27.9254	28.2414	27.9433	28.1162	28.1907	28.6196	28.0436	27.6169	28.6265	28.0945	28.155	28.1458	28.3091	28.6989	28.0072	27.3768	27.5156	27.0207	28.1085	27.4847	26.6211	26.8679	28.1148	27.6645	28.4791	26.1465	28.2263
3341	PXN	14	14	0.28769	0.0802985	0.227639	26.9651	26.1029	26.6433	26.9208	26.8803	26.9103	NA	NA	26.851	26.6564	26.5303	28.8309	27.0355	26.5627	27.1131	26.4936	27.7007	26.1699	27.4631	27.7693	27.2146	27.0103	27.3563	26.1051	26.6577	26.9048	27.292	26.8517	26.6557	26.6281	26.4372	NA	26.4178	27.0955	26.7557	25.8474	25.8623	NA	26.3254	25.7519	26.5264	28.4645	27.2397
3343	ALDH9A1	22	22	-0.016409	0.876271	0.943935	30.5681	31.319	29.1885	30.7726	31.0265	30.4143	30.6534	30.4105	30.7512	30.6167	30.6696	30.8644	30.3837	30.2663	30.0283	30.3553	30.3023	30.0576	30.3003	30.6452	30.0874	30.6614	30.5921	30.9522	30.2341	30.5314	30.1827	30.9739	31.112	30.5434	30.5696	31.3974	29.3587	30.7794	31.2864	30.719	30.8199	30.5425	30.8602	30.8384	30.6675	30.7627	30.7115
3344	RPL34	5	5	0.315568	0.129363	0.310033	29.1236	30.0305	29.545	29.0653	29.2985	29.3972	29.8426	29.5144	29.9255	29.8247	29.5152	24.7132	29.8723	30.0785	30.0024	29.7169	30.1475	29.2805	30.0149	29.5123	29.7151	29.8928	29.5564	29.3368	29.3091	30.0124	30.0499	29.4494	29.9527	29.6344	29.8943	30.1574	29.3424	28.6766	29.0749	29.4703	29.9553	29.9263	29.8746	29.9449	29.537	26.4292	29.4128
3346	LMAN1	24	24	0.148845	0.188931	0.397989	31.4547	29.9798	30.8125	30.3168	30.9854	30.904	30.7971	30.1681	31.3509	30.8842	31.1344	29.8775	30.8023	31.3026	30.9247	30.5586	31.332	30.4918	30.9312	30.4893	30.9957	30.7233	30.9405	31.4193	30.6249	30.5038	30.377	31.2758	30.8372	31.2052	31.3069	29.6746	30.5867	29.9858	30.7658	30.6868	30.8065	29.8765	31.3111	30.6182	30.7824	29.7495	30.557
3347	NASP	23	23	0.147286	0.438501	0.665947	27.8908	27.8516	29.1716	27.4639	28.4082	28.2039	28.3892	28.4335	27.6812	28.5722	28.9568	27.2911	28.6278	28.273	28.6065	28.3614	29.1436	28.3254	27.8072	28.1417	27.4985	28.5801	28.0794	28.1357	30.5091	28.2732	27.6424	28.8258	27.9653	28.2638	28.1732	27.915	29.3862	27.3665	28.8363	28.7307	28.4706	28.55	27.8426	28.7656	29.1625	25.6157	28.9408
3348	FASN	121	121	-0.137108	0.439859	0.66631	32.534	34.2248	33.2728	31.5229	31.4837	31.1272	31.8913	31.5644	32.3051	32.2625	31.9778	33.031	31.949	31.6093	32.0921	32.653	31.6297	33.2115	32.0779	31.4469	31.7496	31.5891	31.4467	31.5013	32.3022	33.1797	31.8999	32.5295	32.2289	32.1468	32.6238	34.3824	33.4166	31.3033	31.7264	31.3179	31.9886	31.4393	32.5455	32.3987	32.1454	32.896	32.125
3351	CCT3	37	37	0.0588336	0.393211	0.626074	31.1972	30.8706	31.3229	30.9297	31.1948	31.1457	31.1544	31.1559	30.8722	31.0883	31.4305	31.2429	31.3096	31.181	31.221	31.7606	31.4338	31.3601	31.3237	31.3895	30.9146	31.0147	30.9653	30.8303	31.4288	31.6531	31.2045	31.3446	30.7409	31.1923	31.412	31.1122	31.5026	30.6324	31.391	31.1402	30.8923	30.9263	30.9824	31.084	31.2568	31.0349	31.3869
3353	ARRB1	12	7	-0.683521	0.000225952	0.00327186	27.5497	29.0782	26.6838	28.1108	28.7648	27.8503	28.0719	27.5096	28.0335	27.0424	27.636	28.4119	27.987	27.1019	27.2739	27.3872	26.819	27.6137	26.0151	26.8313	25.805	25.9575	26.5537	27.48	27.2923	27.4184	27.2677	27.5685	27.7847	26.5892	27.8068	29.4822	27.1929	27.9859	28.9228	27.4474	28.3621	28.6637	28.3485	27.5714	27.9762	28.7058	27.5975
3354	TUFM	31	31	-0.393636	0.000132772	0.00216078	31.4685	31.5716	32.2979	31.4457	32.3419	31.7475	31.988	31.2629	31.7949	31.7887	31.5941	31.3202	32.5224	31.4691	31.4824	32.3038	31.384	31.0769	31.5649	31.2643	31.1414	31.0011	31.2353	31.2889	31.8545	31.9493	31.2826	31.274	31.1143	31.9101	31.7652	31.9247	32.6123	31.7429	32.4384	32.0582	32.3737	31.5855	32.0452	32.0136	31.7242	31.5729	32.4963
3358	SRP9	6	6	-0.0352312	0.819878	0.913791	27.6544	29.6739	29.3317	28.046	27.7279	28.3376	28.6793	28.5975	28.3692	28.8919	28.257	27.0514	28.9275	28.7046	28.867	28.8745	28.5603	28.1524	28.4681	28.2817	28.3243	28.9021	28.2272	28.5574	28.6374	28.7332	28.1132	28.7111	28.0221	28.7558	28.5799	29.8649	29.3402	NA	27.9738	28.3235	28.0469	29.0477	28.5121	29.0145	27.9499	27.2305	28.6026
3359	AARS	41	41	-0.0959323	0.389489	0.622844	29.7572	30.6885	30.9304	29.8608	29.6492	29.595	30.1319	29.4091	30.4503	30.5115	31.2765	30.2185	30.4003	30.4234	30.6138	29.966	29.8946	30.0247	29.9054	30.108	30.0987	30.3442	29.9421	30.3463	30.3171	30.2223	30.1293	30.1276	29.9908	30.4745	30.1603	30.9697	31.2401	29.8886	30.0995	30.2984	30.558	29.7427	30.8175	30.849	31.1453	29.9195	30.8638
3360	CARS	25	25	0.0717546	0.4898	0.708688	28.2224	27.3788	27.6328	27.1204	27.5394	27.8943	27.52	26.5028	28.3241	28.5729	28.7325	28.0523	27.5631	28.0322	27.5478	27.8353	28.0927	27.7303	27.7675	27.7356	27.563	28.4878	27.5796	27.9167	28.2962	27.8383	28.014	27.6664	27.6012	27.7411	28.0502	27.7593	27.621	27.3334	27.4583	27.5906	27.6728	27.875	28.105	28.3745	28.759	27.6668	27.5937
3361	SARS	29	29	-0.0871837	0.247766	0.47561	29.5374	29.4081	29.8249	29.2762	29.578	29.7676	29.7269	29.1217	29.4588	29.7542	30.068	30.0177	29.7474	29.9081	29.6346	29.4142	29.6419	29.2911	29.3376	29.7564	29.1509	30.0572	29.4162	29.4895	29.4391	29.7746	29.6991	29.6417	29.5038	29.2985	29.4527	29.4756	29.8602	29.1966	29.3477	29.4618	29.2787	28.6451	29.4434	29.6805	30.0026	29.5646	29.7772
3362	PPM1F	18	18	0.293761	0.0298568	0.120146	27.3437	27.7237	27.026	28.1818	26.9956	27.7484	26.9959	26.8326	27.2919	26.9468	26.8246	27.9278	26.7125	27.3175	26.3763	26.9506	26.8478	28.3127	26.7759	27.4518	27.6619	27.997	27.7244	27.341	27.4331	26.2656	27.4918	27.646	27.6591	27.9515	26.9275	27.1943	26.4726	27.2791	27.5183	27.1867	27.2334	26.8381	27.4906	26.52	26.7044	28.0527	26.8847
3364	PSMB3	11	2	-0.0225045	0.824026	0.914234	29.764	30.0769	29.1528	28.7205	29.3951	29.2595	29.6003	28.9036	29.4034	29.6139	29.3362	29.6517	29.3575	29.3284	29.3553	29.7962	29.4955	29.7351	29.2316	29.5848	29.1857	30.035	29.078	29.7917	28.5568	29.6595	29.0786	28.9788	29.7468	29.129	29.5511	29.875	29.1246	28.9056	29.1806	28.934	29.378	28.394	28.9582	29.3245	29.0647	29.4486	29.1794
3365	PSMB2	11	11	-0.0888448	0.262655	0.493383	30.0009	30.3003	29.6816	29.7771	30.1802	29.8403	30.1499	29.6381	29.9734	29.9999	29.9214	30.0313	30.236	29.8361	29.9237	30.3102	29.9393	30.2178	29.7883	30.0774	29.815	30.1664	29.876	29.7789	29.9361	29.6721	29.8398	29.6457	30.0572	29.7094	29.9695	30.3783	29.5364	29.3254	29.9927	29.7172	29.2305	29.4077	29.6051	29.6632	30.0738	29.6085	30.0085
3367	ACADVL	36	36	-0.229378	0.0101299	0.0567953	31.0883	31.1967	30.6545	30.8789	30.5701	30.5948	31.5279	30.4555	30.585	31.0265	30.6624	30.8533	30.6984	30.8177	30.8591	31.2373	30.5881	30.4471	30.7046	30.8462	29.7465	30.7509	30.1907	30.5183	30.7759	30.7462	31.2807	31.0995	30.5236	30.5985	31.107	31.3096	30.9231	30.9742	30.6542	30.5997	31.5759	30.6009	30.7751	31.2447	30.6984	30.9824	30.6975
3370	TMED10	9	9	-0.136308	0.217753	0.438128	30.3637	30.1079	30.7742	29.5124	30.8129	29.9303	29.7734	29.4786	29.9664	30.0719	30.0868	30.6993	30.5042	30.277	30.2535	30.5647	30.2893	30.0504	30.0627	29.9553	30.1595	30.7514	29.9724	29.7866	29.828	29.9813	29.907	29.474	29.8367	30.1653	29.816	29.641	30.3737	28.7888	30.0491	29.4006	29.4257	29.1308	29.6439	29.8431	29.7259	29.776	29.9326
3371	RBM25	11	11	-0.122952	0.364088	0.599962	26.6017	26.2061	27.0804	NA	27.4262	26.931	26.8846	26.5915	26.9503	27.4849	28.2915	26.5751	27.8962	26.9369	27.3901	27.8859	27.5521	27.6581	27.021	27.2875	26.8416	26.1305	26.8711	26.5224	27.8073	27.1005	27.0843	27.4276	26.4597	26.9005	26.9425	27.0705	27.7883	27.1368	28.0441	27.3563	27.1994	27.6492	27.8938	27.7118	28.0005	26.7487	28.1165
3374	HINT1	9	9	-0.268787	0.0254131	0.106944	29.5422	30.4035	30.6341	29.9443	30.0002	30.3887	30.1874	29.7058	29.3024	30.0986	29.16	29.975	28.8168	30.0132	29.1356	29.2853	29.1234	29.4866	29.6202	29.5698	29.3483	29.8666	29.4351	28.3964	29.7988	29.2354	29.5526	30.5104	29.0465	29.6224	29.5812	30.1785	30.3472	29.8494	30.1594	30.3301	29.9527	29.1478	29.739	29.9035	29.8688	28.9212	29.3149
3377	RANBP2	47	32	-0.125778	0.294498	0.527536	27.6031	26.9311	28.2668	26.6512	27.9992	27.4661	27.6986	27.5676	27.7882	28.2966	28.3029	27.1878	28.1042	27.2053	28.1726	28.0591	28.1815	27.6707	27.8089	27.7222	27.4455	26.5603	27.5847	27.0752	27.9946	27.5607	27.6246	27.6418	26.9155	28.2858	27.6649	27.3161	28.3449	27.0604	28.0107	27.7982	27.5571	26.9796	27.848	28.1718	28.1513	27.6779	27.903
3380	NT5C2	19	19	-0.290228	0.0626441	0.191407	27.342	25.9925	28.525	27.1618	27.2645	27.2567	26.5651	26.9356	27.398	27.9771	28.6948	26.8254	27.8858	27.8171	28.5012	28.4869	27.3011	26.5528	28.0306	27.4739	26.8287	27.123	27.0976	26.9101	27.5929	26.9617	27.6538	27.1304	26.6335	27.1892	27.7421	27.6043	28.6186	26.6164	27.4964	27.5624	26.9499	26.6987	27.4425	27.9567	28.8286	27.612	27.99
3381	SEPHS1	13	13	-0.138894	0.145926	0.332125	27.4912	27.8829	27.4799	27.0114	27.9408	27.4045	27.8467	26.8649	27.6808	28.3008	27.8719	27.3644	27.7806	27.5007	27.7724	28.3856	27.8108	27.5592	27.4192	27.6403	27.1924	27.4529	27.5248	27.2885	27.5995	27.3622	27.4168	28.3195	27.0336	27.6033	27.6119	27.9539	27.249	26.7125	27.7707	27.6453	27.8343	27.1557	27.6759	27.9462	27.8519	27.0835	28.0518
3383	GMPS	30	30	0.695976	0.000869669	0.00893476	28.2838	27.9838	28.2903	27.5632	28.7652	28.0821	28.9384	28.4045	28.0202	29.0033	28.803	26.7867	28.4486	27.9815	28.6426	28.9372	29.3028	29.4796	28.6643	29.3048	28.5106	28.4552	28.3485	27.754	30.5873	29.4817	28.2909	28.9757	27.8825	29.1065	28.6166	27.2087	28.5187	25.0962	28.7939	28.3147	28.8133	27.0965	28.1069	29.0524	28.7444	27.7886	28.5594
3385	MRE11	18	18	-0.173555	0.131614	0.311502	26.4976	26.9147	26.6351	27.7199	27.2359	27.3719	27.3692	NA	27.3364	26.8844	27.1613	NA	27.501	26.5938	26.888	26.7843	26.862	27.0719	27.4421	26.5906	26.7846	26.2909	26.4302	27.1359	26.472	25.7719	26.7612	27.6092	26.8736	27.7303	27.1674	26.6294	27.2294	27.5626	27.4088	27.5331	27.2417	27.0282	27.1623	27.4506	27.8194	26.3945	27.573
3387	HNMT	10	10	-0.285324	0.0615669	0.189651	27.9883	28.9156	26.01	28.1872	28.2506	27.9801	28.4971	27.1609	28.1686	27.1729	27.8941	27.9939	28.953	28.3878	27.7185	27.8905	27.7477	27.254	26.8112	27.7706	27.8272	27.9865	27.6909	28.1123	27.1181	27.905	27.5571	27.6531	28.0282	27.1253	28.0641	29.0297	26.2525	28.5945	28.0504	28.496	28.6536	27.6772	28.0055	27.6155	27.8743	28.2205	28.814
3388	GNAQ	14	8	-0.114564	0.362308	0.598639	27.5752	27.4178	27.3444	28.8382	28.009	27.5598	27.9268	27.989	27.6075	27.6017	27.5308	29.4861	27.7275	27.6592	27.3573	27.273	27.4521	27.7304	27.7696	27.4868	27.2679	27.0274	27.8886	28.2521	27.5292	28.2695	27.9397	28.0214	27.8096	27.4273	27.549	27.692	27.5735	28.2889	28.0162	27.0776	27.7106	28.0467	27.8532	27.2879	27.5373	29.5327	27.6929
3390	IDH3A	15	15	-0.0181973	0.817338	0.913099	29.2888	29.0151	29.4485	29.7506	29.7953	29.4128	29.2934	28.7916	29.0433	29.1547	28.954	29.4725	29.632	28.8981	29.1511	29.6885	29.1726	29.0238	29.2205	29.3029	28.7663	29.1683	29.0534	29.3036	29.2239	29.2854	29.2733	29.3619	29.1594	29.6446	29.1584	28.9282	29.4857	28.8073	29.5389	29.2295	28.8947	29.0133	28.6667	28.8972	29.1328	29.8665	28.9615
3392	CRIP1	5	5	-0.0400073	0.866129	0.940267	29.0567	29.461	NA	29.61	29.6893	29.699	30.4779	NA	29.9457	28.159	28.4268	29.2702	29.1306	29.1747	29.3648	27.9321	28.6447	27.9902	28.3835	29.503	28.0813	29.0383	30.1409	29.8538	28.2627	29.6841	28.9087	29.2289	29.4687	29.1162	29.267	27.3649	26.405	30.2116	27.7391	30.4028	30.7572	29.2253	30.0243	28.9707	28.9906	26.9119	29.0963
3395	GDI2	42	26	0.0305943	0.680803	0.839713	32.1111	32.3322	31.5604	32.3188	32.2615	32.028	32.2073	31.8379	32.2404	32.7469	32.326	33.0996	32.3042	32.443	32.4612	32.33	32.5623	32.2661	32.4158	32.5315	32.4248	32.424	32.2497	32.3425	32.0398	32.1109	32.2021	32.3306	32.3161	32.1131	32.253	32.548	31.6603	32.1347	32.6028	32.2336	32.2015	31.6608	32.3566	32.7407	32.3646	32.8808	32.5832
3396	EMD	15	15	-0.154635	0.157688	0.351076	28.1399	28.6882	29.1308	28.3984	28.325	28.9785	28.9762	28.9443	28.4878	28.6566	28.4719	28.2101	28.7009	29.1258	28.511	28.0613	28.7069	28.4564	28.5779	28.7702	28.3138	28.0199	28.4201	28.4261	28.2633	28.4269	28.5634	29.0065	28.355	28.8625	28.6491	29.2233	29.7296	28.9285	28.9357	29.6731	29.4156	29.1787	29.1133	29.4823	28.9402	29.5095	29.1488
3397	CPT1A	23	23	-0.0340075	0.861249	0.936627	28.008	26.4694	29.2508	27.7471	26.5293	27.2213	26.8931	27.9337	27.7307	27.2703	27.168	26.6204	27.8229	27.3341	28.0006	28.6481	27.6105	28.5154	27.0243	27.7018	26.5322	26.5404	27.3637	27.1293	27.4844	28.9922	28.3362	27.2679	27.4917	27.935	27.5091	26.1718	28.7129	27.5909	27.1825	26.937	27.5223	26.8371	26.6454	26.6849	27.3981	26.0596	27.3867
3400	SERPINB9	20	19	0.270805	0.0596933	0.185746	29.314	28.9696	27.5831	29.3863	29.6026	29.3958	29.2383	28.6472	29.3891	28.7189	29.2647	29.4381	29.3995	28.3909	29.3515	28.9962	29.9334	29.4148	28.9533	29.8128	29.4121	29.4436	28.9855	29.2975	28.5734	28.737	28.8731	29.0381	29.7434	29.0199	29.5158	29.2167	26.8566	29.2753	29.635	29.6008	29.2752	28.0642	29.6318	28.4508	29.263	29.1357	29.1342
3401	SERPINH1	25	25	0.745854	5.76679e-05	0.00118721	31.725	30.9571	31.5591	31.1159	33.4058	32.3415	32.0417	31.5516	31.9406	32.722	31.806	31.3351	31.775	32.5861	32.8175	32.189	32.9128	32.4956	33.3715	33.224	33.6671	33.1228	33.3166	31.9188	32.6323	32.0571	33.2833	31.6359	31.8293	32.4798	31.9273	30.872	32.1034	31.0225	33.3538	32.3016	32.2673	31.6148	31.7679	32.6682	31.6256	30.7803	31.7176
3403	ST13	13	5	0.0772329	0.516715	0.729271	29.6218	29.9386	30.531	29.8699	30.1719	30.1041	29.7472	29.8138	29.3212	29.6486	29.6525	29.8449	30.1344	30.3313	31.0666	28.902	30.1332	30.4807	29.952	29.9611	29.8926	30.2637	29.4577	29.3028	30.4307	30.3104	29.7917	30.0046	29.417	29.951	29.7428	29.8451	30.6545	29.6881	30.3363	30.3966	29.8309	29.16	29.2898	29.8592	30.0852	29.7687	30.1219
3404	VASP	21	21	0.128585	0.218048	0.438242	29.6125	28.9696	29.5106	29.8269	29.1992	29.3587	29.5733	29.8894	29.812	29.3251	29.8566	29.1402	29.4682	29.2342	29.2336	27.7553	29.3737	29.3737	30.3047	29.6354	29.6675	29.8754	29.4458	29.9054	29.1418	29.6286	29.4867	29.1168	29.9928	29.3704	29.6246	29.1756	29.8852	29.5692	29.292	29.6947	29.2075	29.8738	29.6862	29.3619	30.0325	29.5333	29.5871
3405	DNM2	40	17	-0.051886	0.540891	0.746885	29.8841	29.0794	29.6856	30.7271	29.8961	30.0057	29.8892	29.6939	29.9244	29.9589	29.9097	30.6115	30.3508	29.4197	30.1414	29.7129	29.9392	30.0377	30.1769	29.8545	29.4559	29.3979	29.7165	29.8026	30.5612	29.8415	29.7403	30.1365	29.981	29.8837	30.0636	29.1571	29.6821	30.4504	30.0396	30.1072	29.8573	29.6792	30.0588	29.9802	30.1957	30.4276	30.2481
3406	METAP2	15	15	0.101601	0.289118	0.52155	26.645	27.1462	26.2487	27.2775	26.826	26.3194	NA	26.2006	26.423	26.395	26.2943	27.264	26.7943	27.1135	26.822	27.5023	26.8132	27.2921	26.7403	26.8373	26.7365	26.7761	26.8235	26.4012	26.7406	26.8427	27.0374	27.2134	26.8664	27.1629	27.1336	27.0386	26.7788	26.3937	26.8109	26.5357	26.7584	27.349	27.3947	27.0841	26.4223	26.5111	27.2829
3410	LRBA	38	0	-0.995857	3.69594e-09	5.22833e-07	27.8831	28.443	28.7162	28.2458	28.6672	27.9921	28.2433	27.868	28.6489	27.8407	28.456	27.6047	29.4101	28.4567	27.9567	28.0191	26.6907	25.9064	26.8406	27.5143	26.4594	26.5611	27.8839	27.1539	27.3526	27.1719	27.9679	27.1817	26.6518	27.6022	27.4849	28.6822	28.3449	27.8891	28.7021	27.9698	28.3955	26.1259	28.6794	27.9041	28.6107	27.4804	29.34
3411	BCAM	24	24	-0.189902	0.324825	0.561422	29.9456	30.3273	29.2992	30.1207	29.2597	28.8466	29.6094	29.5357	29.3765	28.5312	28.3017	31.3789	29.0725	28.447	28.027	29.2102	28.7749	28.9474	28.6467	28.5946	28.4841	29.3931	28.5978	29.8198	29.1588	29.8323	29.716	29.5879	29.2276	29.0823	30.1965	30.4566	29.5996	30.2724	29.4697	29.0312	30.2495	29.5774	29.8526	28.7253	28.1955	31.8412	29.3411
3412	RPL14	6	6	0.0258294	0.7729	0.891136	29.7913	30.9369	30.2922	29.9263	29.807	29.7322	29.9146	29.6367	30.0985	30.3141	29.6502	30.2882	30.2264	30.34	30.2867	30.8129	30.2815	30.0343	30.4645	30.0813	30.1847	30.4152	30.0567	30.3319	30.0125	30.4346	30.0536	30.1473	30.1706	30.4711	29.6227	30.5428	30.1776	29.4028	29.5272	29.7336	30.0253	30.2157	29.5994	30.0706	29.6335	29.5664	30.0104
3413	CCT8	35	35	0.0403435	0.559782	0.757175	31.3314	31.1026	31.3839	31.1706	31.3945	31.2768	31.1982	31.4007	31.2085	31.2246	31.6759	31.7763	31.5373	31.2695	31.5539	31.8171	31.8612	31.4667	31.4275	31.4031	31.1135	31.2042	31.1756	31.0447	31.8036	31.8126	31.3427	31.4724	31.2219	31.2653	31.5317	31.0868	31.5124	30.8793	31.3198	31.4096	31.3395	31.1809	31.4266	31.2922	31.6146	31.3892	31.4731
3414	CCT4	33	33	0.0865377	0.220231	0.441182	31.1223	30.7892	31.1612	30.592	30.9067	30.9845	30.4627	30.6326	30.8963	30.799	31.158	31.326	31.016	30.9917	31.1359	31.5373	31.2782	31.2083	31.0338	31.0607	30.5339	31.0705	30.8089	30.7544	31.2613	31.4816	31.0402	31.3299	30.9466	31.1413	30.9594	30.8674	31.2013	30.7277	31.0435	30.9289	30.5424	30.533	30.893	30.9747	31.1658	31.3481	31.0317
3415	ANXA11	22	21	-0.45368	5.08289e-05	0.00112876	30.1298	31.0843	30.2178	30.7003	31.3803	30.366	30.119	29.8848	30.4125	31.5962	30.6744	31.268	30.8271	30.2069	30.7138	30.9319	29.9372	29.9259	30.7806	30.0594	29.9981	30.5982	30.1612	30.3088	30.1822	30.1951	30.4039	30.0664	30.2307	30.5102	30.4308	31.1941	30.2875	30.7139	31.5786	30.6053	30.2505	30.5945	30.6203	31.794	31.0082	31.3139	31.0646
[truncated: 807 more rows]
[truncated: 17 more columns]
