# Supplementary material for: Comprehensive micro-scaled proteome and phosphoproteome characterization of archived retrospective cancer repositories
Source: Nat Commun. 2021 Jun 11;12:3576. doi: 10.1038/s41467-021-23855-w (PMC8196151; doi:10.1038/s41467-021-23855-w)
Supplement: Supplementary file 6 — Supplementary Data 3 [file 41467_2021_23855_MOESM6_ESM.xlsx]

## Sheet: Sheet1
Unique identifier	Gene	Unique + razor peptides	Unique peptides	logFC SCC/ADC	P.Value	5% FDR adj.P.Val	ADC15_rep1_IS	ADC02_rep1_IS	ADC01_rep1_IS	ADC07_rep1_IS	ADC12_rep1_IS	ADC15_rep2_IS	ADC02_rep2_IS	ADC01_rep2_IS	ADC07_rep2_IS	ADC12_rep2_IS	SCC07_rep1_IS	SCC10_rep1_IS	SCC14_rep1_IS	SCC08_rep1_IS	SCC04_rep1_IS	SCC07_rep2_IS	SCC10_rep2_IS	SCC14_rep2_IS	SCC08_rep2_IS	SCC04_rep2_IS
1	CDK1	13	13	0.361774	0.630401	0.860977	-0.764028	3.6941	-2.11268	-1.02416	-2.28298	-0.634337	2.91525	-0.952215	-0.77469	-1.30468	-1.40701	1.7846	-0.911106	-1.76697	1.36539	-0.8025	2.48865	-0.449355	-1.06204	1.13766
2	DNAJC25-GNG10	1	0	0.734335	0.457128	0.765711	3.17515	-1.8991	2.94683	1.97149	1.15103	2.01389	-3.2903	0.378115	-2.37027	-0.356	1.26544	1.53239	1.39283	6.14883	1.30198	-0.798023	-2.00883	-1.01643	3.46465	-0.218642
3	HDGFRP3	7	7	0.129024	0.658406	0.874144	1.72698	-0.141532	0.691237	0.45036	1.87846	1.55385	0.186322	0.695827	-0.0664623	2.06207	1.21974	0.468749	0.846334	1.1686	1.15607	1.43151	1.1009	1.16087	0.626411	1.14817
4	DNPEP	20	10	-0.384326	0.163756	0.497705	1.20149	0.949867	0.378609	-0.121302	1.79766	1.10988	0.916988	0.225031	0.042868	1.70308	0.824949	0.409344	0.402059	1.06652	-0.0873222	0.787096	-0.0162967	0.411172	0.797218	-0.233821
5	HDLBP	76	76	-0.0912316	0.745645	0.91118	-1.01051	0.296738	-0.391835	1.04873	-0.751871	-0.784118	0.0254554	-0.262539	0.992646	-0.726437	-0.451932	0.197117	-0.017073	-0.572416	-0.732359	-0.641806	0.441369	-0.184704	0.102588	-0.616834
6	TMEM120A	3	3	0.255106	0.651817	0.87054	-1.06388	-0.0960412	-2.01686	-1.32361	-0.274811	-3.91314	-0.20766	-3.51333	-1.50977	-1.21642	0.701925	-1.70864	-1.70889	-0.191052	-1.2631	0.740837	-1.80263	-3.20906	-1.45055	-2.69329
7	RPS9	22	22	0.310801	0.427921	0.744152	0.443878	1.23695	-0.445186	-0.520137	-0.30126	0.374921	1.0852	0.382994	0.210944	-0.366478	0.495478	-0.0362265	1.82281	-1.44617	1.22586	0.457718	0.795417	1.69767	-0.957592	1.15488
8	SLCO2B1	7	7	-0.537563	0.186907	0.526638	-0.475025	-0.593539	1.86143	-0.613023	0.735357	-0.641332	-0.226572	1.6957	-0.902125	0.142032	-1.18798	-1.24015	-0.832644	1.03662	0.0304533	-1.33618	-0.575091	-0.703294	0.512121	-0.0965873
9	CLN5	8	8	-1.03172	0.11275	0.42153	1.29807	0.307572	0.25707	2.86562	1.45285	0.719075	-0.0568532	0.326403	2.39904	0.865543	-0.798574	-1.24421	3.13593	-2.68639	1.35802	-1.09684	-0.864239	2.44909	-1.06991	0.934367
10	SERPINA1	45	4	-1.17031	0.0201864	0.196893	1.58492	-0.0287336	2.13549	0.958926	2.69664	1.24501	-0.651862	1.81307	1.47453	2.89493	-1.00416	-0.437948	-0.038701	1.6249	1.28069	-1.04837	-0.722901	0.0884614	1.40905	1.26884
12	PSMA2	15	15	-0.124316	0.634008	0.862427	0.939488	1.40248	1.84712	0.319709	0.596526	1.11644	1.14138	0.738552	0.491319	0.4722	-0.00955672	1.66589	1.33039	0.612484	1.40086	0.034308	0.894025	1.01892	0.111058	0.763683
13	ELOA	23	23	-0.173057	0.573957	0.831258	-1.13025	-1.0044	-0.917565	-0.558755	-1.66656	-0.980788	-0.884459	-0.955377	-0.255465	-1.73043	-0.888991	-0.757209	-2.70677	-0.421316	-1.45682	-0.48963	-0.344628	-2.32029	-0.722696	-1.70627
15	SLC22A18	3	3	-0.31802	0.608926	0.852083	-3.48888	-1.78736	-0.816373	-0.697033	-3.3864	-6.0031	-2.79696	-1.83178	-0.667066	-5.08412	-2.0117	-2.02883	-2.66289	-2.04717	-2.60734	-3.03034	-2.93287	-4.31093	-4.01999	-4.08722
17	ZSCAN26	3	3	-1.01436	0.00311512	0.0926822	0.433687	0.873915	-0.9138	1.53593	0.041202	0.134884	-0.223616	0.823119	1.21336	-0.425014	-0.264352	-1.17617	-1.06902	-0.90453	-0.493941	-0.929494	-0.249531	0.344747	-0.396726	-1.51091
19	BAG6	30	30	-0.306481	0.103008	0.406732	0.800586	0.306099	0.636084	0.838988	0.124021	0.671071	0.284764	0.415308	0.735243	0.141158	0.0318885	-0.136256	0.270877	0.402088	0.558426	-0.14057	-0.401352	0.425704	0.295104	0.582606
21	MISP3	8	8	-0.563962	0.321889	0.660838	1.65185	-1.28775	0.132451	-0.689168	4.42508	0.893622	-0.714969	0.330199	-1.12835	1.78437	-0.222618	-0.90319	-0.53422	0.464279	0.0660027	-0.577495	-0.503499	0.641353	1.07828	0.248833
22	ATP11C	9	9	0.211994	0.605843	0.850053	-1.51407	-1.1092	-0.235563	0.265513	-1.03798	1.45177	-0.206697	0.904851	0.18974	0.502898	-0.21518	0.164402	-0.984037	0.127008	-1.32912	0.944812	0.328775	-0.243705	1.88181	0.656436
23	DMD	40	40	-0.206686	0.62426	0.858165	0.887298	-0.72287	1.08166	1.81748	0.890323	0.612618	-0.673241	0.312449	1.61876	0.848072	1.08048	0.362939	-0.677341	2.51597	-0.381915	0.507737	-0.155985	-0.171389	1.90062	-0.375415
25	IGLV4-69	2	2	-0.23761	0.8201	0.938595	-1.20149	-3.08045	0.369651	5.70777	-2.07302	0.304483	-0.560108	0.204263	4.73171	-0.513318	-4.36776	1.58364	-0.362176	1.36564	2.65306	-2.30384	-0.107145	2.3158	0.0187269	0.717451
26	IGLV8-61	4	4	1.14782	0.366813	0.694206	2.39479	-5.7028	1.61093	-5.19861	3.20407	1.93575	-5.79011	1.11854	-5.48559	2.20971	-1.32362	-1.18609	1.6698	1.74191	1.30287	-2.25897	-1.22314	1.35559	0.831686	0.864864
29	IGLV7-46	1	1	0.817548	0.426257	0.74285	3.06909	0.042501	1.3346	0.70203	-1.05726	5.08337	0.139261	0.710045	4.26341	-1.47721	-1.03152	1.05984	2.6601	4.45444	1.47449	-2.90261	1.76685	4.0661	5.92769	3.50992
33	IGLV3-12	2	2	1.17743	0.298656	0.641709	3.49688	-0.218632	1.46809	1.22094	1.00591	5.03566	-1.77305	4.89605	9.13706	-0.475664	1.50906	1.01014	1.7274	2.01691	3.77164	5.29094	5.72979	6.01239	4.13393	4.36529
34	IGLV3-10	5	2	-0.319694	0.688887	0.890843	0.456037	-1.6657	5.90908	-1.28646	0.964546	0.795086	-2.0437	2.1387	-0.255409	1.34168	0.239039	-0.941856	2.08196	-0.475168	1.54221	-0.260898	-1.67738	2.21837	-0.656677	1.08733
35	IGLV3-9	3	3	1.51328	0.0728972	0.350283	0.714319	-0.665063	-1.20588	-0.67452	-0.500641	1.20428	-0.598719	-1.79902	-0.386167	-1.07859	3.08871	-1.62469	1.9108	-2.11405	3.36475	4.13437	-1.57315	1.56664	-2.05253	3.44196
36	IGKV2-28	2	2	-0.833675	0.160846	0.493771	2.57147	0.0992193	3.70671	1.00399	2.16101	2.62154	-0.0863078	3.0889	3.73135	1.54209	-0.236975	0.17828	0.758938	2.59617	2.86244	-0.299389	0.996461	-0.0424053	2.39462	2.89508
37	IGHV3-64	1	1	-0.482469	0.447335	0.757406	4.48366	0.203198	0.267316	0.575846	1.17344	4.56346	-0.170158	0.01111	0.798195	0.944181	0.615809	-0.188034	2.3639	0.46129	2.67077	-0.394663	-0.322322	1.97856	0.126799	0.713454
39	IGHV4-4	2	2	0.134276	0.868596	0.958257	2.77134	0.176544	2.91851	2.29423	1.15664	3.79067	0.630648	4.57306	3.31382	1.3551	2.19677	-2.19696	4.65004	2.18008	3.89633	2.7752	-0.982401	4.40151	3.26	4.14275
40	IGKV2-24	3	3	-0.466586	0.322183	0.660949	1.70657	-0.145623	2.31217	0.318513	2.52351	1.18167	-0.536304	2.31221	0.647688	2.91389	0.36393	0.155982	1.8265	1.75077	1.37982	-0.41416	-0.586658	1.74044	1.39181	0.960006
41	IGKV2D-29	4	3	-1.99272	0.00949777	0.1462	3.58894	2.66224	-0.878154	1.26186	3.21052	2.75181	1.50178	1.42138	3.83546	2.59923	-1.72843	-3.66165	1.69242	0.0267216	2.00667	-0.0225887	-1.12601	1.85406	1.16706	1.81959
43	IGKV2D-30	1	1	0.472403	0.618904	0.856811	0.577179	1.26546	-0.569649	0.666293	0.997605	1.48008	2.72154	0.0864383	1.41116	2.3999	-1.80147	2.80432	6.01259	0.156926	-1.46527	-1.01313	3.37667	6.61815	1.16862	-0.0973646
45	AMBRA1	5	5	0.076681	0.886608	0.964251	2.30326	0.563641	1.27453	-0.0185942	1.0486	-0.0387636	-1.3439	-0.759542	-0.282246	-0.552274	0.800107	1.68631	0.749205	2.64168	1.63551	-1.37495	-0.751712	-0.559285	-0.617537	-1.24779
49	PDE4DIP	21	2	-0.0394556	0.88658	0.964251	-0.673376	-0.378433	0.68445	-0.590565	0.085892	-0.365712	-0.444583	0.863387	-0.229307	-0.125594	0.192412	0.697831	-0.639385	0.341356	-1.13317	-0.183353	0.374917	-0.824845	0.398161	-0.792318
50	PEX12	5	5	-0.365246	0.392775	0.715197	-0.945504	-1.18975	0.294824	-0.0920161	-0.602239	-0.782997	-0.799945	1.01632	-1.13166	-0.937202	-0.320622	-0.546812	0.232949	-0.4893	-0.46764	-1.43208	-3.3343	0.802228	-1.66228	-1.60477
51	IGHV3OR16-12	2	2	-0.742456	0.247665	0.591755	3.99142	-0.910782	-0.537842	0.368979	1.2113	3.0852	-1.13846	-0.296094	1.86391	1.09608	0.236625	-2.29628	1.43893	0.706835	0.725012	-0.0857312	-1.62912	1.08867	0.208038	0.916142
56	APBB1	3	3	-0.611163	0.263291	0.609138	1.89699	-1.14353	-0.130685	-0.253198	0.802285	1.7008	-0.00879625	2.32207	0.599351	0.402544	-0.736006	-2.20513	-1.00641	-0.534241	-0.725809	-0.237001	0.937012	0.777799	2.79824	1.00772
57	BCL2L12	5	5	0.668827	0.109376	0.416627	0.723216	-0.114296	2.84156	1.78272	0.291967	0.427463	-0.0548739	0.960532	0.168814	-0.0516862	1.00643	2.75839	1.44097	2.88618	1.3745	1.27223	0.198556	1.53355	0.373186	0.819685
58	LILRB1	16	6	0.515197	0.15047	0.478416	0.260222	-0.768219	1.43177	0.218832	-0.19033	-0.0280537	-0.773319	1.29194	-0.160176	-0.143952	-0.814089	1.41982	1.01366	1.46601	0.813791	-0.817201	0.900066	0.575399	0.994131	0.739099
60	NUCB2	29	29	-0.483322	0.0306657	0.238965	-0.72354	0.0494805	-0.780402	-0.358564	-0.761287	-0.642735	0.235869	-0.870622	-0.197942	-0.881528	-1.22148	-1.52422	-1.14872	-1.26788	-0.280911	-0.901376	-1.16015	-0.874571	-1.03325	-0.35194
61	TXNRD1	26	25	-1.82481	0.00859194	0.140978	-0.108226	5.15424	0.846199	2.29333	-0.254677	0.183012	4.55241	0.524431	1.90551	0.0931135	-1.89024	0.759845	-0.762815	-0.405141	-0.016501	-1.18032	0.721684	-0.433984	-0.0657402	0.214432
62	ZNF628	3	3	-0.260991	0.417385	0.736228	-1.11196	-0.503529	1.64763	-0.026174	-1.13305	-0.378645	-0.540648	-0.117075	-0.392607	-0.655931	-0.469071	-0.0710542	-0.660635	0.0119686	-1.43537	-0.442852	-0.985864	0.122186	-0.239217	-1.65198
64	CPB2	10	10	-0.764074	0.0814936	0.365773	2.23815	1.99636	0.267127	1.53197	2.65622	2.43608	1.93109	0.204173	1.03186	2.23855	2.32481	-0.204451	1.4905	1.00049	0.499997	2.02161	-1.1266	1.60887	0.786346	0.489259
65	IGKV3D-15	4	1	-1.02598	0.134754	0.453299	2.66247	0.26421	1.87585	3.4441	1.96388	2.08202	-0.288217	3.7753	3.81785	1.66777	-0.0489244	-1.55898	2.69464	0.62252	3.46609	0.243314	-1.14206	2.13326	1.6952	2.90038
67	PDE4D	9	7	-0.743468	0.00622399	0.129026	0.436706	-0.300939	0.0315961	0.726755	0.141106	-0.261476	0.125683	0.165182	-0.798843	-0.74804	-1.16017	-0.660654	-0.747566	-0.149862	-0.682467	-1.87356	-1.07581	-0.221779	-0.290373	-1.05471
68	GPX4	11	11	-0.488763	0.186315	0.526173	-0.538314	-0.421887	-1.45628	-2.57466	0.65141	-1.11721	-1.00599	-1.90814	-2.03597	0.243676	-1.13292	-2.13654	-0.688533	-1.80031	-0.926579	-1.31879	-2.09322	-1.52697	-2.10188	-1.32525
69	DCAF13	7	7	0.0627277	0.830632	0.944504	-1.2386	0.282634	-0.638724	0.0136824	-0.986975	-1.00589	-0.245377	-1.23394	-1.05788	-0.793291	0.649257	0.504889	-0.974774	-0.785035	-0.808863	-0.439127	-1.56548	-0.564184	-1.22234	-1.07142
70	TMC4	7	7	-1.16691	0.0144807	0.17142	-2.28497	-2.64522	0.6892	-1.02134	-0.934727	-1.13057	-1.71437	0.286758	-0.506112	0.468275	-3.71469	-1.68731	-2.83294	-2.22099	-2.88923	-2.05093	-1.37326	-0.966296	-1.1241	-1.60242
72	C11orf54	6	6	0.245734	0.622176	0.857855	-1.75289	-1.95683	-2.66	-3.52582	0.0655631	-2.67194	-2.58829	-3.52568	-4.05222	-0.363208	-1.2511	-3.09064	-0.743925	-2.27717	-2.22134	-1.03817	-3.22479	-1.20828	-2.66117	-2.8574
73	EIF2B4	1	1	-1.19004	0.0147745	0.172705	0.225492	-0.519839	-0.251582	0.0687989	0.154498	-1.29259	-0.368483	-1.83355	-0.955084	0.095014	-0.975315	-1.84273	0.921196	-2.53088	-1.17614	-2.30543	-3.82767	-0.489333	-1.99903	-2.35236
74	COL1A2	45	45	-1.21206	0.0676644	0.341034	-0.142429	1.07574	-2.39508	1.13563	-0.253783	-0.131263	0.470492	-1.45888	1.49711	-0.0571894	-2.19372	-3.54042	1.66984	-2.55378	-1.01324	-1.66723	-2.51722	1.71053	-1.57093	-0.70406
75	NCAM1	7	7	-0.583049	0.0421901	0.276417	0.960164	0.205969	0.454084	0.996166	1.25855	0.543406	-0.203757	0.173691	1.60586	1.17608	-0.272053	-0.866621	0.279683	0.968508	0.285118	0.0569437	-0.499364	0.566389	0.834271	-0.0131433
77	KIZ	5	5	0.215426	0.866607	0.958032	-3.20459	-4.69182	-4.19181	-2.96413	-3.92222	6.58507	-1.12215	-0.0723976	-0.949818	-0.308893	-4.4669	-4.20811	5.35193	-0.829573	-2.37182	-2.97509	-1.65471	0.617383	-1.03404	-1.11756
78	GIMAP1-GIMAP5	16	9	0.726106	0.0666617	0.339444	-0.245173	-1.12382	0.356299	-1.77953	0.900303	-0.545796	-0.925247	-0.145632	-1.81203	0.383657	0.67204	0.827102	-0.728414	1.39832	-0.446799	0.378662	0.707094	-0.890896	0.833662	-0.426684
79	PTPRJ	20	20	0.384342	0.246824	0.591134	-0.380292	-0.411885	0.757993	-0.661533	0.270355	-0.259691	-0.428316	0.0889104	-0.202033	1.09493	-1.34035	1.61459	0.511337	0.82272	0.389914	-0.716785	0.660304	0.59129	0.957712	0.221127
80	ROBO1	14	13	1.1261	5.34156e-05	0.0148394	-0.255057	-0.252371	-0.475505	0.129131	0.278108	-0.806668	-0.57884	-0.28847	0.331518	-0.166587	0.700245	0.946341	1.56429	0.394291	0.95775	0.699355	1.40835	1.71892	0.177809	0.60888
81	SDK1	20	20	0.631131	0.068666	0.342295	0.399884	0.911151	-0.0577658	-0.21269	0.0108007	0.385436	0.916226	0.330964	0.487851	0.241403	-0.291381	2.73311	0.997434	0.752971	0.713812	-0.185766	2.46028	0.989242	0.817491	0.737385
82	GPX2	10	10	-2.11317	0.110009	0.417374	-1.49511	2.23666	-2.24413	0.882501	7.86479	-1.13028	2.31506	-1.53146	1.0591	7.8097	-3.10902	3.565	-1.95979	-1.38092	-0.712637	-2.59777	3.41795	-1.50107	-0.85617	-0.230483
83	TMPRSS4	3	3	0.522928	0.299122	0.641709	-0.937809	-1.41124	-0.0133757	0.825828	1.48543	0.0196957	0.317276	0.0755841	0.403781	2.63343	-0.438966	1.85616	2.02747	-0.88927	0.825953	0.0848919	1.474	2.72153	0.179794	0.786332
84	UHRF1	16	15	0.816802	0.225205	0.568919	-0.175277	2.2864	-0.0600155	0.525807	-1.08225	0.29655	2.1532	0.0130079	0.0186263	-0.839712	0.0253643	2.17854	-1.28886	-0.336171	4.11559	0.33836	2.01941	-0.516646	0.667988	4.10078
85	ERGIC2	5	5	0.441225	0.213594	0.555152	-1.12483	-0.878899	0.167967	0.521503	-2.32643	-1.49246	-1.04029	-0.252458	0.268611	-2.36294	-0.0889676	0.370582	-0.308932	-0.249356	-0.475194	-0.435207	-0.482563	-0.780413	-0.936584	-0.721336
87	MINOS1	4	4	-0.194437	0.848305	0.950988	-1.46206	-2.43659	-8.99627	-1.17135	0.305993	-0.84149	-1.34032	-1.13122	0.057485	0.118156	-1.51721	-5.34648	0.483374	-5.75395	-1.6373	-1.44958	-1.73575	0.355917	-1.46926	-0.771782
89	GYPA	5	3	0.34748	0.71717	0.901723	2.90292	-1.29992	6.01298	-0.754381	1.64663	3.01868	-1.09879	5.13429	-0.0438232	1.59543	1.10697	2.57461	-0.258439	5.615	2.1152	1.07885	1.91452	-0.204714	4.93882	1.708
90	CLCN3	4	3	-0.564553	0.56803	0.827013	1.55636	-2.31578	-1.27078	-1.12044	-0.651319	6.58183	-1.73137	-1.16965	-3.523	0.667869	-0.604976	-0.543428	-0.938166	0.194119	-1.7605	-0.454115	-3.1563	-2.42981	3.18559	-2.11423
91	MAGT1	9	9	0.0604688	0.890986	0.966324	-2.64628	-1.18658	-0.531071	0.286029	-2.52793	-2.21109	-1.14934	-0.184927	1.15527	-2.09691	-0.996127	-0.570853	-1.89161	-0.849162	-1.89738	-0.565998	-0.120681	-1.46634	-0.528349	-1.60164
92	POLA1	6	6	0.612103	0.114613	0.424102	-0.737639	-0.286601	-0.485567	1.04955	-1.25124	-1.40621	-0.248198	-0.792583	0.28607	-1.2657	-0.159842	1.23316	-0.762141	-0.212351	0.783697	-0.431069	1.50766	-1.22485	-0.578064	0.826714
94	MRTFA	6	6	-0.0369536	0.907118	0.971876	0.751377	-0.753546	0.76512	1.52381	0.0818948	-0.152958	-0.945816	-0.119132	-0.0545922	0.26233	-0.615123	0.915522	-0.209388	1.35796	0.104431	-0.700991	-0.138551	0.45182	-0.0287373	-0.147985
95	NHS	12	12	-0.239522	0.511236	0.795666	-0.951722	-0.503952	-1.37933	1.39331	-0.481512	-0.90823	0.227791	-0.697607	1.85238	0.457502	-0.447855	0.487414	-0.750586	-0.174077	-0.746788	-0.454461	0.0690146	0.0850828	-0.744065	-0.710265
96	TNFAIP3	12	12	1.16037	0.00389768	0.104825	-1.00202	0.330744	-1.17953	-0.698796	-0.0653018	-0.212854	-1.32321	-0.0247352	-1.61414	-0.760109	2.8415	0.156278	0.496857	-0.175411	-0.531638	1.19353	0.0314611	0.341848	0.714026	-0.0146703
97	CTNNBL1	22	22	0.193899	0.553263	0.817254	-0.348322	1.20752	-0.955422	-0.101236	-0.411702	-0.725727	1.19297	-1.16786	0.469496	-0.711924	0.625896	0.00407738	0.0742754	-0.654788	0.434892	0.600535	0.274719	-0.465732	-0.948247	0.441156
98	SPCS2	16	16	-0.083145	0.809539	0.935394	-0.719692	-0.700153	0.263535	1.42042	-0.773803	-0.488292	-0.87653	0.735341	1.54525	-0.831125	0.39323	-0.818935	0.0347368	0.363351	-0.729072	0.1455	-0.563107	0.0301003	0.474282	-0.586587
99	FGF2	3	3	0.0650633	0.914851	0.975982	3.42024	1.02097	2.71118	-0.462069	4.45386	3.37316	0.578857	2.62629	-0.269371	3.62094	2.83316	2.02495	0.845241	2.71298	0.884062	3.5324	2.87114	1.02779	3.20758	1.78539
100	TPSAB1	12	12	-1.27281	0.167691	0.501503	2.36976	1.23325	-0.251392	-1.68122	5.26905	1.72045	0.46523	-1.03871	-3.00426	4.86099	1.69797	-0.898575	0.881382	-0.528395	-0.791971	1.91082	-1.3712	0.161902	-2.01731	-1.82957
101	HNRNPDL	23	22	0.276441	0.574986	0.83161	-1.21452	-0.609472	-0.629104	0.59676	-1.47689	-0.911441	-0.750947	-1.50053	1.05754	-1.36152	-0.84648	1.66891	-2.39823	-0.277154	-0.271641	-0.907253	1.69262	-2.20309	-0.268803	-0.224584
102	PEG10	3	3	1.1019	0.0605203	0.326481	-0.955209	-0.083794	2.42425	-1.70255	-0.731882	-0.615329	-0.0181548	1.38332	-3.78801	-1.6445	0.744112	0.481567	0.262864	0.431889	2.44209	0.0480122	-0.030128	-0.0673061	0.498278	0.475781
103	SYNJ2BP-COX16	8	8	-0.405693	0.127695	0.442904	0.684407	-0.387811	0.8739	0.534626	0.714779	0.430902	-0.320256	0.661248	0.679645	0.538267	-1.0718	0.588085	0.889575	-0.0516661	-0.0881584	-0.830112	0.382336	0.562619	0.113068	-0.141178
106	GPX1	17	17	-0.181634	0.531936	0.8073	0.374955	0.192369	2.12864	-0.543888	0.403275	0.338495	0.105555	1.33798	-0.162356	0.416727	0.037683	0.00813049	0.0876276	0.670656	0.830691	-0.071323	-0.27487	-0.0261021	0.51152	1.0014
107	RPS24	10	10	0.446928	0.343718	0.678469	1.4378	2.02625	-1.13198	-0.855298	0.685238	1.12278	1.77668	-0.541133	0.0778253	0.342781	1.04937	-0.201048	2.30245	-0.580739	1.79409	0.658165	0.587137	2.11908	-0.143628	1.82535
108	EIF5B	57	57	0.479483	0.152714	0.482084	-0.943727	0.94894	-0.674197	-0.164816	-1.00838	-0.597569	0.865123	-0.485475	0.191544	-0.998417	0.911939	0.87623	-0.362591	-0.937267	0.402314	0.667554	0.720061	-0.00264764	-0.898036	0.550293
109	TYW1	4	4	0.0280739	0.924938	0.980276	-0.550268	0.909505	-0.0553871	-0.689909	-0.238701	0.064351	1.13224	0.336588	-1.63335	-0.19865	-0.0479341	0.134362	-0.163089	-0.750426	-0.291818	0.535552	0.519374	-0.687193	0.217294	-0.108967
110	ARL15	4	4	0.438133	0.0683448	0.341869	0.597848	0.283596	-0.334474	-0.374932	0.701644	0.494535	0.214362	-0.484907	-0.181782	0.460829	0.342841	0.636528	0.661179	0.0255616	1.3723	0.336078	0.727441	0.326538	0.0204503	1.30913
111	PIAS2	3	3	0.502403	0.132131	0.450972	-0.287038	-0.881145	0.0540243	0.540976	0.0999268	1.41934	0.494515	1.3366	0.00950171	0.827701	0.126521	0.995168	-0.125918	1.0843	0.585902	0.775527	1.05569	0.224014	2.10258	1.81465
112	GJA9-MYCBP	9	9	-0.072386	0.825208	0.941168	-0.0116158	0.123952	-0.880142	-0.220112	0.0508541	-0.26731	-0.425512	-1.26379	0.39806	-0.389413	-0.048526	-0.312962	0.156507	-1.52428	1.05453	-0.62204	-0.720459	-0.218241	-1.91643	0.543012
115	SELENOT	5	5	0.212743	0.429487	0.745247	-0.147139	-1.06384	0.340189	-0.814863	-0.259545	0.41579	-0.515829	1.32899	-0.198296	0.208465	0.624417	0.254491	-0.0582113	-0.107703	0.861879	-0.500745	0.15358	0.0491924	0.292476	-0.148013
116	TEX2	13	13	-0.172907	0.577329	0.833182	-0.81093	-0.600252	-0.0326925	0.715987	-0.69609	-0.609036	-0.899144	0.0427855	0.782783	-0.405442	-0.358478	0.821434	-1.24546	-0.00777151	-1.17376	-0.836719	0.479597	-0.734203	-0.00910405	-1.17664
117	LENG9	8	2	-0.276466	0.534251	0.808207	0.726029	0.29172	2.63814	0.47921	0.287876	-1.11517	0.133056	2.36816	-0.861282	-0.598711	-0.305734	0.135783	0.797227	1.21341	0.705712	-0.430986	-0.0770715	0.956876	-0.674754	-0.736098
119	ITSN2	41	39	0.334865	0.292546	0.635177	-0.956466	-0.644936	0.380765	-0.441653	-0.603769	-1.40326	-0.941785	0.107007	-0.590045	-1.03768	-0.0568501	0.315482	-1.0843	0.73599	-1.00478	-0.121106	0.669066	-1.25509	0.315038	-1.29661
121	CD177	6	6	0.534184	0.543979	0.813644	-0.551357	-1.37248	-3.11275	-1.07666	-0.798857	-1.15516	-1.23465	-7.51202	-4.72486	-1.99507	-2.76491	-1.62063	0.196002	-0.859182	-1.32635	-5.82847	-2.44041	1.38742	-2.20444	-2.73105
122	FAT1	18	17	0.0668479	0.847904	0.95079	-0.236198	-0.110861	-0.753426	0.65917	-0.132156	-0.226702	-0.744187	-0.923505	0.302565	-0.849235	-1.05769	1.00213	0.401521	-0.910557	-0.735454	-1.14928	1.67131	-0.0752291	-0.653568	-0.839242
124	CLTC	103	82	0.328672	0.366931	0.694206	-1.55524	-1.00718	-0.503348	-0.0968859	-0.961802	-1.46229	-0.763455	-0.852635	0.886166	-1.01305	-0.0834097	0.391619	-1.61484	-0.0763804	-1.22304	0.275963	0.931481	-1.55351	0.00913311	-1.10002
125	MOB2	6	6	0.113385	0.800355	0.932437	0.466759	0.661631	0.882346	-0.47247	1.39015	-0.561213	0.305624	-1.60828	-1.49843	1.05648	0.592736	-0.788518	1.24641	0.713416	0.440169	0.807339	-1.15984	1.1958	-1.6281	0.337033
126	ZNF48	3	3	0.68466	0.387063	0.709043	-1.83793	-1.67996	-1.44356	-0.159403	-2.10707	-0.0412897	-0.735334	0.930125	-0.281861	-0.946794	-0.584851	-3.70681	4.34621	-2.55191	-0.567419	-0.368647	-1.75129	3.28587	0.124922	0.317447
127	NME4	3	3	0.0530482	0.893397	0.967544	-1.23339	-2.44154	-2.71528	-2.95337	-1.5826	-1.01345	-1.95057	-2.6516	-3.16562	-0.870949	-2.9694	-0.556198	-1.12365	-2.71108	-2.63372	-3.12152	-1.50785	-0.729581	-2.45593	-2.23896
129	TTC28	11	11	0.089749	0.786679	0.928295	-0.603917	-0.472132	-0.195475	1.09708	-0.48078	0.0492994	-0.862019	-0.188588	0.729516	-0.8487	-0.252841	0.495085	-0.673187	0.728242	-1.27717	-0.93173	-0.0715399	0.590351	1.15888	-0.644304
130	ALOX5AP	4	4	0.469803	0.366881	0.694206	-0.821627	0.53513	1.24263	-1.89479	-0.883951	-1.56462	0.36163	0.924104	-2.41711	-2.14569	0.260472	0.41577	-0.910937	1.50151	-0.822763	-0.406259	0.267973	-1.65443	0.845264	-1.46286
133	ABCB7	12	12	0.202456	0.460078	0.767914	-0.509207	-1.12652	0.64063	-0.0145253	-1.02496	-0.143984	-1.04558	0.697747	0.0306825	-0.575818	-0.0261052	-0.0227698	-1.03249	0.118674	0.0105301	0.191103	-0.214536	-0.772212	0.487643	0.213184
134	LLGL1	17	17	0.43767	0.0677256	0.341034	-0.128894	-0.721749	0.719307	0.545267	-0.133383	-0.169915	-0.416769	0.529741	0.630051	0.179467	0.822441	-0.00280978	0.296799	0.787155	0.756118	1.00752	-0.267098	0.456627	0.702015	0.851058
135	IGKV2-40	7	3	-0.55921	0.263196	0.609138	2.44097	0.916146	1.86074	0.595468	2.10216	2.27779	0.49994	2.44675	2.84194	2.65212	-0.808275	0.661227	1.87946	1.13389	2.46148	-0.598043	1.02547	3.15792	1.16417	2.96463
136	KIF1B	31	20	-0.228799	0.212851	0.553873	-0.433164	-0.261468	-0.0180641	0.788068	0.00352499	-0.0983328	0.251987	0.232413	0.433825	-0.107524	-0.486348	-0.131286	0.0271071	0.136226	-0.22658	-0.500298	-0.221296	0.0178533	0.108334	-0.220434
138	SELENOM	5	5	0.0944277	0.735037	0.906807	0.664656	1.2251	0.10646	0.799412	1.11842	0.134391	0.499232	-0.0518545	1.18252	0.513672	0.767819	0.173865	2.1027	0.191682	0.221989	0.551703	1.09903	1.58089	0.530371	-0.0837728
139	POLD2	10	10	0.264156	0.274898	0.620083	0.488747	0.221118	1.22526	0.319192	-0.104318	0.67788	0.688095	0.794951	-0.0533398	0.345157	-0.264874	1.16407	0.415032	1.0322	0.877497	0.123962	1.24556	0.423312	0.76427	1.46327
140	BICRA	6	6	-0.263243	0.242551	0.58877	-0.404873	0.865505	0.58509	0.805133	0.362127	-0.0820681	0.212307	0.95625	0.3535	0.155236	-0.0777602	-0.202215	-0.579629	0.178003	0.731337	-0.202887	0.805548	0.0712358	0.306109	0.146036
141	LRMDA	10	10	-0.7595	0.0317029	0.241278	0.089595	1.99475	0.924936	-0.467981	-0.30747	-0.0771235	1.78359	0.113974	-1.04738	0.541459	-0.513785	-0.597	-0.720629	-0.218106	0.189342	-0.541919	-0.226559	-0.680329	-0.936795	0.19914
142	IQSEC1	20	2	0.385627	0.184149	0.523367	-0.649015	-0.80419	0.00536944	-0.231984	-0.255308	-0.885678	-0.545172	-0.285667	-0.447763	-0.310411	0.14438	0.168245	-1.13756	1.03896	-0.556911	0.305809	0.803396	-1.43555	0.500237	-0.384549
143	MUC1	14	14	-3.38556	0.000829492	0.0510738	1.75835	2.33724	2.40607	-2.22933	5.39165	2.90917	3.09928	3.013	-2.45836	6.2773	-1.64818	-2.53556	-0.458944	-0.559947	-0.598498	-1.55034	-2.84905	-0.506326	-0.349052	-0.295264
144	GMPR2	16	14	-0.884873	0.0285376	0.232898	1.08715	0.78502	-0.812821	-0.0813508	2.12726	0.868235	0.277212	0.267978	0.583822	1.36123	0.304575	-1.94647	0.711341	-0.0999184	-1.19907	-0.141733	-0.610347	0.780097	0.641896	-0.825364
145	PRODH	21	21	0.591629	0.532601	0.807859	3.45752	-1.08235	-3.00221	-4.09085	-2.23999	4.359	-0.742784	-2.51885	-3.5381	-1.81133	1.10546	-2.53038	-0.573812	-1.54298	-0.0732085	1.86719	-2.22468	-0.249127	-1.16734	0.0952086
146	RBM15	36	33	-0.093267	0.660197	0.874699	0.00121757	0.577492	-0.0453673	0.295966	-0.437892	-0.163657	0.634724	-0.498719	0.160385	-0.519645	0.039315	0.352075	-0.567056	-0.0932387	-0.140405	0.209848	0.474907	-0.708092	-0.20186	-0.293659
147	RSBN1	10	10	0.348676	0.253698	0.598892	0.132783	-0.846227	0.45347	0.991184	0.0566221	-0.316205	-0.693368	-0.0610715	-0.326589	-0.353509	0.802538	0.661986	-0.355034	1.5577	-0.230463	0.191329	-0.419513	-0.447549	1.15511	-0.392249
148	ARR3	1	1	-0.834116	0.427714	0.744152	5.9084	3.9479	1.46197	-1.79225	5.31492	5.91967	4.1991	1.56139	-1.03578	5.39166	4.62371	-1.11189	2.21249	3.24882	2.83826	4.55285	-1.355	2.13876	2.82697	2.56086
149	THOC1	26	26	0.145401	0.59167	0.841364	-0.729275	0.665566	-0.482824	0.188782	-0.244965	-0.202958	0.841328	-0.303404	0.0317061	-0.320201	0.832288	-0.13093	-0.838015	-0.345	0.373841	1.12337	-0.105799	-0.662611	0.150011	0.50061
150	TPM3	29	0	-0.0326672	0.906463	0.971876	-0.499159	-0.145137	0.261852	-0.198386	-0.319553	-0.615995	-0.0912791	0.326685	0.0711978	0.667028	-0.42788	0.99694	-1.0242	0.308032	-0.294237	-0.439249	1.02719	-1.01977	0.335918	-0.332166
152	CABIN1	9	9	0.130953	0.788536	0.928392	1.8714	-0.830957	2.42676	1.11378	0.506	0.209444	-0.774505	0.642239	-0.162898	-0.263392	-0.0890023	0.804221	0.545786	2.31548	0.0634984	-0.82911	-0.232116	2.78365	1.05144	-0.366438
153	BCL10	7	7	0.722789	0.0341789	0.248185	-0.191727	-0.0270922	-0.850045	-0.75886	0.299799	-0.718155	-0.184981	-1.0974	0.222835	0.233254	1.12789	0.0822024	0.677467	-0.599872	1.12734	1.40487	0.146032	-0.0465522	-1.11394	1.35008
154	RIN3	11	11	0.130718	0.558354	0.819815	-0.671005	0.452515	0.0411566	-0.60278	0.169614	-0.316634	0.374217	-0.205133	-0.429574	0.292143	0.190773	-0.0549686	-0.629876	0.588263	0.294065	0.0930743	-0.209541	-0.726556	0.307097	0.559368
155	SELENOW	3	3	-2.61915	8.99464e-07	0.00329066	0.94783	1.60206	1.38971	1.17948	2.04365	2.06727	2.31478	1.14117	1.93303	3.32172	0.0507678	-1.21744	0.000698599	-0.783794	-0.584005	0.820217	-2.67627	-0.711837	-2.03504	-1.11414
156	MTHFSD	1	1	-1.43895	0.00838543	0.139935	0.837696	0.970646	1.07672	2.94504	-0.352556	0.623562	0.790256	1.03931	0.807659	0.0900009	-1.57013	-2.28172	1.82237	-0.85412	-1.61816	-1.16551	-1.21028	1.66493	0.440438	-0.788969
157	SCAMP1	10	10	-0.470068	0.134189	0.452483	-1.36226	-0.930956	-0.0552788	0.321469	-0.731599	-1.87593	-1.32521	-0.183685	0.723462	-1.14552	-0.904704	-1.18279	-0.977784	-0.629147	-1.45391	-1.30226	-0.625737	-1.0008	-1.07816	-2.1109
159	ZCCHC17	7	5	-0.0949091	0.748291	0.911388	-0.815455	-0.0862757	-0.700243	-1.23398	0.764406	-1.17369	-0.0867761	-1.29207	-0.0957073	-1.12624	0.0440158	-0.508437	0.0702796	-0.661338	0.0135802	-0.984261	-0.753607	-1.09311	-1.43228	-1.48997
160	CDH1	25	23	-0.125291	0.700022	0.896274	1.06462	-0.64973	-0.138306	-0.599257	1.13391	0.318746	-1.16048	-1.1038	-0.846416	0.419156	-0.296651	-0.297266	-0.0170177	-0.578175	0.324458	-0.658133	0.351824	-0.386486	-1.4325	0.175475
163	RPL17	13	13	0.287206	0.342906	0.677789	0.070534	1.10358	-0.717207	-0.613727	-0.414303	-0.209584	0.607294	-0.577303	-0.21319	-0.622223	0.239767	-0.0164383	0.815931	-1.0672	1.04604	-0.229062	0.0108497	0.550633	-0.796111	0.731531
164	INTS12	6	6	0.111149	0.776214	0.922898	-1.31471	0.0765748	-0.432524	0.834058	-0.810867	-1.85492	-0.292989	-1.03086	0.532315	-1.48552	-0.751171	-0.182271	-0.230919	-0.949413	-0.917625	-0.800918	1.90362	-1.0661	-0.777292	-0.895866
165	MTSS1L	10	10	-0.729847	0.0883469	0.378089	-0.250622	-0.158326	-1.31327	1.69304	-0.368939	0.684326	-0.794348	-0.214419	0.975593	-0.230716	0.588264	-2.72733	-0.677895	-0.879474	-1.38904	-0.116301	-1.78031	-0.323791	0.130257	-0.100536
167	ASNA1	13	13	0.053145	0.85654	0.954105	1.41	1.31947	0.654891	0.137529	1.25174	1.51799	1.44294	1.1287	0.20937	1.36068	1.9231	-0.0221294	0.714503	1.29491	1.23452	1.72244	0.0185835	0.613957	1.85632	1.60855
170	SIT1	3	3	0.449238	0.27591	0.620955	0.979747	-0.823808	-0.42872	-2.1025	0.0572345	0.583208	-0.153767	0.302169	-1.63711	0.848409	-0.0566942	0.297283	-0.119116	0.948751	-1.09257	-0.256015	0.703834	1.05821	1.35892	-0.725366
171	ALDOB	4	4	-1.39998	0.140675	0.464135	0.140053	-0.770126	0.15044	0.28189	6.73054	0.533967	-0.719056	-0.136325	-0.0898061	7.48104	-0.262663	0.551026	0.747978	0.195525	-0.0958827	-0.694471	-0.638176	0.382883	0.185679	-0.769076
172	SDHB	1	1	0.00590296	0.991419	0.997677	-0.121946	0.720901	-2.26189	-2.7974	0.413424	-0.0558151	0.648412	-2.06089	-1.95509	0.590852	0.434554	-2.74444	0.629257	-0.927772	-1.16001	0.0789061	-1.922	0.637178	-0.613135	-1.23296
174	SREK1	4	4	-0.619471	0.143238	0.467782	2.67764	1.31865	0.712693	1.09302	1.53838	2.40676	0.606934	-0.288974	0.172079	1.58378	0.463254	-0.0450774	2.03114	1.37142	0.706789	-0.115256	-1.22101	1.47055	0.909644	0.0547842
175	VTA1	11	11	0.825805	0.00730964	0.135677	0.751103	0.853549	0.00373488	0.203056	1.1069	0.246598	0.796812	-0.123068	0.543141	0.864503	1.76947	1.40419	1.51831	0.376683	2.00304	1.61159	1.95171	1.18469	-0.238704	1.9234
176	NEK3	4	4	0.927386	0.141072	0.464927	-0.143052	1.30458	-1.93728	1.06869	-0.853458	-4.0328	0.894667	-1.08016	0.0472458	-0.72634	-0.232543	0.781055	0.392516	0.240673	0.362112	-0.213827	0.0936738	3.49509	0.366043	-1.46883
177	NUMA1	1	0	0.343992	0.527672	0.80462	-2.6007	-1.43	-0.853115	-0.471872	-1.17367	-4.04745	-1.62225	-1.70901	-1.30831	-2.25035	-0.543034	0.134746	-2.13929	-0.785191	-1.67366	-0.615159	0.123516	-4.60402	-1.12656	-2.79815
178	GSTT2B	5	5	2.09185	0.0294098	0.236125	-0.743859	-0.795454	1.49962	-2.20112	0.443169	-2.06445	-0.971649	0.627956	-4.22411	-2.52261	0.348502	1.93937	0.749417	4.80963	-1.65425	-0.131326	1.75136	0.640778	4.75395	-3.24142
179	AP2M1	22	22	0.585147	0.0103218	0.149115	-0.781233	-0.620582	-0.384199	-0.642463	-0.267835	-0.802574	-0.350283	-0.172898	-0.0115078	-0.239179	0.702653	0.0205403	-0.641933	0.293406	0.147336	0.85086	0.274184	-0.648299	0.36556	0.214412
182	CCDC174	6	6	0.176584	0.407653	0.7296	-0.249195	-0.291305	-0.359297	-0.159343	0.159816	0.0117818	-0.50167	0.259768	0.132172	-0.0377934	-0.26822	0.597518	-0.635634	0.725184	-0.241418	-0.0150988	0.226902	-0.498021	0.804354	0.0352046
183	DNAH11	4	4	0.0491455	0.938998	0.984272	1.2663	0.875964	-0.565096	-0.635019	0.951214	1.75399	3.66068	-2.12846	-1.02914	0.129795	0.100378	-0.949272	2.6496	1.10129	-0.22296	1.7829	-1.83017	1.49857	-0.304876	0.94623
184	CERCAM	5	5	0.0576339	0.887992	0.964946	-0.511166	-0.888575	-0.277329	1.00428	-0.883441	-1.26508	-0.527777	-1.06352	1.31072	-0.0410872	-0.796634	-0.0317348	1.02956	0.980477	-1.00694	-1.87964	0.423174	0.428551	-0.340989	-1.37247
186	APOOL	8	8	0.0404582	0.901684	0.970911	-1.19723	-2.01241	-0.0665394	-0.870546	-0.690265	-0.487323	-1.33504	-0.00168018	-0.805678	-0.423254	-1.04206	-0.725892	-2.04225	0.406204	-1.18266	-0.891243	-1.00593	-1.13252	0.824785	-0.693821
187	PDLIM3	12	12	-0.0828507	0.878744	0.962135	-1.13593	-1.18187	-2.08865	2.50624	-0.0910898	-1.05041	-0.921511	-2.33816	2.16163	0.186709	-0.358368	-1.35643	0.510236	-0.33299	-0.923895	-0.0888866	-1.51496	0.733775	-0.562635	-0.887395
188	MAPK8IP3	3	3	0.61884	0.237375	0.582318	-1.70827	-2.32572	-0.308144	1.32414	-2.274	-1.49372	-2.11843	0.816024	-0.0314894	-1.04939	-0.85114	0.278959	0.976092	-0.918396	-1.90833	-0.304106	0.568068	1.37742	-0.793876	-1.40529
189	EVL	2	2	-0.808273	0.165207	0.49982	0.0639063	-0.202833	-1.00352	1.00535	-1.02697	1.66335	-0.0831421	3.19118	1.63565	0.647275	-0.980005	0.378957	2.1318	0.106167	-0.680356	-2.48049	-0.498278	1.11906	0.338084	-1.62744
191	MED6	9	9	-0.00195465	0.994064	0.998721	-0.754034	-0.568023	-0.436635	-0.685107	-0.694965	-0.0271939	0.808759	-1.26518	-0.863776	-0.686076	-0.959187	0.144189	-1.11021	-0.957199	0.189138	-0.127324	-1.12387	-0.0550595	-0.851604	-0.340659
192	DHX29	41	40	0.017391	0.950886	0.987037	0.309057	0.285897	0.401755	0.0869748	-0.364686	0.522719	0.478753	0.486963	-0.244494	-0.444301	-0.379155	1.24923	-0.755319	0.483313	0.114362	-0.277581	1.3187	-0.893332	0.575073	0.257254
193	SELENOH	10	10	0.00700236	0.977438	0.993728	0.912061	0.321623	0.614185	-0.398832	0.374179	1.4008	0.778874	0.753096	-0.373604	0.747707	0.299754	-0.129437	0.449529	0.647549	0.225116	0.579457	0.109074	0.851771	1.45428	0.713027
194	TPD52L2	14	14	0.00186376	0.996477	0.999163	0.0235656	0.0721017	-0.172695	-0.280023	-0.281054	-1.11258	0.749863	-0.491803	0.156605	-0.192955	-0.622436	-1.23649	1.67205	-1.10607	0.215889	-0.213068	-1.03756	2.46606	-1.21614	-0.432581
197	FBN2	1	1	2.69261	0.0128977	0.162872	-5.69006	-4.57068	-5.29096	-4.78365	-4.79296	-4.31355	-4.86464	-4.92466	-3.30227	-3.0636	-2.90687	1.4465	1.86598	-5.55828	-3.41512	-3.33184	2.47691	1.29134	-5.65634	-4.88323
199	RAVER1	25	25	0.495797	0.0373323	0.260596	-0.111602	-0.0940594	0.0941661	-0.382599	-0.397267	0.100239	-0.154626	-0.22011	-0.567002	0.126587	-0.288231	1.02228	-0.369122	0.27695	0.711151	-0.176308	1.16515	-0.23429	0.420589	0.82354
200	PLEKHA2	10	10	1.08214	0.000131153	0.0219878	-0.627083	-0.861144	0.0464047	-0.295653	0.345277	-0.683258	-0.714898	0.203779	-0.21956	0.128601	0.371377	1.03374	0.1681	1.57514	1.16891	0.224198	0.998386	0.301193	1.10838	1.19448
201	SPPL2B	6	6	0.565828	0.0683247	0.341869	-0.897758	-0.276387	-2.0982	-0.529497	-1.51037	0.23138	-0.196878	-0.35151	-0.66549	-0.911597	-0.250656	0.391478	-0.426123	-1.14124	-1.03872	-0.322686	0.2697	0.343143	0.677353	-0.0502797
203	ALG9	8	8	0.129745	0.807732	0.935394	-1.27698	-1.35001	0.81501	0.572123	-2.1284	-1.34802	-1.95826	1.1857	0.52977	-1.68834	-1.85628	0.820852	-0.524566	0.153818	-1.25161	-1.69765	1.41516	-1.8981	0.499495	-1.01106
204	HMGN3	9	3	-0.0355624	0.956049	0.989062	-0.201029	-1.57712	2.24959	-1.14548	-1.19524	-1.54102	-2.28383	3.03954	-0.301722	-2.16735	-1.42313	-0.208039	-0.198056	-0.0315012	-1.45843	-1.95994	2.20844	-0.759843	-0.565511	-1.08325
205	ARHGEF18	23	23	0.51814	0.0127336	0.161945	-0.901541	-0.652602	0.33235	-0.386645	-0.0342487	-0.498074	-0.36524	0.105407	0.0231202	-0.114455	0.238578	0.816859	-0.248989	0.0909173	0.403221	0.0345778	0.605759	0.31298	0.181207	0.254361
206	RNASET2	10	10	-1.81717	0.00262247	0.0843935	0.913047	1.89256	2.86515	0.495554	4.45567	-0.0382139	1.86199	2.09847	0.483612	4.27027	-1.52285	0.580736	1.04835	-0.0184642	1.05766	-0.558414	-0.0137955	0.472555	-0.756845	0.837462
207	IDH3B	18	18	0.158032	0.552007	0.816718	-0.203124	0.561183	0.354115	-1.38459	0.39989	0.113829	0.688852	0.472065	-0.372919	0.569767	0.771781	-0.149555	0.20213	-0.490692	-0.0681641	1.00774	0.611996	0.567202	0.173086	0.15386
208	LIME1	1	1	-0.919659	0.102966	0.406732	0.357482	-0.214835	2.85526	2.71819	0.610749	0.466877	-0.484787	2.03825	0.707374	1.33459	0.311743	-0.987827	2.17003	0.418162	-0.791592	-0.800723	-1.56579	2.70509	0.00697126	-0.273514
210	FCGR3B	5	1	1.14604	0.0381694	0.264168	-0.123156	-1.00543	-0.636305	-2.7533	-0.941038	0.113828	-0.760381	-0.316628	-2.0267	-0.988649	-2.42995	1.14286	0.202037	1.33726	0.909335	-2.48288	1.42627	-0.0862689	1.38019	0.623813
211	METTL7B	7	7	0.631521	0.36776	0.695186	-3.23987	-6.04684	-5.67548	0.664011	-3.54514	-2.69256	-4.62472	-4.94985	0.107374	-2.86347	-3.03674	-2.12358	-2.49223	-3.27845	-3.35733	-2.70169	-2.10614	-1.87023	-3.14532	-2.43963
212	TP53	5	5	0.200783	0.737558	0.907927	3.46522	0.764384	1.75321	1.70758	0.211447	4.19748	0.782866	-0.323496	0.715341	-0.0545848	1.40649	2.90519	1.17518	1.44468	0.563593	3.34917	2.86421	1.62652	0.999481	-1.10725
213	PPIP5K2	26	13	0.00518294	0.978328	0.993759	-0.269921	0.0366782	0.0752995	0.0494689	-0.0641105	0.0436973	0.207513	-0.0245641	-0.640267	0.055296	-0.445693	-0.00392465	-0.187276	0.724317	0.109106	-0.22568	-0.377602	-0.494837	0.539565	-0.117057
216	KIF3A	17	17	-0.250238	0.298001	0.640943	0.301905	0.0581067	-0.528128	0.552934	0.38497	0.679543	0.420181	-0.745801	0.473605	0.477972	0.661765	-0.460016	-0.203609	-0.0700019	-0.353731	0.671941	-0.849502	0.0959001	0.176443	-0.0962872
217	SBDS	17	17	-0.0855163	0.79877	0.932261	-0.31587	0.807558	-0.770902	-0.875431	0.456012	-0.777727	0.952702	-1.24801	-0.824813	0.324389	0.658424	-0.785922	0.267053	-0.505199	-0.78288	0.668482	-0.655285	0.142686	-1.17285	-0.961762
218	EAPP	5	5	0.581142	0.354904	0.685535	-0.618613	-0.413994	-0.239182	0.142088	-2.44212	-0.996675	-0.218886	-0.0238636	2.17927	0.130982	-2.66604	-0.587938	0.320919	3.04581	2.37888	-1.73441	0.2757	0.333831	0.972688	0.970987
220	WDR13	2	2	-0.436956	0.634346	0.862427	3.68406	3.91955	-1.17019	7.32081	5.55436	2.50405	1.79965	-0.0721417	0.102727	3.31064	4.99003	0.913481	3.59287	2.835	3.30124	3.11349	-0.424254	1.23879	1.58561	1.43768
223	SNAP47	3	3	-0.0958632	0.767652	0.919419	-0.0191426	-0.658856	0.732703	1.44774	-1.13825	-0.960788	-0.839379	-0.840275	-0.872511	-1.28428	-0.694852	-0.298358	-0.088012	0.131628	-0.938004	-0.229215	-0.84105	-0.371146	-0.596138	-1.46653
224	CTSH	11	11	-0.630806	0.282762	0.627578	1.03163	0.234804	-0.869375	-3.79345	-0.185403	1.16825	0.366734	-1.50505	-3.94867	0.0130292	-0.728269	-1.73945	-1.17774	-1.45107	-1.22318	-0.38046	-1.78195	-1.34823	-2.43076	-1.53446
225	ADA2	14	14	-0.783632	0.150861	0.478979	1.77621	1.29341	4.41495	-0.0438371	0.495367	1.75522	1.64613	3.29507	-1.0844	0.868603	0.0350464	0.049099	0.306073	1.35177	1.78447	0.439936	-0.494761	0.427835	1.03177	1.64916
226	MARK1	4	4	0.386294	0.422646	0.740342	0.601585	0.595764	-0.129629	4.02195	0.126391	-0.181311	0.347002	-0.665093	1.07127	-0.12526	0.68781	1.73938	1.973	2.04217	0.707793	0.188462	1.04439	1.12198	-0.71292	0.733545
227	COL15A1	20	20	-0.194138	0.683131	0.887298	1.10649	1.84531	-0.52629	1.02314	1.14674	1.00019	1.90947	-0.0758914	1.03434	1.11911	-0.236425	-0.555294	3.15477	0.385486	0.778932	-0.244397	-0.416157	3.09258	1.0132	0.668525
230	SLC4A1AP	24	24	0.132716	0.620162	0.857208	-0.222304	0.709093	0.119768	0.337537	-0.74654	-0.41867	0.603023	-0.275567	0.402072	-0.056238	0.344281	1.08204	-0.785825	0.0330753	0.661769	0.160922	0.89941	-0.673266	-0.360379	0.417306
231	CHL1	11	11	-0.592158	0.117745	0.42914	0.548074	0.346222	2.14822	0.132532	-0.397674	0.742345	1.1194	2.01368	-0.132407	-0.128316	-1.3513	0.678001	-0.0672686	0.914671	-0.0143652	-1.17525	0.678029	0.300478	0.387174	0.120336
234	PBX1	3	2	-0.00268494	0.995059	0.998741	0.844114	1.21041	-0.268783	0.805945	1.39016	0.504579	1.40662	-0.771363	0.206784	1.56641	2.32689	-0.663236	1.35511	0.273202	0.591447	2.73981	-0.601046	0.300916	-0.35589	0.900829
235	YTHDF3	20	13	-0.162331	0.452673	0.761678	-0.0177985	0.123355	0.0712978	0.555728	-0.933007	0.182838	0.439784	0.200488	0.774201	-0.570579	-0.0653162	-0.12953	-0.544603	-0.189679	0.16917	-0.0584329	0.0558001	-0.452958	0.0232411	0.395302
236	SELENOO	8	8	-0.306409	0.265312	0.610458	0.33992	-0.136137	0.803032	1.81292	0.0129968	0.460829	0.489961	0.430468	-0.86717	0.323531	0.202159	-0.0360013	0.536282	0.446576	0.426175	-0.390666	-0.731874	0.41041	-0.307387	0.0505931
237	KDM6A	19	18	-0.539402	0.0412291	0.273018	-0.414098	0.623205	-0.147501	1.19385	-0.221246	0.0451429	1.22006	0.257073	0.690868	0.0696365	0.111549	-0.86309	-0.599809	-0.330724	-0.668475	0.656614	-0.31064	0.0031166	-0.0627322	-0.0128297
238	SNX12	12	12	-0.259505	0.336537	0.670669	0.919402	1.32501	1.19458	1.78449	0.643142	0.915049	1.33259	1.13437	2.17329	0.355566	0.527991	1.03928	0.637698	0.535115	1.80759	0.574836	1.03977	0.562204	0.368583	2.08938
240	OAS2	23	23	0.908245	0.0208568	0.200657	-0.55452	-1.79444	-0.673489	-1.2196	0.0959768	-0.893418	-2.00387	-1.20513	-2.07276	0.0735569	0.796153	0.603211	-1.25742	0.583639	-0.520787	0.906139	-0.182337	-1.49027	0.153289	-0.756867
241	OTUD6B	6	6	0.298172	0.250515	0.595633	0.467979	0.140493	0.519278	-0.392397	-0.584142	0.176316	0.150617	0.259285	-0.507442	-1.03141	1.12764	0.38027	-0.102116	-0.00134881	0.731063	0.740167	-0.0652486	-0.301334	-0.626017	0.297222
242	CD72	4	4	-0.110292	0.871322	0.958716	-2.26615	-1.86072	2.16177	-1.09784	-0.956585	-1.83968	-1.79801	2.23932	-0.394782	-0.548292	-2.49983	-0.466559	-0.290369	1.54318	-2.79124	-2.17044	1.43134	-0.578227	0.440528	-2.0823
244	ZMIZ2	3	3	-0.409023	0.517464	0.797972	0.133163	-0.0170785	3.02726	0.618978	1.07734	-0.295853	-0.570299	2.35293	2.07908	-1.58852	-0.27248	0.0895951	0.094338	1.83086	0.709891	-0.783513	2.01947	-2.54063	2.32209	-0.74284
246	SRCIN1	3	3	-2.1263	0.00129284	0.0605016	0.0816601	1.41368	0.0156193	3.28073	-2.61297	-0.0733388	0.444152	-0.821682	1.43573	0.223507	-0.556227	-3.35733	-1.57881	-1.9873	-3.34288	-0.332235	-2.14595	-0.391773	-1.4467	-2.73674
247	BIN2	28	26	0.661822	0.0447488	0.281153	0.981916	0.357959	1.22709	-1.06454	0.30139	1.12111	0.574038	1.1851	-0.71563	0.0818358	0.188384	1.00051	0.936685	1.69471	1.29648	0.179767	1.35289	0.812898	1.63304	1.57312
248	IKBKG	14	14	0.265986	0.370459	0.697875	-1.60207	-0.863696	-0.425398	-0.987316	-0.951437	-0.969756	-0.641903	0.240389	-0.297841	-0.728663	-0.566086	-0.0792349	-2.01415	0.0545256	-0.392886	-0.57308	0.00193274	-1.43579	0.413354	0.0235794
249	ARFIP2	9	9	-0.477277	0.184907	0.524578	0.00573115	1.39176	0.0392547	-0.954439	0.159704	0.207908	1.17899	-0.351418	-0.743702	0.580542	-0.330626	-0.923969	0.155096	-1.23395	-0.127238	-0.356387	-1.07762	1.51722	-0.970443	0.0894939
250	SELENOF	4	4	-0.303355	0.111678	0.419814	0.217794	0.221351	0.498865	0.389887	0.848639	0.581383	-0.0437869	0.57168	0.331025	0.725865	0.46332	-0.084156	0.53033	-0.648798	0.0424672	0.032589	-0.0679539	0.279427	0.470777	0.291154
252	GPX3	10	10	-2.03739	1.01161e-05	0.00722064	2.62299	2.16467	1.74717	2.65201	2.20715	1.9423	1.73892	0.960065	2.27259	1.64746	0.320909	-1.78833	1.29635	0.231603	0.135989	0.112881	-1.8062	0.935586	-0.101425	0.244057
253	KLF13	3	3	-0.288424	0.419087	0.73729	0.916031	-0.267851	2.46187	0.53933	-0.157073	1.04914	-0.248027	1.07115	-0.454934	1.31567	-0.399681	0.482214	-0.0298665	1.669	-0.0195437	-0.174105	-0.0662353	0.57624	1.03014	0.2729
254	MBIP	7	7	-0.495161	0.345657	0.679618	-0.803005	-0.730613	-0.713346	3.3367	-0.924084	-0.371008	-0.123202	-0.473383	3.1278	-0.461072	-0.667585	-0.146215	-1.00894	-0.215712	0.286465	-0.404124	-0.17216	-0.502381	-0.94583	0.689663
256	CD48	10	10	0.434775	0.38918	0.71157	1.8863	0.2489	0.165805	-2.07641	1.54376	0.923959	-0.702884	1.60135	-1.95839	0.448585	0.958972	-0.389265	2.06115	1.1532	0.419146	-0.574707	1.52516	0.788496	0.573306	-0.0867454
257	ACAN	27	27	0.203756	0.829962	0.944453	-6.69085	-8.48418	-9.3251	-2.97556	-6.71334	-7.39791	-9.69028	-10.9875	-2.09675	-7.41624	-4.97733	-7.97239	-5.75667	-8.24434	-7.37919	-4.48507	-7.6365	-6.25796	-8.61877	-8.4119
260	CADM1	11	11	-1.20082	0.00282367	0.0881002	2.14279	0.879997	0.33321	2.28842	2.16858	2.17249	1.43544	0.982352	1.73215	2.39049	1.20393	-0.740895	1.10062	0.270696	0.164814	1.74216	-1.11392	0.763021	0.165077	0.962171
261	TUBGCP5	5	5	-0.0528371	0.826077	0.941557	0.426394	-0.303708	0.622373	0.788242	-0.277057	-0.237336	-0.0713378	0.925916	0.404761	-0.597439	-0.244921	-0.207262	0.00853941	1.04498	0.125083	-0.0926729	-0.199462	-0.0353311	0.757526	-0.00403504
262	PSME2	19	19	0.0579146	0.786664	0.928295	0.877069	0.484797	1.0095	0.247266	0.802567	0.827716	0.731198	0.913744	0.201565	0.700275	0.127978	1.2714	1.1881	0.607532	0.537393	0.0958304	1.4797	1.19377	0.492654	0.380494
263	CIP2A	5	5	1.06	0.0753222	0.355644	-0.807169	-0.845691	0.798767	0.832341	-1.30946	1.59326	-0.913975	0.368073	-0.994188	-1.07058	0.412461	2.54535	-0.906562	0.235466	0.807743	0.705784	3.54818	-2.01646	1.47301	1.44636
264	WASHC4	37	37	0.246959	0.309651	0.647743	-0.627507	-0.294408	0.42124	-0.120946	0.0406091	-0.633014	-0.135821	0.197947	-0.141072	-0.0687984	0.765442	0.488847	-0.830016	0.600739	-0.359238	0.716363	0.473756	-0.678222	0.241391	-0.311245
265	IFIT2	14	14	0.840161	0.0406179	0.271601	-1.71888	-1.3948	-0.649411	-2.80779	-0.88712	-1.30796	-0.547296	-0.319289	-2.41127	-0.713186	0.332064	-0.492958	-2.48585	0.205744	-0.959532	0.432507	0.255427	-1.20652	0.239607	-0.675896
268	MRPL45	10	10	-0.338117	0.380708	0.704886	0.0483028	1.07505	-0.312468	-1.23036	-0.147721	-0.294172	1.78589	-1.10567	-1.45123	-0.607838	-0.34492	0.22992	-0.39912	-0.970767	-0.105983	-0.455469	0.120261	-0.471836	-2.0186	-1.20488
270	SPAG9	1	1	-0.504334	0.121705	0.434982	-1.23843	-1.13835	-1.05687	0.22466	-1.13807	-0.978195	-0.785145	-0.38837	0.236263	-1.13697	-1.57082	-0.743401	-1.30389	-0.75605	-1.97467	-1.61079	0.200763	-1.464	-0.597317	-2.62265
271	HECTD1	51	51	-0.33553	0.0784833	0.360813	-0.0540537	0.183553	0.140815	0.620434	-0.199949	0.0241169	0.335679	0.504695	0.426524	-0.0561989	-0.627411	-0.272241	-0.300211	0.16917	-0.160857	-0.432801	-0.239902	-0.228446	0.597405	0.0656083
272	PSMC6	23	23	0.0469221	0.802303	0.933277	0.405701	-0.0235527	0.344973	0.616152	-0.177801	0.449204	0.121471	0.0272808	0.643366	-0.0641529	-0.090549	0.968888	-0.065018	0.460181	0.459698	-0.105122	0.357238	-0.00543465	0.318398	0.513581
273	WDR20	6	6	-0.667433	0.0917949	0.385668	0.81438	1.44957	1.21944	2.41047	0.157447	0.0565547	1.79977	1.02895	0.625054	-0.0529157	-0.684267	0.803558	0.378308	2.39278	-0.299485	-0.369786	0.995832	-0.268897	0.229539	-0.343187
274	NARF	4	4	0.146893	0.719814	0.902472	-1.65112	0.488075	-0.529226	0.909279	-1.06413	-0.22489	2.00357	0.240671	0.919029	-0.566457	0.0177802	0.511001	-0.672117	-1.25618	0.122157	1.15415	0.146912	1.20613	0.189667	0.574225
275	PRUNE2	8	8	-0.957021	0.0631975	0.330983	-0.6758	1.59718	-0.554534	2.0739	0.104136	1.9321	0.690713	1.45526	1.87193	1.07179	-0.535011	-1.35888	0.8168	-0.239633	-1.455	-0.16078	-0.947862	0.664623	2.73322	0.478978
277	DOCK1	41	40	-0.462659	0.144455	0.46898	-0.759958	0.609179	-0.677371	1.39085	0.113993	-0.00773618	0.777503	-0.254687	1.50895	0.445486	0.223023	-0.0369011	-0.546348	-0.0600898	-1.22739	0.348158	0.183976	-0.332449	0.576879	-0.609246
278	CDKL5	2	2	-0.843482	0.0889845	0.378789	-2.02232	-1.90072	-0.615206	-0.178488	-2.42439	-0.55036	-2.18323	0.286617	0.388644	-1.49336	-1.11716	-1.10429	-2.4166	-0.579623	-2.74401	-3.03426	-3.35245	-1.3854	-0.252424	-3.14141
279	RNF114	8	8	0.619304	0.0606292	0.326768	-0.377828	-0.128298	-1.26627	-0.400642	0.118975	-0.104779	-0.109047	-1.23767	-0.364947	0.668313	0.990348	-0.182052	-0.233418	-0.743483	0.505736	1.53195	0.452301	-0.159106	-0.491923	1.3205
280	SCARF2	8	8	-1.02028	0.0273214	0.227967	1.09809	0.34348	-0.824305	1.45568	0.844218	1.09208	0.0478651	-0.047379	1.7812	0.74469	-1.65756	-2.05853	1.38061	-0.59407	-0.069161	-0.777791	-1.33435	1.44548	0.0713656	-0.0731839
281	GPS1	1	1	-1.31765	0.00184935	0.071476	0.225061	1.30551	0.814104	1.44543	0.769428	-0.232849	0.867235	0.390613	1.31667	0.236762	-0.617752	-1.80493	1.33822	0.501117	-0.955132	-0.806366	-1.55647	0.27545	-0.486014	-1.92661
282	ALG13	5	5	-0.498393	0.202176	0.544339	0.324754	1.12775	0.386804	0.338902	3.81259	0.704882	0.827452	0.163669	-0.137923	0.0878978	0.297601	-0.0772844	0.791255	-0.534124	0.618661	0.356942	-0.33679	0.504682	0.246397	0.785505
284	AAK1	8	8	0.543176	0.0712717	0.347522	-1.02229	-1.70641	-0.74155	0.36279	-0.632941	-0.019385	-1.14332	-0.603224	-0.131364	-0.151761	-0.664826	1.15161	-0.545041	-0.246816	-0.395202	-0.616032	0.801827	0.421316	-0.0669812	-0.197549
285	CD99	1	1	-0.515496	0.613937	0.854573	0.0861886	-2.8568	0.186172	2.2979	-0.197045	-0.667017	-2.34551	1.68512	5.22259	-0.492532	-3.23955	-1.64029	0.188285	0.0924007	-0.68007	-2.46208	6.03339	0.0303269	0.393626	-0.951943
286	WASHC2C	49	12	0.154474	0.529689	0.805882	-0.060551	-0.367489	0.67234	0.209288	-0.175815	-0.199082	-0.677669	0.32935	0.285607	-0.329955	0.0309331	0.557572	-0.791608	0.915529	-0.0295275	-0.390907	0.694161	-0.366402	0.752066	-0.141055
287	SAA2-SAA4	5	5	-1.19551	0.00283208	0.0881002	2.49154	0.18754	1.16442	2.01516	2.01618	1.90181	0.188859	0.1781	1.94388	1.58493	0.748982	-1.18541	0.223569	0.884074	0.491869	0.699431	-1.02073	0.285606	0.279665	0.310228
288	GATD3A	19	16	-0.401924	0.192702	0.535281	0.162245	1.35446	0.723338	0.474408	0.500652	0.257386	2.09737	0.542717	0.703432	0.747931	1.31754	-0.425857	0.0911702	0.852739	0.497259	1.39683	-0.948787	0.0731818	0.405371	0.28526
289	RTF2	8	8	0.802787	0.00769516	0.137405	-1.43621	-0.694793	-1.18109	-0.330861	-1.10363	-1.74454	-0.446551	-1.54763	-0.235646	-1.15448	0.598547	-0.280365	-0.823495	-0.228727	-0.6959	0.930442	0.469207	-0.379506	-0.762237	-0.675522
291	PHF20L1	8	8	0.545611	0.0850425	0.372138	-0.302017	-0.134712	0.210364	0.439067	-0.0629448	0.376021	-0.438707	0.93296	0.789329	-0.759837	0.677494	1.87483	0.156627	0.480306	1.56529	-0.410516	0.387478	-0.337855	0.780108	1.33186
292	CLASRP	7	7	0.153503	0.544442	0.813902	-0.677272	0.259498	-1.09603	-0.907259	-1.31215	-0.729249	0.162895	-1.61324	-0.982904	-1.13779	-1.29381	-0.463306	-0.400064	-0.810632	-0.587223	-1.13156	-0.130283	0.0204668	-0.793463	-0.908608
294	LAMA4	43	43	-0.0849029	0.824441	0.940773	-0.428143	0.362159	-0.825809	-1.91087	0.39092	-0.86589	0.0708155	-1.37072	-2.05542	-0.0116277	-0.885714	-1.96897	0.218049	0.211225	-1.11788	-0.634198	-1.90834	-0.31302	0.164337	-1.2591
295	RBP1	12	12	1.32487	0.0305414	0.238965	0.100766	-0.680837	-0.857299	-0.220634	0.189325	0.533884	-0.205868	-0.945743	-0.595622	0.602034	0.110218	-0.541264	2.22938	-0.741349	3.6926	0.481876	-0.428691	2.47511	-0.173476	4.06433
296	WDR18	12	12	0.31623	0.352272	0.684553	0.149293	0.97358	-0.517071	0.00765678	-0.304866	-0.256064	0.970584	-0.809938	0.453844	-0.34878	1.98296	0.109597	0.391025	-0.52401	-0.109347	1.72611	0.242869	0.252887	-0.608735	0.0171769
297	SCLY	15	15	-0.435865	0.284964	0.629468	0.980236	-0.372003	1.47575	-1.05018	1.17146	1.27996	0.0031467	1.17755	-0.886494	1.42202	-1.48157	0.591544	0.736688	0.421757	-0.19174	-1.17555	0.330215	0.987488	0.630203	-0.00624089
298	SETD1B	4	4	0.511473	0.198666	0.540026	0.117936	-0.634748	0.108773	0.829562	-0.610957	-1.86241	-0.757266	-1.16401	-0.225129	-0.903441	-0.206517	1.08147	-0.0978206	1.07941	0.0689818	-0.522194	1.64662	-0.935757	-1.48624	-0.614903
299	SERPINB13	1	1	2.92196	0.0149977	0.174357	-2.42981	-3.27448	-2.70738	-3.7681	-2.93249	0.576877	-0.930865	-0.617504	-1.55072	0.899666	-3.04591	0.48736	6.46579	-3.00945	4.9858	-1.80723	-0.236854	4.5527	1.10349	2.98908
300	MYO10	6	6	-0.356182	0.456934	0.765711	1.39771	0.773878	2.70063	1.12204	1.48711	2.83028	-0.197394	1.54436	-0.757328	1.73427	0.403114	-0.379561	0.268448	2.3741	0.712273	0.499281	0.175643	0.527975	3.06898	1.42349
302	MBNL1	12	4	0.535669	0.0788439	0.361448	-1.07369	-2.29812	-2.89156	-1.26744	-1.07985	-0.963517	-2.15893	-3.16682	-1.31415	-0.9291	-1.32116	-1.01268	-1.20129	-1.57554	-1.15581	-1.34293	-0.588485	-1.45444	-1.28001	-0.854166
305	MLST8	5	5	-0.210825	0.651338	0.87054	-0.16857	0.0920604	-0.878843	-0.539426	0.461976	1.35723	0.882611	2.0795	-0.0905061	1.13513	-0.45371	-1.40499	0.298879	-1.15307	-0.821699	1.34005	-0.0589761	1.28028	2.17086	1.02529
307	MYEF2	19	19	-0.293791	0.490817	0.784888	0.497178	0.402884	-0.91793	-0.202033	-0.366768	0.460882	0.468572	-1.61087	-0.667895	-0.357444	1.13729	-1.72813	-1.17941	-0.562372	-0.294536	1.71478	-1.65408	-1.62818	-0.786879	-0.249809
308	CYP4F12	1	1	1.01474	0.0401386	0.270255	0.266476	-0.105899	0.687178	-2.0864	0.910075	-0.947293	-0.0428005	-1.37304	-1.39453	-0.0950606	0.832235	0.483972	3.21685	0.165607	1.0734	0.319671	-0.373129	1.0879	-1.33497	0.494564
309	FADS1	3	3	-0.126787	0.855272	0.953707	1.9896	3.2501	1.32221	-0.78047	-0.255833	-0.214333	0.5014	0.0993193	-1.08102	-2.84789	1.325	0.255243	3.45308	0.519966	0.557146	-0.62212	-1.65766	-0.446045	-2.01198	-0.657417
310	SCARF1	8	8	-0.476018	0.186353	0.526173	0.279775	-0.562839	0.650483	-1.11608	0.208523	-0.395787	-0.589065	0.721449	-1.37639	-0.371745	-0.706186	-0.930948	-0.439158	0.920537	-0.753608	-1.31286	-1.60986	-0.112458	-0.222718	-2.1446
312	PUM2	1	1	0.263927	0.480732	0.780451	-0.370696	0.380696	-1.12684	-2.01337	0.541367	0.87169	0.577419	0.579485	-0.424079	-0.165601	1.20967	0.995521	-0.921568	-0.961384	0.240042	0.380674	0.915766	-0.276431	0.0945833	-0.187536
313	PTPRS	1	1	-0.386557	0.449239	0.759048	0.624648	0.0988738	-1.59484	-0.965925	2.27586	0.0950086	0.0332399	-1.10088	-1.64409	1.87526	0.824117	-1.60792	0.683412	-0.623818	0.0158196	0.207272	-2.08673	0.196477	-0.865187	-0.911853
314	GSTM4	3	0	-0.279203	0.846495	0.95051	3.84378	-0.0716296	1.34752	5.54408	-0.153737	6.10751	-2.26569	-1.48863	7.92394	-0.93028	6.46368	0.355906	-0.491312	2.19526	1.10626	8.59583	-0.472334	-1.8055	0.783136	0.333894
316	EPB41L3	32	4	0.5087	0.0399748	0.269558	0.466369	0.132627	0.967329	-0.498601	0.209369	0.0835002	-0.422756	0.961656	-0.599899	-0.104285	0.366026	0.576872	0.438609	1.17014	0.747396	0.255856	1.05416	0.0753839	0.98005	0.617821
317	MADD	15	15	0.0726178	0.806145	0.935074	0.390841	-0.469173	1.44766	0.485374	0.418613	0.349583	-0.170222	0.679936	-0.423275	0.702582	-0.650461	1.57649	-0.00232341	1.05761	0.210425	-0.167796	0.990404	-0.165582	0.822282	0.467054
320	GPSM1	6	6	-0.0209704	0.943044	0.98589	0.0983917	-0.0768076	-1.14329	-0.850388	-0.642868	0.599817	-0.618541	-0.290707	-0.869518	-0.0882937	-0.190819	-1.1179	0.347031	-0.734394	-1.88799	-0.409873	-0.337324	-0.00288689	0.604548	-0.362298
321	ASAP1	27	26	0.495075	0.0290531	0.234715	0.193569	0.206726	0.267732	0.377555	-0.0246638	0.184046	0.192769	0.282664	0.896985	0.0963048	0.650989	0.990391	-0.0263139	1.53919	0.409721	0.6977	1.18963	0.176374	1.43252	0.564232
322	WDR47	6	6	0.369373	0.280408	0.626028	-0.230386	-1.00432	-0.339935	0.739434	-0.457827	0.519395	-0.348945	-0.182724	-0.235378	-0.0573757	0.613819	-0.533113	0.106274	0.0701867	-0.661603	2.455	-0.607596	-0.184003	0.870156	-0.0334511
323	AKAP9	95	94	0.467899	0.233786	0.578824	-1.76588	-0.642054	0.302127	-1.23217	-1.43217	-1.02882	-0.552681	0.493555	-1.32263	-1.06212	0.105314	0.601096	-1.80475	0.36627	-1.75944	-0.00194187	0.581792	-1.10262	0.594704	-1.14426
324	PLCG2	51	50	0.610758	0.100291	0.402843	-0.234409	0.233704	0.316721	0.995086	-0.295548	-0.410853	0.893709	-0.0930338	0.44095	0.314724	1.41624	-0.18306	0.819376	1.56901	-0.119552	2.29658	-0.68038	2.23266	0.610958	0.306792
325	CDK5RAP2	6	6	-0.16683	0.654705	0.871895	0.697526	-0.204993	-0.0312597	0.0936601	-1.47907	-0.550975	-1.5777	0.0629361	-1.603	-1.32223	-1.32903	-0.339507	-0.786555	-1.15727	-2.36124	-1.47251	0.320289	0.188748	-0.157874	-0.488452
326	NLE1	8	8	0.0859098	0.772821	0.921305	-0.550674	0.950924	-1.26137	-0.31107	-0.895798	0.4959	1.09038	-0.130826	0.0434692	-0.354078	0.259026	-0.557778	0.38469	-0.929568	-0.450529	0.393036	-0.0238959	0.539507	0.391453	-0.0699823
327	GPALPP1	12	12	-0.251699	0.27068	0.61586	0.340421	0.818192	-0.190489	0.708858	0.586051	0.179035	0.150579	1.12924	0.319082	-0.031231	-0.0931119	0.0811621	-0.0856086	-0.155985	0.571699	-0.55529	0.592364	-0.237063	0.991162	0.383419
328	CDC42BPA	18	10	-0.33763	0.266772	0.611329	-1.19108	-1.64994	-1.20454	-0.360374	-0.0177062	-1.34371	-2.27536	-1.06662	-0.315009	-1.00618	-1.31186	-1.33584	-0.985826	-0.32357	-1.76718	-2.08483	-1.49793	-1.56578	-0.611331	-2.32268
329	ATF3	3	3	0.606756	0.194145	0.536461	0.155918	-0.644674	-0.292276	1.29269	-0.985464	-0.753353	-1.72383	-0.390665	1.15009	-1.80522	-0.496411	1.19032	-0.000111692	1.47982	-0.257197	-1.32106	1.82665	-0.568626	0.877078	-0.659686
330	PCMT1	17	17	0.297532	0.354439	0.685535	0.135164	-0.377091	1.30961	-0.224216	-0.111541	1.03287	0.108181	1.67031	-0.0702444	0.497267	-0.316391	1.40344	-0.362793	0.767273	0.8794	0.43385	1.30281	0.203192	1.52735	1.1075
331	F5	27	20	-0.678143	0.236414	0.581782	2.04124	-0.280717	1.21006	0.721786	4.16108	1.68969	-0.840113	0.944513	0.428587	4.01188	1.17591	0.977059	0.126536	2.34024	0.786809	0.133484	-0.229484	0.030921	1.85667	0.108424
332	MYO6	2	2	0.239328	0.613551	0.854435	-2.41711	-2.74263	-3.4086	-2.75065	-2.19572	-0.901797	-1.57821	-0.425271	-0.241733	-1.159	-0.89723	-1.375	-3.53971	-2.05115	-3.05905	-0.669824	-1.52966	-0.487663	-0.140661	-1.67749
333	NOLC1	24	24	-0.0125637	0.975582	0.993728	-1.60062	0.901107	-1.89183	-0.555979	-2.12175	-1.546	0.827144	-0.669121	0.446455	-2.00249	-0.624115	-0.895912	-1.47861	-1.57242	-0.595462	-0.475531	0.267756	-1.18923	-1.33056	-0.44463
334	ZNF691	4	4	-0.245809	0.68008	0.886	-0.670972	-0.134807	-0.721684	-0.342057	-0.892627	-2.58933	-3.23805	0.619671	-0.0516903	-3.29746	-1.6168	-1.33668	-0.929542	-0.289724	-0.379519	-3.88655	0.652755	-2.91907	-0.522078	-2.54988
335	UPRT	7	7	-0.169844	0.508007	0.794207	0.795467	0.171558	0.00979763	0.567234	1.05781	1.24253	0.233525	0.0767187	-0.252717	1.26541	-0.458883	0.339333	0.805788	0.604339	0.562141	-0.611371	0.301611	0.920521	0.574284	0.431131
337	ABI1	17	14	0.443703	0.173633	0.509345	0.0501182	0.261443	-0.574298	-0.824296	0.847998	-0.492121	-0.119097	-1.14994	-0.18737	0.33544	0.617784	1.09078	0.454905	-0.025028	-0.114806	0.595177	1.6867	-0.210116	-0.948829	-0.561661
341	APTX	5	5	0.458681	0.145993	0.471877	-0.15106	0.648874	-1.18124	-0.0535583	-0.128999	-0.563391	0.987098	-1.48103	-0.271245	-0.175357	0.776228	-0.042831	0.459207	-0.419401	0.27379	1.0295	0.299837	0.56494	-1.00898	0.284606
342	ZMYND11	11	11	-0.20808	0.408148	0.7296	0.0435477	0.0143128	0.0882533	-0.121009	0.689802	0.501754	0.716484	0.388704	-0.631614	0.686304	-0.0221246	-0.362189	-1.0672	-0.0280921	-0.0744437	0.734422	-0.0447106	-0.227112	0.956393	0.430796
344	TNIP1	8	8	0.683273	0.0295001	0.236425	-1.07135	-1.32538	-0.373059	0.0863212	-0.65287	-2.06681	-1.65033	-0.606954	-0.882123	-1.29679	0.0888028	0.265744	-0.668809	0.439699	-1.14061	-0.122788	-0.370239	0.299162	-0.295112	-1.50246
345	IGKV3D-11	3	3	-0.914137	0.145797	0.471877	1.26834	1.73477	1.7575	0.59679	1.5473	1.21599	2.09262	0.690793	3.37534	1.66933	-0.341246	-1.91334	1.12359	0.631308	3.57248	0.0236082	-1.42629	0.99788	0.282683	3.85674
347	IGHV3-49	4	3	-1.34767	0.0364771	0.256836	2.30398	-0.839197	-0.0778624	1.28269	2.4202	3.00804	-0.322032	0.422093	2.07353	2.3866	0.066712	-2.0046	1.52187	-1.1687	0.381052	0.594861	-2.46239	2.10894	-0.758158	0.901755
348	MFF	1	1	-1.00025	0.0338412	0.247246	-0.5707	1.2191	-0.734179	-1.05561	-1.54423	-0.0682655	1.58063	0.334149	-0.739671	-0.381888	-2.16383	-1.81896	-0.412299	-2.00795	-2.62886	-0.932107	-0.221916	0.848146	-1.00093	-1.62445
349	SFXN3	16	15	0.168806	0.52341	0.802483	-0.803617	-1.73865	0.167273	-0.436197	-0.395122	-0.21667	-1.46756	0.431932	-0.408252	-0.223987	-0.975213	-0.133244	-0.623967	-0.20971	-0.455644	-0.667623	-0.322536	-0.375074	0.454752	-0.0945234
350	COG4	25	25	0.0718389	0.794309	0.930786	-1.97366	0.0137236	-1.01527	-0.496522	-0.54951	-1.06985	0.135222	-0.741471	-0.195888	-0.411878	0.164216	-0.347976	-1.17184	-1.08531	-1.20251	0.353213	-0.310758	-0.90873	-0.451783	-0.625243
351	LVRN	8	8	-2.13173	0.208695	0.548956	1.28096	0.00452944	13.0306	1.56562	0.239627	1.4734	-0.129794	13.5448	-1.96945	0.514543	-0.734953	1.46477	0.860348	1.88481	1.20245	-0.662737	0.0490073	1.17204	1.95447	1.04733
352	MYD88	14	14	0.164251	0.466998	0.770877	0.101237	-0.0376738	-0.38495	-0.0101964	0.485883	-0.133363	0.26777	-0.394517	-0.875316	-0.100965	0.0993385	-0.621521	0.316708	-0.143462	0.143756	0.98311	0.0644046	0.198721	-0.749499	0.268864
355	OSBP2	4	4	-0.345246	0.50306	0.791144	1.97951	-0.827901	1.9686	0.638586	0.220218	2.39717	-0.521589	0.408638	-0.678508	0.264467	0.0594267	0.174551	0.101992	2.35075	-0.281157	0.50892	-2.02211	-0.104291	1.92286	-0.314211
356	EXOC7	29	29	-0.0112988	0.963049	0.990614	-0.507581	0.904175	-0.832851	-0.347731	0.385482	-0.650786	0.322992	-0.402156	0.156254	0.239343	0.51222	0.01444	-0.690016	-0.327312	-0.150796	0.200359	0.441657	-0.763539	0.0633863	-0.146247
358	SVEP1	12	12	-0.508226	0.209743	0.549952	1.40747	0.431129	0.960747	0.93484	1.61653	1.05725	0.302428	0.395413	0.187283	1.78252	0.0196518	-0.341485	1.631	1.58735	-0.540965	-0.331083	-0.855935	1.9566	1.58337	-0.715151
361	PHC2	10	10	-0.212618	0.382649	0.705833	0.00171361	0.069901	-0.264192	0.412588	0.423325	-0.175934	0.248538	-0.139098	0.713106	0.170057	0.0106823	-0.749624	-0.464545	-0.282624	0.94472	0.166069	-0.790297	-0.230212	-0.239201	0.968859
362	EXOC5	24	24	-0.171053	0.601626	0.848202	-1.38161	0.568977	-0.639221	-0.125318	0.410413	-1.02746	0.777451	-0.49739	-0.00251741	0.520419	0.358481	-0.00650464	-1.42962	-0.290531	-0.838016	0.818952	0.106118	-1.19942	-0.0291716	-0.597073
363	RASA2	13	12	0.413856	0.0433688	0.277151	-0.48127	-0.106135	-0.026821	-0.251151	-0.126091	-0.740964	-0.169773	-0.452122	-0.554477	-0.125097	0.110558	0.507262	0.305795	0.620396	-0.221019	0.635027	-0.0715676	-0.580659	0.233513	-0.434648
365	ATP2C2	3	3	-0.771652	0.177447	0.515558	-0.694108	1.08758	0.191199	2.91277	-3.06369	0.251506	-0.988593	0.91439	-0.133684	0.238128	0.55298	-1.66299	-1.56566	-1.44067	-1.27549	-1.15249	-1.38098	1.07942	0.404109	-0.559237
367	MON1A	6	6	-0.121759	0.630678	0.860977	0.876444	-0.115085	0.575321	0.218876	0.450124	1.41938	-0.0155656	0.439259	-0.38423	0.845956	0.282576	-0.199657	-0.0205926	0.861724	0.774048	0.306972	-0.574818	0.14904	1.04708	0.466517
370	AKR1C3	10	9	-1.83031	0.00163123	0.0662672	-0.672513	-0.871588	1.91717	-0.92926	2.63685	-0.198726	-0.241645	1.8973	-0.452402	2.49991	-1.30971	-2.5928	-1.49865	-0.547741	-1.59249	-0.948456	-2.40514	-0.616899	-0.0381005	-1.16801
371	SLC4A7	4	4	0.33385	0.245715	0.590526	0.783311	0.3074	0.703116	0.443688	0.0492713	0.791693	0.842802	0.132957	0.953278	0.653294	-0.418687	0.742167	0.743093	0.0300845	1.31792	0.432168	2.35119	1.03759	1.14537	1.61843
372	ABCA8	14	14	-0.112034	0.832893	0.944622	-0.139638	-1.46092	-0.163432	-1.46247	1.66179	0.434182	-1.72631	0.189829	-2.29354	1.82387	0.518947	-0.450559	-1.38802	0.646381	-1.71065	0.860113	-1.1376	-1.13317	0.80658	-1.26901
373	TAPBP	9	9	1.23833	0.000152199	0.0226472	-0.447906	-0.885201	-0.445732	-1.47515	-0.542976	-0.898415	-1.11052	-0.685672	-1.44599	-0.345576	0.637976	1.06012	0.882844	0.0255632	-0.664276	0.74281	1.44026	0.681046	-0.387826	-0.318381
375	MARK3	16	13	0.620266	0.0198925	0.195165	-1.02923	-0.532575	-1.17776	-0.673129	-0.708023	-0.885175	0.326551	-0.736421	-0.104416	-0.571954	-0.0569075	-0.242556	0.0536648	-0.789744	-0.635416	0.94106	0.749378	0.364625	-0.46654	0.192965
376	LIPA	6	6	-1.28093	0.128816	0.444615	1.4316	3.33295	6.22116	0.0106095	0.951594	1.69683	4.30728	5.57014	-2.08477	0.964359	1.84093	0.0183191	0.679286	0.138192	2.64251	2.1161	0.31185	0.782015	0.254573	0.808704
377	SCAF8	19	19	-0.569482	0.0426916	0.276443	-0.283581	0.138885	0.582847	1.53404	-0.342997	0.0313679	-0.206237	0.740818	1.47158	-0.155141	-0.74929	0.33996	-0.274277	0.0886795	-0.351562	-0.591075	0.0121189	0.0709436	-0.0943393	-0.634401
378	PRXL2B	8	8	0.139494	0.831346	0.94451	1.26856	0.660722	-0.217905	-0.624919	3.44437	0.656472	-0.183018	-1.14807	0.166206	2.54128	3.54072	-1.04957	2.54463	0.114855	-0.36139	2.50232	-1.10055	1.64364	0.372467	-0.248484
379	IGKV6D-21	3	1	-1.27162	0.0444895	0.280124	4.25703	1.98606	0.975364	2.42252	3.48302	3.0207	1.61086	-0.643481	2.14543	2.40046	-0.334839	-0.195806	3.11608	2.1649	0.0230515	-0.21134	-0.601434	2.0584	0.0960372	2.82669
380	DNASE1L3	7	7	-2.16236	0.0663293	0.338251	8.88824	2.6484	0.729329	0.374706	0.919696	10.1446	3.15208	1.06585	-0.751631	1.16777	-1.053	0.319019	1.66331	1.6742	0.780929	-0.305877	0.0297171	1.34387	1.23139	1.03183
381	C16orf89	7	6	-0.879818	0.0525764	0.306559	0.27879	-2.96682	-1.45077	-2.25042	-1.73931	1.10838	-2.351	-2.07794	-1.97788	-1.07462	-2.81753	-2.54012	-2.42058	-1.82508	-1.91085	-2.57146	-3.23683	-3.01595	-1.48903	-1.47233
382	CCM2	13	13	0.248116	0.42265	0.740342	0.0530811	0.706338	-1.01255	-0.558441	-0.358614	0.478353	1.33446	-0.63063	-0.059436	0.392305	-0.489775	-0.218764	0.627927	-0.213868	-0.336793	0.259323	0.11216	1.13515	0.687603	1.26306
383	IVD	19	19	-0.300119	0.371411	0.697875	0.132561	0.260142	0.313825	-1.16413	1.69382	-0.10899	-0.15384	0.884863	0.180009	0.305903	0.957241	-1.18859	-0.634181	-0.659035	0.503009	0.739816	-0.0873539	-0.826727	0.0184694	0.520339
384	WDR36	14	14	0.782756	0.15892	0.491459	-2.09321	-1.52981	-1.56866	-0.35244	-2.78655	-3.09366	-2.20375	-1.8859	-0.350121	-3.62413	0.533676	0.144302	-2.33741	-0.523059	-2.1043	0.0603066	0.03504	-3.20148	-1.10051	-3.16723
385	SFTPC	6	3	-0.0247617	0.969999	0.992943	1.19853	-0.480139	3.9568	-1.47976	-0.541506	1.83602	0.196754	4.33978	-0.84828	-0.212514	1.71881	0.828772	-0.528465	1.19018	-0.112463	2.0502	0.362289	0.0100151	1.60037	0.598359
386	STAU2	16	16	-0.260286	0.354887	0.685535	-0.235967	-0.356696	-0.320952	0.801765	-1.31435	0.239176	-0.0194587	-0.506871	0.837228	-0.989357	-0.196748	-0.555767	-1.2966	-0.458958	0.107426	-0.0456778	-0.785206	-0.88581	-0.524983	0.173982
387	PTPN22	4	4	1.21947	0.0341703	0.248185	-0.959502	-1.01599	0.556812	-2.10827	-0.964405	0.129757	-1.525	0.848843	-2.18417	-0.597908	-0.2802	2.47818	-1.18047	2.29571	-0.654441	-0.309321	1.44875	-1.22248	2.03324	-0.23415
388	NAV2	20	20	0.316473	0.63476	0.862427	-0.302802	-0.00416526	-0.599524	1.33309	-1.19255	-0.402957	-0.703106	0.219549	1.03556	-0.90576	-1.5038	3.51631	-0.724039	-0.687989	-1.00934	-1.20099	4.33683	-0.642427	0.40787	-0.850359
390	VARS2	17	17	0.8278	0.0415954	0.274474	-0.468994	0.658417	-0.808118	-1.74136	-1.24692	-0.565956	0.905188	-1.0839	-2.36315	-1.26165	0.709063	0.534087	-0.404726	-0.806901	-0.0838027	1.18349	0.777711	-0.627421	-0.786927	-0.193007
391	ILK	26	26	-0.0393371	0.886622	0.964251	0.802009	-0.0118479	-0.166611	0.0322642	1.10958	0.330871	-0.189854	-0.567213	0.14966	0.885322	0.78896	-0.249416	-0.0328043	1.33646	-0.235991	0.605176	-0.375713	-0.285761	0.800437	-0.370541
392	BTAF1	34	34	-0.0885817	0.683562	0.887298	-0.434624	1.03596	-0.356899	0.705575	-0.206796	-0.154151	0.963208	-0.0277462	-0.173609	-0.113116	0.0576911	0.0188218	-0.388284	0.324071	0.174933	-0.128317	0.00168726	0.0087109	0.107295	0.175381
393	DHCR24	11	11	0.809703	0.239327	0.583596	-2.98616	-3.11135	-0.929795	-3.28842	-3.11776	-5.03582	-5.22184	-3.49705	-5.2497	-4.9838	-3.23756	-0.474017	-1.16262	-3.37581	-2.24431	-5.21007	-0.801689	-2.82835	-5.34943	-4.64082
395	NCEH1	13	13	0.543218	0.244793	0.590201	-0.7207	-0.479368	1.7543	-1.74991	-0.848783	-0.786052	-0.702922	2.08918	-1.11843	-1.16442	1.2136	0.505872	-0.929203	0.449016	-0.165976	0.590384	1.09358	-1.21717	0.415855	-0.25087
397	CUL2	32	32	0.138241	0.675354	0.882934	0.318491	1.28643	0.160015	0.709607	0.32065	0.292844	1.69436	-0.0723681	0.856341	0.314152	1.97728	0.717585	-0.161165	0.619583	0.331724	2.39252	1.08038	-0.218373	0.233886	0.289501
398	OGFOD1	5	5	-0.265925	0.566765	0.82654	0.730827	0.400533	1.75083	1.88797	1.32061	-0.587831	-0.461801	-0.805435	-0.223134	-1.04449	-0.217466	1.43504	-0.113954	1.45646	1.31354	-1.08312	-1.43356	-0.663713	-0.457711	0.0733251
399	RNF213	173	172	-0.417079	0.29998	0.641952	-1.26103	1.66695	-0.648624	0.369214	-0.698476	-1.0106	1.59001	-0.573789	0.592824	-0.58497	-0.263584	0.275992	-1.43053	0.0250534	-1.12751	-0.186866	0.501828	-1.38676	-0.0509545	-1.08594
400	TTN	10	8	-0.0835428	0.837152	0.947412	-0.534189	0.742693	0.688464	-0.583779	-0.855755	-1.25503	-1.42976	0.510192	-1.53841	-1.57564	0.0936684	-0.728476	-0.200805	0.78911	-0.20627	-2.6688	-0.939954	-0.591163	-1.16311	-1.05084
402	TMEM259	4	4	-0.459362	0.173981	0.50978	0.459823	0.883326	-0.311314	-0.0717715	0.204944	0.948485	0.0005691	0.22014	0.336978	1.56043	1.18121	-0.557736	0.456055	-1.26407	0.0684794	-1.43322	0.454839	-0.140084	0.953094	-0.0805848
403	TNFSF13	3	3	-1.17248	0.01753	0.186764	3.54364	0.123257	-0.131219	0.539288	2.05146	2.20604	0.00159722	0.579494	-1.2648	1.37506	-1.21121	-0.863936	0.124355	0.215461	-0.27183	-0.953024	0.14332	0.0550486	-0.0111368	0.0719522
404	ZFP91-CNTF	12	11	-0.343891	0.164463	0.498569	0.0441634	0.801976	-0.47138	-0.792064	0.283583	-0.0455568	0.037314	0.00822136	-0.475566	0.210213	-0.549433	-1.06417	0.425062	-0.682417	-0.712252	-1.00669	0.00822023	0.207621	0.0607943	-0.524733
405	STON1-GTF2A1L	5	5	0.537899	0.133059	0.451553	-0.582894	-0.484505	-0.43682	0.693105	-1.00708	0.485642	-0.161914	-0.193275	-0.00281763	0.198725	-0.845696	1.04323	0.104949	0.782182	-0.983853	0.356515	0.43728	2.46808	0.262747	0.261713
406	NCAPH2	4	4	0.392731	0.397081	0.720409	-2.00313	-0.370815	-2.1733	-0.42198	-0.90496	-1.74686	-0.305271	-0.597553	0.514975	-1.35937	-0.916816	1.16827	-1.11201	-1.63713	0.990707	-1.57106	1.21225	-0.423564	-1.88269	-1.2689
407	C15orf38-AP3S2	14	14	-0.17159	0.434047	0.748536	0.479189	-0.328659	0.834386	0.41044	0.387016	0.0274621	-0.594522	-0.14218	-0.027692	-0.185161	-0.0494358	-0.150462	0.665887	0.420381	0.0262767	-0.34515	-0.685257	0.0216242	-0.313275	-0.446204
409	LUC7L2	2	0	-1.7556	0.00758095	0.135909	2.31537	2.76615	0.806071	0.445216	1.40292	1.63649	1.50033	0.638774	0.705924	0.521038	0.518043	-3.23104	2.47157	-1.02779	-0.119716	-0.59279	-3.04392	1.86616	-0.752602	-0.905667
410	SULT1A4	15	6	-0.502663	0.279756	0.624743	2.83889	-0.215844	2.05931	-0.128279	2.0383	2.44813	-0.10328	1.6516	-0.118398	2.23355	1.56866	0.0926247	-0.00883767	1.72788	0.878483	1.56393	-0.499946	0.0913624	1.51658	0.746617
411	CORO7-PAM16	34	6	0.0159744	0.932918	0.982133	0.0109027	-0.142259	0.209248	-0.39006	-0.187325	0.3374	-0.213382	0.30432	0.0351159	0.19187	-0.746375	0.131644	0.0736761	0.136197	-0.0428668	-0.389752	0.297767	-0.159953	0.674683	0.340553
412	ACSS3	20	20	0.0319642	0.938621	0.984272	0.5248	1.34622	2.95247	1.11869	0.751164	0.676251	0.967094	2.80191	0.775968	0.525176	1.42464	1.89108	0.221279	2.50078	0.549931	1.11023	1.98889	-0.10659	2.73524	0.443904
413	PI4KB	14	14	0.0365279	0.870502	0.958658	-0.25331	0.769212	-0.804185	-0.381818	-0.443809	0.0934893	0.646346	-0.596803	0.176762	-0.0284118	0.190701	-0.295589	-0.0333654	-0.268174	-0.0563165	0.0436938	-0.671702	-0.00973553	0.639163	0.00407728
415	IGHV6-1	3	3	-1.42945	0.0373149	0.260596	4.80581	0.731572	2.8991	2.69893	3.18115	1.99545	0.592667	1.4269	3.95079	1.69054	0.781976	-1.31984	2.74734	1.90009	-0.391604	0.464373	-0.399685	3.98974	2.15842	-0.252403
416	IGHV3-15	3	3	-0.433177	0.461671	0.768496	2.28444	-0.626551	2.83739	1.19418	0.212215	2.4605	-0.682469	3.26309	2.30515	0.294983	-0.641415	-0.893025	2.02664	1.75772	1.41477	-0.169237	-0.304974	1.81453	2.30899	1.89716
417	IGHV2-26	4	3	-1.09926	0.121135	0.434436	2.16418	2.01986	-0.984509	4.72977	3.82763	1.76828	1.64313	0.839257	4.34602	3.8658	-0.311213	-0.495937	2.51893	1.76647	3.03143	-0.673974	0.291199	2.17651	2.49111	2.43228
418	IGHV3-73	1	1	-0.0615761	0.938303	0.984272	0.300856	-2.16283	-1.93064	1.85208	1.05127	0.00441858	-1.60159	-0.545069	1.72774	0.872562	-3.76468	1.11329	-1.52664	-0.967724	3.42011	-2.37239	1.69073	-0.55022	-0.319384	2.22994
419	PPAN-P2RY11	15	15	1.04541	0.0130036	0.163515	-0.976993	0.334242	-1.2994	-1.32539	-1.34602	-0.836215	0.137338	-1.27182	-1.24274	-0.849177	1.61437	1.07399	-1.20778	-0.582981	0.030882	1.54727	1.21296	-0.951033	-0.730253	-0.22953
420	HELLS	7	7	1.07112	0.0145443	0.17142	-0.566108	1.38951	-1.12439	-0.909007	-1.68743	-0.653489	0.464403	-0.926461	-1.28727	-1.22658	0.0266909	1.04346	1.33553	-0.413262	1.07697	-0.944592	1.69668	0.295894	-0.834766	0.90174
421	MED24	15	15	0.220336	0.411853	0.732536	-0.391139	0.556633	0.503533	0.149474	-0.483648	0.0310092	1.01432	-0.334636	1.038	-0.353899	0.329949	0.80502	-0.434081	0.069541	0.624698	0.916074	0.787664	-0.569871	0.689042	0.71498
423	IGHV3-74	8	4	-1.22935	0.0246185	0.219574	2.23661	-0.292425	2.46424	1.31726	1.3557	2.2669	-0.557521	0.908746	1.94392	1.70823	-0.942504	-1.76026	0.373316	1.35873	1.76534	-0.465225	-1.92046	0.577919	0.605309	1.466
424	IGHV3-43	2	2	-0.714776	0.568108	0.827013	2.72336	-1.08659	-4.64227	-4.59211	1.62486	2.10819	0.451099	1.92773	0.714487	3.57025	-5.54061	-4.95337	2.18134	-3.00152	2.31422	-0.388095	-0.676504	1.36829	2.48104	1.86645
425	IGLV9-49	4	3	-1.27795	0.155443	0.485594	4.66511	0.298948	2.07504	-1.36751	1.93084	4.47754	-0.16669	3.6286	-1.91339	1.4755	-0.464454	-3.04246	1.94899	1.81511	0.917588	-0.492377	-2.54806	1.76409	1.62913	0.796942
426	IGHV3-72	5	2	-1.64776	0.0155602	0.178385	1.86922	-0.318801	1.79915	1.06965	3.34492	1.52977	-1.00587	4.45355	2.36291	2.63584	0.0391445	-1.91013	0.98755	-0.441851	1.8141	-0.842395	-1.55091	0.369225	0.590945	2.20707
427	SRSF7	12	11	0.469005	0.0624262	0.328743	-1.12184	0.125877	-0.47861	-0.778329	-0.923252	-0.21383	0.281735	-0.400912	-0.139096	-0.218163	-0.0539129	1.15837	-0.236418	-0.731916	-0.270072	0.157952	0.66457	-0.0268014	0.1917	-0.0298497
428		2	0	-1.13897	0.0124618	0.161455	-0.0381953	0.0312138	-1.07784	-0.324212	-2.63886	0.138651	0.850572	0.861063	0.16483	-1.53751	-2.62016	-1.54193	-1.47578	-2.07879	-1.51534	-2.02901	-2.16413	-0.194447	-0.194121	-1.14629
429	C11orf98	5	5	-0.0612676	0.826906	0.942381	0.570096	0.342628	-0.350789	-0.291822	-0.547742	0.0653796	0.387677	-0.25622	-0.182447	-0.792078	-1.12819	-0.0182094	1.0188	0.207891	-0.362971	-1.25502	0.308045	0.489731	-0.25408	-0.673984
430	IGLL5	15	7	-0.586604	0.415747	0.735563	4.6798	-0.735246	1.60156	0.910633	2.97108	3.78992	-0.489235	0.335645	2.18656	2.1644	1.21426	-1.19096	2.34905	-0.0297556	3.64034	0.945111	-1.21397	1.85377	1.4389	2.54234
434	SHPK	13	13	-0.276542	0.344961	0.67942	0.322544	0.649568	1.12038	1.03125	0.957162	0.728912	0.269163	0.743685	0.110863	0.627006	-0.66818	0.654226	0.659467	1.66989	0.674857	-0.988272	-0.0602826	0.208901	1.2797	0.364814
435	IGHV3OR16-9	2	1	-0.391868	0.309976	0.648271	2.78797	-0.21005	0.561886	-0.187852	2.04017	1.8936	-0.0661252	1.44342	0.823055	0.943052	0.934266	-0.939091	0.73184	0.496512	1.22919	0.232323	0.349502	0.758921	1.05631	1.26067
436	TPT1	9	9	0.333032	0.267949	0.613314	-0.263915	0.517634	-0.314595	0.148873	-0.140745	-0.537301	0.29718	-0.214446	1.10875	-0.454672	-0.40606	0.7082	1.23587	-0.540218	0.238015	-0.383361	1.53272	0.981621	-0.250902	0.361198
438	LOC102724159	10	10	0.792613	0.14724	0.473789	-3.37219	-1.62301	-1.39515	0.0846692	-3.82169	-2.06109	-1.71287	-1.77289	-0.780328	-0.899645	0.511901	0.319093	-2.83208	-1.80459	-2.21829	0.86158	0.0660517	-1.93545	-0.730757	-1.66551
440	POLR2J3	4	2	-0.0646212	0.794118	0.930786	0.650454	0.796435	0.373842	0.89995	0.453539	0.540056	0.218951	-0.52554	0.0105243	0.394215	0.165417	0.377621	1.19899	-0.0310458	0.920126	-0.0847753	-0.727165	0.755361	-0.098846	0.690535
441	LRRC41	19	19	-0.372326	0.0770057	0.358263	0.305569	0.00273805	0.145549	0.60682	0.175085	0.00237013	0.0402332	-0.0443966	0.262612	-0.147966	0.340394	-0.629995	-0.298838	0.0166427	0.389669	0.0275621	-1.2355	-0.202737	-0.363108	-0.418738
443	FCHO1	4	4	-0.0796849	0.885773	0.963881	-0.0691018	0.76208	-0.440042	-0.525118	1.10756	-1.46856	-2.49645	1.29002	0.450497	-1.80304	0.363906	-0.743411	0.420296	1.1365	-1.00392	-1.5979	0.686073	-2.13512	1.10581	-2.22123
444	CYP51A1	11	9	0.415097	0.4441	0.755101	0.13347	0.0537036	2.78985	-1.663	0.210261	0.749724	-0.221151	2.76868	-0.983599	0.388902	2.11655	1.07478	-1.0739	0.65021	0.0571112	2.24323	1.59709	-0.128803	1.44943	0.39212
445	KDM4B	5	5	0.264138	0.358312	0.686925	-1.30042	-1.22614	-1.73528	-0.752025	-0.208806	-1.75994	-0.998917	-0.663461	0.0517707	-0.453366	0.672853	-0.229815	-0.246168	-0.596348	-0.747808	-1.12449	-1.28813	-0.634481	-0.877825	-1.333
446	GSTZ1	8	2	-0.932096	0.00480263	0.111371	1.6092	0.933791	2.48433	1.68081	3.07146	1.06769	0.249624	1.80849	1.7258	2.07533	0.585036	0.330523	1.73611	0.923224	0.60743	0.0356419	0.835506	0.89378	0.618377	0.819939
447	TM9SF4	14	14	0.863108	0.0676947	0.341034	-3.41538	-0.769434	-1.66903	-2.10937	-3.57558	-2.50519	-0.670133	-1.83606	-1.57636	-2.39836	0.704374	-0.679085	-2.09174	-2.07049	-2.39263	0.157361	-0.111916	-1.69165	-1.70456	-2.0135
448	TUT4	12	12	0.152744	0.628915	0.860152	0.712112	0.537313	0.063502	0.989826	-0.068115	-0.603863	-0.0690431	-0.733171	0.246222	1.09843	-0.123606	0.0667699	0.0534105	1.55459	1.7222	-0.476752	0.27659	-0.372472	0.327624	0.672306
450	MGLL	13	1	-0.902086	0.108766	0.415162	1.07755	-0.19109	-0.619472	-0.63488	3.2361	1.08979	0.222099	-0.657315	-0.343001	3.52003	-0.175068	-1.65018	-0.133193	-0.335731	0.648449	0.282293	-1.70262	-0.0718857	-0.216989	1.03388
451	DACT3	4	4	-1.20941	0.105845	0.411757	0.00817134	-1.30166	-0.628669	4.43314	-0.193489	-0.505977	-1.54403	0.40813	3.57852	-0.887337	-1.19425	-1.70827	0.696074	0.922114	-2.04443	-2.52585	-0.502798	-0.456396	0.563123	-2.47659
452	NGLY1	9	9	0.0436837	0.893432	0.967544	-0.673422	-1.07895	0.309714	1.4329	-0.350797	-0.403569	-0.873961	-0.238868	0.78284	-0.299945	-0.868098	-0.616934	0.423097	0.716805	-1.28544	0.0625276	-0.174786	0.332992	0.56198	-0.109362
453	CRTAC1	14	14	-0.781429	0.112126	0.420721	0.0772624	-0.281271	2.71345	-1.17137	2.13277	0.386517	-0.149535	2.51719	-0.25341	1.31293	0.317759	-0.697527	-1.05901	1.05998	-1.21841	-0.17457	0.0277186	0.300993	1.00931	-0.0960156
455	COL11A2	4	4	-2.45966	0.147143	0.473789	-3.03646	1.72568	-5.89471	5.44544	-4.72953	-3.47555	-4.04472	-7.52051	-0.537331	-4.14154	-5.28975	-12.5429	2.38091	-8.22487	-4.92243	-1.70989	-6.85481	-1.82178	-5.22382	-6.59649
459	JADE2	4	4	-0.250628	0.626794	0.858887	-0.952614	-1.7223	-0.0149829	-1.06356	-0.968226	-1.04688	-1.44078	1.59191	-0.364424	-0.781663	-1.6189	0.623995	-0.814729	0.185207	-1.74141	-1.87876	0.0105586	-0.68908	0.564768	-3.91147
460	FBXL15	4	4	-0.27712	0.439876	0.750614	0.206754	2.48844	-0.73161	-0.158712	-0.202734	0.800182	1.2482	0.700129	0.913813	0.389233	0.978481	0.00465033	1.14421	-0.562395	0.960271	-0.248975	-0.747641	0.132728	0.583431	0.637742
461	ING1	5	5	-0.150627	0.666564	0.877352	-0.824253	0.62154	-0.590456	0.687393	0.147086	0.384854	1.11854	0.424321	0.737434	0.665	0.55175	-1.0029	-1.08432	-0.233275	1.13886	1.05233	-0.0411975	-0.656707	0.772774	1.36787
463	FRY	8	8	-0.66245	0.063827	0.332855	1.8414	-0.0276613	1.47777	0.338449	1.74847	1.24559	-0.0329195	1.23781	1.35445	1.30761	0.338732	-0.200481	0.428484	1.90182	-0.162701	0.360575	0.211231	-0.389173	1.75444	-0.376464
464	SRCAP	31	31	0.10955	0.605441	0.849919	-0.0105386	-0.309622	-0.173298	0.213287	-0.406465	0.521991	0.147737	0.28579	0.302595	-0.0993047	-0.250284	-0.0999751	0.337603	-0.0169581	0.761297	-0.333138	-0.517489	0.408642	0.331037	0.946938
465	NELFA	14	14	0.348196	0.123595	0.437979	-0.507339	-0.00397602	-1.07725	-0.0534108	-0.634793	-0.48756	-0.303727	-0.0522881	0.239555	-0.709191	0.699575	0.184071	-0.549458	-0.463844	-0.135161	0.34211	0.478363	-0.591919	0.125284	-0.197033
466	SELPLG	4	4	0.268955	0.518511	0.798655	0.849968	-1.01523	1.81725	-0.151036	0.624764	1.54314	-0.71449	1.50206	-0.0241024	0.786418	-0.719943	0.760554	1.15031	1.77629	0.280988	-0.370723	0.546894	1.0901	2.30076	1.09307
467	GPRC5C	7	7	-1.51322	0.0138622	0.168547	-1.86529	2.6314	-2.03972	-0.944857	1.3167	-0.410919	2.71194	-0.262364	0.648789	1.14839	-0.387441	-2.26347	-1.56109	-1.89749	-2.65741	-0.289802	-0.515655	-0.773621	-0.654938	-1.19726
468	ARSA	11	11	-0.511357	0.2771	0.622527	1.31937	0.528815	0.953378	2.06306	0.489986	1.3104	0.793329	0.975657	2.44925	0.553636	-0.501974	0.195147	3.16663	0.026653	0.535717	-0.74566	-0.198343	2.99275	0.283078	0.569306
469	RPSA	21	21	-0.289857	0.386952	0.709043	0.994373	1.05052	2.4118	1.25763	-0.177849	0.881698	1.15978	0.650696	1.61579	-0.105386	-0.0774182	1.12935	1.2388	0.032909	1.38029	0.28325	0.722255	1.49417	-0.508081	1.14497
470	ABI2	8	8	-0.203559	0.360687	0.688964	0.220604	-0.345215	0.0769022	0.60098	0.61254	0.464827	0.166668	0.359969	-0.420754	0.464331	-0.479575	0.29203	-0.456484	0.284182	-0.384405	-0.378678	1.02021	0.225272	0.237592	-0.194887
471	PEX1	14	14	-0.159364	0.512771	0.795812	-1.26669	0.360777	-0.648139	0.0688806	-0.705243	-0.80346	0.667802	0.0247234	-0.0340741	-0.529263	-0.354769	-0.547786	-0.713039	-0.747197	-0.491254	0.33352	-0.286308	-0.937473	-0.234233	-0.479782
473	ERG	9	7	-0.465953	0.246023	0.59108	-0.580335	-0.382049	-0.00112659	-1.4907	-0.035241	-0.230248	-0.677446	1.7848	0.62594	-0.113789	-0.60216	-1.33045	-0.80253	0.244759	-1.76217	-0.685883	0.96762	-1.226	0.725303	-1.28821
474	PVR	7	7	-0.28588	0.490028	0.784578	0.668255	0.515736	0.534918	0.496724	0.328255	0.689298	-0.0765534	1.41862	0.316291	0.047893	-0.885648	0.431414	1.42279	-0.63879	-0.0930613	-1.06495	0.237077	3.14701	-0.46134	-0.0138511
475	ARL6IP4	7	1	0.199122	0.463891	0.769102	-0.494435	-0.338641	-0.29983	0.645417	-1.17234	-0.92555	-1.1151	0.300857	0.428017	-1.08632	-0.491935	0.159559	-0.0232475	-0.391315	-0.426042	-0.588313	0.773545	-0.291409	-0.139231	-0.648327
476	HEPH	14	14	-0.612447	0.21313	0.554285	0.546762	0.499348	-0.781885	1.45339	2.16148	1.26697	0.879256	-0.120292	1.9433	2.35501	-0.5947	-0.888828	2.07411	0.440892	0.0607071	-0.16276	-1.01946	2.53408	1.21632	0.418523
478	POU2F1	9	6	0.0882088	0.753972	0.913983	0.445799	1.51585	0.091685	0.912585	0.0401402	0.994938	1.52972	0.629791	1.01799	0.161561	1.44075	-0.0472349	0.771696	-0.0706193	1.35841	1.54626	0.0117331	1.11236	0.84262	1.25619
479	DDX46	51	1	0.0531721	0.841729	0.949085	-0.824841	0.287459	-0.409451	0.167625	-0.711843	-0.997449	0.343109	-0.56128	-0.0194829	-0.979101	0.408827	0.00471134	-1.17097	-0.369352	-0.554961	0.481704	0.169435	-1.17795	-0.438417	-0.526559
480	NME6	8	8	-0.587156	0.0888615	0.378727	0.4981	0.806454	1.48824	-0.243151	0.303552	1.41224	1.09348	1.97222	-0.15824	0.460918	-0.722954	-0.277758	0.999363	0.533729	0.142763	-0.565944	-0.823063	1.03366	1.09264	0.349824
481	ECI2	16	16	-0.407874	0.158994	0.491517	0.296305	1.06764	0.639336	-0.0689786	0.608299	0.0150263	0.982876	-0.184743	-0.359418	0.249113	-0.0984368	1.39809	-0.225986	0.236972	-0.442203	-0.389966	0.677245	-0.390827	-0.548538	-1.04964
482	HLTF	26	26	-0.0983385	0.790495	0.929235	-0.392912	0.409471	0.853369	1.24451	-1.20576	0.136077	1.28114	1.01465	0.702997	0.196033	-0.893802	0.296083	-0.290978	-0.223252	1.12236	0.0031658	0.882293	0.0987404	0.0453041	2.21627
483	ABLIM3	9	8	-0.1289	0.76896	0.919785	1.13596	-0.331999	0.663554	0.612153	1.93621	0.649577	-1.15564	0.183307	-1.54021	0.731162	0.586366	-0.100903	0.0156589	1.52925	-0.761205	0.66933	0.31822	-0.979229	1.52402	-1.20643
485	CAST	60	0	0.224831	0.496002	0.785888	0.477951	-1.1273	0.141351	-1.62654	0.366583	0.0632105	-1.39056	-0.022208	-1.26753	0.0154711	-0.737735	-0.557139	0.738586	0.532879	-0.582037	-1.07081	-0.367302	0.440255	0.120151	-0.638108
487	PPA2	1	1	-1.36329	0.00623571	0.129026	1.12533	1.01572	-0.238044	0.621747	0.415767	0.683215	0.355576	1.16437	0.0408221	-0.101756	-0.980974	-3.79034	0.81315	-0.258842	-0.401268	-0.93764	-2.24023	0.852833	-0.305318	-1.30147
490	STX3	9	9	-0.349884	0.4252	0.741733	0.184484	-0.253874	0.286671	-2.49741	2.07529	0.0907386	0.11552	0.673269	-0.960468	2.16552	-0.431915	-0.522688	0.386925	-0.512844	0.273743	-0.337123	0.0675221	0.00321778	-0.750691	0.204758
492	PACSIN3	18	18	0.0564992	0.866047	0.95765	-0.388988	0.17299	0.0157371	-2.41033	-0.130215	-0.143049	0.0511213	0.228067	-1.9123	0.278941	-0.786707	-0.698485	0.143284	-0.844895	-0.721806	-0.16109	0.494743	-0.137569	-0.653411	-0.307102
493	CHD4	82	63	0.578779	0.109687	0.41708	-0.667958	0.478848	-0.861814	-0.121638	-0.641899	-0.830677	0.775484	-1.34791	-0.00951183	-0.644631	0.862003	0.610901	-0.75176	-0.564198	0.719814	1.44388	0.690652	-1.03153	-0.846594	0.782914
494	CD276	7	7	0.323623	0.426579	0.743122	-0.870877	-0.686264	-0.789122	0.644996	1.14159	0.0180625	-0.118543	-1.06166	0.958345	0.520305	0.308687	0.0517699	1.77166	-1.42538	0.0188904	0.211218	-0.128274	2.11484	-0.370069	0.439708
495	NUMBL	5	5	0.00744241	0.974578	0.993728	-0.9421	-1.07035	-0.37687	0.170059	-0.838316	0.00798866	-0.287936	0.233438	0.487311	-0.327125	-0.801291	-0.174075	-0.00336757	-0.304567	-0.77279	-0.358596	0.107499	0.0490744	0.191719	-0.803085
500	GIT1	16	16	0.0912914	0.632158	0.862315	-0.487482	-0.22098	-0.57864	-0.341904	0.107921	-0.374947	-0.417127	-0.589763	0.332665	0.07538	-0.0971093	0.295706	-0.444938	0.278445	-0.480139	-0.283747	0.0382464	-0.77315	0.0803062	-0.195583
501	PITPNC1	5	5	-0.48164	0.222441	0.56596	0.11252	0.0648326	-0.770166	1.48239	-0.113989	0.354404	-0.409207	0.231625	2.41216	-0.202971	0.979317	-1.26408	0.526797	-0.862917	-0.776582	0.0459705	-1.01331	0.74968	0.351104	-0.390783
502	CAPNS1	15	8	-0.270691	0.400112	0.723527	0.690326	-0.471396	0.0566242	0.285244	1.41744	0.602493	-0.622471	-0.166542	0.379716	1.2669	-0.509091	-0.493674	1.4948	0.343179	-0.375486	-0.498223	-0.284074	1.0463	0.370175	-0.362482
503	DHRS7B	11	11	-0.265829	0.415534	0.735563	0.904397	1.65718	0.497897	0.338763	0.473597	0.448861	1.17614	0.824175	0.722638	0.0233649	1.95437	-0.485128	0.00199319	0.52995	-0.0101545	1.78739	-0.365941	-0.431591	1.0529	0.374929
504	NDUFA6	9	9	-0.0219707	0.963541	0.990614	2.22653	0.219222	0.400642	-0.324573	2.64125	1.77154	0.22577	0.181838	0.12181	2.03878	1.78941	0.170595	2.34743	-0.317731	1.04753	1.62941	0.291015	2.6529	-0.606287	0.278835
505	DDOST	16	16	0.017284	0.955186	0.988911	0.0602571	0.0680789	0.425059	1.21604	-0.942162	-0.588488	-0.355878	-0.415456	1.13447	-1.16032	0.0416991	-0.268124	0.861416	0.281398	-0.1188	-0.130915	-0.649298	0.610602	-0.438659	-0.574884
507	IQSEC1	1	1	-0.905112	0.0530321	0.306943	1.4808	-0.721412	2.191	-0.426439	-0.0623482	0.798323	-0.839029	1.34256	0.792274	0.0223541	-1.59679	-1.71496	0.408248	0.633733	-0.581801	-2.01174	-0.575976	0.557317	0.638062	-0.229143
511	SEMA3B	10	10	-0.964563	0.0918808	0.385847	2.30238	-0.374429	-0.631746	-1.56275	2.49232	2.77169	-0.0322413	0.191692	-1.36458	2.57476	-0.66446	-1.01194	-0.0563717	-0.347039	-0.853948	-0.6606	-0.419031	0.866411	0.487936	-0.61949
512	LIG4	11	11	-0.431568	0.114476	0.424102	0.0412392	0.566683	-0.192311	1.31193	0.488679	0.447267	0.434003	0.137325	0.809426	0.849197	0.668096	-1.10703	0.187534	0.32399	0.284904	0.558448	-1.1496	0.268336	0.498165	0.0449132
514	SNX16	3	3	-0.34534	0.230011	0.575174	0.513569	0.172357	0.311554	0.21752	-0.0505407	-0.318884	-0.247171	0.929466	0.943166	0.0715348	-0.216338	-1.62019	1.17452	0.0219192	-0.505032	-0.602458	0.343171	0.259245	0.128766	0.105572
516	GP1BA	6	6	0.33103	0.605929	0.850053	1.60494	-2.01039	0.826884	-3.36279	-0.68364	1.07584	-2.19746	-0.112645	-3.40605	-1.28146	-1.67732	-1.17672	-0.440602	1.52059	-0.231626	-1.72721	-1.73112	-0.98542	0.986088	-0.773112
517	POLR3E	14	14	-0.297049	0.328155	0.665252	0.754526	1.00962	-0.023178	0.92593	0.000307217	1.25875	1.8556	0.215871	1.79876	0.237969	0.427314	0.664321	-0.259651	0.246346	0.919896	1.17109	-0.57871	0.475131	0.642195	1.35573
518	LTBP4	22	22	-0.505666	0.127736	0.442904	0.501134	-0.169941	-0.730559	0.619174	1.56832	0.83698	-0.112927	-0.123352	-0.198533	1.34171	0.149601	-1.37263	0.591217	0.0100612	-0.354713	0.294388	-1.22217	0.407634	0.261569	-0.289615
520	BET1L	6	6	0.318242	0.489661	0.784578	-0.680734	-1.77562	0.433709	-0.178121	-2.53421	0.424522	-1.23384	-0.159311	0.054465	-1.48642	-2.56686	-0.16305	-0.0441445	0.442793	0.178065	-1.7134	-0.869654	1.31671	-0.261936	-0.271656
521	EPB41L1	36	0	-0.825039	0.0272642	0.227917	0.354559	0.432623	1.14685	-0.563336	2.2856	0.00802089	0.574967	0.772971	-0.581709	2.31444	-0.101088	-0.694376	-0.567826	0.111812	0.208549	0.378671	-0.246236	-0.884913	-0.13167	0.421668
522	IGKV6-21	1	1	-2.3152	0.0124767	0.161455	7.15812	-0.526416	-1.03111	1.62601	1.31134	6.16979	-0.147875	0.252513	1.2692	1.85293	-1.77678	-1.82344	-0.163277	0.176328	-0.69242	-1.09215	-0.641119	0.706592	-0.174368	0.263134
523	IGKV3D-20	2	2	0.266638	0.687106	0.890088	2.08844	0.588794	0.00213117	0.115915	-0.234219	3.18537	1.56039	1.17935	0.823496	0.0794214	-0.257553	-0.166014	4.39563	0.931039	0.77617	-0.0974213	-0.144368	4.98803	1.15034	0.479614
529	IGHV3-38	2	2	-0.701496	0.167477	0.501503	1.97715	-0.497553	0.896815	2.46776	1.40822	1.49475	-0.869999	2.12947	0.361548	0.973109	-0.663891	-2.07332	1.04541	0.121024	2.13051	-0.0334412	-0.301322	0.624834	1.23482	1.24168
530	IGHV5-51	4	2	-0.743779	0.221877	0.565538	4.44604	0.669361	0.996717	2.71824	2.3072	4.33129	0.522445	1.36523	4.09649	1.86632	1.66862	-0.469429	1.71716	1.54376	3.45205	1.45415	-0.243549	1.46837	1.86945	3.42096
531	IGHV2-70D	4	3	-3.06318	0.203523	0.544998	-8.596	4.6446	1.28767	2.7527	-9.69784	-2.5647	3.54267	0.00128712	3.09965	-0.450964	-11.7211	-2.81579	5.29847	-12.91	-10.1732	-2.19814	-0.848747	4.50049	-3.07751	-2.66713
532	TBXAS1	26	26	0.194329	0.473448	0.775799	-0.653447	0.400897	1.33355	0.460956	-0.607533	0.139612	1.1526	0.918737	0.0600394	0.462522	-0.103077	0.534126	0.20062	0.676653	0.683064	0.549014	-0.0321235	0.836478	0.962711	1.30376
533	IGKV1-8	3	2	-1.04026	0.165737	0.500454	1.69414	-0.0170848	0.414921	4.39813	3.69143	2.39777	0.333507	1.00994	4.00358	3.49006	-0.461367	-1.30978	1.95106	0.443247	3.85302	-0.265594	-0.50079	2.37335	1.48705	3.44357
534	IGKV1-6	3	0	0.0201894	0.969287	0.992617	2.6945	-0.606633	1.84715	1.47319	1.35743	2.48568	-1.38161	1.14099	1.49572	0.97334	-0.46336	0.526023	1.39801	1.76709	3.18294	-0.215596	0.787345	0.520416	1.57221	2.60657
536	HLA-DQB1	6	1	1.23025	0.0727359	0.349901	0.401372	1.32679	2.65245	-1.6609	-0.221205	-0.235147	-1.28378	2.77936	-1.58882	-0.825484	1.47593	0.255214	3.21453	1.90303	2.83181	-1.9276	1.06047	0.890494	2.04776	1.89548
537	C6orf203	5	5	-0.39496	0.305698	0.645981	0.694697	-0.0378557	2.24022	0.463828	0.301381	1.38794	0.69798	1.36042	-0.872716	1.29393	-0.159561	1.0288	0.944618	0.33934	1.2525	0.860187	-1.41633	1.04185	-0.429441	0.118264
538	FAM120B	18	18	0.363265	0.0965372	0.395904	0.0724098	0.0985222	-0.23415	0.96175	0.673632	-0.442851	-0.0547102	0.247151	0.789138	0.13202	1.33682	0.280016	0.539629	0.343939	0.532764	0.905471	0.240541	0.387001	0.538815	0.770567
539	FAP	11	11	0.249647	0.721309	0.903077	-1.55519	0.220077	-2.37176	-0.43789	-2.15741	-1.47124	0.334516	-2.53451	0.130054	-1.96848	-2.83479	-1.85879	2.86256	-1.25498	-1.79295	-2.76165	-1.3362	2.70982	-1.43079	-1.61757
540	RUNX2	3	3	0.131907	0.704699	0.897895	-0.00904067	-0.941671	0.602829	1.92197	0.0317722	0.670832	-0.663858	0.552414	-0.0271956	0.128165	-0.727327	0.630772	1.24067	1.03749	0.0831377	0.0663529	-0.646532	1.35164	0.737485	-0.188411
541	CDK11B	32	4	0.253153	0.390146	0.713024	-0.0567266	1.58148	-0.644922	-0.0650807	-0.188428	-0.0890559	1.51372	-0.447125	0.43204	-0.178056	1.05997	0.513579	0.414651	0.0493664	0.104285	1.23992	0.700066	0.172178	-0.0323881	0.167756
542	RANBP10	9	9	0.446653	0.0812299	0.365513	-0.859989	-0.741738	0.277118	-0.20941	-0.427447	-0.0978785	-0.805295	0.220552	-1.03201	-0.148702	0.257913	0.104593	-0.541176	-0.207771	-0.605519	-0.165633	0.0841901	0.688955	1.1647	-0.138533
545	NBEA	9	9	-0.961947	0.0691251	0.343587	-0.625247	-0.601952	0.56859	2.28562	-1.66837	-0.918754	-0.274994	-0.852685	2.7871	-1.30514	-2.46591	-1.09568	-0.459681	0.0525247	-1.29527	-1.77221	-0.917194	-0.269853	-0.837218	-1.16482
546	R3HCC1	6	6	-0.448127	0.162629	0.496231	2.26953	0.749391	1.0077	2.54763	1.84916	1.51024	0.590455	0.920701	0.611867	0.755059	0.367779	0.522494	0.688958	2.29809	0.972373	0.263513	0.0456436	0.891607	1.39478	0.885234
547	DDX3X	40	16	-0.0138098	0.971569	0.993283	-0.908862	0.864081	0.410271	1.19735	-0.606968	-0.919501	1.38367	-0.358379	1.57728	-0.379673	1.00254	0.603527	-0.627609	-0.299236	0.702504	1.42158	0.465512	-0.568476	-0.839407	0.260241
549	CHTF18	6	6	-0.0816363	0.819423	0.938595	-0.342229	0.512789	-0.0352064	1.39549	-0.840785	-0.358439	-0.0809819	-0.00516518	1.0057	-0.767762	0.897054	1.45228	-0.287056	-0.78894	0.0332841	-0.816515	0.0541806	0.717743	-0.228224	-1.36676
550	PKP4	24	24	-0.0766183	0.814968	0.936945	-1.33323	-0.882498	-1.36813	0.173732	-0.147072	-0.621712	-0.453523	-1.34998	0.336864	0.396715	-0.759659	0.419064	-0.860754	-0.370178	-1.4389	0.196382	0.347777	-1.3542	-0.635374	-1.55919
551	THEMIS	8	8	0.980404	0.14623	0.471995	0.989633	-1.04422	2.12572	-0.357487	0.807633	0.311811	-0.797644	1.1032	-1.72284	0.510983	0.0101812	4.73348	-0.170584	2.06522	0.30552	-0.0583888	3.96869	0.0467911	1.34094	-0.511014
553	CYTH2	4	4	0.837419	0.265671	0.610458	0.848584	-0.225179	2.66805	0.328462	0.43309	-0.321076	-0.899689	1.98467	0.157826	-0.856628	0.246593	3.83496	-0.38062	5.14028	0.242154	-1.17418	2.36291	-0.893772	3.07615	0.0378283
554	MYO18A	78	78	0.382838	0.216019	0.558319	-1.40881	-1.2308	-0.224164	-0.354085	-0.522248	-1.14356	-1.29635	-0.0653676	-0.245764	-0.484594	-0.18221	0.138593	-1.1184	0.784743	-1.20618	-0.381608	0.211992	-1.04474	0.746045	-1.0956
555	SHPRH	4	4	-0.50271	0.491081	0.784888	2.10641	1.25587	-0.453953	0.509799	2.05614	1.89526	0.712312	-1.75481	-1.05001	2.25856	0.453751	-0.135718	1.09649	-0.275391	2.27906	0.44418	-4.00793	3.38424	0.0435995	-0.773804
556	COBLL1	37	33	0.522974	0.132699	0.451553	0.122236	-0.417271	0.666499	-1.26521	0.235167	0.0317925	-0.342452	0.411478	-1.32356	0.44959	0.608241	1.35855	-0.527047	1.06422	-0.701538	0.611268	1.21585	0.089731	0.82397	-0.745243
557	MYO6	1	0	-2.40534	0.000104246	0.0210025	-3.6844	-1.5269	-2.5603	0.445663	-1.09183	-2.75794	-1.49676	-2.57877	1.20208	-1.54649	-5.31357	-4.61611	-4.5498	-3.49609	-4.6003	-3.76811	-3.12837	-2.83343	-3.46543	-3.87781
558	PHF6	12	12	1.21186	0.0175721	0.186772	0.570686	1.01157	-1.66182	0.37948	-0.546145	-1.49026	0.753532	-2.04612	0.433739	-1.14864	1.66593	0.759449	0.512036	0.825676	1.66677	1.91255	1.02652	-0.961728	-0.915651	1.88305
559	SPTAN1	2	1	0.8343	0.13331	0.451686	-1.95111	-2.72843	-1.13899	-3.63329	-0.105565	-2.06165	-3.22067	-1.08379	-2.87614	-0.660363	-0.911602	0.1722	-2.85774	0.211236	-2.51874	-1.2611	0.780853	-2.29275	-0.0730434	-2.36629
560	SYNJ1	26	25	0.160451	0.574004	0.831258	-0.781772	-1.07436	0.0482407	-0.0675493	-0.715604	-0.125938	-0.915561	0.568912	-0.391135	-0.111848	-0.856834	-0.0477693	-1.07027	0.723526	-0.47981	-0.478553	0.167026	-0.818109	1.02914	-0.130451
562	HLA-DQB2	1	1	-1.38221	0.0202312	0.196893	0.643398	-2.54325	-1.62896	-0.243752	-1.53702	0.921375	-2.80741	-1.20016	-0.643726	-1.18137	-3.54534	-3.92128	-0.563918	-0.969195	-3.37481	-3.04252	-2.91604	-0.723605	-1.19293	-3.79335
564	HLA-F	10	0	1.30195	0.0105623	0.150399	-0.671573	-2.20338	0.997633	-1.88397	0.781662	-0.684076	-1.97975	0.382587	-1.19121	0.361862	1.25586	1.14824	-0.498721	2.41401	-0.190758	0.451565	0.97292	-0.0317421	1.67851	-0.270634
565	DIAPH1	54	54	-0.145011	0.53455	0.808207	-0.380301	0.106209	-0.202035	-0.997225	0.0838147	-0.604832	-0.0858326	-0.4246	-1.18345	-0.167997	-0.87335	-0.0490482	-1.07387	0.164174	-0.403366	-0.825842	-0.0800474	-1.27016	-0.180412	-0.714444
566	HLA-DMB	6	6	-0.636809	0.212819	0.553873	1.58615	-0.168165	2.75612	-1.17124	0.535258	1.36496	-0.221667	1.1501	-2.42724	0.476603	-0.62686	0.067203	-0.40859	1.32344	0.0911628	-0.534191	-1.33677	-0.917617	-0.159134	0.0141463
567	HLA-A	6	0	0.868708	0.644849	0.866808	-2.97929	-3.66181	-3.64434	4.73885	-4.81355	-4.16488	-2.74128	-1.94513	4.98756	-3.71867	-2.95873	-7.17471	5.94421	5.29549	-5.4494	-3.35185	-5.2479	4.96999	3.7599	-5.04246
568	EHMT2	21	21	0.110961	0.513414	0.795812	-0.220799	0.305564	0.0889897	0.29778	-0.38725	0.10636	-0.111475	0.164551	-0.233905	0.121234	0.308467	0.43064	-0.153846	-0.18346	0.387971	-0.143049	-0.112047	-0.0546902	0.493122	0.267556
569	HSPA1B	44	26	-0.171498	0.6202	0.857208	-0.944406	-0.331251	1.23187	0.129689	-0.426126	-0.806084	-0.45853	1.04254	0.484946	-0.336238	0.999753	-0.522237	-0.840419	-0.807527	-0.246305	1.40196	-0.416973	-0.845589	-0.664529	-0.186694
570	ABHD16A	18	18	-0.166557	0.530167	0.80623	-0.555549	-0.220386	1.09314	0.805463	-0.217514	-0.151082	-0.625564	0.699378	0.556638	-0.613205	-0.0884084	-0.0938388	-0.653548	0.535471	-0.213481	-0.242767	-0.503758	-0.277061	0.761835	-0.118693
571	AGER	2	2	-2.59179	0.044919	0.281799	3.99347	0.588139	5.83595	-2.47632	4.12093	4.63436	0.515475	6.665	-3.27486	4.22099	1.13939	0.948749	-0.159227	3.13247	0.0562035	-0.0254978	-3.08643	-3.36507	2.92788	-2.66324
573	HLA-DRB4	5	5	4.11704	0.0288583	0.234472	-2.01643	-5.62104	-5.57707	-4.78274	1.47523	-3.39144	-4.26622	-4.20436	-5.57565	1.16604	9.38023	-2.70081	-2.51766	-3.08608	3.67075	9.8411	-4.23313	-2.35494	-3.20362	3.58087
574	BRD2	14	14	0.315314	0.183636	0.523081	0.726552	0.156501	0.358831	0.351042	0.501638	-0.213842	0.568654	-0.291965	-0.0845332	-0.0915354	0.44141	0.587481	0.0714234	1.19458	1.1087	0.619161	0.917127	-0.428246	-0.196798	0.819653
576	GBA	19	19	-0.256053	0.651769	0.87054	0.557039	-0.128316	1.3797	1.84408	-0.673956	0.734372	-0.277452	1.60564	1.92749	-0.488921	0.145283	-1.01326	3.52546	-1.11579	0.0901688	-0.0860801	-0.874703	2.86514	-0.0527834	0.435707
577	RASSF7	5	5	-0.555884	0.153916	0.483861	1.07776	0.512994	-1.20853	0.526533	1.88408	0.0712322	0.0800464	-0.114436	-0.345493	-0.109144	0.594333	-1.74464	0.199843	-1.65594	0.83264	-0.984689	-0.0777129	0.0348563	-0.138284	-0.244191
578	LILRB3	8	0	0.0690079	0.893379	0.967544	-0.507626	-0.879906	0.643265	-0.761755	-0.545602	-1.96143	-1.40878	1.23851	0.23358	-1.84907	-1.49085	0.316095	-0.132716	0.541623	-0.479898	-3.19684	1.60011	-1.00314	0.0874253	-1.35056
579	LAIR1	9	8	-0.346099	0.514795	0.796654	-0.906381	-1.41367	2.33513	-0.562178	0.838349	-0.717332	-1.701	1.67493	-0.210681	1.33609	-2.16252	0.701542	-0.55979	0.92163	-0.486736	-1.77334	0.75271	-0.191673	0.418129	-0.407684
580	LILRB3	1	0	0.319672	0.702962	0.897091	-0.64716	-0.348615	-1.30116	0.837494	-1.71905	-0.910682	0.785536	1.1712	1.72508	-0.874429	-0.991754	-3.58414	3.36015	2.02824	-2.39567	-0.419467	-0.450683	3.95996	2.16785	-1.75954
582	IGHA2	4	1	-1.30028	0.0318623	0.241278	3.2574	2.23121	1.3491	0.258103	4.62458	2.65751	1.45748	1.45686	0.461184	3.61235	-0.308933	-0.589475	1.92534	0.0585984	2.80614	-0.216672	-0.375599	1.26132	1.47332	2.3289
583	TRBC2	3	3	0.651893	0.0698871	0.345336	-0.537569	-1.48911	0.316799	-1.14853	-0.100652	0.287622	-0.831941	0.90212	-1.17019	0.411695	-0.421507	0.931586	0.982167	0.83356	-0.858574	-0.138038	0.975989	0.0392335	1.08392	-0.269168
584	NLRP2	10	7	1.15938	0.0976724	0.399451	-2.14123	-0.75324	-2.17457	-2.60013	0.2077	-1.88873	-1.05288	-1.96542	-2.94222	-0.467707	1.43629	-1.85359	2.04602	-1.6096	-1.91065	1.41314	-2.78517	2.52718	-1.38156	-2.06664
585	HLA-DRA	11	10	0.653889	0.483996	0.782376	0.493073	-2.77173	0.846512	-3.41159	0.00817759	-0.0940063	-5.10907	-2.74846	-5.08881	-3.06817	1.89937	-1.13767	-1.0662	-0.219355	-0.733932	1.47619	-3.68847	-3.93767	-4.00533	-2.99213
587	MAPT	8	8	-1.50984	0.00505129	0.113901	-1.17508	-0.429828	2.40685	-0.784489	-1.309	-0.804921	0.317672	2.33894	-0.192922	-0.582059	-0.996094	-2.78042	-1.54743	-0.82888	-2.94271	-1.2868	-1.10836	-0.446828	-1.02779	-2.34794
588	LILRA3	2	2	0.483624	0.206585	0.54746	0.818581	-0.791646	-0.43426	-2.74566	-0.276698	1.04236	-0.0288299	-0.810796	-1.26376	-0.0292176	-0.370827	-0.877936	0.31037	0.1409	0.657116	-0.365605	-0.37447	0.463158	0.0203735	0.713238
590	OCLN	12	12	-0.880653	0.0841698	0.371462	-1.93169	-2.12838	-0.715029	-3.68028	-0.714087	-1.98368	-2.64201	-0.671938	-3.33564	-0.386882	-2.00673	-3.15442	-3.0681	-0.926282	-3.28513	-2.20664	-3.62393	-3.83217	-1.01913	-3.87363
591	MARVELD2	4	4	0.274187	0.343295	0.678083	-2.00843	-1.46969	-0.464736	-1.86748	-1.13461	-1.60662	-1.31146	-0.72489	-2.11575	-1.04939	-0.74799	-0.111584	-2.37065	-0.874243	-1.56148	-1.10352	-0.85927	-1.77746	-0.371264	-1.23373
592	LILRB2	9	6	1.06018	0.00756991	0.135909	-0.35241	0.263313	-1.01078	-3.02882	-0.0859918	-0.278126	-0.368394	-0.141854	-1.26164	0.0859014	0.513433	-0.629907	1.40675	0.864875	0.528279	-0.187596	0.162763	1.03181	0.813807	-0.0812045
593	MUC6	13	13	-2.5567	0.0787441	0.361448	1.04478	-0.200607	1.12842	1.71003	10.7027	1.52826	-0.125912	1.10666	3.09006	13.1545	-0.526944	0.89445	0.197183	1.63651	1.06676	0.0162857	0.401048	0.907946	1.98947	0.989189
594	PRB3	4	4	1.78987	0.158253	0.490524	-2.18264	-4.21282	-4.80631	-2.74384	-1.37409	-1.53067	-2.99353	-2.80182	-2.23646	-1.29169	4.73138	-3.66483	-1.23603	-2.31209	-2.59862	7.69185	-5.6253	-0.841372	-1.58955	-2.83056
596	LILRB4	8	0	1.40346	0.0320722	0.242025	-1.50023	-2.12008	1.04934	-1.54419	-0.763223	-2.27816	-2.74606	0.686099	-1.57914	-1.44823	-2.09825	1.89176	0.747991	-0.825782	1.49861	-2.08917	1.99386	0.912034	-1.5232	1.28292
597	MUC4	21	21	-2.57995	2.63977e-05	0.0124247	1.6279	3.16354	2.42065	1.02364	2.89506	1.46602	2.81567	2.19066	0.847757	2.29464	-2.39805	-2.54364	0.412817	0.20754	0.415916	-1.80344	-1.45072	0.378762	1.18306	0.543792
598	KANSL1	9	9	0.00426473	0.988744	0.996558	0.160447	-0.168779	0.684636	0.528361	-0.0248162	-0.464308	0.474977	0.291398	0.881117	-0.264159	-0.653094	0.309365	-0.33968	0.702727	-0.360007	0.136578	1.63332	-0.601035	1.44826	-0.134921
599	SLC12A7	21	19	-0.0640784	0.849479	0.951348	-0.0569305	1.10951	0.957026	0.642259	-0.610093	-0.820575	1.45802	0.544034	0.344612	-1.06336	0.114065	0.90789	0.158219	0.595674	-0.600559	0.630014	1.04395	-0.00595238	-0.188222	-0.791373
600	ARHGAP27	16	3	0.189162	0.510809	0.79559	-0.131288	-0.414705	0.540673	-0.58999	0.60606	0.308532	-0.373884	0.801902	-0.497784	0.900577	0.0498224	0.663557	-0.248908	1.23513	-0.262864	-0.197957	0.243668	-0.117323	1.55371	0.122877
601	SCRIB	59	49	0.00681005	0.98016	0.994977	-0.229166	-0.124188	-0.573951	0.821941	-0.141546	-0.064808	-0.076057	-0.471648	0.880869	-0.0457082	1.09701	-0.0311242	-0.515775	-0.270312	-0.576322	1.30737	-0.00572866	-0.379479	-0.268728	-0.313073
602	LILRB5	9	0	-0.0462716	0.920882	0.978089	1.75821	-0.234314	2.6624	0.250676	1.43194	-0.0612609	-0.87034	1.56197	-0.731843	0.0830442	-0.991046	-0.336875	1.08915	1.58254	2.09427	-0.205488	0.123121	0.619255	0.302324	1.11053
603	HLA-G	2	2	0.623673	0.0573006	0.317186	-1.26218	-0.881989	0.354863	-0.20464	0.524139	-0.843988	-0.565062	0.43136	-0.274963	0.682835	0.322437	-0.0124194	1.43634	0.579558	-0.592896	0.202977	0.347371	1.42213	0.911593	-0.419993
604	C4A	2	1	0.143502	0.776102	0.922898	1.49433	1.3992	2.02125	0.801878	-0.282021	1.20871	1.47287	4.17836	0.18958	0.21474	1.01244	0.0837319	0.677437	2.17299	1.80737	0.851882	1.10083	0.846834	3.96816	1.61223
606	RAD17	7	7	-0.0838358	0.689285	0.890971	-0.728504	-0.145065	-0.488759	-0.0228018	-0.0595918	-0.200965	-0.807418	-0.489383	-0.752718	0.0234506	-0.77417	-0.989874	-0.360722	-0.347085	-0.400051	-1.03102	-0.766919	0.362758	0.0833193	-0.286347
607	CYFIP1	1	1	-1.0212	0.490681	0.784888	2.29963	-3.89286	4.45762	-3.18918	-1.953	3.21908	-3.74895	3.97286	-5.01921	-0.167648	-3.9349	-3.59131	-2.43602	-1.45514	4.44658	-3.99737	-4.50411	-2.5229	-1.21706	4.97853
608	SDCCAG8	3	3	-0.0962749	0.782105	0.926816	-2.66372	-2.38962	-1.40192	-0.0236854	-2.05303	-1.54307	-1.30225	0.0442778	-0.82032	-1.27952	-1.56173	-0.800758	-2.01416	-0.95603	-2.28875	-1.90604	-1.44764	-0.544692	-0.845173	-2.03063
609	MUC2	28	28	-2.88105	0.173718	0.509345	0.372443	-0.445632	14.4121	0.965627	-0.297956	0.449902	-1.13825	16.5127	-4.81757	0.240003	-0.959106	-0.557166	0.30155	0.772191	-0.133772	-1.4532	-0.949	0.199191	0.522805	-0.300709
610	KIF26B	3	3	1.59722	0.127069	0.442904	-0.252065	-1.20975	-0.461999	0.818281	-0.759148	-5.27913	-0.316079	-1.26065	-2.94966	-8.50542	-2.74662	-0.118449	-1.3456	0.566314	-1.43925	-3.08238	1.68523	0.25668	-1.00728	3.02794
611	RBFOX2	7	3	-0.015912	0.96012	0.989712	0.41077	-0.141603	-0.803174	0.62515	0.0738257	0.437337	-0.0904863	-0.279451	1.46184	0.264814	0.145598	0.199615	0.95718	-0.974899	0.81716	0.0271531	0.0424761	1.12174	-1.19407	0.65795
612		4	4	-3.18049	0.00683088	0.134202	0.484151	0.331671	6.20412	8.25172	2.2059	1.28923	0.178225	5.90184	8.4187	1.71688	-1.4716	-1.20899	2.42451	-0.00794056	0.298695	-0.259504	-1.32406	1.7526	1.55513	1.41872
614	NAIP	18	18	0.305629	0.436345	0.748933	-0.997907	-0.627588	1.77341	-0.794184	-0.942133	0.24177	-0.27044	1.60508	0.640312	-0.0808111	-0.331311	0.514711	-0.83258	-0.0913956	0.93866	0.206249	1.08287	-0.224519	0.890304	1.45081
616	PUF60	1	1	-0.509882	0.0851609	0.372157	0.831592	0.670919	-0.567987	1.01972	0.252398	-0.103445	0.0879413	-0.325954	0.0191897	0.295856	0.951314	-0.987189	-0.295676	-1.12474	0.204403	0.180964	-1.13651	-0.0460513	0.122668	-0.787773
619	PHRF1	18	17	0.102933	0.566204	0.826127	-0.966632	-0.420312	-1.0547	-0.672154	-0.248436	-1.11951	-0.212381	-0.984547	-0.649177	-0.367033	-0.793312	-0.235899	-0.406814	-0.383491	-0.742413	-0.897821	-0.478055	-0.320401	-0.717179	-0.690172
620	CRYBG1	44	44	1.25518	0.00458891	0.108386	-0.784805	-1.82374	0.351656	-1.52907	-0.768129	-1.07284	-1.92774	0.470014	-2.16391	-0.966529	0.829855	1.78479	-0.301398	-0.324129	-0.586876	0.642394	1.59872	-0.173027	-0.345725	-0.787885
621	IGHV3-64D	1	1	-0.550073	0.248912	0.592926	3.1195	2.28931	0.904517	2.22473	0.82342	3.63075	2.68622	1.34967	3.49305	1.01434	0.414963	0.0333918	1.67543	2.40164	2.64237	0.512142	0.960468	1.60088	2.99527	2.79822
624	LIMS4	2	0	-0.841152	0.158289	0.490524	-0.200428	-1.18251	-1.29125	0.349992	0.994305	-0.799658	-2.85762	0.573522	-0.349137	-0.70306	-0.873952	-0.767645	-0.543081	0.192203	-1.81324	-3.51801	-0.947592	-2.31278	0.859998	-4.15325
625	PON2	12	12	0.132961	0.694872	0.893149	0.769781	1.69047	0.059174	-0.828299	-0.238396	0.695966	1.67987	-0.0549364	-0.664041	-0.566557	0.190006	-0.0231215	1.04568	0.995953	0.0302777	0.254212	-0.336449	0.798301	1.01101	-0.0932433
626	CELF2	10	10	0.211085	0.505328	0.793453	0.703555	-0.062417	-0.193532	-1.67685	0.426709	0.712945	0.0690373	-0.0479082	-1.68309	0.576077	0.602781	-0.204073	-0.485111	0.293494	0.11249	0.583828	-0.110292	-0.489716	0.252693	0.379281
627	WDR81	38	38	-0.188454	0.42333	0.740932	0.367694	0.0832263	1.35902	0.401548	0.0668611	0.564035	0.0009788	1.13816	0.0116833	0.646949	0.496106	0.153334	-0.145536	1.12606	0.0392579	0.364709	0.124238	-0.150824	0.921974	-0.173695
628	PLIN4	6	6	0.624152	0.487736	0.784029	-3.57672	-5.03049	-4.93389	-0.416639	-2.2332	-4.31919	-6.64333	-4.72797	0.925774	-1.80651	-2.78914	-5.24775	-3.10738	0.167617	-3.03743	-2.38277	-4.5923	-3.62291	0.763	-2.67159
629	ARL6	3	3	0.490632	0.195239	0.537494	1.12657	-0.974151	-0.0456606	0.165723	1.17557	0.862225	-1.1081	0.138832	-1.05805	1.37441	1.47449	0.28657	0.0796151	0.908488	1.17456	1.15898	-0.751827	0.26422	1.17635	0.792244
630	IGHV5-10-1	2	2	0.812715	0.548822	0.81515	5.41665	0.469473	-1.82253	1.60622	-3.21399	5.84271	1.2146	-1.78449	2.26426	-3.07689	2.97565	2.16912	1.47881	-4.01326	4.49811	3.62859	2.18223	1.6672	-4.36456	4.82125
631	PUF60	28	1	0.119748	0.712033	0.901046	0.50403	1.12456	-0.211034	0.421505	-0.07835	0.456349	1.4007	-0.399307	1.39912	-0.174614	1.00295	0.08575	0.467861	-0.609886	1.25429	1.42505	0.727171	0.497785	-0.5782	1.36767
632	NHSL2	22	22	0.292868	0.266511	0.611201	0.84851	-0.403489	0.156456	0.248394	0.00547995	0.496432	-0.48498	0.253033	0.0285569	0.655971	0.723029	0.400298	0.0803683	1.48033	0.0542088	0.729145	-0.25482	0.107738	1.52788	-0.115142
633		1	1	-2.40873	0.0623392	0.328743	0.752393	-2.28066	3.81691	3.02035	6.50779	0.506902	-2.53209	2.99288	1.02548	7.79781	1.35151	-3.92306	3.41255	-1.28856	-1.02292	1.13381	-3.6762	2.80001	-0.398504	-0.868196
634	PRSS2	3	2	-2.29036	0.160624	0.493771	2.93046	-0.658394	3.3426	2.40816	10.6505	4.80004	1.72968	5.76512	6.49773	16.0839	0.332555	3.52657	-0.095066	2.27029	2.08576	2.12633	7.16657	2.65863	6.14215	4.43236
635	LIME1	4	1	-0.871843	0.219294	0.561957	0.854898	-0.785755	-0.0515006	1.01446	1.14638	1.69988	0.770938	-3.71052	0.744868	3.80287	-1.35931	-1.7348	0.966092	-1.51201	0.228129	0.253669	-1.44249	1.75067	-1.45624	1.07438
636	CENPV	1	1	-0.224231	0.604415	0.849747	-0.21742	1.55693	0.994974	0.0824355	-0.645695	-0.962756	-1.05699	-0.0786976	-1.15234	-1.74118	-1.51743	0.717356	-0.402746	0.266098	-0.311947	-2.50819	-0.0619226	-0.971924	0.222133	-0.894489
639	MEF2C	3	3	-0.654598	0.405841	0.728542	0.247744	-0.574627	1.98022	1.0761	0.0387181	-1.65045	-1.748	0.633164	1.11708	-1.19396	-0.224859	0.415026	-0.380029	2.71581	-0.106003	-2.07065	-3.52614	-0.211094	1.67784	-4.9099
640	TPM1	4	3	0.501081	0.69103	0.89148	-2.36126	-1.45764	-3.59957	3.13572	-1.20841	-2.49386	-1.37427	-11.4051	4.30741	-1.50316	-0.230208	-1.66176	-1.24645	-0.741608	-1.94187	-0.562421	-1.67017	-1.49392	-1.23159	-2.1694
641	PROS1	19	19	-0.294387	0.509592	0.794696	0.916831	-0.69311	0.369723	0.864342	2.35442	0.683191	-0.581765	1.88918	1.48667	1.56536	1.00833	-0.951356	-0.567185	1.35829	0.858465	0.454176	0.239262	-0.239165	2.59229	1.15787
643	CCDC149	4	4	-0.701121	0.177454	0.515558	2.34675	1.50701	-0.787526	0.37679	2.34509	0.845957	0.338042	1.48796	0.266648	1.05019	-0.0569686	-0.835464	1.95005	-0.723547	3.00166	-0.777669	-0.905407	1.0352	-0.482554	0.560399
644	SH3D19	16	1	-0.978073	0.0179693	0.188366	0.789632	0.521993	-0.556044	1.31178	0.882824	0.279633	-0.00973417	0.386671	1.76614	0.1864	0.0280256	-2.01166	-0.0359553	1.05454	-1.50371	-0.134984	-1.0166	-0.662238	1.15407	-1.09293
645	SORBS1	1	1	-1.66348	0.0454328	0.283059	1.58838	-0.937439	2.11598	3.78085	2.61901	0.923831	-1.42225	0.573032	3.77654	0.625223	0.940551	-2.50779	-2.07305	3.32186	-0.0652438	-0.425846	-0.655189	-2.30966	2.26305	-1.4803
647	ATRIP	3	3	0.139892	0.702366	0.897091	0.150599	1.34771	-0.128752	0.197597	-0.176424	0.131899	1.4456	-0.966839	0.0849413	0.275436	0.668264	-0.386255	1.37165	-0.869071	1.42387	0.590737	-0.764678	1.48713	-0.40629	0.645335
648	EIF4G3	42	41	-0.260615	0.450261	0.759767	-0.443826	-0.203066	-0.979185	1.88509	-0.906459	-0.279326	0.0586572	-0.517851	1.71636	-0.465126	-0.904459	-0.425155	0.20626	-0.196891	-0.602731	-0.689581	0.106997	0.153376	-0.0416656	-0.347035
649	PCLAF	5	5	0.453786	0.503721	0.791969	0.56921	0.881006	-0.399832	1.08501	-0.898136	-0.86971	0.707555	-1.05973	1.78906	-1.51996	-0.341699	2.09237	0.347511	-1.33436	2.83109	-1.05159	2.63463	-0.867246	-2.32016	2.83179
651	DNM1	14	1	0.28484	0.378971	0.703566	-0.225301	-0.326912	-0.412756	0.971307	-0.593866	-0.599442	-0.69404	-0.456882	0.745495	-0.587925	-1.03291	0.323573	0.785675	0.811753	-0.15927	-1.58673	0.633589	0.553582	0.3675	-0.0286835
652	WDR45	8	4	0.0221111	0.908825	0.972784	0.330299	-0.1409	0.530572	0.487717	0.164691	0.525038	0.202279	1.37223	0.393075	0.405433	0.540522	0.140752	0.433025	0.566092	0.298317	1.01816	0.375404	0.185323	0.772662	0.161295
653	SHANK3	27	27	-0.0312577	0.932016	0.981717	1.53769	0.0567646	1.46728	-0.263739	1.13825	1.33856	0.0804927	1.68923	-0.523927	0.758808	0.621408	0.574092	0.0526069	2.10288	0.166619	0.463245	0.408199	0.106009	2.30476	0.167017
654	ERVK3-1	3	3	-0.335469	0.31207	0.650517	0.831804	-0.160288	1.17376	1.23729	0.182908	1.04893	-0.371167	1.17015	0.150699	0.120567	-0.854031	-0.633288	0.89382	-0.0404801	1.29682	-0.513313	-0.508303	0.352928	1.1567	0.879094
655	CSNK1G1	3	3	0.00218928	0.994691	0.998741	-0.63743	-0.217181	-1.49049	-1.97688	-0.447597	-0.700613	-0.70139	-1.05991	-0.804044	-0.123501	-1.29862	-0.824731	0.612893	-2.3697	-1.14985	0.0896682	-0.660342	-1.50726	-0.866143	-0.16306
656	CD99L2	4	4	-0.0473529	0.884074	0.96387	1.26739	-0.390569	2.28213	0.611629	1.1456	0.673969	-0.503402	0.949044	0.107748	0.728007	1.38987	0.650205	1.16296	1.22627	-0.174491	0.743549	0.0719795	0.797367	0.807909	-0.277595
659	DIP2C	10	9	-0.153564	0.785186	0.928295	-2.10025	-1.54702	-0.972526	0.304299	-1.00764	0.724581	1.09253	3.31794	0.863179	-0.297102	0.783553	-0.189105	-1.25447	-0.377564	-2.16348	0.173325	0.500093	-0.2702	0.939544	0.700653
660	SYTL2	25	13	-1.43762	0.0977393	0.399451	-0.0651028	-1.38796	-0.987562	-0.396015	5.53504	-0.40696	-1.8058	-0.470474	-1.29809	5.61893	-1.57164	-1.09932	-0.604491	-0.357752	-1.18671	-1.71612	-1.54626	-0.511358	-0.290125	-1.15643
663	PRG4	14	14	-1.52027	0.0226127	0.209476	4.02553	0.875358	-0.498896	-0.634574	3.56047	3.84433	0.689099	0.131043	0.0807005	3.32302	-0.315993	-0.354679	-0.907168	1.20721	-0.161447	-0.366711	0.463069	-0.675961	1.5633	-0.258264
664	DENND4A	15	15	0.926193	0.0191842	0.193431	-0.57684	-1.0147	0.207582	0.0305245	-0.0390749	-0.147458	-0.84402	0.533838	-0.0962008	-0.00243129	0.790973	2.70332	-0.819103	0.780157	-0.273114	0.659249	2.19688	0.0887321	1.05254	0.133527
666	CMTR2	4	4	-1.1	0.0412497	0.273018	-0.0387703	1.22116	-1.78497	1.35256	1.25052	-1.65811	-1.1832	-0.327557	-0.871782	0.438143	-1.14725	-3.53109	0.916952	-1.43174	-1.6657	0.14478	-1.17541	-1.54657	-1.5601	-1.60587
667	EXOC6B	27	23	0.229978	0.428531	0.744633	-0.617298	-0.023074	-0.569869	0.109171	0.767827	-0.424981	-0.255092	-0.399804	0.241822	0.975725	1.04046	0.729757	-0.808113	0.477521	-0.00430501	0.620051	0.819289	-0.990946	0.174267	0.0462211
668	FGGY	8	8	-0.810962	0.015876	0.179795	1.05172	0.638738	1.0058	0.897578	1.52168	1.6872	0.459246	1.61594	0.89529	1.4474	0.138072	-0.220127	-0.409257	0.838623	0.769998	0.197356	-0.98867	-0.286423	1.97351	1.09789
669	NBDY	3	3	-1.28677	0.0890968	0.378789	-0.492356	5.77162	-1.66248	-0.1553	2.73979	0.729446	-0.708425	0.714514	1.75282	0.295277	-2.02118	2.11151	-0.668985	-1.67268	-0.611495	-0.477838	-1.11211	0.773284	-0.488097	0.284831
670	PHF14	16	4	0.0101038	0.973278	0.993728	-1.03351	0.0795384	-0.696843	0.393787	-0.586665	-1.12522	0.553447	-0.900906	0.266557	-0.605039	-0.326843	0.377116	-0.847022	-0.845972	-0.299667	-0.361103	1.14101	-1.0952	-0.904939	-0.391205
671	MICU1	13	7	-1.61159	0.00448132	0.107966	-0.641559	3.36973	0.57783	-0.168244	0.191959	-0.570093	3.98605	0.173171	-0.208914	0.444669	-1.41911	-1.68515	-0.989842	-0.0820287	-0.897801	-1.14009	-1.00959	-0.629722	-0.505999	-0.601948
672	ELF1	17	16	0.299048	0.152456	0.481872	-0.297558	-0.210442	-0.167719	-0.590182	-0.228943	0.153872	-0.381501	0.357546	-0.024022	0.0372579	-0.0585947	0.320765	-0.702372	0.127882	0.211982	-0.072882	0.483545	-0.151705	0.978325	0.501838
673	MMP24OS	3	3	-0.776629	0.127217	0.442904	2.15869	0.101444	1.76461	1.9964	1.57827	-0.100933	-1.29065	0.755561	-0.5795	-0.129049	-1.35429	0.152915	1.0326	1.99357	-0.720513	-1.57477	0.130062	-0.287699	0.0605832	-0.943902
674	SPATA20	19	19	0.135886	0.759104	0.916153	-0.16131	-0.285958	-0.358567	1.89518	-2.31983	0.198856	-0.191564	-0.0211967	2.04562	-1.65499	0.165	0.664515	-0.393434	-0.0779112	-0.707019	0.407462	0.836894	-0.144175	0.303114	-0.549335
675	GATAD2B	21	21	0.168383	0.494366	0.785805	-0.531921	0.29276	-0.312601	-0.237673	-0.674606	-0.472419	0.188041	0.0625042	0.223741	-0.229142	0.525007	0.826176	-0.850955	-0.370217	-0.252883	0.263906	0.958846	-0.644699	-0.261794	-0.200873
679	STK19	3	3	-0.564132	0.168516	0.502509	1.922	1.89906	0.924505	1.4304	1.58759	2.22718	1.90758	0.283152	0.950527	1.52777	1.7046	-1.01583	1.50668	1.47454	0.935894	1.75502	-1.39144	1.51716	1.40767	1.12416
680	HLA-DPB1	1	0	-0.228332	0.915713	0.976158	3.20314	-2.34684	2.31834	0.935151	15.3389	1.28998	-1.80631	1.75616	-0.276646	14.7508	0.398631	2.72301	9.53611	6.03727	1.83573	-0.998587	1.87523	8.83606	2.80093	-0.165047
681	HLA-DPA1	3	3	-0.118562	0.772641	0.921305	0.50531	-0.998054	-1.52382	-2.77527	-0.602165	-0.299311	-2.29867	-2.1024	-1.09982	-1.02064	-1.8561	-3.12184	-0.791584	-1.43385	-0.0811947	-1.59724	-1.27345	-1.99466	-0.52781	-0.722725
682	HLA-C	1	0	-2.53465	0.0332409	0.245678	1.20095	3.7873	4.7046	1.25719	0.101134	-0.469247	7.33599	6.14467	0.842298	-1.4392	1.38012	-1.08014	-0.0398754	0.406613	-0.717767	4.44555	-4.61332	1.11353	-0.682455	-2.09309
683	HLA-A	2	0	2.09184	0.0444135	0.280031	1.22181	-2.71526	1.4056	-2.634	-1.95491	0.708812	-2.10954	0.579269	-2.18281	-1.15014	-3.51504	5.14487	0.397831	3.72928	1.22171	-2.59258	4.31319	-0.41746	2.93386	0.871572
684	HLA-C	1	0	-0.640417	0.468822	0.772685	0.269988	-3.35268	-0.662158	-2.44106	-2.61846	1.90842	-2.16664	1.38074	3.39805	-1.55036	-2.56483	-3.67239	1.6162	-2.07272	-2.51503	-0.926057	-2.96235	2.00807	-0.310781	-0.83844
686	HLA-DMA	4	4	-0.654695	0.323508	0.66134	1.80194	0.686673	2.92239	-3.16058	0.998376	0.781173	-0.0757067	0.277997	-3.95473	-0.39427	-0.00214088	-0.398295	-0.626731	-0.611332	0.298318	-0.448226	-1.5164	-1.27616	-1.27052	-0.812194
687	HLA-C	3	0	1.83419	0.0481331	0.291938	-0.872575	-5.80949	-2.00984	-1.55762	-4.11828	1.10621	-3.61817	-1.80764	-0.854052	-2.40608	-0.748987	-4.61472	2.47489	-0.202441	-0.764324	0.579222	-3.3601	2.42775	0.769825	-0.166748
688	HLA-DQB1	1	1	3.14196	0.0303251	0.238965	-6.18449	-7.2062	-5.18679	-9.30004	-5.66638	-4.98337	-5.49109	-5.83564	-6.90108	-4.48835	3.64068	-6.81547	-5.28098	-7.60774	-0.811815	3.87074	-7.13785	-4.17714	-5.863	0.358792
689	TAP1	19	19	1.57575	0.00223778	0.0775769	-1.30986	-1.68728	0.53806	-1.6023	-1.46469	-1.00645	-1.35212	0.18204	-1.48645	-0.957951	1.00658	2.06199	-0.777319	1.35874	-1.13388	1.51206	2.07775	-0.676652	1.04796	-0.866784
690	MUCL3	7	7	-3.11006	0.016686	0.182512	0.562433	-0.271719	2.82599	-0.511954	7.70545	0.473731	0.990932	4.97268	-0.729819	10.9215	-1.86872	-0.204382	0.339003	-1.51946	-0.841726	-1.51144	-0.00788064	1.27316	-0.0203936	0.200421
691	TNXB	1	1	-0.664031	0.187723	0.527647	0.121337	0.730333	0.823449	-3.00658	0.860492	0.705048	1.71844	0.139682	-1.0567	0.362317	-1.91838	-0.0920176	0.453924	-0.489063	0.307848	-1.96717	-0.450942	0.113383	-1.50774	0.307671
692	C19orf70	4	4	-0.286922	0.427372	0.743777	1.9773	0.785225	1.28441	-0.419283	1.5043	1.11635	0.438746	1.37355	-0.139513	0.727281	1.92956	-0.457625	0.700921	-0.0074833	1.1985	1.6027	-0.031492	0.31952	-0.520587	1.04512
693	HLA-DPB1	11	4	0.724775	0.430954	0.746028	-1.55124	2.99516	-1.88174	-0.0562359	-1.93934	-0.857782	1.33191	-1.00178	0.300236	-0.935635	-2.47595	-2.07817	-1.52398	3.68915	3.99066	-1.6394	-0.996387	-1.1007	3.16641	2.61966
694	HLA-DRB3	4	3	-0.248071	0.861069	0.955747	-3.55469	4.07143	-3.9646	-0.246126	-4.32527	-2.97785	4.2844	-3.71959	1.58397	-2.31161	-4.96151	-3.89304	2.04763	-2.73655	3.12332	-4.91803	-3.98268	1.7339	-3.21167	3.15798
695	SELENOP	6	6	-0.244773	0.589245	0.840334	2.08965	0.750899	1.14551	-0.182086	2.50131	1.55692	0.44519	0.393056	-0.0820915	2.54029	2.07588	0.218429	0.481856	2.31607	0.884033	1.9723	-0.772399	-0.179463	1.53374	0.180473
696	AMT	7	7	0.282756	0.497016	0.786439	-3.25758	-4.5275	-2.82472	-5.14442	-2.84798	-3.00284	-3.9795	-1.04339	-4.62537	-3.03911	-3.64221	-3.80744	-3.3368	-2.24048	-3.38641	-3.43259	-3.08371	-3.50167	-1.90794	-3.12559
698	FTO	25	25	-0.0102181	0.96858	0.992617	0.871476	0.92128	-0.600325	0.298258	0.0349842	0.688564	0.876726	0.00357215	0.701148	0.095462	0.435549	-0.652297	0.656074	-0.270409	0.9498	0.647803	-0.183369	0.816973	0.343032	1.04581
699	ALDH7A1	27	27	-0.48711	0.370433	0.697875	0.835079	-0.67275	-0.725647	-1.12759	0.426368	0.819874	-0.755086	-1.20788	-0.279293	0.273278	1.44489	-2.90416	0.390057	-0.969161	-1.47873	1.49923	-2.97514	0.238334	-1.15631	-1.37375
700	RASSF5	9	9	0.646389	0.0425965	0.276417	0.463835	1.2648	-0.390892	-1.05624	0.132442	0.242901	0.399665	-0.915714	-1.83318	-0.180111	0.767806	0.439258	0.639305	0.627608	0.507937	0.621325	-0.116971	0.325283	0.321809	0.45804
702	ADSL	20	20	0.21994	0.306395	0.646689	1.1614	0.979617	0.477902	1.00946	0.385191	1.03353	0.530966	0.804723	1.91285	0.138197	1.20231	0.843085	1.01499	1.43179	1.36046	0.589212	0.96796	0.821147	1.28631	1.11598
704	RAB11FIP5	24	24	-0.535098	0.0304566	0.238965	0.39425	0.516057	-0.254382	0.947225	0.54861	0.224208	-0.157692	0.950683	0.541416	0.67874	-0.131284	-0.493825	0.564408	-0.115255	-1.01553	-0.0236774	-0.320035	0.402714	0.623752	-0.453134
706	ASAH1	30	30	-3.09086	5.17551e-05	0.0148394	3.28736	2.91714	5.53049	0.763874	0.237677	3.37062	3.39805	5.20703	1.74439	0.310425	-1.65469	-1.66899	-0.204269	0.185333	0.187166	-0.984331	-0.70629	-0.224675	0.543872	0.38535
708	BTBD8	3	3	-1.93952	0.0243542	0.218699	-1.14584	-0.0455726	0.848647	1.32327	0.397942	-1.85499	-1.90663	3.71327	4.86775	-1.39333	-1.78571	-3.53968	-0.48036	0.772061	-1.79251	-3.22659	-1.9017	-1.2021	0.503282	-1.93741
709	LRMP	15	14	0.938393	0.332238	0.668444	2.39214	-1.20213	0.899508	-1.36465	1.19736	3.87724	-2.52542	-0.411975	-3.78827	1.56907	1.81166	0.0191566	-0.366585	3.44675	2.38849	1.91741	-2.90118	-1.82052	1.82847	3.70315
710	NFIB	11	10	-0.605473	0.0689974	0.343587	0.728516	0.367468	-0.141923	0.837064	1.12003	0.363499	0.389178	-0.995377	0.00181903	0.856308	0.746214	-0.43729	-0.562083	0.856476	-0.735151	0.551856	-1.27021	-0.724424	0.166289	-1.11982
711	KIF1BP	14	14	-0.374431	0.528183	0.804713	-0.709174	3.86652	-1.13162	-0.655009	-0.58248	0.272969	4.08827	0.155856	-0.170248	-0.00985542	-0.401349	0.623975	0.162248	-0.925866	-0.347192	0.268735	0.757521	0.130423	0.624169	0.488256
712	RALGAPA1	37	36	-0.769615	0.00845453	0.140041	-0.0627971	0.525112	0.0952784	1.83206	0.0762127	-0.0541831	0.351645	0.173806	1.77997	0.0788551	-0.609026	-0.544738	-0.0319388	0.228604	-0.563187	-0.621865	-0.434902	-0.139353	0.222658	-0.406445
713	PLEKHA6	17	17	-2.00858	0.000113774	0.021162	-0.00815268	0.46181	-0.136813	0.642093	2.54277	0.932415	0.892832	0.387651	1.41108	2.79081	-0.131457	-2.01547	-1.302	-0.843723	-1.45171	-0.131215	-2.67172	-0.928095	0.6663	-1.36026
714	RBMS3	2	2	-0.848043	0.254284	0.599325	-0.0893111	-0.666758	-0.867954	-0.651946	0.427675	3.29092	-3.6413	0.832856	2.0285	-1.75112	0.00331282	-0.749345	-0.52514	0.590319	-0.143424	-2.02139	-1.5531	-2.06537	0.944359	-4.04909
715	EFR3A	22	22	0.397508	0.0870107	0.375545	-0.458257	-0.416836	-0.126066	-0.361668	0.607996	0.23293	-0.00995641	0.579202	-0.151595	0.742457	0.547055	0.568036	0.153835	0.421673	-0.296251	0.818885	0.826355	0.436778	1.13552	0.00139424
716	ZEB2	7	7	0.300295	0.23119	0.576049	-0.686154	-0.674126	-0.00433737	-0.158551	-0.137785	-0.137436	-0.254461	0.730334	0.203473	-0.00066953	-0.0216261	0.281134	-0.809452	0.941298	-0.124139	-0.108723	0.545817	-0.00130527	1.19806	-0.0178269
717	RAP1GAP2	9	9	-0.505053	0.0559044	0.313589	0.621638	1.16149	1.01302	0.93022	1.70524	0.830731	0.644852	1.21804	1.56019	1.71432	0.0306129	1.05095	0.542875	1.04468	0.351929	-0.31411	1.14037	0.242352	1.7425	0.517034
718	KIF21A	31	27	0.274241	0.274376	0.619689	-0.155533	-0.578541	-1.09738	-0.43794	-0.12585	-0.110833	-0.196394	-0.868165	-0.716842	0.004501	-0.892798	1.12068	-0.358431	-0.407251	-0.326298	-0.387213	0.712215	-0.600688	-0.219783	-0.180996
719	FARP1	2	2	-1.91297	0.0191128	0.193431	-1.16682	1.2374	-0.957503	4.76917	-0.491629	-2.04524	1.20537	0.0959039	4.90785	-0.904265	-1.1756	-2.13456	-0.224976	-1.19349	-1.85559	-1.74315	-1.6858	0.304983	-1.88988	-0.881365
722		1	1	-1.72048	0.0186092	0.191409	3.0329	4.78213	5.59624	0.604806	0.370524	2.17579	3.52482	4.70152	0.499679	0.566781	0.0171575	-0.13764	2.41265	0.353948	1.63176	-0.521976	-0.0732709	1.7469	1.57043	1.65046
724	AHR	8	8	0.278814	0.449651	0.759376	-0.906016	-3.18013	-0.807252	-1.78755	-1.56312	0.20831	-1.03726	-0.908458	-1.29503	-0.0667087	-1.69469	-0.729318	-1.97948	-0.901566	-1.56797	-0.439013	-0.574764	0.137982	-0.438505	-0.367744
725	KIAA1671	2	2	0.835716	0.449159	0.759048	1.58149	0.853558	0.72032	0.655238	-0.308886	0.239896	-1.05759	-4.15886	-4.53974	0.0645034	-0.0791818	0.97031	5.23106	1.06718	1.24445	-2.12087	2.81834	-5.01037	-3.45527	1.74145
726	FAM193A	3	3	-0.092925	0.744137	0.910396	0.230056	-0.408871	1.59046	1.22985	0.0738334	0.429906	0.0392789	1.14814	0.4053	-0.197526	0.0580574	1.19131	0.534935	0.885412	0.0491961	-0.522679	-0.255615	0.82794	0.671909	0.170721
727	TCF4	4	4	-0.527177	0.158848	0.491459	-0.247674	-0.936228	-0.112033	1.49126	-0.266339	-0.267446	-0.925574	0.189338	1.46407	-0.305563	-0.534249	-0.755734	0.15138	-1.14584	-1.52298	-0.681248	0.789362	0.640371	-0.958343	-1.17067
729	ATP6AP2	12	12	0.580972	0.055104	0.311397	0.74137	0.00286116	1.46654	0.779714	0.413598	1.03682	0.446578	0.964149	0.140352	0.218029	2.25438	0.850375	1.0172	0.712978	1.67335	2.42415	0.501957	0.483991	0.435883	1.66546
730	DPY19L1	7	7	-0.873572	0.05503	0.311397	-1.94316	-2.11318	-0.716099	-0.253809	-2.45116	-1.77311	-2.32259	-1.12	-0.941885	-2.24095	-4.09817	-4.27669	-1.16333	-1.92279	-3.65666	-2.17323	-2.43005	-1.34707	-1.10879	-2.43488
731	ING5	6	5	-0.85656	0.189723	0.530985	2.21152	2.00265	0.224114	0.778175	2.99811	-1.01146	-0.312195	0.981325	0.766522	-1.04102	0.60292	-1.59577	3.025	0.892561	1.23472	-2.6923	0.150345	-0.694574	-0.591815	-1.29895
733	CTSD	28	26	-2.15303	0.0144987	0.17142	2.11517	4.18083	6.92332	0.273352	0.257837	2.15689	4.34349	6.38749	0.275477	0.610679	-1.00081	0.635191	1.36632	0.25887	1.9306	-0.707038	0.265066	1.517	0.279066	1.44996
735	KAZN	4	4	-0.216668	0.816236	0.937309	0.557407	0.114149	0.252655	0.0609753	0.100616	0.445797	0.133172	-5.68044	-4.8087	1.43261	-0.329249	-0.79847	1.11861	-0.341887	-0.640584	-0.684877	-5.99788	1.10541	-1.52372	-1.46579
736	UBE2E3	6	4	0.253445	0.487319	0.783985	0.422725	0.503585	-0.429796	-0.722471	0.393632	0.689727	1.42912	-1.63265	-0.599564	0.681056	0.752731	0.0838111	0.57513	-0.241378	0.753727	1.15356	0.196738	0.415364	-1.33369	0.913831
739	EXOC3L2	8	8	-1.1618	0.106568	0.412115	2.32584	3.0523	5.7815	2.20316	-0.946079	2.75314	1.60396	1.31855	-0.0873447	0.755293	-1.75642	1.18586	-0.220574	0.969097	1.8926	0.230698	-0.143698	0.0859624	3.28384	1.61492
740	ELMSAN1	25	17	-0.296021	0.279717	0.624743	0.79734	0.180894	1.05101	0.166829	0.581573	0.474731	0.513679	1.29203	-0.158767	0.572979	-0.150198	0.0655178	-0.705044	1.30139	-0.0306269	0.26663	0.637106	-0.46504	1.33544	0.256905
741	DPYSL2	41	36	-0.388176	0.224384	0.568473	1.25583	0.126373	0.427045	-0.346159	1.50957	1.27245	0.293673	0.295069	-0.172008	1.41338	0.753152	-0.573107	-0.55326	0.881699	0.501987	1.09803	-0.49422	-0.496121	0.771428	0.303867
742	MYL4	7	5	0.308094	0.521011	0.800618	-1.21213	-3.37901	-0.846969	-2.22295	-1.60267	-1.65732	-3.49366	-1.6067	-0.900418	-2.39566	-3.30543	-2.05633	-2.15616	0.146981	-0.630998	-3.19262	-1.59134	-2.26817	0.28957	-1.47206
743	ABR	25	18	-0.28818	0.298979	0.641709	-0.73958	0.00717249	0.174718	0.0777583	0.509471	-1.28478	-0.733071	-0.324031	-0.116506	0.474397	0.0454321	-0.0387833	-1.00946	0.0657143	-0.19564	-0.707197	-0.0499263	-1.7314	-0.455002	-0.759989
745	LCOR	4	4	-1.00261	0.0389484	0.266565	0.341041	-0.155677	-1.29236	-1.01295	-1.00374	-0.792779	0.167514	-0.770816	-0.050426	-0.131199	-3.13808	-2.39346	-0.482019	-2.20481	-0.713257	-3.1142	0.41428	-2.36155	-1.39793	0.66358
747	PIGN	3	3	0.330752	0.436607	0.748933	-1.0852	-0.531068	-0.309602	1.41508	-0.864393	-0.827384	-0.646649	0.94089	0.38931	-0.81616	0.175775	1.09507	-1.23393	0.103707	-1.0669	-0.280696	1.78382	-0.714137	1.53559	-0.425959
748	PIGT	14	14	0.530427	0.128562	0.444615	-0.736589	-1.07383	-0.26993	0.774758	-1.26839	-0.760537	-1.83542	-0.113481	0.75414	-1.72667	1.06855	-0.0310362	-0.0234992	-0.314029	-0.363009	0.569804	-0.698288	-0.547421	-0.254314	-0.358439
751	ARPC1A	32	0	0.0340953	0.927066	0.980456	0.437658	0.665027	0.0394644	-1.53823	1.76856	0.288235	0.744197	0.244435	-0.363311	1.74132	0.651197	-0.89445	0.79429	-0.180721	1.23829	0.812523	0.169184	1.0179	-0.213604	0.973702
752	STRADA	6	6	0.327048	0.273042	0.618145	-0.138075	-0.859394	-0.0459841	-0.833668	0.474519	0.490399	-0.537954	0.637758	-0.52194	1.2103	-0.720362	-0.00602749	-0.0114244	0.95924	0.189005	0.018928	0.195837	0.499965	1.11935	0.901932
753	FLT1	7	7	0.141931	0.741814	0.909708	1.23107	1.61631	1.10367	-0.280058	0.815027	-0.87594	1.53051	-0.496184	-1.41281	-0.675486	0.566352	0.470463	1.22166	0.715873	0.956109	-0.129062	0.74239	0.611984	-1.73922	0.55887
754	ELP4	6	6	-0.0871761	0.856835	0.954105	-1.02174	-0.873841	-0.263412	0.210807	-1.27626	2.00505	0.570651	1.85462	-0.126832	0.38685	-0.925358	-0.743116	-0.15549	-0.716049	-1.31708	0.746872	0.0237512	0.232458	2.39746	1.05069
755	JMJD1C	15	15	-0.523874	0.173668	0.509345	-0.742494	1.78146	-0.380483	-0.106085	-0.749222	0.428788	1.45702	1.18668	0.742518	0.0235768	-1.55051	0.188294	-0.455568	-0.0779629	-0.747651	-0.822628	-0.148112	1.05644	0.867673	0.0930371
756	HLA-DQA1	2	1	1.82696	0.0381201	0.264079	0.49865	-2.10484	0.151756	-5.08795	1.0522	1.57546	-2.02115	-0.147745	-4.81995	0.96538	2.83173	-0.242824	-0.329922	1.96837	0.0824332	2.08451	-0.835955	-0.202419	2.78744	0.188068
757	DPAGT1	3	3	-1.23054	0.0755318	0.355857	-2.07699	-0.104793	0.200164	1.96283	-1.18936	-2.05768	-1.82473	-1.01439	3.31345	-2.21027	-0.147745	-3.17278	-0.683485	-0.727125	-2.478	-1.53025	-2.43156	-1.38932	-0.978705	-3.76817
758	GOSR2	5	5	0.00512798	0.984706	0.995742	0.192583	-0.484671	-0.39717	1.13449	-0.0273585	-0.140215	-0.464771	0.0430369	0.567648	0.364059	-0.683367	0.64651	0.866511	0.268849	0.251944	-1.15624	-0.0535536	0.429616	0.27172	-0.00307573
759	ME2	25	23	0.117031	0.642582	0.866088	0.51434	0.50316	0.821707	-0.0487195	0.653052	0.146401	0.403801	0.118593	0.283544	0.435337	0.677004	0.750381	-0.344706	0.298022	1.67333	0.528475	0.659477	-0.506111	-0.0255255	1.29117
761	CRBN	6	6	-0.407605	0.316747	0.655217	-0.123866	0.0916808	-1.32608	-1.46461	1.02357	0.1629	-0.78738	0.557374	-0.341328	-0.355597	1.41793	-2.19392	-0.748013	-0.605157	-0.597859	0.147644	-1.87623	-0.307631	-0.504533	-1.37161
763	HNRNPU	2	0	0.34647	0.795895	0.931169	-4.53307	-2.72875	0.185606	-2.74052	-4.99524	-4.36193	-2.26965	1.63759	-0.530259	-4.51254	-5.57131	2.77285	-7.14828	-1.03509	-2.17628	-5.30166	4.96637	-5.68494	-1.00558	-1.20016
765	TCEA1	21	19	-0.0668933	0.810142	0.935394	-0.328879	0.236889	-0.72367	0.839985	-0.633004	-0.284079	0.297604	-0.668604	1.16752	-0.606211	-0.718853	0.243667	-0.142802	-0.812226	0.162768	-0.366906	0.707564	-0.194514	-0.551242	0.301166
766	SLC35A3	3	3	-0.220773	0.721187	0.903077	0.725685	1.32164	-0.607255	-1.26186	-0.239306	-1.13439	-1.20896	-1.80417	3.36643	-1.07287	2.4352	-1.93183	-0.494793	1.11828	-0.395634	-0.809976	-1.33536	-1.62473	-0.388043	-0.695881
767	DDX17	33	33	0.421459	0.204965	0.545771	-1.04428	-0.856105	-1.2181	-0.227799	-0.565472	-0.6553	0.28478	-0.598812	0.0470066	0.452206	0.90047	0.604986	-1.47628	-0.574746	-0.10247	0.733139	0.774773	-1.24268	0.0229749	0.192548
768	GYG2	4	4	-1.9821	0.0012843	0.0605016	1.5739	2.20771	-1.34775	3.89351	0.323779	0.497813	1.71957	-0.264693	3.03057	-0.189435	-1.40497	-1.68217	-0.114851	-1.00234	-0.479775	-2.11564	0.107626	-0.22366	-0.576753	-0.883464
771	RPS10-NUDT3	17	0	-0.802251	0.210168	0.55042	2.28735	3.69821	0.877163	-0.299925	1.24347	1.77089	1.34602	1.28729	0.610401	0.76709	-1.99434	-1.28189	3.90319	-0.487673	1.98817	0.302307	-0.622193	2.21307	0.492218	1.05259
772	NECAP1	9	9	-0.184779	0.527509	0.80462	1.47466	0.526308	0.564804	1.17084	0.623423	2.03885	0.34264	1.05967	0.42738	0.547536	0.376172	-0.170363	1.20687	0.786634	0.678384	0.390751	-0.469189	1.38475	1.78414	0.960176
773	PFKFB3	14	12	0.991787	0.0551519	0.311397	-1.07457	0.0978457	-1.47293	0.56116	-0.989712	-1.8268	-0.815882	-0.559429	0.340724	-1.3937	2.4509	1.36284	-0.453576	-0.68078	-0.224587	1.94687	1.6019	-1.13705	-1.13002	-0.951927
774	IQSEC2	5	5	0.0141764	0.969445	0.992617	-1.06238	-1.16893	-0.818394	0.448025	1.62384	1.11604	-0.32475	0.754385	-0.227668	1.12995	0.512892	0.768337	-0.731908	-0.397236	-0.334546	0.291944	0.506336	-0.31825	1.23959	0.0747195
775	GFAP	5	4	-0.349051	0.679801	0.885765	1.64385	2.83098	-2.73951	1.432	-0.327518	-0.862329	-2.23789	-1.90886	2.99251	-0.847497	2.46168	-1.55518	2.76706	-1.94783	0.719868	0.865687	-2.211	-0.988474	-1.55484	-2.07174
776	TXNRD3	6	6	0.431389	0.201334	0.543732	-0.667994	1.08023	-0.183989	-0.468854	-0.321632	0.0401272	0.892836	0.223955	-1.40716	0.253633	-0.200127	-0.0263981	-0.394417	0.145477	0.455462	1.29064	1.04215	-0.737307	1.26916	0.910423
777	SYNJ2	4	4	-0.147078	0.671146	0.880528	-1.7352	-0.796003	-1.47499	1.02346	-0.269464	-0.179121	-0.630495	-0.175152	0.826014	-0.0685157	-0.751179	0.710514	-0.501605	-1.02125	-1.64747	-0.87474	-0.380254	-0.388814	0.0923272	-0.187772
778	STIM2	11	11	0.694298	0.0176538	0.186881	-0.312575	-0.716859	0.50534	0.242561	-0.647309	-0.515756	-0.874542	-0.11777	-0.158641	-0.240916	0.0156821	1.42354	0.0823177	1.34608	-0.158761	0.0282948	1.26084	-0.028087	0.570315	-0.433709
779	MED17	21	13	0.120545	0.598386	0.846252	-1.32377	-1.46411	-1.91118	-1.48726	-0.383458	-1.44567	-1.84402	-2.22471	-2.07769	-0.535956	-1.14371	-1.22368	-1.50259	-1.53819	-1.15335	-1.21408	-1.41872	-1.61974	-1.44926	-1.22905
782	SMN2	4	4	-0.128331	0.735054	0.906807	-0.767558	1.35222	0.444666	-0.269308	-0.241881	-0.903202	1.34037	-0.0508197	0.188993	-0.927604	0.165839	1.12143	-0.604344	-0.475895	0.240417	0.160784	1.14188	-1.48202	-1.21039	-0.175134
784	PIK3C3	21	21	0.637764	0.0350789	0.250864	-0.795854	-0.229982	0.0731892	-0.579534	-0.118107	-1.05665	-0.279124	-0.0244538	-0.817912	0.486171	0.574512	1.25806	-0.597027	0.382461	0.256765	0.645386	1.26803	-1.02566	0.286936	-0.0140892
785	SCARB2	24	24	-0.0168978	0.971636	0.993283	1.5096	0.44019	1.47569	0.47839	1.13753	0.991263	0.104214	1.00718	1.19598	0.881808	0.697033	-0.176789	3.71011	0.133925	1.05585	0.176369	-0.421123	3.46989	-0.100097	0.507686
786	BIVM-ERCC5	21	21	0.134389	0.571856	0.829949	0.0946001	-0.307955	0.488709	0.519238	0.208982	-1.03137	-0.464433	-0.586887	-0.103438	0.0570202	0.349063	0.241995	-0.2668	0.842234	0.344559	0.0883848	-0.521281	-0.596609	0.125728	-0.388911
787	TEAD3	7	4	-0.0422299	0.906871	0.971876	1.30784	1.25702	0.517928	-0.33184	0.91884	1.25222	0.583417	0.37575	-0.214454	1.27976	2.42369	-0.943519	0.415471	1.16534	1.10218	0.854148	-0.72047	0.944048	0.850594	0.432701
788	IGHE	4	4	1.17493	0.0569228	0.316442	-0.516942	-2.72023	0.848586	-0.297397	-1.46812	-1.6815	-2.54596	-1.91551	-0.546741	-2.13625	-0.502356	1.80104	-0.250093	-0.859021	-1.44713	1.15502	2.91403	-1.35994	-2.11441	-0.567897
790	NFIC	13	11	0.16839	0.566173	0.826127	-0.235256	-0.495477	-0.593307	-1.66562	-0.0606631	-0.145858	-0.353313	-0.178957	-1.07889	-0.143819	0.747071	-0.448345	-0.566973	-0.77154	-1.21018	1.02588	0.0198867	-0.537046	-0.474071	-1.05194
791	IGHA2	3	3	-0.47812	0.472329	0.775307	1.98287	0.937623	1.08688	1.7775	2.60623	1.54972	0.604054	-0.0254766	2.28479	2.25051	0.0128174	-1.12612	4.29854	0.940051	3.48956	-0.471194	-1.93764	1.60706	0.643273	2.81716
792	PHGDH	25	25	1.13475	0.0141966	0.170818	-0.551278	1.58523	0.53056	1.39944	-0.673293	-0.396838	1.214	0.787882	1.77156	-0.551167	3.20057	1.87698	1.96871	-0.0464769	1.25908	2.61161	2.28952	1.67148	0.338043	1.29404
793	FBXO2	5	5	2.43139	0.00342424	0.0970526	-1.21969	-2.08693	-0.665118	-1.51173	-1.28997	-1.05999	-1.91698	-1.30813	-1.97527	-0.825703	4.30473	-0.591665	3.42044	-0.621285	-0.611792	4.21203	-1.56213	3.46967	-0.842396	-0.723233
794	RRM2	9	9	0.849871	0.270254	0.615517	-0.920238	0.580523	-0.455474	0.943253	-1.96329	-2.22058	0.977555	-0.921261	0.82354	-2.61477	-1.66044	2.17517	0.202115	-1.18467	2.66941	-1.95418	2.64363	-0.323992	-2.62943	2.79034
795	PPT1	10	5	-2.24645	0.0334561	0.246055	1.92684	3.48297	7.20967	-0.473703	-0.327378	1.4279	2.69108	8.78911	-0.17782	-0.334921	-0.77236	-0.599757	1.0242	0.352789	0.971254	-1.05151	-0.290283	0.682209	0.608795	0.823874
796	MON2	40	40	0.172161	0.46238	0.768771	-0.212252	-0.332245	-0.0436359	0.511254	0.281787	-0.0911043	1.07648	-0.180795	0.185977	0.171557	0.594633	0.452246	0.238324	-0.307245	0.00529213	1.49545	0.214583	0.479481	-0.0455231	-0.0386138
797	GOLGA2	36	23	-0.112282	0.762272	0.917315	-1.8176	-0.82448	-0.500523	0.88698	-1.76409	-1.06046	-0.849446	0.175895	0.354429	-1.11402	-0.577754	-0.246616	-1.53462	-0.700517	-2.21911	-0.489	0.168727	-0.839446	0.211703	-1.40951
798	IGKV1D-33	3	3	-0.545313	0.178976	0.517238	1.25885	-0.254482	0.103755	0.527591	0.72566	1.66141	0.0192688	0.0642656	1.00342	1.654	-0.892183	-1.34244	0.540165	0.468494	1.64785	-0.218433	-1.32429	0.388452	0.539258	1.50375
801	SGCE	4	4	-0.437979	0.291598	0.633991	1.9307	-0.467651	1.21251	1.82667	1.76088	2.23872	-0.571476	1.97162	2.03574	1.64219	0.919572	0.625781	0.695129	2.09247	0.54589	0.368049	-0.153638	0.907386	2.62661	0.572858
803	BICDL2	4	4	-1.10542	0.119767	0.432293	-0.560376	0.10712	-1.18714	-2.37576	2.07566	-1.09623	-0.951877	-2.73417	-3.14954	1.32708	-2.84236	-4.07769	-0.498717	-2.80018	-1.25439	-3.56194	-2.50693	1.20917	-1.909	-1.35743
804	SERAC1	5	5	-0.538195	0.285987	0.630131	0.0938721	-0.776424	0.00215404	0.97364	0.0171329	2.95839	1.27746	2.06627	1.16597	2.0916	0.333679	0.252904	-1.22523	0.674563	-0.280354	1.17488	-0.389942	-0.302905	2.7607	1.48981
805	ATXN3	14	14	0.33269	0.25732	0.603396	-0.434357	-0.0519372	0.392817	-0.0755118	-0.563526	-0.264215	0.424436	0.828159	1.02607	-0.353335	0.478072	1.02948	-0.46245	0.253552	-0.255923	0.877771	1.6951	-0.193118	0.83558	-0.00255699
806	CEP78	2	2	1.2888	0.0314135	0.241101	2.20305	-0.816249	-2.11348	-2.45741	0.6955	1.12065	-0.986412	-1.31472	-2.47713	0.013539	1.83635	-0.84679	0.331526	1.31387	0.664278	0.667759	0.699133	-1.00095	1.68997	1.40016
808	COMMD7	7	7	-0.402008	0.277283	0.622626	2.80038	2.26927	1.25558	0.720794	2.14322	2.71927	2.15344	1.68924	0.438102	1.94974	2.04753	-0.103009	2.02786	1.0321	1.54003	2.04289	-0.0163712	2.07147	1.60995	1.8665
809	CD9	7	7	1.92901	0.0179909	0.188366	-0.224954	-5.68414	-0.239975	-1.59665	1.03975	-0.663743	-0.900672	-0.27429	-0.955771	0.698766	3.27646	2.35738	-0.393405	-0.611393	0.859874	3.77017	2.07351	-0.634874	-1.02562	0.816321
810	SEPT3	4	4	0.132739	0.921635	0.978512	1.5549	1.99383	-4.15337	-2.10883	3.73104	1.07784	1.97918	-5.8088	-2.74807	2.56208	3.99908	-3.24222	1.97575	-0.732824	0.315327	4.04745	-5.89152	1.64026	-2.70655	0.00245869
811	RMND1	6	6	-0.220532	0.434044	0.748536	-1.43823	-0.714837	-0.00411314	0.60056	-1.05059	-0.515266	-0.147452	0.137815	0.24305	-0.170948	-0.0122785	-0.553217	-1.57243	-0.742282	-0.704178	0.423989	-0.946739	-0.620261	0.035227	-0.573154
812	SAMSN1	5	5	-0.00846412	0.984489	0.995742	-0.191834	-0.778093	2.34844	0.77206	-0.439572	-0.626147	-0.936295	0.650125	-0.308954	-0.696256	-1.39412	0.809905	0.941453	0.913026	-0.584866	-1.78899	0.446469	0.726701	-0.223398	-0.137341
814	SMARCA4	46	27	-0.238234	0.559654	0.820594	-0.245207	1.46114	-0.781415	1.43991	-0.0297685	0.0032937	1.17682	-0.287584	1.51295	0.0652531	1.20733	0.237428	-1.53543	-0.471564	1.09919	1.04675	0.512818	-1.02303	-0.234774	1.09433
815	TNS1	77	5	-0.180468	0.64313	0.866432	0.624404	-0.619447	0.401395	0.251208	0.903576	0.62613	-0.592985	0.548374	0.457731	0.776126	0.526247	-0.380394	-0.505659	2.08203	-0.961331	0.460961	0.115995	-0.746525	1.97036	-0.989847
816	IFNGR1	6	6	0.538319	0.0737251	0.352654	-0.221728	-1.53293	0.750892	-0.43861	-0.539486	-0.576883	-1.5237	0.224208	-0.223803	-0.197821	-0.463129	0.0515345	0.604266	0.292931	-0.392659	-0.151002	0.526665	1.15983	-0.151362	-0.373747
817	SPG7	17	17	0.405497	0.0344352	0.248413	-0.690911	-0.209802	-0.320724	-0.566462	-0.351699	-0.862384	-0.787828	-0.297007	-1.41026	-0.738346	-0.132214	-0.180972	-0.493134	-0.225456	0.153206	-0.145831	-0.332208	-0.603856	-0.296542	0.0765551
818	CDK13	11	11	0.264589	0.330381	0.66734	-1.14648	-0.247516	-0.512979	0.388108	-1.18726	-0.429863	-0.764413	0.107943	-0.829707	-0.62715	-1.03555	0.195854	-1.34786	-0.0415636	-0.503218	-0.427294	0.140756	-0.455621	0.67633	0.194751
819	CCDC9	27	2	-0.869527	0.00579282	0.124025	0.586775	0.845234	0.795392	1.10546	0.220309	0.0845737	0.615076	1.00695	1.9818	-0.338406	-0.214942	-0.608839	0.756584	0.0575727	-0.599283	-0.620135	0.204295	0.587723	-0.233518	-1.12156
821	PATJ	24	24	-0.436952	0.193384	0.535858	-0.338372	-1.03272	0.219936	-1.64473	0.194515	0.0991946	-0.746277	0.584059	-1.63491	0.890827	-0.380598	-0.791208	-1.03071	-0.0693687	-1.21173	-0.348486	-1.22012	-1.32283	-0.123052	-1.2799
822	RELCH	31	2	0.0257956	0.930342	0.981054	0.514659	0.179272	0.793386	1.12753	1.3979	-0.215679	-0.085197	0.842341	1.21536	0.546979	0.417201	1.39587	0.0307416	0.666717	1.09387	-0.312657	2.0117	0.0848673	0.237143	0.949055
823	CTCF	16	16	-0.429362	0.0453583	0.282996	0.18115	0.198988	0.385795	0.469451	0.633764	-0.262441	0.212875	0.161138	0.057506	0.313811	0.100359	-0.1392	-0.693876	0.542255	0.0398898	-0.151315	-0.270038	-1.14916	0.170194	-0.390685
824	CTNNB1	39	35	0.296978	0.424632	0.741212	-1.14013	-1.91257	-0.0906936	-1.0145	0.77185	-1.59476	-1.78438	-0.847982	-0.790116	0.588941	0.531647	-0.295016	-1.21093	-0.248724	-0.941267	0.754259	-0.335542	-1.31901	-0.892583	-0.887397
825	ATXN2	1	1	-0.781073	0.112953	0.42159	-1.32466	-0.347162	-1.18209	0.522218	-0.785334	0.399406	1.29072	0.486808	2.10629	0.714577	-1.52902	-0.929747	-0.948561	-1.36189	-1.97047	-0.905675	0.808847	1.07454	0.942327	-1.11032
826	TSC2	26	26	-0.249036	0.534347	0.808207	0.239554	-0.748188	0.986385	0.545634	0.250887	-1.21585	-1.90838	-0.71561	-0.0710345	-0.961366	-0.496887	0.330966	-0.368091	1.21035	-0.186385	-1.30906	-1.29572	-1.38394	-0.769969	-1.8196
827	KSR1	23	23	-1.20878	0.0479396	0.29154	0.0612868	2.95707	-1.0289	2.23474	-0.80586	-0.0953268	3.75591	-0.232813	2.75164	-1.05139	0.00312422	-1.00778	-0.0909204	0.124327	-1.02182	0.562938	-0.441386	-0.594946	-0.293766	-0.781214
828	C9orf72	3	3	0.355769	0.420587	0.738882	1.92317	0.77993	1.28013	0.0689288	1.64951	0.573512	-0.941468	1.33575	-0.483484	0.372338	2.08993	0.254942	1.27104	2.71397	2.19551	-0.536501	-0.294144	0.723778	0.998816	0.69865
830	TSC1	15	15	-0.263637	0.299157	0.641709	-1.16174	-0.872855	-0.0399319	0.437798	-0.0763349	-0.903661	-0.71911	0.300524	-0.408996	-0.343155	-0.448355	-0.159584	-1.14445	0.0695822	-1.22556	-0.820124	-0.381048	-0.721749	-0.233248	-1.35929
831	HARS2	11	11	-1.25058	0.00115994	0.0588404	1.45878	2.27097	0.45749	0.410417	0.556746	1.19055	2.23247	-0.142393	0.470666	0.217665	0.0411993	-1.30779	0.46126	-0.537258	-0.0665877	0.138225	-1.07273	0.450991	-0.991382	-0.498405
832	SHROOM3	11	11	-0.477031	0.252825	0.597661	-0.429454	-1.40001	-0.0560976	2.25733	1.33874	0.229813	-1.37718	-0.319395	-0.308214	0.76063	-0.69378	-1.56436	-0.123416	0.490851	-0.529547	-0.52505	-0.935571	-0.734882	0.683326	-0.141713
833	SH2D4B	3	3	-2.16203	0.00022113	0.0256396	-1.31837	-0.734744	-1.4194	1.02803	1.21099	-0.396771	3.22511	0.118015	0.478897	1.00265	-2.71513	-2.49486	-1.80725	-1.53594	-1.70289	-1.41342	-2.87319	-0.183579	-1.37926	-2.32036
834	TPM4	2	1	0.304525	0.375025	0.7007	0.082588	-1.09277	0.701064	0.0977912	-0.0154124	0.950894	-0.273777	-0.0552876	-1.62373	0.554447	-0.233593	0.603478	-0.573087	1.04766	-0.132191	0.948831	0.0522833	-0.601924	1.42606	-0.166467
835	CLPB	1	0	0.349116	0.288932	0.632402	-0.742973	-0.734207	-0.00620417	-1.93733	-1.07583	0.286809	1.05592	-0.103255	0.191125	-0.852563	-0.150912	0.0446099	-0.0326725	-0.479754	-0.380017	1.0086	-0.430152	0.185202	-0.832267	0.640004
836	AP3D1	2	2	-0.43358	0.339012	0.673798	-2.57844	-0.959676	-4.04727	-1.64698	0.0187801	-2.21336	-0.976163	-2.86756	-1.66384	-0.600849	-1.17476	-2.45534	-3.34339	-1.81082	-1.97232	-1.17854	-1.60639	-3.51826	-2.17803	-2.63331
837	ATP13A3	5	5	0.568012	0.128545	0.444615	-0.176939	-1.11442	0.51012	0.482545	-0.0803237	0.814451	-0.101932	0.665947	0.376091	0.827263	-0.227925	2.8083	-0.171132	0.722669	0.218101	0.192162	2.01055	0.24414	1.18807	0.897997
838	UCK2	3	3	0.1629	0.78862	0.928392	0.36763	0.218661	0.199514	-0.421127	-0.574058	-0.879878	4.25456	0.329475	-1.2205	-0.536222	-0.537599	-0.0655101	-0.336902	0.158797	0.0846695	2.33479	1.71109	1.72422	-2.09689	0.390392
839	RAPGEF2	10	9	-0.162914	0.605058	0.849919	0.0121282	-0.753408	0.957709	0.945289	0.311054	0.535004	-0.509661	1.3101	0.865024	0.58992	-0.563886	0.389635	-0.188097	1.1933	0.0838368	-0.636488	0.1482	0.270456	1.60582	0.331245
841	HECW2	6	6	-0.526099	0.100749	0.4039	0.305626	-0.606951	0.109195	-0.809195	-1.05551	-0.434509	0.115282	0.256952	0.470413	-1.20731	-0.329344	-0.991284	-0.84481	0.195145	-0.975894	-1.03918	-1.6496	-0.270057	-0.0332348	-2.17874
842	CASK	2	0	-0.933661	0.113956	0.423211	-1.0267	1.13597	-3.43173	1.45869	0.98247	-0.415769	0.80402	-0.827305	0.764621	1.22652	-0.940502	-2.02275	0.196158	-3.15102	-1.57413	0.0409297	-0.369916	0.539612	-0.98665	-0.397562
843	DYRK1A	9	8	0.696585	0.087266	0.37622	-0.112824	0.279587	-0.871735	0.674865	0.0728007	-0.029982	0.253388	-0.653846	-0.324133	0.451933	2.38767	0.0408404	-0.75819	0.180732	1.43584	2.23088	-0.0911511	-0.424235	-0.0542662	1.75777
844	PMS2	9	9	0.200777	0.406285	0.728816	-0.0084792	0.138966	0.557422	0.679956	-0.412381	-0.548554	-0.388814	-0.577545	0.402373	-0.334943	0.0257454	0.569216	0.0133953	0.494365	1.04329	-0.62672	-0.0161822	-0.404863	-0.0365049	0.454028
846	MEA1	3	3	-0.332754	0.550872	0.816296	-0.591057	-0.955469	1.24872	2.21473	-0.868784	-0.158241	-0.952267	1.66034	2.75114	-1.01962	-1.82568	1.36175	-0.458308	0.467022	0.728011	-1.68662	0.736705	-0.477513	0.787664	0.368935
847	ERCC3	13	13	0.119535	0.575142	0.83161	-0.610106	-0.0801687	-0.480829	-0.348077	-0.527702	-1.31146	-0.0183988	-0.338933	-0.828898	-0.721008	-0.196531	-0.0516147	-0.891536	-0.246864	-0.336565	-0.249657	0.0527472	-1.38344	-0.439658	-0.327119
849	SUCLA2	20	20	-0.296913	0.327064	0.664397	0.0534752	1.34014	0.728425	-0.321953	0.948493	-0.0672037	1.91323	0.107162	0.0726289	0.982656	0.686942	0.276855	-0.59376	0.380301	0.44359	1.33377	0.390618	-0.434326	-0.184235	0.488174
850	EPB41	5	5	-1.09553	0.00792583	0.137874	-0.21277	1.1854	-1.46336	1.64197	-0.43823	0.181739	0.340735	0.181297	2.02402	-0.457683	-0.716683	-0.81654	-1.491	-1.41681	-0.190035	-1.34944	-1.25139	0.191413	-0.560636	-0.371093
851	ACTB	1	1	0.106913	0.75942	0.916153	1.64659	-0.271059	0.741217	-0.174829	0.635924	0.968156	-0.324198	0.571232	-0.69349	0.244601	-0.0256266	-0.062172	1.27933	1.64589	0.369102	-1.17842	0.386355	1.41187	0.178854	0.408101
852	RIPOR2	6	6	0.336832	0.624418	0.858165	-0.880618	-1.38425	0.0158683	-2.37024	-1.50883	1.92472	0.79863	1.38035	-0.467271	3.49677	-0.975441	-0.299344	-0.292006	1.98697	-1.18815	-0.472693	0.603698	0.172856	1.75186	3.0857
855	COL4A3BP	22	22	-0.20478	0.35276	0.684553	-0.359971	0.0357508	0.165347	-0.58156	0.399535	-0.742285	-0.262997	-0.281846	-0.319401	0.285884	-0.781133	0.186942	-0.20606	0.0115707	-0.13744	-0.98045	0.314239	-0.639838	-0.802897	-0.674283
856	SMIM1	3	3	-0.273456	0.416431	0.735563	0.0809749	-0.902429	0.439053	-0.570097	0.137473	0.346308	-0.890485	0.234535	-0.833081	-0.232594	-0.775275	-1.24478	0.687315	0.176537	-0.661984	-0.942296	-1.47158	1.18731	-0.562075	-1.31808
857	HBG1	11	1	-2.10662	0.0962958	0.395742	5.14658	-1.51656	9.1774	4.9934	0.306581	5.08825	-1.43083	7.93145	5.68877	1.61536	2.69376	-0.0122392	-0.639554	3.20419	2.8898	2.56261	-0.39717	-0.488689	2.98515	3.13636
858	RPS14	11	11	0.311148	0.304635	0.64536	0.0630538	0.185275	-0.702555	-0.456786	-0.45691	-0.392531	-0.537344	-0.525979	-0.997304	-0.65573	-0.650596	-0.183276	1.51006	-0.864141	0.358038	-1.16177	-0.544806	0.938114	-0.679829	-0.0871252
859	CUX1	2	0	0.189971	0.679225	0.885402	1.09288	0.295398	-0.351987	-0.656212	-0.172309	2.31499	0.519661	0.907107	-0.316056	0.966419	0.894614	1.91774	-1.61516	0.0616561	0.26169	0.833825	1.08152	-0.720311	2.26991	1.51413
860	SMARCE1	17	17	-0.161267	0.621951	0.857855	0.16934	1.22732	-0.779907	0.358901	-0.148832	-0.252013	1.1209	-1.01486	0.951916	-0.453942	0.707001	0.0205076	-0.383451	-0.535572	0.652012	0.465417	0.339302	-0.934242	-1.01237	0.247542
862	GRB10	5	5	-0.806703	0.08076	0.364522	-0.52471	1.47296	-1.06823	0.0504795	-0.0592046	-1.59073	2.42782	-0.933213	0.494233	-0.486898	-1.20986	-0.68472	0.435593	-0.530758	-1.01124	-1.79877	0.283149	-0.768555	-1.04143	-1.95794
863	CSNK2A1	18	18	0.381939	0.336797	0.670888	0.129359	0.388559	0.761969	0.273032	0.461529	-0.433017	0.273004	-0.186976	0.736306	0.378513	-0.0730836	2.06777	0.147475	0.170178	1.42078	0.0553958	2.98262	-0.796058	-0.487665	1.11425
864	TOPBP1	8	8	0.319738	0.64952	0.869011	-2.94982	-1.57578	-3.22838	0.26711	-1.96228	-0.543237	-0.264655	-0.105328	3.94201	-0.241786	-2.4051	-0.0334705	-1.32253	-1.27425	0.130106	-0.699535	1.72684	-0.312271	-0.0664939	0.791944
867	SAP130	15	15	-0.231996	0.25152	0.596593	-0.222789	0.285957	0.384673	0.530248	-0.10573	0.201946	0.415091	0.51094	0.610471	0.112143	0.436908	-0.00388843	-0.807369	0.0175515	0.252635	0.459643	0.326906	-0.610502	0.070905	0.2602
868	ATXN7	4	4	-0.693673	0.017176	0.185389	-0.21442	-0.695311	0.049826	-0.468423	-0.539246	-0.97429	-0.3203	-0.46379	-0.675086	-0.831468	-2.26774	-1.65515	-0.486444	0.079111	-1.38706	-2.1779	-1.16802	-1.06991	-0.500107	-1.43602
871	EPS8	32	32	-0.182869	0.514033	0.796272	-0.413621	0.211194	-1.52994	-1.26977	0.134945	-0.543297	-0.00611488	-1.17145	-1.30999	0.102298	-0.43984	-0.144715	-1.47714	-0.792005	-0.97913	-0.742914	0.0325533	-1.34175	-0.7503	-0.989187
872	CASK	31	0	0.678019	0.0621582	0.328596	-0.687941	-0.0209287	-0.152389	0.22695	1.2707	-0.799757	-0.129028	-0.570534	0.0360641	1.0359	2.2002	1.03516	0.0596572	0.11487	0.936453	1.79656	0.787637	-0.10485	-0.550261	0.713806
873	ACTB	2	2	-0.536207	0.244223	0.589935	2.40267	1.63205	1.99611	0.133557	3.30286	1.89287	0.48569	1.97	0.0362267	1.85504	0.323138	0.53225	1.95139	1.17916	2.43243	-0.190733	-0.254941	0.219212	2.288	1.86509
876	GCLC	2	2	-1.21574	0.159514	0.491931	0.302126	5.31081	0.0506533	-1.2672	0.907359	-1.1593	5.81084	-1.3728	-1.42525	0.213642	-1.03379	-1.59727	-0.0238568	0.104744	0.745313	-1.57763	-1.46533	0.292805	-0.800774	0.569269
877	CCNH	6	6	-0.740742	0.211698	0.552873	-0.0137537	1.84332	-1.51868	-0.0088745	0.0344264	-0.506512	1.44505	-1.19299	-0.21894	-0.255876	-4.02706	-0.0404706	1.37609	-1.5993	0.367149	-2.20512	-0.420429	0.811869	-1.80362	-0.259375
879	ARHGEF5	33	1	-0.014626	0.955239	0.988911	-0.101642	-0.94848	0.165643	-0.0577962	-0.213501	0.188518	-0.764843	0.38077	-0.0419128	0.0947117	-0.581843	0.84219	-0.100663	-0.00930242	-0.618668	-0.464511	0.88067	0.12292	-0.37902	-1.13657
880	MICAL2	10	10	0.198197	0.526786	0.804146	-1.36502	-1.28899	-1.08818	-1.49219	-1.61807	-3.63037	-2.32453	-2.41642	-1.73131	-2.82527	-1.774	-1.35588	-0.989798	-1.53823	-1.90931	-2.38085	-1.39925	-1.68269	-1.97226	-2.79612
882	NMNAT3	9	9	0.314682	0.380791	0.704893	0.889067	-0.318415	2.11238	-0.273482	0.318695	0.633253	-0.418493	0.311687	-0.704896	0.7432	0.759811	1.75422	-0.0207446	2.02023	0.96104	0.566402	0.371517	0.363885	-0.243214	-0.0933257
883	SEC23B	35	32	-0.423523	0.120525	0.433191	0.0683575	1.36171	0.121241	0.583567	-0.241721	0.40733	1.40746	0.319306	1.03611	-0.156525	0.723777	-0.788448	0.106563	-0.131755	0.00922851	0.700186	-0.616422	0.0259548	0.529213	0.113317
885	ARHGEF7	26	22	0.138564	0.616976	0.856048	-0.81801	-0.0811562	-0.599545	0.261687	0.00625014	-1.49128	-0.550979	-0.918532	0.609754	-0.617632	0.354558	-0.2222	-1.00423	0.378116	-0.443714	0.0687472	0.0878817	-1.21622	-0.167425	-0.649324
886	AP1S1	6	5	0.0301908	0.914137	0.975662	0.664223	0.494624	-0.495071	-0.00371429	0.249979	-0.0981028	0.312703	-0.842582	-0.287787	-0.665353	0.785514	-0.819309	0.55386	-0.0170095	-0.0651994	0.861328	-1.02585	-0.0758728	-0.791156	0.224526
887	FAM208B	8	8	0.173051	0.713573	0.901196	-1.70532	-2.04519	-0.0670991	-0.225917	-2.01205	0.216887	0.381949	0.256352	0.522704	0.65309	-1.59733	1.89763	-1.38313	-0.0139634	-1.61593	-0.172252	0.223358	0.536253	0.150633	-0.319354
888	EEF1A2	6	6	-0.348389	0.718796	0.902037	-1.25447	-4.57377	-7.43627	-5.82807	-4.47608	-0.987611	-3.92228	-6.51545	-5.8389	-5.10488	-2.77659	-8.22352	-2.78643	-6.48543	-5.57617	-1.83406	-9.01307	-2.50175	-5.09033	-5.1343
891	CD59	4	4	-0.968337	0.138862	0.460363	1.17196	-0.0291673	-0.163551	-1.69229	4.04288	1.40532	-0.0632215	1.1634	-1.5462	3.81541	0.778445	-1.33926	0.498902	-0.673948	0.112296	0.399114	-0.722611	0.928499	-1.17711	-0.383151
892	KIF23	9	9	0.200692	0.691309	0.89148	-0.97661	0.297876	-1.01478	1.03636	-0.886599	-1.85774	-0.485764	-1.15559	1.11211	-1.71983	-0.757519	2.0462	-0.220231	-0.957278	0.0632065	-1.89833	1.4765	-0.820027	-1.76408	-0.812074
893	SPAST	25	25	0.606202	0.0659221	0.337782	0.344995	0.262591	-0.00802789	0.166537	0.138067	0.181558	0.0177229	0.44257	0.022939	-0.129775	-0.223633	1.9912	0.924523	0.0669274	0.627981	-0.330151	2.71429	0.547567	0.268925	0.913564
894	PLCH1	7	7	-0.118018	0.831461	0.94451	0.740906	2.23677	-0.429089	0.88733	0.406742	0.795166	2.15491	-0.180835	1.23864	0.367578	1.85318	-1.59612	2.64459	-0.913581	0.727565	1.90092	-0.979289	2.90791	-0.297156	0.789924
895	CCDC88A	35	34	0.0349289	0.948116	0.986862	-1.73139	-1.34082	1.54803	1.3204	-1.40447	-1.1218	-1.02014	1.62762	1.31501	-0.972565	-0.348792	1.27747	-1.67295	0.689625	-0.864126	-0.560535	1.37513	-1.11451	0.530794	-0.742949
896	CLPB	18	5	-0.226875	0.328003	0.665125	0.189491	0.157922	1.30105	0.484256	-0.203284	0.124934	0.0267786	1.00616	0.625502	-0.722846	-0.0784278	0.305668	-0.0252488	0.618914	0.110676	-0.241905	-0.114631	0.275618	-0.0212324	-0.108216
898	PNPLA6	41	36	0.40803	0.33309	0.668733	-0.0695183	-0.683069	2.16999	-0.244421	-0.598239	-0.366159	-0.78601	1.84997	-0.850926	-0.613149	0.936951	1.01488	-0.502795	1.39135	-0.100603	0.998638	0.494529	-0.779177	0.85774	-0.422734
899	CFHR2	3	3	-1.13881	0.0892082	0.379082	-1.03038	2.26611	-1.40669	0.787592	2.61101	-1.94513	1.36417	-1.30945	1.13484	1.87888	-1.93349	-0.857006	-1.18413	-0.94468	2.20205	-1.39463	-1.15992	-1.43491	-1.50727	1.17686
901	INPP5F	5	5	-0.0172644	0.938732	0.984272	-0.144964	-0.18971	0.0763681	-0.970985	-0.452617	-0.883313	0.418203	0.200349	-0.0681868	-0.00682287	-0.126382	0.793608	-0.72732	-0.436889	-0.265658	0.0940125	-0.100515	-0.415824	-0.465077	-0.544277
902	CREG1	5	5	-0.629416	0.132491	0.451406	0.66932	0.215749	2.31745	1.64719	0.0201342	1.49447	2.64349	3.66169	0.970749	0.852088	-0.517517	1.14605	0.357998	1.17375	0.447032	0.446186	1.283	1.16727	1.10534	1.58905
903	FMOD	10	9	-0.584768	0.167206	0.501262	-1.27438	-0.548856	-2.33486	-0.0224311	-0.875964	-0.392672	-0.543165	-0.823845	0.357537	-0.508614	-1.61268	-2.55465	0.420611	-1.71647	-1.95453	-1.45073	-2.83018	0.37457	-0.482526	-1.00832
904	HMBS	19	19	-0.500633	0.183588	0.523081	1.76197	0.641518	2.45531	1.58464	-0.584767	2.08748	0.954061	2.11515	1.1584	0.0419234	0.0588993	0.750293	0.355109	1.91909	0.267424	0.191381	0.538684	0.629766	1.81605	0.682665
905	FOXP1	11	11	-0.297007	0.266706	0.611329	-0.332973	-0.925339	-0.24575	0.364311	-0.24986	-0.597914	-1.30086	0.0369581	-0.0109636	-0.46525	-0.130186	-1.04205	-0.929345	0.173865	-1.19547	-0.692761	-0.491937	-1.46936	0.274328	-1.1948
906	LMBRD1	3	3	-0.171902	0.680484	0.886268	-1.7111	-1.48627	2.00487	-0.747314	-1.08059	-1.49702	-0.914533	1.5336	-0.0809815	-0.580117	-0.511904	-0.815022	-1.05795	-0.474711	-0.792551	0.000997378	0.0631963	-0.807324	-0.592332	-1.29088
907	SSR1	6	1	0.458985	0.129835	0.446348	0.563558	0.00328563	0.602951	0.875081	-0.272461	0.790693	0.526086	-0.0682002	0.516539	-0.254428	0.334757	0.704803	2.30078	0.334841	0.702299	0.552067	0.131105	2.14273	0.109775	0.559786
909	QSER1	4	4	0.153338	0.7261	0.904368	-0.581073	0.0104137	-0.455223	0.801798	0.77776	1.46088	-0.784821	1.61777	0.0312458	0.0983617	-0.993173	1.25299	0.352018	-0.468363	0.304464	-0.355487	-0.229745	0.592699	3.03296	1.02213
911	PLA2G2A	6	6	-1.72888	0.124152	0.43933	-0.191844	-1.15033	-4.86477	-3.76315	0.161607	-1.68654	-3.24328	-9.51757	-3.47121	-1.86127	-2.21092	-5.35606	-2.63457	-4.33378	-1.65978	-4.11335	-8.09474	-5.97231	-8.71529	-3.78638
912	MED13L	6	6	0.0964083	0.787262	0.928295	0.159459	0.277969	0.0160432	0.864393	-0.18473	-1.32791	-0.319463	0.169255	0.512804	-1.98189	-0.0707855	-0.237068	-0.0818157	0.597856	0.110132	-1.74649	0.49922	0.803319	-0.0333913	-0.690959
913	KDM5B	9	9	0.202889	0.681726	0.886577	-0.251995	0.187718	-0.236556	1.37795	-0.513592	-0.632058	1.25355	-2.08178	0.187419	-1.14245	0.167184	-0.257549	0.315022	-0.372121	-0.547982	3.07419	-0.612818	-1.4038	-0.933218	0.74818
914	ABLIM1	27	2	-0.203616	0.621161	0.857572	0.928128	-0.134221	0.379396	-1.2368	1.93629	0.674727	-0.312472	0.257361	-0.988228	1.60226	1.14709	0.144644	-0.832651	0.45406	-0.667334	1.08868	1.06023	-0.921692	0.247625	-0.650363
915	RB1	18	18	0.536909	0.326891	0.66425	-1.1088	0.355742	-0.557413	0.687739	-0.217108	-0.636237	0.284483	-0.509155	0.20416	-0.270809	1.29102	3.0792	-1.25766	-0.440357	-1.38119	1.34258	2.93451	-1.03313	-0.0236503	-0.909618
917	WDR24	7	7	0.0325938	0.884185	0.96387	-0.936855	-1.01568	-0.0872381	-1.09192	-0.310286	-0.874238	-0.793898	0.270546	-0.282181	-0.645956	-0.489328	-0.802137	0.173013	-0.608179	-1.28062	-0.50658	-0.390424	0.00670001	-0.691196	-0.853018
918	WRB	3	3	-0.131913	0.830605	0.944504	-3.52919	-2.14205	-0.25325	-2.55162	-3.93348	-2.14049	-0.494399	-0.865109	-0.412074	-1.97236	-1.77513	-3.02002	-4.97782	-2.80251	-3.06217	0.698931	-0.640072	-1.65527	-1.29524	-1.08384
919	LARP1B	7	7	-0.463102	0.301601	0.642643	0.383633	0.914747	-0.216254	1.15473	-0.425862	-0.425936	0.300959	-0.204893	1.67394	-0.52217	-0.895599	1.54054	1.57574	-1.13736	0.946565	-1.21021	-1.6624	0.488097	-0.74889	-0.894618
921	ECE1	21	21	0.281294	0.468051	0.771897	1.03636	-0.573398	0.559663	1.24032	0.230962	0.640197	-0.796815	-0.036809	1.19987	0.159505	0.0500604	1.59303	2.27996	0.416118	0.100546	-0.527885	1.03427	1.97828	-0.336359	-0.115228
922	IDE	43	43	-0.44191	0.145879	0.471877	0.108059	2.04445	-0.00537919	0.412386	-0.164552	0.0888544	1.90824	0.210794	0.695426	-0.150587	0.0021315	0.093884	-0.141591	-0.403355	0.700651	0.0834681	0.235135	-0.441097	-0.0980172	0.697382
923	PPP1R13B	12	12	0.0364934	0.875462	0.960613	-0.0980923	-0.0837019	0.335057	0.361144	0.0565761	0.207053	0.0355839	0.383534	-0.318902	-0.0132111	-0.254543	-0.0101164	-0.0475847	0.929858	-0.627273	0.801597	0.502789	-0.599717	0.89827	-0.363306
925	ANKS1A	20	20	-0.385056	0.113637	0.423081	0.291844	0.828136	0.502329	0.966886	0.198318	0.146379	0.949338	0.352717	0.532871	-0.0772529	0.462273	-0.343928	-0.505703	0.781223	0.279351	0.486727	-0.773662	-0.473476	0.764673	0.16353
926	C1R	26	25	-0.293708	0.321839	0.660838	-0.0666135	0.424244	-0.417382	-0.757794	0.516745	0.492831	1.08128	0.575097	0.352753	0.805415	-0.125385	-1.34171	0.278243	-0.208676	-0.30512	0.61886	-0.766237	0.630327	0.851429	0.437766
927	GPNMB	8	8	-0.412383	0.576989	0.833015	0.129161	1.32714	4.00093	-0.808619	-0.0368372	0.510884	0.972315	3.08356	-0.0251944	0.146095	-1.22548	-0.209255	3.97638	-0.943269	0.623266	-1.22968	-0.386885	3.91428	-0.272881	0.929137
929	ICA1	11	11	-1.64809	0.000523101	0.040723	-0.213014	1.59073	-0.567678	1.36768	1.75275	0.131662	1.61071	-0.689801	-0.0319193	1.8503	-0.362006	-2.68684	-0.771477	-0.459448	-0.825595	-0.131271	-2.05466	-1.10408	-0.532947	-0.751115
930	VKORC1L1	4	1	-0.399917	0.444112	0.755101	-0.655066	1.73611	0.52516	-0.343723	0.105577	-1.13493	1.64866	-1.00418	-1.01815	-0.195157	1.11776	0.820614	-1.21086	0.468353	-1.98242	1.34807	-0.351451	-1.4917	-0.603512	-2.44973
931	LRRC57	12	12	0.375301	0.608914	0.852083	0.999796	0.20339	-0.367743	-0.589166	2.22042	-2.04845	-3.49951	-3.43436	-3.82108	-0.661381	1.28172	-0.0193893	0.713173	-0.104086	0.176357	-1.11793	-2.87702	-1.51932	-1.73544	-2.04313
933	TNXB	116	5	-1.05072	0.0188548	0.191972	1.9941	0.264335	1.49385	-1.15792	1.73438	1.72835	0.113419	1.52173	-1.53952	1.50743	-0.0439472	-0.764962	-0.488247	0.365019	-0.159818	-0.116844	-1.02277	-0.521398	0.188612	-0.282679
934	KIF1A	5	5	-0.292349	0.635564	0.862427	0.906737	3.5907	-0.951403	1.04173	-0.550775	1.34855	2.96711	-1.22275	-0.45089	1.11037	-1.03149	-0.417485	0.684227	-0.667632	0.741912	1.34326	0.163331	2.43944	-0.697774	2.3081
935	WDR37	23	23	0.130736	0.54683	0.814906	0.0195406	0.373115	0.224216	-0.578376	0.712621	0.372821	0.272689	0.215882	-0.535578	0.879098	0.889197	0.0631636	0.198213	0.354017	0.169109	0.83628	-0.0833813	0.315411	0.604681	-0.0833004
936	C8orf33	8	7	0.219955	0.509104	0.794696	-0.526651	-0.405188	-0.0617778	-0.103618	-0.173933	-0.862005	-0.218205	-0.542704	-0.339307	-0.463054	1.21356	-0.757946	0.974322	-0.388078	-0.994902	1.30947	-0.193847	-0.104327	-1.53664	-1.0185
937	MSL3	6	6	0.25608	0.381809	0.705813	-0.748377	0.165171	-1.28129	-0.175721	-0.352472	-0.627594	-0.569423	-0.0768347	0.0766769	-1.17931	0.00611107	0.788088	-0.60037	-0.936785	0.228953	-1.21151	0.640322	-0.924813	0.423231	-0.621602
939	PLD4	3	3	0.645619	0.201549	0.543732	-0.259978	-0.872909	-1.59176	-2.18016	-1.4624	1.38903	-0.726719	0.398325	-1.36299	2.2721	-0.638003	-0.19185	0.347899	0.143143	0.249274	-0.763323	-0.371663	0.425117	1.93149	0.926643
940	BLM	4	4	0.602413	0.0607339	0.326768	0.851539	1.06549	-0.192493	0.179137	0.10087	0.720547	0.595351	0.110402	0.114212	0.305331	2.39413	0.431524	0.763785	0.368765	1.40632	2.12033	0.0706601	0.533952	0.0709331	1.71411
942	TJP2	54	6	-0.566818	0.161875	0.495276	0.301144	-0.533581	0.875083	-0.369276	2.068	0.0956354	-0.619202	0.710942	-0.298985	1.64384	1.06889	-0.161545	-1.00632	0.568565	-1.03588	0.725955	-0.0104609	-1.2292	0.404112	-1.11871
943	IMPACT	11	11	0.0180707	0.94148	0.98509	0.109117	0.629738	1.26766	0.692568	0.617603	0.38503	0.574405	0.33502	0.125713	1.16148	0.639415	1.45741	1.39519	0.119751	0.0297735	0.975621	0.513452	1.05847	-0.14878	0.0387473
944	HNRNPL	3	3	-0.359871	0.258082	0.604579	-0.906679	-0.445846	-1.63449	-0.868457	0.393233	-0.10055	1.11879	-0.684453	-0.574921	-0.239493	-1.20394	-1.53075	-1.43012	-1.4379	-0.501887	-0.0545321	0.0791166	-0.485562	-0.335084	-0.640911
945	THBS2	30	30	-0.478246	0.595736	0.84344	-1.56178	2.8718	-2.4739	1.13702	-2.22687	-1.47229	2.69231	-1.98433	1.86664	-1.61697	-1.94291	-2.74587	3.09251	-2.42196	-1.11954	-1.91884	-1.63938	3.08327	-0.918196	-1.01992
946	PEX10	3	3	-0.501601	0.225278	0.568919	0.154847	-0.793084	0.0536143	1.99004	-0.436281	0.0937337	-0.098497	0.275076	-0.518134	0.0854898	-1.91403	-0.107412	0.749135	0.759469	-0.201938	-1.43594	-1.54287	1.06913	-0.404709	-1.18002
947	MMAA	14	14	0.0120745	0.970032	0.992943	0.131029	0.366197	0.685047	-1.84344	0.348169	0.0972061	0.38487	0.535523	-1.92886	0.218871	0.0725815	-0.014257	-0.100744	-0.63935	-0.153838	0.241177	0.233467	-0.117141	-0.429837	0.0232896
948	KRIT1	8	8	0.00624436	0.982964	0.995742	-1.26359	0.672288	-1.47116	-0.694309	-0.0877899	-0.722299	-0.585067	-0.0124533	-0.718661	-0.429407	-0.445614	-1.21986	0.351241	-0.649639	-1.09731	-1.21927	-0.67041	-0.189365	0.648276	-0.758053
949	POLA2	3	3	1.02012	0.105626	0.411443	-1.82424	-0.0842154	-2.69178	0.178546	-2.00497	-2.89346	-0.165408	-2.10941	0.422282	-2.81164	-0.627345	1.56417	-1.42298	-1.61426	1.05248	-0.832949	1.71268	-1.93106	-2.41017	0.726298
950	RAB12	19	2	0.73027	0.075473	0.355851	0.682066	0.528843	-0.28002	-1.20881	1.56146	-0.666825	-0.36718	-0.610374	-1.41205	0.466276	1.90962	-0.179002	0.464403	0.431147	1.71902	1.14909	0.404741	-0.806367	-0.148571	1.05201
951	RPL29	6	6	-0.0258624	0.943729	0.985914	-0.794745	-0.383992	-0.973802	-1.13897	-1.18625	-0.364617	-0.14335	0.526906	1.03057	-0.61248	-1.40929	0.103248	-0.126707	-1.78421	-0.154284	-1.50851	1.00839	0.476922	-0.742759	-0.162159
953	ITPR1	38	38	0.282236	0.469902	0.773467	-0.969353	-1.55778	0.0666711	0.246883	-0.5936	-0.434364	-1.4145	0.278453	0.30955	-0.642617	-0.105326	-0.032733	-1.17679	1.47054	-1.31129	-0.102835	-0.212593	-0.923042	1.58238	-1.07661
954	ATP5MG	3	3	-0.50109	0.11953	0.431876	1.28737	0.703909	0.90628	0.537242	1.48093	0.861642	0.68438	0.0685175	-0.151823	1.4055	0.774311	-0.406324	0.871221	0.577028	0.636588	0.638718	-1.41418	1.05686	-0.581859	0.620692
957	AMDHD2	5	5	0.201165	0.516354	0.797567	0.501881	-1.16152	0.54049	0.874787	0.578109	-0.0745744	-1.33026	0.94298	0.217353	0.0796241	-0.354257	-0.0281955	0.827384	1.04968	0.412766	-0.356347	-0.186911	0.51119	0.940191	0.365017
959	GEMIN2	7	7	-0.374949	0.422141	0.740342	-0.439438	0.525897	-0.0143692	1.27495	-0.133329	-1.15443	1.80981	-0.855078	1.41315	-0.794559	-0.467554	0.478465	0.498287	-0.398623	-0.207174	0.109621	0.542716	1.00969	-2.86838	-0.813944
961	TJP2	1	1	-0.268918	0.491011	0.784888	-0.129872	-0.383401	0.997938	-0.0394049	2.1645	-0.670402	-0.993994	0.542264	-0.822865	1.67513	0.317212	-0.256596	0.408565	0.510872	-0.348618	0.525622	0.213968	-0.299983	0.0665904	-1.48691
962	STON2	8	7	0.580989	0.224566	0.568771	-0.332592	-0.133183	-2.17796	-0.548784	0.157154	1.77183	-0.16724	0.269698	-0.583659	1.35218	-0.0990268	2.34138	0.493576	-0.20109	-0.465061	-0.611501	2.15386	-0.0636198	1.52177	0.347051
963	EML1	26	24	0.0804355	0.847831	0.95079	0.966924	-0.484973	1.6189	0.764249	2.088	0.750561	-0.679951	1.4738	0.632005	1.79798	2.33349	0.478105	0.677878	2.39679	0.279553	1.77355	-0.42173	0.625358	1.61853	-0.0296689
964	EIF2B5	17	17	0.393472	0.196055	0.53891	0.660702	1.102	0.17188	0.163689	-0.0159555	0.569474	0.721544	-0.45466	0.361534	0.0118883	1.29481	-0.274633	1.22749	0.24829	0.752869	1.85512	-0.0912991	1.80089	-0.10851	0.5218
965	HM13	12	12	0.31496	0.553063	0.817237	-2.04214	0.13493	-1.46851	-0.415965	-2.44941	-2.55212	0.600552	-2.20665	0.50902	-2.8806	0.403816	-1.20528	-0.66825	-1.60389	-2.05084	1.0654	-0.469415	-0.847421	-2.07635	-2.16906
967	GLA	13	13	-1.5412	0.0234514	0.215184	1.50797	3.75156	3.83755	0.722731	-0.627198	1.28524	4.31278	3.95913	0.494686	-0.684128	-0.910464	0.519424	1.26085	0.0237108	1.00176	-0.326025	0.398502	1.54851	-0.835823	0.467894
968	MSTO1	7	6	0.1412	0.760292	0.916228	-1.93605	0.707895	-2.69867	-1.48315	-2.16744	-2.32892	1.12711	-2.99037	-1.81644	-2.25344	-0.913745	-1.33666	-0.855732	-2.16352	-1.72602	-0.809086	-1.10449	-1.3903	-2.55572	-1.5722
969	PDCD11	42	42	0.809766	0.0386552	0.265676	-1.95058	-0.915627	-1.56914	-0.894904	-2.18921	-0.950211	-0.283627	-1.28623	-0.550453	-1.49234	0.432386	0.266781	-1.94878	-0.992678	-1.47773	1.2599	0.524609	-1.16364	-0.33133	-0.554165
970	ARID1B	38	38	0.160055	0.400501	0.723527	-0.0468294	-0.0672911	0.251232	0.524378	-0.0662737	-0.21877	-0.173554	-0.326456	0.755977	0.109255	0.498453	0.419797	-0.027925	0.55014	0.114397	0.557981	0.289636	-0.312121	0.398137	-0.14628
971	KAT6A	5	5	0.632777	0.0384238	0.264697	-0.33656	-0.530994	-0.105809	-0.143074	-0.179825	-1.05555	-0.682436	-0.305119	-1.11395	-0.590006	-0.139637	0.0462372	-0.620306	0.422054	0.533555	0.564232	0.555035	-1.65264	0.304961	1.27096
972	PRPF40A	31	1	0.406777	0.220206	0.562841	-1.50372	-0.169964	-0.748659	-0.690597	-1.57129	-1.59826	-0.490355	-0.651514	-0.0993597	-1.68632	-0.163828	0.452731	-1.82608	-0.640435	-0.388712	-0.600858	0.898151	-1.49791	-0.65524	-0.720074
973	GAS2L1	8	8	0.304791	0.375871	0.701165	0.463388	-0.257058	1.29462	1.21777	0.253306	0.378126	-0.925124	0.228036	0.500284	-0.130153	-0.452105	1.95116	0.957328	1.20995	-0.0950602	-0.331274	1.64232	0.426845	0.811896	-0.0499526
974	RBM47	21	21	-1.10151	0.000280857	0.0309566	-1.17657	-0.208628	-0.59893	0.14648	-0.155312	-0.306042	-0.371481	-0.10132	0.202495	-0.41463	-0.888965	-1.99116	-1.86476	-1.79906	-1.10971	-0.724462	-1.98772	-2.25784	-0.548583	-0.826796
975	TTC26	8	8	-0.136982	0.640576	0.864997	0.460744	-0.877812	-0.638367	-0.332392	0.826154	0.468118	-0.98453	-0.423241	-0.815932	1.30183	-0.0642976	-1.12057	-0.291908	-0.0481953	-0.0953977	0.0340753	-0.530238	-0.382933	0.247568	-0.133362
976	UBA6	50	50	0.385878	0.128702	0.444615	-0.851434	-0.639803	-1.05044	0.263274	0.0695499	-0.752331	-0.383051	-0.952233	0.524722	0.0788053	0.253128	-0.572272	0.642399	-0.5488	-0.220779	0.35379	0.0677202	0.567646	-0.311587	-0.0654022
977	UHRF1BP1L	14	14	0.111396	0.722718	0.903448	-0.105603	-0.0243277	-1.4975	0.858995	-0.876891	-0.886269	-0.574138	-0.0169526	0.00765107	-1.07015	-0.851571	0.581849	-0.381619	-0.229161	-0.345764	-1.37466	1.00597	-0.627769	-0.269669	-0.578828
978	IGLC7	4	3	-3.67476	0.00285542	0.088292	5.25852	-1.95855	3.02075	2.73227	0.124519	6.23077	-0.0366876	-0.489848	1.54147	1.913	-3.81602	-6.80306	-1.13234	2.57365	-1.96317	-1.35144	-4.76351	0.117881	-0.11832	-1.15508
979	SHTN1	43	43	-1.01573	0.0399396	0.269525	-1.20765	2.67887	-0.19127	0.745979	-0.781797	-1.22456	2.29084	-0.0993313	1.23998	-0.76394	-0.220678	-0.624168	-1.7042	-0.424082	-0.611721	-0.394759	-0.0739377	-1.81542	-0.711336	-0.889922
982	GXYLT2	3	3	-0.59525	0.413557	0.733662	0.566476	-1.74299	-0.196713	2.55965	-1.08536	1.10382	-0.00886622	-2.73408	1.61112	-0.0393051	-2.76904	-0.229224	0.946182	2.78208	-0.823556	-1.53302	-2.9416	0.831112	-0.0395521	-2.14212
984	ARHGAP10	17	15	0.240274	0.371528	0.697875	-0.63491	-0.857615	-0.372096	-0.540946	-0.453837	0.271754	-0.364167	0.661102	0.0986984	0.690572	-0.247179	0.846571	-0.951425	-0.118804	-0.321918	0.351779	0.266743	0.0700028	0.99033	0.0152009
986	ARHGEF37	13	13	-0.036946	0.933919	0.982447	0.278114	-0.655668	0.70052	0.0190049	2.40852	0.326234	-0.777637	0.531551	-0.292169	3.18288	1.18251	0.434384	-0.18066	1.26539	0.0606736	1.20094	-0.2325	0.0337677	1.47867	0.108705
989	ILVBL	16	16	0.378031	0.18387	0.5233	-0.485683	-0.607684	0.0960002	-0.957784	-0.144368	-0.232152	-0.574008	0.0101825	-0.706515	-0.0913126	1.22426	-0.840299	-0.0668694	0.124933	-0.496768	1.16149	-0.782572	-0.384143	0.618973	-0.472019
990	C1orf226	3	3	-0.972927	0.0269185	0.226649	-1.23551	1.08323	0.333161	-0.957334	-1.5544	-0.0823318	1.39	0.117621	-1.22538	-0.377649	-2.50077	-2.13085	-1.08168	-0.252958	-2.03856	-1.72411	-0.892316	0.0161968	-0.282117	-1.3507
991	PLEKHG3	8	7	0.119595	0.793077	0.930555	-1.12868	-0.726509	-1.11825	0.381777	1.2338	-1.54035	-0.38856	-1.29677	1.18778	0.635347	-0.259758	1.25604	0.0945308	-0.975521	-0.796811	-0.557136	1.98016	-0.160281	-1.3815	-0.764206
992	SSC5D	7	7	-1.66566	0.000147335	0.0226472	0.497353	0.477587	0.392055	1.37575	1.1767	0.777527	-0.662092	-1.43239	1.05288	1.21009	-1.0508	-2.14274	-0.520577	-2.11444	-0.688023	0.114627	-1.62671	-1.00062	-0.946474	-1.81542
993	SH3PXD2B	36	34	-0.0786803	0.842469	0.949085	-0.29774	0.596104	-0.59786	1.85798	-1.07452	-0.294065	0.930522	-1.21029	1.75476	-0.775858	-0.979333	0.792218	0.19746	-0.125041	0.147489	-0.719063	0.559061	0.383794	-0.508877	0.35452
994	FAM92A	3	3	0.507112	0.192756	0.535281	0.445587	-0.75055	-1.82755	-1.61609	0.548752	0.251099	-0.291103	0.756506	0.831885	0.711194	0.464104	1.24102	-0.217999	1.55211	0.475911	-0.717956	0.384462	0.642127	0.702465	-0.39539
995	ACO2	46	46	0.229113	0.523483	0.802483	-0.581261	-0.0680068	0.690902	0.936874	0.376633	-0.759275	-0.353496	-0.106307	1.493	-0.0158502	0.516955	1.66885	-0.72608	0.04164	0.868941	0.419174	1.64532	-0.988576	-0.0560471	0.514168
997	PRNP	7	7	0.248616	0.647809	0.868209	0.884944	-1.37195	-0.554565	-2.09687	0.248722	0.213496	-1.43638	0.625994	-0.439106	-0.0796373	0.668409	-1.28208	2.60505	-1.99958	-1.69736	0.131865	-0.0374069	1.7698	-0.573433	-1.10444
998	PIPSL	4	1	-0.411127	0.41935	0.73729	0.49231	0.0993234	-0.0582881	-0.2543	0.473906	3.22253	0.958108	-0.616369	-1.66506	1.00294	0.329204	-0.333715	0.489226	0.513199	0.392098	-0.579903	-2.60144	-0.269861	0.225984	1.37904
999	PSMB9	10	1	0.00944451	0.977107	0.993728	1.31431	0.847356	0.332736	-0.779249	0.757102	1.60039	0.796666	1.15809	-0.492735	1.01414	0.00861315	0.0526859	1.67021	0.291768	0.445253	0.344873	0.181695	1.98179	1.01606	0.650289
1001	LIPH	5	5	-1.65292	0.0775444	0.359458	3.08312	-0.558479	-0.935732	-0.844993	4.19411	4.2109	-0.144459	-0.0812614	-2.1636	5.31641	-0.885619	-2.91619	1.10655	-1.55195	-1.23591	0.702925	-1.66875	0.894163	0.803308	0.2983
1002	MRPL28	12	12	-0.352817	0.225112	0.568919	0.301089	0.244629	0.913509	-0.137129	-0.697942	0.581723	0.617466	0.686715	-0.484882	-0.51774	-1.14062	0.907592	-0.467773	0.00299868	-0.175675	-1.25053	0.275181	-0.231207	-0.15963	0.218934
1003	NBAS	48	48	0.462229	0.136862	0.456956	-1.50951	-0.892519	-0.675685	-0.0117203	-0.900042	-1.57822	-1.14429	-0.605396	0.0651397	-1.0971	0.366605	0.13678	-0.997885	0.14517	-1.27827	0.17924	0.0962417	-1.15464	0.23627	-1.45656
1004	TARSL2	8	8	0.241961	0.50558	0.793691	-0.082625	0.442545	0.286485	0.155911	0.268173	2.41208	0.665106	1.69455	-0.244212	-0.0055054	0.897837	1.34749	0.674547	0.886245	-0.0153439	1.33495	-0.128886	-0.012759	2.37948	0.64856
1006	TYW5	4	4	0.29795	0.246281	0.591095	0.205226	0.716014	-0.419235	0.0475196	0.327498	-0.0794739	0.634107	-0.214424	-0.259308	-0.12055	-0.53415	0.969514	0.984973	0.0832292	0.677147	-0.20397	0.837327	0.982797	-0.554815	0.574819
1007	DENND3	16	16	0.483259	0.330307	0.66734	-0.308558	-1.45633	1.51171	-0.363543	0.654618	-0.842283	-1.8261	1.52443	-0.429464	0.0110366	1.24935	0.497114	-0.88712	1.90896	-0.793011	0.846657	0.512197	-1.01052	1.82165	-0.837173
1008	FUOM	3	3	-0.354028	0.402636	0.725335	2.80825	1.03735	2.65752	0.334015	1.98673	3.13913	1.40699	1.92004	1.43755	1.73682	0.402754	1.63629	2.19897	0.40246	3.01669	0.514178	0.688427	1.89682	1.04068	3.12685
1009	VWA8	63	63	-0.394484	0.191861	0.534291	-0.45674	1.01864	0.727419	-0.341552	-0.659041	-0.873416	0.90273	0.870785	-0.297451	-0.878739	-0.421511	0.173924	-0.960191	-0.165389	-0.208792	-0.435737	0.179474	-1.24571	-0.378132	-0.470141
1010	SBNO1	25	18	0.0421462	0.890188	0.966038	-0.402536	0.259861	0.145892	1.0027	-0.610751	1.40312	0.257981	0.632039	0.121285	0.497309	-0.257747	1.66075	-0.735121	0.283499	0.0727743	0.16488	0.854699	-0.139002	1.1846	0.639032
1011	GTPBP10	13	13	-0.707207	0.0677948	0.341191	-0.645333	1.78938	0.147928	-0.40213	-0.652441	-0.975368	1.76218	0.0187096	-0.684269	-0.673824	-0.757927	0.0456048	-1.05394	-0.977972	-0.820192	-0.589553	0.522869	-1.52081	-1.29395	-0.941372
1012	WDR91	28	28	0.0842352	0.769421	0.919995	0.0024267	0.581354	0.991959	0.27837	0.513133	0.0701404	0.368877	0.826585	-0.141435	0.622385	1.70246	-0.0787107	0.16151	0.878594	-0.158874	1.72111	-0.574119	0.261111	0.964714	0.0783539
1013	KLRG2	5	5	0.740892	0.410096	0.731097	-0.631653	-1.37757	-0.00112203	0.163551	-0.316263	-0.612919	-0.886025	1.61159	-2.57049	-1.25871	1.6391	-1.50699	-0.0336936	-0.511706	-2.22644	7.12895	-0.860459	0.302385	0.417717	-2.81956
1014	RAB19	4	4	-0.282896	0.614392	0.854843	0.431987	0.652733	0.381395	0.699357	1.7592	2.37522	1.47333	-0.674409	-1.81893	2.92595	-0.09346	0.146657	0.0260955	1.29634	1.32756	1.26963	-0.591781	-1.79296	1.8765	1.91229
1015	KIAA1147	5	5	-0.431043	0.256855	0.60268	0.488021	0.945581	0.324882	1.25777	0.988167	0.0458336	0.936243	-0.125715	-0.0986032	0.726342	2.2886	-0.199679	-0.113234	0.238737	0.161839	1.71961	-0.601121	-0.750024	-1.08726	-0.47937
1016	MBLAC1	4	4	0.26079	0.529687	0.805882	1.11711	-0.667517	1.76894	0.888547	0.191034	0.429571	-1.43635	0.26113	-0.225936	-0.250536	0.11254	1.25048	0.53886	1.87888	0.682599	-1.56865	0.904582	-0.270013	1.10736	0.0472459
1017	POTEF	2	2	-0.86648	0.552046	0.816718	-0.87653	-2.12439	-2.41745	1.97427	6.35512	-0.437711	-3.48338	-5.44707	4.93133	8.75605	-0.862051	-1.32466	0.581658	2.86669	-0.828063	-2.08914	-1.27905	0.454059	2.05814	-1.01213
1018	VPS37C	4	4	-1.08434	0.0913189	0.384236	1.48642	1.87376	-0.888721	-1.26946	2.20866	1.00999	1.44233	-1.44693	-0.538702	1.71412	0.696607	-2.96858	1.55911	-1.24048	-0.585971	0.273787	-1.97499	1.38606	-1.48082	-0.916709
1019	CCDC151	4	4	-0.149236	0.698073	0.895202	-0.538177	-1.24777	-1.13291	-0.657244	-0.614889	0.207613	-2.25108	-1.6775	-1.96751	0.787466	-1.19144	-1.39809	-0.202825	-0.542579	0.224376	-0.648158	-2.16618	-1.22303	-1.30194	-2.13449
1020	TMEM189	2	2	2.80657	2.64414e-05	0.0124247	-1.24337	-2.2949	-2.01739	-0.371534	-3.2694	-1.20625	-2.63925	-2.29245	-1.1261	-3.52578	0.526357	2.97536	-0.779862	0.0302967	2.00979	0.221276	2.54717	-0.823852	-0.543004	1.91569
1021	TRAPPC13	7	7	0.0262847	0.877002	0.961783	-0.0176121	0.0960352	0.182188	0.0814247	0.336064	0.0183569	-0.339169	-0.355592	-0.660297	0.0577976	0.0852625	-0.522556	0.181714	-0.024445	0.0812332	-0.118457	0.204695	-0.223978	0.0102886	-0.0117137
1022	CNOT1	75	61	0.32845	0.257092	0.603078	-0.857216	0.247442	0.198304	0.103066	-0.720914	-0.40158	0.44284	-0.21593	0.299167	-0.463296	0.839962	0.777262	-1.22534	0.143734	-0.236055	1.09687	0.732705	-0.63019	0.346136	0.0713003
1023	BST1	10	10	-0.489767	0.182793	0.522275	1.44231	1.62773	1.36529	0.973291	0.737053	2.0989	2.35284	1.15098	1.51807	0.994398	-0.474086	0.784191	1.44441	2.52641	0.458634	-0.513358	0.442561	2.12519	1.67711	0.892113
1024	CCDC88B	45	45	0.46457	0.128663	0.444615	-0.0692924	-0.245088	0.0775961	-0.920104	-0.475603	0.155723	-0.225603	0.61247	-1.12221	-0.414828	-0.675405	0.655816	0.162007	1.27549	-0.421628	-0.725944	0.577898	0.0264842	1.35603	-0.211999
1025	MAP1LC3B	3	1	0.00596583	0.986826	0.995986	1.2615	0.515355	0.139799	1.97238	0.00426197	1.27371	0.656973	-0.382346	1.35361	0.00224627	-0.274255	0.370374	1.53475	1.07055	1.18349	-0.203549	-0.655795	1.95669	0.708209	1.16668
1027	FAM83G	6	6	-0.416617	0.296041	0.638221	2.52509	1.58214	0.581866	-0.295936	1.0464	1.51667	0.126504	1.47492	1.10246	0.987895	1.22448	-0.909747	2.00703	1.49746	0.134049	-0.225505	-0.27558	0.59404	1.79317	0.642431
1029	PALM3	24	24	-0.55287	0.351631	0.684553	1.57385	1.98736	0.124263	-2.01165	0.301125	1.04342	1.03486	0.303643	-1.64906	0.322276	1.87173	-1.47782	-0.863606	1.24467	-1.69844	1.19948	-0.965128	-1.09999	1.24986	-1.95936
1030	PGP	10	10	-1.00373	0.00409332	0.105731	0.654906	0.615079	0.28631	1.03128	-0.478579	0.74319	0.989624	0.436607	1.28268	-0.327544	-1.34854	-1.7358	0.392762	-0.85456	-0.696662	-0.886343	-0.483576	0.834983	-0.12183	0.0958101
1031	C5orf51	7	7	0.0890923	0.691709	0.89148	0.35004	0.166135	0.753459	1.17122	-0.0261	0.585585	0.336992	-0.101173	0.290865	0.0493082	0.697251	0.271664	0.543036	1.11912	0.281748	0.566584	-0.747553	0.522802	0.589394	0.623211
1032	RCCD1	6	6	-0.298212	0.576304	0.832699	1.20243	0.272861	1.12899	0.728354	0.830298	0.894917	-0.174485	-2.00307	-0.084308	0.973385	0.0128047	0.197824	0.938986	1.39028	0.316198	-1.03187	-2.31853	2.89558	-0.590454	-1.02356
1034	HCFC1	57	2	0.215628	0.267981	0.613314	0.281551	0.415069	0.178353	0.197021	0.171937	0.188338	0.340148	0.0877584	0.0736399	-0.0397767	1.00771	0.284927	0.0588635	0.199785	1.12781	0.698254	-0.190164	0.0559455	0.0403693	0.766812
1035	TSPAN14	3	3	0.467707	0.404665	0.727077	-1.19033	-0.839276	-1.54823	-3.71498	0.66987	-0.263257	0.0460052	0.360345	-1.84801	1.68534	0.830771	-1.55604	-0.741255	-0.30222	-0.63536	1.03359	-1.62335	-0.00452531	1.38022	-0.347274
1036	ZNF316	9	9	-0.320731	0.350014	0.683409	-1.71882	-0.932377	-0.843389	0.783177	-0.034125	-0.503854	-0.86564	0.198462	0.727297	-0.904494	-2.2013	-1.12787	-0.341044	-0.964092	-0.615638	-1.26936	0.0428174	-0.373239	0.126899	-0.578249
1037	TCAF2	8	8	0.256693	0.404594	0.727077	-0.120102	-0.895678	0.353747	-0.767124	0.79556	0.805151	-0.363154	0.610528	-0.0821911	1.07245	1.09853	0.462453	0.706313	0.589291	-0.963488	0.769942	0.292679	-0.212049	1.12852	0.103925
1038	SEPT8	22	19	-0.0454892	0.857237	0.954105	-0.27451	0.119396	-0.61263	-0.105196	0.69267	-0.320591	0.321612	-1.03345	1.00387	0.910405	0.31866	-0.528808	0.129465	0.40256	0.0694214	0.398776	-0.125601	-0.208544	0.0317403	-0.240983
1039	NUDT5	15	15	0.544591	0.132684	0.451553	0.433472	0.619648	1.03797	-1.26596	0.27071	0.384429	0.294251	0.143601	-0.476571	0.121684	1.67242	0.0266472	1.70317	-0.404233	0.162931	2.07834	-0.0661857	1.44791	0.041903	0.346255
1040	WBP2	8	8	-0.726616	0.00680661	0.134202	1.07777	1.44411	1.48344	0.658254	0.871704	0.859857	1.17623	1.52668	-0.227153	1.12568	0.994954	0.176504	-0.258612	1.03583	0.0891715	0.303238	0.00702017	-0.337265	0.640487	0.0790843
1043	ZMYM3	13	13	0.176283	0.511547	0.795666	-0.116311	0.156928	-0.0546781	-0.39987	-0.674136	-0.082431	0.655897	-0.523092	-0.626287	-0.575613	0.208304	0.65574	-1.3963	0.874497	0.152968	-0.333145	0.444825	-0.44359	-0.585525	-0.0545289
1044	CAPN8	6	6	-2.63951	0.0887621	0.378727	-0.606482	-1.5531	0.476878	1.17462	12.971	0.391156	-1.05668	1.48056	0.69191	10.2787	-0.733945	-0.257604	-1.23367	-1.09955	0.173548	-0.771586	-0.305666	0.0812827	1.80289	0.197717
1045	TRAF3	4	4	1.19924	0.126668	0.442904	-0.924059	-0.049756	-0.231124	0.439594	-1.05291	-3.02691	-1.04808	-1.36575	-0.454178	-2.4444	4.45547	0.737757	-0.513567	0.0142525	-1.44477	3.69273	0.546045	-2.37505	-0.934553	-2.3435
1046	TUBAL3	1	1	-0.431413	0.63516	0.862427	1.51568	2.48293	-1.57813	-2.06986	2.44351	1.74394	3.06329	-2.88184	-1.1984	2.50551	1.81444	-1.80026	2.3886	-0.643716	-0.691818	2.45497	-3.31523	2.59578	-0.260441	-0.829806
1047	FBLL1	1	1	0.0519774	0.854956	0.953707	-0.297969	0.435417	-0.297653	-0.188693	-0.551295	-0.891416	-0.657232	-0.635559	-0.34154	-0.698108	1.31219	-0.516685	0.328249	-0.939807	-0.459082	-0.417539	-1.60058	-0.343728	-0.21108	-0.756206
1048	SMCHD1	74	74	0.0144402	0.960557	0.989712	-0.328528	0.784501	-0.637746	-0.118572	0.0434234	-0.570861	0.722356	-0.549794	-0.151413	-0.452274	0.245753	-0.175831	-1.2658	0.195418	0.519508	0.0869455	0.1775	-1.55444	0.0528406	0.603601
1049	CASTOR2	4	4	0.548703	0.365186	0.693102	2.1689	2.67787	1.43967	2.55784	1.04613	-0.453498	1.96795	-1.87136	-0.852749	-1.02508	1.48826	0.736108	3.03061	2.08582	1.29762	1.61302	-0.396803	1.94101	-0.396501	1.74354
1050	ARHGAP42	3	3	-1.45891	0.0139779	0.168888	0.566386	-0.240646	0.0377685	2.13487	4.48024	0.282942	-0.723516	0.128157	1.34162	3.48197	-0.303153	0.0632066	-0.344006	0.936754	-0.378809	-1.17305	-0.824371	-0.330075	0.177269	-0.923075
1052	CCDC69	8	8	-0.0788728	0.838318	0.947412	-0.00717144	-0.630817	0.216901	0.310949	-0.0441677	1.44182	0.082723	2.27522	-1.17532	1.17581	-0.569519	-0.0779694	0.0519941	0.333114	-0.397547	0.5417	-0.0587922	0.539457	1.94259	0.552189
1053	UNC119B	7	7	0.374671	0.142806	0.467782	-0.670784	-0.122885	-0.785993	-0.0566729	-0.476884	-0.145566	0.273883	-0.962832	0.639938	0.0965893	-0.840756	0.429554	0.613615	0.0319763	0.412277	0.222927	0.577153	0.738667	-0.488571	-0.161339
1054	PHKA1	12	12	-0.925487	0.042132	0.276417	-1.04759	0.995164	-0.992276	2.14878	-1.31177	-0.87309	0.871025	-1.10117	1.76655	-1.10519	-0.869664	-1.14055	-1.31115	-1.41261	-1.3784	-0.325946	-0.471375	-0.951988	-1.12761	-0.915151
1055	DOCK11	39	6	0.0401923	0.886705	0.964251	-0.494491	0.450753	0.781688	-0.215282	0.229953	-0.245411	0.475008	1.0278	-0.210655	0.188783	0.298622	0.0541402	-0.68546	1.25942	-0.119698	0.584762	0.449901	-0.682151	1.29749	-0.0669499
1056	NDEL1	4	4	-0.609726	0.0307839	0.238965	0.00559806	0.789769	-0.440834	0.325873	0.116222	0.454651	0.128159	0.255133	-0.418534	0.396924	-0.575335	-1.71258	-0.0771282	-0.380294	-1.3399	-0.376807	-0.716014	0.0857671	0.660472	-0.0524796
1057	METTL15	7	7	-0.583553	0.120271	0.432884	-0.217508	1.30037	-0.881517	-1.04211	-0.424505	-0.350062	1.05869	-0.859464	-1.31508	-0.837	-2.03367	-0.939381	-0.146261	-1.51581	-0.164577	-1.92585	-0.682415	0.0194162	-1.43554	-0.579624
1058	SOWAHD	6	6	-0.0564297	0.877419	0.961886	0.676578	0.115627	1.44637	0.0863808	0.328913	1.34076	0.490565	2.3736	0.0714576	0.852662	-0.607871	0.943672	0.463698	1.57957	0.817887	-0.448757	-0.0509854	1.1475	2.14635	1.22756
1060	CCDC85C	6	6	0.225995	0.43501	0.748694	-1.07397	0.0792395	-0.863257	-0.582634	-0.31735	0.370417	0.450504	-0.579856	0.0211503	0.27059	0.624532	0.652971	-0.38982	-1.01924	-0.778807	0.972911	0.362065	0.324401	-0.619107	-0.0951254
1061	PCP4L1	3	3	-0.790795	0.320247	0.659402	1.58651	-0.17106	-3.21993	-1.59746	-2.90218	1.26126	-0.0728844	-3.66681	-1.53832	-2.38968	-3.47585	-2.95897	-2.08765	-3.24463	1.59101	-3.18844	-3.19966	-2.16555	-3.0372	1.14844
1062	RGPD3	1	0	1.50507	0.0263322	0.225619	-3.09355	-1.68853	-1.90446	-1.61765	-2.97971	-4.64313	-2.38019	-2.22877	-1.35824	-3.74746	0.824288	0.828132	-2.7837	-0.366263	-2.37126	0.823188	0.853775	-3.56319	-1.6997	-3.13621
1064	PTBP1	1	1	0.781017	0.622259	0.857855	-4.74434	-5.93732	-0.310657	-0.495027	-6.18837	-5.28987	-4.42291	0.942892	1.24426	-6.15265	-9.45914	2.49492	-5.25037	-0.755928	-4.2218	-5.57891	5.50984	-3.6432	0.488522	-3.12777
1066	WDR45	1	0	0.269096	0.705965	0.898283	-0.538692	-1.60196	2.50935	1.70099	-2.06096	1.21676	0.138262	1.50023	3.07509	-1.09874	0.589221	0.527581	-1.65822	3.01058	-0.890936	1.48889	0.10616	0.202154	3.47422	0.681645
1067	DIAPH2	30	30	0.770945	0.0552306	0.311497	-0.864677	-0.410919	-0.342399	-1.37874	0.329862	-0.868825	-0.565583	-0.670904	-1.69926	0.12543	0.619015	1.2704	-1.33801	1.14045	-0.25532	0.477564	1.06964	-1.865	0.479058	-0.234361
1068	ENSA	12	11	0.802642	0.0530403	0.306943	0.646047	0.752472	-0.715388	-1.26135	-0.851421	0.420786	0.804503	-1.03067	-0.303444	-0.864705	0.273904	0.56339	1.92901	-0.817669	0.853792	0.254539	1.734	1.06982	-1.10648	0.868935
1070	COL6A6	73	68	-0.586722	0.516431	0.797567	3.53672	2.62885	2.04647	-2.06693	3.09349	3.90611	2.9628	2.19003	-3.0333	3.33429	3.81234	-0.161602	0.0133095	2.53133	0.248451	4.34123	-0.523912	-0.150203	2.45752	0.162848
1072	OBSL1	7	7	0.0818896	0.8311	0.94451	-0.344341	-1.57595	-0.235976	0.969137	-0.325038	-0.132304	-1.17818	1.05124	1.09686	-0.139198	0.500079	-1.10541	-0.167603	-0.848705	-0.3636	1.61667	-0.744041	0.444137	0.627971	0.0456463
1073	TP53BP1	68	68	-0.0717251	0.814793	0.936945	-0.470311	-0.0313407	-0.203253	1.51582	-0.605892	-0.293301	-0.0906528	-0.32447	1.52737	-0.445074	-0.702058	0.687477	-0.346173	-0.181264	0.115018	-0.516223	0.872286	-0.336501	0.113662	0.155422
1074	PTPA	15	1	0.0334865	0.901901	0.970911	1.84929	0.735127	0.940337	-0.298651	1.70503	1.73548	0.783741	0.654267	0.294878	1.69448	1.1326	0.247909	0.998023	1.37071	0.822185	1.38182	0.709127	1.09954	1.42325	1.2437
1076	PIP5K1A	4	4	-0.169902	0.710067	0.900494	2.35667	1.33184	0.726815	0.0443452	3.46386	0.678729	0.690042	-0.0792739	0.27262	0.505655	1.86858	0.811579	1.98438	2.11535	1.41647	0.146083	-0.529678	0.776208	-0.111041	-0.185649
1078	IGFBP3	12	12	-0.684445	0.22626	0.569669	0.11802	1.50857	3.97262	1.68264	0.930171	0.395562	2.12222	5.05849	1.88073	1.41044	1.32591	0.875456	2.58247	0.255623	0.600496	1.90136	0.719967	3.11897	0.116238	0.738526
1079	PAEP	3	3	-1.57616	0.133778	0.452157	-0.671765	-2.53847	-1.47794	6.46806	-2.76044	1.18335	-0.363389	-2.57765	4.53778	-1.25548	-3.56173	-3.3452	-1.51012	-1.45538	-2.76908	-0.932229	-1.98972	0.0750016	-0.0540013	0.324873
1080	RTL8C	5	3	-0.238871	0.548428	0.815076	1.44931	1.27326	-0.159244	0.937601	0.361536	2.19388	2.06675	0.419877	2.11782	0.918786	0.798027	-0.105314	1.2313	-0.10461	1.77304	1.35113	-0.401896	0.558495	1.32956	2.76113
1081	ZSWIM8	11	11	-0.325606	0.337176	0.671045	-0.405255	-0.68676	0.718747	1.29401	-0.166123	0.937987	1.27064	1.10754	1.43281	0.300692	-0.598224	0.523314	-0.261845	1.05954	-0.267284	1.0062	-0.907907	0.405229	0.925154	0.664055
1082	ARHGAP32	5	5	0.15007	0.714801	0.901196	-1.50982	-0.839801	-1.84125	-0.185343	0.236633	-0.380326	-0.754285	0.444374	0.176362	0.0125808	1.4785	0.163113	-0.914411	-2.47945	-1.02557	-0.907298	0.140445	0.135345	0.474443	-0.205306
1084	TPM2	18	5	-0.659032	0.429865	0.745247	-1.333	0.0693443	-4.30119	2.88076	0.966528	-1.86114	-0.703883	-2.83323	4.00419	-0.184518	-0.252866	-2.49459	-1.51509	1.10743	-2.00724	-1.18757	-0.588119	-1.52401	0.644336	-2.06875
1085	POM121C	15	15	0.471909	0.136836	0.456956	-0.780556	-0.793925	0.109187	-0.201363	-0.931432	-0.686533	-0.273923	0.0811507	-0.1169	-0.688069	-0.0937012	1.26291	-1.05596	0.593952	-0.481126	0.156037	1.45526	-0.972527	0.161728	-0.589849
1087	ZYG11B	8	8	0.0314295	0.911457	0.974083	0.157328	0.205447	0.231747	-0.0562493	0.360519	0.247956	-0.291233	0.660109	-0.302947	1.11412	-0.135355	-0.367473	1.25784	0.110602	-0.404276	-0.400207	-0.294944	1.58516	0.83718	0.452571
1088	A2ML1	35	35	3.37248	0.00376426	0.103538	0.054996	-1.50862	-0.726181	-0.901993	-0.586979	0.452646	-1.66877	-0.00740776	-1.82785	0.0889606	7.90155	-0.582324	3.03395	0.481353	2.61402	8.76069	-1.70695	3.449	0.143279	2.99904
1090	MANF	10	10	-0.634615	0.188605	0.528853	0.171178	0.059726	-1.51454	0.712874	-0.17049	-0.450618	0.106805	-1.99615	1.21201	-0.440541	-0.750209	-2.00842	1.10501	-1.79025	-0.161753	-0.855833	-2.17836	0.489642	-2.42919	-0.0765337
1091	EPB41L3	2	2	1.03972	0.0166227	0.182512	-0.777535	-1.58007	0.337205	-1.70647	-1.52508	-1.45862	-0.999633	1.10005	-1.01373	-1.7178	-0.747817	0.700013	-0.418871	0.45226	0.0406039	-0.276909	2.1212	-0.987055	0.445274	-0.273184
1092	HSPB2-C11orf52	4	4	-0.107246	0.727687	0.904368	1.43314	-0.224413	0.787547	1.91841	0.674463	1.12565	0.0811221	1.71497	0.155445	0.842011	0.375666	1.17386	0.472214	1.24681	0.599964	-0.204208	0.140792	0.744081	1.96958	0.91713
1095	FMR1	2	2	-0.620445	0.468369	0.772083	0.342508	-0.421385	1.66733	5.03569	-0.648624	-1.81908	-0.399103	0.234202	4.89787	-1.85641	0.334655	2.29501	-1.96405	0.845651	1.38774	0.16051	0.745357	-2.20069	-0.971533	0.195886
1096	ATPAF1	6	6	-0.283067	0.352423	0.684553	0.833816	1.42198	0.491004	-0.382904	-0.12166	1.00873	1.67521	0.389313	-0.440702	0.278671	0.170167	-0.0657609	-0.124103	-0.348517	1.14804	0.24116	-0.197176	-0.0993513	0.256034	1.34229
1097	LYRM9	4	4	-1.21889	0.0091267	0.144847	1.52004	0.445988	1.19246	-0.220058	2.0937	2.07765	0.830862	0.982675	-0.228921	1.61057	-0.0321008	-0.388309	1.05247	0.677535	-0.163505	-0.564536	-2.17341	1.36464	-0.0100976	-1.64666
1099	FAM3B	6	6	-4.79294	5.45082e-06	0.00608311	1.2567	5.37005	-0.861924	4.36198	5.49511	1.02438	4.30643	-0.872954	4.3861	4.96566	-3.44386	-2.32694	-1.98937	-1.72669	-0.552081	-2.68911	-2.41988	-1.25119	-0.659612	-1.43911
1100	POT1	4	4	0.372346	0.127785	0.442904	-1.06716	-0.790883	-0.248505	-0.449822	-0.481222	-0.972278	-0.498485	-0.529496	-0.543204	6.97624e-05	0.570191	-0.0773359	-0.956368	0.22318	-0.521236	0.414975	-0.275018	-1.22469	0.31409	-0.325322
1101	VPS26C	5	5	0.0727415	0.846	0.950293	1.828	-0.0886945	2.29269	0.53378	1.05549	1.62167	0.0816396	1.8713	0.30686	1.43289	1.05993	1.2551	0.0437384	2.36806	1.5131	1.34039	0.456843	-0.0719654	2.38437	1.31346
1105	CD3G	5	5	0.965166	0.0212417	0.203047	0.298571	-1.24742	0.407317	-0.951715	0.0520641	0.283003	-1.243	0.936526	-1.35386	-0.466701	0.0703469	1.46305	0.161761	2.00216	-0.0283206	-0.162999	1.02847	0.0729424	2.15119	-0.392163
1106	EIPR1	8	8	0.0491765	0.842048	0.949085	-0.654212	0.20812	-0.549689	0.0022472	0.659449	0.333808	0.614343	0.481981	-0.0853462	1.1552	-0.0544242	0.327109	0.712221	-0.286202	0.0914287	-0.036967	-0.0473463	1.09499	0.141681	0.715179
1108	SNRPG	5	5	-0.169883	0.662028	0.875364	0.559998	0.820301	0.225694	0.796747	-0.235557	0.700393	1.27476	0.764358	1.13121	0.147212	-0.187174	-1.29639	2.116	-1.09433	0.136231	0.585541	0.248203	1.85555	0.611441	1.51122
1110	ERCC2	14	14	0.145761	0.509523	0.794696	-0.493561	0.81123	-0.698284	-0.21854	-0.375379	-0.12133	0.978585	0.283213	-0.0909332	-0.0245503	0.0448052	-0.111722	0.206208	-0.0805397	0.313587	-0.0017155	-0.100569	0.104615	0.616771	0.516616
1111	SNX24	4	4	-0.519016	0.247404	0.591702	1.48552	1.45444	0.673471	0.106864	1.2204	1.28573	1.78689	-1.7663	-0.527133	1.53421	-0.057244	-0.737403	0.534491	-0.24568	0.813207	1.02233	-0.103988	-0.553991	-0.597835	1.99005
1112	MATR3	55	55	-0.140168	0.651392	0.87054	-0.393726	0.102726	-0.0502107	-0.118831	-0.738407	-0.170323	0.181718	-0.289162	0.574237	-0.51513	-0.62309	0.575608	-1.84073	-0.224005	-0.0327112	0.0594193	0.982556	-1.54031	-0.374761	0.199233
1113	NUDT19	12	12	0.0672136	0.808788	0.935394	0.610651	-0.119311	1.09567	0.612729	0.136269	0.559379	0.46619	1.47376	0.479268	-0.227153	0.545522	1.06704	-0.26107	0.577804	0.923462	0.853683	1.16187	-0.855131	0.619258	1.12716
1114	ODF3B	7	7	0.609775	0.451341	0.760728	-0.483527	-3.76966	-2.64092	-3.91612	0.792646	-1.12487	-5.66464	-4.71269	-6.18518	0.723747	-1.40825	-1.68796	-2.47871	-1.37659	-1.2035	-1.60181	-2.92345	-3.88252	-2.268	-2.05268
1116	COL6A5	8	8	0.00931446	0.991151	0.997632	1.50648	-1.90052	2.43991	-2.71688	3.18508	1.88068	-1.53562	2.71773	-2.7027	2.66711	2.84961	0.0724351	-0.935767	0.926214	-0.617383	2.1709	-0.920445	0.263549	2.11872	-0.29342
1117	PDS5B	2	2	-0.198391	0.629685	0.860396	0.587407	1.63662	-1.23195	-0.389459	1.04845	0.309993	0.761616	-1.12329	-1.09758	0.373303	0.266846	-1.9887	-0.122817	0.566822	0.727911	0.177315	-1.25113	-0.1398	0.515652	0.139094
1118	MIF4GD	10	10	-1.14955	8.66955e-05	0.018429	1.16979	0.83589	0.238592	0.584045	1.08919	1.23251	1.21952	0.855545	1.71525	1.47333	0.326024	-1.24571	0.208393	-0.166898	-0.527686	0.697687	-0.201669	0.248051	-0.272226	-0.147822
1119	RNF185	3	3	1.29038	0.00334591	0.0962119	-0.846177	-1.21589	-1.9462	-1.81734	-0.0411358	-0.505261	-2.2212	-0.900669	-1.14678	-0.753001	-0.347659	0.332678	0.490276	-2.46893	-0.0154864	0.390341	1.49358	1.17701	0.278941	0.179335
1120	SRRM1	27	27	0.566944	0.0795353	0.362291	-1.08829	-0.196528	-0.234966	-0.193845	-1.7788	-1.27368	-0.432235	-1.13029	-0.0809939	-1.52387	-0.771916	1.24588	-0.85655	-0.0961057	0.167339	-0.995891	0.568415	-0.587835	-0.764517	-0.172879
1121	UPK3BL2	4	2	1.7584	0.0993779	0.401595	0.689752	-1.21096	-0.0634045	0.682071	0.104096	0.108132	-0.768569	0.875755	0.618093	-0.124607	-1.38475	-0.486615	4.83394	0.69974	7.86535	-1.66097	-1.57703	3.19268	1.18251	5.82952
1122	MYO1G	41	41	0.499314	0.0954913	0.394332	-0.715929	-0.734559	0.372777	-1.32557	-0.742957	-0.545729	-0.217242	0.070196	-1.92992	-0.501857	-0.681595	0.0785406	-0.973698	0.237223	0.430955	-0.204068	-0.19554	-0.969581	0.559603	0.440512
1123	MIEF1	7	7	0.105804	0.717195	0.901723	-0.407378	0.308444	1.23592	0.342414	0.179038	-1.08209	-0.370115	0.043848	0.149035	-0.528062	0.00163315	0.0686853	1.06156	-0.0330017	-0.246011	-0.298154	0.862256	0.828953	-0.703676	-0.613155
1125	EWSR1	10	10	0.454779	0.196377	0.539298	-0.693691	0.457769	-0.958182	-0.61246	-0.253738	-0.97065	0.610187	-1.16134	-0.295133	-0.0647855	0.129736	0.713813	-0.982999	-1.07588	0.437639	1.33549	1.06548	-0.629235	-0.940988	0.552713
1128	UBE2I	11	11	0.333776	0.353944	0.685522	-0.381132	-0.419625	-1.42619	-0.395495	-0.333961	-0.65192	-0.569023	-2.7754	0.810187	-0.725138	-0.128659	-0.470817	0.195758	-1.19798	0.37689	-0.482434	-0.419658	0.0224098	-1.66477	0.239329
1129	TFEB	9	8	0.200883	0.547613	0.815076	0.652164	-0.505976	0.886124	0.529997	-0.00953568	0.118545	-0.415671	-0.19038	-0.84129	-0.143774	-0.292463	0.953705	-0.235721	2.15969	0.203419	-0.260949	-0.374739	-0.680669	0.945521	-0.328755
1130	SLC25A17	5	5	0.687516	0.19576	0.538266	0.723613	0.190972	2.03682	-0.630115	-1.46602	0.511494	0.32786	0.0790794	-1.6833	-0.105639	0.0448076	0.858805	-1.27308	0.986495	1.34105	1.37557	1.54582	-1.34789	3.03861	0.289723
1131	CPNE1	16	16	0.658338	0.243848	0.589935	-0.214618	1.65763	-0.456911	-1.85521	0.0863283	-0.512074	2.18843	-0.602131	-1.35033	0.101311	2.36588	0.309018	0.773868	-0.197752	-1.21401	2.94695	0.676956	1.34924	-0.550046	-0.834283
1132	HLA-A	3	0	-2.04616	0.22546	0.568938	-0.683848	6.20505	7.70783	-1.20738	-1.49131	-1.01003	6.7607	8.36488	-2.7402	-1.87185	5.2961	-2.55606	-1.08403	0.0998982	-2.02556	6.36225	-2.65919	-0.647575	-1.19382	-2.01973
1133	APOC3	5	5	0.377204	0.694138	0.892502	2.14993	-1.75167	5.70484	3.03046	2.69085	2.22541	-2.06226	4.02726	2.34897	2.68912	1.16045	3.54989	-0.439114	5.63449	2.36426	1.14651	3.93596	-0.407434	5.48345	2.39647
1134	ARCN1	35	35	0.0345675	0.893557	0.967544	-1.04637	0.0871089	-0.398907	0.21369	-0.583389	-1.07669	0.104002	-0.62059	0.578418	-0.772572	-0.0365539	-0.39605	0.192341	-0.397436	-1.06736	-0.00894827	0.0464329	0.263212	-0.628174	-1.13709
1135	TSPO	4	4	0.111984	0.824838	0.940985	-1.44374	-0.518108	-0.626095	-2.49266	-0.172113	-0.103894	0.0487364	0.18139	-1.55059	0.719805	0.635813	-1.29544	0.597676	-2.20255	-1.5394	1.62784	-1.70214	1.11385	-1.19091	-0.882168
1136	PRR5-ARHGAP8	8	8	0.144961	0.579976	0.835477	-0.0014456	-1.19806	0.15753	-0.0952128	0.511053	-0.374345	-0.717372	-0.98416	-0.15139	0.399289	-0.0442078	0.0189366	-0.0199051	0.431377	0.0959573	-0.270234	-0.241697	0.750349	-1.05799	-0.667087
1137	FBLN1	7	7	-0.67237	0.283071	0.627578	1.69987	1.31246	-0.91913	0.704217	1.30245	1.11579	0.63728	-0.078424	3.53849	0.93082	-0.546431	-1.70735	4.16154	-0.295181	-0.222931	-0.320763	-0.344332	2.36094	0.551647	-0.117014
1139	ESPN	5	5	0.0755559	0.923253	0.979096	1.54253	-0.642925	1.82586	2.71866	2.43511	-0.211963	-2.0262	-1.76795	3.90632	-1.61173	2.26721	1.41573	1.75004	1.09349	2.19414	1.17497	-1.69559	1.22601	-1.89135	-0.611373
1140	CAPZB	21	6	-0.0688532	0.716268	0.901444	-0.139027	-0.413907	-0.0749739	-0.596237	-0.0609039	0.0214949	-0.239069	0.131152	-0.183278	0.0709255	-0.987114	-0.0412816	0.059802	-0.020738	-0.354299	-0.800466	0.101711	0.277433	-0.0475285	-0.359874
1141	EPHB2	3	3	-0.87845	0.177707	0.51581	0.68334	0.904086	0.293685	1.60521	-0.735957	-1.08156	-1.81002	0.00694821	0.924459	-1.15027	0.457272	-3.78194	2.01408	-2.2285	-0.56563	-1.87411	-1.98512	1.41376	-0.621158	-1.97323
1142	NRDC	33	33	0.132493	0.741004	0.90935	0.440864	2.36179	0.514124	1.11148	0.00756835	0.242241	2.11995	0.259134	0.99991	-0.738167	0.529387	0.523446	1.62511	-0.247334	2.02758	0.224812	0.670839	1.7477	-0.256166	1.79845
1143	NFIA	9	8	-0.198961	0.419305	0.73729	-0.211302	-0.580364	-0.0794003	0.641559	0.541248	0.0626523	-0.506057	0.828418	1.10362	0.817564	0.446273	-0.0705149	-0.651547	0.24241	-0.27111	-0.0815269	0.257944	-0.0199997	0.597666	0.178729
1144	MRPL43	9	9	-0.71537	0.0931756	0.388362	0.65047	0.760669	-0.661434	-0.890765	-0.512446	2.20393	0.562259	-0.0895225	-0.326502	-0.318738	-1.22015	-0.674124	0.949968	-2.37837	-0.0484496	-1.38405	-0.272547	0.116829	-0.956691	0.0918174
1145	CDC37L1	7	7	-0.000273856	0.999065	0.999691	-0.27286	0.100971	-0.382622	-0.0237681	-0.243454	-0.244353	-0.089499	-0.646683	-0.228416	-0.126854	-0.890987	0.0440126	1.08264	-0.43486	-0.385081	-0.925964	-0.246419	0.540301	-0.555517	-0.388404
1146	PRPS1	21	8	0.388385	0.161597	0.494645	1.74191	1.25887	0.383176	-0.241553	0.959286	1.14123	0.996957	0.902663	0.077865	0.506281	1.40357	0.0542132	0.936301	1.49322	1.5259	1.36313	1.5452	0.370899	1.70807	1.21004
1147	POSTN	2	2	-0.0314547	0.964327	0.991022	-0.873529	-1.28309	-1.89504	1.65443	-0.703518	-0.470447	-1.23757	-2.15119	1.39177	-0.214336	-1.21064	-2.59737	2.36136	-1.41069	-0.600952	-0.815644	-2.79696	3.329	-1.64071	-0.714457
1148	PHYH	6	6	-1.49981	0.000743644	0.0477809	1.29718	2.87202	1.44672	1.46668	0.417564	1.26343	2.53551	1.28374	1.38647	-0.00919926	1.93178	-0.54376	-0.236032	-0.713116	-0.726746	0.875094	-0.377876	0.262528	-0.884967	-0.624843
1149	TMEM9	4	3	-1.05324	0.0019552	0.0730378	-0.0677682	-0.0660671	0.250692	1.42079	-0.970138	0.723565	1.38968	1.38923	0.716929	-0.622904	-0.736704	-0.487517	0.100555	-0.697384	-0.427892	-0.908265	-0.703151	-0.582824	-0.676968	-1.24822
1150	ADGRL2	4	4	0.120592	0.773471	0.921477	0.895684	-0.587917	1.22459	-1.05344	0.767752	0.0675453	-1.04722	1.37687	-1.38533	0.935612	1.27036	0.0868454	-0.575708	0.929607	0.283343	1.76699	-0.797377	-0.501727	0.121847	-0.184099
1151	PALM2-AKAP2	13	13	-0.240052	0.277167	0.622527	0.460399	-0.316577	-0.260584	-0.167695	0.293784	0.633121	-0.133351	-0.149244	0.445548	0.43344	0.0426268	0.226478	-0.000803973	0.450979	-0.838849	-0.0361281	0.0454459	-0.234336	0.208994	-1.02609
1152	UNC13B	26	26	-1.33787	5.5984e-05	0.0148394	0.809413	1.41895	1.31858	1.76812	0.636214	-0.0129509	1.45376	1.00603	1.13666	1.06306	-0.302186	0.0785368	-0.506528	1.06639	-0.811608	-0.412099	-0.529999	-0.761035	0.381563	-0.983881
1153	UBE2J2	3	3	0.132696	0.626899	0.858887	-0.290251	0.30662	0.113397	-0.0439586	-0.801162	-0.238176	0.346038	-1.10961	-0.873991	-0.801234	-0.0265323	-0.440946	0.931492	-0.621456	-0.315321	-0.363575	-0.705241	0.847294	-0.724648	-0.646434
1154	SEPT6	11	11	0.351975	0.148145	0.475769	0.101335	0.175143	-0.578024	-0.700373	0.513753	0.194122	0.0493913	0.272755	0.238592	0.271491	0.580723	0.299043	-0.251355	1.01231	-0.0870403	0.189071	1.13015	-0.19752	1.2107	0.171855
1156	GUK1	15	3	-0.437916	0.118887	0.430707	1.25745	0.0762135	-0.0996753	-0.202688	1.18495	0.680869	0.14953	1.01978	0.586625	1.0727	-0.138175	-0.657766	1.08205	0.239706	-0.476895	-0.360278	0.638427	0.617333	0.661848	-0.259656
1157	PABPC4	19	1	-0.400978	0.303766	0.644492	-0.724124	0.819416	-0.313257	1.24594	-1.24272	-0.752232	0.698687	-0.290262	1.90157	-1.24013	-0.299228	-0.820715	0.0685371	-1.35342	0.290146	-0.473045	-0.516424	-0.0202645	-1.07884	0.296345
1158	CD55	12	12	-1.77906	0.000517207	0.040723	1.27004	-0.316546	0.971494	0.517467	1.90781	1.2592	-0.0212388	0.19508	-0.0523562	1.7677	-1.38132	-2.66229	0.481294	-1.35358	-1.57182	-0.929123	-2.33332	1.25004	-0.578216	-1.2136
1159	PSEN2	2	2	-1.25263	0.00335755	0.0962119	-1.55623	-0.454978	-0.00276253	1.30576	-1.36947	-1.25621	-0.432541	-0.0234185	1.06077	-0.928094	-1.53211	-1.51845	-0.80253	-0.87769	-2.55149	-1.93661	-0.854568	-1.453	-1.60736	-3.0497
1160	ROR2	6	6	0.434292	0.17198	0.507583	-0.558631	-1.60123	-0.787327	0.0355095	-1.28848	-0.772431	-1.29689	0.339849	0.25132	-0.794785	-0.16992	-0.385108	0.279881	0.836247	-0.977481	-0.101812	-0.749765	0.279022	0.274594	-1.41584
1161	USF1	3	3	-0.570261	0.19017	0.531847	-0.398204	-1.38592	0.876892	-0.0773259	-0.242887	1.55578	0.0164631	1.60585	1.32803	0.243067	-1.33341	-0.733173	-0.584778	-0.628325	-1.64289	-0.174587	1.02944	0.144077	1.44441	0.298374
1163	RPS6KA3	25	23	0.0844163	0.7025	0.897091	-0.590142	-0.51758	-0.945174	-1.29039	0.232122	-0.665925	-0.851916	-0.860258	-0.77869	-0.136125	-0.103361	-0.788529	-1.09537	-0.410847	-0.0935536	-0.435921	-0.809418	-1.31247	-0.258254	-0.252186
1165	HNRNPC	31	2	-0.110687	0.796087	0.931271	0.301099	1.46672	0.284241	0.260153	-0.547854	-0.370625	0.695821	-0.340415	0.77683	-1.27229	-0.853898	0.67689	-0.958448	-0.61282	1.48587	-0.461989	1.71498	-1.40473	-0.651696	1.21266
1166	MYO9A	5	5	-0.360046	0.502329	0.790411	-1.76401	-4.17957	-2.33312	-0.731235	0.357166	-0.492548	-2.41308	-0.528862	-0.671329	0.521818	-2.77661	-1.98218	-0.763784	-3.25494	-0.916241	-2.36309	-1.19442	0.00969995	-1.27582	-1.31785
1167	JMJD6	11	11	-0.146898	0.62352	0.858165	1.3107	2.18808	0.384077	0.578148	-0.0392618	1.1848	2.16868	0.255475	0.720867	-0.0111662	1.21669	0.640009	0.941281	0.14166	0.919869	1.10274	0.179855	1.07266	0.30074	0.755918
1168	PDLIM2	1	1	-0.795459	0.331093	0.667872	0.744833	-0.984393	0.0126292	6.33979	0.78314	1.88082	-0.0731083	-0.0857723	5.16681	0.656178	0.0843129	-0.601721	2.38567	0.667331	0.141024	0.258965	-1.17744	2.90524	0.885324	0.937623
1170	NDUFAF5	4	4	-0.171173	0.516132	0.797567	0.561691	0.684525	1.23751	0.984379	0.350874	0.262765	1.39156	0.826614	1.64682	0.38807	0.068256	1.15113	1.63832	0.3979	0.273462	0.798783	1.51143	0.670669	-0.17751	0.290638
1171	EIF3H	18	18	0.310704	0.204184	0.545023	0.296991	0.829071	-0.0692056	-0.132334	0.29459	0.364389	1.01705	-0.334358	-0.200148	0.316144	0.543692	0.730256	0.925966	-0.232888	0.939457	0.791743	0.86176	0.325769	-0.471866	1.07534
1172	MORF4L1	10	9	0.209193	0.430029	0.745247	0.32032	0.43973	-0.000575187	-0.464622	-0.0385736	-0.0941776	0.169984	0.520283	-0.15657	-0.418618	-0.079717	-0.155552	-0.402212	0.0854921	0.593821	-0.064791	1.51335	-0.779996	0.582122	1.07659
1175	MFAP5	4	4	-1.17147	0.0758064	0.356057	-0.419613	-0.926524	-1.73615	2.17863	-0.394331	0.493369	-0.979911	-1.95234	3.98516	-0.591967	-1.38768	-1.65074	0.485114	-1.13952	-0.794041	-1.94926	-2.87879	0.46796	-1.77048	-1.44092
1177	DBNL	1	1	-1.21123	0.00862894	0.140978	-0.424402	-0.473031	0.812263	-2.00492	0.21076	-1.4529	-0.872346	1.63247	0.948551	-0.545507	-1.92542	-2.7105	-0.819958	-0.837506	-1.16073	-2.02769	0.0227467	-1.36353	-1.93523	-1.52361
1178	CNN2	14	14	-0.100439	0.807952	0.935394	-1.07899	-0.708922	-1.88245	0.538513	-0.214247	-1.25099	-1.19315	-3.17758	1.4336	-0.333372	-0.554467	-0.803645	-0.542312	-0.810325	-1.46942	-0.885988	-0.959776	-0.427924	-0.836129	-1.582
1180	STK33	3	3	-2.43174	0.000665212	0.0446715	-0.144659	0.388038	-1.59855	-0.620178	0.294858	-0.721341	0.703326	-4.43025	0.458844	0.0622475	-2.4641	-5.41006	-1.63065	-2.1869	-3.00217	-2.49757	-4.96021	-1.11679	-2.9176	-3.73901
1184	GIMAP6	7	7	0.419784	0.212312	0.553437	-0.146622	-1.5564	0.87556	0.0431582	-0.634502	-0.368773	-1.29275	0.129914	-0.684275	-0.138526	-0.606923	0.495311	-0.18534	1.27557	-0.685632	-0.523367	1.09623	-0.37803	0.552861	-0.616056
1185	SEC11C	7	7	-0.559842	0.372416	0.698772	1.09589	0.81468	0.164142	3.24887	-0.154906	1.16736	0.846214	1.17323	3.44618	0.0773914	1.79708	-1.64804	2.31624	0.694017	0.00485545	1.98648	-2.46524	2.41603	0.863769	0.315437
1186	SEPT5-GP1BB	1	1	-0.0185834	0.968823	0.992617	-0.242287	-1.4423	-0.0533991	0.00881346	-0.539568	0.00187674	-1.0564	0.046302	0.386145	-0.137462	-1.75045	-0.930513	0.754702	2.04175	-2.25847	-0.163583	-1.21037	0.801157	1.13793	-1.63628
1187	INTS14	15	15	0.437329	0.156881	0.488535	-0.143603	0.331752	-0.758791	0.756786	-0.541557	0.14794	0.960022	-1.06545	0.286758	-0.199246	1.16405	0.811109	-0.58614	-0.263892	0.929244	1.40314	0.0693655	0.0715544	-0.0285318	0.578
1188	CS	21	20	-0.135986	0.581658	0.835906	0.457112	0.396978	0.682731	-0.979642	-0.511989	0.205111	0.171606	0.404443	-0.686456	-0.568985	-0.144012	0.135209	-0.551006	-0.130035	0.24689	-0.512987	0.350479	-0.912933	-0.33134	0.0607859
1192	SLC25A10	11	0	-0.243707	0.488602	0.784578	0.14163	0.718222	-0.626053	-0.898975	-1.33509	0.386266	0.991888	-0.235402	-0.215574	-1.15707	-0.678412	0.801537	-1.06047	-1.49644	-0.675643	-0.566175	0.930686	-0.613516	-0.931294	-0.377515
1193	TMEM143	3	3	-0.156644	0.727994	0.904368	-0.294849	-0.840788	2.21442	0.134145	-0.493479	0.419582	-0.927748	2.08517	-0.533576	-0.408381	-0.356388	0.393159	1.83602	0.699573	0.231075	-1.30826	-0.478928	-0.430079	0.283762	-1.08188
1194	SEC61A1	12	12	0.381773	0.438214	0.750126	-2.99787	-1.73337	-1.37443	-0.358005	-3.14061	-2.47818	-2.60819	-2.11532	0.169996	-3.4651	-0.161432	-1.27696	-1.95873	-1.25082	-3.00068	-0.669805	-0.688763	-2.93941	-1.28743	-3.04931
1195	STK24	22	13	0.308495	0.298447	0.641593	-0.202993	0.480817	-0.63555	-0.419419	1.21788	-0.399854	0.342064	-0.73491	0.0657243	0.983088	0.666065	0.511944	0.298282	-0.671059	1.26522	0.476572	0.609835	0.274387	-0.492339	0.842894
1196	ZDHHC20	6	5	-0.53116	0.0750022	0.355047	-0.716281	-0.169606	0.23269	0.989267	0.437423	-1.22094	-0.550731	0.18	0.610934	0.318859	-0.598959	-0.551093	-0.67355	-0.14574	-0.774548	-0.946839	0.292436	-1.5337	-0.520617	0.252625
1198	TMBIM1	3	3	-0.0874818	0.877615	0.961983	-0.794938	-0.898422	1.10552	-1.56503	0.649959	1.99737	-0.527575	2.69696	-1.85684	1.19511	0.132363	0.219972	-0.709508	0.184052	-0.937734	1.2581	-0.0733875	-1.40116	2.26738	0.187208
1199	CCDC28A	5	5	-0.133303	0.572102	0.829949	0.734621	-0.0123257	0.91241	0.392644	0.651993	0.974568	0.0162618	0.746732	0.862553	0.679865	0.409607	0.533844	0.324274	1.18099	0.710139	0.128897	-0.172036	-0.424988	1.43015	0.50541
1200	RCBTB2	3	3	0.382587	0.13907	0.460542	-0.903565	-1.14936	-0.821645	0.645975	-0.956706	-0.487836	-1.11054	-0.502786	-0.744546	-0.74881	-0.0550732	0.642786	-0.905937	0.163322	-0.360498	-0.812961	-0.816007	-0.365521	0.18925	-0.633303
1201	NME7	8	8	-0.227273	0.603802	0.849203	0.808008	0.440551	-0.932201	-0.362324	1.57172	1.24463	0.411492	-1.83194	-0.379467	1.5493	0.854388	-1.63897	0.557033	-0.320519	0.0356743	1.16641	-1.03191	0.483797	-0.223908	0.365038
1203	ILF2	18	18	-0.0142372	0.951435	0.987037	0.710347	0.955392	0.766532	0.852264	0.254702	0.858372	1.61929	0.238165	1.29953	0.0707403	0.823958	0.832677	0.566736	0.360206	1.06964	1.30399	0.769102	0.761645	-0.233751	1.22876
1204	COG8	18	18	-0.274924	0.262764	0.608875	0.00763236	1.06607	-0.161468	0.762852	0.0942729	-0.0579428	1.32843	-0.407278	0.550833	0.494816	0.546671	-0.472165	0.456272	-0.15668	-0.342022	0.621318	-0.253438	0.386291	0.155577	-0.012847
1205	MTF2	3	3	-0.646307	0.291691	0.633991	-0.818117	1.16889	-1.03477	-0.409289	-1.65984	-0.0824836	0.455238	-0.240122	0.759654	-1.96402	-3.11848	-1.31803	-2.07239	-0.603833	1.9329	-2.11742	-2.12358	1.48866	-2.51523	0.159474
1207	DFFB	4	4	0.0394065	0.885545	0.963881	-0.407747	-0.228774	0.31262	0.877374	-0.108813	-0.944248	-0.758495	-0.293241	0.646985	-0.334761	0.124472	0.400422	-0.0738424	0.65742	0.0535876	-0.626392	0.597951	-0.753143	-0.192603	-1.03291
1209	PEX5	14	14	0.235515	0.216578	0.55917	-0.141415	-0.527239	0.266282	0.39859	-0.49933	0.0478077	-0.375103	-0.430216	0.159308	0.073411	0.56949	0.327243	-0.303429	0.325812	0.322416	0.0912984	-0.059275	-0.399221	0.254284	0.19863
1210	STK26	11	9	0.27302	0.553475	0.817254	0.263701	1.09771	-0.979753	-1.5469	0.788879	0.391704	1.56579	-1.25407	-1.43378	1.68438	1.02209	-0.381247	0.551615	-0.469851	0.630938	1.37146	-0.633385	1.24867	-0.681315	0.648885
1213	RIOK3	7	7	-0.394716	0.128982	0.444615	-1.77925	-0.0838401	-1.39132	-0.161632	-0.24724	-0.848435	-0.209681	-0.372795	0.152999	0.0155279	-0.487835	-1.09816	-0.929905	-1.49053	-1.40718	-0.762301	-0.617704	-0.431091	-0.914202	-0.733933
1214	CFB	61	3	-1.51764	0.000159925	0.0230579	1.88269	1.73427	2.32134	1.31942	1.74011	1.79372	1.53307	2.04923	1.91036	1.47709	-0.308922	-0.9906	-0.0462916	1.97645	0.634358	-0.306849	-0.847693	-0.0242281	1.73618	0.762532
1215	ATP2C1	20	20	1.10416	0.0119675	0.157956	-2.50403	-2.33946	-0.875108	-1.20281	-2.19931	-2.3789	-2.19402	-0.994204	-1.25541	-2.17162	0.00428021	0.772764	-1.59009	-0.986419	-1.92404	-0.113865	1.22	-1.74145	-0.811099	-1.90339
1219	RBPMS	10	7	-0.874318	0.00507095	0.113901	-0.515383	-0.473662	-0.280991	-0.863135	-0.867448	0.582893	0.898294	-0.800681	-0.0436856	0.19617	-1.59055	-1.84116	-1.63948	-0.999767	-0.724215	-0.32965	-1.73288	-0.774487	-1.05877	-0.219847
1222	LBH	4	4	-0.183784	0.675169	0.882934	0.794456	-0.934503	1.60869	0.756525	0.713465	1.95469	0.217714	2.73154	1.29993	1.16032	-0.672459	0.218019	0.809649	1.25315	0.525975	0.06083	0.494851	1.36875	3.06241	1.34381
1224	STEAP2	5	5	0.488817	0.328338	0.665472	-1.51613	0.186053	0.643625	-0.922385	-1.02354	-0.645371	0.288123	0.691864	-1.29743	-0.438031	-0.180384	2.99973	-1.43862	-0.10611	-1.69871	-0.148071	0.403634	1.16651	0.974358	-1.1174
1225	LIMK2	8	8	0.870596	0.033948	0.247634	0.0210029	-0.848166	-0.561785	-0.688418	0.521768	-0.794342	-0.96298	-0.653091	-0.391151	0.360967	-0.423262	3.12247	-0.635084	0.367227	-0.0538773	0.387018	1.56216	-0.458043	0.349557	0.491593
1226	MPV17	5	5	-0.791199	0.0926721	0.38753	0.538645	0.708669	3.09298	0.820166	-0.804513	0.186799	1.1699	3.01012	0.106103	-0.631132	-0.477992	0.0719327	0.603917	1.26309	-1.06414	0.373441	0.0333317	0.101752	-0.0401307	-0.579449
1227	EPCAM	9	9	-2.08722	0.00190845	0.0721978	-0.231119	3.01247	0.486605	-1.2497	1.91663	0.230758	2.96268	1.01134	-0.12778	1.97997	-1.06857	-0.875771	-1.58286	-4.0503	-0.29296	-0.994473	1.124	-1.04044	-2.05724	-0.0417522
1228	MECP2	2	2	-0.58	0.106122	0.412115	0.486204	-0.492407	1.58202	-0.262399	0.487932	0.871785	-0.460355	1.41607	0.311537	0.719203	0.0156786	0.196556	-0.720493	1.06677	-1.18211	0.229795	0.636632	-0.907663	0.681547	-1.15713
1229	SYNGR1	4	4	1.07244	0.000638501	0.0441902	-0.197187	-0.943187	-0.612129	-0.520467	-0.349282	0.262622	-0.437896	0.095881	0.256142	0.186607	0.130627	0.306118	1.16538	0.285592	0.725005	0.86869	0.799072	2.59313	0.844949	0.746985
1230	PES1	19	19	1.29573	0.0120079	0.157956	-0.413494	0.425587	-1.41952	-0.757027	-1.28141	-1.17881	0.616737	-2.03913	-0.74529	-1.90874	1.15188	2.06995	-0.385493	-0.723536	0.38797	1.19153	2.3648	-0.323118	-1.70081	0.223007
1231	R3HDM2	6	5	-1.08245	0.0276926	0.229563	0.349611	1.08941	-0.177475	2.59681	0.513555	0.176058	-0.262405	0.960759	1.4388	-0.260036	-1.94157	-1.67137	0.229007	-1.12314	-2.13338	-0.545784	0.482027	0.800375	1.13091	0.373552
1232	BRD8	18	1	-0.183912	0.307055	0.647076	0.132271	0.570848	0.307464	0.863442	-0.263423	-0.0284585	0.367961	-0.0688659	0.382252	-0.181982	0.164937	0.121872	-0.0124589	0.427152	-0.206242	0.131449	-0.0937169	-0.199577	0.0964447	-0.187466
1234	RAN	16	16	0.31989	0.210572	0.550919	0.401014	0.915591	-0.242443	-0.729335	-0.411556	0.0355687	0.308599	-0.508866	-0.0445433	-0.678182	0.829274	0.479923	0.357218	-0.481623	0.372737	0.443898	0.841385	-0.203326	-0.599511	0.204774
1235	MAPK12	4	4	0.0018061	0.995272	0.998741	1.38577	1.54737	0.327375	2.03387	1.21427	1.43339	1.28374	0.216566	1.02459	1.41974	0.897916	1.4541	1.94523	0.89612	2.07338	0.725865	-0.267298	1.94629	0.557559	1.67558
1236	LDAH	3	3	0.105154	0.817021	0.937565	-0.00780393	0.140495	-0.119843	0.184094	-0.884306	-2.06136	-0.206614	-0.342058	-0.208527	-0.888625	-1.69442	1.115	0.516819	-0.915494	1.2181	-1.42206	0.642395	-0.0611331	-2.72199	-0.0202434
1237	POU2F2	2	2	-1.5652	0.0022042	0.0773026	0.434327	1.0612	1.44678	1.60219	0.531084	0.318578	0.564306	0.877161	1.23097	-0.39141	-2.3729	-2.33305	0.602649	-0.76245	-0.253046	-1.96133	-1.43362	1.80743	-0.0247849	-1.24572
1238	SEPT10	17	17	0.416917	0.419565	0.737523	0.0417458	0.372123	-0.161491	-2.36459	1.91008	0.159085	0.454599	0.409033	-2.19271	2.05155	1.71658	0.411706	0.0889585	0.42924	-0.735596	1.76383	0.703992	-0.127711	1.12142	-0.52383
1239	SORCS2	4	4	-0.0127505	0.984774	0.995742	-0.0365355	-2.68278	-0.12666	0.0657074	-0.979166	2.42687	0.249043	0.255726	-0.231129	0.801332	-2.39325	-2.385	2.09634	-1.96579	-1.05196	0.570939	-0.243899	1.84578	1.76656	1.37518
1240	SMIM7	4	4	-1.23921	0.0489116	0.294658	-0.98474	0.500365	-0.14736	0.170803	-2.03091	-1.61718	-0.0691541	0.160104	0.531197	-3.0878	-0.365071	-3.00154	-0.947096	-1.10105	-3.05851	0.475152	-2.31307	-1.37962	-2.33188	-4.94411
1241	TCF7	3	3	0.61938	0.114141	0.423547	-0.56718	-0.781649	-2.04292	0.315439	0.36225	0.385481	-1.19515	-0.438968	-1.54961	0.306332	0.478231	1.42742	-0.599037	-0.272284	1.04988	-0.719834	-1.23992	0.284644	0.687237	-0.108505
1242	EML3	27	27	0.401281	0.168812	0.503215	-0.784726	-1.10925	0.062946	-0.488535	-0.453134	-0.761605	-1.32997	-0.0360487	-0.311902	-0.530013	-0.77943	0.239199	0.315969	0.628713	-1.34951	-0.74677	0.668061	-0.181775	0.468507	-0.99239
1243	RIC8B	5	5	-0.838582	0.284417	0.629336	-3.32922	-0.237954	0.734689	-0.124074	-3.20699	0.310492	0.300575	0.0616959	0.773315	-0.0182976	-0.963825	-4.69842	-3.27455	-1.74986	-4.35974	0.194556	0.215022	0.622881	0.630707	0.261633
1244	PPIP5K1	4	4	0.413677	0.256705	0.602488	0.79047	0.148632	-0.328236	0.134657	0.943144	-0.182228	0.44986	1.50542	-0.285926	-0.131487	2.18806	1.32032	-0.582712	1.66752	0.961307	-0.480869	1.2054	-0.380887	0.94336	0.339573
1245	PPM1M	4	4	-0.522292	0.162219	0.495951	0.937257	0.11642	0.532876	0.123835	1.66175	0.431745	0.427938	1.365	0.737698	0.616201	0.134657	-0.300445	0.231076	0.907782	0.637653	-1.4081	-0.469633	2.4466	0.201236	-0.653031
1248	ACBD5	18	18	-0.458916	0.127549	0.442904	-0.00680194	0.368843	0.375234	-1.2	0.793831	-0.559881	0.276206	0.336651	-0.848213	0.192025	0.408806	-0.456608	-0.924777	-0.782599	-0.504842	0.375322	0.234915	-1.28964	-1.15328	-0.768563
1249	TPCN1	7	7	-0.0289425	0.914935	0.975982	-0.762922	-0.102371	0.247496	-0.0255254	-0.596159	-0.697959	-0.303905	0.114472	-0.555654	-0.686697	-0.994426	-0.268239	-1.16817	0.979781	-0.85044	-1.17346	-0.100237	-0.134871	0.480266	-0.428846
1250	FGD4	19	18	-0.458449	0.065741	0.337359	-0.179797	0.554269	1.39904	-0.359817	0.171448	0.396773	1.08253	0.140162	-0.21982	0.741705	-0.457454	0.277546	-0.427673	0.654725	-0.275602	-0.255567	0.109188	-0.251867	0.0758583	-0.307159
1253	KYAT1	5	5	0.168464	0.629979	0.860665	1.03981	0.128978	0.677509	-0.88559	1.76769	0.347861	0.0518167	0.651867	-1.30583	1.08001	0.886173	0.400865	1.53457	0.771137	-0.176402	0.583932	0.170511	1.16927	0.323921	-0.425219
1256	SYNCRIP	1	1	0.88189	0.0807385	0.364522	-1.46868	-1.81686	-2.6218	-1.28214	-0.0296176	-2.38089	-1.45343	-1.21078	-1.30813	2.05947	-0.505397	-0.648164	-1.38705	-0.661113	0.117588	-0.573045	-0.172165	-0.857671	1.84046	0.152595
1257	DDX27	32	32	0.674998	0.0468826	0.287676	-0.607816	-0.524587	-0.909615	-0.13234	-1.10386	-1.24539	-0.522416	-1.53246	-0.234684	-1.54285	0.707113	0.51942	-1.34283	-0.257183	-0.0227862	0.605438	0.688268	-1.76291	-0.64058	-0.0999887
1258	NPRL3	3	3	1.22869	0.00978021	0.147234	-0.983934	-0.523786	0.0375267	1.04965	-0.901464	-1.81839	-0.829107	-1.28565	-1.76061	-1.94684	0.985225	2.80106	-0.0101032	-0.362763	0.689725	0.229034	0.0449884	-0.463365	-1.21007	0.620569
1261	RANBP3	1	1	-1.23831	0.182285	0.521783	-2.03632	-1.88893	2.35401	2.71105	-2.45846	-1.70756	-1.24415	4.17597	3.86605	-1.12467	-3.57997	-0.389747	-1.28753	-0.687742	-0.678665	-3.3731	1.31087	-0.504057	-0.0728935	-0.473277
1262	KIFC3	5	5	-1.001	0.0246741	0.219763	-0.357204	-1.05317	0.891416	-1.36778	-1.06252	-0.0936818	-0.341561	0.115965	0.33154	-0.599118	-1.73139	-3.04504	-0.156156	-2.07463	-2.67721	-1.20606	-1.46811	0.209949	0.29292	-1.69043
1263	PPHLN1	1	1	-0.786934	0.360631	0.688964	0.175771	3.77925	0.984261	-4.93181	0.115042	0.376236	1.54566	1.52501	0.835017	0.72106	-2.76712	-1.67016	1.50973	-1.50836	0.405998	-1.51282	3.51664	0.471754	-1.02204	-0.167485
1265	SLMAP	1	1	0.186218	0.754368	0.914211	-1.04316	-1.11154	2.93669	3.4509	-0.391665	-0.247595	-0.973646	-0.3766	2.49049	0.175245	0.0180645	-0.0719847	0.157231	1.69088	1.74536	0.45182	0.359176	0.0655245	2.26852	0.0866958
1267	GPR89B	3	3	0.6932	0.312	0.650517	-1.60767	-0.113392	-0.425779	0.0640801	-1.88609	-2.4989	0.11134	-0.521802	0.154855	-2.3586	2.66227	0.482371	-1.96615	-0.335183	-1.51167	3.28077	0.585602	-2.45791	-0.713753	-2.17629
1269	FOXP4	4	4	-1.65363	0.000476773	0.0398325	0.151355	1.21779	2.66566	2.21561	-0.582672	-0.249484	1.24952	-0.368337	1.38286	-0.303349	-1.43467	-0.686117	-0.294044	0.135966	-1.22247	-0.566424	-1.63767	-1.66238	-0.843689	-0.945861
1270	GOLGA2	1	1	0.689545	0.148594	0.475937	-2.57861	-2.06613	-1.45631	-0.189521	-1.52167	-0.120819	-1.86573	-0.403469	0.869906	-0.675703	-0.271258	0.855136	-0.94904	-0.44907	-2.32323	-0.157994	0.678801	-0.30028	1.22311	-1.41878
1271	SH3GLB2	16	15	0.0556316	0.874152	0.96019	0.381017	-0.340659	0.403794	-1.45426	1.54093	0.21873	-0.118824	0.306664	-0.656058	1.49052	1.08331	0.460587	0.0394443	0.682461	-0.661553	1.04792	0.253215	-0.173978	0.333808	-0.737049
1272	ITIH4	51	1	-1.52844	0.000848754	0.0519019	3.02109	2.04336	2.71824	1.92053	2.33836	2.43026	2.49299	2.17933	2.08123	2.40415	0.487829	-0.585534	0.690256	2.72699	1.66551	0.746381	-0.853209	-0.144951	2.68448	0.927401
1273	SCARB1	5	5	-0.317981	0.581893	0.835906	-0.0401159	0.809139	3.9412	-1.24211	1.72699	0.0955909	0.751457	3.71361	-0.914598	1.47662	1.49801	-0.109168	1.63906	-0.395402	0.710177	1.10285	0.0698602	1.55395	0.115722	0.952913
1276	SMARCA1	26	26	-1.55545	0.0153174	0.176488	-1.06399	2.86178	-0.541173	2.51495	-1.35702	-1.14305	2.46871	-1.11924	2.26718	-1.01054	-2.07633	-1.23799	-1.20752	-1.41456	-0.0480729	-1.64419	-1.08733	-1.48573	-1.49909	0.0239305
1277	CPEB4	7	3	0.101525	0.622335	0.857855	0.531312	-0.0608706	0.444289	-0.306432	-0.268386	0.16575	0.172128	-0.227592	-0.502525	-0.194872	0.47614	-0.0562391	-0.766749	0.55067	0.219234	0.0331691	-0.382545	-0.0315263	0.516259	0.209637
1278	SRGAP2	20	18	0.26195	0.174242	0.510084	-0.180279	-0.355163	-0.150334	-0.455483	0.059074	-0.116003	-0.439196	0.173107	-0.191637	0.1689	0.336003	0.488125	-0.259664	0.600765	-0.192355	-0.0101766	0.343475	-0.456251	0.583631	-0.301067
1279	PIGQ	3	3	-0.0608572	0.905534	0.971824	0.816778	-1.72896	-1.86349	-3.36925	-1.05166	-0.624177	-1.46145	0.7329	1.19828	-0.368198	-0.725248	-0.963533	-2.49972	0.978462	-0.607631	-1.50638	-0.788789	-0.772751	-0.186662	-1.25554
1281	MZT2B	6	6	-0.0548933	0.91962	0.977727	1.62542	1.19924	-1.23057	1.68485	0.503459	1.74685	1.08795	-0.570708	1.57865	0.272884	1.28101	-1.78549	2.13123	-0.984717	2.01875	1.42751	-0.30429	1.97245	-0.425741	2.01836
1282	GLS	5	5	-0.24897	0.527792	0.804667	0.057967	-0.784117	0.690294	0.0999682	-1.4007	-0.612484	-0.624903	-1.13348	0.748901	-2.08561	-0.296348	-0.128819	-0.793557	-0.0623408	-1.34057	0.52076	-0.487898	-1.00332	-1.44352	-2.49826
1284	TAX1BP1	9	9	0.388886	0.220658	0.563672	-2.30627	-2.33467	-1.25237	-2.5947	-3.3274	-0.924566	-1.26967	-0.897667	-2.09984	-1.52277	-1.92763	-1.40448	-2.26274	-1.0413	-2.13391	-1.4415	-1.36546	-0.969599	-0.593778	-1.50065
1286	STK16	4	4	-0.288254	0.553532	0.817254	2.93126	1.9473	-0.517532	2.22939	2.606	0.026575	-0.185468	0.0838658	-0.489089	0.559755	0.851519	-0.259908	2.07089	1.40425	1.31529	-0.24382	-0.390764	0.83953	0.376324	0.346199
1288	SFXN5	6	5	-0.199107	0.655271	0.871985	-1.03537	-0.0398286	0.0466461	-0.88226	-1.50097	0.334174	0.432599	1.21845	0.409819	0.0541276	-0.472421	-3.05726	1.11717	-0.867681	-0.842206	-0.33636	-0.0650198	0.0985842	1.00609	0.465409
1290	SUMO1	7	7	-0.409889	0.335137	0.669745	-0.170168	0.882728	0.260508	-0.0547611	-0.750942	-1.05578	-0.299817	-1.15131	-0.670531	-1.93509	-1.2234	0.718238	-0.438766	-1.56257	-1.29421	-1.29985	1.20378	-1.06814	-2.24603	-1.83309
1291	PTMA	8	8	-0.485581	0.245722	0.590526	0.950576	0.845721	1.65417	-0.0264447	-0.0413213	0.730646	0.934684	2.18361	0.39627	-0.129226	-0.676183	0.240823	1.96216	-0.677804	0.273837	-0.908582	1.17264	1.88313	-0.836252	0.209113
1292	COQ10B	7	7	-0.586535	0.107695	0.413015	1.69882	2.2291	0.459943	0.481178	2.37671	0.64815	0.717216	0.523587	-0.149325	1.01751	1.57743	-0.903993	1.14001	0.604969	1.05562	0.410439	-0.130885	0.557412	0.102944	-0.276411
1293	IL1R1	3	3	-1.32492	0.0191953	0.193431	0.639052	-0.154032	1.00935	1.17723	0.0303532	-0.546108	0.319993	0.711341	2.14219	-0.924173	-0.920538	-0.186594	0.689152	1.36743	-0.00166444	-3.75318	-2.04936	-1.0032	-0.860114	-2.12596
1294	TXNDC9	5	5	0.588075	0.0129899	0.163515	-0.0657187	-0.0704289	0.200131	0.334967	-0.177987	-0.124823	0.227494	-0.77961	-0.0565971	-0.250958	-0.0204371	1.53851	0.242333	0.392981	1.0785	0.48691	0.644001	0.354099	-0.226516	0.626845
1296	CD8A	5	5	1.04799	0.184455	0.523963	2.55759	-1.40604	2.96424	-2.37739	1.04167	1.53022	-1.51864	3.37922	-2.40012	-0.0158498	1.17812	1.70081	1.06615	3.61304	0.165846	0.717286	2.21688	-0.134617	3.44795	0.263306
1297	NT5C3A	2	2	0.643339	0.259542	0.605718	0.208799	-1.88578	-1.19448	-3.1082	0.7224	-0.520492	-2.18146	-1.40326	-3.33513	0.382417	-0.798049	1.65308	-0.162471	-0.994588	-1.13138	-1.48751	1.20054	-0.583191	-1.70162	-1.87661
1299	SMARCD2	24	20	0.131936	0.520197	0.799917	0.79576	0.867082	0.296596	0.328778	0.33782	0.216435	0.622196	-0.15197	0.254298	-0.345087	0.993169	0.239974	0.244584	0.517106	0.722257	0.944072	0.416721	-0.223386	0.150488	0.536282
1303	SPG11	27	27	0.0725471	0.799526	0.932261	-0.823511	-1.02855	0.350992	-0.0694853	-0.738773	-0.661427	-0.660764	1.00214	-0.0358527	-0.285486	-0.601302	0.0450832	-0.780715	0.0460758	-0.649224	-0.127888	0.264879	-1.09537	0.95269	-0.279486
1305	CADPS2	16	11	-0.642249	0.0699429	0.345336	-0.746852	-0.326881	-0.229033	0.839911	1.65702	-0.209429	-0.458345	0.0248424	0.102912	1.65028	-0.272154	-0.191534	-1.17966	0.506598	-0.70803	-0.0274161	-0.678777	-1.08549	0.564033	-1.04564
1307	HNRNPLL	19	19	-0.35034	0.16723	0.501262	-0.535602	0.712439	0.259375	0.592741	-0.0793547	-0.0824424	0.558835	0.532597	1.19826	0.0743669	0.68889	-0.0998531	-0.847856	-0.443282	-0.318808	0.468341	0.643495	-0.393493	0.23519	-0.20481
1308	ELP6	7	7	0.192281	0.613372	0.854318	-0.404217	-0.942944	0.044646	-0.56243	-0.287167	1.75079	-0.0216232	1.68402	-0.41404	0.895031	-0.197259	-0.13574	-0.065078	-0.0198108	-0.324117	0.522698	-0.055114	0.785427	2.03847	1.1154
1312	TREX1	4	4	-0.765354	0.178172	0.516971	-0.30586	1.12026	1.02514	0.0613044	0.122231	-2.11179	-0.112827	3.13611	2.47167	-1.76383	-0.0809451	-1.16974	0.705983	-0.167116	0.480298	-1.10416	-0.597339	0.105882	-0.336431	-1.84757
1313	ZC3HC1	12	12	0.47997	0.0739421	0.352718	-0.633557	0.0659964	-0.0324241	-0.802927	-0.860446	-0.602666	-0.134615	-0.55702	-1.12683	-0.0236633	0.0478783	0.964073	-0.276127	0.294099	-1.00903	-0.139876	0.988329	-0.140818	0.0562669	-0.693254
1314	CCDC126	2	2	-0.457088	0.468148	0.771897	1.57273	1.67709	-1.12807	1.36054	-1.21688	2.69351	2.22185	-2.47185	0.790942	-0.314253	-1.68291	-0.559124	1.1762	-1.12002	0.493442	0.128138	-1.17154	1.36445	0.162583	1.8235
1315	PFN2	10	4	1.9804	0.0329585	0.24542	0.322025	1.74911	-1.45019	1.70848	-0.236444	-0.637451	-2.15388	-2.59763	1.9816	-0.655856	0.280049	2.68575	2.375	-1.3962	4.69476	-0.617082	3.51018	2.05502	-1.27204	5.51839
1316	SRI	13	13	-0.742873	0.00368384	0.102234	-0.926815	-0.614234	-1.32161	-0.460045	-0.234305	-1.13437	-0.729649	-1.85353	-0.794574	-0.442747	-1.6252	-1.40063	-0.779207	-1.39658	-2.04198	-1.74271	-1.98006	-1.15859	-1.63712	-2.17853
1317	NCOR2	62	58	-0.146343	0.55848	0.819815	-0.544389	0.149798	0.231583	0.624474	-0.17138	-0.487985	-0.323184	0.234348	0.546256	-0.39319	0.245123	0.38903	-0.943666	0.142493	-0.710943	-0.0868317	0.614723	-0.909505	0.266806	-0.604327
1318	RNF181	6	6	0.26933	0.429793	0.745247	-0.720201	-0.148912	-1.36074	0.429035	-0.84453	0.374506	-0.103061	0.219049	0.664966	-0.0352517	-1.10378	0.656359	-0.519824	-0.808999	1.11718	-0.661731	0.732663	0.0791444	0.429899	1.24724
1319	ABHD5	3	3	-0.233599	0.525727	0.804004	0.476604	1.01499	1.65018	2.17043	-0.565207	1.11803	0.480924	0.561293	0.834451	-0.459601	0.330404	-0.944844	0.800517	0.480418	1.39678	0.547745	-0.691476	0.424328	1.28196	1.32027
1321	TUBA8	3	3	0.141301	0.887161	0.964579	2.20233	3.49814	-4.1737	-3.15699	1.76093	1.88669	0.489947	0.815064	-0.34786	1.72131	2.49856	-2.73565	4.70451	-2.91648	0.453319	0.504145	-0.60355	1.49151	1.89388	0.818643
1323	ITIH5	15	15	-0.967714	0.0204078	0.198044	2.94951	1.52672	2.19534	0.757762	3.24691	2.79532	1.16298	2.36297	0.438259	2.72525	1.33244	0.0787563	0.788059	1.93468	0.95673	0.983847	0.0356441	0.549648	2.50314	1.32095
1324	UBE2E1	2	2	-0.0135494	0.985433	0.995742	-2.1494	0.151458	-3.57484	-1.81436	-2.58113	-2.0318	-0.328626	-3.5041	-3.22645	-2.33258	-3.7335	-1.48704	-3.27572	-2.4708	1.67977	-3.5299	-0.154565	-4.5292	-4.32694	0.300568
1327	POLR2B	48	48	0.143977	0.591265	0.841335	-0.730678	0.320188	-0.45289	-0.165343	-0.0356005	-0.466318	0.439204	-0.423692	0.149794	-0.0206027	1.20114	0.129792	-0.78769	-0.173285	-0.254376	1.1701	0.0533128	-0.829237	-0.211187	-0.244739
1328	SORBS2	3	1	-1.47597	0.00103214	0.0568398	-1.02984	0.226994	-1.90635	-0.22972	0.845327	0.0608672	-0.846336	-1.11489	0.549113	1.20495	-1.84564	-3.25941	-1.63765	-1.48634	-2.53463	-1.32528	-2.12772	-0.821039	-0.689155	-1.27273
1329	CMSS1	6	6	1.62703	6.41883e-05	0.0159187	-0.702671	-1.96378	-0.709825	0.639243	-1.29711	-0.651952	-1.58198	-1.24671	-0.900187	-1.14294	0.942439	1.93109	0.594838	0.0934001	0.14352	1.30929	1.64242	0.20403	-0.446648	0.298017
1330	CROT	7	7	0.618971	0.0472869	0.289163	-1.02512	-0.841692	-0.0286391	-0.929873	-0.602016	-0.741366	-0.67376	0.318723	-1.0097	-0.086693	0.406944	0.0176488	0.780302	-0.86477	-1.35911	0.834627	0.812825	0.675089	-0.282545	-0.451443
1331	CBWD2	10	1	0.212679	0.314268	0.652963	0.511494	0.491742	0.425982	0.313911	0.1117	1.29211	0.916711	0.918781	0.343889	0.681573	1.37327	0.299203	0.568445	0.508105	1.19177	1.18993	0.408106	0.325059	1.16549	1.10529
1333	IMMT	3	0	1.12771	0.0719759	0.348317	-1.79902	-1.60917	0.605776	-1.92972	-1.25895	-3.03665	-3.1775	0.928774	-1.37855	-2.27418	0.30962	1.29451	-1.88456	0.147985	-0.421634	-0.770808	2.12879	-2.90433	-0.325462	-1.22621
1334	MKRN2	6	6	-0.109778	0.775228	0.922339	-0.163123	0.449665	-1.76417	0.33014	0.448783	-0.638603	0.315959	-0.918556	0.0531813	0.259128	0.901193	-1.51321	-0.158972	-0.7468	-1.0263	1.84698	-0.943335	-0.265931	-0.423227	-0.395772
1337	EIF5A2	2	2	0.858679	0.217684	0.560891	0.16357	-0.297577	-0.701311	-0.0497855	-0.208602	-3.03767	-2.67505	1.67295	0.693888	-3.38978	0.038892	0.8585	1.77795	-1.24108	-0.870813	-1.04893	3.40129	-0.311878	-0.491289	-1.3552
1339	RPL37A	5	5	-0.0191878	0.962671	0.990614	1.54133	1.2746	0.119766	-0.306989	1.68542	1.39749	1.31798	-0.0766115	-0.334001	1.79954	1.12148	-0.499454	1.84584	0.29716	1.67855	0.950164	-0.561519	1.73229	-0.188516	1.85066
1340	ARHGEF3	3	3	0.832837	0.061095	0.326869	0.989278	-0.262883	0.121187	-0.318697	-0.669933	0.165003	-0.473946	-0.0893034	-0.708812	-0.127422	0.664091	1.5685	3.90574	0.750423	0.484022	-0.471746	-0.184986	-0.349623	0.578462	0.00795802
1341	PDCD10	11	11	0.372404	0.211762	0.552873	0.358307	0.621762	0.593149	-0.363841	0.993713	0.52955	0.404509	0.509233	-0.703368	0.951417	0.657639	1.24692	0.631958	-0.0200999	2.39302	0.312436	0.316891	0.539618	0.246777	1.29331
1342	NCDN	1	1	-0.606605	0.314506	0.653142	-0.84497	-0.784897	-1.16934	0.237244	0.00939252	1.85923	-0.344066	2.24966	1.62443	0.332759	-2.06131	-2.04464	0.610195	-0.661555	-2.56784	-0.247777	0.286733	2.22248	1.30714	0.259947
1344	PTGES3L-AARSD1	16	16	-0.117869	0.624916	0.858165	-0.34836	0.0480406	-0.15752	1.14	-0.374341	-0.00307889	-0.130625	0.115029	0.500286	-0.0961137	-0.387279	0.604612	0.549269	-0.579649	-0.685651	-0.46	-0.188348	0.618942	0.305077	-0.26234
1345	TAGLN3	2	2	-0.712986	0.508328	0.794295	3.48368	3.47371	-2.06497	1.91204	3.1061	2.68713	2.43829	-2.95291	2.73577	1.89744	1.99915	-3.20822	4.05389	-0.283996	0.82563	0.689478	-2.71337	6.18232	1.16321	0.878336
1346	IGF1R	12	12	0.335162	0.234458	0.579525	-0.0179555	0.137876	0.60564	0.314849	0.287008	1.12178	0.0331775	1.68308	-0.0159788	0.754796	1.60922	0.993065	0.812909	0.276975	-0.184322	1.85983	0.73899	0.804091	1.04475	0.300386
1348	SMPD4	1	1	1.20046	0.00991668	0.147234	-1.56118	-1.68617	0.603307	0.418773	-1.3535	-1.40451	-0.795128	-1.57877	0.63223	-1.72106	0.898305	0.914737	-0.864519	0.0108551	0.853216	1.02089	1.72386	-1.5103	0.146572	0.364973
1350	UFD1	1	1	-0.858194	0.247691	0.591755	1.40807	2.5882	-0.70189	0.139416	1.63771	3.43245	0.642434	-1.41525	-0.886233	-0.279805	0.621612	-1.84899	3.34604	-0.246001	-0.540922	-0.426457	-2.54597	2.33906	-1.14218	-1.57302
1352	PFN2	3	3	3.80748	0.00455088	0.10834	1.14035	1.9176	1.10725	2.25848	-0.431573	-0.24927	-3.7054	-0.596855	1.5852	-0.671623	2.60063	4.11553	3.96806	0.272546	8.93119	3.12203	3.73731	4.89976	-1.96397	10.7458
1354	UMAD1	3	3	-0.680732	0.156049	0.486795	-0.075979	-2.37657	0.823229	0.445985	0.115332	-0.525089	-1.58539	1.45181	0.624582	0.359043	-2.28023	-0.506532	-0.285848	0.697083	-0.65802	-2.50479	-0.474819	-0.557425	0.216303	-1.1961
1355	PLSCR1	6	6	0.289882	0.38574	0.708239	0.829023	0.549351	0.42945	-0.658825	0.761111	0.34006	0.838185	-0.826614	-1.453	0.563604	0.205251	0.168819	1.42347	0.675171	0.586763	0.318769	-0.436214	1.50032	-0.219124	0.0479417
1358	HDAC10	6	6	-0.132688	0.571675	0.829949	-0.736722	0.0696254	-0.625208	0.504105	0.090479	0.017001	0.0975335	0.19963	0.60742	0.248105	0.131553	-0.217128	0.70871	-0.43668	-0.403866	-0.445624	-0.875568	0.427658	0.448983	-0.192952
1359	RNF13	4	4	-0.276748	0.564281	0.825343	2.00343	0.756844	2.9961	-0.409463	0.588377	0.790667	0.313916	2.16388	-1.13141	-0.24793	-0.0598903	0.888972	0.793089	2.45078	1.21242	-0.74243	-0.201638	0.191483	0.482922	0.0412312
1362	UBE2F	5	5	0.161335	0.614647	0.854843	-0.573395	-0.479589	-0.949186	0.0687435	-0.920076	0.708016	0.146442	-0.11098	-0.283696	0.0395043	-1.50145	-0.872655	0.195495	-0.926025	0.219193	-0.286278	0.176824	1.38572	0.192371	0.675942
1363	NMD3	12	12	0.869767	0.00408624	0.105731	-0.568524	0.313036	-0.319088	-0.579992	0.0775806	-0.0819469	0.461931	-0.460886	-0.879704	0.128223	1.57799	0.299037	1.03763	-0.652789	0.684175	1.46442	0.473044	1.26063	0.0498066	0.594366
1364	SSR3	5	5	0.239172	0.637546	0.862921	-2.81868	-1.28994	0.0327122	1.33716	-3.02199	-1.78689	-1.57298	0.262222	0.675174	-1.95154	-0.401684	0.220355	-2.06112	-0.890867	-1.55119	-0.594837	-0.0374506	-1.28456	-0.255147	-0.886524
1366	BBX	6	6	0.115173	0.692514	0.892046	-0.0233352	-0.916596	-0.768397	-1.04523	1.23541	0.0185929	-0.953008	0.499634	0.00501724	-0.136205	0.327281	0.110183	-0.951859	0.0532412	-0.490495	-0.0273999	-0.0337989	-0.690046	0.730873	0.0396428
1368	NCK1	2	2	2.80726	0.0071432	0.134329	-1.12312	-0.996683	-1.14468	1.17063	2.07771	-1.46697	-1.18184	-5.00936	-1.66397	2.30128	5.60753	3.778	2.8194	0.195622	1.03563	5.83543	-0.845243	2.48228	-0.0756322	0.202607
1369	IRF5	8	8	0.281479	0.200118	0.541573	0.238793	0.203285	1.26668	0.0879683	0.228301	0.272798	0.685392	0.653441	-0.301838	0.197359	0.491342	0.325965	0.325497	1.2343	0.812678	1.30086	0.0739286	0.396226	0.699701	0.686471
1371	FXN	5	5	0.170619	0.544785	0.813902	0.826452	0.254507	0.774888	-0.79101	0.247927	0.366966	-0.113649	0.614424	-0.853353	-0.102949	0.164003	0.812562	-0.208584	0.172441	0.846378	-0.109365	1.43456	-0.548973	-0.114758	0.482138
1372	DNPEP	1	1	0.622542	0.368497	0.696137	1.8458	3.13134	0.55328	-2.1716	1.46391	0.872457	0.49286	-1.01805	-0.494583	-0.0572557	1.61459	3.9262	3.22086	1.38083	0.679508	-0.571674	-1.17107	2.33714	-0.413808	-0.159001
1373	SIDT2	5	5	-0.586277	0.0849973	0.372138	-0.0274852	0.232225	1.01732	0.335976	-0.825803	-0.983637	-0.728585	-0.631211	1.08454	-1.5335	-0.149161	-0.427237	-0.552091	-0.932354	-0.335255	-0.663599	-0.95101	-0.663329	-1.9691	-1.27979
1374	PSPH	9	9	0.892454	0.0548361	0.311217	0.177113	1.4108	-0.0666851	0.451417	-0.451256	0.815698	1.5084	1.0023	0.357616	-0.310263	-0.315705	1.93788	1.97133	-0.339117	2.7761	-0.248853	2.00457	1.35249	1.58448	3.0965
1377	MRPS33	4	4	-0.447501	0.309008	0.647459	0.227109	2.05644	-0.277953	-0.417272	-0.905638	0.241016	1.79734	-0.0451746	-0.575991	-0.832332	-1.26495	0.267443	0.585478	-1.70831	0.355029	-1.02157	0.412886	0.452319	-1.64197	0.356176
1379	AP4M1	8	8	0.00684958	0.971463	0.993283	-0.183562	-0.0324974	0.252754	-0.156308	0.0611764	-0.0691061	-0.331462	0.57306	0.168778	0.186992	-0.350337	-0.169796	-0.219801	0.402759	-0.262296	-0.343904	0.282315	0.25311	0.867575	0.0786957
1380	DRAP1	6	6	0.107725	0.728235	0.904368	0.597796	0.214103	0.127338	-0.49106	0.00513981	0.555606	0.915322	0.234373	0.380408	-0.11488	-0.811506	-0.164912	1.23964	0.112815	1.06838	-0.327089	0.466724	1.76712	-0.672837	0.82305
1381	FOSL2	6	6	0.149318	0.788436	0.928392	-1.28061	-0.878377	-0.192476	-0.626424	-1.3868	-3.0959	-1.75722	-1.17425	-0.613201	-2.53374	-1.19333	-3.57971	1.33116	-1.65414	-2.047	-0.234617	-1.11212	1.13242	-3.03993	-1.64855
1382	TMUB1	4	4	0.275387	0.312041	0.650517	-1.06066	-0.908638	0.43182	0.0221712	-1.15655	-1.32183	-0.592332	-0.388401	-0.8668	-0.369294	-0.00366401	0.0858414	0.494323	-0.14435	-1.10133	-0.505538	0.0976835	-0.389846	-0.613007	-1.37676
1384	KHK	1	1	-0.367062	0.460324	0.768032	2.69834	0.773124	4.46937	1.5706	1.45333	2.56155	0.821437	2.11329	1.23891	1.19325	0.515421	1.18986	1.10686	2.75278	1.97529	0.951926	-0.376411	1.21642	3.65478	2.23566
1385	MOGS	1	1	-0.413741	0.607039	0.851014	-2.27085	-3.09617	-0.108413	0.305927	-1.54501	-2.74773	-3.78498	1.18707	1.71559	-3.01425	-3.62556	-1.02366	-0.747264	0.0213244	-3.22157	-1.95475	0.541575	-2.5274	0.0501677	-5.00908
1386	CALD1	2	2	0.253955	0.479909	0.780157	-0.652252	-1.22551	-0.388723	1.01504	-0.279315	-0.718608	-1.59359	-0.739719	1.14971	0.00184665	-0.625308	-0.434251	0.741153	0.441548	-0.226473	-1.32826	-0.520007	1.07199	0.142096	-0.154056
1387	AAMP	7	7	-0.56375	0.160885	0.493771	0.818955	1.33497	-0.629106	-0.789809	0.726598	-0.126706	1.02323	-0.120385	-0.0824745	-0.0176929	-0.434702	-1.53676	1.42799	-0.590793	0.42879	-1.41709	-0.737422	1.1623	-1.17018	-0.632061
1388	RPS4Y1	1	1	3.63757	0.0264082	0.225619	4.46907	-3.43739	-2.1721	-4.67707	-1.61659	5.52752	-4.94716	-4.02794	-5.22324	-2.36738	-3.60238	0.209531	4.22726	2.42827	4.90115	-3.85656	-0.674191	5.24468	3.73662	5.28907
1390	FGG	1	1	-0.513456	0.408373	0.729774	-1.81996	-2.55921	-1.50303	0.144437	2.27791	0.595026	-0.836394	0.98232	2.30005	2.03851	0.603937	-0.0643337	0.0211313	-0.425324	-1.16318	-2.2567	-1.44535	0.685052	0.778264	-0.248397
1391	MTMR2	10	10	0.27241	0.431005	0.746028	-0.375536	1.31083	-1.59787	-1.08173	0.333737	0.296565	1.02033	-0.383329	-0.0421484	0.253566	-0.0162442	-0.0507689	1.06345	-0.701402	-0.602307	0.0842584	0.798809	0.924504	0.669013	0.289191
1392	CDC42EP3	3	3	0.0444289	0.951899	0.987037	-0.806411	-2.17056	-0.498553	0.325801	-1.06947	4.05249	-0.0389453	2.77589	0.122171	0.58305	-1.18607	-1.13611	0.250925	-0.324351	-1.67136	1.29815	0.627929	0.17991	3.7361	1.94462
1393	APOD	8	8	-0.865028	0.0772176	0.358771	0.933059	-0.780944	2.99537	0.790806	1.15247	0.659841	-0.8776	2.39979	0.78827	1.03135	-1.44823	0.358222	-0.507343	1.27189	0.645324	-1.59376	0.458632	-0.239183	0.846424	0.650147
1395	OSCP1	6	6	-0.10378	0.816561	0.937413	0.877824	-0.973127	-1.81372	-0.806859	0.637497	0.419988	-2.26937	-1.24862	-0.695126	0.612179	-1.32733	-2.80069	0.0418295	-0.654638	-0.0571136	-0.87819	-0.888946	-0.297965	0.219071	0.346845
1397	GPS1	16	1	0.0445556	0.815848	0.937309	0.674581	0.434319	-0.0138484	0.429894	0.514761	0.66297	0.386342	-0.393698	-0.116674	0.452109	0.36059	-0.136855	0.786991	0.740411	0.371531	0.50208	-0.116059	0.19327	0.524079	0.250273
1400	CYCS	10	10	-0.631053	0.291216	0.633991	1.70296	2.01069	0.177229	-1.5111	0.446806	1.3165	3.06275	-0.636916	-1.19458	-0.433958	-0.0744182	-0.240358	0.704656	-0.634058	1.87305	0.188701	-0.463106	1.16433	-2.5214	-1.36757
1401	PELP1	21	21	0.0789909	0.736538	0.907258	-0.357632	0.350308	0.639131	1.03455	-0.613752	0.132351	-0.0226515	0.0128983	0.735185	-0.545089	0.768923	0.165725	0.373102	0.0447719	-0.339333	0.66639	0.0180683	0.185508	0.473732	-0.201681
1402	TMEM238	3	3	-0.741737	0.0355351	0.252795	-0.641322	-0.468964	0.768197	-0.331384	0.653715	-0.591917	-0.58659	0.206025	-0.242932	0.58183	-1.21898	-0.078888	0.848477	-1.03751	-1.25602	-1.62503	-1.41459	0.442157	-1.2247	-1.50563
1403	APEH	25	25	0.00734896	0.97905	0.994082	1.01585	0.185019	0.966354	-0.236034	0.479665	0.974225	0.240833	0.682614	0.185307	0.537021	-0.378009	-0.167246	0.531844	1.57588	0.933314	-0.220291	-0.0548031	0.289907	1.51394	1.07981
1404	MRPS34	13	13	-0.446368	0.220033	0.562841	0.775217	1.84769	-0.213379	-0.464887	-0.348279	0.752806	1.66813	0.344324	-0.225341	-0.129272	-0.688159	0.0404235	0.347721	-1.55929	0.907893	-0.21333	-0.00531419	0.323373	-0.539171	0.929185
1405	PILRA	3	3	0.106455	0.8049	0.934202	0.428513	-0.767399	0.242026	-2.19474	1.26348	0.0561523	-0.81309	2.044	-1.72252	0.00457895	-0.327299	-0.68622	0.275319	-0.556094	0.420862	-0.906425	0.304818	0.0548287	0.638222	0.387543
1406	VPS8	21	21	0.104934	0.772882	0.921305	-1.39891	-0.352512	-0.400123	0.0825087	-0.0478468	-1.3258	-0.684792	-0.467656	0.0518662	1.15629	-0.318356	0.723948	-0.866889	0.377526	-0.734624	-0.215781	0.972384	-1.9142	0.441773	-0.803412
1407	ARVCF	15	15	0.110591	0.697991	0.895202	-0.404782	-0.660839	-0.740693	1.27241	0.132051	-0.134546	-0.326516	0.306201	1.08504	0.446609	0.481316	0.650567	-0.563998	0.636512	-0.625626	0.58483	0.347467	0.169132	0.660595	-0.259954
1409	ABCG1	4	4	-0.987331	0.24715	0.591254	-1.86487	0.651144	2.89401	4.03231	-1.45811	-0.722309	1.42839	2.66558	2.03789	-0.44803	-2.88225	2.08126	-1.60192	-0.84461	-1.39742	-0.98683	3.79189	-0.524279	1.06772	0.639141
1410	BGN	1	1	0.700036	0.730721	0.90453	3.65804	1.72395	-4.85062	-3.28824	2.35912	2.94443	2.15024	-12.1592	-7.37135	2.82795	4.84652	-3.48518	2.68535	-0.407256	-2.16471	5.14307	-6.51998	3.23014	-3.56145	-4.77184
1411	STARD3NL	3	3	-0.209521	0.641155	0.865472	0.328698	-1.04606	1.23084	1.34613	-0.519731	0.662511	-1.67388	1.48529	-0.73013	0.679893	-0.226059	0.741825	1.39945	0.774696	-0.629961	-1.44382	-0.808869	-0.19899	0.977357	-0.91728
1413	ATP6V1B1	6	6	-0.334269	0.496753	0.786359	-0.0952021	0.816716	-1.2597	0.890717	-0.597904	1.0275	2.39436	0.53861	1.84846	0.823769	-0.472959	0.484047	-0.390176	0.399336	-0.930547	0.260269	-1.04177	2.662	1.87414	0.200286
1414	POLR2H	8	8	0.143808	0.731311	0.904941	1.06783	1.56827	-0.283411	0.438902	0.367656	1.1685	1.90468	1.06315	1.10105	0.125379	0.803858	-0.57759	2.54031	-1.13208	1.2948	1.65898	1.43965	2.03636	0.237328	1.65846
1415	MCRIP1	6	6	-0.111969	0.707379	0.898938	1.16326	0.569646	1.06651	2.26555	0.0431663	1.00572	0.388193	0.371697	1.86085	0.0571138	0.662974	0.377735	1.61891	0.0630322	1.13676	0.916547	0.377412	1.45258	0.251712	0.81435
1416	FARP1	31	17	0.0893006	0.727168	0.904368	-0.506201	-0.266325	0.182586	0.81813	0.804248	-0.872319	-0.177916	-0.419658	0.843245	0.778418	-0.000766255	0.37366	0.0347323	0.993019	-0.243201	0.159983	0.345811	0.0456796	0.507761	-0.139465
1418	OARD1	8	8	-0.101139	0.850839	0.952074	1.40856	3.28218	0.696095	-1.19075	2.46554	0.443079	1.86609	0.0616699	-1.69029	1.56616	1.98831	0.973054	1.39708	1.06222	0.999208	1.44113	-0.916756	0.726425	0.390943	-0.16467
1420	RPL24	14	14	0.498329	0.294528	0.637082	-0.102627	0.745471	-1.81173	-0.555726	-0.666276	-0.881792	0.309686	-2.85304	0.32145	-1.14524	0.227533	-0.18549	1.1008	-1.48046	0.393797	0.0579553	-0.365884	0.930774	-2.45276	0.117198
1422	UGP2	2	2	1.08865	0.347638	0.681908	-1.82498	-3.81124	0.122707	-1.00579	-2.41644	3.92334	-2.51269	2.9402	-1.95077	0.401119	-4.29083	4.51158	-2.77897	-0.237566	0.879864	-0.353108	3.13343	-2.0572	4.03056	1.91423
1423	USP42	3	3	-0.45868	0.239034	0.583246	-0.832385	0.367747	0.456399	0.969433	-0.717244	-1.14647	-0.809385	0.742015	0.0066718	-0.926735	-1.67561	0.0104739	0.61242	-0.564333	-0.70495	-1.79638	-0.695845	0.88491	-1.70869	-0.838742
1424	SEMA3F	3	2	0.167272	0.795241	0.931136	2.83456	-0.614092	-0.778218	-0.898213	1.96487	1.67191	-1.14936	-0.801011	-0.970905	1.80753	2.77913	-0.239174	2.22095	-1.1928	-0.0202768	1.6346	-1.51507	1.57226	-0.344119	-0.155696
1425	FGG	1	1	-1.23413	0.311268	0.650058	2.9674	-0.330043	-6.23214	-2.09063	-0.410102	2.67868	-0.734565	-4.50231	-1.5172	-0.650998	0.361992	-7.79822	-1.56441	0.627762	-3.97707	-0.262932	-5.68754	-2.04506	0.879019	-3.69675
1428	C7orf50	7	7	-0.498627	0.130606	0.448137	0.460474	0.0632838	0.103374	-0.646629	-0.383781	0.348179	-0.291507	0.540905	0.622304	-0.529185	-0.973667	-0.840555	0.639555	-0.804028	0.756617	-1.60111	-0.987471	0.245605	-1.46927	0.335474
1431	CHCHD3	19	18	-0.536624	0.185034	0.524606	-0.692273	-0.328449	1.86885	-1.03067	-0.80492	-0.928171	-0.168792	1.57051	-0.125002	-0.395214	-2.15288	-0.33213	-0.526598	-0.59819	-1.42184	-0.310356	0.765424	-0.255275	-0.717359	-0.851178
1433	UNC119	4	3	0.0195886	0.951586	0.987037	-0.671335	0.0358054	-1.27742	-0.0295127	-0.924106	-0.253395	0.97976	-0.929214	-0.157303	-0.573678	-1.07694	-1.66825	-0.355461	-1.07981	-0.242498	-0.0630226	-0.412987	0.724879	-0.174322	0.74389
1434	MEST	4	4	-0.695594	0.11226	0.420941	1.11593	0.969489	1.46735	0.547715	0.541413	2.32675	1.53659	-0.432245	-0.979319	2.26646	1.04847	0.477445	-0.00700118	0.227431	0.437141	0.985248	-1.93061	0.96736	0.253043	-0.0543401
1435	FUBP1	1	1	-0.0968081	0.718373	0.902037	-1.1239	-0.775217	-0.975197	0.665124	-0.17721	-0.519233	-1.25172	-0.244798	-0.501623	-0.335334	-1.07603	-0.277868	-0.550314	-0.430448	-0.659563	-1.84025	-0.979715	-0.389244	0.182537	-0.18628
1436	CACNA2D2	27	27	-0.684807	0.300631	0.642268	1.84574	-0.387899	2.68407	-2.58201	1.53785	2.27347	-0.288579	2.68755	-2.75782	1.97822	0.536317	-0.488576	-0.910741	0.772979	-0.152725	0.719365	-0.520828	-0.453747	0.723202	-0.0827404
1438	FOXJ3	2	2	-1.72989	0.0165055	0.182073	2.77378	2.47039	0.101918	-1.74492	1.38217	2.20454	3.61423	2.5054	5.06654	1.19225	0.636116	-2.56126	0.306349	-1.24152	0.8062	0.506011	1.16898	1.42463	0.356341	0.8655
1442	NFIX	9	2	-0.375395	0.382174	0.705833	0.896475	0.45695	0.149479	0.20973	1.83009	0.556865	0.670727	0.485049	0.650355	1.63985	2.46807	-0.874267	0.00347274	1.24006	-0.479612	2.24591	-0.804792	-0.0999663	0.840317	-0.747572
1445	POP7	3	3	-0.273507	0.513106	0.795812	1.67992	1.57276	1.94608	-0.0677711	0.706546	0.46546	0.558113	1.33192	1.70302	-0.61446	1.36362	0.522633	1.75865	0.332279	2.22065	-0.047628	0.207134	1.40302	-1.2689	0.0550486
1446	SYPL1	4	1	0.420984	0.388929	0.711373	0.504438	0.903728	-0.0380738	-1.07299	0.996164	0.580997	2.01847	-1.11847	-1.32692	1.91007	1.62984	0.725619	0.281213	0.378948	0.609587	3.18512	-0.585304	0.360843	0.167829	0.813563
1448	TVP23C	6	6	-0.219216	0.531469	0.80704	-0.678565	0.289543	-0.522446	0.0042841	-0.271654	-1.42828	-0.0858109	0.20531	0.558846	-1.1808	0.51113	-0.802766	-0.663401	-0.551278	-1.15901	0.635448	0.707665	-1.55162	-0.638063	-1.78983
1449	NRCAM	8	8	1.04543	0.159713	0.492206	0.0729189	-0.226348	-0.125282	0.0778082	0.0968546	0.715948	0.22546	-0.588673	-1.34733	0.942857	-0.237268	3.34883	0.510922	1.32048	-0.312023	6.69971	-1.00895	-0.37613	0.5109	-0.157987
1450	CTNND1	53	53	0.277962	0.356335	0.685699	-1.31205	-1.61467	-0.0887747	-1.00082	-0.0438588	-1.20358	-1.50507	-0.327137	-0.753617	-0.0793119	0.135248	0.0321527	-1.60041	-0.472884	-0.838849	0.113719	0.322887	-1.37434	-0.555497	-0.911281
1451	IMPDH1	1	1	1.03592	0.0873127	0.37622	-3.62067	-4.62041	-6.06798	-1.79776	-4.05806	-3.35135	-1.90809	-1.9753	-1.35946	-2.98578	-3.75947	-1.74281	-3.65672	-1.49172	-2.51526	-2.92843	-0.0870205	-2.57826	-0.349229	-2.27679
1452	DMKN	5	4	1.20942	0.159881	0.492552	0.900185	-1.44446	0.679571	0.980793	-0.272934	0.604879	-1.32876	0.332833	0.448488	0.0102743	0.206443	-0.742152	5.17927	0.75108	-0.262068	0.747341	-1.23872	7.09515	0.328613	0.940111
1455		3	3	-0.494269	0.526914	0.804152	3.10961	-1.27792	3.24138	0.873485	1.93439	3.13086	-0.798372	2.77288	0.265625	1.83295	-1.29733	1.79318	-0.285015	4.44773	0.782144	-1.31337	0.622611	0.289421	4.19341	0.909404
1456		1	1	-3.43358	0.000160124	0.0230579	1.5635	-0.666008	3.71945	1.83032	1.26824	2.59017	0.935705	5.13783	2.83967	2.91478	-2.92847	-2.71448	-1.99334	1.13116	-1.60558	-1.98825	-3.2297	-1.64002	2.94446	-0.177878
1458		1	1	-1.55276	0.223795	0.568204	-1.50197	-3.16411	-1.98182	-0.687591	6.41557	-0.90629	-2.82578	-0.955553	-0.118293	9.66181	-1.30147	-1.49221	-1.02219	-1.64868	-1.42128	-0.746931	-1.77258	-0.558399	-0.920892	-0.706947
1459	KRT33A	1	0	-2.29987	0.0343729	0.248413	0.34905	6.99739	-1.55721	1.2951	0.403531	-0.508664	7.63537	-0.469264	1.82653	-0.952567	-1.55805	-3.31108	0.645652	-0.851586	-0.591735	-0.154276	0.537336	-0.39754	-2.25595	-0.04215
1461	KRT75	4	3	0.383068	0.707497	0.898938	-2.31853	-4.06702	-2.64329	-2.08772	-1.92486	-5.72146	-6.70328	-8.13503	-7.28869	-3.8242	-3.12879	-2.0528	-0.825848	-1.76356	-2.72313	-5.53717	-7.33304	-2.97778	-7.09117	-7.45011
1463	PRSS1	6	5	1.6192	0.0738369	0.352718	1.92774	-0.344416	-3.14468	-5.19753	0.162762	2.31533	-0.0303322	-3.13253	-4.42671	0.735857	1.68946	-1.09315	0.790286	0.00452808	0.864899	1.84604	-1.50639	1.0103	-0.398851	1.85037
1464		4	4	0.166461	0.845803	0.950293	3.54457	-0.721531	3.63651	1.88308	1.33866	4.62034	-0.179066	4.09312	0.0356987	1.8951	1.12965	1.58995	-0.162506	5.20912	2.29257	2.08198	0.891901	-0.552933	6.01055	3.32083
1465		6	5	0.0819588	0.922181	0.978516	4.98362	-0.616495	3.79291	-0.0489006	1.56479	4.10048	-0.286507	2.88299	-0.717011	2.80678	1.25356	1.06925	0.00639405	5.3252	2.99327	0.854448	0.272017	0.668642	4.43024	2.40922
1466	KRT14	10	5	1.80553	0.0534315	0.308762	-2.29668	-4.79924	-5.43185	-5.87226	-2.48011	-5.29942	-6.9022	-7.40867	-8.06047	-3.72642	-3.59362	-4.47063	0.814766	-3.72383	-3.7947	-4.39671	-5.79388	0.560245	-4.77575	-5.04785
1467	KRT6A	35	3	5.96827	6.68973e-05	0.0161421	-7.00711	-9.77069	-3.99444	-10.2286	-6.45957	-7.265	-9.83299	-4.01713	-9.8394	-7.14854	-0.391832	1.76474	0.524659	-7.31336	-2.66156	-0.582362	1.39443	1.16608	-7.44231	-2.33924
1468		4	4	0.573955	0.31765	0.655906	0.851376	0.577497	1.1789	1.17233	-0.213969	0.805095	0.485219	1.27545	0.393029	-0.390873	-1.03495	0.843672	4.13946	1.34452	1.26811	-1.2448	-0.304334	3.69739	1.80654	1.35799
1469		3	3	-0.372397	0.487823	0.784029	1.51544	0.0565889	-2.49938	-0.538116	-0.856075	1.26498	-0.535441	-1.36157	-1.43933	-0.62056	-0.471061	-3.39714	0.803485	-0.187047	0.178014	-0.806877	-2.49619	-1.43265	-0.828876	-0.0990959
1470	ALB	103	6	-0.782718	0.203594	0.544998	1.89945	-0.105054	0.50866	-0.76333	4.17802	1.95501	-0.215272	0.972067	0.183149	4.39833	-0.139345	-0.409608	0.501614	0.733172	1.41476	-0.102041	-0.822858	0.78881	1.68804	1.53129
1471		15	15	-0.662876	0.203995	0.545023	3.1205	-0.159883	2.31766	1.32569	2.96918	0.569694	-0.93326	2.51744	0.915371	1.04779	-0.130389	0.534782	1.94056	0.516651	1.6441	-0.868843	-0.602117	1.4084	1.71996	0.898312
1472		2	2	-0.469031	0.73967	0.908795	0.80783	2.26261	-7.53613	-2.00211	0.697013	0.269688	0.992962	-5.73581	-1.85214	0.922824	0.429063	-7.79336	2.83987	-4.05727	0.159647	-0.734514	-4.75366	1.70003	-4.83893	1.18555
1473		5	2	4.23249	9.23157e-05	0.0191673	-7.24725	-11.202	-10.9681	-12.5661	-6.36726	-6.67884	-10.311	-10.2879	-11.9149	-6.84727	-2.82023	-6.50012	-3.28844	-7.2499	-6.75529	-2.77837	-5.56755	-3.96801	-6.79562	-6.34213
1474		3	3	-0.861211	0.160265	0.493056	2.16133	0.968805	-1.67049	-0.257204	2.47587	1.32032	-1.43491	-0.746664	-0.486341	0.817656	1.03315	-2.84095	-0.077245	-0.676235	1.07507	-0.937017	-2.48743	-1.14885	0.58239	0.0133814
1475	KRT8	54	23	-0.277514	0.680191	0.886014	-2.93594	-4.82802	-1.65513	-1.15653	0.0127895	-3.52373	-5.92932	-3.6223	-1.49054	-0.685648	-2.46821	-1.33116	-3.92549	-3.43037	-1.92585	-2.53338	-1.72283	-4.5991	-4.45274	-2.2004
1476		1	1	2.58853	0.0911691	0.383942	-0.953553	-6.99663	2.64436	-3.75493	3.63301	-0.4071	-4.35473	1.0668	-0.559047	2.53905	2.44179	4.99086	1.85604	-5.937	5.50991	1.67666	5.24795	0.837944	-2.17159	4.28995
1477	KRT7	4	4	-4.6285	4.21418e-06	0.00537488	0.850803	-2.48348	-3.69508	-1.48403	1.75674	0.267932	-2.96664	-4.81022	0.254696	1.02312	-3.60708	-6.6933	-5.43277	-5.97853	-6.59968	-3.76268	-6.04628	-5.97946	-6.86663	-6.60476
1478		1	1	0.805721	0.11475	0.424102	0.0684204	-1.46991	0.189308	-0.286045	1.02882	0.716942	-1.39092	-1.06344	-0.56306	2.28195	0.0907497	1.15541	0.490528	0.460914	0.879958	3.27018	0.358977	-0.31697	-0.591885	1.77141
1479	KRT16	34	20	3.64889	0.0163889	0.182073	-2.22242	-4.79731	-3.48236	-3.91769	-2.22278	-3.15697	-4.91866	-2.9222	-5.3605	-2.82414	7.87717	-2.58864	1.50723	-2.41796	-2.40329	8.57038	-2.62257	0.421586	-4.81139	-2.8687
1480	KRT10	29	18	0.586043	0.269707	0.615057	1.60746	0.0690775	0.180874	-0.200736	1.63065	0.773819	-0.273283	0.00222195	-0.282407	1.25385	1.53383	-1.30355	3.04261	1.44577	1.25766	1.54168	-1.82914	2.68226	1.28745	0.96338
1481	KRT13	20	2	3.73554	0.00414692	0.10608	-1.43791	-3.03654	-0.407816	-2.44905	-1.41696	-2.68572	-5.23887	-0.791418	-4.10692	-0.984361	1.04743	-0.605952	1.86518	-2.12401	6.46254	1.48618	-1.91451	2.62019	-2.49814	8.46092
1482	KRT5	69	10	6.73289	1.13227e-05	0.00722064	-2.71638	-5.25043	-4.31924	-4.7272	-2.26596	-3.25035	-5.30454	-3.66287	-5.09512	-2.93195	6.09773	5.74749	1.64429	-3.11622	1.83895	7.14404	7.3613	1.82168	-3.29211	2.55774
1483		9	9	-1.35524	0.0212726	0.203125	-1.11957	1.0806	2.06148	0.866631	-1.70312	-0.942122	1.18009	2.17891	1.22654	-1.74666	-1.91769	-0.945872	-0.853121	0.827891	-1.78624	-1.87117	-1.15936	-1.14363	0.429703	-2.05016
1484		2	2	-1.09694	0.249999	0.594563	3.27857	-0.756062	5.14415	1.69763	2.79909	3.83353	-0.26359	7.11932	1.89364	3.80368	0.819988	1.67708	0.0289407	4.96223	1.18587	1.94837	-0.367597	-0.32418	5.69839	1.95146
1485		13	13	-0.039584	0.952851	0.987693	2.43773	0.325054	-1.40673	-0.680311	0.489059	3.23503	0.774634	-1.39314	0.929871	0.680358	-0.638392	-0.334613	0.37495	3.34689	-1.13558	-0.0399877	0.23829	0.544634	3.55449	-0.914971
1487	KRT15	32	2	4.21787	0.00215611	0.0769284	-1.35704	-3.11272	-2.2966	-1.8948	-1.63019	-0.233861	-1.89317	-0.476299	-0.995077	-0.581745	-0.715351	9.68474	1.66443	-1.68817	4.55779	-0.385416	9.17105	1.4981	0.0128362	3.90718
1488	KRT4	21	13	1.51129	0.133268	0.451686	-0.905335	-2.88728	-0.803517	-2.50918	1.8017	-1.08738	-3.02931	-0.334185	-3.01362	2.24133	4.46277	-2.43069	1.42699	-0.395858	-1.08682	5.02061	-2.99957	1.61006	-0.113708	-0.907649
1489	FLG	10	10	-0.352331	0.548342	0.815076	0.861467	0.123744	0.201432	1.09026	0.608843	1.25189	-0.524787	-0.00851468	-0.328254	0.619567	-1.22585	-1.07072	3.17582	-0.104463	-0.612044	-1.23158	-1.47181	3.50946	0.458212	-1.05469
1491	KRT20	25	24	-2.37437	0.105097	0.410632	0.85741	0.0627561	1.52086	1.31963	11.3676	1.73279	0.682673	2.10653	1.34904	13.2967	-0.333798	1.15066	0.97779	1.40082	0.82138	0.621476	0.853924	1.55095	2.10111	1.40804
1493	KRT2	25	1	-0.0144865	0.98344	0.995742	2.61639	0.83905	-0.502313	-0.651384	2.28764	2.5682	0.800104	-0.517149	-0.302977	2.16269	1.91843	-2.37727	3.00261	0.692271	0.784487	2.12218	-2.11989	3.06491	1.0122	1.05545
1494	KRT83	9	1	-4.08119	0.00985946	0.147234	-0.0334188	9.35088	-0.118937	0.766019	4.15412	-0.564877	12.4058	-2.0036	0.367611	5.63041	-1.35465	-2.13474	0.527997	-0.735098	0.0356439	-0.949289	-1.68428	-0.0782531	-3.47685	-1.00838
1497	KRT17	41	9	4.55128	0.000454726	0.0394155	-4.84181	-7.16992	-2.84886	-6.90989	-3.64776	-5.28381	-7.26898	-2.78023	-6.72696	-3.60162	-0.683841	3.18776	2.07501	-5.46763	-2.35339	-0.478384	3.83791	1.71249	-5.09115	-2.30584
1499	KRT72	1	0	-0.164216	0.869476	0.958295	3.43891	2.63356	-1.7348	-0.939333	4.76339	3.13763	2.28852	0.339403	0.656082	4.41602	2.78904	-2.32753	5.37698	0.859541	2.57779	2.44359	-1.83594	4.9293	0.581759	1.96269
1500	KRT31	15	3	-0.0190347	0.981942	0.995513	0.75418	2.71636	0.783773	1.13051	1.29946	0.481375	4.61764	0.723379	0.198944	1.96641	-0.288002	0.265444	1.12287	1.12747	5.7387	-0.709244	-0.102379	0.206951	0.828179	6.2917
1502		2	2	-1.12471	0.0247664	0.219795	2.5776	2.7899	1.41355	0.689441	0.934025	1.52254	0.637213	0.715838	0.162704	3.95833	-1.03235	-0.518864	1.57388	1.23875	1.3086	0.553338	-1.01599	0.859974	0.818017	0.368698
1503		1	1	-4.01874	0.0167174	0.182512	0.301479	-0.491623	-0.929913	3.81073	11.5224	-0.0389079	-2.67923	-1.73569	1.47133	9.59701	-3.1079	-2.37677	1.65258	-0.142589	-2.49375	-4.19167	-5.09411	0.49546	-0.751513	-3.34954
1505	KRT7	42	5	-1.82614	0.000857978	0.051948	-1.941	-4.25816	-0.856679	-1.38231	-1.85623	-2.08437	-4.41682	-3.47823	-0.812467	-2.63142	-3.95976	-3.47853	-5.67903	-4.17509	-3.79642	-3.28376	-3.81567	-5.61215	-4.60987	-3.56884
1506		2	2	-1.96398	0.0124548	0.161455	2.23223	3.95347	3.96172	2.90133	1.82035	0.881688	0.895177	-1.59054	-1.53601	1.60298	-0.358952	-2.34437	1.42518	1.6491	-0.561758	-0.646342	-2.93812	-0.43588	-0.831734	0.52543
1507		2	2	0.632667	0.47417	0.775914	0.529732	-0.5232	2.21341	1.22023	1.43383	0.593367	-1.0389	0.68809	0.63525	0.341579	-2.11279	1.57496	4.85456	1.65645	0.537168	-3.81398	0.88156	5.5494	2.27073	1.02201
1508		1	1	-2.48238	0.0568312	0.316327	2.27824	2.56204	-3.96042	1.06466	4.69231	2.75072	3.73814	-0.381075	1.72697	6.33515	-0.986952	-6.17302	2.96226	-0.881702	1.12433	0.877224	-3.4783	3.30177	-3.09963	2.33697
1510		4	4	-0.0810918	0.844423	0.94984	0.503437	2.2424	1.89038	-0.517762	1.00823	1.44865	1.19805	1.7183	0.337159	0.67929	0.698088	1.32053	0.213993	-0.691566	2.89551	0.356046	0.847683	0.638692	1.03417	2.38406
1511	FLG2	3	3	-0.818368	0.260472	0.606779	3.24472	1.68823	0.744607	2.13713	3.41738	0.859798	-0.432356	1.46974	1.67859	1.75285	2.14396	-1.22674	4.74676	1.42272	1.15503	-0.421991	-1.92169	3.10246	0.378913	-1.0024
1512		3	1	-0.543522	0.670811	0.880218	0.364072	3.88149	-5.64151	-6.18205	-1.19574	0.654757	4.22733	-0.27358	-0.289845	6.49757	-2.48333	-1.4557	0.882746	-2.9742	0.995373	-0.632987	0.146832	0.920048	0.350932	0.857556
1514	KRT80	14	11	1.2516	0.0858769	0.373524	-1.44839	-3.04118	-2.1955	-1.34988	-1.00668	-1.09525	-3.04138	-2.01282	-2.23492	-0.973741	2.0515	-3.17077	1.60475	-2.09817	-1.55495	2.00833	-3.49997	1.72671	-1.43699	-1.51413
1515	KRT78	7	7	-0.404605	0.409657	0.730899	0.596044	0.326683	-0.148235	2.99894	1.22836	0.585817	0.064084	0.428701	2.85507	1.33616	0.855825	-0.313413	2.85259	0.0944881	-0.047041	0.367845	-0.371096	2.50218	0.445858	-0.161659
1517	HRNR	10	10	-1.37301	0.132204	0.451018	2.58897	1.51041	-2.68534	-0.666806	3.74924	2.15551	1.79907	0.011188	1.6143	3.99177	-1.41152	-3.39648	3.68895	-2.21741	-0.0485096	0.278416	0.750147	2.90144	-0.908256	0.701401
1519	KRT23	7	7	1.02494	0.290367	0.633237	-0.324548	-2.01796	-0.386313	-0.70465	-0.158603	-2.88434	-3.82338	-4.34205	-4.82039	-2.30209	-1.25846	-1.30637	3.39902	0.262646	-1.24685	-2.43337	-3.73355	2.95685	-3.89363	-4.26125
1520		1	0	-1.80019	1.98242e-05	0.0110619	-1.82231	-3.84353	-1.89529	-0.990521	-1.59135	-1.97152	-3.19411	-1.7766	-0.893963	-1.64793	-4.57156	-3.23531	-4.28385	-3.46833	-3.91912	-3.79107	-3.62182	-4.07738	-2.81926	-3.84129
1521		1	1	-0.0575477	0.928219	0.980456	-2.689	-4.99692	-1.89897	-3.13881	-0.91047	-3.52976	-6.17747	-3.89395	-3.13682	-1.63373	-0.826549	-2.43583	-4.51267	-3.00235	-2.6708	-1.56567	-4.70576	-5.12551	-4.30133	-3.43492
1522	KRT82	1	1	-3.30341	0.0461334	0.285885	0.0641649	12.5979	0.72263	-0.227022	-0.327185	1.78474	11.496	1.22761	-0.172687	-0.0929882	-3.3084	-2.58297	0.330022	0.823309	0.900978	0.157069	-0.512815	-0.276382	2.07594	-3.56769
1524		3	2	-0.551318	0.634846	0.862427	-0.0478617	2.38918	0.959363	0.470786	0.481058	-0.455255	8.16929	-0.086158	0.478121	2.75241	-0.949554	-0.139097	-0.119285	0.721852	3.60963	-1.35434	-0.75221	0.474136	-0.262082	8.36869
1526	TTC39A	10	10	-1.90659	4.40696e-05	0.0145724	0.426265	1.53469	2.01094	1.15299	2.76863	0.983993	1.6969	1.40064	1.10155	3.01295	-1.09276	-1.54863	-0.487136	0.733575	-0.469215	-0.130169	-1.23252	-0.475711	1.1813	0.544911
1527	ITGB2	1	1	0.458643	0.210077	0.550355	0.279736	-0.429251	0.897531	-0.633794	0.218269	0.864258	0.194213	-0.924953	-1.14687	1.23129	-0.723968	1.28959	0.536239	1.02054	1.15509	-0.100444	0.232602	1.44463	-0.640929	0.923504
1528	PPP1R9B	25	1	-0.172939	0.517032	0.797661	-0.406676	-0.493498	0.166944	0.311797	-0.0117934	-0.497882	-0.84357	0.315733	0.542702	-0.430786	-0.908997	-0.345328	-0.134113	0.419181	-0.910356	-0.990358	0.420241	-0.551958	0.724781	-0.799513
1530	CLDN5	3	3	-0.195506	0.838098	0.947412	0.33416	-0.505324	1.25554	-4.18593	1.75727	0.543715	-2.1852	2.70481	-4.51021	0.974589	0.661959	-1.5595	-1.24677	2.62709	-1.68999	-0.718735	-1.24795	-2.58917	3.03938	-3.04796
1531	PPP3R1	10	10	0.151867	0.622702	0.857983	-0.399864	-1.0668	0.744664	-0.18267	-0.395481	-0.906684	-0.488024	-0.511501	-0.0601295	-0.32635	-0.882846	0.688079	0.248653	0.30203	-1.0173	-0.406554	0.731364	0.507524	-0.690866	-1.55425
1532	RPL32	10	10	-0.0245754	0.933195	0.982168	-0.205454	-0.0863488	-0.27308	1.02192	-0.412637	0.0702412	-0.0192645	0.300712	1.32004	-0.153859	-0.0387065	0.170164	0.634536	-1.25322	0.7841	-0.285878	0.190734	0.634749	-0.500823	0.980862
1533	IRAK1	11	11	0.0216708	0.946167	0.986091	0.0417719	0.175428	0.983383	1.52029	0.352904	0.21322	0.599478	0.224848	1.62115	0.281241	1.84838	0.654312	-0.405458	0.342107	0.24229	2.1779	0.628668	-0.154157	0.612359	0.284014
1534	ANKRD54	5	5	0.0854535	0.773027	0.921305	-0.647165	-0.255672	-1.55603	-0.852758	-0.713088	0.0259688	0.369445	0.612281	0.151529	0.249325	-0.87073	-0.773738	0.491808	-0.614998	-0.645025	-0.546973	0.407863	0.0187717	0.837905	-0.0665091
1535	ABI3BP	15	15	-0.591069	0.269992	0.615235	1.84328	-1.94419	-0.657704	-1.15233	1.97013	1.66932	-1.64811	-0.262458	-1.07223	1.61612	0.657158	-1.3975	-0.992165	-0.022857	-0.769442	0.427295	-1.44401	-0.995958	-0.11178	-0.899603
1536	ACP1	2	2	-0.19544	0.643576	0.866643	1.68572	0.42543	1.52051	0.464649	1.39074	1.91009	-0.318295	2.06615	1.55634	1.22718	0.621784	1.08166	0.820244	1.95852	1.39844	-1.38493	2.16378	-0.261418	2.16055	1.41548
1537	BCL11B	7	7	1.00316	0.00932882	0.145389	-0.352983	-1.37312	-0.539088	-0.950014	-0.320803	-0.296869	-0.52863	0.103045	-0.99045	0.741604	-0.75465	1.31579	-0.135989	0.905408	1.10138	-0.5252	2.02882	-0.395594	0.61564	1.36873
1538	GPBP1	4	4	-0.190854	0.578607	0.834271	0.232626	-0.691833	0.132613	0.813151	-0.0934454	0.187139	-0.00832952	0.193185	-0.18107	0.546957	-0.612913	0.632408	0.711976	0.530704	0.342348	-1.55892	1.57857	-1.05063	-0.277717	-1.07338
1539	pk	2	2	0.707774	0.0267012	0.226389	-1.31913	-1.15865	-1.02913	-1.68183	0.54811	-0.464574	-0.817653	-1.01119	-0.604726	0.30653	1.11254	0.094537	-0.454866	0.171926	-0.663041	0.705556	0.158653	-0.794278	-0.291593	-0.193936
1540	C1QB	9	9	-0.0119496	0.968645	0.992617	0.687372	-0.102277	1.88875	0.8271	0.694003	0.49278	-0.20002	1.69325	0.294321	0.565635	0.309466	1.2061	-0.0465833	1.89738	1.01013	0.690752	0.0404261	-0.14422	0.961331	0.796632
1541	CAMK2D	21	16	0.3711	0.400395	0.723527	-1.72114	-1.64207	-2.2155	-1.69639	-0.0191056	-1.71616	-1.85292	-2.31087	-1.43778	-0.217148	0.922802	-1.88347	-1.33871	-0.608334	-2.43839	0.791559	-1.71299	-1.57727	-0.85529	-2.41798
1543	RELB	10	10	1.18278	0.00248036	0.0825209	-0.105938	0.356768	0.644024	0.217681	-0.182024	-0.304615	-0.495574	-0.141787	-0.838361	-0.274435	3.0644	1.26154	1.18125	1.32083	0.543728	2.0749	0.344752	1.05441	0.512562	-0.654863
1545	KIF2A	1	1	-1.18832	0.0145922	0.17142	-2.58595	-0.883828	-0.757511	-0.578548	-1.62664	-3.36839	-1.70759	-0.612063	1.36681	-1.74464	-2.4408	-2.19776	-3.43224	-1.49713	-2.05435	-2.91488	-2.00176	-2.82153	-1.5627	-3.45843
1546	HNRNPAB	16	16	-0.0230183	0.963008	0.990614	1.17252	1.83441	1.58741	0.903547	0.391781	0.471097	1.63657	-1.30044	2.61115	-0.234725	1.50343	0.628584	-0.617298	0.47303	2.21245	1.62273	1.12423	-0.951134	0.181073	2.66605
1548	SLC41A3	4	4	-0.39497	0.298837	0.641709	-1.54406	-0.701018	-0.215374	0.217203	-1.62709	-1.55594	-0.671593	-1.7086	0.0506612	-1.41754	-0.889607	0.038151	-0.430259	-0.380855	-1.79981	-1.09069	-2.49807	-1.90911	-1.39864	-2.76415
1555	TMEM33	8	8	0.201424	0.649293	0.868968	-1.31335	-0.375579	1.67691	0.660675	-1.59664	-0.654517	-0.712554	1.99465	0.230091	-1.34733	1.11929	-0.16312	-0.874203	0.217314	0.100305	0.914058	-0.502091	-0.892567	0.474263	0.18333
1557	FBXO4	8	8	1.09475	0.00351169	0.0985923	0.0954432	-0.00337127	-0.154392	-0.117391	0.388894	-0.264673	-0.2607	-0.573809	-0.72268	-0.0119933	2.33201	0.581984	1.7333	0.365685	0.159524	2.33001	0.403557	1.77761	-0.0530485	-0.307803
1558	DOK3	14	14	0.576262	0.0436467	0.277664	0.289954	-0.0272016	1.03372	-0.0273939	-0.324029	0.400508	-0.0463591	0.781146	-0.221726	-0.163904	-0.527779	1.34702	0.566431	1.46314	0.653529	-0.121361	0.971124	0.522609	1.48968	1.09294
1559	MRPL27	5	5	-0.363406	0.324991	0.662321	0.341384	0.588246	-0.81083	0.318605	-0.059465	-0.0409514	0.30741	-0.697809	-0.0135207	-0.9145	-0.948302	0.223022	0.654712	-1.86118	-0.105158	-1.41946	0.130314	0.656285	-2.06831	0.122594
1560	HGFAC	4	4	0.071657	0.868606	0.958257	1.23519	-0.364761	1.37054	0.291537	2.121	0.572856	-0.476213	2.34633	1.45452	2.47462	1.97154	0.380455	0.733058	1.79225	2.62353	0.44349	0.494822	-0.146882	1.9451	1.50484
1563	FAM169A	6	6	0.129467	0.744074	0.910396	-0.894708	-0.515944	-1.37895	0.992047	0.627027	-1.15397	-1.01466	-1.49783	0.781368	-0.121724	-1.25392	0.751371	0.563997	-0.358045	0.170998	-1.94571	0.395612	0.0804598	-0.855983	-0.431446
1566	ELMOD2	7	7	-0.0485167	0.881251	0.963012	-0.689495	-0.208812	0.125469	0.642971	0.0620748	0.0840037	0.264271	-0.347686	1.30842	0.983428	1.14822	-0.160514	-0.332996	-0.113955	0.0147936	1.89854	-0.866218	-0.388063	0.232634	0.307034
1567	RFESD	3	3	-0.721971	0.272317	0.617457	0.884632	-1.5726	3.22735	0.104478	-0.96884	1.42699	0.0440813	3.4999	2.30398	-0.257859	-1.87838	-0.422509	-0.323154	0.708871	-0.460437	-0.609859	2.38688	-0.306224	2.11379	0.263431
1569	HSD17B11	14	14	0.263692	0.585608	0.837631	-0.410103	0.782297	0.445739	-0.551535	0.437548	-0.608545	1.00601	1.32318	-0.115047	0.418293	2.67806	-0.773285	-0.184436	0.173736	0.147873	3.50768	-0.623555	-0.418626	0.526797	0.330525
1571	GATB	11	11	-0.493279	0.0513032	0.302733	-0.445873	1.23892	0.687873	0.144129	-0.447442	-0.47347	0.817737	0.626399	0.374329	-0.116147	-0.422021	-0.543092	0.0519663	-0.295964	-0.479721	-0.552848	0.216319	0.351121	-0.457118	-0.394972
1574	ABRAXAS1	6	6	0.375592	0.647125	0.867874	-0.113426	0.809568	-0.263025	-0.103243	0.460574	-3.66593	-1.55297	-0.311284	-1.49895	-5.44721	0.18683	-0.921252	-0.0818161	0.53961	-0.776497	-2.8645	2.58955	-4.10774	-0.240251	-2.25392
1575	CSNK1A1	1	1	-0.0736177	0.894488	0.967881	-0.346978	0.322064	-3.06394	-0.693156	-0.627637	-1.64734	-0.897892	2.00548	-0.908066	-0.203504	0.666212	1.36374	-1.78632	-2.09564	-0.45118	-1.96155	1.0228	-1.58586	-1.19241	-0.776931
1576	SEPT11	18	11	0.653081	0.145829	0.471877	-0.446609	-0.265409	-1.78355	-0.0661073	1.30645	-0.363273	-2.06829	-2.63914	0.414694	1.21338	0.307496	-0.42233	-0.141491	0.308799	0.982167	0.557671	0.436364	-0.195071	0.519009	-0.519662
1577	SEC31A	48	29	-0.200586	0.602105	0.848365	-1.32833	0.0119264	-0.686867	0.543646	-0.823261	-0.94426	0.985893	-0.628398	1.4515	-0.448966	0.505323	-0.748024	-0.383665	-0.767591	-1.5223	1.33813	-0.399405	-0.15075	-0.579611	-1.16509
1578	MCC	7	7	0.501807	0.2557	0.601236	-2.03646	-2.10665	-1.32171	-0.721568	-1.24284	-0.119141	-1.08154	0.621091	-0.134122	0.0903135	-0.8117	-0.141651	-0.0328764	0.186376	-2.87543	-0.434171	0.922605	-0.0561689	0.866891	-0.658429
1579	ANK3	2	2	-0.209273	0.686265	0.889669	-2.72808	-3.40801	-1.63529	-2.38694	-2.1005	-4.15584	-4.11856	-3.43575	-4.42524	-3.24311	-2.58757	-3.32535	-4.58444	-1.53931	-4.99345	-2.55879	-1.72389	-5.12529	-2.35055	-4.94141
1580	GC	30	30	-1.01096	0.0523579	0.305923	1.16248	-1.13992	-0.238378	0.393931	2.99296	1.54346	-0.844628	0.860658	1.5801	2.91193	0.0708019	-1.5877	-0.800608	0.284419	0.309468	0.643187	-0.895534	-0.381188	0.580481	0.889644
1581	STX18	15	15	-0.135062	0.53155	0.80704	-0.54399	-0.702872	0.348533	0.429712	-0.0251557	-0.743334	-0.668833	0.0128412	0.373672	-0.106371	-0.579741	-0.162379	-0.504834	0.172027	-0.704703	-0.481676	0.0869064	-0.461992	0.194886	-0.534913
1582	CAPSL	3	3	0.447058	0.588523	0.839619	0.947977	-2.95249	-2.62307	-2.84515	1.52811	1.73132	-4.10095	-3.57024	-4.70298	1.92372	-1.03523	-1.00592	-1.75923	-0.0584785	-0.494782	-0.273174	-1.4335	-2.46775	-0.85737	-0.807737
1584	GNPDA1	11	7	0.342014	0.127655	0.442904	-0.311617	-0.854884	0.0266651	-0.173536	-0.132384	-0.493292	-0.965674	-0.00579015	-0.263428	-0.6688	-0.138963	-0.00883824	-0.649091	0.716724	0.430918	-0.341471	-0.156895	-0.815275	0.318376	0.22191
1585	DCK	10	10	1.77078	0.00469204	0.109683	-1.23038	-1.13784	-2.09663	-0.846191	-0.173138	-1.34352	-0.9634	-2.14443	-0.762678	-0.536279	0.831634	-0.528404	-0.560167	-0.44278	3.69979	0.89023	-0.471551	-0.307702	-0.585156	3.94739
1586	FAM117A	3	3	-0.000958257	0.997605	0.999273	-0.168461	-0.297031	-0.850666	1.13561	0.0135411	0.387375	-1.45986	-0.321084	0.391177	-1.12065	0.000367913	-0.337391	0.267008	0.131732	-0.768816	-0.418918	-0.0619979	-0.467435	0.80136	-1.44555
1587	COL12A1	119	101	-0.893374	0.196738	0.539319	-0.678379	2.84018	-1.11415	0.61518	-0.871304	-0.328688	2.78775	-0.905252	1.05745	-0.446617	-1.88243	-1.5743	2.63374	-1.68852	-1.26612	-1.47372	-1.3539	2.49514	-0.968024	-0.899427
1590	NPNT	14	14	-0.32434	0.53823	0.810613	2.04413	-0.428915	-0.296837	-0.713775	2.0228	1.73742	-0.328651	-1.09062	-1.60177	1.88653	1.26909	0.318077	0.294358	0.355363	-1.14418	1.38879	-0.82684	-0.0537786	-0.0563113	-1.55766
1593	GTF2H2C	5	5	-0.103111	0.818275	0.937933	0.175416	1.0998	-0.996189	-0.632059	0.548103	-1.2622	0.580092	-2.92534	-1.47592	-1.18391	-0.212314	-2.35538	0.0696859	-0.787305	-0.839877	0.0200047	-0.490412	-0.690274	-1.77603	-0.0414051
1594	SLAIN2	2	2	-0.801511	0.106826	0.412115	-0.325649	-0.70558	-0.80131	0.047128	-0.433401	-0.134242	-0.827586	-2.50515	0.659632	-1.61461	-0.751455	-2.43029	0.411393	-0.837199	-0.887269	-2.62945	-2.966	-0.165967	-3.45197	-0.947659
1595	EXOSC9	8	8	0.390926	0.181242	0.520353	0.0421827	0.237781	-0.753011	-0.301952	0.556427	-1.16662	-1.00336	-1.12956	-1.10535	-1.04044	0.481025	0.252814	0.382565	-0.275046	0.493591	-0.465898	-0.659534	-0.252512	-1.25313	-0.458507
1599	SNX14	7	7	0.342578	0.306555	0.646873	-0.352752	-0.240624	-0.272606	0.996622	-0.52811	-1.49549	-1.55255	-0.699289	-0.569668	-1.83151	0.509524	0.117433	-0.541587	0.288852	0.0841737	-0.656441	-0.342311	-1.44175	-0.0425812	-1.09551
1600	SFTPB	17	17	-2.97088	0.000148013	0.0226472	1.06062	-0.980934	-0.302785	1.6524	3.53695	2.75455	0.868769	0.944265	2.09714	5.74784	-2.45245	-2.24481	-2.33806	-0.97759	-0.628919	-0.919114	-1.74317	-1.26501	-0.19495	0.434096
1604	CLASP2	1	1	0.226744	0.635615	0.862427	0.128701	-1.31	-0.0741084	0.584282	-0.923683	1.63402	0.0942224	-0.0875024	0.17617	-0.417839	0.720691	0.672476	-2.07316	1.20862	-0.553815	1.38797	-0.701124	-1.25326	2.29461	0.3687
1605	OPA1	2	0	-1.23906	0.0225049	0.209077	-0.78408	-0.723942	2.92125	-0.229418	-0.766539	1.01827	-0.646336	2.31809	1.43371	-0.225593	-1.75048	-1.06594	-1.56169	-1.56519	-1.31468	-0.875242	-0.165412	-1.23614	0.86874	0.590865
1607	NSMCE2	7	7	0.124478	0.732299	0.905661	0.143	-0.433188	1.86853	0.793284	1.24836	-0.625557	0.190508	-0.640305	0.16391	0.180995	-0.179525	0.709931	-0.292494	1.52357	0.270553	1.41272	1.39715	-0.643167	-0.413017	0.348592
1608	TPD52	2	2	-0.226979	0.670495	0.879933	-0.719703	-1.83582	0.83948	-0.410712	-1.5463	0.405289	-0.429293	1.06519	1.70579	0.407463	-2.3637	1.53308	-0.314132	1.12044	-1.67506	-0.64219	-0.953382	1.61946	-0.490388	-0.62252
1610	PBK	5	5	-0.168206	0.838013	0.947412	-2.22764	3.14329	-2.97762	1.40775	-2.1444	-1.43289	1.3742	-0.216296	0.655366	-1.69549	-1.78683	1.07422	-1.50992	-4.06014	1.48206	-1.8204	1.88638	-0.56969	-1.4911	0.999637
1613	ATOX1	4	4	0.216493	0.53738	0.810291	0.9063	0.520256	-0.200421	-0.608492	0.63982	0.406991	-0.712169	-1.25921	1.59815	0.425385	0.668939	0.471938	1.65661	-0.131998	0.204955	-0.00495052	0.240883	1.42293	-0.262556	-0.385203
1614	RWDD1	6	6	0.237901	0.345197	0.679618	1.47026	1.80276	1.30753	0.439422	0.760162	1.26054	1.61264	0.970931	0.534657	0.795506	0.69846	1.28685	1.59015	1.01663	1.78175	1.78553	1.39917	1.8998	0.19055	1.68453
1616	TMEM68	4	4	1.24495	0.00538779	0.118672	-0.673088	-1.0945	-2.31792	-1.79865	-1.3708	-1.75059	-1.56516	-2.42644	-0.840902	-2.09408	1.59103	-1.40863	0.0771995	-1.57784	0.02265	1.29508	-0.599472	-0.840573	-1.8768	-0.165237
1617	STMN2	1	1	-0.742517	0.249412	0.593799	-0.796197	0.066189	0.364402	2.29514	-2.63877	-1.12541	-0.133111	1.44037	3.80198	-2.28451	-1.2195	-0.0303886	-0.421101	-0.640242	-0.704063	-1.57188	0.649329	-0.324651	-1.39006	-0.782521
1620	ERICH1	6	6	-0.850417	0.113809	0.423211	1.30964	-0.617535	0.359355	1.04081	0.415752	-1.3498	0.615158	0.400698	-0.80522	-0.878075	-0.168514	0.000826977	-0.306851	1.07246	0.629229	-3.04054	-2.11159	0.347866	-2.58456	-1.8517
1623	ELOC	7	7	-0.113142	0.698606	0.895243	0.353307	0.438351	-0.531168	-0.930462	0.0499913	0.34425	0.203871	-0.36354	0.499847	0.235473	-0.386045	-0.893584	1.24362	-1.05922	0.454614	-0.737805	-0.0797463	0.758868	-0.29161	0.159414
1625	HAVCR2	3	3	-0.030414	0.951617	0.987037	-0.960382	-1.92018	2.31849	-0.687838	-0.473208	0.402024	-0.938718	0.915304	-0.33199	0.774871	-2.66888	1.0175	-1.00132	-0.264522	-0.391352	-0.239749	0.309707	0.250256	0.805492	0.977091
1627	ERLIN2	16	13	0.992257	0.0596297	0.323892	-2.83158	-2.53911	0.186897	-1.61699	-2.07926	-2.98594	-3.06851	0.0895123	-1.23702	-2.52471	-0.44265	0.052313	-2.5169	-0.353379	-0.504292	-0.643295	0.114675	-3.34169	-0.438452	-0.610477
1629	TTI2	6	6	0.306171	0.344253	0.678625	-1.15288	0.288492	-1.54054	-1.06405	-1.26987	-1.41506	-0.159525	0.11464	-0.728714	-1.04589	0.0659061	-0.885754	-0.0412467	-1.39627	0.937249	-0.639427	-0.809106	-0.3901	-1.60427	-0.14867
1630	TBCA	13	13	0.0135702	0.967375	0.992617	0.0943943	-0.27671	0.081313	-0.0793531	-0.959549	-0.370028	-0.631532	0.357266	0.0423727	-0.619201	-1.15627	0.883648	0.235122	-0.435904	-0.184776	-1.68655	1.5412	-0.0420377	-0.846797	-0.532962
1633	AP3M2	7	7	1.07819	0.000319201	0.0331375	-0.235279	-0.793049	-0.151664	0.150903	0.40738	-0.773297	-1.27858	-0.834514	-0.991851	0.134716	0.665368	1.22576	0.31768	0.794982	1.38785	0.231408	0.546884	0.026369	0.146998	1.07341
1634	CETN3	4	4	0.615269	0.12132	0.434436	-1.48829	-2.42535	-2.70406	-2.62357	-1.73826	-0.780693	-1.89641	-2.22455	-1.92382	-0.752081	-2.67731	-1.6868	-1.12531	-2.57263	-0.847114	-1.32954	-0.864025	0.837975	-1.62241	-0.517227
1637	SORBS3	2	2	0.320254	0.329084	0.666379	0.386546	-0.0689947	1.706	-1.51831	0.375046	0.15414	-0.686266	0.05613	-0.109083	0.058274	-0.333781	0.705678	1.20933	0.710328	0.663877	-0.703006	0.141373	0.652177	0.642238	-0.132196
1638	ANXA6	3	3	-0.310748	0.466826	0.770819	-0.035131	0.482091	0.852066	0.40741	-0.15038	-0.555162	-0.0498168	1.33394	1.53135	-0.307405	-1.09016	-1.46966	2.37629	0.185611	-0.510819	-0.650864	0.124248	1.53024	0.386415	-0.479808
1639	COPS6	10	10	-0.0801459	0.710731	0.900604	0.926569	1.0333	0.168496	0.113151	0.972844	0.887916	0.435819	0.525275	0.668464	1.52452	1.13324	-0.058674	0.896009	0.249039	0.758947	0.691735	0.261409	0.523705	1.02885	0.97065
1640	NUDT12	8	8	-0.575603	0.0698522	0.345336	-0.631913	-0.784164	0.0568667	1.03128	1.05728	-1.00794	-1.18055	-0.351938	-0.636425	0.325195	-0.174453	-1.09927	-1.1261	-0.613056	-1.73731	-0.397744	-0.175207	-0.904526	-0.734458	-0.916217
1641	PGGHG	8	8	0.172148	0.54217	0.81234	0.676407	0.0345236	1.00785	0.251451	0.249581	0.1927	0.367399	0.745003	0.200462	0.161272	-0.55665	0.595702	1.96775	1.01604	0.950428	-0.524818	0.249879	1.27985	0.454205	0.175748
1642	PTPN18	7	7	0.365648	0.428171	0.744298	1.34099	-0.91933	0.0279165	-0.301036	0.383136	0.844498	-0.476684	-0.353485	-0.181236	0.41886	-0.484353	-0.340484	1.43501	0.0340598	0.931479	-0.686748	-0.127373	3.73683	-0.255573	0.197259
1643	HMCES	8	8	1.14311	0.0222655	0.207718	-0.501231	1.08481	-0.326043	0.242322	-0.0516872	0.147898	1.10107	-0.369329	-0.533989	-0.154955	1.74975	3.02098	-0.452574	-0.407208	1.683	2.04597	3.01267	-0.574411	0.164699	1.82709
1644	ADGRL3	3	3	0.886435	0.0965088	0.395904	-0.609469	-1.43253	0.325701	-1.00431	-0.219708	0.159223	-0.641938	0.653873	-0.130058	1.47068	-1.08888	3.41575	-0.208399	-0.516368	-0.314549	0.998571	2.89159	1.06392	1.05176	0.142423
1645	NPC2	10	10	-0.881919	0.270935	0.616127	2.6281	1.40461	-1.50367	-3.76668	0.192573	2.05149	1.23895	-1.77146	-3.28996	0.113571	-2.03273	-3.31838	0.261648	-1.94469	0.668338	-1.21613	-2.66664	-0.145414	-1.78767	0.659985
1646	TACC2	57	55	0.0937111	0.765754	0.918802	-0.851789	-0.347967	0.181512	-1.01067	-0.456686	-1.07989	-0.337388	-0.266526	-0.851671	-0.634225	-1.39128	0.950025	-1.00693	-0.777688	-0.200576	-1.24186	1.1559	-1.13372	-0.709671	-0.362389
1648	MEN1	12	12	-0.0989384	0.682212	0.886577	0.542145	0.25362	-0.282716	-0.203894	0.636126	0.622001	0.442274	-0.791418	-0.403223	0.538111	0.306938	-0.621719	0.463961	-0.0535794	0.393372	0.116384	-0.415342	0.761318	-0.537037	-0.0506541
1649	ELN	12	12	-0.90853	0.295281	0.637429	4.12817	0.012446	-0.779256	-0.8238	4.41743	4.49151	-0.302559	-1.30188	-0.976046	3.81297	1.46984	-1.27577	0.302083	0.294001	1.27962	1.66138	-2.22924	-0.19977	0.7612	1.53035
1650	KIAA0319L	12	12	-0.303504	0.385505	0.708115	-0.486323	-0.930668	0.486301	1.30314	-0.665176	-0.0489188	-1.10066	0.780567	1.18601	0.240442	-1.38929	0.391693	-0.764578	-0.939111	0.238164	-0.65651	0.568604	0.00562125	-0.0652961	0.340363
1651	MED22	6	6	0.0408042	0.87845	0.962071	0.648017	0.561775	0.154439	-0.0468705	0.27112	1.12347	0.995021	0.267288	0.207489	0.620835	0.651639	-0.0887641	0.701913	-0.801981	1.33538	0.76837	0.49002	0.687133	-0.0754404	1.54236
1652	PROC	5	5	-0.283644	0.531311	0.80704	0.814752	-0.668181	2.12911	1.75347	0.939104	1.99159	0.463159	1.77979	0.880241	1.82832	-0.563212	2.58037	-0.481234	1.99628	0.945986	0.685428	-0.0535907	0.552425	2.69725	0.715213
1653	COL6A3	2	0	-1.92906	0.0894593	0.379485	3.9173	1.77298	0.569098	-2.16413	2.3043	3.69033	1.46281	-0.52936	-1.75114	1.94466	1.31478	-6.18501	2.67695	-0.863735	-0.715135	1.49355	-5.04663	2.71674	-2.32208	-1.14318
1654	CPNE8	8	8	1.80442	0.0428678	0.276443	0.56281	-0.471566	0.988242	0.767461	0.678235	-2.7802	-2.97827	-1.41531	-2.84142	-0.576973	-0.00251348	0.573217	3.26434	1.27427	0.205918	-0.485408	0.107631	6.71637	-1.04206	-0.634524
1655	TAP2	3	0	1.29895	0.0117294	0.157337	-1.13326	-2.55437	0.227843	-1.86155	-0.92283	-1.1435	-2.32229	-1.22643	-2.92698	-1.72414	-0.480798	0.584689	-0.28399	1.54949	-1.5182	-0.104133	-0.52619	-0.0398261	1.05661	-2.83569
1656	ADD1	26	25	0.520915	0.256386	0.601897	0.0395222	-1.03724	0.675461	-0.0812732	0.420418	0.298892	-0.81076	1.13412	0.014103	0.527386	0.144729	1.46702	-0.957091	2.60593	-0.235033	0.376275	1.46763	-0.957694	2.53424	-0.0562141
1657	DNAH9	5	4	1.66808	0.135839	0.455759	-0.0782866	-3.02416	-3.00191	-3.5829	-0.0630253	-1.88719	-5.47084	-8.13212	-10.2394	0.315961	-1.86758	-1.53724	-2.26072	-1.64392	-0.389147	-0.00838221	-2.75413	-2.4695	-3.1415	-2.41098
1658	ZNF587	3	2	-0.893378	0.026584	0.226113	-0.314797	-0.33513	0.164264	0.146628	-1.30674	-0.782255	-0.882355	0.856913	0.374622	-0.923234	-3.08839	-0.321444	-0.213123	-0.920516	-1.54006	-2.33059	-1.27917	-0.394514	-0.0996982	-1.74837
1659	TDP1	6	6	-0.161595	0.610016	0.852285	0.0473147	0.897427	-0.101555	0.658911	-0.292577	-0.462163	0.476837	-0.587841	1.26762	-0.968886	1.42917	0.131917	-0.0981189	0.0215533	0.0710575	0.332433	-0.501747	-0.354747	-0.839688	-0.872702
1660	IBTK	6	6	-0.547282	0.12213	0.435976	-0.98573	-0.732387	0.483503	0.532535	-0.346318	-0.061081	-0.437227	1.26498	0.644549	-0.227516	-1.21351	-0.640827	-1.30656	0.413246	-0.839235	-1.06432	-1.13785	-0.866752	1.11369	0.204589
1661	PRRC2C	92	67	0.0225468	0.928402	0.980456	-0.331135	0.736301	-0.224107	-0.00124213	-0.742775	-0.497616	0.194244	0.0355494	0.24261	-0.697784	0.0602488	0.616927	-0.63901	-0.443861	-0.133305	-0.0903372	1.02175	-0.732145	-0.575324	-0.145429
1662	PTPRM	9	8	-0.0967118	0.830673	0.944504	0.33902	-1.15472	1.15406	-1.51437	0.634782	0.349977	-0.81477	2.1327	-1.56966	1.25174	0.467623	-0.777048	-0.538661	0.844655	-0.538659	0.874258	-0.746041	0.564962	0.483404	-0.792834
1663	NDUFV2	15	15	0.0830511	0.759237	0.916153	0.181659	-0.394549	1.02069	0.166994	0.520686	-0.164753	-0.755765	1.24067	0.581241	0.175256	0.103006	0.739514	-0.295767	0.539625	0.842957	-0.376159	0.955534	-0.349554	0.547621	0.695861
1664	SNCA	8	6	0.253285	0.763231	0.917558	3.34253	-0.958135	3.65179	-0.998415	1.15181	4.43144	-0.810829	4.90502	-1.41869	1.70824	0.727736	1.04757	0.445935	3.77209	0.947594	2.17541	1.65405	0.498894	4.39795	1.87039
1665	CAST	1	1	0.576608	0.471877	0.774995	1.96233	-1.39404	0.995518	2.61605	0.249459	3.50414	0.435736	3.20094	0.790888	1.46356	0.725609	2.66386	-0.523462	6.95214	0.499673	0.480117	0.734508	1.82778	4.1738	2.05665
1666	AP5M1	5	5	-0.696649	0.0994716	0.401595	-0.120628	0.30342	2.8841	1.22932	0.379617	0.237988	0.257986	1.33939	0.765796	0.770371	-0.193126	-0.578763	2.69326	-0.411267	-0.828157	0.195091	-0.165904	-0.374948	0.477285	0.267402
1667	NAA50	11	11	0.681435	0.0513535	0.30283	-0.156063	0.587136	0.141997	0.294914	-0.359333	0.586939	1.25257	0.162075	0.150763	0.243381	1.69014	0.460064	0.704564	-0.68151	1.86737	1.92965	0.567744	1.16884	-0.109914	2.12178
1668	LTF	62	59	2.36644	0.000578791	0.0421521	-1.68902	-0.387923	-2.55052	-4.12592	-3.13025	-2.46384	-0.910242	-3.03888	-3.95622	-3.37405	-2.05742	-0.435227	2.2993	-0.974868	0.816522	-2.21838	-0.377533	1.74777	-1.21816	0.455518
1669	TSEN34	10	10	0.0165221	0.943881	0.985914	0.0218083	0.416581	0.886228	0.784809	-0.794981	0.242387	0.599919	0.0872221	0.464537	-0.230959	-0.383364	0.868392	-0.0270342	-0.14105	0.703845	-0.0253159	0.21711	0.270563	0.314659	0.844967
1670	DYNC1I2	2	2	0.282171	0.526613	0.804146	0.401784	0.974707	0.780099	-1.69915	1.5415	1.79892	1.09183	1.48077	-0.0190321	1.30149	0.247032	2.18095	-0.298125	0.997055	1.14809	0.364257	2.23305	-0.23754	2.34736	1.49251
1671	ARHGAP4	34	34	0.349923	0.186015	0.525718	-0.77413	-0.669838	-0.241793	0.0339923	-0.525293	-0.342443	-0.856551	0.0304089	0.81054	-0.589558	-0.572188	0.447294	-0.42274	0.972935	-0.0962905	-0.602659	0.343797	-0.386475	0.79575	-0.10486
1672	EZR	50	48	-0.458323	0.281885	0.627574	-0.176846	-0.445237	1.27571	0.650159	2.52988	-0.300603	-0.654869	0.809376	1.07918	2.28631	-0.179016	1.7078	0.217901	-0.223162	0.18358	-0.14587	1.54625	0.0121266	-0.586714	-0.0630593
1673	YIPF3	7	7	0.522487	0.244117	0.589935	-3.86341	-1.50429	-1.10385	-1.27565	-3.53492	-3.02602	-1.64763	-1.4792	-1.45935	-3.66117	-1.0077	-1.1816	-2.30022	-2.12473	-3.02661	-0.66289	-0.40368	-1.90198	-1.88954	-2.8317
1674	MGAM	18	18	1.02182	0.0305367	0.238965	0.577831	0.865092	0.328289	-0.560403	-0.573075	0.299117	0.860321	-0.06504	-1.32738	-1.25982	-1.10189	1.28641	1.72612	2.02577	1.34613	-1.37359	0.804338	1.47397	1.86359	1.31224
1675	CLASP2	47	5	0.377082	0.236118	0.581534	-0.761324	-0.0915968	-0.513416	0.406163	-0.478805	-0.455668	0.332292	-0.645071	0.659386	-0.0581892	1.27283	0.18687	-0.886383	0.453436	-0.853923	1.62666	0.595181	-0.390652	0.34845	-0.187877
1676	ZC3H18	35	35	-0.420916	0.136473	0.456343	-1.12999	0.724954	-0.1296	0.297681	-0.85865	-1.05093	0.408688	-0.0536111	0.543655	-0.820313	-0.777232	-0.869079	-0.190203	-0.473032	-1.33507	-0.815082	0.214149	-0.461496	-0.770685	-0.799542
1679	PTK2	30	30	-0.184936	0.455442	0.764177	0.639947	0.0384503	-0.258556	0.55577	0.270334	0.91376	0.240957	-0.543127	0.585307	0.280091	0.854806	-0.165838	-0.659072	0.0964604	0.117305	1.07824	-0.26277	-0.532799	-0.0100408	0.357283
1680	XPO7	36	36	0.0934707	0.731585	0.905154	0.486112	0.474935	0.603937	-0.164731	0.528108	0.164666	0.648221	0.305268	0.0108392	0.583735	1.12463	-0.431207	-0.495018	0.993841	0.982406	1.42681	0.157363	-0.672451	0.604239	0.885184
1681	MAEA	7	7	0.101584	0.781803	0.926701	-0.575279	0.937997	-1.51749	-0.660098	-0.54901	0.0150742	1.24231	-0.490208	0.249694	-0.0151098	0.464253	-1.07476	0.246391	-1.52888	0.413844	0.925705	-0.205734	0.815668	-0.77358	0.370808
1682	MRPL22	8	8	0.194653	0.534062	0.808207	0.533466	-0.360698	0.645307	-0.11474	-0.434704	0.725442	0.25556	-0.396569	-1.02469	0.0908704	-1.106	0.566059	-0.188006	0.709555	0.717819	-0.98109	0.194201	1.43442	0.194698	0.324114
1683	TMUB2	3	3	-0.0946893	0.903401	0.971287	1.41294	-0.465492	3.45068	1.69997	-0.368055	-3.19257	-0.378714	0.0254349	1.24089	-3.16156	-0.348416	1.39804	-0.223188	3.23182	0.784155	-0.547333	-0.828071	-0.873494	-0.645512	-2.63136
1684	USP19	21	1	-0.128772	0.522448	0.801722	-0.357443	0.0415817	0.791012	0.350669	-0.276778	-0.261103	0.378059	-0.208691	0.234876	-0.280178	0.0954723	0.475684	-0.199453	0.17516	-0.261285	0.334283	-0.196936	-0.629262	-0.343346	-0.326028
1686	CHRD	3	3	-0.32852	0.495579	0.785805	2.13785	0.569429	-0.68172	-1.0247	1.826	1.89683	0.929755	-1.456	-0.6472	0.847338	-0.403424	-0.457558	2.11185	0.0378942	-0.204397	-0.306196	-0.650871	1.10652	-0.098013	-0.0234233
1687	MTA1	21	19	0.641842	0.0988352	0.401595	0.172683	1.66499	-0.213666	0.834833	0.0674846	0.31955	1.4995	-0.101933	1.21242	0.0355228	1.7806	2.14506	-0.041502	0.0950013	1.38589	1.93594	2.60669	-0.0146588	0.544533	1.47225
1688	NDUFA10	14	14	0.0093949	0.977675	0.993728	-0.568866	-0.0995456	-0.344566	-0.240889	0.61329	1.02357	-0.461525	0.665921	0.771777	-0.145055	0.885034	-0.745868	-0.950108	-0.573932	0.456079	0.754567	1.21701	-1.11223	0.648467	0.729042
1689	ING3	3	3	0.0385574	0.921739	0.978512	-0.720494	-0.0289174	0.272403	0.795981	-0.583829	-1.83982	-0.000223084	-1.39671	-0.0975913	-1.19162	0.178115	0.848053	-1.04815	0.390431	-0.430843	0.277379	-0.0225959	-1.85186	-0.816046	-1.92973
1690	PLAU	4	4	0.117812	0.865865	0.95765	-2.15582	-0.302242	-0.624124	-1.38485	-1.88785	-1.46786	-0.0450178	-1.8699	-1.32896	-1.50632	-2.04487	-2.03756	2.42213	-2.80609	-1.9222	-1.57578	-2.52751	3.45036	-2.89868	-1.45464
1692	DAGLB	10	10	0.294436	0.281816	0.627574	0.478755	0.399902	0.677744	-0.878439	-0.414005	-0.679968	0.267537	0.0508629	-1.09865	-1.11662	0.126786	-0.0940817	0.116057	0.56892	0.732534	-0.181824	-0.402105	-0.315222	-0.390125	0.470545
1696	CFI	18	18	-1.42479	0.0183936	0.190729	3.16047	1.45835	0.102775	0.753961	4.1854	2.66165	0.856552	-0.163581	1.10578	3.38537	1.10495	-1.51195	-0.0779071	0.876189	1.50067	0.75514	-1.43195	-0.295167	0.838633	1.50018
1698	C2	1	0	-0.316331	0.615728	0.855326	-1.71285	-1.30515	-4.10378	-0.993445	0.828587	0.615227	-0.431565	-0.114742	0.0214038	1.04224	-2.8065	-2.90327	-1.56048	-2.1703	-0.989971	-0.458108	-0.538961	0.421927	1.18557	0.502725
1699	LAMP3	6	6	-0.0279994	0.959671	0.989712	1.29716	1.50715	3.01396	-2.06111	1.68977	1.49157	1.13092	2.95712	-1.83659	1.90307	1.23498	0.764577	0.544314	1.7053	1.67678	0.630038	0.113145	0.92752	1.72027	1.49609
1700	RBMS1	6	2	0.161388	0.583592	0.836863	-0.846014	-0.432544	-1.84795	-0.698357	-0.19946	-0.751465	-0.232351	-0.850655	0.691926	-0.374863	-0.116141	-0.0333965	-0.620139	-1.29741	-0.275177	-0.0250261	0.878698	-0.857198	-0.929974	-0.652095
1701	MRPL3	10	10	-0.0418728	0.899178	0.969764	0.724775	0.582275	-0.0275914	-0.618161	0.0804042	0.499456	1.54109	-0.515351	-0.549167	-0.194112	-0.489329	0.272802	0.802589	-0.176035	0.171498	-0.315894	1.55658	0.267109	-1.30357	0.319138
1702	PLOD2	2	2	0.343136	0.324493	0.662091	1.12118	0.277769	0.790612	0.467679	0.0570008	0.142773	0.70457	0.11544	-0.312506	-0.0273306	-0.474992	0.581245	1.04405	1.66671	1.39653	-0.928886	-0.530509	1.81056	0.820967	1.38287
1703	TCOF1	3	2	-0.711689	0.0435416	0.277473	0.101634	0.631832	-0.0236853	0.992986	-0.869275	0.97089	0.674029	0.135014	0.124847	0.188395	-1.6365	-0.621857	1.28502	-0.448415	-0.549813	-1.00671	-1.15634	0.89585	-0.304063	-0.647405
1704	MAP9	3	3	-0.356299	0.655847	0.872073	2.57049	1.8002	-1.71751	-1.42959	1.60209	3.05888	2.25736	-2.24413	-1.49708	1.05969	0.950104	-3.29266	2.08583	-0.619736	0.723029	0.756547	-1.79559	2.20795	-0.307298	1.18923
1705	CD36	14	14	-0.746846	0.375151	0.7007	0.730972	-1.16913	2.83645	-1.52932	4.49627	1.07943	-0.965024	3.31593	-2.06114	4.99474	0.278111	-1.00179	0.595496	1.77753	0.277738	0.37745	-1.30464	0.536835	1.88624	0.837741
1707	ENPP2	7	7	-0.687326	0.0832278	0.36913	3.77203	2.88146	1.81396	0.893133	1.88433	3.50098	2.9639	0.786983	1.13066	2.27004	1.10235	1.38851	1.1131	2.51226	2.22073	0.568408	1.21254	1.4826	2.00632	1.41742
1709	EIF4G1	77	1	1.05405	0.0192656	0.193431	-0.580046	-0.123296	-0.319216	0.110939	-1.29468	-0.579537	-0.0786276	-0.367569	0.344919	-1.29884	0.448752	2.44173	0.0267451	-1.05795	1.11882	0.538927	2.63794	0.0479006	-0.964008	1.11573
1711	CAPN5	20	20	-1.6028	0.0659898	0.337807	0.362613	0.368568	0.64127	0.0188363	6.39221	-0.155662	-0.754048	-1.03856	-2.01552	5.12128	-1.06964	-0.693934	0.0350579	0.56462	-0.348134	-1.43397	-2.11034	-0.696646	-0.299015	-1.03499
1712	MTA3	10	10	0.0329823	0.898867	0.969764	0.29385	1.13625	0.26529	0.402622	0.262823	-0.147212	0.621659	-0.397731	-0.243558	-0.265392	1.26801	0.183392	-0.0280795	0.384756	1.18212	0.203144	-0.551401	-0.0272919	-0.421174	0.064952
1713	PCM1	1	1	-0.49725	0.394394	0.716992	-1.46807	-1.86194	-1.82162	-0.747221	-0.75727	-0.493374	-2.43838	-0.420183	-1.20377	-0.992342	-3.76143	-1.84853	-2.97575	-0.596725	-1.73803	-3.66545	-1.4764	-1.48243	2.50434	-2.13627
1714	MAP4	2	2	-1.11083	0.0177973	0.187819	-0.0708278	-2.12883	-1.18066	0.784862	-2.89764	0.086522	-1.77724	-1.23261	-1.75942	-2.02372	-3.1527	-1.79453	-1.24526	-1.56427	-2.84051	-2.69878	-3.5036	-1.20126	-2.39526	-2.91174
1715	DTNB	7	7	0.566101	0.165349	0.499912	-0.587623	-0.792938	0.117573	-1.35178	-0.285215	0.29246	-0.367688	1.91033	-0.426279	0.984087	0.847052	0.709352	-0.570369	0.261453	-0.730083	1.28538	0.0674378	1.95606	1.35164	-0.0239895
1716	PUDP	8	8	-0.135518	0.615701	0.855326	0.128119	0.22819	0.432371	-1.48589	0.536278	0.319069	0.670925	0.337622	-0.343795	1.34537	-0.230533	-0.192033	-0.0445944	0.162149	0.121849	0.123213	-0.437011	0.323507	0.492075	0.494447
1717	CYFIP2	20	20	0.571331	0.0838844	0.370429	0.236529	0.803589	-0.203194	-1.5668	0.241882	0.138782	0.813216	-0.677109	-1.29345	0.435685	1.13371	0.163578	0.098692	1.31041	0.5187	0.662456	-0.244918	0.026044	0.979717	-0.00594446
1719	ACTB	1	1	-0.429426	0.236031	0.581534	0.55391	-0.169228	0.730315	0.132697	0.778459	0.822527	-0.199979	0.553026	0.65303	1.38146	-1.13559	-0.431659	1.48426	0.387893	0.555575	-1.98919	0.286032	0.730951	0.74639	0.307293
1720	PRPF31	18	18	-0.0605757	0.810298	0.935394	0.394188	1.15664	0.775237	0.481915	0.318753	-0.171492	0.990902	0.0614593	0.61662	-0.266467	1.09024	0.490214	-0.317672	0.623846	0.351486	1.20996	0.615768	-0.561936	0.0915859	0.158514
1721	SDAD1	17	17	0.573559	0.0888092	0.378727	0.0769057	0.759801	-0.0404322	0.715412	-0.408497	0.165697	0.750353	-0.471427	0.356272	-0.348415	0.626129	0.746185	-0.103592	0.0169273	2.22415	0.453282	0.971165	-0.176603	0.232964	2.30065
1723	ASXL2	6	6	0.389256	0.279374	0.624743	0.0383509	0.525394	0.149798	0.720302	-0.250059	-0.371641	0.268144	-1.45667	-0.580211	-0.681583	0.00162258	2.04876	0.167185	0.735574	0.412456	-0.48928	0.954496	-1.09154	-0.807034	0.322154
1725	EIF4B	49	49	-0.482573	0.201938	0.543863	-0.567102	-0.0705775	0.896304	0.844388	-0.641213	-0.693966	-0.0555722	0.975596	1.81754	-0.766966	-1.12204	0.281838	0.308903	-0.957974	-0.383141	-1.14049	1.14368	0.182551	-0.812864	-0.587749
1726	CALD1	3	1	-0.819648	0.0815867	0.365773	0.514253	-0.831824	-0.724335	2.33743	0.964486	0.447592	-1.05038	-0.686852	2.35146	0.811798	0.198589	-1.21795	-0.51757	0.621081	-1.33759	-0.356596	-1.23589	-0.0620651	0.766549	-0.921412
1727	NEK4	5	5	-0.718203	0.197769	0.539592	2.42924	1.59772	3.14335	0.017418	3.87862	0.174335	-0.743632	0.179325	-0.0424158	0.477779	0.345326	0.856763	0.659351	1.02946	2.24995	-1.07834	-0.103467	0.23725	0.148051	-0.414632
1728	DCTN1	59	59	0.248179	0.382954	0.705833	-0.798593	-0.936927	0.00578685	-0.114188	-0.188524	-0.985823	-0.740748	-0.126274	0.0311778	-0.265066	-0.0549373	0.137147	-1.36736	0.811532	-0.402415	0.106557	0.34587	-1.41574	0.541883	-0.339926
1730	NACA	9	9	0.149967	0.602821	0.848626	1.07039	0.859385	0.449031	0.333896	0.247038	1.31752	1.27121	0.474895	0.175717	1.18738	0.353857	0.655067	1.75633	-0.061859	1.49732	0.590551	0.19248	1.82795	0.297483	1.77696
1731	HK2	37	36	1.38119	0.00066547	0.0446715	-0.890046	-0.899858	1.11796	-0.557423	-0.0630161	-0.863239	-0.829575	1.18329	-0.636954	-0.122897	1.61585	1.18971	0.802613	-0.170489	2.06064	1.46497	1.19563	0.628241	0.250638	2.21233
1732	LSP1	1	1	0.322976	0.424614	0.741212	1.14641	-0.404614	2.256	-0.147902	1.63547	1.34219	0.103943	0.172163	-0.541502	1.23423	0.79939	0.505112	1.55253	2.28723	0.943295	1.02667	-1.00087	1.25547	1.5305	1.1268
1733	LIMK1	12	11	0.248965	0.255185	0.600657	-0.561725	-0.394765	-0.584629	-0.272212	1.09391	0.250071	-0.343999	-0.112026	-0.173735	0.128427	0.325355	0.393621	-0.0652214	0.0359676	0.254	0.0495054	0.520188	-0.198136	0.537384	-0.333697
1734	MARK2	32	28	0.657315	0.0241131	0.218275	-0.0175216	-0.0310427	-0.885602	-0.921656	0.985508	-0.193611	-0.040655	-0.912787	-0.998867	0.709029	0.655554	0.0536073	0.489577	-0.105042	0.588212	1.03317	0.560545	0.452051	-0.285042	0.823317
1735	CCNB1	5	5	-0.546411	0.5573	0.819295	-1.69729	1.52653	-1.02048	1.22148	-2.66727	-2.63735	2.61008	-1.44689	2.30812	-4.31912	-1.90513	1.19752	-1.0099	-2.22038	1.30407	-2.72289	0.20519	-1.28344	-5.28091	0.129591
1736	MAN2B2	14	14	-0.125653	0.730014	0.904368	1.12214	-0.510714	1.33366	-0.328851	-0.0324804	1.12333	0.35149	1.22203	-0.155378	0.652206	-0.695979	-0.484723	0.990627	1.07924	0.213723	0.0151187	-0.917022	1.99155	0.898257	0.430122
1737	RAPGEF6	21	18	0.481075	0.113611	0.423081	-1.51786	-1.4393	-1.2505	-1.40864	-1.86238	-1.82575	-0.866301	-1.00469	-1.53596	-1.24981	-1.79391	0.193244	-1.30766	0.284785	-1.92004	-1.22422	-0.0637125	-1.12148	-0.467843	-1.7296
1739	ANK2	2	0	-1.3058	0.0721151	0.348317	0.342394	-0.0358216	-0.432717	0.120361	2.11672	-0.768713	-1.22077	0.395883	2.41542	1.18925	-0.257943	-2.91883	-1.15575	2.49443	-2.23133	-0.933462	-1.35277	-2.24046	2.58542	-2.92532
1740	GOSR1	9	9	0.0965285	0.721216	0.903077	-1.20034	0.00885195	-1.06904	-0.485696	-1.40563	-1.11202	-0.0680457	-1.28298	0.153059	-1.31289	-0.879918	-0.0233777	-0.58512	-1.10108	-0.780803	-0.612332	0.134816	-0.39994	-1.6482	-0.913496
1741	MIB2	5	5	-0.42227	0.162442	0.496231	-0.765033	-1.05555	-0.822574	0.492709	-0.331148	-1.07622	-0.615451	-0.466091	0.171819	-0.115256	-1.37405	-1.65455	-1.57817	-0.238814	-2.04905	-0.0523396	-0.501087	-0.0651139	-0.395511	-0.896805
1742	MYO1B	49	45	0.221811	0.568078	0.827013	0.198887	0.67342	-0.66787	-1.63385	0.860296	0.0684871	0.67292	-0.998576	-1.71472	0.708033	1.04983	-0.0100065	-0.817876	0.22989	-0.122834	1.30229	0.127966	-1.1032	0.0173218	-0.288253
1744	ANKHD1	1	1	0.345539	0.0943562	0.391638	-1.65143	-1.07249	-0.410699	-1.68624	-1.10169	-0.653728	-1.09362	-0.877218	-1.0538	-0.398017	-0.739743	-0.501492	-0.601453	-0.417805	-0.803631	-1.27457	-0.652162	-0.535669	-0.358537	-0.658477
1745	CR1	4	4	0.19688	0.79944	0.932261	-1.01726	-1.21905	0.301038	-0.612427	-0.921599	-2.898	-2.17248	-1.74942	-0.260278	-2.49646	-3.14365	-0.929177	0.352995	1.56048	-1.85833	-4.76191	-0.41681	-1.56032	3.09495	-3.41537
1747	ITGB6	13	13	0.470838	0.352981	0.684553	-1.07763	-1.5463	-1.88426	-0.998378	-0.411055	-1.92676	-1.64521	-2.79136	-1.0054	-0.479239	-1.45756	-1.20499	1.95707	-1.48066	-1.47155	-1.74132	-1.6148	1.75904	-1.91391	-1.88853
1748	ATP11A	20	19	-0.765862	0.0450676	0.281965	-1.20244	-1.20088	-0.0828923	0.370486	-1.46177	-1.64866	-1.69167	-0.565628	1.11328	-1.93555	-0.83598	-2.23266	-0.710967	-1.30994	-1.42547	-1.81107	-1.8419	-2.31764	-1.38959	-2.08913
1749	LRBA	1	0	0.0675783	0.881656	0.963337	-2.85203	-2.03292	-2.34331	-2.72827	-2.0116	-2.8215	-1.26696	-2.29213	-0.179956	-1.61976	-0.991833	-2.6892	-3.21238	-3.15543	-2.17801	0.0442976	-0.0185803	-2.99376	-2.17188	-2.10588
1750	NRP1	19	19	-0.294854	0.218525	0.561363	0.304674	-0.281174	0.41817	-0.511405	0.186713	-0.0911528	-0.816482	-0.37062	-0.949638	-0.161585	-0.81146	-0.3542	0.0855566	0.167261	-0.410348	-1.27697	-1.08707	-0.553022	-0.142613	-0.83817
1751	ZFX	7	7	-0.476748	0.19329	0.535762	0.0145107	0.586283	-0.421307	0.215863	-0.215297	-0.654077	0.877021	1.14958	0.676522	-0.296667	0.156852	1.772	-1.95106	0.17672	-0.578694	-0.370687	-0.15396	-0.309939	-0.436803	-1.13947
1752	PDPK1	19	19	-0.143876	0.522758	0.801922	0.106252	0.346011	-0.526064	-0.435796	0.974585	0.307388	0.234061	0.1694	0.0793109	0.901242	0.420875	-0.893416	0.107596	0.13702	0.27675	0.148927	-0.191902	0.13361	0.48961	0.0885575
1754	CUL9	2	2	-0.532104	0.497338	0.786439	3.7154	-1.04462	0.559939	1.96586	1.18649	3.33253	-0.721662	0.114611	1.27798	0.853424	0.938188	-2.00972	-1.55622	3.42271	2.35592	0.92561	-1.55182	-1.56076	2.83058	2.12442
1755	HADH	16	12	0.109434	0.800634	0.932437	0.184821	-0.292287	2.04068	0.0792874	0.570765	0.16526	0.854072	1.38673	-0.508441	0.255287	2.65123	0.903733	-0.96158	0.832742	1.58078	1.27022	-0.365058	-1.17066	0.511376	0.577734
1756	TBL2	27	27	-0.05023	0.855431	0.953707	-0.856608	0.00759393	-0.108994	0.300542	-0.971785	-0.941104	-0.175545	-0.980299	0.111018	-0.679275	-0.563899	-0.593935	0.596524	-0.807398	-0.874768	-0.288833	-1.15932	0.696834	-0.641382	-1.16057
1759	RABGEF1	21	20	-0.19446	0.35447	0.685535	-0.772979	0.0533479	0.190211	0.285886	-0.0500493	-0.797736	0.0399343	-0.178006	0.0465688	-0.299912	-0.773833	-0.156518	-0.46432	0.491519	-0.626484	-0.666924	-0.109617	-0.365348	-0.0075854	-0.748225
1760	PCBP3	1	0	0.887376	0.0963202	0.395742	-0.230658	-2.24107	-1.83785	0.85491	-0.816488	-1.03574	-2.08639	-2.90347	1.40635	-1.21319	0.246774	-0.335916	1.77695	-0.0790718	-0.53392	-0.221994	-1.13015	1.25658	-0.968273	-1.24081
1761	PHLDB2	12	12	0.495897	0.199619	0.540881	-1.46326	-2.22149	-0.166717	-1.14658	-1.3428	-1.0134	-2.395	0.236782	-0.882965	-1.40961	-1.77005	0.276706	-0.867287	0.0578174	-1.81055	-1.64734	0.381663	-0.493844	0.256889	-1.23008
1762	CP	2	0	-0.131274	0.929096	0.98093	3.32832	2.93505	5.44681	3.69956	4.31106	1.10941	0.426861	0.654777	-0.358506	1.8232	1.00578	1.84013	0.344755	3.46898	12.8391	-1.28159	-2.52333	-1.08249	0.440425	7.01201
1763	FCHSD2	15	15	0.629756	0.00590852	0.125598	-1.17183	-1.24996	-0.75989	-0.91054	-1.01884	-1.4857	-1.24055	-0.894476	-0.830589	-1.16917	-0.478608	-0.610247	-0.840543	0.407564	-0.863454	-0.623972	-0.0238644	-0.701156	0.314576	-1.01429
1765	RASA1	19	19	-0.0864749	0.679589	0.885619	-0.173667	-0.213613	-0.282098	0.0561971	0.491929	-0.0342342	0.215215	-0.771119	-0.169252	0.670665	-0.392339	-0.43708	-0.237132	0.0160224	0.267495	0.193636	-0.834832	0.102989	-0.109871	0.356386
1766	PTPRK	15	15	0.545221	0.0718672	0.348317	0.100771	-0.142322	0.844813	-0.0420027	0.863427	0.0270931	-0.495963	0.524122	-0.652146	1.11293	1.1062	1.28598	0.856072	0.0272176	2.06345	0.0896632	0.450017	0.999177	0.0180785	0.697079
1767	MAP1A	57	57	0.641854	0.373177	0.69907	-0.786016	-2.40529	-3.40529	0.919271	-1.02911	-0.494733	-2.0274	-2.26227	1.41984	-0.825477	-2.70404	2.46528	-1.00962	-1.13687	-1.12089	-2.218	3.11798	-0.780953	-0.592226	-0.498596
1768	FAM13A	4	4	-0.208997	0.692859	0.89217	1.99607	-0.0965767	1.7907	0.979516	-0.0945584	-0.630807	-0.562097	-1.07802	-1.30198	-0.173166	-0.502002	1.32543	-0.734563	2.61184	0.691949	-1.65938	-0.525653	-0.205658	-0.91384	-1.34902
1769	PRKAG2	4	4	0.156769	0.712831	0.901196	0.499419	0.773167	-0.2593	-0.103852	1.14959	1.73968	1.27961	-0.725997	-0.743755	2.18169	1.52795	0.342604	0.595443	0.610666	0.421776	2.47732	-0.924012	1.40562	0.0987075	0.801873
1770	TSN	14	14	-0.0308049	0.938895	0.984272	1.96157	1.76888	0.20704	-0.0108664	1.52072	1.8773	1.49466	0.0803952	-0.0258474	1.61052	0.895062	-0.292278	2.22758	0.854986	1.94472	0.907947	-0.637052	1.99317	0.670685	1.6115
1771	RPS6KA1	37	26	0.19797	0.3568	0.685699	-0.422792	-0.0588491	-0.345214	-0.644085	0.224071	-0.502799	-0.0344546	-0.416057	-0.254168	0.366722	0.72714	-0.384751	-0.29153	-0.187121	-0.147998	0.925416	-0.310148	-0.305761	-0.279811	0.146644
1772	COPS8	6	6	0.0677427	0.755779	0.914933	0.862896	0.249152	1.24275	0.571701	0.60591	0.943421	-0.205958	1.01452	0.409631	0.057752	0.240589	0.930126	0.836226	0.691678	0.813784	-0.0609802	0.629368	0.29207	1.16939	0.886946
1773	CALD1	4	0	-1.49342	0.115664	0.425403	-3.75401	-2.16303	-1.86222	4.22844	-2.94618	-1.47076	-1.25262	-1.67853	3.12007	-0.740831	-4.46454	-3.61632	-1.246	-0.970071	-4.94384	-2.03682	-2.98763	0.519056	-0.721494	-2.98626
1774	ZNF451	7	7	-0.41104	0.16604	0.500683	-0.467622	1.20104	1.18959	0.492616	0.656399	-0.542122	0.947671	0.720084	0.593064	0.0927807	0.657361	0.368652	-0.425945	0.842908	0.253463	-0.735731	-0.447656	0.942444	-0.0413094	-0.64108
1775	NCAPH	17	17	1.15811	0.0576779	0.318034	-0.819462	0.994834	-1.38415	-0.178237	-1.51976	-0.94497	0.823438	-0.444743	0.250599	-1.59	0.274312	3.29083	0.402654	-1.1713	0.624567	0.224751	3.96876	-0.639515	-0.843445	0.637008
1777	SUN1	26	6	0.72553	0.0229574	0.211708	-0.902299	-1.24338	-0.182688	-0.603299	-0.72144	-1.50629	-1.26485	-0.867971	-0.862841	-1.17362	0.0834974	0.709952	-0.967801	-0.192996	-0.435948	0.39719	1.22251	-1.54531	-0.748913	-0.595564
1778	CLEC3B	9	9	-1.35763	0.00751133	0.135909	1.64543	1.44391	-1.07038	1.8598	2.67891	0.896568	1.08622	-1.27489	2.47384	2.60571	0.572129	-0.912902	0.139934	0.0408071	0.0305312	0.601213	-0.973973	-0.399407	-0.48802	0.158564
1780	LANCL1	8	8	0.333757	0.332882	0.668733	-0.449692	-0.851588	-2.34452	-1.49811	0.513025	-0.575876	-0.693912	-2.31898	-0.65308	0.557307	0.248179	-0.493066	-0.874308	-0.52971	-0.671396	0.0804454	-0.648864	-0.849325	-0.422355	-0.817459
1781	ITPRID2	37	37	-0.28718	0.352486	0.684553	-0.528045	-0.817739	1.11573	-0.00490499	0.291408	-0.175516	-0.812799	1.08786	-0.223298	0.332548	-0.4356	0.308144	-0.638423	0.374365	-1.31407	-0.1413	0.465441	-0.708143	0.395186	-0.912156
1783	MROH1	37	37	-0.00618189	0.986127	0.995742	0.349251	0.065044	0.497815	-0.0438067	1.14808	0.46232	-0.124589	0.297695	-0.912756	1.21849	2.0047	-0.625362	-0.543814	0.542938	-0.272613	1.61557	-0.509176	-0.197246	0.851139	0.0295914
1786	NEU1	4	4	-1.37619	0.0136409	0.167289	0.51147	1.15988	1.70114	1.78722	-0.498673	0.708104	1.39306	2.02965	2.91994	-0.504118	-0.773641	-1.55829	1.60961	-1.61224	0.612701	-0.533466	-1.28794	1.77984	-1.36892	0.578115
1787	TP53I11	4	4	0.259694	0.624609	0.858165	-2.52666	-0.180491	0.0284864	-2.90466	-2.81708	0.205173	0.397308	1.52111	-0.65479	-0.463302	-0.272887	-1.26798	-2.38322	0.197409	-0.67005	-0.30666	-0.219116	-0.560102	0.849826	-0.165182
1788	THY1	4	4	-0.550275	0.484357	0.782376	0.876874	0.635192	-1.30348	2.20661	0.524537	-0.949018	2.12387	-2.23423	3.26018	1.65005	-1.93865	-1.25118	2.96992	0.0970677	0.475655	-1.18766	-2.17041	3.73283	0.214166	0.346092
1789	GPSM3	4	4	0.516752	0.331888	0.668318	0.558806	-0.394784	0.74738	-0.791062	0.0508889	0.304729	-0.825268	-0.047685	-0.530918	-0.563699	-0.270497	1.62379	2.11146	2.29494	0.371717	-2.54175	-1.64681	1.54574	0.910199	-0.722883
1791	LARGE2	3	3	-1.30764	0.0621673	0.328596	0.984878	0.526776	0.666107	-0.0179497	0.556135	2.03571	0.183132	4.92625	4.77731	0.0303763	-1.9113	0.520302	0.324605	0.244762	-0.374852	-1.63283	0.786707	1.90437	1.51935	0.211186
1793	TCP11L1	10	10	0.159012	0.422654	0.740342	0.280712	-0.215714	-0.478734	0.1166	0.37399	0.124876	0.533808	0.340774	0.266483	0.0796253	0.237846	0.575511	0.691833	-0.21781	0.13693	0.313563	0.1433	1.12348	0.148342	-0.140454
1794	CYHR1	6	6	0.0638158	0.836873	0.947412	2.02208	1.99109	0.854457	1.37774	1.10343	1.04421	0.356198	1.14444	0.104338	0.236198	1.4929	1.38384	0.88425	1.62842	2.33081	0.257496	0.00600314	1.13767	0.685087	1.06587
1795	BRMS1	3	3	0.200399	0.691787	0.89148	0.162008	1.13193	-0.897085	-1.5478	0.873562	-1.52821	-0.80052	-0.241115	-1.70558	-1.09747	0.96313	0.473499	0.209929	0.141769	1.42068	-2.76384	-1.53096	0.0193551	-1.56716	-1.0127
1796	FBXO3	10	10	0.00600587	0.976647	0.993728	0.120656	0.741576	0.495166	0.271248	0.564203	0.721624	0.751294	1.04042	0.567582	1.0876	0.448468	0.471411	0.217787	0.742188	0.835655	0.170325	0.0436799	1.32357	1.2232	0.94514
1797	RPS6KA4	22	20	0.386443	0.190209	0.531847	-0.606145	-0.442885	-0.21179	-1.33257	0.0876573	-0.59757	-0.207071	-0.592508	-1.86138	0.169822	0.403103	-0.0636763	-0.671811	0.390205	-0.929141	0.869779	-0.205229	-0.645873	0.0306064	-0.90798
1798	WLS	4	4	1.09428	0.0593906	0.323239	-1.86305	-2.39158	-2.6698	-1.31408	-1.10918	1.22475	-0.0994111	1.68195	0.0736187	0.170008	1.7065	0.748716	-0.904205	-1.28879	0.189759	-0.27195	0.182023	1.39687	1.93579	0.951308
1799	HSPA8	1	1	1.08938	0.268339	0.613817	3.09604	0.481367	2.19072	-2.61748	0.588799	3.53231	-0.155681	2.48254	-2.5414	-0.675198	0.00409916	-0.0280588	-0.00467463	3.48329	5.8449	-0.0348603	0.363749	-0.722109	4.45458	3.9149
1800	PARP10	23	23	0.185656	0.417743	0.736494	0.0407871	-0.323145	0.388809	0.198315	-0.160542	0.198139	-0.112489	0.187645	-0.32222	-0.311591	0.217224	1.19282	-0.420849	0.737965	-0.274903	-0.251223	0.836294	-0.445943	0.127037	-0.0781508
1802	BCLAF1	1	1	-0.0960497	0.801139	0.93266	-0.570357	0.361194	1.58526	0.0860192	-0.739282	0.148286	1.32229	1.79232	0.695862	-0.487457	0.409848	0.656973	-0.931112	-1.24433	0.940129	0.679123	1.33564	0.667082	0.343828	0.376463
1804	PLEKHA7	17	17	-0.17847	0.578561	0.834271	-1.97209	-1.07604	-0.83847	-1.74163	-1.19401	-1.61613	-1.15413	-0.417307	-0.977936	-1.17063	-1.72005	-0.931967	-2.46543	-0.229787	-1.96666	-1.96559	-0.787945	-2.20822	0.125322	-1.79276
1805	ACAT1	1	1	-0.994073	0.126744	0.442904	0.927674	2.16995	-1.88474	-0.3816	0.745946	0.701749	0.792719	0.232116	-0.901516	0.448913	0.781468	-4.14346	-0.431228	-0.797817	-2.19956	0.0394795	-1.46213	2.30885	0.385365	-1.57048
1806	PPP6R3	31	31	0.205859	0.30136	0.642643	0.142575	0.310596	-0.214948	-0.212741	-0.135563	0.158514	0.298832	-0.940388	-0.349168	-0.198862	-0.141274	0.495458	0.324211	0.00423509	0.47895	-0.361819	-0.0442838	0.324305	-0.411087	0.248746
1807	PRMT1	18	18	0.261829	0.459319	0.767168	0.122003	0.728628	-0.272882	1.1305	-0.0166082	0.203428	0.560007	0.160243	1.64873	-0.536335	1.87978	0.0796665	0.124959	-0.459523	1.56461	1.62031	0.312688	-0.394633	0.192685	1.42546
1808	MS4A1	5	5	1.8601	0.0176667	0.186881	-0.163402	-1.25801	-1.67713	-2.27055	-1.50831	-0.321743	-1.05273	-0.586143	-1.46171	-0.564051	0.852316	-1.4382	2.96423	3.85617	-1.99708	0.251397	-1.3531	3.29484	3.05516	-1.7485
1809	UBTF	1	1	0.0063423	0.984716	0.995742	-1.27864	-0.0519034	-1.73303	0.942939	-1.1304	-1.0542	-0.610049	-0.0385946	0.108813	-1.42923	0.267994	0.247674	-0.795387	-0.220186	-1.25097	-0.754884	-0.717177	-0.516384	-0.883021	-1.58853
1811	MOCS2	4	4	-0.748241	0.0794708	0.362291	1.40186	0.238486	0.311034	-0.654035	1.21081	1.45086	0.197137	0.373717	0.221136	1.17711	-1.04161	-0.646335	1.52019	-1.47988	0.283513	-1.01332	0.0246725	1.76962	-1.20523	0.234085
1812	GANAB	2	2	-0.286854	0.656898	0.872787	-3.08075	-1.97024	2.28683	1.33613	-3.00623	-2.77042	-0.922186	-0.0190451	0.244823	-2.37712	-1.17972	-1.68429	-1.88244	-2.35286	-1.62183	0.361606	-1.42582	-0.703396	-2.60717	-0.0508285
1813	TTC9C	3	3	0.00721126	0.98457	0.995742	0.603901	1.3931	-0.94918	-0.574952	-0.358584	0.995512	0.872684	-0.810294	0.338575	-0.605727	0.320303	0.205321	-0.0932935	-1.1669	1.11567	0.498673	0.12234	0.968805	-1.44514	0.451376
1814	CLP1	6	6	-0.276923	0.308686	0.647458	0.659119	1.19924	-0.816369	-0.124802	0.44997	0.340682	1.01771	-0.819982	-0.0228111	0.339082	0.530584	-0.752669	0.547213	-0.128634	0.00691389	-0.0279123	-0.481027	0.148288	-0.342053	-0.0480979
1815	NEDD8-MDP1	9	0	-1.27541	0.00381422	0.103954	0.334959	-0.0804076	1.14521	1.60455	-0.325531	0.206765	-0.169689	1.37882	2.27803	-0.314842	-1.97045	-1.38335	0.714343	-1.10877	-0.767361	-1.61129	-0.19307	0.471008	-0.534424	-0.312848
1816	EEF1D	1	1	-0.748237	0.402611	0.725335	1.2389	2.3203	0.984486	-1.58681	0.295188	1.75137	3.87372	2.59436	5.45474	1.75775	-1.00569	-2.60572	2.68487	-0.537313	1.53048	0.916922	5.22665	2.32043	-0.107365	2.77835
1819	NPEPPS	45	45	-0.334981	0.0804077	0.363593	0.395204	0.898166	0.83712	0.825081	0.334023	0.124225	0.863942	0.335443	0.780966	0.0700805	-0.0103363	0.412065	0.456927	0.0710131	0.527504	-0.0952157	0.483233	0.44858	-0.347109	0.167785
1820	MDK	5	5	-1.5269	0.126766	0.442904	1.10014	1.61132	-5.95324	1.01963	1.13274	0.839079	1.55606	-2.788	-0.925447	0.731593	-0.391214	-5.16504	0.21972	-5.703	-1.07626	-0.376419	-2.35749	0.14347	-2.21794	-0.0209661
1821	CARS	3	3	-0.538739	0.196124	0.538934	0.644274	0.462743	2.32726	1.91153	0.374782	0.601961	0.394681	3.52291	1.65272	0.306533	-0.34182	1.1643	0.451299	2.03446	0.909781	-0.283254	0.194022	0.465227	1.09727	1.12073
1822	PRDM10	5	5	0.0769531	0.753387	0.91372	0.281192	1.06652	-0.120921	-0.115609	0.0441367	0.698608	0.0865403	1.02911	0.317305	0.298849	-0.22631	0.339597	0.576876	0.237856	0.742421	0.189267	0.384504	-0.309259	1.60459	0.815726
1824	MACF1	2	2	0.0369438	0.898645	0.969764	0.67405	0.260739	0.877363	0.988496	0.48597	-0.58105	0.0206661	-0.627092	1.51999	-0.638608	0.275111	0.733204	0.290097	1.05722	0.748319	0.320153	0.266219	-0.430429	-0.317403	0.407466
1825	DCUN1D5	6	5	0.132204	0.753228	0.913698	1.16519	1.75165	-0.57743	0.791765	0.297051	1.42101	2.25619	-0.141878	0.759806	1.13884	1.12333	1.51474	1.53635	-0.875464	1.48528	1.58314	1.11965	1.97495	-0.95037	1.67261
1826	TYK2	13	13	0.71318	0.0315071	0.241101	-0.789322	-0.916925	-1.23341	-0.643336	0.195607	-1.13561	-1.19337	-0.833862	-0.923352	-0.412349	1.39381	-0.176806	-0.690482	0.0960502	-1.40633	1.00347	0.41829	-0.83328	0.133826	-0.692666
1828	ME3	12	12	-1.84823	0.000580725	0.0421521	0.773728	-0.0814612	2.57546	2.85768	0.831527	0.919714	-0.308847	3.28074	3.42699	0.827489	0.106628	-1.49894	-0.347887	-0.551782	-0.213574	0.210309	-1.10776	-0.194587	0.309066	-0.090711
1831	BIRC2	7	7	-0.080362	0.855255	0.953707	-1.11082	-0.936044	-0.639419	0.00559346	-1.16891	-0.607975	-1.57423	1.81076	2.32403	-0.786849	-0.0756719	-0.292756	-0.414654	-0.442247	-0.733796	-1.27378	0.180088	0.329342	0.382012	-1.14602
1833	HSF1	10	10	0.138958	0.674438	0.882731	0.720368	-0.168875	-0.251705	-1.08051	-0.341535	1.02362	0.0903387	-0.898822	-1.73321	0.0538203	0.509011	0.379512	-0.351827	-0.614418	-0.282996	1.00601	0.179633	-0.474849	-1.01399	-0.533025
1835	LMO7	81	3	-0.40874	0.405888	0.728542	0.235787	-1.21749	1.69922	-1.31602	0.561215	0.440945	-1.1432	1.97224	-0.854575	0.984706	0.584481	0.0245221	-1.66647	0.945462	-1.28967	0.594019	-0.112915	-1.43339	0.830433	-1.20103
1836	HLA-DQA1	3	2	0.137271	0.882962	0.96387	1.41316	-0.581043	-0.646836	-5.12207	-0.429414	2.064	0.382496	-0.0205261	-6.01112	0.317711	-2.9934	-1.18103	-0.26256	1.54391	-3.06296	-0.721564	-1.18875	0.160645	2.07646	-1.63167
1837	EBAG9	3	3	0.281692	0.361807	0.689828	-0.95871	-1.30882	-0.0960335	-0.585032	-1.10491	-1.67758	-1.27728	-0.901299	-1.22136	-1.28092	0.149286	-0.378186	-1.0217	-0.928952	-0.351814	0.510655	-0.613962	-2.35009	-1.59853	-1.01173
1838	ARFGAP2	1	1	0.872712	0.0833784	0.369614	-1.44707	-0.880925	-0.493948	-0.822974	-1.60333	-2.12022	-1.27924	-2.21733	-1.88145	-2.40781	-0.285674	1.3435	-1.59115	-0.934794	-0.495347	-0.4444	1.91366	-3.08269	-1.6232	-1.2271
1840	SCGB1A1	5	5	1.81259	0.2153	0.556997	1.09274	-8.45346	-8.79988	-10.0525	-2.62104	1.04842	-8.17914	-9.03692	-10.5098	-2.35078	-5.36091	-5.1371	-5.79673	-1.2443	-3.23654	-4.86252	-4.69297	-4.4397	-1.41461	-3.551
1841	ARHGAP27	1	1	0.813805	0.0797267	0.362793	-0.950537	-1.2163	0.869	-3.04464	0.104647	0.261531	0.106942	1.21407	0.267778	0.0113436	-0.568825	1.25945	0.296801	0.187761	0.449295	-0.545891	1.70005	0.695127	1.51685	0.771263
1843	RDX	1	0	-0.0576607	0.855105	0.953707	0.583051	-0.513724	0.539297	0.621398	0.932839	0.725489	0.152532	0.853775	-0.384984	1.61519	-0.800046	0.696674	0.727479	1.63571	0.511679	-0.493338	-0.126654	0.646618	1.23589	0.51424
1844	COL8A2	3	3	-5.33558	0.0167221	0.182512	4.61975	3.06963	-6.34179	1.6475	4.54573	3.63465	2.47198	-5.66164	1.64755	3.73922	-0.540172	-17.0706	3.45782	-6.09293	-5.22742	-0.736281	-6.94182	2.06129	-4.70125	-4.19186
1845	ANO1	4	4	-1.14109	0.0262687	0.225619	-1.14639	-2.60584	-1.0519	-0.563677	1.22737	-0.444048	-1.50325	-0.768295	-0.514416	1.73209	-2.30129	-0.778109	-0.734127	-0.814784	-1.84057	-3.84384	-2.33309	-1.33995	-1.2807	-1.78277
1846	EXPH5	8	8	-0.914142	0.0317658	0.241278	-0.22976	-0.949047	-0.41259	1.44306	-1.19698	-1.29884	-1.99457	-0.694278	-0.136951	-1.47902	-2.57044	-2.3506	0.0363324	-0.782793	-2.17975	-2.63773	-1.55341	-1.73243	-0.872788	-1.44678
1847	NDUFS8	9	9	-0.0735239	0.760157	0.916228	1.26999	1.27297	1.46923	0.660195	1.46026	1.56825	1.55151	1.09224	1.12081	1.70099	1.50941	1.01817	0.565909	0.790782	1.98693	2.08115	0.88437	1.049	0.501914	2.04357
1851	TMEM135	4	4	0.28558	0.607176	0.851014	-1.00278	-1.48449	0.0285518	-0.1889	-0.64378	1.56174	0.311195	2.24124	0.125445	0.799691	-0.150812	-0.534408	-1.42271	0.355064	-0.97449	2.01271	0.606747	-0.0836777	3.17273	1.62256
1852	PHF1	2	2	-0.625225	0.146049	0.471877	-0.471142	-0.357923	0.874525	-0.135102	0.174021	-0.47695	-0.708148	1.05723	0.118239	0.305936	-1.15831	-1.06377	0.385899	0.855035	-2.04812	-0.657882	-0.0144793	-0.329289	0.949985	-2.79063
1853	CARD16	1	1	-0.82613	0.115541	0.425381	1.4669	0.585465	2.58663	-1.9849	0.310204	0.802486	0.236866	3.05096	-0.491854	-0.067369	-0.808867	-0.158175	0.423915	0.0861632	-1.01086	-0.607816	1.36753	0.359561	-0.0393324	-1.37804
1854	IFT46	5	5	-0.018435	0.966687	0.992408	1.53666	-0.58936	0.73005	-0.599819	1.06143	1.34617	-1.48888	0.483983	-0.868733	1.14702	-0.253446	0.158842	-0.406383	1.3637	0.713426	-0.0718157	0.084148	-1.55416	1.76783	0.772022
1855	JAML	4	4	-0.441423	0.534395	0.808207	0.735956	0.641606	1.1956	-0.138884	1.27534	-1.06335	-0.253439	4.41262	-2.3669	-1.7319	0.109324	0.737899	0.161119	0.73104	1.37264	-1.64055	-0.932874	-2.01513	1.76776	-1.99881
1856	FAU	4	4	0.116608	0.820568	0.938595	0.197089	1.58668	-1.39285	1.47557	0.0789092	0.582661	0.552512	-0.330995	0.839323	-0.408919	-0.952481	0.2884	1.63657	-2.70961	1.62025	0.0293366	1.63425	1.48783	0.0301669	1.28134
1857	CRYAB	17	17	-0.484506	0.119365	0.431767	1.62566	-0.60639	-0.186363	-0.0444337	1.67514	1.04892	-0.724892	0.328288	0.700873	0.817042	0.539764	-0.460881	0.0739184	0.311325	-0.437531	-0.0890182	0.0296693	-0.0244102	0.292072	-0.446121
1859	EEF1D	26	2	0.0725379	0.85127	0.952399	0.0932848	0.43542	-0.539725	1.11556	-0.891973	0.14455	0.641874	-1.19263	1.49573	-0.860799	-0.1398	0.289248	1.24601	-1.09837	-0.0662695	0.354003	0.283382	1.32284	-1.27611	0.251726
1860	SCYL1	23	23	0.411165	0.0308787	0.238965	-1.19584	-0.794035	-0.632736	-0.369177	-0.809517	-1.09351	-0.7947	-0.710669	-0.520911	-1.10833	-0.302901	0.325696	-0.426464	-0.537677	-0.598483	-0.462271	-0.0328124	-0.43678	-0.656293	-0.789788
1861	SLC43A3	3	3	-0.972224	0.107093	0.412115	-2.17908	-2.44732	-0.228379	-2.88445	-2.29144	-3.16256	-3.05004	0.351615	-4.01545	-2.38569	-3.31855	-3.07912	-3.40657	-1.25874	-2.80362	-4.78531	-2.0702	-6.03198	-1.83665	-3.42428
1862	CD3E	5	5	1.04093	0.0599994	0.324482	0.390326	-0.84901	0.663025	-1.89022	0.145522	0.67432	-0.730491	1.68776	-2.77144	0.161793	-0.101757	1.62753	0.342435	1.62921	-0.0202705	-0.38807	2.47435	0.121941	2.44246	-0.236978
1863	TM9SF1	15	6	-0.417436	0.137538	0.457846	-0.659343	-0.276097	0.720349	0.450323	-0.643824	-0.711495	-0.547475	0.245142	0.55519	-0.922673	-1.19969	-0.153357	-0.911994	0.113634	-0.968811	-1.18507	0.0123897	-0.561449	0.000111289	-1.11002
1864	NR2F1	1	1	-1.92035	0.000364965	0.0354306	0.892084	0.303893	-0.573679	0.97861	1.04199	0.122936	-0.247088	-0.70622	2.96682	1.10304	-0.831188	-3.58755	-0.00875824	-1.18384	-0.345473	-1.73556	-2.37433	-1.37023	-0.860258	-1.02387
1866	CADPS	2	2	-0.210561	0.777934	0.924024	1.64766	1.55413	-1.07665	-1.10225	1.00339	3.01375	2.95911	-0.925786	-2.62947	2.65209	-0.0859633	-0.45028	2.68464	-0.251596	0.00174177	0.851433	-1.51684	3.13224	-0.610414	1.2354
1867	IQGAP3	4	4	-1.12713	0.0783692	0.360772	-1.19314	-0.0534132	-0.534953	1.08307	-0.449802	1.21983	-0.761237	2.48928	0.224069	-0.136688	-1.57057	-2.79288	-2.48126	-0.197789	-3.67865	-1.4788	1.41329	0.0626338	1.03526	0.304489
1870	TRRAP	70	0	-0.101467	0.713689	0.901196	-0.0532169	0.929	0.1083	0.397966	0.418205	-0.181053	1.29911	-0.152675	-0.164807	0.327687	0.924543	0.261613	-0.557487	0.689743	-0.0695054	1.32623	-0.197636	-0.729125	0.437848	-0.172376
1871	TRMT2A	10	10	0.211224	0.518358	0.798602	-0.551601	-0.634836	-0.736155	0.443316	-0.677676	0.0888387	0.135773	-1.31906	0.0616205	0.863485	0.0579485	1.7517	0.157863	-0.110399	-0.00274447	-0.587663	0.575284	-0.389438	-0.822085	-0.844518
1872	XPO4	25	25	0.0104168	0.971912	0.993283	-0.542684	0.992323	0.0272811	0.280381	0.182963	-0.114326	1.40425	0.495663	0.329723	0.466774	1	-0.551026	-0.420403	0.400204	0.015755	1.69933	-0.053182	-0.103281	0.922765	0.716351
1873	SCEL	1	1	0.341507	0.542085	0.81234	1.371	-2.60075	0.821086	-0.425073	-0.842678	1.1945	-2.32986	0.572915	-1.13993	-0.951128	1.04772	-0.559797	-1.91261	0.946809	-0.136123	0.963791	-1.33147	-1.46131	1.40025	0.127903
1876	PTGR1	10	10	-1.77034	0.0662184	0.338021	0.116085	2.06212	6.81378	-0.882609	-0.667966	-0.441329	1.18954	6.49435	-1.13014	-0.748585	-0.543671	0.268067	-0.395209	0.2082	-1.36412	-0.9647	0.865485	-1.06182	-0.24636	-1.66404
1877	OLFML2B	5	5	-0.479099	0.30037	0.641983	-0.454737	-0.00202052	0.773913	0.755859	-0.513731	-0.868542	0.346896	0.799284	0.171825	-1.06387	-0.535897	-1.28268	1.8291	-1.2226	-0.508302	-1.03146	-1.42498	2.02396	-1.26531	-1.42795
1882	PIK3C2B	7	7	-0.137341	0.623949	0.858165	0.0440936	-0.0589059	0.917316	-0.0209108	0.760434	-0.413386	0.219981	0.208301	-0.876514	0.268906	-0.322911	0.223166	0.360842	1.25604	-0.015925	-0.510626	-0.425757	-0.199765	0.469939	-1.15911
1883	WNK1	45	38	0.165013	0.377563	0.702713	0.258886	-0.141983	0.134244	0.314679	-0.721864	0.260414	0.210495	-0.115753	0.315782	-0.669911	-0.163435	0.0719713	0.100284	0.517159	-0.105494	0.0859177	0.41115	0.111823	0.247107	0.218639
1884	FAM76B	7	7	0.73784	0.00669655	0.134202	-0.402979	-0.769173	-1.94947	-0.966649	-1.35661	-0.713939	-0.666443	-1.52793	-1.03203	-0.804385	-0.946303	0.781461	-0.558776	-0.635305	-0.31537	-1.02796	0.232377	-0.120402	-0.136496	-0.0844306
1885	CDCA3	4	4	-0.502455	0.535154	0.808573	-0.322733	1.46825	0.85174	5.32583	-1.16089	-0.753409	0.535621	-1.37753	0.428466	-1.18716	-2.65189	-0.783818	1.75963	-2.69282	1.33057	-1.2209	1.66472	0.990094	-1.39482	1.78286
1886	ATE1	13	1	-0.0888151	0.633341	0.862427	-0.0415993	-0.0739705	0.0779272	-0.158123	0.477338	0.150961	0.174758	0.123437	-0.447868	0.42573	-0.0105991	0.197835	-0.682505	0.300506	-0.24394	-0.0117589	-0.0255816	-0.266907	0.641561	-0.0781727
1887	NR4A1	5	5	0.349964	0.700259	0.896283	2.05072	0.469712	-2.73744	2.31347	-0.586399	4.53629	-0.144891	4.15482	0.762613	1.05436	0.89558	0.336135	1.44847	3.24559	-0.574821	1.89653	1.86123	-1.97111	5.7488	2.48649
1888	AFF1	3	3	-0.961014	0.207588	0.548004	-2.97465	-3.93639	-3.23931	-1.02092	-3.07283	-1.5537	-0.995299	-0.0238787	1.65372	-1.42715	-4.83144	-6.3824	-1.95193	-3.23623	-2.58925	-1.54013	-0.944578	-0.998224	-0.727462	-2.99891
1889	NDUFS7	6	6	0.223438	0.32459	0.662091	-0.0874177	0.123299	-0.074413	-0.42291	0.33064	-0.416712	-0.174706	0.196938	-0.0995325	0.238526	0.985665	0.520601	0.121728	-0.725431	0.719421	0.55628	0.0978464	-0.125739	-0.646238	0.343958
1892	DAD1	4	4	-0.0150123	0.96791	0.992617	-2.12716	-0.711334	-1.20619	0.343642	-2.15027	-2.09751	-0.881784	-0.980431	0.823788	-1.27842	-0.221211	-1.31818	-0.687817	-1.06496	-2.04749	-0.418992	-0.582376	-0.721216	-1.43219	-1.92136
1893	SDHAF2	5	5	-0.406108	0.543369	0.813277	0.00170243	1.16331	0.0463909	1.97161	-1.75733	-0.466195	1.39313	-0.356278	2.55675	-2.22722	0.602413	1.26021	1.60661	-1.66133	-1.64021	0.121243	0.0810802	2.03096	-1.83569	-2.30051
1894	ATP6V0D1	14	14	-0.288967	0.288034	0.632402	1.04707	1.0969	1.2672	-0.833919	0.435167	0.543888	0.689352	1.41661	-0.0410143	0.158348	0.659994	-0.126925	-0.199298	0.0733024	1.0581	0.23517	0.400025	0.104251	0.0305643	0.65474
1895	ABLIM2	4	4	-0.285594	0.712832	0.901196	0.639065	-0.612591	-0.246856	-1.63125	2.45449	0.29994	0.00689125	0.24542	-0.856648	0.990606	2.63743	-3.75535	-1.15989	0.522059	-3.79881	3.21578	-0.31388	0.293793	1.24554	-0.45354
1896	MEIS1	5	5	0.0876863	0.800373	0.932437	0.242633	0.427526	-1.53818	1.2637	0.778436	0.143324	-0.195075	-0.70282	0.645863	0.968603	0.916362	-0.945757	0.725354	0.108517	1.31584	0.208796	-0.698902	0.464876	0.15543	0.660344
1897	TMC5	12	12	-2.6577	1.15362e-06	0.00329066	-0.542614	0.633518	2.39395	0.693971	1.37536	0.177431	0.89382	1.59263	0.540102	2.042	-3.05063	-2.86725	-1.08913	-1.36213	-1.88471	-1.72792	-2.62487	-1.17829	-0.276215	-0.715674
1898	SEMA7A	7	7	-0.102764	0.807278	0.935394	1.17327	0.141184	1.34262	-0.141983	1.24815	1.60223	-0.561184	1.67972	-0.744658	1.72445	0.2721	0.317169	0.949911	1.96449	0.766839	-0.524965	-0.932152	1.35911	1.91048	0.353177
1899	ARSE	4	4	0.591499	0.349549	0.683409	-1.76668	-2.98174	-2.11975	-6.09142	-3.4462	-2.89306	-3.08879	-5.68916	-6.65457	-4.77116	-4.04891	-2.08964	-2.52972	-1.99559	-2.42315	-4.39155	-4.48479	-2.40723	-4.86334	-4.35363
1900	PXN	23	23	0.319092	0.350602	0.683892	-1.15896	-0.395411	-1.3314	-1.67043	0.823187	-0.764577	-0.456401	-0.339807	-1.21747	0.431225	0.710006	-0.931292	-0.644414	0.0157575	-1.31371	0.627078	-0.238599	-0.628697	0.399552	-0.884805
1901	WASHC3	9	9	0.105303	0.648738	0.868529	1.06102	0.116867	1.4745	0.50296	0.934162	0.952336	0.0704021	0.734989	0.776071	0.763247	0.138819	0.895078	1.58277	0.848263	0.959866	0.228025	0.569613	1.62222	0.796895	0.79804
1902	RAP1B	1	1	-0.110711	0.856972	0.954105	3.43414	0.532976	3.05966	-1.10786	3.21683	3.95997	0.914755	1.10079	-0.996695	2.59671	0.925116	1.63114	0.909931	3.25481	1.93298	1.43676	0.075731	1.38453	2.33876	1.71443
1903	TPK1	4	4	0.231175	0.537966	0.810613	0.220022	-1.71921	0.495959	0.285502	0.402604	1.54879	-0.842687	0.209315	-1.11205	1.33507	-0.41012	0.736842	0.181799	1.13747	-0.128371	-0.143196	-0.195083	1.01939	0.961731	-0.0253885
1904	COL21A1	3	3	0.000959719	0.999047	0.999691	1.52541	-0.646823	-0.00181658	-0.651922	0.768104	0.0690299	-4.18457	-4.11299	-3.55072	-0.223779	0.531595	-0.0427461	-0.464145	0.320814	-0.538425	0.00558789	-3.98732	-0.676077	-2.00314	-4.14661
1905	SLC3A2	24	16	1.83218	0.0061668	0.128338	-1.88863	-0.573139	-0.748864	-1.2646	-2.56009	-2.58049	-2.28766	-3.26373	-0.26749	-2.24462	-1.92068	1.45677	0.454802	-1.86688	0.512964	-1.42197	1.76571	1.22188	-2.15256	2.59246
1906	GABARAPL1	3	2	0.177851	0.838219	0.947412	-1.41346	-0.633899	2.85406	1.03225	-2.15452	-3.68113	-1.82232	2.18378	1.47804	-3.61625	-1.82574	0.786992	-0.606609	-0.663853	0.673173	-2.79395	2.557	-2.65657	-0.664089	1.1987
1908	GPHN	27	27	0.102949	0.611877	0.853397	-0.372741	0.296949	-0.204797	0.188764	0.119806	-0.106253	0.345662	-0.247973	0.286879	0.177378	-0.449997	0.0203924	0.555206	0.216777	-0.285272	-0.0823103	0.0286263	1.15162	0.357952	0.000166844
1909	SLC3A2	2	0	0.731504	0.308408	0.647458	-2.35025	-2.42465	-0.50835	-1.34437	-3.25558	-2.86976	-2.73701	-1.00946	-1.24747	-3.32518	-3.72807	1.73747	-0.562503	-2.13479	-1.88794	-4.33458	2.46745	-1.15283	-2.09943	-2.06182
1910	ANAPC5	12	12	-0.00310375	0.988481	0.996489	-0.065098	0.317862	-0.701138	0.245667	-0.294759	-0.649363	0.0412307	-0.771975	-0.729705	-0.602191	0.262595	0.0216196	-0.527499	-0.725068	-0.559183	-0.202705	0.250941	-0.853561	-0.538231	-0.369415
1912	TCP1	1	1	-0.147137	0.63101	0.861153	1.77519	0.10893	0.524025	0.184908	0.477623	0.675611	-0.375707	0.985453	-0.178221	0.317803	-0.0662925	0.878805	1.10368	1.3166	-0.285808	-0.31538	-0.248611	0.651997	0.715224	-0.725978
1913	RRN3	4	4	0.0898338	0.837396	0.947412	-0.553532	-1.39343	-0.0172334	0.817951	-1.81339	0.858695	-0.372963	0.120952	-0.0646953	0.00469258	-1.0928	-1.68952	-0.923607	-0.883726	-0.0853525	0.221983	-0.0443584	-0.279501	1.07137	2.19089
1914	MSRB3	7	7	-0.462079	0.284923	0.629468	1.46256	-0.216074	-1.34819	1.40473	2.42452	0.693285	0.193184	-1.06526	1.17687	1.9404	0.785329	-0.844006	1.05995	0.32629	0.0354721	0.482388	-0.00378803	0.526637	-0.412631	0.0895884
1918	PCMTD1	6	6	-0.801117	0.00741222	0.135767	1.11337	-0.184926	1.48902	1.74385	1.07976	1.03199	0.0971368	1.16536	1.47832	0.547073	0.381822	0.381114	-0.00540183	1.16607	-0.130154	0.518214	-0.361907	-0.504317	0.520688	-0.416347
1919	KIAA1211	15	15	-1.16819	0.10346	0.406732	-0.205387	-0.039783	-1.76441	2.71964	3.58793	1.74638	0.0931161	1.08837	2.15974	3.715	0.65495	-2.01413	0.725229	0.632844	-1.97385	0.946337	-1.04431	0.252373	2.8084	0.430886
1921	MPDZ	6	6	-0.447522	0.1946	0.536853	0.197346	-0.801756	1.28544	0.727068	0.130695	0.64556	-0.450978	0.472942	-0.484511	1.11373	-1.56651	0.70741	-0.414612	0.445417	-1.10239	-0.174432	-0.214046	0.201074	1.00541	-0.527007
1922	UBC	2	2	0.617646	0.645957	0.867322	-0.202416	-1.48084	8.70528	-1.47933	-2.37817	0.323577	-0.737824	1.06419	-0.665617	1.69171	-3.56758	7.24025	-2.73812	1.64314	5.41995	1.24074	0.865927	0.784377	-0.353472	0.481811
1923	DMXL1	33	33	0.0709004	0.730243	0.904496	-0.109788	-0.205184	0.457516	0.375951	0.308621	-0.103668	-0.463225	0.702697	0.24603	0.195143	0.142847	0.268529	-0.157706	0.393962	0.315635	0.0494898	0.402708	-0.649258	0.852296	0.494595
1926	MTHFD1	1	1	-2.27831	0.0874917	0.376446	-3.35533	2.29308	-5.33108	1.82002	-4.39896	-3.21316	2.18972	-6.41994	2.00264	-3.72398	-5.53616	-7.03762	-3.94908	0.7528	-4.36627	-5.97928	-6.19781	-3.98233	0.145289	-4.76966
1929	CIZ1	18	18	-0.0414463	0.896438	0.968379	0.0950696	-0.384756	1.11153	0.614285	0.00489879	-0.668871	-0.411062	0.792015	-0.12099	-0.264491	-0.453069	1.00756	-0.208759	1.07874	-0.501807	-0.27969	1.29852	-0.835967	-0.00265876	-0.749699
1930	SEC23A	24	24	-0.108184	0.637071	0.862921	-0.255043	-0.504535	0.0761877	0.294175	-0.0825416	0.199401	-0.140404	0.305197	0.022265	0.320028	-0.693918	-0.430826	-0.087606	0.526692	-0.594064	-0.388595	-0.529981	0.39881	1.07051	-0.118133
1933	TSG101	19	19	-0.442953	0.121999	0.435684	-1.34391	0.16646	-0.363776	-1.15343	0.00947786	-0.851913	0.610853	-0.241579	-0.210442	0.774911	-0.92101	-0.4599	-1.27892	-1.05435	-1.04032	-0.0663297	0.120032	-0.798952	-0.935778	-0.597355
1934	MAP3K4	17	17	1.00333	0.0012561	0.0605016	0.466075	-0.889378	0.360905	0.0971202	-0.0461246	-0.475288	-0.911037	-0.718592	-1.10277	-0.0655712	-0.31382	1.43611	1.18502	0.932455	0.985759	0.18357	0.938731	-0.0793294	0.404621	1.07554
1935	NAP1L1	9	1	1.0322	0.0469458	0.287865	-0.513979	-2.75545	-0.625862	0.0238604	-0.725222	0.317169	2.08603	-0.683608	1.36477	0.0497669	1.70231	2.20338	-0.17615	0.0798657	0.657741	2.14023	1.58035	0.807775	-0.347653	0.211645
1936	PDCD2	3	3	0.397066	0.351669	0.684553	0.919541	0.0650561	1.29047	1.42769	0.635102	0.329281	1.36483	1.46178	0.780637	0.494693	0.0347455	2.28394	-0.137378	1.59169	1.19058	1.06362	3.89747	-0.348601	1.45377	1.70992
1937	THBS3	11	10	-0.319191	0.486081	0.783037	0.283383	0.908596	-0.789454	0.725765	0.110364	-0.346676	-0.459445	-1.10478	0.287814	-0.472372	-0.43645	-1.58658	1.56911	-0.44495	-0.930804	-1.13758	-1.82377	2.28858	-0.437003	-1.10928
1940	TUBA1C	4	1	-0.131831	0.868649	0.958257	-1.62426	-0.270723	-3.20066	1.42271	-0.357713	-2.22017	-0.854133	-6.29994	1.34997	-0.613739	0.902099	-1.18666	-1.34933	-2.22335	-0.98978	0.784855	-2.83214	-2.11636	-3.34958	-1.62671
1941	GRSF1	19	19	-0.125019	0.735783	0.90696	-0.399775	1.55456	-0.12283	0.295005	-0.72861	-0.246355	1.82987	0.016867	0.733841	-0.445819	-0.0840614	-0.399657	-0.258286	-0.369564	1.57815	-0.00656609	-0.0455987	-0.38082	-0.421917	1.62489
1942	BCKDHA	20	20	-0.726053	0.0120875	0.158188	0.331073	1.03829	1.75041	0.920885	0.449362	0.407881	0.845121	1.98499	1.59751	0.244651	0.309611	0.227088	-0.584557	0.396773	0.583774	0.188701	0.522025	-0.660406	0.712842	0.613807
1943	NAT1	6	6	-0.180414	0.629335	0.860181	-0.89579	0.400368	-0.511414	0.756439	1.33448	-0.443799	1.03048	-0.834034	0.928878	1.81597	0.969763	0.053124	-0.925004	-0.032346	0.597288	1.17663	-0.378981	-0.134751	-0.376024	0.827733
1944	DDX55	11	11	0.332386	0.424092	0.741212	-0.981717	0.0825256	-0.50267	-1.039	-1.18952	1.36197	0.829963	0.844671	-0.540215	2.03375	-0.333147	0.588126	-0.724922	-0.401013	0.756202	1.08749	0.364173	0.480299	1.49678	0.909635
1945	HEATR5A	19	19	-0.50598	0.0904572	0.382387	-0.353639	-0.186428	0.280252	1.08536	-0.133065	1.57111	0.472241	0.0656473	0.750251	0.562699	-0.748761	0.12951	-0.720159	0.233406	-0.661878	0.221617	0.07657	-0.923086	0.507695	0.939718
1949	ARF3	1	1	-0.451599	0.490707	0.784888	3.53378	0.443468	3.60573	-1.00235	1.52206	3.64773	1.44146	2.63057	-0.00602747	2.17585	-0.562696	0.111267	0.91573	3.94873	2.59145	0.348918	1.09236	0.200074	2.1164	2.71406
1952	MGST1	4	4	-0.378748	0.499684	0.788751	-4.0199	-4.15235	-3.15437	-0.670119	-4.18511	-2.25947	-1.24957	-3.42276	-0.242492	-3.89696	-4.7459	-1.60421	-4.3247	-2.63811	-3.91846	-2.20086	-2.3126	-3.69074	-2.28898	-3.31603
1953	MRPL48	5	5	-0.182281	0.625293	0.858165	0.88819	0.81033	-0.285777	-0.976339	0.761899	0.897588	0.697104	-0.4244	-1.07637	0.0953506	-0.304559	-0.292048	1.53346	-1.21817	0.356353	-0.481078	-0.561056	1.24958	-0.899785	0.182075
1955	LRP6	2	2	0.44514	0.433598	0.74834	2.67245	0.213473	2.51261	0.258548	0.622314	-0.313469	-0.0571587	-0.670175	-0.964702	-0.259405	0.38232	1.26622	2.76922	2.64343	2.24626	-0.686328	-1.30057	0.913172	0.170138	0.062006
1956	OLR1	5	5	0.644335	0.17026	0.504842	0.773752	-0.13272	1.96277	-0.707096	-0.344905	0.676036	0.201726	1.47972	-1.62662	-0.304231	-0.869715	0.536557	0.51117	2.51787	1.17066	-0.483406	0.386656	1.52068	2.03099	1.10033
1957	C12orf43	7	7	0.518988	0.0520777	0.30506	0.427766	0.572034	0.323116	0.579773	-0.277248	0.380128	0.787783	-0.237567	-0.250964	-0.0979117	-0.00861866	1.94497	0.470706	0.918073	0.305217	0.431048	1.57375	1.08908	0.33172	0.34085
1959	F7	3	3	-0.213063	0.739092	0.908795	2.62912	0.994655	0.0379565	-0.494147	1.89259	4.31736	0.764972	3.77805	-0.0598164	2.603	2.49256	1.85615	0.313875	0.660479	0.514789	1.96642	-0.336221	0.609159	4.06658	2.18931
1960	XRCC1	23	1	-0.000138331	0.999649	0.999761	-0.16671	0.282468	-0.0434355	1.60808	-0.360615	-0.120753	0.249883	-0.176467	2.15214	-0.537189	0.899984	0.713522	0.00661858	-0.193964	0.214164	0.770981	0.513619	0.00839381	-0.166073	0.118768
1961	MVK	11	11	0.757693	0.0935506	0.389514	-0.176853	-0.32673	0.324088	-0.867317	0.300928	-0.140225	-2.30703	0.567481	-2.55186	-0.661956	1.56797	-0.439893	0.147247	-0.165305	-0.440185	2.17369	-0.307191	-0.467809	-0.137063	-0.193995
1962	RABGAP1L	10	10	-0.300474	0.307941	0.647458	-0.993731	-0.449081	-0.527486	0.382313	0.0796019	-0.883743	-0.471005	-0.606004	-0.0474306	-0.42642	0.723557	-1.73004	-0.949578	-0.437579	-1.31634	-0.0154225	-1.15277	-0.0391671	-0.52462	-1.50576
1963	CDK19	5	5	0.279718	0.345333	0.679618	0.27212	0.159796	0.484688	1.38786	-0.84368	-0.353353	0.352503	-0.486076	-0.771921	-0.0632337	-0.833804	1.17369	-0.468406	0.0730741	0.713506	0.668724	0.507369	0.387578	0.232178	0.481965
1966	SUPT20H	4	4	-0.00682029	0.978031	0.993728	-0.236252	-0.101935	-0.699384	-0.827647	-0.708714	-0.780903	-0.239888	-0.557308	-0.190523	-0.474918	0.133115	0.0581294	-1.96451	0.361404	-0.750516	-0.692121	-0.460609	-0.300934	-0.358465	-0.911174
1967	GNS	14	14	-1.21488	0.000316066	0.0331375	1.21204	0.473452	0.35493	1.05635	-0.0198169	1.3835	1.23366	0.275016	1.12539	-0.0233074	-1.39785	-0.750582	0.209748	-0.372278	0.199932	-1.18686	-1.12667	0.0980488	-1.03867	0.287643
1968	HCK	16	16	1.12801	0.0274796	0.228647	0.00514734	0.513779	0.904329	-1.41102	0.0550125	0.156901	-0.0553194	1.19094	-0.891079	-0.262615	3.41263	0.525116	-0.946989	0.733476	1.61235	2.61349	1.57389	-0.886859	1.45983	1.38923
1969	DKK3	4	4	0.176742	0.738375	0.908268	2.17853	-0.991927	-0.118167	-0.372377	1.44693	1.43742	-1.29142	-0.158661	-0.837857	1.941	-0.423365	-0.884694	2.2334	2.19247	-0.263919	-0.0805143	-0.622351	1.4674	0.977464	0.404987
1970	TDRKH	18	18	-0.810307	0.0424211	0.276417	0.129056	1.97488	0.218416	0.0752589	-0.34532	-0.73412	1.47484	-0.3654	-0.747723	-1.56153	-0.12478	-0.929942	0.118976	-0.111961	-0.718243	-0.817681	-1.52779	-0.996148	-1.28008	-1.59706
1971	GLOD4	19	0	-0.39912	0.132085	0.450972	2.0391	0.829672	0.617811	-0.0543889	1.55112	1.6742	0.545795	0.258779	0.2498	1.13032	0.114457	0.370839	0.423112	0.733974	0.670905	0.0378973	0.601231	0.257075	0.984526	0.657009
1973	PACSIN1	6	6	-0.246119	0.760342	0.916228	-0.864241	1.56779	-0.845113	0.165227	-1.34785	-0.676279	3.44142	-1.83692	1.865	-4.74588	1.3945	-0.174188	-0.698798	-0.732475	-0.568601	1.71221	-1.31916	-0.909959	-3.58673	-0.854829
1974	HYI	12	12	-0.335509	0.384749	0.707298	0.821235	-0.322291	1.79919	1.08126	1.51887	1.33394	-0.491051	2.66781	0.093065	1.28267	0.28591	0.632711	0.606794	1.76914	0.388039	0.0713908	0.269015	-0.0671388	2.11413	0.359623
1975	FBH1	4	4	0.0110422	0.973028	0.993617	1.24623	0.285834	0.719854	0.391887	0.763916	1.74864	1.13726	0.92732	-0.240241	0.489495	1.24314	0.213519	0.123065	1.67763	0.402293	1.51991	0.145771	-0.667387	1.99957	0.923107
1977	RBM38	4	4	0.510318	0.200028	0.541573	0.79909	0.359607	-0.512405	0.636461	-0.371356	1.8634	0.124897	1.13728	-0.476503	0.118211	0.0389461	0.723798	-0.140895	0.346378	2.15174	-0.0229748	0.22908	0.966714	2.49823	1.99084
1978	SELENOK	5	5	-0.744446	0.143065	0.467782	-0.212304	0.581799	0.557069	1.8354	0.326797	1.20062	1.42602	-0.80447	1.01456	1.42941	-0.0509023	-0.50499	0.608731	-1.00201	0.294768	0.581894	-1.6117	2.91908	-2.0093	0.684884
1980	ANKRD35	3	3	-0.474643	0.310431	0.648981	-2.17086	0.0163932	-1.86036	-1.45998	-1.84741	-0.66015	-0.365381	0.535064	0.831903	1.74157	0.188513	-0.404396	-2.10264	-1.15238	-1.17208	-0.937337	-1.54673	-0.6104	-0.324793	-1.9234
1983	CACNB3	3	3	-2.06717	0.00039618	0.0364649	-0.402882	0.0899135	-1.99268	0.406937	-0.36952	0.153843	0.437744	-1.00243	0.910155	-0.0900956	-3.36515	-4.85993	-0.83	-3.51137	-2.52551	-2.40281	-1.46126	-0.103227	-2.08654	-1.38494
1984	CCDC59	4	4	0.496017	0.157994	0.490379	-0.876941	0.765358	-0.856251	-0.2515	-0.358805	-0.882735	0.504059	-0.690608	-0.642676	-0.268199	0.764306	1.99382	-0.482869	-0.352115	0.646667	-0.203373	0.835577	-0.127542	-1.07385	-0.598748
1985	LETMD1	5	5	-0.435354	0.262652	0.608875	1.01746	-0.194378	0.851939	0.170325	0.0180566	1.10551	1.70047	3.6811	2.02662	0.904723	0.704697	0.597581	0.533596	1.27176	0.659884	0.528073	1.0492	0.673854	1.19032	-0.280681
1986	CAD	71	68	1.11007	0.00624319	0.129026	-1.4947	-1.14637	-0.809959	-0.0421945	-1.82559	-1.4209	-1.03912	-0.892823	-0.0789733	-1.8287	1.39591	0.818617	-0.576664	-0.849874	-0.903612	1.6472	0.735513	-0.340788	-0.679977	-0.724985
1989	METAP2	2	2	-0.788924	0.308982	0.647459	-0.0083085	0.207269	-2.133	-2.03622	-0.264693	-2.29211	-0.5352	2.60161	1.92785	-3.53224	-1.70415	-3.60875	1.16524	-2.23485	0.351665	-3.10363	0.928009	-1.25403	-2.5895	-1.90428
1996	NFYB	3	3	-0.129581	0.613111	0.854089	0.885284	0.968132	0.285708	-0.112224	0.140469	1.02004	0.664279	0.423059	0.323337	1.11023	0.569569	-0.677497	0.495032	0.143026	1.1578	0.401597	-0.404869	0.614556	0.908747	1.20454
1998	BAZ2A	19	19	0.0411605	0.875458	0.960613	-0.392971	0.0530474	-0.00970474	0.928812	-0.574978	-0.459303	-0.0870058	-0.364974	0.532296	-0.764129	0.193804	0.265721	-0.847245	0.395087	-0.666101	0.388279	0.759724	-0.868868	-0.0766846	-0.271022
2000	FKBP11	6	6	-0.567404	0.494652	0.785805	-2.81078	-1.87924	0.125509	1.89914	-3.94098	-2.12457	-1.57672	0.25424	2.31976	-3.14187	-2.86759	-2.01886	1.47504	-3.03345	-2.72173	-2.23472	-2.26059	1.77659	-2.34664	-2.3176
2001	CNOT2	15	15	0.329655	0.180553	0.519321	-0.731186	-0.495787	-0.599319	-0.438401	-0.919137	-0.843915	-0.446143	-0.743881	-0.293211	-0.989613	-0.623311	1.02534	-0.711479	-0.2898	-0.660587	-0.653321	0.690747	-0.925908	-0.466571	-0.589149
2002	POC1B-GALNT4	11	11	-0.452424	0.279712	0.624743	-1.67476	-0.759372	-0.571756	-1.07064	1.35239	-1.44949	-1.02142	-0.359456	-0.945801	1.64498	-1.21604	0.367459	-1.67897	-1.17821	-1.41705	-1.5087	0.238914	-1.31025	-0.536019	-1.1407
2004	COPZ1	7	7	0.230596	0.305992	0.646298	-0.68159	0.206813	0.277314	0.148082	-0.770016	0.159541	0.4614	-0.489553	0.00843706	0.121449	-0.101546	0.96289	0.0630737	-0.296408	0.388758	0.149526	-0.472424	0.724449	0.180594	0.148928
2005	CASP9	6	6	-0.269541	0.547837	0.815076	0.0252511	-0.29482	0.930306	1.68454	-0.418974	-0.538901	-0.504494	1.06774	1.87621	-1.48761	-0.935315	0.998247	-0.495293	0.93021	-0.130013	-1.40815	0.748321	-1.24432	0.958826	0.221322
2006	AGAP2	10	10	0.37363	0.217441	0.560588	-0.0358593	0.0245785	0.939928	-0.553088	-0.0786504	0.114131	0.201911	1.60557	-0.181669	0.203279	-0.044339	0.691619	0.391519	1.22337	0.0044465	0.0845553	1.80484	0.225459	1.44902	0.145932
2007	PACS2	15	15	0.0792908	0.723213	0.903813	0.854693	0.762526	0.756456	0.883688	0.680365	0.26556	0.390948	0.0515639	-0.113882	0.228281	0.492205	1.30245	0.533777	1.52439	0.608281	-0.0192561	0.0373957	0.414149	0.461003	0.198713
2009	KANSL2	5	5	-0.353841	0.179769	0.518559	0.0773549	0.220244	0.208011	0.783848	0.156021	0.931404	0.528187	1.42165	0.40281	0.538015	-0.507225	-0.811962	0.18856	0.167328	-0.555508	0.548653	0.765761	0.285093	1.16806	0.480375
2010	SMARCC2	55	2	-0.273808	0.294877	0.637294	0.182656	0.883818	0.113682	0.765147	-0.238609	-0.263347	0.738033	-0.0508137	0.996561	-0.536533	0.432147	0.0549709	-0.660356	-0.0119702	-0.100966	0.491245	0.71766	-1.01241	-0.113541	0.0557372
2011	SCAF11	32	32	-0.414649	0.125267	0.441003	-0.197283	0.759148	0.396329	0.822578	-0.2705	-0.585923	0.196111	0.117286	0.688691	-0.362936	0.231292	-0.42982	-0.874749	-0.391846	-0.606908	0.203074	1.06692	-0.703974	-0.526408	-0.550572
2012	OAS1	7	7	-0.358173	0.407128	0.729449	1.52897	-0.496789	1.43766	0.547042	-0.254539	1.10415	-0.356495	1.85932	0.342341	-0.385641	-1.49755	0.65912	-0.691809	1.26463	0.559049	-1.13053	0.683781	-0.268833	1.81591	0.35052
2013	PPP1CC	3	3	0.251649	0.361685	0.689828	0.219593	1.00928	0.2817	0.312303	0.521505	-0.326739	1.03142	-0.594306	0.15142	-0.0514912	0.926691	0.68284	-0.0924154	0.842463	0.343487	1.56824	1.07968	-0.495871	-0.0729232	0.288981
2014	PPP1R12A	1	1	0.254454	0.616828	0.856048	0.288906	-0.57828	-0.703209	-1.52822	-0.404717	-0.00879472	-1.36044	1.03496	-1.32723	-0.581195	-1.49022	0.983924	-0.794551	1.6648	-0.99117	-2.2028	1.62543	-0.729283	1.05909	-1.74889
2016	IQCD	3	3	-0.625209	0.374439	0.700215	1.99553	0.0867881	2.02216	0.834214	0.202447	-0.0383442	-0.21849	2.6261	0.560814	-0.287591	1.323	2.13064	-0.602449	3.81574	1.319	-2.13104	-3.27053	-0.0483373	-0.572195	-0.432309
2018	CNPY2	10	0	-0.196879	0.728679	0.904368	-1.17663	-0.972489	0.880398	1.55484	-2.15458	-0.559339	-0.81778	0.695289	2.23291	-1.60844	-2.58685	0.811589	0.628253	-1.22716	0.191061	-2.06351	0.461349	0.410664	-0.500742	-0.0192586
2020	YEATS4	5	5	0.34304	0.127379	0.442904	0.0930526	0.41702	-0.742758	0.150736	-0.344472	-0.386455	0.466291	-0.703788	0.161606	-0.620568	0.58306	0.105985	-0.0623898	-0.0687151	0.896086	0.436245	0.221107	-0.155003	-0.344994	0.309687
2021	ATP5F1B	1	1	-0.157913	0.704029	0.897682	1.6102	0.533217	2.79716	0.603353	1.93521	1.32388	-0.300947	1.27441	0.642926	1.63171	0.1125	1.20958	1.60989	2.68674	1.92198	-0.705753	-0.090398	1.19633	1.46724	1.06389
2022	PPHLN1	2	2	0.0470814	0.890605	0.966256	-0.77165	1.54269	-0.345511	-0.374917	-0.191944	0.024039	-0.0573201	0.0970168	0.448766	0.506298	0.853862	-0.385811	0.971799	0.703885	-1.87729	0.00767515	0.772853	-0.396254	0.491847	0.205719
2023	AK2	23	23	-0.143915	0.629291	0.860181	0.606687	-1.39297	-1.10004	-1.30717	-1.2834	0.522081	-1.4008	-1.14464	-1.20564	-1.38135	-1.68974	-1.48945	-0.585592	-1.10498	-0.48482	-1.41724	-1.37519	-0.765961	-1.18477	-0.42866
2025	MMP19	9	9	-0.980076	0.0538528	0.309736	2.2938	1.03001	-0.46868	0.110533	2.34871	2.02331	0.982156	-1.43423	-0.978964	2.22359	-0.292008	-0.552091	1.02009	0.267128	0.1473	-0.78578	-1.12965	0.707295	-0.509309	-0.543494
2028	RBMS2	3	3	0.22198	0.386243	0.70851	-0.440664	-1.46737	-0.676595	-1.02184	-1.45273	-0.48151	-2.0294	-0.43579	-0.901715	-1.00264	-0.347672	-1.12601	-1.58331	-0.875658	-0.845493	-1.42357	-0.815822	-0.466624	-0.000992447	-0.205293
2029	RFX5	21	21	-0.088947	0.751598	0.913096	0.946638	-0.311397	0.490137	-0.506513	-0.0417197	0.634355	-0.301795	0.046127	-0.581571	0.0136778	0.807423	-0.638888	-0.274302	0.393734	-0.865329	1.11176	0.102359	-0.23456	-0.0278522	-0.87588
2030	SPATS2L	1	1	-0.824199	0.0505173	0.299301	-1.05568	0.363351	-0.565806	-1.21124	0.444124	-1.11829	1.05839	-0.0756513	0.204592	0.782417	-0.921813	0.229386	-0.485197	-1.37558	-2.6899	-1.0977	0.0993023	0.0928133	-0.960345	-2.30674
2036	RPL10	2	2	0.0446146	0.939814	0.984306	2.22229	2.17274	-0.906632	-1.24125	1.84495	1.1196	0.369387	-1.57782	-1.04801	0.486188	0.994805	-1.19937	2.96869	-0.56837	0.161215	-0.4694	1.68876	1.17704	-0.343859	-0.521926
2037	CAST	4	0	-0.671668	0.550681	0.816148	-2.76649	-2.28038	2.59267	-1.62744	-2.45862	-1.85386	-0.836463	3.3047	1.14846	-1.50136	-7.1413	-0.38766	-1.35077	0.737818	-0.836686	-5.39363	3.5138	-2.2433	0.925776	-0.819509
2038	FAM162A	8	8	0.681558	0.166709	0.501138	-0.483576	0.114264	-0.0388194	-2.46927	0.116329	-0.481786	0.09405	0.20561	-1.08387	-0.302343	2.05545	-0.966896	0.845045	-1.97807	1.01565	1.78754	-0.190485	0.390828	-1.35876	0.885865
2039	FANCI	6	6	0.699368	0.296092	0.638221	-3.11005	-0.296736	-2.38488	0.0385131	-2.88827	-1.46143	1.58056	-0.957398	-0.343027	-1.6307	-1.05167	1.85181	-2.17286	-2.7282	0.091356	0.614699	0.82001	-1.94824	-1.52552	1.58887
2042	VEZT	6	6	0.216017	0.461647	0.768496	-0.267645	-1.18596	-0.176674	-0.728993	-1.23805	-1.28277	-0.398832	-0.72742	0.527931	-1.16606	-0.486442	0.0654104	-1.29232	-0.0174319	-0.569337	-0.727403	0.963085	-1.21717	-0.704855	-0.497832
2043	SLBP	6	6	0.0908682	0.757176	0.915502	-0.220585	1.27969e-05	-0.999363	-0.275302	0.033867	0.206988	-0.44663	1.23577	0.57912	0.253465	-0.247108	0.357066	0.0156543	0.0731096	1.23839	-1.31126	0.220571	0.721969	0.151616	0.0560181
2045	TIA1	13	3	0.766773	0.0849373	0.372138	0.68448	0.249815	0.219623	0.991042	0.499387	0.213122	0.854722	-0.500201	1.46796	-0.199269	1.6549	1.67092	0.148751	0.246542	3.52459	1.54814	1.54888	-0.361365	-0.284738	2.45178
2046	RTN4	1	1	0.588793	0.432782	0.747457	2.69059	0.217128	1.77047	-3.04402	1.70851	0.825939	2.34619	-0.167296	-0.710447	2.55866	1.85633	1.96512	0.338241	3.57608	1.46063	4.19789	-1.87018	1.54697	0.407164	0.605403
2047	IGF2BP2	24	24	2.23173	0.0103944	0.149843	-1.59725	-2.89662	-2.04326	-2.19372	-0.704101	-1.11548	-2.7783	-1.56948	-1.4927	-0.406388	-2.0023	4.46289	0.31061	-2.27435	1.85804	-1.86747	4.60272	0.0630393	-1.34214	1.70893
2048	WNK2	12	11	0.296336	0.643693	0.866671	-0.335486	0.974297	-1.31531	1.82064	-1.78287	0.41375	0.975347	-0.534689	2.41565	-0.381787	0.590134	1.33101	-0.733366	-1.79028	2.21879	0.596671	2.45785	-0.282396	-1.76297	2.58745
2049	DST	91	3	0.780759	0.0804319	0.363593	-0.648843	-1.34453	-0.0990149	-0.775667	0.568146	-0.968308	-1.85817	-0.293138	-1.35897	0.124614	0.583927	1.77351	-0.917411	0.762467	-1.0506	0.370277	1.67897	-1.03102	0.471403	-1.48783
2050	PIK3CD	9	9	0.81189	0.0111134	0.153345	-0.76659	-0.209201	-0.130272	-1.12939	-0.557275	-0.762962	-0.265737	-0.48747	-1.12488	-0.121465	0.148227	1.15367	-0.651717	1.48641	-0.0052115	-0.28496	0.901265	-0.752404	0.990642	-0.422264
2051	GRK6	12	10	0.481291	0.13214	0.450972	-0.200602	-0.25726	0.407792	-0.565139	-0.156573	0.90371	-0.0370482	0.764872	-0.431536	0.467559	-0.357285	0.507515	-0.0261589	1.40319	0.323335	-0.0941376	0.304667	0.424653	2.39569	0.827219
2052	CCDC93	33	33	0.0112889	0.96625	0.992257	-0.241692	0.0334331	0.560345	-0.460202	0.525998	-0.628232	-0.157177	0.838204	-0.217149	-0.173584	0.583631	-0.116546	-0.78822	0.397299	-0.075371	0.512979	0.565847	-1.28061	0.432727	-0.0389
2053	MTMR1	19	19	0.715048	0.0026562	0.0843935	-0.215977	-0.0502568	-0.192269	-0.290768	0.636766	-0.0096255	0.143732	0.364615	-0.108698	0.632743	1.31361	0.955944	-0.104461	0.793279	0.717921	1.28911	1.15855	0.195388	0.92141	0.819983
2055	ZBTB40	5	5	0.0778875	0.79741	0.931656	-0.354971	-0.545418	-0.772867	0.626435	-1.05324	-0.262306	0.195178	-0.627557	0.242549	-0.479019	-0.409434	-0.216909	-0.640746	0.141115	-1.40189	0.997843	0.569447	-1.27771	0.384412	-0.398468
2056	DDX31	8	8	0.611414	0.0947062	0.392725	-1.17182	-1.387	-0.904103	-1.06134	-1.51245	0.0243773	-1.03962	0.648037	-0.293149	-0.441892	0.509859	0.204274	-1.59799	-0.735669	-1.08489	0.748852	0.935321	-0.499019	0.838367	-0.343915
2058	PRKD1	4	4	-0.328014	0.497022	0.786439	1.33296	-0.343328	2.43577	2.06812	-0.0534153	0.495008	-0.817746	1.55006	0.653958	0.157627	-2.11991	0.679278	1.61041	0.896244	-0.199836	-0.383386	0.897071	0.0685786	1.85977	0.890648
2060	CFLAR	6	6	-0.450462	0.159217	0.491694	0.166253	0.326383	0.482064	0.0297981	0.776898	-0.430822	-0.349332	0.155713	-0.572566	-0.0544695	0.510619	-0.277237	0.798836	0.485399	-0.513815	-0.198416	-1.37596	-0.563184	-0.892994	-1.94796
2061	VAMP2	3	3	-0.251182	0.438581	0.750126	1.60629	-0.0613448	2.08321	1.21906	0.653884	0.51459	0.294269	0.91995	0.479341	0.101131	0.270273	0.811102	0.354875	2.18394	0.97249	-0.199272	-0.292977	0.442515	0.83764	-0.0820225
2063	ARPC4-TTLL3	14	14	0.0361473	0.941493	0.98509	2.45706	2.16479	1.40815	-0.0375526	2.70579	0.879406	-0.275856	0.735609	-0.449729	2.06438	1.34818	0.182092	2.62517	0.960774	1.91168	1.55647	0.536503	3.0544	0.145925	-0.307666
2064	ARL6IP4	1	1	-0.583896	0.297036	0.639945	0.859641	-0.252113	0.817014	-0.354391	-0.793512	-1.26975	-0.06011	-0.0384301	1.94425	-0.954515	-1.95218	-1.8602	-0.264484	3.24409	-1.79615	-0.737454	-0.0453398	-0.161785	-0.743548	-1.62381
2065	LMO7	3	0	0.286264	0.65003	0.869564	-1.00307	-1.13755	-1.29787	2.23548	-0.839223	-1.35474	-1.81623	-0.654054	2.0821	-1.24681	1.11219	1.82133	-0.546835	0.045821	-2.25629	-0.0651689	1.62848	-1.05034	-0.140399	-2.71812
2067	TRMT61B	6	6	0.19994	0.44722	0.757406	0.556921	-0.299122	0.868476	-0.350851	0.438365	0.236175	-0.148406	0.477407	-1.33798	-0.226151	0.632171	0.489573	-0.343791	0.71795	0.00830641	0.428522	-0.381271	-0.270728	0.277582	0.655922
2068	CMTM7	3	3	-0.216064	0.5876	0.839106	-0.125763	-1.58047	-0.00179993	0.0215384	0.229033	0.536383	-1.62475	-0.027252	-0.89593	0.186819	-0.41071	-0.796328	0.317645	0.527063	-0.901709	-0.943322	-2.51854	0.712423	0.153381	-1.58273
2069	LIMS1	2	2	-0.0827157	0.918855	0.977309	-0.629788	-1.27981	-0.515503	3.39213	-0.713584	-0.47717	-1.62523	-3.15764	-3.25438	-1.82373	-1.48409	-0.254752	1.03759	-1.70644	-0.164703	-2.54486	-4.93409	2.20004	-2.1819	-0.878638
2073	BCHE	6	5	0.160011	0.707774	0.899118	0.593167	-1.20803	1.27296	-0.493098	2.43803	1.17726	-0.173877	2.11765	0.293098	1.92342	0.689611	0.383184	0.428474	2.15198	0.566393	0.607855	0.846091	0.466188	2.08765	1.31327
2075	STIM1	20	20	0.292509	0.313542	0.652037	-1.0388	-1.05435	-0.245173	-1.26426	-1.66651	-0.353163	-0.909285	0.366499	-0.55248	-1.05993	-0.571255	0.0318082	-1.48587	0.125887	-1.03789	-0.785639	0.105772	-0.906312	0.49854	-0.827403
2076	FAM122B	3	3	-0.297318	0.240822	0.585619	0.0505173	-0.00229848	-0.120349	-0.393463	-0.293149	-0.516522	-0.111917	0.514673	0.710886	-0.668552	-0.514351	-0.472073	0.0969229	-0.323037	-1.07375	-1.37428	0.339501	0.376454	-0.141404	-0.717338
2077	GORASP1	3	3	-0.20949	0.534321	0.808207	1.78757	0.526206	2.41419	0.544295	1.20818	0.823093	1.06318	0.470128	0.714075	0.588514	0.494873	0.660149	0.945253	1.981	1.22948	1.8238	-1.00696	0.929733	0.539421	0.447768
2078	NDUFV1	22	22	0.297244	0.293409	0.63606	-0.00535189	-0.527027	1.0471	0.322048	0.573554	0.158907	-0.468686	-0.492797	-0.0123387	0.556821	0.680878	0.809422	-0.116411	0.118754	1.28681	1.18334	-0.219867	-0.0974547	-0.522265	1.00147
2079	SDR16C5	10	10	-0.375575	0.519178	0.799038	-0.0946924	-1.64003	-0.471103	-2.02002	0.940636	1.15778	-0.81901	0.700247	-2.46743	1.71107	-0.414504	-2.67866	-0.343808	-1.40079	-0.858068	0.677715	-2.8361	0.514282	0.298707	0.282931
2080	PARP2	6	6	0.309649	0.28886	0.632402	0.317794	-0.731069	0.589477	1.08091	-0.0275345	-0.366581	-1.74997	-0.1422	-0.026036	-0.350495	0.337052	0.804513	-0.421673	0.377023	0.633501	0.319252	0.103607	0.0323134	-0.470077	-0.0247288
2081	GSDMD	10	10	0.082856	0.748141	0.911388	0.85648	0.169017	0.754464	-0.430072	0.648986	0.766209	-0.287215	1.09651	0.37972	0.440119	0.906474	-0.515545	1.12591	0.899204	0.421681	0.299243	-0.319212	0.763588	1.10668	0.534756
2083	TJP1	72	5	-0.401784	0.253892	0.598925	0.74481	-0.313381	0.893697	-0.171377	1.49842	0.420823	-0.556711	0.727941	0.149413	1.09134	0.951838	-0.264092	-0.0638481	1.14554	-1.02256	0.846292	-0.34811	-0.472309	0.922327	-1.22793
2084	HBA2	1	1	-0.0340482	0.981575	0.995513	5.27232	-0.939834	3.14325	-5.23747	0.144282	5.3421	-1.04332	3.48257	-4.46265	-0.407926	-0.391801	1.06601	-4.96898	4.75703	1.21183	0.451362	1.90513	-4.9713	4.47686	1.4167
2085	BORCS5	7	7	-0.610051	0.0323526	0.243134	1.05224	0.467322	1.15019	0.348558	0.707254	0.627466	-0.113981	0.0834716	-0.670415	0.651809	-0.111529	-0.587054	0.730194	0.301823	-0.0563522	-0.381361	-1.25151	0.492555	-0.435031	-0.49833
2087	FCF1	3	3	-0.385788	0.400999	0.723866	-0.47716	1.08551	-1.08428	-0.682143	0.575274	0.0568243	-0.284871	-0.0526392	-2.33744	0.316745	-0.200731	-0.40497	-0.190273	-1.19352	0.012324	-1.05644	-2.7774	1.56423	-1.17661	-1.31867
2089	ACVRL1	4	4	0.31712	0.307686	0.647271	0.768866	-0.247213	1.24922	0.275146	0.691077	-0.210605	-0.211837	0.709261	-1.85265	0.593781	0.290922	0.632201	0.473921	0.945572	0.292745	0.261912	1.06426	0.0801815	0.837359	0.0571638
2090	TMCC3	5	5	0.646455	0.00788994	0.137874	-0.275783	-0.420662	0.0861717	-1.08992	-0.70204	0.0517449	-1.11921	-0.0126455	-1.0436	-0.751267	0.1036	0.521937	6.15807e-05	0.14994	-0.174253	-0.198133	0.521477	-0.243951	0.813525	-0.306868
2091	PPP2R5C	4	4	-0.431633	0.0744258	0.353577	-0.300676	-0.403695	0.213337	1.31866	0.472072	-0.330463	0.271265	-0.09057	-0.227346	-0.371475	-0.722266	-0.745929	0.506218	-0.119086	-0.300603	-0.283643	-0.656071	-0.527728	-0.513383	-0.402733
2093	PRRX1	7	6	0.501878	0.190686	0.532714	0.0683614	-0.556957	-0.817671	1.46869	0.406053	-0.348307	-0.680901	-0.414158	1.23744	0.0188782	2.08075	-0.30535	1.13195	-0.159942	-0.253855	1.75544	0.0309044	1.07679	0.295765	-0.252249
2094	HNRNPC	1	1	-0.0386128	0.929821	0.98093	2.19702	3.20653	2.65843	-0.0437158	2.37765	1.51503	3.00561	1.07121	0.873019	0.873104	1.03065	1.86297	1.30365	2.46814	3.02867	0.890627	2.80419	0.147345	1.45362	2.35791
2095	MAX	2	2	-0.214652	0.752717	0.913698	-0.170656	1.08797	0.895795	-1.7271	-0.568228	-0.979517	0.102691	0.711168	-1.2445	-0.956084	-3.81954	1.60672	0.769504	-0.689512	-0.974038	-3.05059	3.10696	0.0917962	-0.98807	-1.04821
2096	SERPINA10	9	9	-0.856617	0.033155	0.245649	2.41551	1.61667	0.989264	1.72257	1.74557	2.58152	2.09335	1.13586	1.34545	2.69125	1.72634	-0.327653	0.369282	2.21717	1.2786	1.91986	-0.827169	0.346807	2.0775	0.990107
2097	ATP5MF-PTCD1	10	8	0.112827	0.674843	0.882913	0.472012	0.239623	0.993702	0.283281	-0.444933	0.0831	1.31305	0.379588	0.131427	-0.497763	0.45719	1.34525	-0.718262	0.699095	0.428155	0.706371	0.619772	-0.203791	0.635295	0.112277
2098	MYO5A	55	46	0.231324	0.484383	0.782376	-1.743	-1.01305	0.0054927	-0.109776	-0.426844	-1.29829	-0.605564	-0.287775	0.108681	-0.618137	-1.08278	0.670689	-1.73374	-0.106119	-0.653392	-0.666801	1.07708	-0.93183	-0.209874	-0.0382511
2099	DCAF8	14	9	-0.0921042	0.720766	0.903077	0.00893003	0.587523	0.233157	-0.118332	-0.097309	-0.483305	0.977116	-0.748142	-1.49657	-0.352154	-0.23794	-0.0158469	-0.451616	-0.0161215	-0.0289014	0.215484	-0.182546	-0.757818	-0.52547	-0.409351
2100	NFKBIA	5	5	0.562249	0.0461746	0.285885	0.113113	-0.729156	-0.141354	-0.141115	0.905375	0.288531	-0.577341	-0.471977	0.258523	0.820315	1.25375	0.895758	0.429624	0.883633	-0.421247	1.38917	0.668411	0.0347476	0.759433	0.0541312
2101	ACIN1	1	1	-0.678424	0.236286	0.581782	-0.879645	-1.87458	0.0334884	3.85137	-0.499428	-2.00238	-1.33514	-2.5169	-1.01889	-1.83677	-2.12477	-0.871135	-1.23283	-1.31798	-2.04847	-1.66163	-1.21608	-0.977615	-1.85173	-1.56088
2102	LTBP2	44	44	-1.43798	0.0425398	0.276417	1.64511	0.551321	-1.39217	1.95838	1.85823	1.49103	0.68799	-1.01485	2.18007	2.04802	-0.302382	-2.9242	2.7084	-1.21776	-1.47753	-0.149434	-2.05743	2.60986	-0.327634	-1.22851
2104	BCL2L2	4	4	-0.139984	0.726851	0.904368	0.957774	0.090201	2.12467	2.01758	0.903662	1.13132	-0.625364	1.25097	0.451271	0.788458	-0.297108	1.72455	0.945456	2.20437	1.1674	-0.899736	-0.0868705	0.978167	1.58735	0.367136
2105	ENTPD5	6	6	-1.15904	0.106492	0.412115	1.16278	-0.613195	1.78978	1.31169	3.5689	1.28937	-0.159743	0.951229	-0.504958	6.23834	-0.787597	1.07938	0.411909	2.11999	0.620153	-1.04848	-0.585728	-0.346105	1.54818	0.432122
2106	VIPAS39	19	18	-0.21826	0.415802	0.735563	-1.42608	-0.282183	-0.281273	0.260493	0.346978	-0.639642	-0.336632	0.341319	0.413136	0.621007	-0.00632631	-0.0783213	-1.2623	-0.619506	-0.624723	-0.0559955	0.213548	-0.716132	0.271732	-0.287462
2107	NDRG2	2	0	0.075729	0.817682	0.937565	0.930771	-0.0410345	1.04168	0.762303	1.83951	0.88466	-0.267439	1.89057	-0.206868	1.58911	0.223428	0.386619	1.15811	1.42023	1.71565	0.127037	0.0962847	1.39104	1.31159	1.35057
2108	FRMD6	3	3	1.42261	0.129954	0.446415	-4.15037	-5.08238	-5.23754	-0.598843	-3.84248	-1.0994	-2.90613	-1.9051	-0.984244	2.25255	-0.101541	1.96516	-1.05681	-2.30817	-4.43792	-1.24383	1.73948	0.251048	-1.46924	-2.66597
2109	FBLN5	12	12	-1.35868	0.00926749	0.144904	2.39088	0.825047	-0.102658	0.251673	3.44429	1.61662	0.296708	-0.677123	0.109295	2.8589	0.795849	-0.995627	-0.0188959	0.405424	-0.20378	0.113709	-1.7009	-0.05247	-0.264322	-0.652188
2111	DDX24	33	33	0.681039	0.0717655	0.348317	-0.902828	-0.161197	-1.14058	-1.1399	-1.56623	-1.00056	-0.165108	-1.24028	-0.596408	-1.60296	0.735438	0.834768	-1.94021	-0.179929	-0.844519	0.579905	0.88239	-1.6189	-0.280365	-0.874237
2112	MIA2	29	29	-0.0893952	0.830091	0.944453	-2.22832	-0.0928161	0.270743	0.134575	-1.34304	-2.15184	-0.728	-0.173121	-0.0801621	-1.47242	-0.87316	0.609595	-1.61612	-0.368711	-1.74626	-1.24559	0.579386	-1.80326	-0.403138	-1.89109
2113	ZC3H14	1	1	-0.0488092	0.916631	0.976456	0.45779	-0.204678	-0.0242415	-0.0245342	-0.49973	1.44725	-1.30045	1.31876	-0.832295	-0.740874	1.3413	1.0067	-1.9004	-0.420965	-0.652239	1.94001	-0.033026	-0.0358427	-0.571403	-1.56522
2114	ZFYVE1	13	13	0.314563	0.24293	0.589163	-1.32232	-0.946374	-0.189976	-0.187674	-0.795455	-0.692439	-0.295841	-0.0876027	0.501123	-0.483516	-0.427876	0.990261	-1.04302	-0.157878	-0.791349	0.189916	-0.192121	-0.277491	0.488336	-0.133228
2115	KLC1	37	2	0.225857	0.510611	0.795452	-1.21961	-0.160771	-1.17956	0.398304	-0.929928	-1.18047	-0.462292	-0.92467	0.827409	-0.890367	0.0230066	0.568481	-1.23652	-0.189442	-1.09885	-0.0547004	1.02971	-1.35781	-0.213655	-0.933606
2116	CDK2	16	13	0.881287	0.00612675	0.128102	-0.0547623	0.741966	-0.512722	-0.500952	-0.357873	-0.206481	0.610399	-0.987419	-0.709904	-0.940719	0.565556	0.838869	0.262248	-0.105375	1.67972	0.779873	0.336258	0.379849	-0.425403	1.58281
2118	TEP1	19	19	-0.488611	0.116884	0.427737	-1.5598	-1.14588	0.713449	0.0976541	-0.511401	-1.25112	-1.17559	0.399151	-0.324937	-0.493839	-1.79706	-0.844341	-0.681775	-0.438444	-1.19864	-1.91118	-0.950475	-0.658729	-0.401977	-1.25579
2119	PSMA6	17	17	-0.233788	0.543937	0.813644	1.44206	1.62852	-0.176116	-0.558787	1.21278	1.7092	1.73331	-0.134036	-0.012887	1.33341	0.550216	-0.458987	1.90971	-0.0708531	0.652066	0.707588	-0.316131	1.84925	0.217064	0.799649
2120	SLC26A6	3	3	-0.371984	0.315208	0.654155	-1.06109	-0.468186	-0.579259	-1.17471	-1.09667	0.0725411	-0.855737	0.0126764	-0.120703	-0.285183	-1.6543	-1.29684	-0.37765	-2.82877	-2.16535	-0.830422	-0.691605	0.37961	0.331701	-0.142549
2121	ZNF512	17	17	0.0202678	0.95152	0.987037	0.0950347	-0.66281	0.418502	0.572583	0.324815	-0.147396	-0.512071	0.732813	0.948694	0.197362	1.65001	-0.220298	-0.946217	0.726105	-0.285945	1.61333	0.236191	-0.693634	0.472583	-0.381921
2122	LAMB1	49	49	1.008	0.0379152	0.263225	-2.39096	-0.881628	-2.30716	-2.25314	-1.61618	-2.6907	-1.28797	-2.83824	-2.23512	-1.87421	-2.12787	-0.443993	1.47747	-1.44547	-1.8682	-2.3433	-0.547267	1.00556	-1.82873	-2.17346
2123	FAM133B	4	4	0.0472571	0.850873	0.952074	0.0437938	0.673847	0.0607939	1.20094	0.199732	-0.165055	0.0816365	0.430868	0.453556	-0.459972	-0.375496	1.14014	-0.275187	0.545501	1.04499	-0.487523	0.229506	0.193969	0.401342	0.575476
2124	MST1	7	7	-1.35213	0.00210797	0.0764038	1.47849	2.1144	1.77541	2.58963	1.86009	2.28246	3.33718	2.03506	3.66365	1.80351	1.13608	-0.852841	0.859152	0.540476	1.20594	2.34708	-0.579648	1.76572	1.0196	1.97703
2125	TRAM1	7	7	-0.0419587	0.936464	0.983618	-2.81826	-0.759038	-1.80903	-0.141113	-2.83586	-3.43847	-1.06552	-2.52276	0.469371	-3.02613	0.306762	-2.62947	-2.00996	-2.01428	-2.44116	0.0386591	-2.17243	-2.42479	-2.36486	-2.65488
2126	COMP	22	19	-1.03914	0.24768	0.591755	1.05204	-0.343952	-1.77558	4.01132	-0.859048	1.08377	-0.412045	-1.23566	4.20849	-0.530201	-1.45854	-2.79121	3.33595	-0.975399	-1.27819	-1.2364	-2.29188	3.1905	-0.318472	-1.36858
2129	TMPO	2	2	-0.788601	0.133069	0.451553	-0.792659	-0.758162	0.78436	1.32542	-0.563773	-0.564587	0.0485032	0.50043	2.64557	0.422405	-1.30953	-1.09447	-0.416444	0.811075	-1.54031	-2.21099	0.860192	-0.758477	1.86376	-1.04331
2130	SMARCB1	9	9	-0.0793582	0.738331	0.908268	0.243705	0.750876	-0.200339	0.696131	0.110422	0.257863	1.23459	-0.301812	0.745205	0.118267	0.678268	0.0919513	0.278976	-0.156185	0.718812	0.772965	0.0276773	0.45741	-0.680184	0.671637
2131	GPR107	6	6	0.384191	0.272351	0.617457	-0.625125	-0.412256	-1.34914	-1.14616	-1.44984	-0.0173422	-0.554459	-1.39674	-0.488567	-0.717108	-0.38058	-0.0528851	0.258826	-2.26893	-1.36874	0.524907	0.121308	0.695975	-1.44799	-0.396712
2132	USP11	19	19	0.294337	0.223165	0.567226	0.779307	0.267882	0.272053	1.20645	0.710582	0.522948	-0.241831	-0.105859	1.10205	0.338804	0.939292	0.194955	1.15844	0.726197	1.30874	0.68765	-0.121156	0.791908	0.685243	1.42448
2134	NFKBIB	7	7	0.319257	0.616131	0.855493	0.213069	0.404196	-1.21247	-1.28818	0.580963	0.372944	1.19706	-2.13638	-2.37045	1.23333	0.439823	-0.304866	1.70693	-0.567744	-0.457855	1.70936	-1.25296	2.82695	-2.12175	-1.79124
2135	SOS1	31	27	0.411684	0.0883818	0.378089	-0.293904	0.375997	-0.164847	0.597773	0.163075	-0.370309	0.622508	-0.317492	0.280309	1.02884	1.29959	0.800759	-0.130038	0.719899	0.140814	1.20641	0.823715	0.418512	0.410426	0.348696
2137	TRIP12	3	3	-1.83078	0.00027174	0.0303262	1.36846	1.35026	0.484889	2.37688	-0.0404143	0.432614	0.74989	0.631011	2.98772	-0.666845	-1.96325	-1.10938	0.44801	-0.459819	-0.530571	-2.38518	-0.152532	-0.551892	-0.87895	-1.04974
2138	ARFGAP2	23	18	0.319821	0.151286	0.479987	-0.035129	-0.306614	-0.548132	-0.846775	0.221265	-0.422195	-0.5158	-0.503537	-0.61615	0.368214	-0.139097	0.480459	-0.53447	0.238297	-0.237853	-0.14849	0.80237	-0.621039	0.264395	-0.111212
2139	HPS3	6	6	0.320276	0.439205	0.750611	0.337345	-0.104096	0.0928328	-0.378673	0.380595	-2.19475	-0.706592	-1.67065	-1.38503	-0.84919	-0.270609	0.715138	-0.17033	0.921379	0.675342	-0.368505	-0.0255997	-1.53547	-1.96043	-1.25636
2140	MRPS22	18	18	-0.335377	0.288236	0.632402	-0.111357	1.31603	0.22594	-0.741298	-0.589706	-0.337395	1.19632	-0.0921346	-0.874086	-0.638975	-0.856738	-0.396203	-0.0874893	-0.682597	0.248761	-0.937727	0.0156845	-0.211397	-1.43014	0.337412
2142	CHPF2	15	15	0.215906	0.480057	0.780157	-0.622411	0.937895	-0.367525	0.682786	-0.884178	-0.299025	0.763384	-0.248695	0.22266	-0.794386	0.127918	0.477703	1.17773	-0.570547	-0.716126	0.0939606	0.712438	0.830001	-0.00290179	-0.580611
2143	GIMAP4	1	1	-0.466105	0.311262	0.650058	0.0590334	0.807534	1.32232	-1.9202	0.223	-0.184837	0.457927	1.99803	-0.3107	0.163932	-0.258221	-0.521429	-0.301535	1.16245	-1.83143	-0.86239	-0.174808	1.09822	1.05971	-1.41557
2144	MRPS27	18	18	-0.879077	0.0327544	0.245123	0.195513	2.29236	-0.355135	-0.898553	-0.0489643	0.325171	2.18885	-0.509814	-0.815424	0.547541	-0.251039	-0.931329	-0.232552	-1.71263	-0.290428	-0.225275	-0.746651	-0.0430746	-1.06509	-0.371151
2145	SDCBP	1	1	-0.687555	0.0734479	0.351793	1.21836	0.768742	1.58676	2.32779	2.53176	0.540825	0.033586	0.893425	0.462325	2.02236	0.595684	-0.31245	1.3921	1.70296	0.860508	-0.317938	-0.683771	0.79746	1.28678	0.189053
2146	CELF1	15	12	-0.301143	0.506103	0.793691	0.458058	1.19986	-0.903652	0.159728	0.277478	0.696208	3.1909	-1.19835	0.554393	0.327027	0.383292	-0.125925	-0.0390021	-0.672469	1.18242	1.52256	-0.163969	0.924248	-1.2345	-0.0264281
2147	WIPI1	4	4	-0.0284383	0.932906	0.982133	-1.4233	-0.800818	-0.0329801	0.746837	-1.04613	0.018167	-0.352159	1.20944	0.989144	-0.577839	-0.532792	-0.310001	0.224249	-0.707875	-0.84255	-0.126638	0.819109	0.691509	-0.128732	-0.640301
2148	SRGAP1	15	14	0.25789	0.385545	0.708115	-1.05761	-0.017193	0.496365	0.393477	-0.0150349	-0.608193	-0.63009	0.394578	-0.818004	0.0753662	0.442034	1.56578	-0.26142	-0.32585	-0.761202	0.0188683	0.841206	-0.0408075	-0.0811549	-0.604897
2149	MYL6	1	1	0.633583	0.360337	0.688736	-4.2212	-4.38663	-3.18074	-2.44711	-3.38987	-4.82957	-5.12451	-5.1307	0.0858614	-4.05947	-4.12284	-1.10579	-3.25063	-2.1836	-3.942	-4.68412	0.0344747	-4.86788	-2.01219	-4.21354
2150	HNRNPH1	22	11	0.244569	0.48375	0.782376	-0.166504	-0.422205	-0.358587	0.325129	-0.458108	-0.490901	-1.93122	-2.28467	0.559537	-0.867138	-0.0314488	0.112646	-0.392389	-0.418671	0.102225	0.265124	0.164105	-0.744993	-1.66348	-1.04209
2151	DNM1L	2	2	1.20405	0.0649498	0.33538	0.630916	0.24157	-0.39325	-0.12272	-0.0159995	-2.31219	-0.882405	-3.50575	1.72492	-1.75753	0.148614	-0.119415	1.25823	0.661011	0.753222	1.33975	2.50542	0.582407	-2.84201	1.36082
2152	CDSN	3	3	-0.0422858	0.904559	0.971627	0.430788	-0.190551	0.330288	-0.0751957	1.51497	0.76771	0.290792	0.387177	0.37736	2.41632	-0.0775976	0.288342	1.68838	0.0715108	0.462428	-0.412572	0.268063	2.14352	0.638956	0.755763
2155	CNK3/IPCEF1	4	4	0.768775	0.0237104	0.215837	-0.705264	-1.08945	-1.64545	-1.82608	0.0809483	-0.710063	0.138227	-1.80391	-2.04883	-1.01981	0.486911	-0.347797	-0.620017	-0.355585	-0.292957	0.98519	-0.800551	-0.364496	-0.52179	-1.11085
2156	NELFCD	12	12	0.372919	0.121319	0.434436	0.102519	0.315845	-0.789865	-0.17694	0.39363	-0.0231833	0.310208	-0.717659	-0.15372	0.288658	1.34755	-0.0402937	0.0956016	0.053978	0.217106	1.01806	-0.1527	-0.0178489	0.633847	0.123393
2157	MPRIP	12	12	0.435806	0.236864	0.582318	-1.68903	-2.25081	-0.902314	-2.05901	-1.50444	-0.851999	-1.5835	-0.26511	-1.17021	-0.677335	-1.58687	-1.07467	-1.56397	0.738798	-2.2547	-1.25819	-0.228345	-1.09308	0.573095	-0.847769
2158	ATAD3A	1	0	0.28125	0.580907	0.835785	-2.17635	-0.524436	-1.48419	-1.43675	-3.2037	-3.69934	-1.29876	-3.50498	-2.03401	-4.71588	-1.58877	-0.462269	-2.35225	-2.21977	-1.38414	-2.32097	-1.3627	-3.88958	-3.50968	-2.17578
2159	ABCA3	47	46	-0.0227725	0.976245	0.993728	-0.0272711	-0.546449	4.58156	-1.11244	0.0171699	-0.123946	-0.400101	4.46978	-1.60452	0.162779	1.30267	0.627287	-1.21975	2.3911	-0.471306	1.41808	0.484561	-1.27868	2.35792	-0.423065
2160	CBLB	6	6	0.330363	0.11328	0.422536	-1.0221	-1.21314	-0.640794	-0.982547	-0.608789	-0.697898	-1.15325	-0.622489	-1.26507	-0.782629	-0.932247	-0.185486	-0.606767	-0.0829553	-0.367625	-1.18209	-0.185127	-1.41221	-0.329513	-0.401047
2164	ERI3	6	6	-0.34224	0.434697	0.748596	0.870012	0.338529	-0.944789	0.670343	0.931421	1.13775	0.853635	-1.51287	1.04592	1.521	0.423513	-1.27189	1.19048	-0.373775	0.848203	0.675829	-1.437	1.26608	-0.765314	0.932433
2166	TMEM201	7	7	0.0559795	0.851636	0.95245	-1.25842	-0.960647	-0.00550111	-0.433106	-1.73178	-1.31631	-0.934833	-0.627015	-0.143551	-1.27101	0.307456	-0.996446	-0.58006	-0.365031	-1.81206	0.156936	-1.27711	-0.96737	-0.779983	-1.80871
2169	SH3PXD2A	15	15	-0.180476	0.499607	0.788751	-0.968361	-0.61684	-1.41381	-0.14671	-0.783918	-1.43219	-1.08525	-1.74792	-0.184457	-1.01626	-1.4307	-1.57284	-0.00865448	-0.798915	-1.34745	-1.16026	-1.40432	-0.397137	-1.07585	-2.00435
2171	EPB41L2	3	2	-0.383444	0.577397	0.833182	0.404816	-0.880773	0.564012	-1.16448	2.68461	0.301878	-1.64486	-1.6051	-2.30103	2.97955	1.92593	-0.904334	-0.47472	1.33988	-1.99922	0.769399	-1.74501	-0.370713	-0.938277	-2.09875
2172	RPL36A	7	2	-0.318563	0.474336	0.776045	0.463517	1.03219	-0.659714	-0.702265	-0.289164	-0.400404	0.117746	-0.175504	0.17642	-1.02985	-0.510007	-1.49832	1.82335	-2.17287	0.180531	-1.22551	-0.0886056	1.21551	-1.86274	-0.514002
2174	FLNA	1	1	-0.383195	0.766995	0.919282	-6.05508	-4.31718	-0.875974	3.0008	-1.91984	-9.13931	-3.64475	0.728847	4.14294	-1.67822	-0.661995	-1.63001	-4.10577	-4.01864	-3.17578	-0.0246554	0.0292776	-3.48673	-3.43041	-3.08502
2175	PABPC4	3	0	-1.99443	0.00752154	0.135909	0.0862924	2.17162	-0.635869	2.86308	-0.561789	-0.438626	1.43492	-0.710587	2.75901	-0.878739	-1.24935	-4.64596	0.53976	-3.05402	0.411359	-1.43151	-2.34855	0.16688	-2.02502	-0.218548
2176	UBAP2L	1	1	-0.102261	0.930902	0.981147	-0.499783	0.109294	-5.13957	-2.72124	0.346736	-2.22983	-0.105318	-3.72276	-2.65073	-0.768697	2.24766	-2.21839	-5.69145	-2.70801	0.740172	2.126	-0.0506415	-8.35461	-4.58945	0.0942164
2178	ERGIC3	12	12	-0.262355	0.429967	0.745247	-0.668376	-0.00285418	0.21549	0.491408	-1.36669	-0.49073	-0.323617	-0.296306	0.210921	-1.27308	-0.800949	-1.68106	0.923411	-0.478538	-0.584872	-1.15619	-1.48466	0.528491	-0.46467	-0.928349
2179	GSE1	5	5	-0.638175	0.173475	0.509345	-0.220505	0.691825	-0.769213	1.38436	-1.43903	-0.822604	-0.0195507	-2.74328	0.342115	-1.99779	-0.616546	-2.18754	-0.990933	-0.788597	-0.141258	-0.702365	-2.13078	-1.03272	-2.53941	-0.84527
2182	ARFGAP3	1	1	-0.637595	0.412478	0.733058	-1.7972	-1.54156	2.11629	1.19589	1.03829	-1.35996	-1.51562	1.88755	5.09355	1.31428	0.0976015	0.955715	-1.41574	-0.0836683	-1.69571	0.762157	2.6771	-0.520292	0.632225	-1.35384
2183	RUBCN	5	5	-0.0548107	0.907262	0.971876	-0.830575	-1.03034	-0.0696111	-1.60431	-0.212674	-3.18388	-2.35077	-0.860994	-1.53863	-1.08214	-0.630595	-0.308049	-0.554194	0.344581	-0.0324072	-2.33252	-2.16424	-2.79587	-2.79232	-2.04642
2185	ZHX3	3	3	-1.01241	0.00419875	0.106128	-0.60364	-0.791863	-0.322221	1.47157	-0.50528	-0.381029	-0.921373	-0.0113511	0.276836	0.035641	-1.17594	-2.81342	-0.127217	-1.51604	-1.39654	-0.920858	-0.957325	-0.784036	-0.707119	-1.47833
2186	KDM1B	6	6	0.305791	0.3162	0.654987	-0.0136904	1.05937	-0.634818	-0.042391	0.262982	0.847161	-0.293085	0.246049	0.187862	0.665127	0.74845	-0.293587	0.45336	-0.308884	2.21298	-0.251147	0.287352	0.719947	0.876685	0.897316
2187	SP3	4	4	-0.932304	0.0193581	0.193505	1.03251	1.65884	0.25348	-0.143558	1.6411	1.37467	1.6634	0.485768	0.677441	1.70773	0.81463	-1.812	0.928959	-0.841611	-0.0510997	1.03227	-0.5314	1.14783	-0.240394	0.58117
2189	NRM	3	3	1.16432	0.0117033	0.157337	-0.945878	-1.31337	0.598503	0.0468035	-1.1354	-1.9753	-2.27345	-0.510841	-0.913857	-1.87737	1.01161	1.69243	-0.741521	0.646775	-0.543118	0.8789	0.753494	-1.62752	0.158165	-0.886213
2192	ZNF185	1	1	0.535534	0.223832	0.568204	0.752871	0.462007	0.326144	0.388814	0.632514	-2.06369	-0.167582	1.56733	-0.258417	-0.0691688	0.87967	-0.599685	2.05978	1.45946	0.479838	2.21802	1.05426	0.358499	-0.413972	-0.569714
2193	IMP4	12	12	0.533282	0.0473587	0.289206	1.10773	0.674872	0.467812	0.838288	-0.240238	0.208426	0.621753	0.080013	-0.500744	-0.525196	1.03916	1.15974	0.536778	1.79341	0.918046	0.796219	0.0361886	0.853428	0.246495	0.686062
2194	TNRC6B	1	1	-0.594618	0.441116	0.751553	-0.419716	-1.21051	0.0780431	0.44162	-0.281827	0.407881	2.12321	2.45377	2.93164	0.0959004	-1.74066	-0.34755	0.649939	-0.89277	-0.135898	-0.951546	5.87823	0.0708902	-1.51358	-0.343215
2196	RAD54L2	3	3	0.214032	0.601123	0.848107	-0.889465	-0.384327	-1.45237	0.954684	-0.647941	-0.0944968	0.280728	-0.494953	-0.215646	-0.471048	-1.13668	-0.861963	0.343766	-1.35481	-1.43362	1.03078	1.75625	-0.866035	0.85512	0.392691
2197	GTPBP2	4	4	-0.257811	0.635502	0.862427	-0.152927	1.27924	0.840886	0.443136	-0.660698	-1.2727	0.241953	-1.2888	-1.51715	-0.666583	-0.575476	0.831231	-0.175089	2.67885	-0.0160857	-2.685	-1.57988	-0.763744	-1.35049	-1.69607
2198	CALM3	18	16	-0.0787717	0.840997	0.949085	-0.084907	-0.930746	1.90027	0.0518351	-0.0541921	-0.506817	-1.37077	1.49805	0.388673	-0.494944	-0.92313	1.21285	-0.173775	0.0170003	0.42725	-1.14602	0.86017	-0.415738	-0.40431	0.154437
2200	PISD	5	5	0.743177	0.00556671	0.120446	0.347481	-0.767742	0.409568	1.22115	0.149608	0.694749	-0.203243	0.884037	0.578937	0.560496	0.383494	1.56569	1.48338	0.993159	0.753095	1.01863	1.75252	1.17621	1.32057	0.860073
2201	AFDN	1	1	0.0766205	0.84321	0.949329	1.4028	0.156318	2.26244	0.695936	1.93789	0.689537	-0.289099	1.86336	0.565412	0.88907	0.318597	1.06829	0.723828	3.04614	1.52856	-0.110682	0.462628	1.29334	1.97626	0.632908
2203	NDUFB5	5	5	0.382233	0.292091	0.634498	-0.502913	-0.551806	0.379667	0.221107	-0.243454	-1.29748	-1.31151	-2.37758	0.988964	-1.14582	0.66554	-0.41826	-0.0731051	-0.0772449	-0.474003	0.49812	0.268703	-0.920264	-0.603123	-0.884863
2204	UTP15	14	14	0.633666	0.0547468	0.311217	-0.159437	-0.546328	-1.78188	-0.483657	-1.41201	0.599856	-0.17025	-1.29337	-0.592943	-1.18492	1.00638	-0.0289509	-0.790853	-0.843601	-0.331889	0.97873	0.241431	-0.650194	-0.27182	0.0024946
2205	RGS14	1	1	0.865587	0.0112785	0.15444	-0.681272	0.768389	-0.872294	-2.03748	-0.440048	-1.49343	0.209491	-1.41698	-1.62403	-0.869667	0.0123304	0.178816	-0.0402275	0.491563	-0.391083	-0.132863	0.574154	-0.442887	0.644383	-0.695638
2207	ANK2	2	0	-0.39528	0.294596	0.637082	1.00555	-0.0203429	-0.177454	1.19588	2.07447	0.10397	-0.58824	0.699861	-0.310551	0.363371	0.521754	-0.722759	0.718128	1.29227	-1.1692	-0.8937	-0.157637	0.136378	1.11503	-0.446552
2208	TXNDC15	5	5	-0.0278962	0.943599	0.985914	1.51208	0.371108	2.53231	2.28381	0.634032	1.83402	0.328397	1.99217	1.06892	0.459012	0.396293	1.38044	1.05586	2.68405	1.52829	0.0473507	0.431095	1.00172	2.96364	1.24815
2209	CPEB2	1	1	0.0671086	0.883305	0.96387	-0.525655	-0.0369635	0.245057	1.3245	0.482815	-0.68379	-0.0171773	-0.713057	0.539458	0.313414	1.91916	-0.244034	-1.81101	1.52528	0.178895	1.85577	-0.645997	-1.74878	0.455108	0.115302
2210	PPIP5K2	1	1	-0.312366	0.495397	0.785805	-2.12733	-0.660949	-1.41842	-2.19962	-1.50802	-0.0923165	0.802521	1.78336	-0.981854	0.0642209	-1.76058	-0.591384	-2.30514	-0.714607	-0.504318	-1.83865	-0.120792	-0.515693	-0.492069	-0.618844
2212	TMA16	9	9	0.103053	0.841837	0.949085	-0.983421	-3.2366	0.267503	0.444542	-2.21803	0.485987	-1.48773	-0.269362	-0.150615	-0.162799	-1.74474	1.54187	-2.79422	-0.354004	-0.13993	-0.494234	-1.04237	-0.819438	0.253234	-0.686172
2213	SYNPO2	49	8	0.475624	0.478453	0.779373	-0.00930758	-1.31364	-1.41809	2.51058	0.489606	0.0890566	-1.299	-1.06748	2.71171	0.366969	2.43697	-0.833691	-0.858002	2.31517	-0.510406	2.48877	-0.540564	-0.896043	2.60047	-0.386029
2214	CNOT6L	7	5	1.1656	0.00133403	0.0605016	-0.416558	0.193181	0.0559512	-0.433172	-0.20644	0.136673	-0.133338	0.671518	-0.138701	0.123603	1.37397	1.46146	0.0414545	0.353123	2.33611	1.43022	0.751192	-0.182053	1.24529	2.69795
2215	PCBD2	6	6	-0.331929	0.356558	0.685699	0.532549	-0.495739	0.114479	-2.11436	0.356655	0.970658	0.363314	0.415058	-0.632337	1.51061	-0.662713	-0.666866	0.0226254	-0.642044	-0.497619	0.284381	-0.524432	0.944103	-0.325342	-0.230504
2216	N4BP2	2	2	0.415727	0.151669	0.480294	-1.17572	-1.1688	-0.161032	-1.40796	-1.32263	-1.10296	-1.10585	-0.288852	-0.406341	-0.804732	-1.41633	-1.03554	-1.22403	-0.793166	-0.921612	0.186233	0.866644	-0.0151478	-0.081135	-0.35352
2217	HNRNPD	1	1	-0.191058	0.773802	0.921503	1.05271	1.21154	-2.49119	-4.42415	0.742801	0.049478	0.685779	-1.5054	-1.56075	0.0998481	0.334708	-2.25196	-1.46725	-1.68501	0.920402	0.184989	0.0768359	-1.89747	-2.32222	0.0570631
2219	KLKB1	24	23	-0.997092	0.0158032	0.179766	2.09287	0.967575	0.8925	1.01138	2.42721	2.15339	0.927849	1.10531	0.925858	2.50825	1.25376	-0.806708	-0.0338624	1.02345	1.13686	1.56288	-1.40036	-0.0273803	1.01577	1.31686
2222	DGLUCY	1	1	-4.0886	0.000135453	0.0219878	0.781604	2.82126	6.65172	-0.483206	3.59867	-0.881157	2.0812	5.27313	0.681456	2.15506	-3.53899	-1.94892	0.358548	-2.79796	-0.279291	-4.34144	0.0176283	-0.279806	-3.92673	-1.46925
2225	PDLIM5	1	1	-0.386419	0.66382	0.876543	-1.18415	-2.25555	-5.61046	2.01696	1.77851	-0.783257	-0.820032	-3.60258	2.09907	0.763038	1.4984	-3.42719	-2.82562	-2.09053	-0.249311	0.383263	-1.76725	-1.91286	-0.890821	-0.180719
2226	MATN2	1	1	-0.315546	0.59338	0.842778	1.95515	-0.580519	-0.550251	1.19447	1.83933	1.87781	-0.773527	-0.86962	0.289433	1.4819	2.7925	-0.431596	1.27587	-2.17957	0.721779	1.24721	-1.25955	1.62797	-1.10182	0.0159164
2227	CD74	11	11	0.687292	0.334549	0.669745	1.37968	-6.03602	0.0253041	-2.96569	-0.225975	0.886663	-0.688266	0.528094	-1.48518	0.148059	1.7082	-0.634559	-0.909728	0.291828	-0.70455	-0.259928	-0.972585	0.0401548	0.289581	-0.408821
2228	MTFR1	3	3	0.248676	0.720649	0.903077	-0.179937	-0.443735	-3.49243	-3.35994	-0.944051	0.776486	-0.0353813	0.0336345	0.251084	-0.889107	1.16668	-4.21839	-0.119029	-3.46206	0.0488532	0.392494	-0.686115	0.112536	0.332984	0.635435
2229		12	0	0.58499	0.438766	0.750289	1.06846	-4.38378	-0.932802	1.57712	-0.511845	0.356376	0.601602	-0.555743	1.84057	-0.522345	3.65952	0.15846	1.638	-2.11506	0.749324	1.19627	-0.922769	1.35742	-2.08861	0.754962
2233	RUFY2	15	15	0.0359733	0.895253	0.968133	-1.18261	0.0625052	-1.28284	-1.29941	-0.501628	-1.62502	-0.458736	-1.13208	-1.19697	-0.388072	-0.606369	-0.149943	-1.59466	-0.346513	-1.02755	-0.859698	-0.258201	-1.74156	-0.409114	-1.65152
2235	NHSL1	2	2	0.131467	0.750718	0.91281	-1.37783	-1.09722	-1.78456	-0.134156	1.46588	-0.832825	-0.237261	-0.823211	-0.232938	0.0275747	-1.5608	0.226796	-0.389082	-1.88086	-0.38208	-0.838391	1.56978	0.0648945	-0.623861	0.101725
2237	PLEC	1	1	-0.583157	0.553961	0.817617	-3.18805	-3.56521	-0.43979	0.522615	-4.02454	-2.90026	-2.86595	0.0935398	0.617466	-3.15767	-5.59745	0.292627	-0.709939	-1.03696	-5.65682	-5.14348	2.22867	-2.75716	-1.74641	-4.61251
2239	PPP5C	21	21	0.131185	0.681838	0.886577	0.75207	1.20391	-0.4176	0.352677	1.06906	0.384617	1.01336	-0.918259	0.942241	0.669453	1.32539	-0.337036	1.22073	-0.0108712	1.3606	1.24561	0.0136008	0.87412	-0.310471	0.981697
2240	MYCT1	3	3	0.149329	0.773029	0.921305	1.14656	-0.179709	2.57777	-0.295275	1.71387	0.50158	-0.660255	2.29354	-1.74095	1.85533	0.3045	0.854962	0.678249	2.62445	1.60159	1.3731	0.0382909	-0.47473	1.55219	0.153146
2241	TEAD1	3	3	-0.932176	0.0667337	0.339486	4.01492	2.19001	0.720163	0.912601	3.36335	1.90533	1.92181	0.328745	0.605534	3.03949	2.35746	-0.711542	1.10706	1.78962	1.15879	1.4281	-0.548281	1.20699	1.35633	0.535677
2242	SSSCA1	7	7	0.851597	0.0350279	0.250785	-0.392751	-1.09903	-1.32696	-0.536493	-0.427181	-0.458024	-1.04997	-1.58796	-1.39084	-0.567325	-1.24641	0.389667	0.976606	-0.679999	1.77591	-1.0394	-0.229872	1.12183	-1.66852	0.279605
2243	PICALM	2	2	0.136886	0.717197	0.901723	-0.172838	-1.50655	1.37354	0.234149	0.0907766	0.370097	-0.327157	-1.01649	-0.236972	0.621705	-0.546437	0.668507	-1.1699	1.57993	0.156156	0.999717	-1.02172	-0.163619	-0.274596	0.571097
2244	SAMD12	4	4	-0.432391	0.0786227	0.361082	-0.25817	-0.817228	-0.786099	-0.475312	0.23562	0.544954	-0.294025	-0.610667	0.495271	0.525606	-0.814708	0.169257	-0.6754	-1.23488	-0.647136	-0.802393	-0.599712	-0.115476	-0.463237	-0.580275
2246	ARRB1	2	2	-0.105249	0.841813	0.949085	2.21673	0.417762	2.09033	0.550271	1.45304	1.39881	-0.643072	2.95622	-1.88608	0.317952	0.832345	0.430996	0.944891	1.78667	1.08092	-0.316265	0.87144	-0.840185	2.53097	0.497695
2247	HADHA	45	45	-0.106904	0.722611	0.903448	-0.247681	-0.158101	0.905436	-0.25007	-0.126083	-0.301809	0.546263	0.866178	0.140884	-0.0945262	0.80795	0.774236	-1.27906	0.0861894	-0.0525524	0.426194	0.781191	-1.37964	0.125619	-0.0786786
2250	KLC1	2	2	-0.287061	0.72894	0.904368	-2.55645	-0.598774	-0.127927	0.380336	-2.14877	-3.81966	-2.9698	0.797353	1.61917	-4.7385	-3.51411	0.024869	-0.869481	-0.897691	-1.33914	-4.85365	1.13705	-3.15782	-1.29027	-2.27339
2251	PRPF40A	1	1	0.503708	0.138155	0.458794	-0.892744	-1.7759	-0.473375	-1.45267	-1.41342	-1.65168	-2.12286	-1.50886	-2.29505	-2.54263	-1.35947	-0.814656	-1.88604	-0.573189	0.377806	-1.78661	-1.27355	-2.35502	-1.18441	-0.236965
2252	ESRRA	3	3	0.284602	0.632742	0.862427	2.50844	2.79373	2.31845	1.16427	1.47522	-0.272405	-0.590452	-0.657133	-1.08875	-0.224604	2.00424	2.46667	1.09028	2.0435	2.83315	-0.420745	-1.17086	0.44804	0.40566	0.572853
2254	IFT81	5	5	0.242151	0.573211	0.830723	-1.3229	-1.41599	-0.586989	0.0782997	0.133001	-2.40338	-2.13886	-2.48387	-1.80767	-0.62387	-0.728232	-1.68721	-2.00719	-0.584753	-2.17474	0.426304	0.435479	-2.20206	-0.881633	-0.746673
2255	MRVI1	19	19	-0.324427	0.639029	0.86404	-0.704113	-1.61195	-1.38114	3.72472	-0.150119	-0.212029	-1.28986	-1.27931	4.03977	0.0910369	-1.23572	-0.63881	-0.391236	1.77942	-0.576389	-1.1461	-0.816192	0.0599247	1.33248	-0.384645
2256	METTL7A	6	6	0.322146	0.600878	0.848013	-0.996151	-2.08157	-0.823826	1.31551	0.529226	-1.89257	-2.87286	-2.66052	1.82344	-0.0302585	1.46369	-0.516168	-1.19983	0.848313	-0.549586	0.90355	-1.62116	-2.20096	-0.316162	-1.27979
2258	FBXO21	3	3	-0.287433	0.516717	0.797567	0.456733	-0.0474663	0.756209	-0.532586	0.595678	2.04582	-0.489213	2.1919	0.871738	1.53103	-1.25948	-0.325692	0.0869043	0.430303	0.838228	-0.278838	1.31223	-0.00574001	2.5017	1.2059
2263	PPP2R5C	10	10	-0.120959	0.634986	0.862427	0.0556029	1.51247	-0.317889	0.338721	0.426685	0.0959601	1.65925	-0.401832	-0.00789002	0.356048	0.619744	0.245644	0.104246	0.265136	0.245319	0.74011	-0.0904273	0.117921	0.0763218	0.183529
2264	TMPO	2	2	-1.01032	0.00538809	0.118672	1.08076	0.162048	1.00561	-1.16296	1.20747	1.34236	0.940261	2.2607	0.708173	1.42688	-0.921106	-0.387112	-0.286703	0.0358274	-0.29413	-0.538991	0.533375	-0.182021	0.717456	0.191562
2267	CERS4	5	5	0.772547	0.419176	0.73729	-0.622429	0.993869	-1.03801	2.22745	-4.16453	-0.299445	1.00594	-0.774542	3.34146	-3.84883	3.58161	-0.138706	-2.11881	-0.701557	0.190997	4.6758	-0.510086	-0.52749	-0.904492	0.999143
2271	TLE3	21	0	0.0421295	0.89507	0.968133	-0.568549	0.391467	-0.286413	1.35919	-0.455169	-0.937146	0.162025	-0.383278	1.97722	-0.778709	0.461153	-0.00271037	-0.135565	0.0547131	0.371779	0.184896	0.296429	-0.318199	-0.256699	0.246141
2272	USP3	7	7	-0.248326	0.188186	0.52834	0.190962	0.0764511	0.366808	0.265954	0.337562	0.500312	0.337417	0.324058	0.23707	0.889906	-0.27937	0.646891	-0.202405	0.182544	0.394355	-0.614138	0.414873	0.0402368	0.0510285	0.409223
2273	CINP	3	3	-0.218913	0.464981	0.769306	-0.324861	-0.503857	-0.112628	0.878917	-0.450299	-0.290741	-0.460452	0.694514	0.828584	-0.816217	-0.709345	-0.332046	0.504434	-0.107386	-0.506618	-1.23783	-0.686542	0.957819	0.167704	-0.796355
2274	NDUFAF1	6	6	0.458283	0.107279	0.412374	0.202282	0.0684075	-0.493087	-0.952082	-0.278339	0.0931648	-0.1754	-0.24175	-1.23972	-0.95605	-0.234323	0.372573	0.0774623	-0.661481	0.796495	-0.840357	0.621654	0.187762	-0.709641	1.00012
2277	TINF2	7	2	0.0190386	0.950483	0.987037	-0.197919	-0.197596	0.0687379	0.0165649	-0.422304	-0.555732	-0.472301	0.388568	0.136277	-0.912575	-0.631499	-1.58705	-0.157563	0.302261	-1.56769	0.482721	0.901204	-0.38611	0.56331	0.122528
2278	TRPM7	3	3	-0.743677	0.3427	0.677657	2.46124	1.20296	-3.20243	-2.38781	2.89683	-1.10033	-1.32016	1.35419	0.211286	-1.27456	1.39868	-3.62182	-0.457843	-2.00362	-0.386309	-1.5004	1.5064	-1.49716	-0.177579	-1.85589
2281	ANKRD17	22	22	0.717599	0.0306647	0.238965	-0.40653	-0.615151	-0.245447	0.464036	-1.04362	0.0933117	0.0456657	0.373633	0.654681	-0.415275	0.164288	0.778927	-0.596677	0.367759	1.92127	0.46773	0.334198	0.0479212	0.570997	2.02488
2282	FMN1	4	4	-0.81555	0.161261	0.494406	0.217329	-1.40487	0.0564235	-0.162304	3.7185	0.987527	0.369678	0.34461	-0.254251	3.52756	-0.286468	0.234039	-0.457214	1.25502	-0.130243	-0.559254	-1.86042	0.675084	1.01766	-0.6435
2283	LDLR	7	7	-0.427438	0.529763	0.805882	0.850583	-0.798331	1.19581	-1.334	5.11952	0.423554	-1.05659	1.03395	-1.51467	3.16754	1.0047	0.245892	0.908331	0.793551	-0.661399	0.159458	-0.231407	1.14476	0.599596	-1.1505
2284	SPRED1	3	2	-0.0135951	0.972737	0.993433	0.465856	-1.85492	0.0718804	-0.29903	0.292934	0.868263	-1.81071	0.089192	-1.61085	0.442925	-1.35784	0.209831	-0.602149	0.716947	-0.42103	-1.25903	-0.922214	-0.601179	0.736568	0.0196887
2286	RPS27L	2	2	0.195714	0.757782	0.915899	-1.05759	-1.46669	-1.88137	-4.12363	-1.46159	0.207392	0.293219	-0.0995051	1.56753	0.399322	-2.22585	-2.30639	-0.325127	-2.08631	-0.824918	-0.658057	1.79605	0.902291	-0.335605	0.398158
2288	WDR61	12	12	0.0275132	0.918836	0.977309	1.00825	1.07862	-0.151656	0.00466115	0.705777	0.099918	0.555552	-0.652463	-0.0580989	0.419342	1.44536	0.257818	0.239954	0.206001	0.717369	1.05847	-0.146688	-0.210313	-0.413789	0.130843
2290	TPM1	2	2	-0.835839	0.314573	0.653142	-0.707273	-1.38443	-1.61226	2.85284	1.33515	-1.10268	-1.30591	-1.85776	4.13697	0.69008	-1.58393	-1.31894	-1.37653	2.47755	-1.4406	-1.85585	-0.670487	-2.17261	2.70353	-2.0758
2291	SEC11A	9	9	0.376053	0.120605	0.43329	-0.211462	-0.934397	-0.266116	-0.373304	-1.00377	0.174818	-1.13966	-0.227335	-0.525595	-0.685054	0.221077	0.0886899	-0.466102	-0.963172	-0.0803432	0.123034	0.708832	-0.889429	-0.282044	0.10811
2292	EMC9	3	3	-0.481132	0.350048	0.683409	-0.138446	-0.467522	-1.11382	2.2262	-1.82335	0.770611	-0.534778	1.26812	1.14482	-0.126665	-2.28449	-0.781784	0.436588	-1.73472	-1.04942	-0.78293	0.207125	0.827399	1.16573	0.390349
2293	GLCE	8	8	-0.218728	0.476581	0.778291	0.172788	-0.176731	1.34695	0.0743033	-0.0053423	0.568996	-0.146569	1.09543	-0.430172	-0.150772	-0.00227592	0.682202	-0.753614	1.20139	0.266876	-1.04436	-0.667204	0.0667581	0.77302	-0.361187
2294	LSAMP	9	9	-0.656986	0.203578	0.544998	1.12382	-0.491876	-0.236288	-0.190354	1.49018	1.69486	0.788894	-0.914854	0.392636	2.72565	-0.70241	-0.0776776	0.65903	0.913685	-2.11556	1.17977	-0.779703	1.75467	0.30455	-1.32354
2295	NUB1	19	19	0.766596	0.0809085	0.364807	-0.102207	-0.901416	-0.575425	-1.30919	0.190164	-0.194818	-1.14374	-0.616531	-1.42814	0.18639	2.12505	0.325675	-1.90173	0.776821	0.0469215	1.68892	-0.0693561	-1.40122	0.394489	-0.214519
2296	MSLN	1	1	-0.469393	0.239374	0.583596	0.190511	-2.44962	-0.431952	-0.976662	0.288901	-0.180752	-1.87511	-0.535317	-1.09077	-0.171046	-2.33161	-0.0974188	-1.25685	-1.29467	-1.59943	-2.60259	-0.965258	-0.268346	-0.00124294	-1.50833
2299	RNPS1	6	6	0.768284	0.00962344	0.146868	-0.785948	0.657895	-0.169039	-0.818285	-0.648602	-1.17018	0.794233	-0.111081	0.444389	-0.996528	0.483674	0.800305	0.708386	0.0331212	0.503064	0.574416	1.30844	0.245649	0.0812838	0.141351
2302	ITGAX	35	35	-0.644974	0.0636777	0.332659	0.30955	0.440219	1.42826	1.10253	2.00595	0.376618	0.568808	1.08407	1.32875	2.16399	-0.925958	0.628489	0.337708	0.439927	1.40676	-0.682115	0.71211	0.374019	0.366621	1.70145
2305	RPS15A	2	2	-1.82296	0.00126544	0.0605016	0.714532	-0.872092	0.1205	-1.17965	1.81164	-1.38766	-1.85224	-0.410057	0.844024	0.0994909	-0.449396	-4.08072	-2.88758	-1.44041	-1.32524	-1.01519	-1.22038	-3.23459	-1.90452	-2.78309
2306	PRMT7	3	3	0.0107103	0.97407	0.993728	-0.235048	-0.74379	-2.19099	-1.11747	-1.28881	0.042765	-0.0476882	-1.32462	-0.796586	-0.731764	-1.35259	-0.161376	-0.420034	-0.691857	-1.09567	-1.90228	-0.774949	0.762579	-1.07443	-1.61629
2307	RPS17	14	14	0.108394	0.775107	0.922339	-0.522386	0.19901	-1.19405	-0.790869	-0.972638	0.0702016	0.24178	-0.306788	0.875279	-0.424028	-0.949213	-0.438374	1.10359	-2.19444	0.290453	-0.534632	0.115481	1.15659	-0.819367	0.529363
2310	LYRM1	4	4	-0.139069	0.702203	0.897091	-0.0957827	0.0981624	-0.613333	-1.78609	0.0653038	0.152018	0.0260634	-0.950978	-2.17286	-0.373981	-1.11723	-0.314427	0.0566797	-1.84664	-0.18304	-1.41607	0.00748432	0.0458435	-1.93525	-0.339521
2311	MPHOSPH6	3	3	-0.167989	0.59515	0.84344	-0.419407	0.27198	0.418189	-0.25529	-0.686135	-0.723294	0.0754438	-0.212341	-0.222696	-1.22937	-0.138904	0.306149	0.35238	-1.09887	-0.872626	-0.260856	0.291194	0.0725884	-2.21761	-1.09626
2312	TBC1D24	14	14	-0.0979131	0.756742	0.915276	0.564267	-0.294641	0.790846	0.0746979	0.676189	0.681713	-0.0722963	0.168922	-0.563769	0.581692	0.826393	-0.738031	-0.513181	1.1507	0.606233	1.01756	-1.38492	-0.390579	0.450748	0.603569
2314	HEXA	23	23	-1.64198	0.000365101	0.0354306	1.5121	2.01303	1.14541	1.04587	1.12761	1.73472	2.80574	1.16975	2.57461	3.41393	-0.322822	-0.758214	1.59809	-0.984969	0.795146	0.170194	-0.39885	1.70497	-0.333783	0.653236
2315	COQ7	6	6	-0.341287	0.443916	0.755101	1.54352	0.670448	0.651333	-1.88504	1.11102	2.20846	0.846325	0.500055	-1.56113	1.53229	0.289291	-0.97471	0.401282	0.142715	0.253121	0.993674	-0.415304	0.813233	0.0797868	0.621312
2316	MACF1	310	4	0.156567	0.622825	0.857983	-1.23952	-1.20023	-0.414117	0.286229	-0.72602	-0.864825	-1.08092	-0.547622	0.262141	-0.669254	-0.386636	0.0592074	-1.36921	0.626639	-1.47769	-0.299418	0.0778063	-1.18843	0.618664	-1.2894
2317	FUS	13	13	0.0734811	0.842799	0.949085	0.56239	-0.18235	-0.910945	1.56416	0.236383	-1.3213	-0.190214	-0.21792	0.452195	-0.80728	-0.362088	0.881761	-0.737988	-0.17104	0.5764	-0.725147	1.11644	-1.13616	-0.51837	0.996125
2321	TENT4B	3	3	-0.928018	0.0337389	0.247157	-0.468757	0.456583	1.24562	1.47868	0.287513	0.256517	-0.704757	2.08978	1.17008	-0.346691	-0.95095	-1.32561	0.381421	0.321661	-1.60571	-0.978313	-0.28577	-0.526684	1.639	-0.484661
2323	SPINT1	1	1	-1.24034	0.165998	0.500683	0.435069	-0.191032	0.819578	2.74154	-0.43994	-0.126473	-0.496384	0.275658	2.44457	-0.250983	-2.32971	-1.5584	4.55078	-2.81441	-0.0436047	-2.21849	-0.967258	2.93959	-4.38967	-0.360641
2325	DCTN5	5	5	-0.294244	0.492833	0.785602	1.06369	0.66993	-0.259532	0.141914	1.82839	2.10926	0.833776	-0.242281	-0.285519	1.806	0.547719	-1.50829	1.08101	0.080362	0.73521	1.07769	-1.10226	1.05467	1.21617	1.5409
2327	KIF22	4	4	0.321906	0.540931	0.811779	0.302691	0.414288	0.261971	1.12067	-0.204602	2.20248	1.46693	0.517798	0.566039	-0.873701	-0.652933	0.866896	0.119614	0.053963	1.90159	0.235156	1.31243	-0.664353	1.47079	4.35047
2328	ZNRF1	3	3	-0.157206	0.629166	0.860181	-0.090941	-0.955743	-0.600053	0.267082	-0.0804573	-1.96154	-0.666411	-1.8246	-1.53581	-0.456176	-0.582858	-0.886402	-0.896531	-0.845294	-1.2691	-0.310222	0.132604	-1.30656	-2.29831	-1.21405
2329	ZFYVE19	9	9	0.236091	0.488784	0.784578	-0.592798	-1.92929	-0.0556395	0.894066	-0.867856	0.198758	-1.64655	0.290201	0.707198	-0.263206	0.216805	-0.22851	-1.09881	0.129079	-0.199214	0.688426	-0.396519	-0.299559	0.400034	-0.115933
2330	BBS2	3	3	-0.403472	0.246755	0.591134	-0.479936	-0.29409	-0.512742	0.554225	0.323392	1.11402	-1.26864	-0.799427	-0.107213	1.83077	-1.06398	0.125314	-0.482643	-0.718283	-0.33911	-0.731145	-0.835195	0.059558	0.713958	-0.402835
2331	UBFD1	10	10	-0.229266	0.513027	0.795812	0.66811	0.428156	-1.31658	0.0138737	-0.758502	0.720593	0.291521	-0.86435	0.699862	-0.905392	-0.703629	-0.781638	0.184979	-0.975707	0.927481	-1.0487	-1.06543	0.268935	-0.823568	0.701915
2332	ABAT	18	18	-1.21068	0.00488162	0.112507	1.44924	-0.292119	-0.282921	0.753581	2.24984	1.41589	-0.394011	0.102144	0.516648	1.72419	-1.11699	-1.76448	0.494338	-0.147832	-0.266999	-0.958232	-1.56928	0.280839	0.323098	-0.13877
2333	NFATC3	5	5	0.6107	0.109885	0.417292	-0.542766	-0.53527	0.178085	-0.12633	-0.0482441	-1.29097	-1.354	-0.0649557	-0.903438	-1.35069	0.0408039	0.492335	-0.306998	0.832461	-0.396128	-1.12992	1.66057	-1.31021	1.17709	-0.991575
2334	FAM219B	4	4	-0.898779	0.0176946	0.186955	0.0645951	-1.23769	1.21571	1.52802	0.0775835	0.257061	-0.185232	-0.542348	0.89447	0.744877	-1.78542	-0.610928	0.246972	-0.937774	-0.806924	-0.79717	-0.694064	0.948627	-0.929487	-0.80459
2335	ZNF768	6	6	0.650449	0.0768518	0.357855	-0.509996	0.140525	-0.444601	-1.09653	-0.309514	-1.12688	-0.044608	-0.327995	-0.636483	-0.0516105	-0.0870136	-0.156683	-0.514042	-0.978461	1.91875	-0.575228	0.87196	0.353288	-0.607705	1.87192
2337	SMPD3	4	4	-2.00919	0.00445932	0.107966	0.153964	0.386695	-0.498081	1.32566	2.82682	1.12123	1.28446	0.787784	-1.85552	4.25549	-1.47971	-1.49088	-0.103579	0.420563	-2.33414	-1.90533	-1.50705	-1.53401	1.69995	-2.06923
2339	RAB11A	1	1	0.0792078	0.778386	0.924372	-0.733072	-1.61583	-0.390203	-0.115041	-0.399259	-0.400687	-1.57946	0.335998	-0.462754	-0.871305	-1.3492	-0.170226	-1.06341	-0.523356	-0.825462	-1.22465	-0.0788829	-0.447029	0.557922	-0.315236
2340	C16orf58	16	16	-0.0746921	0.814112	0.93688	0.810226	-0.541053	0.329731	1.05697	-0.353557	0.500426	-0.653472	0.522311	1.24587	-0.624703	0.33971	-0.258257	1.16683	0.365924	-0.374558	0.0713857	-0.618655	1.15882	0.417126	-0.722492
2342	CTU2	7	7	-0.150271	0.594414	0.84344	-0.750541	-0.571617	-0.542668	0.690052	1.37461	-0.866568	0.559909	-0.423344	0.157587	-0.0581675	-0.00857963	-0.231566	-0.447169	-0.134221	-1.11122	0.486264	0.0192476	0.128356	-0.455122	-0.179442
2343	PML	3	3	1.11265	0.0117773	0.157337	-2.57667	-2.18323	-0.737653	-1.52991	-1.23776	-0.936636	-0.640794	-0.756559	-0.656561	-0.190012	-0.290597	2.05239	-1.33655	-0.140514	-1.33015	-0.00792661	1.41227	-0.119642	0.190225	-0.748833
2344	HAPLN3	13	12	0.454958	0.425408	0.741805	-1.3139	-1.45126	-2.78744	1.67226	-1.54254	-1.48063	-1.97074	-1.81703	0.520803	-1.53638	0.518061	0.00960503	1.59477	-2.14639	-1.81112	-0.717814	-1.07123	0.643091	-2.06424	-2.11201
2346	PKM	5	0	0.397274	0.322961	0.660957	0.352315	0.269007	0.800057	1.0828	0.805939	1.33193	0.602498	-1.12064	1.58342	1.94397	-0.583709	1.06597	2.24621	0.544078	1.27332	0.780509	0.931037	2.73258	0.704014	1.93004
2348	CHD9	8	6	-0.275384	0.308734	0.647458	-0.616278	-0.689358	-0.397727	-0.0645349	-0.249376	-0.915061	0.0839878	-0.128556	-0.495103	-1.49547	-0.793288	-0.454457	-0.0866404	-0.775013	-0.684832	-1.52908	-1.67507	0.451027	-1.00522	-1.16873
2350	STX16-NPEPL1	9	9	-0.0235944	0.93594	0.983298	1.47981	0.862498	1.41581	0.452411	0.468741	1.20889	1.00411	0.90022	0.450391	0.782529	1.47149	-0.578555	0.758781	1.80113	1.10065	1.20346	-0.54124	1.28654	1.26439	1.02281
2351	NOL3	7	7	0.26538	0.304991	0.645524	0.0484373	-0.949062	0.843762	-0.230947	-0.251808	0.292589	-0.809596	0.504928	-0.398166	0.040776	0.10338	0.810662	0.707839	-0.293379	-0.740901	-0.0831515	0.271592	0.624621	0.454195	-0.110143
2352	GCA	12	12	0.210655	0.607725	0.851368	-0.127397	0.930082	-0.0362407	-0.727064	-1.05699	-0.0744437	1.63432	-1.28459	-1.67623	-1.12291	-0.997317	-0.346652	0.871586	-0.05279	0.66316	-0.839858	-1.37205	0.907898	-0.542525	0.273641
2353	SMPD4	10	6	0.609384	0.0463625	0.286255	-0.90995	-0.961417	-0.430753	-0.404196	-1.62661	-1.36555	-1.6442	-0.678868	-0.506596	-2.16282	0.71889	-0.359169	-0.940586	0.107986	-0.97874	0.152482	-0.379763	-1.23899	-0.484855	-1.19438
2354	ESYT2	28	4	0.225263	0.345495	0.679618	-0.829083	-1.74271	-0.428996	-0.95438	-0.554948	-0.572253	-1.6043	-0.170807	-0.720185	-0.366819	-1.05317	-0.166931	-0.46977	-0.523844	-1.17777	-0.874463	0.0752733	-0.656244	-0.0486538	-0.796271
2355	SORBS2	6	4	-0.485576	0.234093	0.579228	-0.0611001	-1.24551	0.392134	0.822651	0.0277924	0.236326	-0.968362	-0.0164135	1.09076	1.06977	-0.270763	-1.40455	-0.431577	1.20577	-1.25034	-0.830382	-0.839627	0.242862	1.43051	-1.35963
2356	DHX30	40	40	-0.188475	0.494976	0.785805	-0.926221	0.969727	-0.942472	-0.387134	-0.630983	-0.31838	1.10094	-0.677398	-0.179905	-0.500288	-0.188187	-0.353808	-1.31555	-0.555025	-0.554686	0.0639206	-0.156282	-0.784583	-0.299615	-0.233051
2357	KALRN	4	4	-0.588386	0.642744	0.866176	-1.26933	-0.25652	-1.88206	-0.935452	-0.846992	0.740833	0.00817735	12.2736	-1.53331	-0.101285	1.33081	-0.269141	-0.347424	-0.684503	-1.7483	0.488217	-0.285931	0.957127	0.849636	0.0232742
2358	COL5A1	1	1	-0.608722	0.409078	0.730626	-0.35298	3.34935	-2.52463	-1.10708	0.224649	0.017436	2.81386	-1.8466	0.248411	0.115245	-0.351568	-2.58346	2.4953	-2.66513	-1.09241	-0.0372366	-1.31385	1.50261	-0.701949	-0.401858
2360	NUP58	11	11	-0.107101	0.600337	0.847825	0.183519	0.315694	-0.496741	0.513913	-0.290578	-0.354547	0.0710421	-0.390763	-0.359634	-0.358492	0.219601	-0.812192	0.0285354	-0.575085	0.191864	0.110935	-0.515643	-0.556197	-0.469048	0.139639
2361	PRKAR1B	5	5	0.894404	0.0782092	0.360772	1.37024	-0.70693	1.67554	0.79183	0.352086	1.97953	-0.228772	1.68013	0.0889501	0.432925	1.26211	1.01265	0.817209	2.60733	3.68247	0.761534	-0.264994	0.526789	3.06472	2.90977
2362	TPM1	10	0	-1.53634	0.000949474	0.0550448	0.232695	0.0395351	-0.245386	2.42301	0.746792	-0.485582	-0.578527	-0.421032	2.69923	0.13175	-0.955524	-1.98213	-0.530603	-0.164314	-1.57121	-1.45884	-1.28123	-0.999229	-0.568036	-1.30977
2364	CROCC2	3	3	0.154757	0.823018	0.940527	-0.529225	-3.05152	-3.64942	-5.6332	0.305014	-1.98518	-0.539	-1.90603	-3.94944	0.0625285	-0.676196	-3.75855	-2.44527	-1.31634	-1.8907	0.00231883	-2.53335	-2.01561	-3.59397	-1.10023
2367	MAP2	4	4	-1.31187	0.0467273	0.287325	1.46349	3.91729	0.557515	5.66605	0.201223	0.645224	0.938811	1.08823	2.84159	0.354762	0.962579	2.47509	0.0749821	0.770031	-1.25608	-0.579583	0.624048	0.377918	1.30149	-0.195034
2368	PDIA3	1	1	-0.00493632	0.987568	0.996068	0.395402	0.542046	-0.502798	-0.0891269	0.579982	0.503098	0.777543	-1.01099	-0.444088	0.882186	0.312117	-0.324893	-0.00525659	-0.211151	1.05605	0.873422	-0.959076	-0.187181	-0.38867	1.41853
2369	USP46	2	2	0.00281421	0.994654	0.998741	-0.702844	1.44314	-1.26078	-0.900154	0.85706	0.238586	1.46874	-1.03366	-0.0634567	1.42163	1.20508	-0.100551	-0.131873	-1.18675	-0.0587499	1.58138	-0.254223	0.559134	-0.331028	0.213981
2373	CFAP298	7	7	0.466552	0.195009	0.537141	0.181012	0.27113	-0.480942	-0.00143312	0.44476	-0.822235	-0.768586	-0.408586	-0.376024	-0.43527	1.80567	0.0225421	-0.344752	0.174533	1.64678	0.108363	0.224185	-1.50473	-0.784517	0.921263
2374	CEP85	3	3	0.156078	0.63097	0.861153	-1.33939	0.263747	-1.47941	-0.627395	-1.28766	-0.243456	-0.262499	0.660109	-0.458973	0.221416	0.475008	0.552633	-0.27153	-1.26384	-1.13984	-1.0832	-0.397058	0.211431	0.329104	-0.405431
2376	ITIH4	2	2	-1.59664	0.0105081	0.149866	2.43842	0.914442	2.1463	3.80401	2.37645	2.80207	-0.354722	2.42686	0.586552	2.55917	0.294019	0.13527	0.712679	2.48305	1.78468	-1.16177	-1.65012	-1.55922	1.78217	0.912417
2379	FAM126A	1	1	-0.0417961	0.890386	0.966136	0.235168	-1.09323	-0.389598	-1.22735	0.570231	-0.199152	-1.15198	-0.556534	-0.995881	-1.22436	-0.618519	0.533214	0.0143034	-1.06631	-0.390185	-1.89371	-0.832904	-0.284003	-1.02796	-0.884566
2380	ALG3	3	3	0.862228	0.127565	0.442904	-2.53701	-0.997366	-1.24842	-0.642738	-3.41051	-3.81992	-1.66209	-2.35688	-1.45148	-4.4792	0.41594	0.0132129	-2.40113	-1.1929	-1.84105	-0.0817852	-0.818064	-3.23205	-1.92232	-2.92321
2381	ACTN4	2	2	-0.570907	0.147998	0.47547	-0.855727	0.341854	-1.06549	-1.12052	-0.484451	-1.55214	-0.162996	-0.318353	1.78401	1.0079	-0.85153	-1.25238	0.0792337	-1.26461	-1.11132	-0.084371	-1.61061	0.207719	-0.764215	-1.48291
2382	SH3YL1	4	4	-2.02145	0.00494533	0.112708	0.369942	1.36699	-1.93565	-0.352386	1.01565	0.308806	1.6173	-1.99605	-0.988579	1.27341	-3.44538	-4.87876	-0.252441	-2.05515	-0.401621	-2.74793	-3.32808	-0.431335	-2.29164	0.297273
2383	SON	1	1	0.434824	0.171865	0.507515	-0.806369	0.46183	-0.542604	-0.546209	-0.134457	-0.492687	-0.253161	-1.83306	-1.33158	-0.264291	0.992072	0.610516	-0.548269	-1.29118	0.533769	-0.0961933	-0.898372	-0.128446	-0.572178	0.00393809
2385	CASTOR1	2	2	-0.851423	0.0508361	0.300573	0.777094	0.264858	0.358414	-1.09402	1.2591	0.131553	-0.0181432	1.56379	1.45671	-0.846797	-0.90134	-1.87845	0.214855	-1.69564	-1.03251	0.19788	0.0803299	0.247191	1.17084	-1.0648
2387	APOO	4	4	0.0253003	0.93358	0.982322	0.773302	1.0949	0.653406	-0.578107	0.568101	0.252345	0.755697	0.120434	-0.85367	0.326418	1.62301	0.479977	0.311077	0.173798	0.802426	1.03765	-0.11016	-0.672795	-0.526203	0.24705
2388	CTDSP1	4	1	-0.103344	0.708883	0.899861	0.201646	-0.358519	0.393919	0.77017	1.24262	-0.243958	-0.0712347	0.152931	-0.407039	1.43815	-0.156173	0.701287	0.419275	0.872147	0.08815	-0.131753	-0.258045	0.75163	0.464436	-0.665703
2389	FKBP14	3	3	-0.102426	0.869327	0.958295	-0.682405	0.685451	-1.31628	-0.439851	-1.74945	0.820302	1.56332	1.43833	2.45956	0.31043	-1.42778	0.239134	2.28238	-0.60079	0.672478	-1.99775	2.56632	1.65132	-0.360452	-0.959717
2390	TSPAN15	3	3	-1.3644	0.0728685	0.350283	0.515691	0.190144	1.69572	0.964313	2.36071	-0.996328	2.61225	1.3685	-2.81688	5.22962	-1.09939	0.503218	0.107509	1.74037	0.567434	0.212122	-1.74961	-1.61241	0.0177089	-1.20719
2391	NAGK	1	1	-0.230422	0.740997	0.90935	2.21902	2.25962	-1.84824	-0.136333	2.51191	2.05399	2.32508	-0.529361	-0.485828	3.40908	1.81777	-1.74021	3.33048	-0.244043	1.1127	1.61985	-0.799457	2.28833	0.637275	1.45203
2394	EBNA1BP2	16	16	0.243789	0.53466	0.808237	-0.469858	1.04265	-0.672434	-0.436771	-0.81275	-1.90699	-0.0650503	-1.1986	-0.441201	-2.10676	0.193562	0.063176	-0.552519	-0.908065	0.0310714	-0.426263	1.08663	-1.42818	-1.92696	-0.76232
2396	MAP4K4	35	0	-0.0876601	0.692255	0.89184	-0.346917	-0.407022	0.0582685	-0.387643	0.138063	-0.440035	-0.561585	0.326784	-0.122378	0.458549	0.0796776	0.141158	-0.592973	0.624947	-0.608297	-0.316882	-0.205208	-1.05287	0.211851	-0.441919
2400	ATG2A	6	6	-0.369763	0.293692	0.636272	-0.178518	-1.29055	1.01016	0.817558	-0.183982	0.143149	-0.977133	-0.927259	0.788146	0.778838	-0.916411	-0.882039	0.065894	-0.0513507	-0.953201	-0.323574	-1.24267	-0.575036	1.05547	0.105699
2402		3	0	-0.0224721	0.970655	0.993238	-0.659213	-0.944902	1.66121	0.612478	-2.449	0.633559	0.754458	1.22833	1.11647	-0.65747	-1.86339	2.81713	1.31261	-0.586958	-0.150732	-0.385809	-0.570511	2.52167	-0.727761	-1.29504
2405	MAP4	1	1	-0.404403	0.306081	0.646331	-0.171746	-1.29203	0.160513	0.654022	1.97362	-0.81732	-1.21586	-0.655272	-0.734886	-0.339502	-1.22446	0.305456	-0.56587	0.0265041	-1.22471	-1.1678	-0.792592	0.620714	-0.637674	-1.82206
2406	CSDC2	3	3	-1.95109	0.00402932	0.105344	1.58774	0.750825	0.373405	2.0776	1.93624	1.97958	1.70041	-0.499401	5.01706	3.0004	0.0774679	-0.319894	1.15649	0.983365	0.937765	-1.93412	-2.69493	1.2417	-0.00320509	-1.03171
2407	MBNL1	1	1	0.322301	0.424207	0.741212	1.05065	-0.0938603	1.45765	-0.616472	0.833164	1.23757	-0.159484	1.40774	-0.795543	0.597738	0.453846	1.11588	-0.630079	1.71788	1.31961	0.451811	1.24605	-0.914464	1.99005	1.39159
2408	ZMYND8	29	0	0.0808545	0.788179	0.928346	-0.459749	0.221211	-0.391724	1.10446	-0.147428	-0.586102	-0.251136	-0.129161	0.0766482	-0.44522	0.814118	0.25976	-1.2066	-0.436963	0.437144	0.630599	0.318758	-1.49505	0.192788	0.285796
2409	BRAF	6	6	0.71941	0.0095975	0.146723	0.63051	0.138576	0.0144962	0.394341	0.0839867	0.833432	0.445062	0.105031	-0.128537	0.462302	2.13256	1.12501	0.769948	1.28351	0.454081	2.14285	0.0706935	0.719143	0.923041	0.552464
2410	SF1	2	2	0.109122	0.700114	0.896274	-0.672181	-1.30552	-0.559434	1.04455	-0.581487	-0.104904	-1.43622	-0.539081	0.426672	-0.690759	-0.762873	0.196714	-0.284816	0.272499	-0.652612	-0.726846	-0.774569	-0.292758	0.161148	-0.463033
2411	LRCH4	1	1	0.785647	0.198085	0.539712	1.02571	1.50304	0.823893	1.20322	2.57427	1.18385	1.65314	-1.93867	-1.16203	2.17588	0.805265	3.34247	2.15067	1.47192	4.05554	0.897311	-0.578239	1.21885	0.752518	2.78248
2414	FBXL17	4	4	-0.0864627	0.655356	0.871985	-0.164782	-0.541755	-0.178568	0.05451	0.439031	-0.488111	0.0133734	-0.654868	0.199574	0.079667	-0.307421	0.291668	-0.128463	-0.876423	-0.412595	0.0321332	-0.154278	-0.389896	0.161284	-0.322567
2415	GCOM1	10	4	0.151386	0.726764	0.904368	0.156244	-1.25254	0.533196	0.472288	0.838319	0.672	-0.96518	2.1722	-0.263489	1.39572	0.561543	-0.223972	-0.324198	1.28121	-0.546828	1.50744	-0.0595544	0.314112	2.44959	0.313276
2416	NCAM2	7	7	-0.805954	0.0534962	0.308936	0.176902	-0.360704	-0.612675	1.06744	1.45111	0.155949	-0.607468	0.93392	0.980555	1.48934	-1.03604	-0.655687	0.382239	0.476864	-1.07523	-1.26748	-0.786353	1.51793	0.479706	-1.42112
2417	SELENON	7	7	0.0978734	0.706311	0.898283	-0.614371	-0.664391	0.360476	0.367287	-0.848425	-0.275834	-0.538697	0.563039	0.0329996	-0.550853	-0.827525	0.368167	-0.427975	0.112406	-0.38982	-0.662242	0.285345	-0.544549	1.01105	-0.114893
2418	ACTN1	2	2	-0.476957	0.501276	0.789729	-0.852602	-0.218034	-3.75303	2.9389	0.608245	-0.499903	-1.00919	-2.4303	2.77206	0.283981	0.222243	-2.51764	0.233607	0.480763	-1.58959	-0.492173	-2.06047	-0.328188	0.569919	-1.44791
2419	TNRC18	8	8	-0.782616	0.0169855	0.183794	-0.704013	0.401303	-0.237672	-0.53423	-0.460222	-1.35387	0.253926	0.562077	1.13873	-0.713543	-1.252	-0.583533	-0.249852	-0.0783932	-0.658263	-1.25737	-0.848862	-1.16245	-1.42242	-1.96052
2420	TMEM189-UBE2V1	15	0	0.346764	0.465145	0.769306	0.0816238	-2.96798	1.3106	0.0359209	-0.386802	0.442738	0.0187035	0.0389594	0.117785	0.061062	-2.0567	0.889961	-0.0536131	-0.375968	1.53166	0.0713936	0.51366	1.34129	-0.651659	1.01023
2421	CRISP3	5	5	0.718671	0.204371	0.545315	1.54821	0.949058	-0.170719	-2.81819	1.22914	1.15959	0.252101	-0.379874	-2.17436	0.78026	-0.794825	0.531782	2.27546	1.6728	1.58131	-0.935387	-0.152551	1.39908	1.07388	0.910373
2422	hCG_1984214	4	4	0.106606	0.71165	0.901046	-0.0541162	-0.026742	-1.10176	0.0788611	-0.672277	0.677939	0.500159	0.695833	0.200773	0.280771	-1.11303	0.390212	0.356674	-0.401887	0.435695	-0.423963	-0.0602986	0.980065	0.627982	0.854051
2424	NSF	44	43	-0.41327	0.223193	0.567226	-0.537087	0.244543	-0.0620749	1.87521	0.113567	-0.7742	0.279074	-0.223042	2.20893	-0.14282	-0.00238654	0.350395	-0.491294	0.0254593	-0.33914	-0.0683153	0.540891	-0.486965	-0.388138	-0.2911
2427	SHBG	13	13	-2.82738	4.0681e-05	0.0145724	4.8607	2.46783	3.2758	1.05696	3.07167	5.35489	3.04425	3.51713	1.12747	3.57836	-1.75019	-0.56061	1.31109	1.43567	0.205707	-1.02185	-0.408447	1.30268	1.84515	0.722069
2428	ALOX15B	17	17	-0.266295	0.410938	0.731714	1.48497	0.0726848	0.772476	-0.00341414	-0.087984	1.13267	0.103344	0.0521394	-0.937332	-0.712946	-0.430011	0.288467	-0.669732	0.645918	0.84312	-0.535429	-0.16996	-1.17774	-0.109087	0.528107
2429	CTDNEP1	3	3	0.162435	0.809091	0.935394	-0.493078	-2.30319	0.516861	0.520682	-1.19545	1.40387	-0.167479	1.25872	0.683488	0.161323	-0.974163	-1.13724	-1.76125	4.25869	-2.22107	-0.166246	0.494914	0.818675	1.98352	0.714271
2430	DPH1	7	7	0.0672622	0.874151	0.96019	-0.26963	0.734164	-1.0483	1.21089	-0.1285	1.02919	2.43932	-0.70925	1.22047	0.372082	0.479959	-0.992793	0.647553	-0.0590987	1.31495	1.13362	-0.492866	0.970827	0.570528	1.95038
2432	BCL7C	3	3	0.186445	0.617308	0.856131	0.492474	-0.409047	0.0214777	0.729838	-0.288121	1.50615	-0.248793	0.870476	0.0599878	0.587662	-0.532912	-0.323594	1.45046	0.199652	0.405838	-0.612782	0.456665	0.442797	2.73736	0.963071
2436	PHKB	1	1	-0.0767692	0.890056	0.966038	-2.33991	-3.60657	-3.38978	-5.77108	-3.16553	-2.53481	-3.47544	-0.0404843	-4.31016	-3.14132	-3.14832	-3.84106	-4.80074	-2.12788	-3.49103	-2.29533	-3.05651	-5.19436	-1.95303	-2.63453
2438	MPDU1	4	4	-0.645107	0.4636	0.769102	-3.65962	-2.50311	1.63583	1.38178	-3.84213	-4.16893	-2.61875	1.7093	1.07377	-3.25186	-3.327	-0.9237	-3.4015	-0.194904	-3.69077	-3.04686	-0.493085	-1.11295	-0.738969	-3.76505
2439	CLUH	2	1	0.463134	0.469812	0.773462	1.38205	2.06042	-2.89098	-0.152573	0.626842	-0.865664	1.73772	-2.19229	1.54036	-1.16902	0.648528	0.643967	1.89257	-1.63726	1.11492	-0.0185702	1.13255	1.61432	-1.50894	0.826128
2440	EPN2	13	11	-0.209798	0.365338	0.693102	0.813713	0.0917343	0.566546	0.828569	0.819344	0.873181	0.140974	0.128905	-0.105894	0.476771	0.462922	0.273408	0.0353813	1.13403	0.124574	0.444323	-0.885393	0.155085	0.698709	0.0928251
2441	GEMIN4	11	11	-0.0181711	0.95494	0.988911	-1.19128	0.719565	0.1185	0.0138199	-0.388186	-0.58826	0.665713	0.671664	0.0938573	-0.935881	0.0296701	0.21631	-0.743557	-0.141257	-0.760467	0.462542	0.15429	-1.20824	1.36051	-0.37199
2444	CIC	41	16	0.0136592	0.946564	0.986105	0.100586	-0.278115	0.345126	0.232751	0.121894	0.524471	-0.324774	0.53207	0.266738	0.203947	-0.352505	0.572902	0.216987	0.336294	0.145225	-0.513682	0.27306	0.338584	1.00818	-0.163762
2445	CEP131	15	15	-0.200091	0.687684	0.890232	-1.44699	-0.959628	-1.1142	0.553757	-1.79422	-2.58929	-1.77345	-1.71352	1.16487	-2.89873	-0.937922	0.110622	-1.54605	-0.704375	-1.77797	-1.94019	-0.456853	-1.75561	-2.06518	-3.49876
2446	DVL2	11	9	-0.660956	0.10341	0.406732	-0.132245	0.892993	-0.222801	2.24427	-0.252644	-0.214194	0.935616	1.02208	2.77308	-0.562849	-0.35308	-0.180275	0.212635	0.57791	0.0219755	-0.477777	0.98533	0.262175	-0.579708	-0.595442
2447	NEURL4	5	1	-0.25229	0.611776	0.853397	-1.33431	0.833813	-1.24062	0.34352	-1.12063	0.817569	-1.26563	1.56262	0.884685	-0.661619	-0.458715	-1.58711	-0.818837	-2.15675	-0.739261	1.50842	-0.670231	-0.673067	1.3251	0.566963
[truncated: 7,173 more rows]
