# Supplementary material for: Comprehensive micro-scaled proteome and phosphoproteome characterization of archived retrospective cancer repositories
Source: Nat Commun. 2021 Jun 11;12:3576. doi: 10.1038/s41467-021-23855-w (PMC8196151; doi:10.1038/s41467-021-23855-w)
Supplement: Supplementary file 7 — Supplementary Data 4 [file 41467_2021_23855_MOESM7_ESM.xlsx]

## Sheet: Sheet1
Unique identifier	Gene	pSite	Score for localization	Phospho(STY)Probabilities	logFC SCC/ADC	P.Value	5% FDR adj.P.Val	ADC15_rep1_IS	ADC02_rep1_IS	ADC01_rep1_IS	ADC07_rep1_IS	ADC12_rep1_IS	ADC15_rep2_IS	ADC02_rep2_IS	ADC01_rep2_IS	ADC07_rep2_IS	ADC12_rep2_IS	SCC07_rep1_IS	SCC10_rep1_IS	SCC14_rep1_IS	SCC08_rep1_IS	SCC04_rep1_IS	SCC07_rep2_IS	SCC10_rep2_IS	SCC14_rep2_IS	SCC08_rep2_IS	SCC04_rep2_IS
UID2	CLN3	O95090;S12-p	98.175	RRFS(0.995)DS(0.005)EGEETVPEPR	-0.170848	0.495747	0.673807	-0.36429	-0.627317	0.922652	-0.91966	-0.394961	-0.186782	-0.513622	0.598651	-0.627875	-0.882062	-0.356795	-0.346296	0.00237931	-0.107383	-1.00587	-0.754635	-0.775467	0.146129	-0.457854	-1.04795
UID3	CLN3	O95090;S14-p	131.18	RRFS(0.028)DS(0.972)EGEETVPEPR	-0.361893	0.258862	0.461316	0.759091	0.382874	0.710261	0.569889	0.679401	-0.378864	-0.294163	0.658334	-1.02602	-0.544442	-0.698599	0.0716009	1.14193	0.823125	-0.328025	-1.23409	-0.450429	0.0348421	-0.674191	-0.788732
UID9	HDGFRP3	H3BPM9;S109-p	119.25	SS(0.003)S(0.996)EGGDAGNDTR	-0.0854886	0.896933	0.944441	2.82571	1.52848	-0.0258668	-0.0889432	3.81788	0.890696	0.744541	-0.115191	-2.54061	2.70673	-0.808833	1.73851	1.14111	2.3775	1.71507	-0.730036	2.33001	0.00235961	-0.01386	1.13671
UID10	HDGFRP3	H3BPM9;S91-p	112.13	S(1)PGDEDDK	-0.273961	0.654145	0.791848	2.58804	1.61638	-0.195393	-0.838615	2.91691	2.84941	1.63362	-0.501771	-1.9058	3.41733	0.0340076	-0.118316	1.83925	1.27468	1.23759	0.4237	0.17197	2.10819	0.548822	1.32061
UID17	HDLBP	A0A024R4E5;S1252-p	78.441	APDMSSS(0.002)EEFPS(0.998)FGAQVAPK	0.256443	0.171669	0.367518	-0.381626	-0.947331	-0.297801	-1.00043	-0.713525	-0.315676	-0.996558	-0.979737	-0.318737	-0.930119	0.0197142	-0.423945	-0.293111	-0.178224	-0.533925	0.0210475	-0.982971	-0.798378	-0.513955	-0.633369
UID18	HDLBP	A0A024R4E5;S74-p	111.65	AS(0.964)VIT(0.036)QVFHVPLEER	0.220708	0.478127	0.660379	0.912886	-0.64614	-0.762194	-1.27043	0.493453	0.249993	0.653644	-0.895259	0.021051	0.55741	0.475851	0.238113	-0.280163	0.637102	0.0056294	-1.0506	0.868953	0.810986	-0.181381	-0.00299869
UID21	HDLBP	A0A024R4E5;S904-p	73.841	DFS(1)VQIK	-0.707844	0.363508	0.560954	-3.23541	-3.21134	-0.699872	2.66438	-2.90169	-1.41451	-1.1932	0.0444543	1.95381	-0.105585	-0.61015	-2.89083	-3.34388	-4.65835	-0.977918	-0.0948362	-0.582252	-1.13643	-1.12406	0.241299
UID22	HDLBP	A0A024R4E5;S667-p	79.23	LHNS(1)LIGTK	-0.761829	0.121212	0.304526	-2.05848	-1.75212	0.965134	0.945858	-1.52568	-2.08117	-2.27482	0.830186	1.69824	-0.704019	-1.37579	-1.46624	-1.72818	-1.03227	-1.47333	-1.05215	-1.12424	-1.21105	-1.46311	-1.64879
UID23	HDLBP	A0A024R4E5;S31-p	184.32	VAT(0.001)LNS(0.999)EEESDPPTYK	0.222424	0.128748	0.315452	-0.274797	-0.201762	-0.0663339	-0.129211	0.281347	-0.406017	-0.020436	-0.219633	0.0659556	0.0390921	0.110461	0.296784	0.12745	0.289316	0.0185688	0.0214741	0.243737	0.0833821	0.24586	-0.144591
UID24	HDLBP	A0A024R4E5;S756-p	105.52	VRDS(0.978)T(0.022)GAR	-1.97118	0.00640959	0.0735975	-2.16926	-1.08298	-0.966271	1.86753	-0.181197	-2.96854	-1.22374	1.99659	2.68262	0.165684	-2.63589	-3.25655	-2.77728	-3.91608	-1.54836	-0.826452	-1.33243	-1.94416	-3.03623	-0.317934
UID25	RPS9	A0A024R4M0;S23-p	96.113	S(1)RLDQELK	-0.428388	0.136263	0.324502	0.966229	1.17096	-0.26754	-0.168472	1.19215	1.49777	1.65257	1.13505	0.366156	1.24953	-0.400102	0.263101	1.26149	0.138422	0.0725237	0.0784449	0.859668	1.1089	0.380092	0.747969
UID26	EHD1	A0A024R571;S298-p	90.919	DIQS(1)LPR	0.226105	0.637095	0.780224	1.41137	0.424843	0.250393	-2.09107	2.2983	0.667902	0.213525	0.537894	-1.48572	1.90602	1.65472	0.344694	0.154498	1.7711	-0.0212476	1.49802	0.391733	0.0391247	0.907531	-0.345668
UID27	EHD1	A0A024R571;S369-p	149.52	EHQISPGDFPS(1)LRK	0.138431	0.696783	0.820219	0.792316	0.525794	0.741799	-1.15344	1.85584	0.698336	0.598378	0.738823	-1.09323	2.12884	0.753922	0.489477	0.149132	1.20847	0.605142	0.930512	0.916935	0.102842	1.35507	0.706268
UID28	SLCO2B1	A0A024R5I4;S34-p	64.761	AS(0.999)PDPQDVRPS(0.001)VFHNIK	-0.234973	0.616743	0.76587	1.5403	1.40781	0.811456	-0.637215	2.88783	1.04698	0.375653	-0.676522	-1.44092	2.57644	0.496536	0.620026	0.893926	1.04168	1.66701	-0.0539479	0.112383	-0.397899	0.365998	0.796379
UID29	SLCO2B1	A0A024R5I4;S320-p	194.49	VLAVTDS(1)PAR	-0.259885	0.51395	0.68877	-0.244422	-0.214893	1.94868	-1.11006	0.933757	-0.0698722	-0.138886	1.67735	-1.32996	1.0242	-0.998877	0.153191	-0.22758	0.872859	0.0945572	-0.839547	0.163103	-0.404436	0.929839	0.133934
UID31	SERPINA1	P01009;S307-p	79.986	S(0.956)AS(0.044)LHLPK	-1.05595	0.112591	0.293501	3.73175	3.37625	3.50642	-1.42347	4.96614	2.14419	2.36709	2.48043	0.430818	3.97781	0.419941	0.223823	2.69735	1.52006	3.05307	0.0742759	2.5612	1.54715	1.01344	1.88767
UID32	SERPINA1	P01009;S309-p	42.336	S(0.147)AS(0.853)LHLPK	-0.902133	0.0912914	0.260239	1.84691	0.885291	2.23506	-0.661226	2.96768	2.16003	1.84353	3.97274	0.170835	3.75745	0.17706	1.24333	-0.0253275	1.39683	1.1416	0.394306	2.29901	-0.0307057	1.64044	1.92042
UID34	SERPINA1	P01009;S38-p	195.77	T(0.005)DT(0.028)S(0.967)HHDQDHPTFNK	-2.11001	0.00363671	0.057144	1.65562	0.538228	3.76235	-0.832406	2.62867	1.82386	0.86363	4.57473	2.83576	3.24871	-1.2089	-1.50197	-0.274864	2.23115	0.135638	-1.24391	-0.403537	-0.856848	2.70122	0.421092
UID37	PSMA2	A0A024RA52;S9-p	165.34	GYS(0.331)FS(0.669)LTTFSPSGK	0.798038	0.101677	0.276867	1.48231	1.95889	0.301524	-0.597483	1.751	2.38201	2.31826	0.295689	-0.142767	1.74371	0.681287	2.27168	2.32144	0.403571	2.94302	1.29459	3.20817	2.84192	0.564468	2.94337
UID39	TCEB3	A0A024RAC6;S125-p	114.2	S(0.007)YS(0.993)PDHR	-1.47899	0.0109194	0.0929002	1.9672	2.15721	1.99692	-1.06538	1.75252	1.03351	0.0887298	1.53334	0.0388028	0.95222	2.04418	-3.114	-0.410842	-1.8414	1.06851	-0.803129	-0.494673	-0.669984	-0.203712	0.0901643
UID40	BAT3	A0A024RCR6;S1075-p	138.65	PLT(0.01)S(0.989)PES(0.001)LSR	0.0103722	0.949328	0.974796	0.0488368	0.275782	0.708954	-0.0204805	0.179758	0.054227	0.29703	0.441388	0.622996	-0.0533282	-0.268641	0.376055	0.606486	0.294859	0.41807	0.193596	0.0719087	0.331521	0.142832	0.492199
UID41	BAT3	A0A024RCR6;S104-p	204.96	APPQTHLPSGASS(0.002)GT(0.222)GS(0.66)AS(0.068)AT(0.046)HGGGS(0.002)PPGTR	-0.69645	0.0271447	0.140519	0.699067	1.82407	0.639756	-0.0349271	0.536995	-0.626741	0.967157	0.00159437	0.877477	-0.240188	-0.53616	-0.602936	1.04767	-0.332838	0.449399	-0.334618	-0.12715	-0.439817	-0.444822	-0.998957
UID44	BAT3	A0A024RCR6;S958-p	152.23	VGDPPQPLPEEPMEVQGAERAS(1)PEPQR	0.162395	0.514134	0.688812	-0.288458	0.421961	0.438099	-0.302741	-0.0305898	-0.57601	0.390418	0.664841	0.00827454	-0.0618322	-0.465672	0.431954	-0.254112	0.447119	0.349867	-0.528375	1.3698	-0.334905	0.597474	0.674763
UID45	BAT3	A0A024RCR6;S967-p	190.24	ENAS(1)PAPGTTAEEAMSR	-0.460488	0.0183362	0.11723	0.507482	0.73248	0.732909	0.546773	0.209439	0.434582	0.156304	0.615119	0.371867	-0.0864279	-0.426319	0.0878902	0.578249	-0.0805609	0.177506	-0.781517	0.197577	0.113774	-0.148311	-0.102641
UID47	BAT3	A0A024RCR6;S1111-p	153.75	LQEDPNYS(1)PQR	-0.02344	0.914108	0.953572	-0.117454	0.693071	0.0385093	0.298795	-0.205159	0.317533	0.723863	0.491943	0.264141	0.294213	-0.589745	0.698498	-0.108515	-0.151688	0.891626	-0.25963	0.793831	0.167882	0.350906	0.77189
UID48	LOC113230	A0A044PY82;S233-p	97.734	S(1)PPQPLGELKR	-0.261423	0.725224	0.839649	1.4563	-0.598719	-0.536023	-2.76285	4.06147	1.42678	-0.673639	-0.299315	-2.91489	4.08827	0.901498	-0.273148	-0.283021	0.176463	0.170438	0.698372	-0.295784	-0.551785	0.0477988	0.0423216
UID49	LOC113230	A0A044PY82;S350-p	85.636	KVS(1)ENGLEQEER	-0.26114	0.565208	0.728159	0.567792	-0.910078	-0.445258	-2.11775	0.57352	0.127809	-1.93363	-1.58798	-2.81526	-0.194314	-1.33102	-0.767121	-0.216622	0.245717	-1.64167	-1.96705	-1.44392	-1.54341	-0.199644	-2.48181
UID51	VGLL4	A0A075B6E4;S276-p	102.97	GQPAS(0.291)PS(0.704)AHMVS(0.004)HSHSPSVVS	-0.469994	0.177713	0.373844	0.412837	1.16427	0.314882	-0.244694	0.38673	0.583735	1.65928	1.33897	0.836845	-0.670542	-0.900107	-0.840625	1.46411	-0.0398142	0.245563	-0.345927	0.370364	1.39774	-0.350238	0.0813139
UID53	VGLL4	A0A075B6E4;S52-p	76.073	TGPPPIS(0.992)PS(0.008)K	-0.44549	0.166253	0.361385	0.0661883	-0.903938	-0.441326	1.31597	-0.875909	-0.492962	-0.896378	0.0883972	1.33165	-0.683612	0.275237	-1.047	-0.774276	-0.882802	-0.117597	-0.133351	-1.19029	-0.674056	-0.995924	-0.406754
UID54	NOSIP	M0R1K2;S107-p	114.5	AAS(1)QDHVR	-1.84946	0.0346029	0.159129	-0.957441	-1.49424	2.37556	1.26241	-1.44108	-1.01666	-1.739	2.4414	0.785023	-1.89465	0.569626	-2.17279	-3.27885	-3.34841	0.40417	0.662682	-2.03462	-5.49915	-4.58207	-0.893852
UID57	DMD	E7EQR9;S761-p	140.95	S(1)PAQILISLESEERGELER	0.210135	0.532603	0.704015	1.06337	0.0703573	-0.0832333	1.21592	-0.269009	1.04316	0.575763	-0.34393	2.16288	-0.0598047	1.18588	0.535922	0.280129	-0.0714563	0.203135	1.62891	1.11617	-0.0668481	1.75072	0.914239
UID59	FILIP1	A0A075B6G6;S880-p	154.09	AMS(0.993)PVT(0.007)ITTFSR	0.441532	0.294263	0.494562	-0.206011	-1.15102	-0.6847	1.81818	-0.679336	-1.41516	-1.20687	-0.438204	1.60735	-1.15035	0.869507	0.354288	-1.05964	0.0732359	-0.0953058	1.1938	0.228581	-0.797383	0.457077	-0.314956
UID62	CSRP2BP	A0A075B6H4;S415-p	95.651	QEVES(1)EEEKPDR	-0.2148	0.569068	0.730641	0.434644	1.22289	0.270267	-0.042047	1.37091	-0.422887	0.94376	-0.604124	-0.442558	1.00461	0.756108	-1.67467	1.02909	1.47851	0.0630189	0.51724	-1.08666	0.0972317	0.554088	-0.146487
UID66	FNBP1L	A0A075B6Q2;S347-p	199.01	ES(1)PEGSYTDDANQEVR	-0.70929	0.0136012	0.102048	1.02798	1.52808	-0.0710321	-0.164015	1.00234	0.926823	1.6068	-0.198194	0.227236	1.23029	0.134163	-0.60816	0.329482	-0.325639	-0.105145	-0.130494	0.717529	0.24991	-0.388576	0.150336
UID67	FNBP1L	A0A075B6Q2;S334-p	136.34	RHS(0.843)S(0.157)DINHLVTQGR	-0.810602	0.0116094	0.0952172	1.58209	0.393853	1.38314	0.343613	0.716977	1.81037	0.332842	0.529813	1.51717	1.15192	-0.752932	-0.0194659	0.797898	1.42913	0.15113	-0.855576	-0.373303	0.764661	0.251902	0.262334
UID68	FNBP1L	A0A075B6Q2;S335-p	67.449	RHS(0.424)S(0.576)DINHLVTQGR	-0.876141	0.01348	0.101606	1.58209	0.393853	1.38314	0.343613	0.716977	1.92996	0.34003	0.219179	0.725698	1.82898	-0.752932	-0.0194659	0.797898	1.42913	0.15113	-0.922739	-0.701729	0.836603	-0.475038	0.359256
UID69	FNBP1L	A0A075B6Q2;S141-p	199.12	T(0.036)IS(0.961)DGT(0.003)ISASK	-0.301619	0.475837	0.658347	-0.915527	-1.29435	-1.28141	0.760875	-0.780578	-0.392588	-1.04798	-0.209619	1.01861	-0.616037	1.02027	-1.65845	-1.55357	-1.87825	-0.490374	1.11674	-1.61851	-0.817738	-1.52676	-0.368152
UID70	BCORL1	A0A075B6Q3;S633-p	171.08	RGS(0.992)S(0.006)T(0.002)ERPQLGSQVDLGR	-0.202804	0.533135	0.704483	-0.993813	-1.30622	-0.35722	0.165302	-1.11491	-0.546162	-0.404711	0.015236	1.2942	-0.295255	0.65019	-1.64521	-1.24526	-1.1446	-0.183965	-0.444231	-0.900766	-0.00633426	-0.533613	-0.117803
UID73	BCORL1	A0A075B6Q3;S1076-p	131.35	SASSEEASES(0.907)PT(0.093)AR	-0.393055	0.52242	0.695216	-1.86233	1.27292	-0.175037	0.367993	-2.88182	-0.276246	0.818508	-0.461506	0.55048	-0.479534	-1.90499	-0.26151	-2.09681	-2.32078	1.38628	-1.32757	0.476057	-0.638708	-2.43868	2.0696
UID77	EPPK1	P58107;S4620-p	80.746	AEAEAEAGS(1)PRPDPR	0.689226	0.403589	0.595836	0.179781	-1.47817	-1.82175	4.34788	1.79526	-1.17766	-0.724198	-0.656354	4.11245	2.67915	2.60213	-0.352535	3.07266	1.71032	1.89964	2.1504	-0.616207	2.80467	-0.739754	1.61732
UID78	EPPK1	P58107;S2483-p	63.662	AEAEAGS(1)PRPDPR	-0.97221	0.0637572	0.217056	-0.186254	0.135126	0.436764	0.897659	-0.557304	-0.32069	0.698854	1.45978	1.39224	-0.0106237	-0.0444751	-3.39135	-0.448925	-1.77674	0.99654	0.0813712	-1.54872	0.728879	-1.70536	1.33222
UID79	EPPK1	P58107;S2693-p	122.59	QVS(0.921)AS(0.069)ELHT(0.01)SGILGPETLR	0.571289	0.0589133	0.208426	0.613076	0.740376	-0.56121	-1.12782	0.786872	-0.0453138	0.887884	-0.55466	0.112346	0.982237	0.886666	0.239714	0.981255	0.276095	1.21364	1.2032	0.779264	1.42033	-0.149889	0.696416
UID87	USP36	A0A075B784;S614-p	135.38	GS(0.002)S(0.002)S(0.014)S(0.107)S(0.875)PEHSASSDSTK	0.380298	0.636666	0.779898	-0.575042	3.245	0.775222	-1.19892	0.136932	-1.6633	4.02732	1.03831	0.421434	0.382027	0.857464	0.495958	0.43561	0.0874769	0.15185	2.24302	5.83631	-2.00862	1.23943	1.05347
UID89	USP36	A0A075B784;S871-p	85.622	QPGS(1)PMYR	-0.496947	0.232315	0.434734	-2.4746	-0.949454	-0.106369	0.995622	-1.34464	-1.71431	-1.05264	0.859118	0.697614	-1.02725	-0.671432	-1.90382	-0.69026	-1.20552	-1.46337	-0.772311	-1.33797	-0.976748	-0.0356705	-2.02927
UID91	KIAA1468	A0A075B785;S182-p	294.52	AGS(0.052)IS(0.897)T(0.052)LDSLDFAR	0.629676	0.283935	0.484234	0.174937	-2.06386	-2.8192	-0.0860585	-0.703215	-0.416879	-1.4031	-1.78764	-0.0615073	-0.840024	1.66361	-1.46107	-1.34223	-2.05107	1.44515	1.52105	-0.8361	-1.75057	-2.22524	1.32669
UID96	KIAA1468	A0A075B785;S51-p	120.33	LGAGS(0.004)GLDPGS(0.996)AGS(0.001)LSPQDPVALGSSAR	0.510524	0.00542729	0.0683166	0.196148	0.286916	0.152828	-0.0436806	0.261869	0.501221	-0.104183	-0.290164	-0.211473	0.131296	0.0792601	0.958349	0.819572	0.590505	0.638008	0.661005	0.388328	0.677571	0.223785	0.949631
UID97	KIAA1468	A0A075B785;S56-p	137.36	LGAGSGLDPGSAGS(0.007)LS(0.993)PQDPVALGSSAR	0.4434	0.0456844	0.183096	-0.049946	0.0150556	-0.165356	0.285882	0.215699	0.398723	0.550043	-0.60489	0.425979	0.870993	0.0708234	0.376022	0.784267	0.267976	1.26862	0.389664	0.466683	0.625088	0.83373	1.2933
UID99	KIAA1468	A0A075B785;S141-p	182.03	QS(0.643)GT(0.357)PPGMGAPGVPGAAGVGGAGGREPSTASGGGQLNR	0.154318	0.566409	0.728763	0.350993	0.353039	0.722346	0.185247	0.984225	0.291539	0.620469	0.718002	-0.259633	0.700682	-0.381977	0.571508	0.958893	0.283906	0.411805	-0.0370058	0.887416	0.443564	2.32388	0.748101
UID100	KIAA1468	A0A075B785;S243-p	217.35	S(0.866)S(0.134)PEIQEPIKPLEK	0.737795	0.136732	0.324974	-1.36676	-0.119676	0.141619	0.0171139	1.15958	0.316592	0.935541	0.00628307	-0.153998	3.02845	-0.0827578	2.04453	0.0611517	0.117739	2.54018	1.18254	1.8704	0.99765	-0.0357508	2.64703
UID101	KIAA1468	A0A075B785;S244-p	135.09	S(0.162)S(0.838)PEIQEPIKPLEK	0.726433	0.0714041	0.229334	-0.443159	0.575165	0.31774	0.179542	2.20141	-0.34897	0.370657	-0.00331906	-0.0566392	1.86154	0.562202	1.64378	0.682217	0.994892	2.36009	0.489746	2.14682	0.613089	0.0129471	2.41251
UID102	KIAA1468	A0A075B785;S193-p	100.4	Y(0.001)S(0.999)DDGNRETDEK	-0.6394	0.0768701	0.239151	1.46889	-0.00178815	0.34657	0.88219	1.19004	-0.119636	-0.559239	0.856523	0.0571018	0.42966	1.10353	-1.26977	-0.270411	0.921106	0.57383	0.380212	-1.29682	-0.505486	-1.18069	-0.299182
UID103	GAS2L2	A0A075B7B7;S754-p	56.258	RVPS(1)IYK	2.00924	0.11074	0.29079	-1.10184	-6.31515	-5.76697	-8.27034	1.62427	-0.997288	-5.34162	-4.86801	-7.44416	1.48961	0.535701	-1.16872	-4.96294	-0.918657	-1.67578	0.175031	-1.00541	-5.24486	-1.32047	-1.313
UID109	BLOC1S1	H0YHA4;S13-p	67.11	RGPGVPS(1)PQPDVTMLSR	0.455929	0.0441602	0.17986	-0.343525	0.00322128	-0.709572	0.293192	-0.0360523	0.217041	0.688571	0.0814525	-0.399451	0.468089	-0.216761	0.68406	0.32527	0.51329	0.0962993	-0.021525	0.835146	1.10424	0.852922	0.649319
UID110	LILRB1	A0A0G2JMX5;S563-p	162.11	REMAS(0.003)PPS(0.997)PLSGEFLDTK	0.398589	0.0206606	0.124388	-0.530719	-1.00808	-0.420277	-0.399708	-0.367119	-0.746837	-1.00995	-0.459135	-0.420396	-1.21581	-0.354593	0.0625498	-0.260126	-0.397358	-0.251057	-0.332997	-0.117127	-0.226572	-0.53234	-0.182513
UID111	LILRB1	A8MVE2;S478-p	107.01	HWT(0.003)S(0.996)T(0.001)QR	-0.926801	0.0808856	0.245637	-2.73521	-2.95282	-0.571758	-1.79034	-3.74861	-3.70833	-3.07489	-0.297792	-1.56072	-4.41494	-3.81295	-3.1577	-1.83127	-4.09606	-3.6648	-3.86225	-4.78731	-1.75648	-3.31137	-3.84322
UID112	LILRB1	A8MVE2;S505-p	179.95	S(0.5)S(0.5)PAADAQEENLYAAVK	0.171608	0.547067	0.714928	-0.0825326	0.273017	0.829256	0.527242	-0.334147	-0.89728	-0.266421	1.42831	-0.686005	-1.06285	0.306992	0.903851	-0.0624949	0.072701	-0.0394961	0.205457	-0.166006	-0.212957	-0.0752852	0.511903
UID113	LILRB1	A8MVE2;S506-p	179.95	S(0.5)S(0.5)PAADAQEENLYAAVK	0.171608	0.547067	0.714928	-0.0825326	0.273017	0.829256	0.527242	-0.334147	-0.89728	-0.266421	1.42831	-0.686005	-1.06285	0.306992	0.903851	-0.0624949	0.072701	-0.0394961	0.205457	-0.166006	-0.212957	-0.0752852	0.511903
UID117	PDE4D	A0A087WSZ7;S217-p	75.316	QHEVEIPS(0.993)PT(0.007)QK	-0.490024	0.120758	0.303812	-0.017375	1.30996	0.589081	-1.1026	-1.05093	0.171188	0.774676	0.61987	0.210812	-0.0323588	-0.64739	-0.0637324	-0.175901	-1.23242	-1.02075	-0.917053	0.256071	0.303743	0.258778	-0.189265
UID119	CECR2	B7WPH3;S1128-p	105.31	LDESMERPES(1)PK	0.987543	0.0506932	0.192946	-0.609277	-0.383219	-1.98224	-0.175655	-1.3012	-1.17234	-0.876871	-2.07731	-0.603721	-1.70498	2.13154	-1.17251	0.59471	-0.676615	-0.533516	2.33345	-1.9286	0.200235	-1.43846	-0.521624
UID121	TP53	A0A087WXZ1;S156-p	114.21	ALPNNTS(0.001)S(0.037)S(0.962)PQPK	0.0770201	0.913073	0.953115	4.74555	0.484121	-0.131071	-0.117877	0.220081	4.74727	0.416115	0.0199565	-0.436404	-0.0325946	1.56218	2.35151	0.928283	0.535132	-0.652284	2.05918	3.16022	1.23065	-0.115781	-0.373748
UID127	GRIPAP1	A0A087WT45;S610-p	131.31	SGLEELVLSEMNS(0.966)PS(0.034)R	0.465064	0.0707496	0.228144	1.47208	0.0579434	0.153782	0.765548	0.297045	0.550132	0.66754	-0.779657	0.783451	0.55286	0.70202	0.744745	1.01314	0.930365	0.227634	0.874702	0.637879	1.45798	0.817885	1.76501
UID129	GRIPAP1	A0A087WT45;S647-p	267.83	SLSS(0.016)S(0.983)PQAQPPRPAELSDEEVAELFQR	-0.0148871	0.962948	0.981947	-0.33021	-0.489576	0.688431	1.23267	0.376946	-0.0634678	-0.117177	0.120804	0.559549	0.625309	1.806	0.47932	-0.991755	-0.421426	0.176658	1.4861	0.290697	-0.205538	-0.289553	0.123909
UID132	MAGI1	A0A087WT53;S1025-p	80.782	S(1)ADNTLER	-1.26406	0.00122364	0.0359896	0.35161	-0.330874	-0.574058	1.21389	-0.708242	-0.838153	-0.391832	-0.308414	0.680085	-1.25334	-0.227209	-2.33908	-0.614043	-1.84413	-1.40995	-0.780755	-2.06841	-0.986892	-2.41124	-2.11827
UID135	ACOT1	G3V4F2;S176-p	72.879	AS(1)LLAGK	1.17423	0.0535554	0.198114	-1.31248	-1.19316	-0.416286	-0.822285	-0.900819	-1.74351	-1.04716	-0.921886	-2.01785	-0.117954	0.634442	0.79966	2.37979	-1.66938	-0.277648	0.778613	-0.0832496	2.83061	-3.46744	-0.676497
UID136	EIF2B4	A0A087WW69;S115-p	153.32	AS(0.988)PSTAGET(0.002)PS(0.009)GVK	-0.590393	0.240228	0.443508	-0.563854	1.8121	0.104972	1.45993	-1.28415	-0.446562	1.04991	0.506668	1.95888	-0.990468	-0.847558	-1.12916	0.538045	-1.11886	1.57396	-1.90199	-0.37948	0.399786	-0.63423	1.20298
UID138	COL1A2	A0A087WTA8;S424-p	87.895	GAS(1)GPAGVR	-2.38814	0.00388227	0.058903	1.45812	2.91345	-1.16325	-0.923016	2.18898	1.48513	2.95507	0.215793	0.464652	2.42865	-1.62114	-6.27418	0.4557	-1.32275	-0.820047	-1.22789	-1.65091	0.915233	-0.266757	-0.0450898
UID142	UCHL3	A0A087WTB8;S94-p	279.62	FLEESVSMS(1)PEER	0.443437	0.0355663	0.161963	-0.17036	0.600091	0.130535	-0.0606948	0.396847	0.261964	0.878094	0.384622	-0.157349	0.551438	0.0132696	0.840841	0.962485	0.434789	0.735748	0.164052	1.03604	1.32194	0.821586	0.918809
UID145	PTPDC1	A0A087WTF0;S446-p	131.36	RLS(0.999)YS(0.001)DSDLK	-0.32475	0.307987	0.506932	-0.523596	-0.953506	-1.48246	0.623554	-0.869647	-0.800551	-1.12074	-0.800174	1.33672	-1.37581	-0.384076	-0.449846	-0.695475	-1.06106	-1.015	-0.496107	-0.975452	-1.24483	-1.61931	-1.27255
UID146	CUL3	A0A087WTG3;S311-p	78.655	FLPS(1)PVVIK	-0.332036	0.571194	0.732127	1.52956	3.49803	-1.84858	-0.412895	1.3799	0.746309	3.23371	-1.26033	-0.76229	0.771131	1.12909	0.42308	1.16119	-0.491043	-0.273784	0.724592	0.757932	1.0465	-0.721806	-0.201565
UID148	KIZ	A0A087WX12;S400-p	275.42	IASEASFSSSEGS(1)PLSR	0.809199	0.0902541	0.258773	-0.361067	-0.143954	-1.31054	-2.02812	-0.44886	-0.654511	-0.0165183	-0.157561	-0.792787	-0.248843	-0.888026	-0.477629	3.18081	-0.446923	0.256454	-1.15962	-0.0592229	1.93123	-0.808596	0.400757
UID149	KIZ	A0A087WX12;S112-p	116.35	RAS(0.907)PPVS(0.093)PIPVSEYCESENK	0.610816	0.0193387	0.120368	-0.975066	0.136953	-0.904637	-0.484405	-0.0652582	-0.743225	-0.123309	-1.39436	-1.27991	0.663424	-0.187005	0.688128	0.228776	0.232967	0.149252	0.163015	0.0668694	-0.0133478	-0.17254	-0.217748
UID152	BCL2L13	A0A087WTL4;S402-p	183.23	EESLVEELS(1)PASEK	0.405544	0.090862	0.259686	0.837095	-0.345127	0.52589	0.556823	0.187568	0.348268	-0.257604	0.402039	0.455812	-0.00709005	-0.169198	0.486516	1.37996	0.685716	1.24651	-0.0316763	0.158022	1.19569	0.863455	0.944119
UID153	BCL2L13	A0A087WTL4;S420-p	82.029	LS(1)PAGEMK	0.590936	0.199926	0.399101	0.174103	-0.388592	0.342184	-0.824709	0.373568	0.29391	-0.749197	0.213613	-0.64863	0.128135	-0.551204	0.110944	2.89307	-0.292111	0.570206	-0.771538	-0.105284	3.0437	-0.667346	0.593307
UID156	BCL2L13	A0A087WTL4;S346-p	256.35	S(0.5)S(0.5)PATSLFVELDEEEVK	1.23675	0.00271415	0.0496256	-0.415947	-1.75949	-1.6175	-0.688441	-1.10836	-0.57657	-0.899268	-1.92084	-0.807233	0.302644	1.56809	-0.561734	1.5363	-0.963167	-0.232198	1.19091	-0.67585	1.08401	-0.102543	0.0326463
UID157	BCL2L13	A0A087WTL4;S347-p	256.35	S(0.5)S(0.5)PATSLFVELDEEEVK	1.23675	0.00271415	0.0496256	-0.415947	-1.75949	-1.6175	-0.688441	-1.10836	-0.57657	-0.899268	-1.92084	-0.807233	0.302644	1.56809	-0.561734	1.5363	-0.963167	-0.232198	1.19091	-0.67585	1.08401	-0.102543	0.0326463
UID158	KHSRP	A0A087WTP3;S480-p	138.28	LFIIRGS(1)PQQIDHAK	0.177017	0.622156	0.769628	-0.230942	1.49214	0.299791	-0.533334	0.419685	-1.1637	-0.00926573	-0.17685	-0.436191	-0.297168	0.340684	0.0818011	-0.455406	-0.61976	1.16263	-0.839093	1.90255	-0.737649	-0.299353	0.597932
UID160	KHSRP	A0A087WTP3;S193-p	226.04	SVS(0.994)LT(0.006)GAPESVQK	0.183493	0.442142	0.628732	-0.704896	-0.621059	-0.251856	-0.130139	-0.465307	-0.447792	-0.011873	-0.0653622	-0.334752	-0.485257	0.446323	-0.0409402	-1.40539	-0.498434	0.315796	0.388576	0.111101	-0.932833	-0.522011	0.454449
UID162	KHSRP	A0A087WTP3;S181-p	212.14	VQIS(1)PDSGGLPER	0.580663	0.0727181	0.231835	-0.934335	0.486861	-0.0853392	-0.125653	-0.250642	-1.02031	0.335393	0.454976	-0.269118	-0.508597	0.182638	1.2156	-0.794056	0.192513	1.30856	-0.0432802	1.32154	-0.844325	0.37805	0.972621
UID165	WDR37	E7EQ49;S24-p	52.49	SHS(0.02)LS(0.98)IRR	-1.69876	0.00357088	0.0566295	-0.810779	-1.24077	2.12832	3.0006	0.85071	0.622928	-1.08833	-0.127756	1.38366	-0.788041	-0.75209	-3.25332	-0.877543	-2.042	-1.64915	-0.22035	-1.61959	-0.26685	-1.7121	-0.664097
UID166	WDR37	E7EQ49;S30-p	53.567	T(0.019)NS(0.938)S(0.043)EQER	-1.02432	0.0693052	0.226209	-1.11469	-2.33397	-0.252408	-2.031	-1.43593	-1.57845	-2.33625	0.351471	-2.62567	-1.72527	-2.22591	-2.24399	-4.23842	-2.0964	-1.13683	-3.15044	-0.789559	-5.83674	-1.92933	-1.67776
UID168	DDB2	A0A087WTQ7;S24-p	93.153	S(0.5)RS(0.5)PLELEPEAKK	0.620656	0.113509	0.29481	-2.86988	-1.57641	0.613343	-0.996505	-1.33317	-0.0881228	-0.642435	-0.271933	-0.406492	-0.0488861	-1.28344	1.04823	-0.536075	-1.0325	-0.57228	0.0298495	0.436128	0.507196	0.0610106	-0.0720644
UID169	DDB2	A0A087WTQ7;S26-p	51.286	S(1)PLELEPEAKK	0.964501	0.000609534	0.0272543	-0.298673	0.00179236	-0.456491	-1.42284	0.081698	-0.0093907	-0.180918	-0.117549	-1.05285	-0.221353	0.358268	1.41686	0.685157	0.266192	0.327708	0.149089	1.63151	0.450844	0.399976	0.282833
UID171	GPX2	H0YJK8;S87-p	70.816	LIIWS(1)PVR	-0.589966	0.536038	0.706757	-0.894368	3.83116	-1.38135	-0.501756	4.87434	0.486581	3.05435	-2.19476	-0.637047	4.30454	-1.50107	3.66436	-1.26638	-0.51584	0.379693	-0.090827	3.62333	0.67488	-0.215066	0.28897
UID173	PABPC1	A0A087WTT1;S71-p	98.407	S(1)GVGNIFIK	0.883094	0.00144925	0.0376146	0.557406	0.493686	-0.216639	-0.634164	0.106068	0.415489	0.876516	0.0184004	-0.70048	-0.273205	0.434084	1.0576	1.05615	0.929947	1.64751	0.380034	1.21301	0.93455	0.220331	1.6008
UID174	TMEM230	Q5JWB9;S24-p	186.56	LS(0.01)S(0.852)T(0.138)DDGYIDLQFK	0.39038	0.295391	0.495413	-0.384943	-0.501603	-1.62586	-0.416195	-1.54295	-0.37836	-0.611981	-1.19008	-0.176148	-0.711317	1.76226	-0.817172	-0.89685	-1.79876	-0.671593	1.19146	-0.468031	-0.797765	-0.892794	-0.246397
UID175	LRRC41	A0A087X0S7;S254-p	158.45	APS(1)RDEGSLLLGSR	-0.0922647	0.742792	0.851201	0.135547	-0.426975	0.340636	0.501179	2.24127	0.23116	-0.175829	-0.0927552	0.444171	-0.285249	0.981146	0.452246	-0.0987089	-0.0255484	0.230882	0.757901	-0.13866	0.100767	-0.170436	-0.0990765
UID176	LRRC41	A0A087X0S7;S335-p	191.35	S(0.978)PS(0.022)APAATSSASSSTSSYK	-0.798866	0.00544168	0.0683166	1.67863	0.319471	1.14324	0.937847	1.19073	0.922863	0.48087	1.26377	2.1437	0.585998	0.235767	-0.0431073	1.00082	0.631608	0.94058	-0.494625	-0.316389	0.753213	-0.320799	0.291378
UID177	LRRC41	A0A087X0S7;S337-p	102.66	RS(0.188)PS(0.811)APAAT(0.001)SSASSSTSSYK	-0.835372	0.00988745	0.088091	1.67863	0.319471	1.14324	0.937847	1.19073	0.677371	1.0169	1.58617	2.61849	-0.157968	0.235767	-0.0431073	1.00082	0.631608	0.94058	-0.614477	0.323771	0.417633	-0.00154003	-0.233908
UID178	LRRC41	A0A087X0S7;S304-p	183.36	S(0.971)T(0.029)QESLTAGGTDLK	0.0626286	0.854894	0.920275	-0.890419	-1.07461	-0.292707	1.49223	-1.21498	0.362852	-0.440163	-1.0966	-0.162858	-0.404127	0.0687806	-0.369437	-0.987042	-1.14851	-0.42242	1.3321	-0.743136	-0.377375	-0.587928	0.139873
UID182	PYCR2	A0A087WTV6;S229-p	136.51	LESPTVSTLT(0.004)PS(0.842)S(0.153)PGK	-0.120318	0.769825	0.867308	0.684241	2.00081	0.166869	-0.345486	-0.522195	1.15998	3.31227	0.179664	0.180707	0.422308	-0.476939	0.581076	1.20674	0.163411	0.199882	0.360899	1.11099	1.67853	0.205012	1.00639
UID184	UHRF1	A0A087WVR3;S300-p	48.053	IERPGEGS(1)PMVDNPMR	-0.100525	0.775824	0.871519	-0.348623	1.43946	-0.315127	1.15321	-0.169279	-0.174905	1.58058	0.285024	-0.204463	-0.259972	-1.02059	0.345506	0.122357	0.323931	1.56845	-0.670686	0.147689	0.531905	-0.555684	1.18779
UID189	CASP8AP2	A0A087WTW5;S1537-p	74.611	S(1)NDHFIVK	0.655116	0.271659	0.473655	-3.23252	-2.05133	-0.965826	1.26882	-3.10184	-1.65208	-2.75369	-1.14202	1.14459	-3.24826	-0.440748	0.0948485	-2.03088	-1.77026	-0.0599984	-0.467943	-0.061864	-2.60204	-1.57642	-0.267676
UID190	POLR1D	A0A087WTY1;S76-p	133.23	GSASYS(1)PPR	-0.667226	0.112971	0.294118	0.683604	1.38179	0.270153	0.120782	0.497725	0.0910176	1.04928	0.657848	0.667731	0.398973	0.561456	-2.39425	1.196	-0.594148	0.902544	0.448301	-1.76368	1.14785	-0.866034	0.508594
UID194	CMIP	A0A087WU05;S162-p	121.64	DNS(0.974)PS(0.026)LK	-0.456443	0.284916	0.485482	-0.142132	1.58121	0.327791	-0.703323	1.79051	-0.752529	1.39855	0.684336	-0.863845	1.11622	1.0982	0.0115087	0.0750479	-0.143213	-0.530404	1.3357	1.01408	-0.726518	-1.22539	-1.03665
UID196	ELF4	A0A087WU18;S151-p	173.21	AGDT(0.102)S(0.897)DQEGHSLEEK	-0.301929	0.339082	0.537773	0.279795	0.557833	1.68119	-0.36574	0.718629	-0.414424	-0.0175987	1.49675	-0.216762	0.0639101	-0.0959998	0.327682	0.0724822	1.26652	-0.462315	-0.255516	0.443892	-0.410363	0.748813	-0.870906
UID197	ELF4	A0A087WU18;S640-p	163.79	S(0.861)PT(0.139)PAPFSPFNPTSLIK	0.611393	0.273751	0.475626	-0.779755	-1.59946	0.207253	0.348483	-2.57539	0.531268	-0.501832	0.209641	0.59746	0.113788	2.33823	-1.43824	-1.24829	-1.66616	1.0136	2.20232	-0.160937	0.304954	-0.352725	1.67263
UID198	ELF4	A0A087WU18;S188-p	107.82	S(0.018)T(0.004)S(0.972)PVT(0.006)DPSIPIRK	0.636202	0.0177286	0.114811	-0.129156	0.400538	-0.00724473	-0.573721	0.793552	-0.155719	0.113057	0.113159	-0.865553	0.385561	0.320177	1.24265	0.126383	0.780194	1.06173	0.105847	1.45489	-0.249082	0.551283	1.04241
UID199	GPErik	K9JIK7;S52-p	79.829	S(0.002)PS(0.002)DVKPLPS(0.987)PDT(0.009)DVPLSSVEIENPETSDQ	0.396352	0.114088	0.295397	1.06918	0.560127	1.03239	0.359716	0.64807	1.05493	0.176699	1.42083	-0.690793	0.513345	0.799812	0.803677	0.893784	1.36895	1.22626	0.504728	1.17605	0.596321	1.80074	0.937712
UID210	NHS	A0A087WU78;S127-p	61.641	NPIHNIPS(0.5)T(0.5)LDK	0.270768	0.3168	0.514602	-0.492535	-0.663492	-0.964536	-0.309639	-0.0389963	-1.07387	-0.312497	-0.654541	0.754104	-0.122262	0.957665	-0.0297466	-0.56782	-0.449161	-0.584083	0.980572	-0.558061	-0.428275	0.00844036	-0.500106
UID214	CTNNBL1	A0A087WUB9;S550-p	93.623	S(1)PEFRENEQK	0.296272	0.266081	0.467857	-0.198571	1.1805	0.422775	-0.445115	0.588083	-0.977892	0.647315	0.678926	0.0835617	-0.00117548	0.218175	0.77149	0.134784	0.458929	0.780039	0.0339006	1.51714	-0.0496142	0.416809	0.65947
UID216	LENG8	A0A0G2JNN3;S203-p	61.435	EPVAES(1)PKK	-0.390494	0.167249	0.362463	-0.48282	-0.147482	-0.0921221	0.230548	-1.22742	-0.572717	-0.109303	0.605547	0.64222	-1.24369	0.197684	-1.41579	-0.755608	-0.360778	-1.09071	0.0181725	-1.13189	-0.289623	-0.696892	-0.776739
UID218	LIME1	A0A087WUJ1;S53-p	127.37	LQGSATAAEAS(1)LLRR	0.383637	0.300888	0.500771	0.0431759	-0.520032	-0.430159	-0.166405	0.240516	-1.30266	-2.17541	-1.192	-1.64905	-1.28517	0.420307	0.351369	0.00109619	0.313897	0.370899	-0.591759	-1.24762	-1.47887	-1.80935	-0.930784
UID219	LIME1	A0A087WUJ1;S171-p	58.978	S(1)PQEPQQGK	-0.0704122	0.786473	0.878873	0.434142	1.3453	0.693907	0.962754	1.34911	-0.146726	1.02557	0.691723	0.396256	1.29393	-0.130854	1.39072	0.46514	1.09032	0.699587	0.0551935	1.62739	0.0851869	1.1729	0.88625
UID221	HNRNPDL	A0A087WUK2;S241-p	173.68	VFVGGLS(0.993)PDT(0.006)S(0.001)EEQIK	0.414729	0.0639333	0.21723	-0.242177	0.402093	-0.436022	-0.131878	0.163753	0.304005	0.674491	-0.487025	-0.0774888	0.596921	0.377116	0.456796	-0.416199	0.271595	0.712541	0.813511	0.756549	0.150922	0.663855	1.12728
UID222	NR2C1	A0A087WUK4;S215-p	124.51	DLRS(1)PLTATPTFVTDSESTR	0.265845	0.10188	0.27699	-0.124377	0.00755162	-0.0459235	0.539948	0.131298	0.222357	-0.266937	0.101138	0.636816	0.00509989	0.197178	0.367777	0.352181	0.244479	0.773723	0.42622	0.280901	0.266777	0.365481	0.590705
UID223	SYNJ2BP-COX16	A0A087X1F5;S21-p	208.33	GPS(1)GLGFNIVGGTDQQYVSNDSGIYVSR	0.601098	0.0127025	0.0992569	0.156166	0.286297	0.293287	-0.158592	0.587949	0.703	0.602924	-0.159262	-0.50558	1.08865	0.0422118	1.02941	0.993691	0.442762	1.17908	0.510863	1.14134	1.31895	1.0313	1.2162
UID226	ZNF446	A0A0A0MR84;S137-p	209.05	TEEPLGS(0.999)PHPS(0.001)GTVESPGEGPQDTR	-0.258981	0.337354	0.535624	0.245744	0.457051	-0.579067	-1.03156	0.838858	-0.746546	0.419056	0.700355	0.397603	0.894813	-0.496948	0.446941	0.375543	-0.0698071	-0.279172	0.243791	-0.273642	0.265991	-0.565031	-0.641171
UID227	ZNF446	A0A0A0MR84;S141-p	158.73	TEEPLGSPHPS(0.998)GT(0.002)VESPGEGPQDTR	-0.0553313	0.850138	0.91717	-0.0958074	1.55369	0.190752	-0.0570518	1.02271	0.0157171	1.06438	-0.0777903	-0.571845	0.882462	-0.403896	0.947115	1.13753	0.343826	-0.0028263	-0.544852	0.90903	0.685233	0.391405	-0.088661
UID229	VCX3B	A0A0A0MT50;S27-p	151.08	S(0.002)SS(0.005)QPS(0.981)PS(0.011)DPK	1.234	0.316183	0.514066	0.504203	2.43139	0.673944	-1.23268	-1.49103	0.576811	1.25976	0.276711	0.276654	0.462735	-0.787456	-0.598891	10.3806	1.05045	-0.50162	-1.24588	-0.173683	7.33983	0.734007	-0.118869
UID231	GPX1	A0A2R8Y6B6;S107-p	64.191	LIT(0.026)WS(0.974)PVCR	0.356599	0.373677	0.570524	-0.303431	-0.806388	-2.5729	-1.18768	0.706345	0.852837	0.442696	-1.00105	-0.859461	1.22964	-0.0471076	0.25506	-0.651514	-0.944774	-0.267924	-0.0747045	0.271584	0.191466	0.495548	0.838953
UID232	MYC	H0YBT0;S173-p	54.471	KDS(0.601)GS(0.399)PNPAR	-0.258045	0.436728	0.624836	0.700945	0.55425	1.09739	0.341017	0.628675	-0.039004	0.450214	0.0790367	-0.0302528	-0.615731	0.0664504	1.68602	-1.09562	0.944588	0.293941	-1.05546	0.950511	-0.433339	-0.562358	-0.208646
UID233	MYC	H0YBT0;S175-p	76.943	DS(0.022)GS(0.978)PNPAR	-0.0161757	0.959669	0.980248	0.446398	0.639213	0.433522	-0.0709178	0.0591607	-0.416463	-0.39269	-0.167289	-0.35696	-0.0495367	-0.501973	1.44564	-0.884026	1.28004	0.171218	-0.547596	1.0111	-1.05192	-0.639572	-0.320236
UID234	MYC	H0YBT0;S76-p	124.98	KFELLPTPPLS(0.99)PS(0.01)R	0.642093	0.0141008	0.103842	-0.093665	0.0710332	-0.643395	-0.367465	-0.192204	1.14233	0.914028	0.0215404	-0.209925	-0.0386381	0.454913	0.565386	0.164312	0.859469	0.0637213	1.14456	0.983448	0.715689	1.52979	0.543287
UID235	MYC	H0YBT0;S361-p	160.91	S(0.868)S(0.131)DT(0.001)EENVK	0.265342	0.561541	0.725174	0.758712	0.738617	-1.29941	-2.23341	-1.46129	0.794848	1.2887	-0.478456	-0.594739	0.464074	-0.23436	0.460366	-1.13779	0.465758	-1.25147	-0.181004	1.11951	-0.332626	1.59374	0.128941
UID237	EIF5B	A0A087WUT6;S588-p	57.499	EMS(0.823)S(0.17)DS(0.006)EY(0.001)DSDDDRTK	-0.906198	0.0659893	0.2207	0.0179811	2.50166	2.98035	0.731248	0.101947	1.07585	2.01695	2.65277	1.09397	0.49188	-1.32193	0.970234	1.48693	0.362413	0.795929	-1.6177	1.51072	0.951701	1.20324	0.261091
UID240	EIF5B	A0A087WUT6;S595-p	207.43	EMSSDSEYDS(1)DDDRTK	-0.747199	0.0901546	0.258609	0.109115	2.87408	0.842626	-0.355644	0.935388	0.189961	2.37403	0.913121	0.0717835	1.10932	-1.15177	0.934412	-0.320242	-0.02252	0.950394	-1.12756	1.43731	-0.159926	-0.112027	1.16371
UID241	EIF5B	A0A087WUT6;S1168-p	82.543	IEPIPGES(1)PK	0.893666	0.00937912	0.086405	-1.33888	0.626007	-1.21185	-0.829184	-0.962957	-0.0173133	1.09328	-0.844709	-1.43304	-0.505773	0.656772	0.410552	-0.077113	-0.6349	0.337738	1.22278	0.211905	0.115312	0.587195	0.681988
UID245	EIF5B	A0A087WUT6;S164-p	115.69	WDGS(1)EEDEDNSK	-0.16182	0.545512	0.713806	-0.859115	0.412941	0.0790099	0.216212	-0.457917	-0.586857	0.836531	0.372741	0.133288	-0.42348	0.12411	-0.129511	0.532965	-0.607632	-0.649077	0.654244	-0.614567	0.49059	-0.789771	-0.906194
UID246	EIF5B	A0A087WUT6;S214-p	157.28	NKPGPNIES(1)GNEDDDASFK	0.730498	0.0577992	0.20611	-1.85298	-0.531704	-1.97532	-1.81006	-0.817009	-2.05517	-0.798319	-1.93609	-1.57311	-1.15691	1.1755	-0.580305	-1.26116	-1.15217	-1.37332	1.05979	-0.58035	-1.47035	-1.39438	-1.62495
UID247	CBY1	B0QY53;S20-p	184.8	S(0.001)AS(0.986)LS(0.013)NLHSLDR	-0.246497	0.31551	0.513367	0.992181	0.391229	0.790268	-0.41139	0.694887	0.952765	0.598734	0.425164	0.854786	0.877002	0.591001	0.378393	0.437356	-0.596951	1.06821	0.668275	0.213541	0.500021	-0.589869	1.03068
UID250	IKBKG	A0A087X0G7;S379-p	99.069	S(1)PPEEPPDFCCPK	0.409024	0.391057	0.586137	-0.341814	0.870679	-1.32263	-1.40007	1.57813	0.0248551	1.38485	-1.07998	-1.58498	2.04868	0.784293	0.349144	0.428144	-0.199259	1.04819	1.2227	-0.503731	0.559312	-0.763493	1.34266
UID254	SPTBN1	A0A087WUZ3;S2343-p	186.69	AQTLPTSVVTITSES(0.036)S(0.964)PGKR	-0.0505457	0.824658	0.902089	0.28549	0.173978	1.44327	0.208295	0.0236272	0.349392	0.29757	0.590879	-0.0963956	0.0931006	0.999754	0.486314	-0.193622	-0.525536	0.020529	0.993483	0.35379	0.233194	0.0119063	0.483936
UID255	SPTBN1	A0A087WUZ3;S817-p	214.37	DVAEEIANYRPTLDTLHEQASALPQEHAES(1)PDVR	0.184766	0.388468	0.583812	0.40536	0.919977	0.866707	0.0372518	0.377169	0.981485	1.06583	0.345773	0.235931	1.22161	0.240606	1.23491	0.70636	1.19566	0.728942	0.0797474	1.40946	0.881019	0.845532	0.982529
UID258	SPTBN1	A0A087WUZ3;S2167-p	206.32	ES(0.001)S(0.999)PIPSPTSDRK	-0.352422	0.420038	0.609771	0.422558	0.897131	0.694518	-0.710585	2.28639	0.138433	0.584544	0.632273	-0.38521	2.00133	-0.465382	-0.0445853	0.933751	2.13883	-0.794994	-0.612796	0.190111	0.741813	1.75868	-0.808271
UID259	SPTBN1	A0A087WUZ3;S2171-p	190.37	ES(0.125)S(0.875)PIPS(0.999)PT(0.001)SDR	-0.536381	0.0579339	0.206385	-0.0862753	0.529018	0.790427	-0.33659	0.930273	-0.812968	0.173258	0.941578	-0.0785476	0.436599	-0.376667	-0.271948	-0.133929	0.610867	-0.877185	-0.712736	-0.0153172	-0.524775	0.570405	-1.14575
UID262	SPTBN1	A0A087WUZ3;S2140-p	377.56	GEQVSQNGLPAEQGS(1)PR	-0.463998	0.267442	0.469063	-0.553736	-0.03576	0.819969	0.85204	-0.085902	-0.212308	-0.948418	1.21278	0.850876	0.0177782	-1.80488	0.226907	0.150618	1.1773	-0.838289	-1.96781	0.488781	-0.107703	1.14397	-1.19155
UID263	SPTBN1	A0A087WUZ3;S825-p	75.683	GRLS(1)GIEER	-0.473195	0.275991	0.477898	-0.420017	-0.448248	-0.0329657	-0.978018	1.59592	-1.39628	-0.110919	0.722067	-0.634443	1.41213	-0.726449	-0.0628304	-1.28952	0.647642	-1.75078	-0.769166	0.0674383	-0.64857	1.23076	-1.72124
UID265	SPTBN1	A0A087WUZ3;S2318-p	140.27	HEVS(0.001)AS(0.968)T(0.03)QS(0.001)TPASSR	-0.566964	0.24193	0.445201	0.492771	-1.33579	2.35466	0.147455	0.0479678	1.40727	-0.626254	2.0295	0.312637	0.579772	0.176949	-0.327339	-1.8196	1.29204	-1.15004	1.41099	0.143406	-0.564404	1.12746	-0.54911
UID266	SPTBN1	A0A087WUZ3;S2321-p	173.03	HEVSAS(0.001)T(0.005)QS(0.979)T(0.014)PASSR	-1.07221	0.0881319	0.25622	1.11057	0.187155	-0.351065	-3.77775	0.0941102	2.19094	0.592842	2.00097	0.994943	1.06209	0.227417	-1.97084	-0.673689	-1.58442	-1.01558	1.86297	-1.69768	-1.01227	-0.55917	-0.194022
UID267	SPTBN1	A0A087WUZ3;S938-p	86.114	LNT(0.031)RWS(0.969)QFR	0.728563	0.380854	0.577111	-4.32098	-1.52456	1.04164	-0.425799	-1.53308	-3.57324	-2.41779	1.15594	-0.68833	-1.46511	-1.29868	1.77965	-3.51886	1.35766	-1.41741	-1.37582	1.74389	-4.11597	1.05913	-0.679269
UID270	SPTBN1	A0A087WUZ3;S2163-p	89.917	T(0.064)S(0.064)S(0.871)KES(0.001)SPIPSPTSDR	0.148409	0.83217	0.906644	-1.55357	-0.575184	2.06576	-1.42833	0.237077	-0.240393	-0.0296934	1.4049	-0.505522	1.15881	-2.38426	1.22423	-0.948652	3.23047	-1.55203	-1.61967	1.48972	0.0976252	3.23566	-0.755139
UID271	SPTBN1	A0A087WUZ3;S2360-p	57.96	RFS(1)LFGK	-0.532914	0.507886	0.683825	4.20829	-0.404874	-0.55956	-1.37466	1.13304	3.77319	-0.363719	0.828899	-1.77406	1.42918	3.29122	-0.58132	-1.51816	-0.164156	-1.58568	3.02449	0.135129	-0.463294	0.851737	-1.42339
UID272	SPTBN1	A0A087WUZ3;S2104-p	107.65	RRPPS(1)PEPSTK	-0.71593	0.0593935	0.208555	0.459301	0.493014	1.29687	0.00484354	2.27611	0.57195	0.236859	1.60398	-0.0772037	2.28098	-0.136296	0.724208	-0.331713	1.33381	-0.323307	-0.477451	0.656173	-0.365447	1.36323	-0.455792
UID276	SPTBN1	A0A087WUZ3;S1559-p	165.3	SQNIVTDS(0.001)S(0.033)S(0.964)LS(0.001)AEAIR	0.495609	0.0386552	0.16868	0.463025	0.470312	-0.0404702	-0.591868	0.663237	-0.298025	0.525511	-0.317716	-0.751707	0.743148	0.105177	0.901553	0.901304	0.88443	0.360682	0.222423	1.07359	0.50988	0.600504	0.261994
UID277	SPTBN1	A0A087WUZ3;S2186-p	143.93	TALPAQS(0.998)AAT(0.002)LPAR	0.535138	0.17994	0.376209	-0.608218	0.926911	-0.0530921	-1.25512	0.509619	0.113056	0.117029	1.02167	-1.46094	1.042	0.996295	-0.0174352	-0.01302	0.0995504	-0.00996887	0.909173	0.971202	-0.285634	2.66727	0.386868
UID279	SUCO	A0A087WV04;S510-p	77.14	RT(0.321)S(0.679)FPLMR	0.0794136	0.802586	0.888898	1.39695	-0.846937	-1.24942	-1.39692	-0.455432	-0.830542	-0.396774	-0.648891	-0.256832	-0.134465	0.0137429	-0.825348	-1.92166	-0.565475	-0.462762	-0.336864	0.112114	-0.141458	0.0385495	0.0640303
UID282	SUCO	A0A087WV04;S518-p	80.916	S(0.996)LQLT(0.004)GK	0.244731	0.573326	0.734006	-1.76437	-0.701016	-2.21787	0.297767	-2.01196	-2.63359	-0.127171	-1.30226	1.00496	-1.54655	-0.190164	-0.45901	-1.82478	-1.77292	-0.790379	-0.2254	0.0439439	-1.72381	-1.46549	-0.146763
UID283	RPL10	F8W7C6;S151-p	63.76	YIPS(1)RGPLDK	0.571561	0.273854	0.475748	-1.83294	1.53146	0.486808	-0.714469	0.395527	-2.18593	1.21205	-0.485046	-0.963523	0.167488	0.387534	0.76855	1.72886	-0.8118	0.544004	0.406305	0.750864	1.35788	-2.41936	0.614202
UID285	SMAP2	A0A087WV97;S214-p	79.193	DLDLLAS(0.014)VPS(0.967)PS(0.016)S(0.002)SGSR	0.365243	0.072508	0.231508	-0.412392	-0.275303	-0.3168	-0.029332	-0.550274	0.584995	0.414299	-0.392758	-0.23831	-0.346453	0.0337764	0.46747	0.02072	-0.256367	0.894409	0.221348	-0.0159019	0.0182841	0.0444054	0.661958
UID287	SMAP2	A0A087WV97;S235-p	151.28	VVGSMPTAGS(0.004)AGS(0.996)VPENLNLFPEPGSK	0.765585	0.000583402	0.0266937	-0.391037	-0.371603	-0.543605	-0.37825	0.133506	-0.38312	-0.4974	-1.02943	-0.969991	0.0297735	0.48576	0.302228	-0.124262	0.207091	0.838479	0.450766	-0.00637951	-0.0628756	0.337184	0.826698
UID288	TEX2	A0A087WVA8;S222-p	106.2	S(0.001)LS(0.969)T(0.03)DTSR	-0.853821	0.0499173	0.19167	1.74171	-0.385795	-1.23692	-0.406164	-0.571243	1.631	-0.504425	-0.0354855	-0.583794	-0.250711	0.413279	-2.01091	-1.25895	-0.569419	-2.29542	0.0588422	-1.05302	0.0204191	-0.643986	-1.80088
UID291	TEX2	A0A087WVA8;S794-p	197.47	S(1)PLQSAESSPTAGK	-0.176371	0.597276	0.75252	-0.139374	0.399599	0.481202	-0.0986046	0.000420113	-0.106473	0.224867	1.54626	0.535642	0.0860232	-0.618359	0.368524	-0.14277	1.48301	-0.682169	-1.27388	1.08405	0.250417	1.18727	-0.490245
UID293	TEX2	A0A087WVA8;S802-p	99.711	SPLQSAES(0.02)S(0.979)PT(0.002)AGK	-0.379949	0.447019	0.632876	-0.814508	0.672518	1.20011	0.310886	-0.205557	-0.205702	1.24456	2.01448	0.547006	0.342128	-1.72845	0.566896	-0.097489	1.66021	-0.810108	-1.55914	1.43942	-0.403365	2.53779	-0.299329
UID295	TEX2	A0A087WVA8;S266-p	221.54	TAPS(0.082)S(0.918)PLTSPSDTR	-1.05384	0.0182117	0.116607	0.223449	-1.04738	0.015983	0.982903	-1.13152	-0.654387	-1.62938	0.120489	1.54564	-1.90773	-1.05558	-0.931554	-1.4823	-0.302557	-1.2289	-0.874806	-2.10059	-2.92896	-1.13198	-1.98309
UID298	TEX2	A0A087WVA8;S162-p	225.79	TSS(0.001)S(0.016)S(0.983)PLSSPSK	-1.20728	0.00797998	0.0818565	0.567654	-0.47482	2.51721	2.45108	-0.852001	0.028925	-0.553764	1.43565	1.64127	0.121134	-1.0347	-1.09249	-0.405563	0.163529	-0.254531	-1.08978	-1.19787	-0.0874902	-0.0433839	-0.148167
UID299	AUTS2	A0A087WVB5;S71-p	110.44	APS(1)PDPDLVQR	0.46262	0.0158957	0.109425	0.257187	0.125519	-0.296236	-0.0149787	0.226916	0.384371	0.0177896	0.14269	-0.241124	0.791984	0.62858	0.834711	0.673928	0.117561	0.36104	0.175891	0.935306	1.003	0.498208	0.792095
UID301	AUTS2	A0A087WVB5;S961-p	172.03	TPPTAALSAPPPLIS(0.003)T(0.003)LGGRPVS(0.995)PR	0.624221	0.00300677	0.0519328	0.633834	0.10034	0.0296394	0.0692911	0.188642	0.391444	-0.0338187	-0.370176	-0.400539	0.32334	0.93381	0.781008	0.464975	0.965087	1.37064	0.580036	0.289585	0.37356	0.343025	1.07248
UID302	AUTS2	A0A087WVB5;S684-p	69.737	TPVVES(0.003)ARPNS(0.671)T(0.081)S(0.104)S(0.14)R	-0.879612	0.0517696	0.195159	-1.50499	-1.22206	0.672455	1.6278	-0.544616	0.591745	0.611774	1.36626	1.57342	0.00898863	-1.25622	-0.7457	-0.999388	-0.08784	-1.86669	-0.221853	-0.819146	-0.00110308	1.2518	-0.869199
UID303	AUTS2	A0A087WVB5;S669-p	66.351	VPS(1)PYVR	0.0206812	0.92275	0.959598	-0.397901	-0.846851	-0.312683	0.789631	0.0530993	-0.333952	-0.434004	0.207317	0.7423	-0.00936603	0.233366	0.0898647	-0.460634	0.181538	0.384369	-0.0448385	-0.440502	-0.133331	-0.126923	-0.0185073
UID309	KRBA1	A0A087WVC5;S210-p	71.692	ADLGPGS(1)PPWAVK	0.288926	0.415184	0.60548	-1.80443	-2.43642	-1.27982	-0.00267789	-1.82055	-1.59186	-1.92613	-1.22895	-0.302512	-1.6395	-0.350843	-1.23838	-2.17988	-1.35838	-0.184845	0.063446	-1.91668	-1.98676	-1.61735	-0.373905
UID310	KRBA1	A0A087WVC5;S139-p	93.633	EGPGALGGEPS(0.004)PPT(0.268)HS(0.607)PS(0.121)R	-0.374759	0.21581	0.416165	0.336954	1.01704	1.41949	1.48776	1.03139	0.727899	0.149244	-0.00482226	0.253161	0.581618	-0.966106	0.739583	1.43861	0.538527	0.595997	-0.946422	0.380481	0.803765	0.459175	0.208529
UID313	C18orf25	A0A087WVF1;S66-p	82.849	RDS(0.952)S(0.033)ES(0.014)QLASTESDKPTTGR	-0.173453	0.59971	0.754044	0.690798	-0.375153	0.272052	1.49391	-0.0443878	0.624277	-0.4059	0.267052	1.17853	-0.178561	0.147449	-1.22597	1.46741	0.113218	0.771822	0.0657377	-0.936322	0.847929	-0.062086	0.598889
UID314	C18orf25	A0A087WVF1;S67-p	228.63	RDS(0.014)S(0.985)ESQLASTESDKPTTGR	-0.335826	0.404999	0.597032	-0.141393	-0.024549	1.54636	1.68193	-0.18441	-0.296752	-0.371315	1.26834	1.28364	-0.519186	0.0787415	-1.25978	0.789283	-0.481688	1.08227	0.57336	-0.940039	0.748683	-0.948249	1.24184
UID316	C18orf25	A0A087WVF1;S145-p	153.34	S(0.976)ES(0.022)ET(0.002)STMAAK	-0.720102	0.073568	0.233147	1.57504	-0.167183	0.340124	1.6813	-0.489823	1.07569	0.114664	0.696894	1.59402	-0.473958	-0.751029	-1.10921	0.500854	-0.881094	1.35244	-0.667287	-0.279132	0.718918	-1.02201	0.883313
UID319	ITSN2	A0A087WVF7;S220-p	118.63	AQS(0.996)LIDLGS(0.004)SSSTSSTASLSGNSPK	0.659361	0.0273922	0.141382	-1.25533	-1.31284	-0.324307	-0.649512	-1.10336	-0.539216	-0.497483	-0.692843	-0.26619	-0.378013	1.21146	0.192229	-0.928101	-0.849608	-0.420171	1.19146	0.314941	-0.540292	-0.462455	-0.134938
UID323	ITSN2	A0A087WVF7;S872-p	223.68	TVSPGS(0.004)VS(0.995)PIHGQGQVVENLK	0.574022	0.176511	0.372787	-1.65918	-1.18781	-0.313886	-0.701351	-1.19928	-0.724123	-0.380844	0.0197292	0.0164772	-0.762062	2.09905	0.225908	-2.40514	-0.323708	-0.956441	1.0455	0.564821	-0.973734	-0.127711	-0.300649
UID324	COG1	A0A087WVI0;S459-p	218.21	ELLVSALQELESSTSNS(0.996)PS(0.004)NK	-1.50768	0.0487883	0.189385	-2.92961	-2.26091	-1.58766	2.36155	1.23355	-2.03042	-2.03034	-2.76389	0.57411	0.766415	-5.9809	-2.43938	-2.23576	-3.54892	-1.53176	-3.05012	-1.32868	-1.42626	-1.33963	-0.862558
UID326	TMC4	A0A0G2JMP8;S103-p	162.42	NAS(1)RDQVVYGSGTK	-2.45841	5.8957e-05	0.0107115	-1.92939	-0.603113	0.776889	1.153	1.2098	-2.24455	-0.696988	1.12982	2.16914	0.713265	-1.93957	-1.96784	-1.55826	-2.94424	-3.16539	-2.25144	-1.38612	-1.54889	-2.67412	-3.4704
UID327	FAT1	A0A087WVP1;S4475-p	150.26	DMPAAGS(0.999)LGS(0.001)SSR	-0.0824769	0.749551	0.855191	-0.974778	-1.00828	-1.39364	0.241005	-0.492951	-1.46443	-1.07823	-1.50791	-0.0913846	-1.14251	-0.957735	-0.59656	-0.328765	-0.533769	-1.47996	-1.24818	-0.72881	-0.601994	-1.53989	-1.72223
UID328	SMTN	A0A087WVP4;S835-p	84.687	EGAAGS(1)PGGPR	0.708469	0.210402	0.410482	-0.976003	-2.32112	-3.31572	1.71467	-1.46364	-0.817951	-2.24188	-0.590745	1.88026	0.0627762	-0.719048	-0.526414	-0.954104	0.46674	0.888369	-1.23932	-0.136125	0.570441	0.559494	0.105294
UID329	SMTN	A0A087WVP4;S579-p	144.27	LGS(0.5)VT(0.5)HVTSFSHAPPSSR	0.295823	0.362572	0.560074	0.176624	0.110785	-0.673408	-1.60859	0.213423	0.979998	0.853444	-0.0208754	0.103137	1.12534	-0.568359	0.205135	0.161936	0.885648	-0.161563	0.0804651	0.809868	0.693538	1.507	0.604441
UID332	SMTN	A0A087WVP4;S632-p	151.21	S(0.95)PLS(0.05)AEELMTIEDEGVLDK	1.22452	3.68022e-05	0.00869448	-0.67778	0.292743	-0.756169	-0.136951	0.263483	-0.509548	0.396833	-0.99968	-0.134985	0.274747	0.486192	1.56685	0.899213	1.92751	1.0111	0.295438	1.13556	0.908034	0.903177	1.12478
UID333	SMTN	A0A087WVP4;S848-p	225.33	ST(0.004)S(0.996)FGVPNANSIK	1.23304	0.0620194	0.21306	-1.09475	-1.91126	-1.8181	1.05962	-1.15318	-3.79724	-2.97002	-2.34007	2.14721	-1.23693	0.688675	0.33004	-1.10341	0.974352	-0.642848	0.883425	0.300175	-2.42567	1.04922	-0.83833
UID334	SMTN	A0A087WVP4;S301-p	196.02	T(0.128)T(0.128)S(0.743)PEPQESPTLPSTEGQVVNK	0.902491	0.00313511	0.0526866	-0.720249	-0.573369	-1.28288	0.117084	0.412441	-0.477588	-0.390729	-0.862705	-0.120618	0.572304	0.8249	1.04002	-0.112485	1.25142	0.170679	0.849299	0.783371	-0.393745	1.24607	0.0390761
UID335	SMTN	A0A087WVP4;S307-p	148.49	TTSPEPQES(0.994)PT(0.006)LPSTEGQVVNK	1.1496	0.00132288	0.0368206	-0.327277	-0.134317	-0.778627	-0.248289	0.231444	-0.681021	-0.315194	-0.697546	-0.319622	0.0180933	-0.259371	1.72663	0.573735	1.34212	1.10793	-0.633923	2.03733	0.128816	1.84921	0.371135
UID336	SMTN	A0A087WVP4;S570-p	115.15	VNS(0.998)PGT(0.002)LAR	-0.249181	0.605646	0.758272	-0.0561778	-0.991378	-0.155482	1.45191	0.373099	-2.01043	-1.61533	-0.713141	2.24858	-1.05405	-1.3972	-0.586765	-0.281661	0.719204	-0.445432	-1.24118	-1.47882	-0.71478	1.08138	-0.668973
UID338	CLTC	A0A087WVQ6;S1233-p	97.059	LAS(0.802)T(0.198)LVHLGEYQAAVDGAR	0.966824	0.00401488	0.0597153	0.515448	0.480867	-0.0391436	-0.776121	-0.151903	1.27254	0.410878	-0.920376	-0.606139	0.746085	1.39339	1.46768	-0.164619	1.79576	1.29164	1.16067	1.12676	0.225482	1.50529	0.79832
UID339	CLTC	A0A087WVQ6;S1498-p	170.91	TSIDAYDNFDNIS(1)LAQR	0.348073	0.0959913	0.267839	-0.210209	0.475782	-0.45928	-0.58763	0.108962	-0.273958	0.569109	-0.165069	-0.702415	0.465435	0.842596	0.387774	0.255608	0.195529	-0.0666732	0.537912	0.447947	-0.0672858	0.107708	0.0603485
UID340	ZNF48	A0A087WVT1;S220-p	82.75	GFADS(0.988)S(0.012)AR	1.45171	0.13037	0.317583	-3.27728	-2.82688	-2.31931	-2.99891	-3.36851	-3.05874	-2.79558	-1.38136	-3.87029	-2.34467	-0.794982	-2.50269	3.5959	-3.38304	-1.91235	-1.05219	-3.08256	3.80903	-6.17976	-2.22179
UID341	ZNF48	A0A087WVT1;S221-p	69.716	GFADS(0.029)S(0.971)AR	2.55772	0.056954	0.204365	-6.22939	-4.99798	-3.80047	-7.24731	-4.79896	-6.28918	-5.92752	-1.01477	-4.12084	-4.81763	-0.616451	-4.44642	3.44012	-6.94573	-2.26715	-0.908899	-4.57341	3.71225	-8.37284	-2.68834
UID342	SSBP3	Q9NW25;S237-p	99.663	NS(1)PNNISGISNPPGTPR	-0.14636	0.525437	0.69751	-0.389263	-0.06147	0.062925	0.846506	0.84254	-0.139952	0.243002	0.360623	0.901447	0.655191	-0.678849	0.341496	0.262642	0.95098	0.337761	-0.452612	0.115282	0.565617	0.207944	0.207692
UID344	ZMYND8	H7C4X9;S595-p	84.083	AS(1)PEPEK	0.349953	0.284749	0.485278	0.180295	1.80605	-1.38961	-0.483188	0.685943	-0.26453	1.05662	-0.547492	-0.160469	0.595434	1.10132	0.147346	0.182612	0.749568	1.25302	0.486378	0.540151	0.0345943	0.0680082	0.415588
UID346	ZMYND8	H7C4X9;S474-p	119.02	ELSESVQQQST(0.001)PVPLIS(0.999)PK	0.247668	0.208417	0.408736	-0.30561	-0.451751	-0.251642	0.0548158	-0.505148	0.3369	0.072772	0.0913505	0.117059	-0.135841	0.737498	0.12637	-0.537367	-0.37004	-0.0462948	0.708949	0.422281	-0.0968123	0.235858	0.319144
UID347	ZMYND8	H7C4X9;S664-p	68.83	EPS(1)PKQDVVGK	-0.419252	0.579657	0.738817	-2.93901	-1.64264	2.35813	2.42314	-1.46652	-0.935234	-0.192626	2.33502	2.15312	0.780912	-2.54274	1.99307	-1.62211	0.801572	0.127555	-1.76476	1.91639	-0.86153	0.699232	-0.064908
UID349	ZMYND8	H7C4X9;S333-p	104.17	LNFDMT(0.003)AS(0.997)PK	0.093346	0.819294	0.89855	-0.775466	-0.15	-0.645892	1.23647	-0.787373	-1.32197	-0.355367	-0.373713	1.10871	-0.975064	1.29663	-0.484528	-1.11869	-0.497323	0.38728	1.3998	-0.82852	-1.70529	-0.723595	0.168027
UID352	ZMYND8	H7C4X9;S683-p	121.47	TPPSTTVGS(0.001)HS(0.999)PPETPVLTR	0.620573	0.0290459	0.145717	0.18904	0.120713	0.429815	0.27824	0.536028	-1.14917	-0.582652	-0.631542	-0.175855	-0.10998	-0.345143	1.0419	0.665318	0.505178	0.584758	0.14839	1.77212	0.0954814	-0.053983	0.696344
UID353	ZMYND8	H7C4X9;S352-p	138.63	RIS(1)LSDMPR	-0.231239	0.492866	0.671869	-0.866968	-0.961484	-0.728543	0.878357	-1.21653	-0.382459	-0.743633	-1.27038	0.581991	0.314909	0.298168	-1.32552	-1.31607	-1.2527	-0.0741184	0.437077	-1.49265	-1.00272	-0.828659	-0.149933
UID359	ZMYND8	H7C4X9;S724-p	109.79	SSAQTSAAGATATTS(0.001)T(0.002)S(0.002)S(0.009)T(0.009)VT(0.009)VT(0.007)APAPAAT(0.121)GS(0.838)PVK	0.373895	0.258183	0.460639	-0.422331	1.4768	0.19854	-0.543881	0.684391	-0.421253	0.97236	-0.330512	-0.45009	-0.610209	0.811455	0.942336	0.742673	-0.223059	0.894545	0.630152	0.568472	-0.365925	-0.963347	1.25546
UID362	ZMYND8	H7C4X9;S579-p	110.88	S(0.001)T(0.001)S(0.949)PAS(0.049)EK	0.227077	0.671778	0.804164	-1.38901	1.15901	-0.070887	-0.177507	0.106578	-2.25523	0.507392	0.180954	-0.0770615	-0.136635	0.224397	0.536441	-1.85958	0.192639	1.59043	0.316114	1.53004	-2.84811	-0.955938	1.39195
UID364	ZMYND8	H7C4X9;S413-p	127.71	TGQAGS(0.987)LS(0.012)GSPK	-0.596722	0.0759396	0.237413	0.0322294	0.65525	0.199006	1.27172	0.76764	-0.686296	-0.0977928	-0.71853	-0.0149482	0.574717	0.276905	-0.934315	-0.895423	-0.891964	0.984218	0.214026	-1.66064	-0.695567	-0.619379	0.237913
UID365	ZMYND8	H7C4X9;S417-p	188.93	TGQAGS(0.001)LS(0.005)GS(0.993)PKPFS(0.001)PQLSAPITTK	0.105862	0.769639	0.867286	-1.63638	0.0481261	0.381855	0.5983	-0.431543	-1.81862	-0.168469	0.556516	0.806822	-0.761241	0.158068	0.147901	-1.15526	-0.0302991	0.229522	0.230215	0.485536	-1.59687	-0.206846	0.372013
UID367	DHX57	A0A087WW12;S3-p	67.169	T(0.391)S(0.609)ENQEK	0.165601	0.820838	0.899762	1.65196	0.00599267	2.20822	-0.410677	1.00181	3.12293	0.049255	2.56153	-0.563078	2.01789	0.166607	0.488482	-0.135429	3.68513	0.115738	0.445527	2.14467	-0.757941	5.88306	1.26599
UID368	MLLT6	A0A087WW39;S423-p	88.392	APS(1)PGDYK	-0.425598	0.247941	0.451256	-0.966234	-0.314496	0.864347	0.510698	-0.386802	-2.29035	-0.732181	0.680144	0.374068	-1.17266	-0.581916	-0.430951	-0.960845	0.0573183	-1.04637	-0.986533	-0.100571	-1.77265	-0.318877	-1.54805
UID370	MLLT6	A0A087WW39;S191-p	158.21	HS(0.206)S(0.794)GGGGGGAGGGGGSMGGGGSGFISGR	-0.475078	0.133699	0.321363	0.903306	0.650592	0.846568	0.975949	0.523063	0.224767	0.0155418	-0.0852233	0.62137	-0.748426	-0.593384	-0.00101193	1.54532	0.607556	-0.320356	-1.14756	-0.235221	0.108044	0.232813	-1.01947
UID371	MLLT6	A0A087WW39;S258-p	150.36	RPES(0.999)PPS(0.001)ILTPPVVPTADK	0.557529	0.0123125	0.0975824	-0.330344	0.320447	-0.274556	-0.54138	0.124176	-0.263773	0.563206	-0.639719	-0.853773	0.0421744	0.578551	0.675489	-0.114436	0.406698	0.173477	0.52848	0.673835	-0.230701	0.761319	0.269041
UID372	MLLT6	A0A087WW39;S382-p	85.518	PTAPAPSAPPS(0.938)PS(0.061)APEPPK	0.246083	0.426807	0.61632	0.400977	0.58159	0.53478	-0.62968	0.602666	0.139654	0.164635	-0.634399	-1.64566	0.727895	0.194395	0.72999	0.490779	0.954929	0.373237	0.667915	-0.387436	0.780191	-0.686051	-0.414667
UID373	MLLT6	A0A087WW39;S222-p	199.19	S(0.032)AS(0.967)PSTQQEK	-0.0106665	0.983439	0.991034	-1.86879	0.854744	-0.894806	-1.64942	0.438916	-0.7941	1.7562	0.191682	-0.571472	0.713775	-0.968441	0.34509	-2.00048	0.487057	-0.569122	0.291593	1.56517	-2.1786	1.01316	0.0846383
UID376	LLGL1	A0A087WW77;S956-p	79.07	DATQAS(1)YR	-1.00488	0.0390317	0.169559	-1.15087	-2.35779	1.28717	-0.261853	-0.453	-1.40159	-2.35602	1.19226	-0.0443549	-0.842228	-0.624977	-0.753929	-2.65722	-1.36701	-1.00171	-0.85185	-2.29105	-2.82677	-1.85527	-2.20733
UID377	LLGL1	A0A087WW77;S1039-p	101.53	DFLGSS(0.002)EES(0.998)EK	0.628259	0.00418392	0.0604543	-0.116076	0.132825	-0.347321	-0.514744	0.495191	-0.540625	-0.153832	-0.66278	-0.569276	-0.0941086	0.378181	0.673892	0.711322	-0.140745	1.03611	0.487773	0.297044	0.229977	-0.222155	0.460444
UID378	LLGL1	J3QRV5;S658-p	86.205	SLRQS(1)FR	-1.03326	0.0170761	0.113188	-0.460057	0.193205	1.96577	-0.0310269	0.841255	-1.16808	0.510322	2.94008	0.920735	0.674606	-0.707243	-1.38803	-0.419088	0.16737	0.290239	-0.591973	-0.859448	-0.819962	0.123026	0.259359
UID380	KIF1B	A0A087WWA3;S1632-p	129.72	AS(0.548)S(0.452)PCPEFEQFQIVPAVETPYLAR	0.182295	0.460803	0.644882	0.539774	0.515515	0.949822	0.373695	0.993074	0.594733	0.135587	-0.530521	-0.369442	1.37895	0.600738	0.894889	0.405888	0.636366	1.05129	-0.102907	0.308301	0.481629	0.78346	1.34448
UID381	KIF1B	A0A087WWA3;S1461-p	82.707	GDS(1)LILEHQWELEK	0.212217	0.453159	0.638104	1.40029	0.975973	0.782842	0.189738	1.97208	0.356084	0.393598	-0.220071	-0.432034	1.0688	1.33303	0.729143	0.626541	0.825063	1.87466	0.643461	0.471485	0.49226	0.673334	0.940492
UID382	KIF1B	A0A087WWA3;S1428-p	232.56	MSDT(0.001)GS(0.999)PGMQR	-1.5541	0.000515675	0.025354	-0.445935	0.555553	0.845783	1.64179	0.76142	-1.70067	0.214984	1.02705	1.51873	0.329571	-0.533557	-2.34827	-0.187517	-1.76289	-0.696828	-0.42992	-1.61657	-0.385228	-1.82772	-1.00425
UID385	DVL1	A0A087WWA7;S353-p	135.25	AAGAGGS(0.006)GS(0.027)ES(0.966)DHT(0.001)APSGVGSSWR	-0.496742	0.0897454	0.25828	-0.172567	-0.0318987	0.314455	0.322664	0.296252	0.84386	0.548071	0.64377	0.505099	0.0625251	-1.11794	-0.911914	1.11209	-0.419623	-0.602856	-0.656742	-0.218806	1.15907	0.453112	-0.431582
UID387	ZNF814	A0A087WWD1;S87-p	69.721	T(0.024)PMAGVS(0.976)PK	-0.306775	0.290651	0.491253	-1.0449	0.5612	-0.0258359	0.53209	-1.049	-0.613054	0.963355	-0.0128678	0.489889	-0.737747	-0.747304	-0.665221	0.183281	-0.557147	-0.337237	-0.683457	-0.468468	0.562858	-1.11365	-0.178278
UID388	GLTSCR1	A0A087WWH3;S1361-p	100.69	GGS(1)PAPLPAK	-0.61182	0.0403033	0.172318	0.424656	-0.444507	0.292165	1.19362	-0.134734	-0.0488112	-0.316428	0.740946	1.88707	0.0116533	0.422773	-0.968173	-0.0491094	-0.477224	-0.331805	0.544313	-0.601432	-0.399526	-0.512303	-0.140086
UID390	C10orf11	M0R2H0;S10-p	172.76	ASSEDVAS(0.001)S(0.999)PER	-1.0713	0.0529444	0.197123	1.92433	-0.233167	-0.282566	-1.61099	-1.59819	0.764487	-0.308319	0.326972	-1.72679	-2.64821	0.144816	-2.65712	-1.60965	-1.78791	-2.26968	0.510584	-2.24206	-2.28398	-1.58527	-2.32514
UID392	IQSEC1	A0A087WWK8;S166-p	59.227	MQFS(1)FEGPEK	0.396421	0.344482	0.542679	1.40094	-0.58869	-0.0168307	-1.10463	0.323578	1.79539	0.31977	-0.750691	-0.497268	0.4849	1.28861	0.0313173	-0.530355	0.681031	0.172178	2.02711	-0.370796	-0.388268	2.07606	0.343787
UID393	IQSEC1	A0A087WWK8;S498-p	254.89	NS(0.992)WDS(0.008)PAFSNDVIR	0.55519	0.0117362	0.0952425	-0.0845179	-0.0599221	0.271156	-0.363901	0.132633	-0.240927	-0.285616	0.0617461	-0.322564	0.403892	0.30527	0.950149	-0.0407314	0.79552	0.400503	0.858854	0.812999	-0.204596	1.19963	-0.0137213
UID398	IQSEC1	A0A087WWK8;S911-p	92.732	SALS(0.002)S(0.022)S(0.975)LR	0.319843	0.315783	0.513531	-0.437033	-0.733188	0.141125	0.796541	-0.207221	-0.626173	-0.856242	0.334992	0.578021	-0.233115	0.642038	0.0780185	-0.732919	1.17958	-0.320841	1.11803	0.136648	-0.864297	1.21419	-0.494314
UID404	MUC1	A0A0C4DGW3;S460-p	109.89	VSAGNGGS(0.107)S(0.893)LS(0.001)YTNPAVAATSANL	0.374528	0.0834406	0.249392	-0.0624581	0.0451104	-0.661168	-0.503943	0.221239	-0.119467	0.0776493	-1.04983	-0.607231	0.388073	-0.0471106	0.66475	0.474269	-0.26932	0.289891	-0.495989	0.289971	0.0990027	0.291082	0.176707
UID406	MUC1	A0A0C4DGW3;S442-p	128.52	YVPPS(0.984)S(0.015)T(0.001)DR	-2.29936	0.00824214	0.0820011	0.236799	4.4087	-0.276819	-1.10531	3.95628	-0.114573	4.50776	-0.659954	-1.92268	3.81951	-0.579418	-2.65324	0.40247	-0.888557	-1.04752	-1.02759	-1.34948	-0.495388	-1.21573	-1.28944
UID409	GMPR2	H0YNH0;S28-p	70.908	S(1)EVDLTR	-1.23505	0.0090744	0.085183	0.86711	1.58469	1.5945	0.381647	2.59576	1.47673	1.14106	1.2411	0.376569	2.26173	0.0134652	-0.888712	2.052	0.261733	-1.88593	-0.314041	0.196617	1.50922	1.21042	-0.984382
UID411	CUL4A	A0A087WWN2;S10-p	99.991	KGS(0.999)FS(0.001)ALVGR	0.122167	0.76593	0.864701	0.647834	-2.31062	-0.75319	-0.403036	-1.3372	0.0859404	-1.65883	-0.773584	-0.594827	-1.20109	0.50783	-0.445524	-2.81652	-0.655768	-0.632656	0.172005	-0.4079	-2.15984	-0.300949	-0.337612
UID413	RBM15	A0A087WWP4;S65-p	114.27	GGS(0.991)REYDT(0.009)GGGSSSSR	-1.30367	0.0326151	0.1546	-2.73001	-1.43982	0.745321	0.440471	-0.459035	-2.54242	-0.707272	0.358445	1.39226	-1.11267	-0.858444	-1.76264	-5.27466	-2.02854	-1.085	-0.712497	-1.21791	-1.89214	-2.69112	-1.56852
UID414	RBM15	A0A087WWP4;S626-p	56.432	HCAPS(1)PDR	-0.460068	0.258617	0.46103	0.0708287	1.26852	-1.62758	0.461104	0.396147	-0.554566	1.64271	-1.49522	1.0629	0.206639	-1.30767	0.233509	0.65022	-0.361588	-0.70246	-1.3523	0.36741	0.214232	-0.449213	-0.461334
UID415	RBM15	A0A087WWP4;S630-p	134.23	S(1)PELSSSR	-0.420603	0.168915	0.364357	0.365937	0.998231	-0.51807	-0.366887	0.713764	-0.747956	0.161887	-0.567643	-0.322544	-0.242452	-0.844137	-0.347388	0.650134	0.737059	-0.642982	-0.96388	-1.39079	-0.388731	-0.31773	-1.22331
UID416	RBM15	A0A087WWP4;S612-p	115.83	HLDRS(1)PESDRPR	-1.91275	6.86547e-05	0.0107782	0.00321154	1.13371	2.08087	1.90283	0.0386843	-0.405303	0.897374	1.40441	2.34188	-0.383688	0.171288	-2.27563	-1.38849	-0.571108	-1.62185	-0.437627	-1.45994	-0.588384	-0.609824	-1.33193
UID417	RBM15	A0A087WWP4;S615-p	77.279	HLDRS(0.038)PES(0.962)DRPR	-1.425	0.000780876	0.0299677	0.244281	1.63096	1.53415	1.26161	0.891897	-0.787946	-0.016308	0.857535	1.90948	-0.684532	-0.0155653	-0.853962	0.0730928	-0.902227	-0.916843	-1.09737	-2.01341	-0.690662	0.236624	-1.22853
UID418	RBM15	A0A087WWP4;S164-p	135.02	ISHLS(0.949)GS(0.051)GSGDER	-0.825375	0.048383	0.188861	1.32041	1.61357	1.86461	1.46396	0.696871	-0.984585	1.00507	0.680603	1.51586	-0.295357	0.252869	-0.778034	1.68032	1.25542	0.503762	-0.391145	-1.19739	0.295986	-0.628689	-0.365845
UID422	RBM15	A0A087WWP4;S84-p	84.479	LHSYS(0.12)S(0.879)PS(0.001)TK	-1.30811	0.000791082	0.0301178	1.90925	0.631946	0.993047	-0.345101	0.438596	1.72455	0.346484	1.26473	1.63644	0.520285	-0.0616574	-1.7608	1.03544	-1.06574	-0.356351	0.266036	-0.658447	0.188723	-0.727801	-0.820215
UID423	RBM15	A0A087WWP4;S656-p	47.545	LLLERPS(1)PIRDR	0.241186	0.245748	0.44892	0.107534	0.779952	-0.852013	-0.24423	0.104809	0.212737	0.576345	-0.391957	-0.281923	0.38202	0.7681	0.495912	-0.212267	0.0933372	0.175601	0.341158	0.397755	0.304822	0.249179	0.19154
UID425	RBM15	A0A087WWP4;S250-p	194.8	S(0.003)LS(0.997)PGGAALGYR	0.230739	0.267457	0.469063	-0.384574	-0.494986	-0.556491	-0.803191	-0.121063	-0.561025	-0.50738	-0.489923	-0.390416	-0.103415	0.544653	-0.246254	-0.69269	-0.475998	-0.369245	0.789739	-0.17041	-0.888662	-0.381414	-0.214798
UID427	RBM15	A0A087WWP4;S215-p	67.207	S(0.058)RS(0.942)PLDK	-1.87527	0.000112142	0.0134952	0.00497174	2.75095	0.786412	1.26499	0.80141	0.0282856	2.7262	1.94899	1.68126	1.1117	-0.647141	-1.49997	-0.253702	-1.54038	-0.341399	-0.135559	-0.159752	0.414161	-2.00928	0.525506
UID428	RBM15	A0A087WWP4;S829-p	205.78	SS(0.005)S(0.956)S(0.029)S(0.01)AASDTATSTQRPLR	-1.48567	0.012855	0.0996802	-0.396014	-1.32026	-0.215866	2.10386	-1.35762	-0.273163	-0.480912	0.866315	3.38384	-0.0431034	-2.43797	-2.78468	-1.63762	-1.66152	-1.32131	-1.09798	-1.85074	0.139125	0.358904	-0.295885
UID429	RBM15	A0A087WWP4;S697-p	134.06	TTAPTEGKS(1)PLK	-1.45968	0.00402493	0.0597153	-0.534264	0.333355	2.30696	2.51941	-0.728717	-0.426747	0.181974	2.04571	2.23867	-0.770767	-1.36493	-0.882001	-0.764735	0.273041	-1.297	-1.00034	-0.665931	-0.316856	-0.131495	-1.28099
UID430	RSBN1	A0A0C4DH79;S33-p	103.85	EKPHAGVS(1)PR	-1.20868	0.000192488	0.01607	0.225913	-0.22038	0.937813	-0.02917	0.401849	0.439985	0.335109	1.88075	0.387832	0.691626	-0.606354	-1.50565	-0.454456	-1.08737	-0.214502	-0.347476	-1.19108	-0.321915	-1.48854	0.181905
UID431	THOC1	A0A087WWS1;S560-p	64.224	ENES(1)PDVRR	-0.377212	0.486755	0.666704	-1.00666	1.19024	1.08973	1.1765	-0.271844	-3.40357	0.232533	1.0283	0.936612	-0.724872	-0.331537	-0.828978	-0.354976	-0.200694	-0.209382	-0.89074	0.947021	-2.70548	0.412536	0.637093
UID433	TMEM237	A0A087WWU1;S54-p	92.773	RPS(1)EGNEPSTK	-0.045257	0.903527	0.94763	-0.108843	-1.49722	-0.746368	0.0318	-0.256573	-0.684776	-2.19818	-0.773778	-0.037242	-1.80695	-1.47429	-0.835867	-0.238727	0.409513	-0.135028	-1.66875	-1.64581	-2.34981	-0.68813	0.0961958
UID434	TPM3	A0A087WWU8;S51-p	161.24	EQAEAEVAS(1)LNRR	-0.290039	0.272078	0.473982	0.174222	1.05074	0.173021	-0.660487	0.752865	0.469015	0.9869	0.540887	-0.686227	0.970114	-0.475702	0.165596	0.00374487	0.348031	-0.37888	-0.461872	0.697114	0.446309	0.662162	-0.135846
UID439	BCL10	A0A087WWW9;S125-p	189.13	S(0.836)NS(0.158)DES(0.006)NFSEK	-0.29292	0.192208	0.390262	-0.0825902	0.116383	0.14317	0.286998	0.795917	-0.754388	-0.107062	1.0049	0.966811	0.496113	-0.513294	-0.268061	0.231192	0.454497	-0.1048	0.191626	0.126421	-0.00310251	0.0876715	-0.265093
UID440	BCL10	A0A087WWW9;S127-p	162.67	SNS(0.987)DES(0.012)NFS(0.001)EK	-0.354625	0.129862	0.316721	-0.608799	-0.273005	0.299069	0.837914	0.798818	-0.156197	-0.116656	1.06707	0.838588	0.692759	0.289286	-0.23216	-0.141782	0.203381	-0.325419	-0.249531	0.193431	0.344553	0.153249	-0.4017
UID442	RIN3	H0YJ83;S40-p	212.1	EGQSPASQAGTQHPPAQATAHS(0.01)QS(0.96)S(0.03)PEFK	0.0284864	0.938907	0.969633	-1.55828	-0.594981	0.28045	-1.8472	-0.565372	-0.715964	0.277737	1.14614	0.585971	-0.0821877	0.713076	-0.384702	-0.595063	-0.449344	-1.66357	0.667963	-0.0759881	-0.652113	0.409829	-0.758916
UID451	SLC9A7	A0A087WXD1;S694-p	206.24	S(0.987)S(0.011)S(0.002)EEVLER	-0.247702	0.599661	0.754044	-0.302753	-1.30052	-1.38343	0.977662	-1.57588	-2.59865	-2.17319	-1.17512	1.74557	-2.14906	-0.357982	-0.822284	-0.706359	-0.521558	-1.53717	-1.19254	-1.78905	-1.40776	-1.83024	-2.24743
UID456	RPUSD2	A0A087WXE2;S35-p	90.725	VELS(1)PGPPKPAGR	-0.176135	0.415138	0.605474	0.218793	-0.368501	0.337395	0.362062	-0.329745	0.763729	-0.214565	0.235646	0.341867	0.143945	0.339485	-0.747048	0.0835013	-0.210062	0.0251873	0.487923	-0.875001	0.553361	-0.0706813	0.142608
UID460	ABCA2	J3QSS3;S2395-p	122.44	S(1)APTELR	-0.40419	0.258465	0.460945	-1.08065	-0.492064	0.351172	0.75745	0.352757	-0.0926055	0.529181	0.870546	0.623955	0.712539	0.489064	-0.328566	0.399685	-0.332762	-1.82779	0.55283	-0.287218	0.824702	0.603914	-1.60347
UID467	RPL17	A0A087WXM6;S142-p	180.36	INPYMS(0.107)S(0.893)PCHIEMILTEK	0.881384	0.134495	0.32254	-0.0170586	1.79329	-2.14256	-2.03794	0.737793	-0.31118	1.68257	-2.27161	0.331853	0.745759	0.251939	0.598003	2.017	-1.221	1.77222	0.521125	1.19651	1.59926	-0.968649	1.55835
UID468	RPL17	A0A087WXM6;S5-p	77.562	VRYS(1)LDPENPTK	0.164086	0.584602	0.74268	1.38419	1.47909	-0.550712	-0.22737	1.55353	1.16428	1.59653	0.159834	-0.157566	1.0572	1.00293	0.920385	1.06256	0.604891	1.36789	1.08978	0.184874	0.631646	0.763327	1.47158
UID469	INTS12	A0A087WXN4;S128-p	177.93	LEKPETQS(0.087)S(0.913)PITVQSSK	-0.0220869	0.953507	0.977278	-1.85568	-0.340931	-0.383626	0.502284	-1.36148	-1.30594	-0.0990587	0.231413	0.923076	-0.85941	-0.251146	-0.541961	-2.02324	-1.13744	0.642592	-0.176787	-0.0536471	-1.11055	-0.774074	0.65603
UID475	MTSS1L	A0A087WXN9;S578-p	99.569	ALS(0.774)S(0.226)AGPIPIRPPIVPVK	1.1215	0.0479764	0.187956	0.0904537	-0.171291	-3.67443	-0.47337	-1.17612	0.6576	0.367918	-2.19252	-0.395805	-0.883367	2.57664	-0.523303	0.603585	-0.580042	-1.21599	2.09518	-0.541187	0.850342	0.126332	-0.0274884
UID477	MTSS1L	A0A087WXN9;S455-p	127.4	GLS(1)LEHQK	-0.401633	0.41575	0.606121	-1.14538	-1.59641	-1.43231	1.00714	-1.51267	-1.35901	-1.50028	-0.880556	1.48246	-1.85036	0.777849	-2.41302	-0.504358	-1.7625	-2.3732	0.254697	-1.77018	-1.40269	-1.28676	-2.32355
UID479	MTSS1L	A0A087WXN9;S638-p	139.2	RLS(0.997)LPNT(0.003)AWGSPSPEAAGYPGAGAEDEQQQLAANR	0.267643	0.153086	0.345609	-0.202048	0.252329	-0.3356	-0.235977	0.451595	-0.0250745	0.448427	-0.151422	-0.190469	0.435055	0.244676	0.668301	0.316901	-0.291229	0.338211	0.627115	0.302895	0.396232	-0.172374	0.692512
UID480	MTSS1L	A0A087WXN9;S600-p	213.52	TPTVPDS(1)PGYMGPTR	0.028392	0.874841	0.930807	0.0193156	-0.100177	-0.072936	0.815811	-0.289054	-0.339803	-0.224111	-0.0117678	0.479922	-0.435152	-0.331194	0.40599	0.256792	-0.221031	-0.154447	-0.0979115	0.0350743	0.131801	0.0358716	0.0650233
UID481	AXIN2	F5GX43;S70-p	84.817	AS(0.993)PDS(0.005)PLT(0.002)R	-0.609228	0.0405772	0.17282	0.860677	0.676483	-0.317734	0.754477	1.25474	0.347564	0.477213	0.208187	0.559586	0.213722	-0.767038	-0.0962033	0.891576	0.288329	-0.960673	-0.985445	-0.336509	1.09108	0.389065	-0.571554
UID483	S1PR5	A0A087WXR8;S222-p	186.37	S(0.63)S(0.37)PQRDGLDTSGSTGSPGAPTAAR	1.27773	0.00349687	0.0558484	1.39809	0.337834	1.06593	0.753756	0.219741	-1.24942	-0.557408	0.497885	-0.571324	-0.0826432	0.132957	1.68244	2.44297	1.5636	0.892768	0.248754	2.93367	2.63658	1.07253	0.983513
UID484	ESYT2	H7BXI1;S718-p	170.5	EPT(0.01)PS(0.99)IASDISLPIATQELR	0.453428	0.014794	0.105455	0.238187	-0.16802	-0.485044	0.285401	-0.0809676	0.368515	-0.0872374	-0.396788	0.153589	0.0922763	0.740701	0.306165	0.188838	0.799185	0.232319	0.75308	0.000906442	0.260196	0.782476	0.390327
UID485	ESYT2	H7BXI1;S721-p	114.63	EPT(0.001)PS(0.016)IAS(0.983)DISLPIATQELR	0.254945	0.439502	0.626868	1.04007	0.0253944	0.675031	0.683529	1.05078	0.502041	-0.196283	-0.167372	-1.21246	-0.421492	0.453464	0.783471	1.03561	1.95222	0.732612	0.552636	-0.0248119	-0.335867	-0.165503	-0.45514
UID486	ESYT2	H7BXI1;S724-p	154.95	EPTPSIASDIS(1)LPIATQELR	0.4579	0.00854483	0.0833674	0.364267	0.0969259	0.170326	-0.3774	0.0965726	0.3125	0.183476	-0.323874	-0.158595	0.548418	0.275123	0.769882	0.358745	0.495245	0.629346	0.778594	0.353687	0.645675	0.627145	0.558178
UID488	ESYT2	H7BXI1;S654-p	93.146	S(0.032)HMS(0.933)GS(0.032)PGPGGS(0.001)NT(0.001)APSTPVIGGSDKPGMEEK	0.388347	0.13353	0.321256	-0.679386	-0.08806	-0.402976	-1.07951	-0.574564	-1.62785	-1.65981	-1.06471	-1.3065	-1.52457	-0.181866	0.0191433	-0.54191	-1.17728	-0.0824256	-0.0666589	-0.69711	-1.17254	-1.17931	-1.0445
UID489	ESYT2	H7BXI1;S656-p	210.33	SHMS(0.026)GS(0.97)PGPGGS(0.004)NTAPSTPVIGGSDKPGMEEK	0.10557	0.823728	0.90159	0.0955786	0.957412	0.6574	-1.64193	0.703816	0.632986	1.47101	1.37709	1.08464	1.05271	-0.391607	0.507393	1.44121	-0.428945	0.776144	0.345734	3.79902	0.995605	-0.534652	0.936503
UID494	OTUD5	A0A087WXV6;S40-p	130.17	AS(1)PPPQGPLPGPPGALHR	0.0569149	0.767208	0.865703	0.198043	0.751879	0.629401	0.343973	0.439216	0.621452	0.943833	-0.0442335	-0.043808	1.31081	0.498958	0.79968	0.774759	0.0173051	0.580375	0.276022	0.795299	0.716219	0.529116	0.731986
UID496	OTUD5	A0A087WXV6;S141-p	89.566	QAPGVGAVGGGS(1)PER	0.547016	0.156336	0.349477	-0.339311	0.122957	-0.501933	-1.01106	0.0714109	-0.62288	1.34847	1.5571	1.10334	0.921961	-0.348463	1.15162	0.702951	1.25943	0.0670039	0.401958	2.10417	-0.101137	1.5142	1.36847
UID497	SALL3	A9JR48;S671-p	75.539	T(0.167)ERPDS(0.833)PAAAPGSGGAPGR	0.73002	0.223825	0.425279	0.9285	0.175218	0.515992	0.233023	-1.24792	2.70461	1.09393	2.18728	1.73877	2.37834	0.563951	1.31639	1.6845	-0.377982	1.99316	2.33714	-0.135107	4.16045	2.58402	3.88142
UID501	HEATR6	A0A087WXZ7;S242-p	251.75	RVS(0.798)S(0.191)S(0.01)ESDFSDAEGGMQSK	0.272755	0.340245	0.538962	-0.954724	-0.109795	-0.767536	-0.16395	0.4154	-0.176876	0.678307	-0.0200081	0.418616	0.406265	-0.677109	0.810139	0.0376008	-0.478999	0.282159	-0.193808	1.67991	0.412303	0.0126309	0.568429
UID502	HEATR6	A0A087WXZ7;S859-p	69.361	SGAEGDDTGAPHS(1)PQER	-0.644304	0.140392	0.32941	-1.68819	-1.05117	0.20744	1.22831	-1.13288	-0.117615	0.480559	0.133164	-0.141961	0.0964577	-2.16994	-0.463977	0.153375	-0.060967	0.457999	-1.1253	-0.41734	-1.42332	-2.96605	-0.413403
UID503	MYO5A	A0A087WY00;S600-p	172.28	AIS(0.999)PT(0.001)SATSSGR	-0.320505	0.503866	0.680465	-2.33033	-1.28831	-0.139805	0.35653	-1.80425	-3.68294	-1.12944	0.0516094	0.98811	-1.42778	-2.55413	-1.16874	-1.4729	-1.68686	-1.74492	-1.80121	0.0439375	-1.38299	-0.63209	-1.21174
UID504	MYO5A	A0A087WY00;S1625-p	211.49	T(0.004)S(0.004)S(0.993)IADEGTYTLDSILR	0.369493	0.18063	0.376828	0.362258	-0.24165	-0.354675	0.320465	0.124394	0.188454	0.118724	-1.35409	-0.974981	0.678937	0.753575	-0.0402073	-0.0707037	0.303658	0.712892	0.789665	-0.679302	0.622608	-0.347053	0.517633
UID505	NEK3	A0A087X030;S84-p	62.558	AS(0.822)S(0.178)PNLHR	-1.34971	0.00291461	0.0510164	0.0260883	-0.319909	-0.312244	1.14302	0.139009	1.93842	0.984245	1.70847	2.25808	0.644619	-1.36349	-0.243826	0.464586	-1.40395	-1.54192	-0.903576	-0.977734	1.27695	-0.672913	0.0785779
UID506	NEK3	A0A087X030;S85-p	123.86	AS(0.065)S(0.935)PNLHR	-1.53836	0.0135839	0.101972	0.0260883	-0.319909	-0.312244	1.14302	0.139009	-0.131966	1.16249	-1.18369	3.55687	-1.99877	-1.36349	-0.243826	0.464586	-1.40395	-1.54192	0.00791333	-2.90454	-1.29576	-3.22085	-1.80081
UID508	TMEM134	A0A087WY65;S14-p	85.087	S(0.007)S(0.007)QWS(0.925)FS(0.059)T(0.001)ISSSTQR	0.547295	0.248497	0.451758	0.685151	0.163405	1.81463	0.121007	0.981982	-0.155071	0.230984	-0.212703	-0.587039	0.343574	0.53256	0.782759	-0.803892	3.92101	1.80961	0.272984	-0.298918	0.0481566	1.96261	0.631991
UID509	AP2M1	A0A087WY71;S45-p	100.39	S(1)PVTNIAR	0.168194	0.618957	0.767175	0.951908	0.471189	0.0179889	-0.695775	1.58066	1.04108	0.454629	0.0548239	-0.800811	1.25596	-0.00765446	-0.206204	1.34044	1.35229	0.52643	0.642331	-0.393663	0.899333	1.64249	0.217803
UID510	PCDHGC3	A0A087WYB5;S31-p	65.528	KPGAAS(0.984)PLAS(0.016)R	-0.553154	0.08037	0.245077	-0.860331	-1.08886	-0.972819	0.233245	-0.560661	-0.48025	-1.78128	-1.33319	-1.27813	0.174936	-0.340862	-1.98217	-0.660252	-1.5198	-1.88755	-0.654504	-2.30341	-1.13639	-0.957421	-2.0365
UID511	PLLP	H3BN27;S9-p	59.418	AEFPS(0.011)KVS(0.803)T(0.187)R	0.837266	0.0309228	0.1503	-1.85148	-1.55821	0.226996	-1.85324	-2.15981	-1.18018	-1.76231	0.224001	-1.72237	-1.36606	0.201272	0.0781748	-1.77594	0.279978	-1.35547	-0.0417502	0.294459	-1.08953	0.0424164	-1.26361
UID515	PDLIM3	A0A087WYF8;S93-p	156.17	GETHLWSPQVS(1)EDGK	-0.228695	0.471274	0.653988	-0.189207	-0.237017	-0.573463	1.73216	0.291186	-0.137257	-0.359137	-0.39806	2.2208	0.667062	-0.0234121	0.106138	0.251611	0.284813	-0.34652	-0.27328	0.124659	0.129322	0.303232	0.173549
UID517	PDLIM3	A0A087WYF8;S197-p	48.568	VHGGS(1)GGAQR	-0.565373	0.32939	0.526765	0.21499	-0.941388	-0.358559	2.33419	1.65097	-3.01485	-1.01372	-1.30319	1.55663	0.521003	-1.44877	-1.02093	-0.463966	0.141737	0.968029	-0.736796	-1.23373	-2.38539	-0.233209	0.405386
UID519	MAPK8IP3	E9PFH7;S578-p	81.494	LFS(0.001)S(0.009)S(0.082)S(0.806)S(0.102)PPPAK	0.852841	0.0404616	0.172635	0.457539	-0.252139	-0.0221763	0.07902	0.537637	-1.5015	-0.90406	-0.923027	-1.64995	-0.772531	1.50204	0.691962	1.52462	0.234353	0.319286	0.41657	-0.150395	1.18887	-1.90904	-0.241035
UID522	MAPK8IP3	E9PFH7;S365-p	267.86	TGS(0.06)S(0.94)PTQGIVNK	1.17896	0.0129108	0.0997354	-2.82598	-2.8406	-1.07544	-1.68719	-1.5809	-2.06408	-1.61354	-0.150431	-1.09393	-0.380331	0.575978	-0.0589177	0.656678	-2.18928	-0.0544723	0.0745434	-0.0656288	0.399013	-2.54636	-0.314362
UID525	DHX29	A0A087WYN9;S200-p	140.32	FQSPQIQAT(0.001)IS(0.999)PPLQPK	0.404075	0.247422	0.450723	-0.33022	-1.31769	-1.7302	-0.751085	-1.65425	-0.249444	-1.97709	-2.07579	-0.916698	-1.77103	0.348884	-0.777193	-1.70602	-1.05988	-0.349993	0.245071	-1.14337	-2.43456	-1.31962	-0.536076
UID526	SRP19	A0A087WYR0;S111-p	79.88	TGGADQSLQQGEGS(1)K	-0.846392	0.0377978	0.167287	0.540955	0.155907	1.5273	0.944709	-0.270394	0.847695	0.375711	1.96766	0.907485	-0.753268	-1.68095	-1.05107	0.66016	-0.856867	0.52874	-1.27179	-0.437828	0.321671	0.67038	0.897393
UID528	UGP2	A0A087WYS1;S435-p	74.269	LGS(0.113)S(0.873)FT(0.014)K	0.12322	0.674922	0.805986	1.04444	1.46877	0.34271	0.0530857	0.304688	1.03969	1.2712	0.353294	-0.228753	2.37575	0.288374	1.06121	1.10817	0.466249	0.860994	0.331365	1.32991	1.53444	1.3995	0.876868
UID529	PTGES3	A0A087WYT3;S117-p	190.87	DWEDDS(1)DEDMSNFDR	0.329231	0.225412	0.426843	0.422366	0.976858	-0.576215	-0.612195	0.845733	0.684099	0.948447	-0.513399	-0.639944	1.04018	0.521944	0.558081	1.04979	0.0801548	0.706751	0.459748	0.475357	0.99364	0.300859	0.721917
UID530	PTGES3	A0A087WYT3;S122-p	64.82	DWEDDS(0.004)DEDMS(0.996)NFDR	0.294658	0.326602	0.524178	0.895402	0.786807	-0.508514	-0.760278	0.932527	0.662586	1.17195	-0.516943	-0.724378	1.20064	0.740991	0.202348	1.08129	-0.115405	0.69999	0.59849	0.520684	1.18393	0.37647	0.797593
UID531	PTGES3	A0A087WYT3;S89-p	102.42	GESGQS(1)WPR	-0.067115	0.853292	0.919191	-1.18729	0.156279	-0.602825	-1.04162	0.942998	-0.0752776	0.788952	1.20271	-0.56544	1.32602	-0.0939703	-0.536584	0.578307	-1.37239	0.451002	0.36751	0.143675	0.685867	-0.637832	0.687781
UID533	NKTR	A0A087WYW3;S79-p	99.5	AYRPPS(1)GEK	-0.753113	0.028473	0.144264	0.535038	1.44863	0.600811	0.935805	0.316332	-0.470036	1.17913	1.113	1.11346	-0.446988	-0.0547842	-0.315434	0.886013	0.538717	-1.27895	-0.273255	-0.531657	0.711157	0.383321	-1.27109
UID534	NKTR	A0A087WYW3;S566-p	90.964	ENLS(1)DHLR	0.028979	0.940458	0.969991	-1.19933	0.798975	-0.580843	0.705709	0.246771	-1.14302	0.466756	-0.69138	0.328405	-0.465981	-0.573462	0.251862	0.896715	0.39594	-2.19551	-0.455198	-0.149761	1.46068	-0.141375	-0.734036
UID535	NKTR	A0A087WYW3;S163-p	102.4	ILIPS(1)DIESSK	0.447767	0.0217447	0.127284	-0.283422	0.738543	-0.209521	0.384795	0.210761	-0.0853021	0.41939	-0.0282844	-0.280179	0.101657	0.0188072	0.910451	0.449038	0.716938	0.77769	0.0341017	0.757788	0.715922	0.617397	0.447975
UID536	NKTR	A0A087WYW3;S846-p	108.53	VEET(0.039)S(0.961)PLGNAR	0.518943	0.158968	0.35229	-0.243022	0.368925	0.0046519	0.40173	0.0692872	-2.96172	0.0777636	-1.08601	0.320283	-1.25698	-0.570309	0.397086	0.678318	0.76459	0.140084	-0.301618	0.0385617	-0.221891	0.151067	-0.191553
UID538	RAVER1	A0A087WZ13;S6-p	82.877	AADVS(0.971)VT(0.023)HRPPLS(0.006)PK	0.183419	0.446508	0.632336	-0.494599	-0.268324	0.196264	-1.41774	-0.0582649	-0.0271729	-0.135661	0.430537	-0.165947	0.155924	0.22741	-0.772602	0.0202479	-0.802474	0.620695	0.108909	-0.104778	0.14036	0.0382987	0.573141
UID539	RAVER1	A0A087WZ13;S14-p	85.937	AADVS(0.005)VT(0.004)HRPPLS(0.99)PK	0.252248	0.301572	0.501154	-0.159705	-0.329613	-0.469529	-0.439513	-0.613823	-0.35752	0.320145	0.436613	-0.188459	0.193865	-0.86021	-0.0337328	0.00976174	-0.30349	0.246235	0.377841	0.310361	0.845817	-0.69566	1.01802
UID540	RAVER1	A0A087WZ13;S617-p	103.89	MS(1)PPPSGFGER	-0.0668208	0.779053	0.873847	0.227193	-0.167882	-0.244673	-0.831147	-0.0601195	0.3387	-0.139219	0.150535	-0.621335	0.172334	0.241146	-0.996934	-0.408906	-0.571723	0.413991	0.513481	-0.672556	-0.0839761	-0.804019	0.525673
UID542	RAVER1	A0A087WZ13;S567-p	167.93	LLS(0.999)PLS(0.001)SAR	0.194261	0.755414	0.858877	-0.0393764	-2.7787	-0.451496	-0.972495	-3.8743	-0.588059	-3.07911	-0.15326	-0.945113	-3.48278	0.563703	-0.965778	-3.51739	-2.19581	-0.865256	0.652515	-1.01679	-3.48902	-2.05792	-1.53033
UID543	RAVER1	A0A087WZ13;S17-p	73.279	S(1)GAEVEAGDAAER	-0.560754	0.120155	0.303158	-0.974453	-1.09506	0.0508394	1.53136	-1.74265	-0.0957642	-0.912071	0.587379	-0.559262	-0.291992	-1.2551	-1.71496	-0.534315	0.0511417	-1.38377	-0.675038	-1.31579	-0.282914	-0.470209	-1.52828
UID544	CAP2	B7Z385;S189-p	96.866	AQGGQTQS(0.999)PT(0.001)K	-0.665132	0.172924	0.369137	0.717898	1.67646	1.34987	0.766565	0.642601	0.485404	2.12125	2.3838	0.270361	0.863289	-0.377065	1.29634	0.152309	1.25706	0.00782544	0.355091	2.68302	-2.34766	1.78077	-0.18152
UID545	CAP2	B7Z385;S149-p	135.38	S(1)ALFAQLNQGEAITK	0.51864	0.252537	0.455303	0.615861	1.27077	-0.511777	0.683031	2.20995	1.04366	1.91131	-0.514926	-0.0348323	3.52548	1.96116	1.21307	0.482968	2.24441	0.825577	2.48816	1.46881	1.21714	2.40823	1.07539
UID546	CAP2	B7Z385;S197-p	134.3	SHTPS(0.923)PT(0.077)SPK	-1.08241	0.0116372	0.0952425	2.98406	1.7566	0.772033	1.16672	2.96078	2.19918	1.5691	-0.0172021	1.04694	2.62522	0.856246	0.024384	0.673382	2.27664	0.142405	-0.0174449	0.657608	0.172134	1.67814	-0.224149
UID548	PLEKHA2	A0A087WZ32;S299-p	98.3	APS(0.998)VAS(0.002)SWQPWTPVPQAGEK	0.383475	0.356547	0.5546	0.198902	-0.73758	-0.640833	-1.68788	-0.110793	1.01253	0.0606082	-0.376963	-1.33254	0.194012	1.88305	-0.0979248	-0.486439	-0.407648	-0.907336	2.04188	-0.134001	-1.05551	0.0587942	-0.480648
UID549	PLEKHA2	A0A087WZ32;S351-p	44.863	S(1)EPQHPK	-1.4532	0.0179799	0.115724	0.174968	-0.986512	1.33934	0.69979	1.18872	-0.379751	-1.49864	0.896481	0.41133	0.0664897	0.101481	-5.01666	-1.80018	-1.38421	0.827054	-0.671454	-2.36078	-0.790968	-1.72109	0.197031
UID556	HMGN3	A0A087WZE9;S78-p	175.88	EGTAPS(0.999)ENGETK	0.343546	0.46757	0.650546	-0.620054	-1.51356	1.33643	-1.33705	-1.05719	-0.847019	-2.00865	1.44887	-0.549893	-1.20096	-1.64266	0.72359	-1.14999	0.68608	-0.640672	-1.36063	1.41724	-0.798104	0.290286	-0.438753
UID557	HMGN3	A0A087WZE9;S6-p	153.32	RKS(1)PENTEGK	-0.237936	0.625521	0.771659	2.06684	1.12702	0.804522	-1.86126	2.18709	2.38955	1.63529	1.51073	-1.02278	2.69789	0.316076	0.52913	1.394	0.25492	1.33882	0.825774	0.955402	1.63473	0.289723	1.61697
UID558	HMGN3	A0A087WZE9;S31-p	109.38	LS(1)AKPAPPKPEPK	-0.962558	0.0492489	0.190428	0.718562	-1.39997	1.98757	-0.113068	-0.907491	0.144129	-1.33103	2.52585	0.503123	-0.783585	-1.38376	-1.57599	-1.54143	-0.266964	0.0261462	-1.33712	-1.51956	-0.856387	0.218956	-0.0453837
UID561	EIF3H	E5RGU4;S199-p	86.313	DFS(1)PEALKK	0.847858	0.0472229	0.186308	-0.362614	1.15096	-0.916377	-0.484227	-0.415414	-0.446226	1.28579	-0.512622	-0.170504	-0.508903	0.232858	1.43553	0.813239	-0.873755	1.54064	0.159149	2.2078	0.778498	-1.00689	1.81138
UID563	MST1R	H7C3Z8;S77-p	80.755	KES(1)IQLR	-0.177308	0.80921	0.892469	-3.10735	-4.09166	0.809197	-3.48717	-2.41373	-2.48826	-3.39555	1.00571	-2.59545	-1.94086	1.09641	-3.43754	-3.31039	-3.68067	-3.80932	0.55265	-2.70559	-2.82963	-2.43972	-2.91438
UID564	PPIP5K2	A0A087WZV0;S38-p	66.383	HFFHHADEDDEEEDDS(1)PPER	0.043419	0.905095	0.948375	0.251068	1.43395	1.0446	-0.770816	0.591487	0.787702	1.2776	1.29695	-0.548268	1.08699	-0.231875	-0.132924	1.96167	0.93706	0.617084	-0.413141	0.207038	1.75989	1.64499	0.535658
UID566	PPIP5K2	A0A087WZV0;S1123-p	155.11	RFS(1)ISFAR	0.399744	0.346957	0.545177	0.230501	-2.7408	-0.929752	-0.515387	-1.86728	-0.865888	-1.35581	-1.52038	-0.669025	-2.02512	0.370307	-0.796666	-0.0237355	-0.804532	-1.58411	0.760028	-1.8344	-0.09275	-2.22213	-2.03351
UID567	PPIP5K2	A0A087WZV0;S1021-p	196.8	S(1)GEQITSSPVSPK	0.245891	0.162527	0.356516	-0.627172	-0.461673	-0.131543	0.036551	-0.172311	-0.902526	-0.340277	-0.169008	-0.186359	-0.635618	-0.308557	0.207567	0.39719	0.076468	0.0729889	-0.29617	-0.333591	-0.142599	-0.344626	-0.459702
UID569	PPIP5K2	A0A087WZV0;S1031-p	94.882	SGEQITS(0.001)S(0.01)PVS(0.988)PK	-0.470771	0.183287	0.380472	-0.169927	-1.26303	-0.921922	1.0643	-0.581366	-1.18204	-0.701721	-0.497812	0.973896	-1.21544	-1.67085	0.218126	-0.586251	-0.812427	-0.910859	-1.56697	-1.01792	-0.0287538	-1.98807	-0.838791
UID571	PPIP5K2	A0A087WZV0;S1207-p	120.08	TAEISSTALRS(0.096)S(0.904)PIMR	0.652183	0.377298	0.573946	-5.34799	-4.592	-1.85769	-1.35752	-3.11409	-0.721041	-0.684964	-0.757285	-0.556955	-0.189415	-4.12491	0.100761	-3.85069	-2.24165	-0.889665	-1.38282	0.132627	-0.379534	-0.40678	0.385546
UID576	KIF3A	H7C2F6;S173-p	110.32	S(0.992)AKPET(0.008)VIDS(0.001)LLQ	-0.209884	0.672328	0.804394	0.0911317	-0.539382	-1.0508	0.749914	-0.57379	-0.885486	-0.980241	-2.94059	0.552632	-1.08926	0.937548	-0.239406	-0.71721	-1.18023	0.194601	0.657931	-1.86709	-2.2523	-2.71377	-1.58478
UID582	CNOT2	F8VQD8;S41-p	121.44	SLSQGTQLPSHVTPTTGVPT(0.003)MS(0.002)LHT(0.007)PPS(0.859)PS(0.129)R	0.471394	0.0204355	0.124073	0.1661	0.780451	-0.116321	-0.0235415	0.276589	-0.0167007	0.707239	-0.301281	-0.0429797	0.119269	0.118125	0.969621	0.965791	0.257263	1.03745	0.136174	0.7045	0.755278	0.772754	0.545815
UID586	CNOT2	F8VQD8;S80-p	174.21	TNSMSSSGLGS(1)PNR	-0.879844	0.0176846	0.114811	0.262207	-0.575012	1.02489	1.79391	-0.419618	-0.479993	-0.44909	0.660544	1.75902	-0.688772	-1.25687	-0.635476	0.288084	-0.37298	-0.304196	-1.05156	-1.13613	0.0359863	-0.947141	-0.530074
UID587	HYOU1	A0A087X054;S680-p	112.55	AANS(1)LEAFIFETQDK	0.600915	0.116538	0.298791	-0.0596613	-0.127308	-0.222633	0.0214576	1.21217	-0.112201	-0.172825	-2.83345	-0.733006	0.658746	-0.274351	0.517121	0.611714	1.37516	0.885538	-0.0204376	0.161964	-0.455938	0.571752	0.267919
UID592	MAML2	A0A087X0G5;S919-p	146.63	TGINQPPSLTPSNFPS(0.997)PNQS(0.002)S(0.001)R	0.27795	0.131105	0.318886	-0.0909717	-0.0168878	0.110808	0.068284	0.096413	-0.21904	0.308604	0.26464	-0.185744	0.772843	0.119744	0.308185	0.404805	-0.0825158	0.617401	0.251551	0.419136	0.135367	1.10019	0.614587
UID593	DDHD1	A0A087X0H7;S594-p	123.31	EPTSVSENEGIS(0.001)T(0.015)IPS(0.977)PVT(0.006)S(0.001)PVLSR	0.447304	0.0071167	0.0773004	0.222921	0.269048	0.310925	0.145278	0.0974822	0.628122	0.134515	0.0573121	0.173614	0.442476	0.693622	0.964319	0.542255	0.280024	0.747417	0.578648	0.727762	0.810723	0.470313	1.13965
UID594	RBM26	A0A087X0H9;S613-p	117.4	EGS(0.89)T(0.11)QQLQTTSPK	-0.109261	0.803142	0.888966	-0.0854737	-1.09194	-0.143787	1.29107	-1.06691	-0.525784	-2.46467	0.201438	1.61183	-0.817018	-0.969296	-0.720576	-0.120181	0.257988	0.826931	-0.870997	-1.73457	-0.844624	-0.552074	0.543536
UID595	RBM26	A0A087X0H9;S621-p	133.87	EGSTQQLQT(0.004)T(0.042)S(0.954)PK	-0.256906	0.563024	0.726397	-0.560514	0.390036	0.428256	2.55871	-0.43232	0.0537734	0.52866	0.400697	2.64098	-0.648228	0.54797	0.199665	-0.686732	0.017778	1.50752	0.884904	-0.199058	-0.511146	-0.584263	1.61435
UID596	RBM26	A0A087X0H9;S127-p	157.33	LNHS(1)PPQSSSR	-0.750244	0.0237919	0.132473	-0.793484	1.45929	-0.1777	-0.189032	0.62798	-0.922928	1.66043	0.518684	1.01975	0.532627	0.00195916	-0.832281	-0.940399	-0.358017	-0.238717	-0.0970829	0.171632	-0.879041	-0.551207	-0.0436736
UID598	RBM26	A0A087X0H9;S523-p	104.05	T(0.009)NS(0.991)PGFQK	-1.16091	0.0339892	0.157828	0.261828	-0.469579	0.726815	2.88674	-0.507921	-0.775501	-0.271553	1.12874	3.28922	-0.82008	0.0358241	-1.01301	-1.75057	-0.665741	0.409359	-0.164559	-0.626997	-1.9997	-0.87786	0.492851
UID599	TNXB	A0A087X0I0;S1369-p	261.23	LGPLSAEGTTGLAPAGQT(0.03)S(0.969)EESRPR	-0.145447	0.507839	0.683825	1.41114	1.01726	0.696518	0.49325	1.45184	1.03501	1.08135	0.429969	-0.361168	1.21012	0.308474	0.860834	0.495459	0.991855	0.879159	0.357995	0.669483	0.506781	0.880602	1.06017
UID601	MARK1	B4DIB3;S414-p	93.267	S(0.053)IS(0.947)ANQK	-0.0870609	0.809199	0.892469	-0.986254	-1.50067	-2.13939	0.826855	-1.26483	-1.25675	-1.10762	-1.18649	1.25858	-0.866352	-1.38793	-1.55899	-0.561361	-1.03817	-0.838126	-0.776803	-0.95149	-0.00661702	-1.40757	-0.566478
UID605	MARK1	B4DIB3;S633-p	142.2	SVAYNGPPAS(0.998)PS(0.002)HETGAFAHAR	-0.0424063	0.896806	0.944431	0.162979	-0.0615767	-0.541966	-0.483967	0.236917	0.423637	0.830754	0.784544	2.07595	0.883887	-0.825293	-0.0522111	0.781822	-0.316458	0.29389	0.336302	0.524938	1.1521	1.48995	0.502055
UID607	PRKCQ	A0A087X0I9;S640-p	70.942	PRLS(1)FADR	0.91126	0.0861548	0.253655	0.406716	-0.48372	1.5708	-2.47471	-0.272686	-0.810248	-1.06457	1.27295	-2.10346	-1.24708	1.25987	0.752203	-0.360132	1.35011	-0.388112	0.408271	1.75445	-0.701735	1.21307	-1.3814
UID608	PRKCQ	A0A087X0I9;S334-p	68.536	ERPS(1)LQIK	1.28311	0.012413	0.0979433	-2.84293	-2.17011	-1.13369	-3.37875	-3.00377	-3.02043	-2.22086	-1.46864	-4.08978	-3.61979	0.497195	-1.02117	-1.35471	-1.94261	-2.80477	0.241407	-0.648078	-1.98995	-1.65106	-3.44389
UID609	PRKCQ	A0A087X0I9;S659-p	85.478	NFS(1)FMNPGMER	1.61821	0.00217925	0.0443043	-0.645408	-0.192254	0.689187	-2.54311	-1.1245	-0.698809	-0.184744	0.522197	-2.89373	-0.708176	1.78107	1.47513	-0.0180409	1.27768	-0.573573	1.86937	1.54866	-0.140685	1.61955	-0.436447
UID612	SLC4A1AP	A0A087X0M4;S28-p	110.54	PALPVS(1)PAAR	-0.120186	0.701238	0.823067	0.813617	-0.53381	0.449364	1.0067	-0.230275	-1.10541	-0.873057	0.385643	0.811614	-0.835101	-0.350518	0.473746	-0.460291	0.156822	0.762914	-0.302001	-0.268893	-1.22158	-0.362843	0.260071
UID613	SLC4A1AP	A0A087X0M4;S258-p	94.958	MLGEDS(1)DEEEEMDTSER	-0.122314	0.676022	0.806429	1.14506	0.264915	0.670926	-0.753418	-0.186927	0.557394	0.35392	0.83788	-0.647246	0.687052	-0.466888	-0.363798	1.49504	0.497885	-0.674073	0.374868	0.262506	0.467853	0.391215	-0.278201
UID614	SLC4A1AP	A0A087X0M4;S90-p	157.73	SLQEEQSRPPTAVS(0.053)S(0.947)PGGPAR	-1.04034	0.1109	0.290995	-3.61142	0.0857061	1.83785	-3.12954	-1.73261	-0.983908	0.237978	1.40731	-1.87713	-0.727243	-3.64185	-0.947986	-1.68261	-2.37966	-2.8497	-2.7116	-0.629604	-0.186419	-1.45307	-2.41389
UID616	NOL4L	A0A087X0N3;S644-p	147.1	PVPTAQLS(1)PTEISAVR	0.199213	0.514681	0.68905	1.0172	0.4608	-0.796441	-0.318865	0.714975	1.25046	0.992081	-0.736574	0.380997	1.37815	0.208499	-0.0168442	0.576855	0.808184	0.994345	1.13168	0.195523	1.60749	0.336696	0.492494
UID619	YTHDF3	A0A087X0Q1;S383-p	109.01	GAGFNQNNGAGSENFGLGVVPVS(0.036)AS(0.929)PS(0.03)S(0.006)VEVHPVLEK	0.426199	0.276552	0.478447	0.307227	0.16628	0.0890455	-0.146714	0.0896931	-1.26427	-0.718524	0.472121	1.2393	-1.09551	0.627952	0.722771	0.181334	0.537889	2.55418	-0.33872	0.389353	-0.807492	-0.96388	0.497243
UID621	KDM6A	F5H5V6;S718-p	191.99	S(1)PGLLSSDNPQLSALLMGK	-0.0695483	0.918488	0.957097	-0.975642	-0.118876	-0.970224	1.74435	0.00295825	-1.04789	0.000944657	-1.04538	1.82879	-0.185334	2.30115	-0.337235	-2.12078	-1.25794	1.51234	2.56748	-0.9938	-2.79322	-2.00638	1.66659
UID622	KDM6A	F5H5V6;S767-p	90.778	T(0.001)DNS(0.002)VAS(0.162)S(0.748)PS(0.043)S(0.043)AIS(0.001)TATPSPK	0.221022	0.264431	0.466377	-0.66094	0.057416	-0.198708	0.280162	-0.197177	0.158989	0.343039	-0.578156	-0.0937059	-0.313662	0.399937	0.321534	-0.505227	-0.0376031	0.417374	0.750714	-0.0136881	-0.119908	-0.369983	0.164323
UID624	KDM6A	F5H5V6;S778-p	144.18	TDNSVASSPSSAIST(0.005)AT(0.088)PS(0.907)PK	0.0953522	0.723288	0.83849	-0.921919	0.641828	0.063806	-0.164689	-0.137653	0.0979685	0.838778	0.459326	0.00829843	0.314083	-0.622395	0.973429	-0.66391	0.509943	-0.0170885	-0.445488	1.1545	0.197924	0.612049	0.454383
UID625	SNX12	A0A087X0R6;S73-p	175.48	RYS(1)DFEWLK	-0.498861	0.188509	0.385753	2.09288	1.48414	0.702548	0.281105	2.33475	2.74791	1.67652	0.614001	-0.0598046	2.96655	1.26003	0.354799	1.4635	0.70372	0.899158	1.39579	-0.0173831	1.77572	1.01974	0.996922
UID626	SENP3-EIF4A1	A0A087X0R7;S237-p	68.49	AGQHS(1)PLR	0.461731	0.365644	0.56304	-1.31451	2.06324	-1.89037	-2.19677	-0.531932	-1.55249	1.18474	-0.336758	-1.14821	0.969392	1.16189	0.087208	0.429477	0.161842	-1.16559	1.01322	0.113122	0.120173	-0.736409	-1.32131
UID629	SENP3-EIF4A1	A0A087X0R7;S99-p	124.85	NHLS(1)PQQGGATPQVPSPCCR	-0.145357	0.623475	0.770181	0.210087	0.644706	0.34365	0.85208	0.302865	-0.111105	0.0416448	0.664285	0.347372	-0.308177	-0.747169	0.414644	0.901354	0.743718	0.0888431	-1.09306	-0.338939	1.63515	0.424637	-0.495348
UID631	OAS2	A0A087X0V5;S466-p	101.64	VLS(0.955)FS(0.045)LK	1.1874	0.210824	0.410876	-4.72606	-3.37126	0.926189	-3.4029	0.185683	-6.30298	-3.37236	1.0669	-2.9798	-0.151676	1.01983	0.0370382	-2.3478	-3.37007	-0.771294	1.53244	0.277966	-1.91999	-3.87038	-0.841968
UID632	OAS2	A0A087X0V5;S468-p	80.219	VLS(0.092)FS(0.908)LK	0.771195	0.276776	0.478487	-2.73304	-2.6794	0.355501	-3.11073	-0.0317268	-5.11604	-3.27949	0.826835	-2.77379	-0.0300918	-0.841909	-0.458066	-2.08766	-1.66805	-1.00838	1.16868	0.0857064	-1.95002	-3.24578	-0.854531
UID633	HNRNPM	A0A087X0X3;S701-p	101.48	FES(1)PEVAER	-0.21201	0.32312	0.520593	0.640979	1.15	0.60434	0.391224	0.745171	0.901014	1.17463	0.0678823	-0.176308	0.35022	-0.329387	0.419574	0.581179	0.678169	0.399843	-0.349403	0.552053	0.534317	0.706368	0.536341
UID634	HNRNPM	A0A087X0X3;S365-p	54.286	FGS(1)GMNMGR	-0.159335	0.660569	0.7964	0.163008	0.751397	0.366832	0.169638	0.734497	0.732928	1.33653	0.567216	0.825908	1.18919	-0.390509	0.803648	-0.472448	-0.472026	2.22341	-0.824084	0.551589	1.59526	0.345976	1.88298
UID635	HNRNPM	A0A087X0X3;S633-p	144.18	GNFGGS(1)FAGSFGGAGGHAPGVAR	0.00894049	0.966133	0.983298	0.0192728	0.599239	-0.0144793	-0.299172	0.938074	0.353941	0.403959	-0.273028	-0.208265	0.754032	0.134187	0.170529	-0.123923	-0.00115714	0.898783	-0.0325365	0.490473	-0.0741669	0.0836091	0.817182
UID636	HNRNPM	A0A087X0X3;S637-p	154.14	GNFGGSFAGS(1)FGGAGGHAPGVAR	0.333609	0.117813	0.300616	-0.43614	-0.112584	-0.401887	-1.1502	0.0749778	0.241552	0.312477	-0.598401	-0.409727	0.746022	-0.0358768	0.119511	-0.0390344	-0.0503131	0.178938	0.27566	0.347371	0.189619	0.205683	0.410622
UID638	HNRNPM	A0A087X0X3;S575-p	60.167	MGANS(1)LER	-0.838189	0.0097922	0.0878721	1.14934	0.212165	0.0888676	-0.034386	0.525433	1.02577	-0.0184258	-0.131546	0.0532877	0.655331	0.36057	-0.820476	-1.6365	0.41857	-0.531709	0.327193	-0.686185	-1.8015	0.103626	-0.589649
UID639	HNRNPM	A0A087X0X3;S618-p	74.519	MGLAMGGGGGAS(1)FDR	0.349325	0.135294	0.323601	-0.0103855	-0.126732	0.0266697	-0.0286272	0.0897699	-0.885584	-0.384375	-0.468034	-0.63523	-0.617832	-0.0319088	0.548028	-0.18828	0.394622	0.663456	-0.315996	0.503582	-1.13229	-0.317978	0.329654
UID640	HNRNPM	A0A087X0X3;S528-p	60.019	MGLS(1)MER	0.269343	0.39242	0.586954	-0.860905	-1.76209	-2.1285	-1.48916	-1.14208	-0.108141	-1.4446	-1.37844	-1.43373	-1.0756	0.161627	-0.739678	-1.80577	-1.40161	-0.994787	0.046803	-0.561065	-2.49568	-1.31269	-1.02695
UID641	HNRNPM	A0A087X0X3;S467-p	133.78	MGPLGLDHMAS(0.963)S(0.037)IER	-0.177579	0.628512	0.773873	0.806668	0.0989323	-0.252439	0.749652	-0.948381	0.779852	0.127049	0.168151	-0.296733	-0.298706	-0.173945	0.075274	-1.44949	-1.16843	1.89403	-0.443878	0.306224	-0.857248	-0.162239	1.13795
UID642	HNRNPM	A0A087X0X3;S468-p	118.72	MGPLGLDHMAS(0.025)S(0.975)IER	0.45244	0.00931877	0.086405	-0.102783	0.176266	-0.0239978	0.238593	-0.176445	0.244946	0.236392	0.0224885	-0.0774833	0.57687	0.269264	0.603843	0.653251	0.207238	0.569217	0.246555	0.472224	0.879323	0.916739	0.821599
UID643	HNRNPM	A0A087X0X3;S452-p	59.153	MGS(1)GIER	-1.43635	0.00134748	0.0369217	1.56344	0.532944	1.40938	2.17042	-0.0946699	0.74497	0.197358	1.25878	2.51398	-0.418926	-0.934953	0.208382	0.0268029	-1.41043	0.368047	-1.1752	0.032683	-0.107739	-1.88747	0.394012
UID644	HNRNPM	A0A087X0X3;S397-p	63.392	QGGGGGGGS(1)VPGIER	-1.11453	8.92325e-05	0.0121977	0.995852	1.20926	0.211405	0.311507	1.41314	0.933677	0.808893	0.876252	0.53746	0.717996	-0.205212	-0.72898	-0.239951	-1.25835	0.557709	-0.608679	0.0608357	-0.340211	-0.784675	0.417655
UID645	HNRNPM	A0A087X0X3;S432-p	66.568	VGS(1)EIER	-0.646173	0.0117964	0.0953346	0.762635	1.126	0.0984162	0.839782	1.01841	0.0851908	0.878455	0.43894	-0.148031	0.877642	-0.26562	-0.290596	0.547499	-0.0201606	0.374962	-1.03325	-0.625854	0.572395	-0.066029	0.322353
UID646	UTY	A0A087X248;S693-p	130.3	TDHSVASSPSSAIS(0.027)T(0.027)AT(0.015)PS(0.93)PK	0.896278	0.0483093	0.188806	0.441121	-0.341396	-0.333041	-0.68625	0.182236	1.13686	-0.438216	-1.81338	-1.09072	0.172197	-0.920606	1.38313	0.903017	1.49362	1.11795	-1.98573	0.951465	1.00517	1.29948	0.944698
UID647	CHEK2	B7ZBF2;S39-p	78.77	FAIGS(1)AR	0.591477	0.572749	0.733596	-1.1582	-1.039	-3.81642	3.59815	-3.16402	-3.38987	-0.826692	-1.72467	3.32327	-1.98612	3.91794	-1.40168	-1.53851	-2.49876	-1.34491	4.17406	-0.797826	-1.42896	-1.78135	-1.56882
UID648	IGSF9	A0A087X128;S514-p	76.302	S(0.001)PET(0.009)PPVS(0.99)PR	-0.601415	0.0674559	0.222881	0.0754663	0.0652575	-0.0930478	1.24549	-0.577032	0.428677	0.627693	1.12291	1.53083	0.363623	-0.673046	-0.956816	0.58337	-0.802133	-0.391063	-0.0465959	-0.733414	1.1729	0.736397	-0.113886
UID652	SSBP2	H0Y9V4;S235-p	129.44	NS(1)PNNMSLSNQPGTPR	-0.142319	0.585181	0.743019	0.529077	-0.376156	0.765816	-0.104536	1.17893	0.109924	0.101309	0.418498	0.222797	0.535186	-0.758391	0.371952	0.589467	0.641696	0.0268792	-0.74504	0.720953	0.267122	1.13786	-0.294846
UID654	RAB18	Q5W0J0;S99-p	68.481	KHS(1)MLFIEASAK	0.610506	0.0426405	0.176804	0.684409	-0.19427	0.035538	-0.912724	0.446695	0.758923	0.923633	0.147829	-0.914737	0.978154	0.285914	0.590379	1.09888	0.537317	0.592446	0.895598	0.958543	1.99531	0.0926765	1.01146
UID655	RAB18	Q5W0J0;S106-p	110.66	KHS(0.085)MLFIEAS(0.915)AK	0.791826	0.0191439	0.119904	-0.0835239	0.921264	-0.158373	-0.330338	0.830453	0.914458	1.2616	0.914352	-0.195893	1.12153	1.01199	1.17553	2.15039	-0.154137	1.03929	1.35363	1.36238	2.78012	1.19712	1.19749
UID656	SRCIN1	A0A087X165;S199-p	148.78	FRQS(0.999)LPLS(0.001)R	-0.798946	0.353547	0.551868	-1.60656	-1.44801	-3.30463	0.678354	-4.45386	-1.44563	-0.9666	-2.8085	1.65193	-4.31559	0.476627	-3.44778	-4.02114	-5.5415	-2.1203	0.748857	-2.91778	-2.22304	-4.86018	-2.10231
UID661	SRCIN1	A0A087X165;S1021-p	143.25	RGS(1)DELTVPR	-1.01873	0.078478	0.241871	0.427555	-1.5198	1.40442	0.921228	1.10738	1.22753	-1.00296	2.13297	1.07807	1.84009	-0.437929	-0.861043	-1.75001	1.65095	-0.881299	-0.67809	-0.455602	-1.48897	2.86979	-0.538631
UID663	CFAP45	A0A087X182;S44-p	169.02	S(1)PAQGQSDSPIVLLR	0.448557	0.167743	0.363114	0.281584	-0.727352	-0.938866	-0.733707	1.30754	0.40244	-0.583691	-1.10717	-1.19856	1.2799	0.257192	0.412156	-0.0103141	0.0676076	0.820112	0.525818	0.181021	-0.0199826	-0.111754	0.345837
UID665	BIN2	S4R418;S335-p	134.65	AKS(0.998)QEEVLPS(0.002)STTPSPGGALSPSGQPSSSATEVVLR	0.826817	0.00234489	0.0461044	-0.13686	0.256959	0.305388	-0.62403	0.26457	-0.605951	-0.348718	0.292432	-1.37422	-0.215764	-0.0466022	1.0571	0.846888	1.097	0.639692	-0.0963103	0.90643	0.203733	0.982446	0.491605
UID668	BIN2	S4R418;S429-p	152.55	AS(0.977)LGT(0.018)GT(0.006)ASPR	-0.382968	0.555074	0.721058	0.270829	-0.584855	1.3552	-0.623314	-1.5522	1.04018	-2.38924	2.66918	-0.75902	-2.4716	-1.6583	-1.25863	0.29596	1.01669	-1.15494	-1.39445	-2.04703	-0.537815	1.98371	-2.1197
UID669	BIN2	S4R418;S436-p	163.46	ASLGTGTAS(1)PR	-0.257323	0.609838	0.761129	0.732129	-1.1779	2.33506	-0.644618	-0.825219	0.231919	-0.752169	2.30891	-0.774719	-1.26699	-1.18995	-0.736639	0.569299	1.30134	-0.201349	-1.43826	-1.20144	-0.0459839	0.92272	-0.386563
UID670	BIN2	S4R418;S403-p	148.72	AT(0.016)AS(0.977)PRPS(0.005)S(0.002)GNIPSSPTASGGGSPTSPR	-0.0665693	0.840774	0.912004	0.129999	-0.987441	1.48077	-0.431064	-1.27315	1.0882	0.360765	0.839514	0.0400175	-0.593205	-0.700879	-0.0280363	0.232595	0.828492	-0.265725	-0.809945	-0.077238	0.630193	0.293464	-0.114218
UID671	BIN2	S4R418;S407-p	97.289	AT(0.002)AS(0.018)PRPS(0.747)S(0.233)GNIPSSPTASGGGSPTSPR	0.337932	0.396338	0.589618	0.351031	0.567999	0.362139	1.11109	1.36875	0.131909	0.49329	0.728001	-1.0699	-0.779954	-0.0178207	0.98371	1.53613	2.60013	-0.381493	-0.217504	1.73141	0.697969	-0.0493624	-0.239509
UID672	BIN2	S4R418;S408-p	174.93	ATASPRPS(0.142)S(0.848)GNIPS(0.008)S(0.001)PTASGGGSPTSPR	0.766356	0.315171	0.513235	-1.85464	-1.85923	0.295717	-1.09276	-1.51662	-1.31475	-1.12864	3.92776	-0.514009	-0.432607	-1.06394	0.0641389	-0.462827	0.542147	-0.0971098	-2.40149	3.42524	-1.69709	2.89206	0.972665
UID674	BIN2	S4R418;S414-p	95.287	PSSGNIPS(0.021)S(0.973)PT(0.005)ASGGGSPTSPR	0.0752433	0.881741	0.935167	-0.89972	-1.17589	2.25891	0.198338	-1.10269	-0.970505	-1.30606	1.75589	-0.0285325	-1.23825	-1.68061	0.375445	-0.481234	1.18429	-0.210731	-2.01822	0.582097	0.0199742	0.886163	-0.413245
UID676	BIN2	S4R418;S422-p	244.05	ATASPRPSSGNIPSSPTASGGGS(0.998)PT(0.002)SPR	0.963916	0.0923515	0.261779	-1.3836	-0.628536	1.68424	-1.29793	-0.840456	-0.695811	-0.235207	1.29115	-0.437359	-0.484251	-1.68512	2.30005	-0.200949	1.94704	0.366503	-1.26733	2.92519	0.110207	1.65724	0.458567
UID678	BIN2	S4R418;S327-p	152.23	EGSEASSSEEDEPLPACNGPAQAQPS(0.799)PT(0.154)T(0.047)ER	0.246541	0.501155	0.678273	0.806546	1.13935	-0.730003	-0.988828	0.752917	-0.465761	0.86219	-0.461649	-1.03754	-0.119409	-0.907979	1.11712	0.599068	-0.0930827	0.00495061	-0.653442	1.49843	0.816514	-0.626834	0.468481
UID680	BIN2	S4R418;S237-p	146.48	S(1)LVISPPVR	1.15417	0.0704044	0.227695	1.56755	-0.911141	-1.02701	-2.16937	-1.1931	1.49911	-1.76249	-1.17136	-2.80039	-2.55517	1.00967	-0.401721	-0.117509	1.81865	-0.702508	0.91047	-1.22002	-0.670663	2.32658	-1.9346
UID682	BIN2	S4R418;S373-p	124.07	T(0.022)AS(0.977)EGSEQPKK	0.860618	0.258597	0.46103	0.648413	-2.59925	1.41121	-3.97312	-3.79515	-0.108168	-1.75765	2.37099	-1.47682	-1.77209	-1.61627	-1.23513	-1.63202	0.997552	0.735633	-1.62019	0.433912	-1.1649	1.45494	1.20102
UID683	BIN2	S4R418;S376-p	187.16	TAS(0.052)EGS(0.948)EQPK	0.492094	0.404604	0.596745	1.09792	-1.33431	0.922502	-1.33912	-1.96268	0.691049	-2.37966	1.16257	-2.18723	-3.68914	-1.06504	-1.26329	0.00624659	1.00541	0.566779	-1.18842	-1.15679	-1.15968	-0.220775	0.378411
UID684	BIN2	S4R418;S251-p	157.01	T(0.001)AT(0.003)VS(0.127)S(0.869)PLTSPTSPSTLSLK	0.883712	0.0106133	0.0918217	0.625221	-0.379637	0.845194	-0.944803	-0.949128	0.629783	-0.764598	0.424354	-1.60356	-1.19287	0.413425	0.302697	0.581171	0.877243	0.601046	0.582033	-0.242464	0.146338	1.45138	0.814209
UID685	BIN2	S4R418;S255-p	149.71	TATVSS(0.001)PLT(0.031)S(0.96)PT(0.007)S(0.001)PSTLSLK	0.528079	0.0689312	0.225355	0.113951	-0.832164	1.14711	-0.728601	-1.0777	-0.0364406	-0.531033	0.212025	-1.00678	-0.563967	-0.388409	-0.206467	0.545126	1.07262	-0.0927152	-0.246159	-0.0117665	0.316142	0.874392	0.11444
UID688	BIN2	S4R418;S389-p	55.452	T(0.014)S(0.985)APPS(0.002)RPPPPR	-0.580644	0.327654	0.5251	1.33526	-1.06899	1.13005	-1.50116	-0.907779	1.21467	-2.30884	1.44726	-0.754014	-1.75568	-1.99312	-1.32016	0.606188	0.779521	-1.56155	-2.03603	-2.63147	0.208668	0.596735	-1.62446
UID689	BIN2	S4R418;S440-p	210.92	T(0.127)S(0.873)LEVSPNPEPPEKPVR	0.812572	0.0337422	0.157292	-0.679909	-0.906939	1.113	-1.00067	-1.04334	-0.271079	-0.750476	0.630081	-1.08795	-0.844594	-0.272719	0.579427	-0.484929	1.8583	-0.290949	-0.227499	0.392126	0.0006426	1.86457	-0.135125
UID691	STAU1	A0A087X1A5;S197-p	75.174	T(0.003)KPIVKPQT(0.156)S(0.823)PEY(0.018)GQGINPISR	0.478889	0.132459	0.320387	-1.35302	-1.34135	-0.0239695	-0.0474073	-1.70022	-0.943739	-1.50012	-0.955574	-1.16694	-1.05468	-0.816234	0.260356	-1.58512	-0.910437	0.910924	-0.647466	-1.05181	-0.999015	-0.842939	0.383607
UID692	ATXN3	G3V3T6;S86-p	162.11	NIS(0.998)QDMT(0.002)QTSGTNLTSEELR	0.208185	0.434983	0.623521	-1.20517	-0.660166	0.107505	-0.179753	-0.106295	-0.955024	-0.969812	0.276909	0.0202487	-0.929766	0.503676	0.0330186	-0.437498	-0.469674	-0.606255	0.842798	-0.148471	-1.14357	-0.432875	-0.66062
UID693	CHTOP	A0A087X1B7;S40-p	207.91	AS(1)MQQQQQLASAR	-0.909724	0.0157869	0.109149	1.61123	-0.0602302	0.373104	0.80466	-0.279667	0.976477	-0.447256	-0.234201	0.705034	-0.706932	-0.372443	-1.6043	-0.83838	-0.208174	0.800279	-0.872028	-1.60225	-1.29438	-0.929704	0.566363
UID695	CHTOP	A0A087X1B7;S64-p	93.776	LAQQMENRPS(1)VQAALK	0.318174	0.247309	0.450633	0.0611034	-0.591638	-1.02338	-1.20348	-0.813206	-0.298956	-1.6471	-1.38524	-1.29772	-1.05334	-0.0759393	-0.454487	-1.35451	-0.735324	0.170606	-0.114657	-0.523503	-1.73107	-1.14933	-0.103007
UID699	ACAP2	A0A0U1RQT1;S386-p	260.97	KSS(0.993)PS(0.006)T(0.001)GSLDSGNESK	0.882758	0.124635	0.309817	-2.50902	-1.09763	0.686345	-1.4266	-0.676174	-1.53795	-0.946705	0.758849	-0.839237	-0.4348	-1.83698	2.18057	-1.09037	0.572568	0.474077	-1.64997	2.81925	-1.15341	0.104797	0.384107
UID704	ACAP2	A0A0U1RQT1;S528-p	91.657	YSIS(0.001)LS(0.999)PPEQQKK	1.11421	0.000899942	0.0317549	-0.989241	-0.744155	-0.42735	-1.40916	-0.173272	-0.794777	-0.485474	-0.461411	-1.25295	-0.19005	0.285179	0.931118	-0.140847	-0.552738	1.2338	0.337602	1.48638	-0.263606	-0.509581	1.40701
UID706	C16orf72	A0A087X1J2;S119-p	108.15	LTVVS(1)PNR	-0.174055	0.534155	0.70542	0.870044	-0.476187	0.160949	0.239156	-0.786687	0.663026	-0.0312625	0.6696	0.641412	-0.356455	-1.18671	-0.24568	-0.291601	-0.459035	0.895763	-0.238991	-0.221644	0.359874	0.480552	0.76052
UID707	KLF13	A0A087X1K6;S160-p	73.781	ADLES(1)PQRK	-0.787578	0.0117041	0.0952425	0.532402	0.50364	1.21759	-0.7371	-0.276273	0.633499	0.0889662	1.04723	0.121364	-0.0205871	0.223627	-1.03669	0.151737	-0.675215	-1.01206	0.010997	-1.20384	0.474341	-0.401174	-1.29678
UID712	MBIP	S4R3Y0;S49-p	58.373	LQS(0.979)PIKEENT(0.01)T(0.012)AVEEIGR	0.193897	0.645518	0.785624	-0.905637	0.0788412	0.675203	1.20265	-0.341321	-0.524115	0.43681	1.28648	2.19137	-0.469002	-0.159295	0.966828	-0.157003	0.265396	1.67352	-0.668616	1.27067	-0.250909	0.387564	2.24209
UID713	FNDC3A	A0A087X1M6;S213-p	123.08	CPS(1)PINEHNGLIK	0.0904909	0.817507	0.897304	-1.88533	-1.15443	-1.56999	0.710823	-0.860337	-1.97689	-1.59706	-2.34936	1.46095	-1.04172	-0.584833	-0.703184	-0.55989	-0.690043	-0.857852	-0.87868	-1.6174	-1.24498	-1.27478	-0.946788
UID714	FNDC3A	A0A087X1M6;S202-p	77.744	MS(0.92)S(0.079)PPS(0.001)SPQK	-0.722587	0.0344243	0.158772	0.403217	-0.145662	0.609008	1.7072	0.535497	-0.529535	-0.476425	0.750454	1.29438	0.637426	-0.665552	-0.57547	0.835252	0.312381	0.0257159	-0.699318	-1.77737	0.125419	-0.0205123	-0.000862522
UID715	FNDC3A	A0A087X1M6;S203-p	118.23	MS(0.013)S(0.987)PPSSPQK	-0.690859	0.0276741	0.142284	-0.26528	-0.0878913	0.979723	1.18363	0.139315	-0.859061	-0.154602	0.974821	1.58324	0.310144	-0.378237	-1.12299	0.371543	-0.132955	-0.121859	-0.562264	-1.03715	0.2355	-0.0564304	-0.299696
UID717	SYTL1	A0A087X1N4;S405-p	133.29	S(0.038)LS(0.925)PVFNHT(0.037)MVYDGFGPADLR	0.496773	0.106991	0.284877	-0.0752226	0.192115	-0.23539	-0.665214	1.34723	0.146854	0.789558	-1.26776	-0.680654	1.13677	0.0439408	1.02548	0.195898	0.72053	0.83179	0.789348	0.37658	0.439388	0.105666	1.12738
UID718	SYTL1	A0A087X1N4;S327-p	151.92	VPPS(1)PDDLPSR	0.196129	0.506651	0.68307	-0.697864	-0.0703468	-0.31835	-0.647519	1.35136	-0.258612	0.0195446	-0.408117	-1.08853	1.5457	-0.134282	0.426909	0.381064	-0.0270524	0.15927	-0.380385	0.187643	0.568694	-0.0488475	0.255548
UID719	CADPS2	C9IYE1;S58-p	180.31	S(0.001)VS(0.998)PS(0.001)PSVLSEGR	0.101151	0.668234	0.801668	-0.60199	-0.923874	-0.934847	0.146491	-0.311933	-0.453971	-0.696142	-0.558791	0.333165	-0.380747	0.622733	-0.592415	-0.460397	-1.00838	-0.964945	0.433619	-0.215296	-0.079035	-0.485583	-0.621434
UID720	PARD3B	Q8TEW0;S644-p	86.67	GCNES(1)FR	-1.07668	0.161576	0.355201	-0.515494	-2.22266	-4.43275	1.12231	0.274405	-0.380628	-2.35861	-2.11857	0.963093	-0.407418	1.22638	-3.08577	-2.70691	-3.18074	-3.46066	1.1018	-3.19952	-2.21987	-1.669	-3.64879
UID721	PARD3B	A0A087X1S9;S1048-p	140.63	GGS(1)PDQYPYR	-1.02646	0.000894723	0.0317549	1.52508	0.310871	1.30138	0.797438	1.85069	1.05446	0.716882	0.982737	0.543063	1.50323	0.701033	-0.565006	0.0379793	0.195818	-1.11249	-0.533576	-0.144911	0.860486	0.823681	0.0582081
UID723	PARD3B	A0A087X1S9;S18-p	91.858	IES(0.374)PS(0.626)GNPADR	-0.732111	0.0206731	0.124411	1.16233	0.83163	0.410794	-0.765012	0.940516	1.6142	1.31777	0.967355	0.0679677	0.967288	-0.129178	-0.275593	0.483643	0.786637	-0.682715	-0.559505	-0.084078	0.527986	0.85313	-0.726593
UID725	PARD3B	A0A087X1S9;S1026-p	74.789	QDVPPS(1)PPQHQR	-0.855557	0.00290508	0.0509575	0.822968	1.30184	0.558704	0.744728	0.862524	0.365773	1.24393	0.58826	1.18332	1.01194	-0.198673	0.0359008	1.11603	0.882041	-0.609838	-0.56763	-0.885733	0.69801	0.218567	-0.560243
UID727	PARD3B	A0A087X1S9;S439-p	116.75	S(0.181)MS(0.819)MEGNIR	-0.339979	0.3579	0.555828	0.553719	0.210041	1.61635	-0.27818	1.99538	-0.100676	-0.406082	1.42292	-0.126171	1.25522	0.416676	0.422192	-0.21357	1.68865	-0.0942342	0.309579	0.156316	-0.665364	1.34275	-0.620271
UID731	EEF1D	E9PK01;S133-p	184.44	ATAPQTQHVS(1)PMR	-0.516906	0.256365	0.459032	-0.745403	0.203001	0.622017	0.400501	-1.26176	-0.740839	0.0585945	1.04817	0.708996	-1.27941	-2.37242	0.623577	0.102417	-1.05077	-0.939761	-2.26184	1.32269	0.237778	-0.965582	-0.851275
UID735	EEF1D	E9PK01;S71-p	193.5	SLAGSSGPGAS(0.006)S(0.952)GT(0.021)S(0.021)GDHGELVVR	-0.158942	0.548372	0.715916	1.25075	0.648002	1.02074	0.608927	0.934938	0.115684	0.352396	0.130616	0.0210523	0.394061	-0.194308	0.887524	0.95386	1.04608	0.48956	-0.976255	0.945954	0.750523	0.18724	-0.202426
UID737	PSME2	A0A087X1Z3;S10-p	90.412	PCGVRLS(1)GEAR	0.882833	0.177435	0.373844	-4.92459	-2.57757	-2.01457	-0.214667	-3.12196	-2.19165	-1.45224	-1.66038	1.25692	-1.86002	-2.68529	0.867741	-2.75022	-0.664217	-1.87454	-1.91016	1.0005	-0.568771	0.0674859	-1.41492
UID739	KIAA1033	A0A087X256;S1158-p	146.57	EEET(0.017)KT(0.12)S(0.862)NGDLSDSTVSADPVVK	0.541335	0.109535	0.288694	-1.81642	-0.737541	0.650236	-0.018702	-0.424919	-1.08747	-0.692462	0.333261	-0.916394	-0.819362	-0.671598	1.08523	-0.603609	0.211299	-0.267533	-1.06911	1.04835	-0.136101	0.63099	-0.34433
UID740	MAGIX	A0A087X263;S21-p	169.33	GPS(1)PLAGPSAR	-0.615922	0.282386	0.483264	1.9336	-1.2521	-1.94331	-0.166129	-0.816208	1.66172	-0.327607	0.341174	0.48395	0.0655205	1.4751	-2.76783	-1.37597	-0.550433	-2.08496	1.30134	-1.10232	0.234704	0.366465	-1.67469
UID741	MAGIX	A0A087X263;S187-p	170.33	T(0.056)RGS(0.94)PEPS(0.003)PEAAADGPTVSPPER	-0.737116	0.00483331	0.0652611	0.734397	1.39686	1.48976	0.277599	1.33207	0.628363	1.0737	1.56618	-0.10896	1.0217	-0.206385	0.611105	0.48723	1.04675	0.0502777	-0.273051	0.165875	0.201077	0.0434131	-0.0857726
UID745	CNN2	A0A087X271;S15-p	111.79	GPSYGLS(1)AEVK	0.236193	0.378402	0.574792	0.593701	0.453848	-1.43387	0.150179	0.840912	0.281341	0.0405963	-0.80996	-0.0294118	0.585676	0.857502	0.376356	0.169371	0.247304	-0.249463	0.934291	0.555545	0.0658819	0.210021	-0.131866
UID748	MKL1	E7ER32;S385-p	119.87	AYQDQIS(1)PVPGAPK	0.0790921	0.730172	0.842931	0.485449	0.577203	-0.264343	0.0624206	-0.125046	-0.497815	-0.0105505	0.295322	0.184465	-0.520902	0.283201	-0.260106	0.277213	-0.224892	0.693877	-0.388539	0.842609	-0.493866	-0.495443	0.74307
UID750	MKL1	E7ER32;S6-p	75.941	S(1)PAAFHEQR	-0.916687	0.0186016	0.118222	0.694707	0.234241	0.78369	2.36421	-0.197018	0.258212	-0.438192	0.49864	1.76671	0.048102	-0.190595	-0.749074	0.732472	-1.50324	0.0391244	-0.314355	-0.815066	1.06136	-0.552543	-0.861657
UID752	MKL1	E7ER32;S156-p	140.59	VSEPLLSAT(0.001)S(0.02)AS(0.974)PT(0.005)QVVSQLPMGR	0.431242	0.0215131	0.126604	0.363705	-0.0141185	0.0305591	0.738155	-0.124158	0.530408	0.39762	-0.391687	0.313427	0.218814	0.221334	0.925108	0.659496	0.630504	1.01149	0.408134	0.39887	0.784263	0.45044	0.885508
UID755	PCDH7	A0A087X2C4;S289-p	179.53	LSDS(1)PSMGR	0.361759	0.525282	0.697444	-0.954039	-0.729656	-0.0498041	1.37125	-0.887035	-2.35151	-2.43227	-1.03198	0.673164	-1.09216	-0.46651	-0.625469	1.76534	-1.17617	-0.332777	-0.00842871	-1.38437	2.31806	-2.26018	-1.69596
UID757	SLC11A1	A0A087X2D6;S11-p	133.71	GPQRLS(0.912)GS(0.043)S(0.043)YGS(0.002)ISSPTSPTSPGPQQAPPR	-0.0121226	0.966638	0.983496	-0.191142	0.376958	2.04486	-0.341386	-0.322031	-0.0790005	-0.00238118	1.14385	-0.645868	-0.0605122	-0.441774	0.696996	0.00985827	0.519769	0.215349	-0.297744	0.438908	0.138068	0.447799	0.0748865
UID768	SPAG9	A0A087X2D8;S183-p	142.89	LHQLS(0.988)GS(0.012)DQLESTAHSR	-0.601065	0.0257977	0.136885	0.271981	0.0104393	0.587277	0.634453	0.417863	0.6324	-0.250072	0.417075	1.05929	0.299917	-0.610398	0.355998	0.573845	0.487357	-0.673525	-1.45274	-0.320067	0.242316	0.152949	-0.685762
UID773	SPAG9	A0A087X2D8;S721-p	217.36	SAS(0.989)QS(0.008)S(0.003)LDKLDQELK	-0.0542967	0.936973	0.968551	-3.90769	-2.75965	0.832592	-0.0117164	-2.62584	-4.11838	-2.76692	0.724858	0.270194	-3.45262	-2.50465	0.224909	-2.13178	-1.78178	-2.34723	-2.63665	0.196808	-2.84977	-2.01372	-2.51428
UID774	SPAG9	A0A087X2D8;S723-p	86.014	SASQS(0.664)S(0.335)LDK	-0.385564	0.154838	0.347796	-0.0831723	0.681012	0.994398	-0.535592	-0.0237643	0.133781	1.28988	0.411977	-0.163048	-0.0209977	-0.990539	0.594738	-0.333813	0.634975	-0.297623	-0.738083	-0.515063	0.370615	0.124981	-0.0213544
UID775	SPAG9	A0A087X2D8;S724-p	209.45	SASQS(0.02)S(0.98)LDKLDQELK	-0.153132	0.744145	0.852003	-1.47225	0.105029	0.974766	0.00468866	-0.378878	-1.77636	-0.241986	1.07648	0.172193	-1.30713	-1.28701	1.13903	-1.35186	0.153074	-0.498399	-1.65795	1.70326	-1.85143	-0.13807	-0.5854
UID778	SPAG9	A0A087X2D8;S1179-p	83.087	TSGVPGNRPGS(1)VIR	-0.969304	0.00143296	0.0376002	0.356838	-0.211508	1.35116	1.35901	0.375339	1.12438	-0.347979	0.236198	0.723214	0.527454	-0.382201	-0.412746	0.0892923	0.0403023	-1.40074	0.122977	-0.504224	-0.0778987	-0.36756	-1.30613
UID779	HECTD1	A0A087X2H1;S1388-p	219.19	KGS(0.702)S(0.207)S(0.061)S(0.031)VCSVASSSDISLGSTK	0.219292	0.631645	0.7758	-0.784324	-1.33723	-3.51604	0.115829	-0.722462	-1.02992	-0.995034	-2.75413	-0.117132	-1.14053	0.0923843	-1.17833	-1.35477	-2.9636	0.165085	-0.337264	-1.40238	-0.955358	-1.97554	-0.178276
UID783	HECTD1	A0A087X2H1;S357-p	79.82	RLDS(0.998)S(0.002)GER	-1.52088	0.000293079	0.0194748	1.2464	-0.307596	2.01307	2.042	1.28126	0.324884	-0.116013	1.2023	1.16825	0.927807	-1.14226	-0.490544	-0.0925164	0.308325	0.0561571	-1.31876	-1.97077	-1.09118	-0.178868	0.493938
UID784	HECTD1	A0A087X2H1;S358-p	82.563	LDS(0.232)S(0.768)GER	-0.930627	0.000127262	0.0137378	0.039219	0.0663404	-0.13396	0.284687	-1.116	-0.10751	-0.36442	0.637591	0.00442529	-0.522144	-1.22979	-1.50063	-1.06553	-1.11458	-0.520695	-1.13481	-1.11435	-1.0654	-0.989984	-0.782271
UID785	HECTD1	A0A087X2H1;S1537-p	148.35	LSVSSLLAAGAPMS(0.002)S(0.007)S(0.065)AS(0.924)VPNLS(0.001)S(0.001)R	0.788356	0.00887335	0.0843006	0.969098	0.727114	0.025226	0.682912	0.929436	0.552137	-0.302505	-0.605307	-1.0868	0.622001	1.00257	1.5252	0.846791	0.7698	1.58898	0.490304	0.538601	0.645915	1.71069	1.278
UID786	HECTD1	A0A087X2H1;S1776-p	48.656	RQFS(1)ALVPAFDPRPGR	0.616557	0.0516608	0.194974	-1.35003	-0.556923	1.04774	0.263041	-0.938451	-0.0710273	-0.0786176	0.23549	0.184462	-0.0285807	-0.671744	1.23361	-0.280247	1.04282	0.603036	-0.207399	1.07348	0.595761	0.809866	0.673492
UID788	HECTD1	A0A087X2H1;S1571-p	126.32	TNATNNMNLS(1)R	-0.279856	0.441679	0.62835	-1.40807	-0.894317	-0.947483	0.116228	-1.14632	-1.25136	-2.32744	-1.31667	0.306003	-2.17846	-1.21286	-1.78235	-0.819544	-1.42602	-0.788026	-0.665744	-3.31405	-1.53991	-1.55676	-0.741166
UID792	WDR20	A0A088AWN2;S388-p	109.42	RNS(0.971)T(0.028)DS(0.001)RPVSVTYR	-1.13745	0.0017826	0.0407415	0.395438	-0.588336	1.13946	1.47774	0.194757	-0.471995	0.0881134	1.36054	1.80243	0.862522	-0.937945	-0.954491	0.354963	-0.573652	-1.3829	-0.433011	-0.843062	-0.367959	0.473294	-0.4491
UID795	PRUNE2	E9PDC2;S340-p	123.98	RAS(0.999)DS(0.001)VFQPK	-0.121226	0.867506	0.926627	-1.95185	-2.32156	-2.97686	4.4338	-0.135146	-1.26078	-0.983196	-0.394664	2.74131	0.178598	0.102141	-0.423231	-1.35406	0.64743	-1.64714	-0.485375	0.0563729	-0.791726	0.792348	-0.779372
UID807	DOCK1	A0A096LNH6;S1764-p	69.261	S(1)QVMNVIGSER	0.179235	0.497559	0.675188	-0.750212	-0.856522	0.493749	-0.0209861	-0.0642273	0.709721	0.278397	-0.224076	0.201388	0.361632	0.569168	0.989173	-1.05726	0.429071	-0.256753	0.918679	0.274898	0.0646262	-0.0629688	0.0525828
UID808	CDKL5	A0A096LNR9;S306-p	56.548	LLDRS(0.992)PS(0.008)R	-1.41233	0.0019574	0.041946	-1.52406	-1.27039	0.877765	0.135699	-1.09555	-0.224606	-0.470616	1.46061	0.698211	-0.453243	-1.44818	-2.27517	-2.75047	-2.14649	-2.68239	-1.5669	-1.14678	-0.333184	-0.374535	-1.26543
UID809	CDKL5	A0A096LNR9;S720-p	117.62	VPS(0.998)PRPDNS(0.002)FHENNVSTR	-0.645719	0.128677	0.315387	-0.0404584	-0.553967	1.65501	1.04632	0.362208	0.240936	-0.895812	1.44014	1.81975	-0.744838	-1.13389	-0.488858	1.15017	-0.0610963	-0.835087	-0.947681	0.038003	0.916559	0.559001	-1.32502
UID810	SCARF2	A0A096LNX8;S687-p	121.21	APS(1)PPPPGSEAAPSPSKR	-0.960469	0.0262203	0.137794	0.288305	-0.708719	-0.478063	1.47495	-0.706001	0.558893	-0.573775	-0.0228004	0.980897	-0.549812	-1.46561	-1.19923	1.08184	-1.1208	-2.01414	-1.3638	-1.80426	0.8354	-0.711032	-1.57918
UID811	SCARF2	A0A096LNX8;S742-p	157.96	DPTPRPPGLPEEATALAAPS(1)PPR	0.242065	0.234217	0.437212	0.613648	0.682358	-0.114323	0.440079	0.00440843	0.405191	0.275236	-0.402692	-0.0869984	0.285789	0.462729	0.758041	1.12432	0.3912	0.400783	0.215593	0.0688275	1.03565	0.153534	-0.0873377
UID813	SCARF2	A0A096LNX8;S653-p	241.41	GEIGGLSLSPS(1)PER	0.164741	0.56375	0.726935	0.466415	0.229044	-1.1786	0.0518151	0.38403	0.640986	0.0654723	-1.30763	0.373682	0.0907492	0.247052	0.14796	0.788047	0.0112056	0.0309331	0.386202	-0.74169	1.16381	-0.228407	-0.341741
UID815	SCARF2	A0A096LNX8;S718-p	111.94	SAHTVEHGS(1)PR	-0.703885	0.404473	0.596711	3.3945	-0.100647	-2.33617	-3.60416	0.414433	1.0795	0.340475	-0.608504	2.35598	0.200679	0.623962	-1.69502	2.65435	-4.55903	0.554294	-0.154969	-1.32086	0.573311	-1.71735	-0.861466
UID816	SCARF2	A0A096LNX8;S856-p	102.87	S(1)REAAGELGR	-2.56461	0.000487697	0.0251886	0.910368	-0.522496	1.67387	5.23643	0.915986	2.01551	0.0512162	1.68456	4.82289	0.459592	-1.52379	-1.92594	0.415346	-1.36399	-1.98573	-0.918804	-0.822491	0.373861	-0.318076	-0.328571
UID817	ADSL	B4DEP1;S9-p	122.18	AAGGDHGS(1)PDSYRSPLASR	-0.00174839	0.996218	0.998439	-0.563891	-0.00671689	0.0251627	-1.13212	0.330096	1.28039	1.11797	0.563724	0.704539	0.570884	-1.07759	-0.0248445	1.97351	-0.166319	0.217135	-0.12374	-0.390241	1.62242	0.69211	0.150099
UID818	AAK1	A0A096LP25;S217-p	111.82	LGGAVPFAPPEVS(1)PEQAK	1.36314	0.000165939	0.0151602	-1.4763	-1.38032	-0.684202	-0.419845	-0.800633	-1.26098	-0.945092	-1.3034	-0.839608	-1.483	-0.0715114	1.63663	-0.294411	-0.498726	0.779753	0.128097	1.64297	-0.434277	-0.644545	0.794057
UID819	AAK1	A0A096LNZ0;S79-p	174.63	LGGS(0.955)AES(0.044)LIPGFQSTQGDAFATTSFSAGTDLQR	0.727343	0.00503507	0.0661534	-0.453377	-0.192325	-0.840198	0.195508	0.307334	-0.293171	-0.033924	-0.402848	-0.425442	0.179556	0.727101	1.08244	-0.243476	0.530761	0.66576	1.10046	-0.184619	0.300118	1.41296	-0.0769593
UID821	AAK1	Q2M2I8;S26-p	132.47	S(0.014)AT(0.335)T(0.231)T(0.42)PSGS(1)PR	-0.30689	0.377066	0.573794	0.150227	-1.55412	-0.266857	0.825226	-1.17967	-0.447851	-0.353949	0.83889	-0.39933	0.214302	-1.12092	0.562926	-1.56746	-0.779876	-0.181308	-1.26507	0.87997	-0.629247	-0.558336	-0.582716
UID822	AAK1	A0A096LP25;S299-p	137.91	S(0.999)MEELT(0.001)VIQCTSQELPAQTGLLSQTGDVPLPAGR	0.437065	0.114038	0.295397	1.69584	0.148946	-0.322623	-0.0882472	0.780026	0.296372	0.533725	-1.28092	0.0548595	0.713633	0.826116	0.595893	0.470429	0.505432	0.417128	0.542886	0.993889	0.898746	0.82425	0.827484
UID823	GPS1	J3QQX0;S62-p	142.76	EGS(1)QGELTPANSQSR	-1.10417	0.00105086	0.0338184	0.296269	0.456717	1.52293	1.6379	0.601247	0.180866	0.0798235	1.24397	1.34848	0.501926	-0.95349	-0.572314	0.319105	0.584169	-0.747795	-1.30597	-0.706123	0.225327	0.624839	-0.639291
UID824	GPS1	J3QQX0;S71-p	130.21	EGSQGELTPANS(0.968)QS(0.032)R	-1.10155	0.00607151	0.0718115	-0.971799	0.544331	0.896536	-0.210898	1.46915	-0.114824	0.155212	1.29684	0.542302	1.37348	-0.534513	-0.957163	0.554508	0.437517	-1.49486	-0.495147	-1.74787	0.219735	-0.327456	-1.68988
UID825	GPS1	J3QQX0;S56-p	201.58	S(1)PPREGSQGELTPANSQSR	0.0918551	0.896118	0.943879	-2.12739	-0.491562	2.69445	0.966541	-1.31346	-0.458784	-0.34492	2.19594	0.654769	-0.993195	-1.9509	2.89104	-1.59065	0.799132	0.524389	-1.71659	2.67983	-1.08163	1.3334	-0.187068
UID828	AAK1	A0A096LP25;S441-p	89.356	PFRPQS(1)LSK	0.0270701	0.965217	0.982785	-1.65992	-2.54596	-1.34402	0.294392	-2.28334	-1.66222	-2.06121	-1.07657	1.70137	-1.31273	1.15175	-3.26279	-2.58497	-1.88052	-2.09486	1.81582	-1.29141	-1.81607	-0.235133	-1.48131
UID832	FAM21C	A0A0A0MR88;S1087-p	172.58	AAS(1)GEDSTEEALAAAAAPWEGGPVPGVDTSPFAK	0.169608	0.449174	0.634921	0.5939	0.00143607	0.466858	1.2055	0.354035	0.705493	0.10283	-0.514071	-0.0403935	0.629774	1.10808	0.950937	-0.131854	0.0777971	0.669378	0.808163	0.0806687	0.45233	0.560561	0.62539
UID837	FAM21C	E7ESD2;S498-p	98.572	AVAS(0.997)PEAT(0.003)VSQTDENK	0.0246679	0.932278	0.965011	-0.891352	-1.56133	-0.0200875	0.389801	-1.50318	0.198854	-0.355011	0.102005	-0.133067	-0.44657	-0.777198	-1.09182	-0.720045	-0.215635	-1.26424	-0.349483	0.0196428	0.157951	0.540126	-0.272552
UID838	FAM21C	E7ESD2;S1075-p	78.976	GPIAQWADGAIS(1)PNGHRPQLR	0.477504	0.101081	0.275686	-0.087418	0.836427	-0.0663161	0.534748	0.538822	0.984806	-0.509865	0.300335	0.720595	0.0323582	-0.21332	1.18927	1.28555	0.641275	0.147875	0.442573	0.975405	0.313017	2.32321	0.954677
UID839	FAM21C	A0A0A0MR88;S1053-p	80.238	LAAQES(0.838)S(0.162)EAEDMSVPR	0.147643	0.459209	0.643655	0.16194	0.00572996	0.00378532	0.0129947	0.775753	0.559899	0.289626	0.48125	-0.135702	0.646709	-0.184434	0.808671	0.244745	0.090641	0.657006	-0.204035	0.758749	0.995689	0.601235	0.510149
UID841	FAM21C	E7ESD2;S352-p	121.47	LT(0.004)DEDFS(0.995)PFGS(0.001)GGGLFSGGK	0.292198	0.271975	0.47386	-0.118303	-0.621731	-0.0930026	0.893567	-0.973367	0.961423	-0.900982	-0.667533	0.422474	-0.70487	0.327955	0.112092	-0.232198	-0.170427	0.191872	0.687911	0.0959793	-0.299987	-0.00479749	0.411258
UID843	FAM21C	E7ESD2;S284-p	209.87	S(1)RPTSFADELAAR	-0.183835	0.500426	0.677732	-0.724475	-1.44231	-0.867965	0.785848	-1.51338	-0.228975	-0.495417	-0.190324	0.436621	-0.548129	-0.914604	-0.29153	-1.38301	-0.938792	-0.57906	-0.662604	-0.377341	-0.766317	-0.64826	-0.065343
UID846	FAM21C	E7ESD2;S996-p	165.96	S(0.997)HGLES(0.003)VPVLPGSGEAGVSFDLPAQADTLHSANK	0.276989	0.472618	0.655093	-1.77506	-3.31644	-1.23778	-1.77637	-2.72773	-0.927769	-2.00378	-1.30262	-1.10845	-1.69532	-0.326377	-1.48415	-3.52621	-2.55208	-1.76707	-0.29959	-1.16898	-1.72362	-1.32414	-0.929229
UID847	PHF20L1	A0A0A0MQS0;S369-p	110.77	T(0.5)S(0.5)PPQPVNPPRPFK	0.249852	0.326975	0.5246	0.113076	0.73463	0.735093	0.497221	0.144241	0.994049	0.58714	-0.343021	-0.0368935	0.402296	0.627745	1.41196	0.0517422	-0.256396	0.961303	0.420072	1.6011	-0.0802055	0.565077	1.02396
UID850	CLASRP	F5H0Q6;S285-p	93.614	KIS(1)PPSYAR	0.24683	0.522568	0.695256	-0.464801	1.63441	-0.641861	-0.939081	-0.132352	-0.722292	1.67229	-0.742992	-0.133089	-0.639705	-0.050348	0.197223	0.97811	-0.414704	-0.515674	0.191594	1.27499	1.13736	-0.926462	-0.513258
UID851	CLASRP	F5H0Q6;S547-p	129.88	LTRPAAS(1)PAVGEK	-0.249213	0.477392	0.659799	-1.3483	0.481212	0.698983	0.728938	-0.918392	-1.89932	0.0772161	0.912882	0.8915	-1.11156	-0.710564	-0.245576	-0.266963	-0.0744177	-0.59214	-0.987159	-0.185616	-0.177478	-0.127315	-0.61173
UID852	CLASRP	F5H0Q6;S294-p	92.939	RDS(0.999)PT(0.001)YDPYKR	-0.077575	0.866937	0.926519	0.36731	2.3886	-0.731084	-0.551687	0.766281	0.363794	2.17396	-1.04007	-0.346704	0.274973	0.326786	-0.421593	2.00123	0.202922	-0.604515	0.337568	-0.223883	1.95696	0.131312	-0.817169
UID857	RBP1	A0A0A0MQT0;S20-p	109.68	AGNPAVAAPQS(1)PLSPEGAHFR	0.419788	0.0910535	0.260072	-1.07664	-0.738335	-0.407694	0.385226	-0.933585	-0.197678	-0.0151324	0.0237633	-0.164208	0.185088	-0.455738	0.203514	-0.148848	-0.147451	-0.24547	-0.251528	0.499362	0.858069	1.0073	-0.0605275
UID859	SCLY	H7C280;S117-p	60.157	GHTGGHHS(1)PVK	-0.948488	0.262068	0.4639	2.59136	3.09718	1.26097	-1.27523	2.51936	2.88329	1.95692	1.91518	-0.835903	3.46147	-3.29992	-0.872493	2.29807	-1.15284	0.559484	-0.904462	2.74576	3.4996	2.10519	3.11132
UID860	SETD1B	A0A0A0MQV9;S1255-p	134.88	EVEARPPLS(1)PER	-0.120386	0.7684	0.866503	1.0729	0.300557	-1.16383	0.00153806	1.30001	1.53886	0.0743468	-0.398703	-0.624791	1.0556	1.24485	-1.36893	1.25613	0.00806496	-0.410163	0.762222	-1.09508	1.32998	0.136893	0.0886679
UID862	SETD1B	A0A0A0MQV9;S986-p	209.71	LRPS(0.151)T(0.151)S(0.698)VDEEDEESERER	-0.589696	0.0426043	0.176804	0.783433	1.13796	1.45254	0.915422	1.11792	-0.26654	0.924995	0.939118	0.464096	0.410277	-0.0693846	-0.224841	1.37854	0.828529	0.0919389	-0.313563	-0.421217	1.21619	-0.00859868	-0.495332
UID863	SETD1B	A0A0A0MQV9;S994-p	198.98	LRPSTSVDEEDEES(1)ERER	-0.630389	0.0816597	0.24701	0.931156	1.66112	0.252228	0.283749	1.1276	1.3707	1.29961	0.921738	1.00363	1.53297	-1.24449	-0.596003	1.40427	1.01374	0.131469	0.0495647	-0.0886498	1.9505	1.38657	0.0736421
UID865	MYEF2	A0A0A0MQW0;S17-p	310.49	AEVPGATGGDS(1)PHLQPAEPPGEPR	0.0757924	0.699541	0.821848	-0.0202717	0.58666	0.319188	-0.531957	0.00402701	0.278041	0.531491	0.515717	-0.460721	0.332845	0.315562	0.563575	-0.331907	0.482717	0.163107	0.177979	0.323853	-0.280413	0.675318	0.223155
UID866	MYEF2	A0A0A0MQW0;S431-p	78.816	GFGDS(1)FGR	-0.0831592	0.787568	0.879635	0.252099	-0.320773	-0.444249	-0.510182	0.111614	0.0516408	-1.12089	-0.499688	-1.46721	0.0726856	0.691586	-0.100576	-0.598828	-0.71371	-0.560295	0.922984	-0.577245	-1.14976	-1.50032	-1.12037
UID867	KSR1	A0A2R8Y4X0;S249-p	66.674	FDLS(0.002)HGS(0.998)PQMVR	-0.613654	0.0486432	0.189325	1.16446	1.05531	-0.161118	2.39813	0.140855	0.799123	0.946527	0.178416	2.1587	0.429933	0.3304	0.123871	0.985434	0.249984	0.108391	0.362364	-0.0814484	0.834634	0.184915	-0.124738
UID869	KSR1	A0A2R8Y4X0;S321-p	261.94	TES(0.999)VPS(0.001)DINNPVDR	-0.44801	0.11812	0.300867	0.279403	0.747994	0.158314	1.44155	-0.262022	-0.837694	0.944593	0.197075	1.39552	-0.155864	0.486974	0.311938	-0.143599	-0.148571	-0.313109	0.667213	-0.0988407	-0.648098	-0.274354	-0.410776
UID871	CTDP1	A0A0A0MR03;S276-p	66.393	DS(1)PRPGKPDER	-0.623028	0.20393	0.403948	0.291058	-0.885954	0.55878	0.538482	-1.33151	0.168202	-1.76775	0.832017	1.05016	-1.07179	-0.702117	-1.50214	-1.54732	-2.02187	0.992204	-0.277395	-2.29819	-0.667212	-1.21777	1.39324
UID872	CTDP1	A0A0A0MR03;S621-p	111.72	ENS(1)PAAFPDR	-0.419878	0.21121	0.410933	0.931589	0.339637	-0.353004	0.574304	1.53979	-0.0988709	-0.231128	-0.575537	-0.0782776	0.606162	0.776868	-1.82809	0.294641	0.396404	-0.363072	0.752007	-1.01654	-0.169718	-0.273444	-0.113176
UID881	RER1	Q5T093;S2-p	92.993	S(1)EGDSVGESVHGKPSVVYR	-0.361342	0.197647	0.396426	0.951222	1.07351	0.861246	0.0902646	0.392723	-0.219657	0.0538098	0.677132	1.16973	-0.20233	-0.575459	-0.717699	1.23455	-0.0857343	-0.309208	0.00699204	0.828368	0.0962809	0.836326	-0.0801908
UID885	FAM189A2	A0A0A0MR12;S593-p	168.16	VEAERPHS(1)LIGVIR	0.371638	0.366492	0.563761	1.34966	-0.545803	0.127213	-1.23496	-0.00442521	1.84937	-0.516343	-0.374161	-1.85345	-0.104824	1.27834	0.408117	-0.0352413	0.494147	-0.434535	1.63594	-0.373095	0.20846	-0.246455	-0.527035
UID887	FAM189A2	A0A0A0MR12;S428-p	105.99	S(0.013)KS(0.987)DPVLHPSEER	-0.529353	0.164472	0.359283	1.45203	0.703942	0.841341	-0.430564	1.71116	1.4501	0.785023	1.65305	-0.366548	1.92759	0.677478	-0.389928	1.23832	0.201374	-0.732282	0.727426	1.44739	0.588554	1.46228	-0.787002
UID889	CCDC14	A0A0A0MR27;S709-p	80.014	RLS(1)PQPQIR	-0.162215	0.600144	0.754213	0.592376	0.233039	0.595765	1.76777	1.10273	0.227599	-0.422191	-0.242395	0.0741724	0.269334	-0.326644	0.846026	0.364963	1.44664	0.797587	-0.426534	-0.966786	0.528853	0.385263	-0.0733171
UID891	SCARF1	A0A0A0MR54;S628-p	82.452	HFGS(1)FQK	-0.130268	0.830357	0.905434	0.728619	-1.08302	-0.585738	-1.95456	-1.84338	1.11669	-1.36884	-0.720218	-2.18055	-3.08008	1.4618	-2.48832	-1.18859	-0.885389	-2.62758	1.18936	-1.66778	-1.94201	-0.902036	-3.22321
UID892	SCARF1	A0A0A0MR54;S503-p	135.86	RPS(0.999)VS(0.001)FAEGTK	0.313881	0.59471	0.750275	3.32059	0.722305	-0.4255	-0.831005	-0.0927659	2.7999	0.450778	0.0334888	-1.28303	-0.194134	2.22673	0.472299	0.100584	0.466293	-0.631247	1.88267	0.499055	3.07716	0.379797	-0.833894
UID893	SCARF1	A0A0A0MR54;S519-p	193.87	S(0.846)S(0.154)GELSSPLR	-0.410385	0.359899	0.557844	1.37877	0.368671	0.674431	0.481539	0.146181	2.3802	-0.756519	-0.817873	-1.57317	-0.400127	0.709263	-0.169095	0.631816	-0.263176	-0.366802	1.02857	-0.918528	0.058216	-1.34613	-1.58589
UID894	SCARF1	A0A0A0MR54;S520-p	146.58	RS(0.049)S(0.951)GELSSPLR	-0.599944	0.224463	0.425815	2.74232	-0.748767	-1.60024	-1.4054	-0.825674	0.663445	-0.146311	0.693599	0.489438	-0.0459654	0.998967	-1.1347	-0.0518068	-1.06877	-1.06602	-1.32302	-0.997254	1.07542	-1.65456	-0.961247
UID901	HNRNPUL1	A0A0A0MRA5;S412-p	192.54	NYILDQTNVYGS(1)AQR	0.414921	0.0577159	0.205966	-0.18642	0.482527	-0.13916	-0.0362127	0.511485	0.128459	0.896081	-0.747625	-0.363133	0.523859	0.42085	0.753204	0.2182	0.761784	0.922327	0.52044	0.50985	0.0817715	0.219657	0.810986
UID903	MADD	A0A0A0MRB5;S910-p	61.56	EPPS(1)PQGR	-1.55076	2.14402e-05	0.00616654	0.755078	1.01394	1.38844	1.15346	1.62576	0.423444	-0.14623	1.56112	0.236316	1.42818	-0.952252	-0.641732	-0.276932	-1.93582	-0.0848936	-1.1902	-0.755736	0.128678	-0.517641	0.158418
UID904	MADD	A0A0A0MRB5;S1039-p	195.71	S(1)PTESVNTPVGK	-0.798575	0.0293891	0.146263	0.458762	0.282056	0.697964	0.532464	0.436972	-0.651894	0.00476369	1.62739	1.86185	1.26155	-0.933449	0.109159	1.1069	0.716203	-0.408506	-1.52261	-0.0853359	0.424076	-0.118519	-0.761788
UID907	MADD	A0A0A0MRB5;S813-p	83.358	LLRPNS(1)LR	-0.538124	0.0480336	0.188008	0.220181	-0.683525	0.249806	0.350033	-0.157501	0.07418	-1.27313	0.240149	0.676266	-0.724891	0.217289	-0.323339	-1.06251	-0.616076	-0.764673	0.0126941	-0.884673	-1.18199	-0.615149	-1.19124
UID919	GPSM1	A0A0A0MSK4;S471-p	118.16	EGS(0.008)HS(0.992)PLDSADVR	0.10134	0.739088	0.848922	-0.37515	-0.274888	0.983525	-0.449583	-0.0801319	0.248798	0.378394	1.80623	-0.119499	0.391276	-0.312537	0.273138	-0.536605	1.39323	0.214452	0.0898608	0.103454	0.274031	1.35935	0.664002
UID920	GPSM1	A0A0A0MSK4;S134-p	78.814	HLS(1)IAQEQGDK	-0.57699	0.0504043	0.192573	0.0820427	-0.618116	0.866835	0.355028	-0.430199	0.411292	-0.515471	1.86635	0.364747	0.0589974	-0.765897	-0.81027	-0.25416	-0.0227505	0.0801809	-1.08792	-0.306092	0.298288	-0.0883109	-0.371459
UID922	EXOC7	A0A0A0MRE1;S205-p	95.205	SSSSSGVPYS(1)PAIPNK	0.616917	0.0687364	0.225004	-0.721171	-0.365345	-0.908364	0.0758181	0.222713	-0.54076	-0.625823	-0.567661	0.0803628	0.172615	1.74446	0.535556	-0.0928648	-0.0565282	-0.194156	2.19934	0.046572	-0.420358	-0.514298	-0.256174
UID925	ASAP1	H0YBF7;S949-p	90.05	GVFPVSFVHILS(1)D	0.681681	0.0527891	0.196657	1.42448	0.268273	0.967205	-0.624699	1.44281	-0.131669	0.108959	-0.689572	-1.0148	0.389573	0.723961	2.04492	0.918612	1.61468	1.08671	0.403297	0.0335973	0.196064	0.919533	1.01598
UID926	ASAP1	H0YBF7;S731-p	79.659	T(0.001)DHLS(0.999)LDK	-0.36656	0.369956	0.567343	0.457304	-0.394756	-1.12357	0.766256	-0.206304	0.382588	-1.23973	-1.09476	1.0878	-0.491165	0.952582	-0.730384	-0.689252	0.141949	-1.37906	0.806465	-1.39432	-1.20762	0.0593408	-2.08164
UID927	ASAP1	H0YBF7;S848-p	146.59	SHPLDLS(1)PNVQSR	0.122949	0.666947	0.800794	0.439642	0.285632	1.27511	0.656998	0.143117	0.328497	-0.403446	1.16758	0.255536	-0.693955	-0.261672	0.674077	0.697302	1.58327	0.574635	-0.48402	0.315587	-0.0761508	1.08545	0.575718
UID928	ASAP1	H0YBF7;S829-p	66.498	SQTGDVS(1)PK	-0.194931	0.513379	0.688376	0.953329	-0.0949918	0.58883	0.973278	0.0528985	0.525383	0.00975601	1.59252	1.42951	-0.582238	-0.700581	0.0583917	0.316525	1.0985	0.366666	-0.339223	0.330286	0.404528	1.17486	0.789008
UID929	ASAP1	H0YBF7;S660-p	126.07	T(0.117)LS(0.883)DPPSPLPHGPPNK	0.323445	0.141711	0.331058	0.693083	0.541296	0.13683	-0.34514	0.921724	1.08957	0.506062	0.377772	0.0940217	0.760991	0.663385	0.324947	0.742276	0.931529	1.04909	0.330392	0.942378	0.397432	1.68706	0.942164
UID930	ASAP1	H0YBF7;S664-p	123.63	TLSDPPS(1)PLPHGPPNK	0.1908	0.608606	0.760453	1.45365	-0.338751	1.04339	0.14605	0.658133	0.944054	-0.597646	1.01479	0.717854	-0.0895686	0.338958	0.623224	-0.360319	1.77312	1.36804	0.517734	0.448456	-1.20221	1.91069	1.44226
UID933	AKAP9	A0A0A0MRF6;S1652-p	127.07	S(0.877)S(0.123)IDNENLVSER	-0.017025	0.965072	0.982785	-0.351904	0.233193	0.871019	0.224204	0.0477015	-2.06985	-1.38874	0.140598	0.0378165	-1.32667	-0.138283	0.468461	0.062662	0.665457	-0.0732859	-0.613813	-0.259919	-1.79316	-0.233454	-1.83756
UID935	PLCG2	A0A0A0MRF9;S160-p	89.886	RNS(0.998)IS(0.002)LR	-0.945697	0.000188568	0.0159419	0.548178	1.0005	1.29712	1.33149	0.992786	0.431888	1.07794	1.26946	1.19582	0.920041	0.132664	-0.178734	1.00987	0.123689	-0.704738	-0.137712	-0.270983	0.715954	0.173496	-0.255247
UID939	CDK5RAP2	Q5JTU8;S500-p	103.34	T(0.002)VS(0.998)LEHLQR	0.734762	0.0392153	0.169895	-0.759183	-0.591054	-0.0390156	-0.29617	-0.455742	1.18448	-0.122743	-0.893635	-0.513486	-0.338716	0.65867	1.61589	-0.469515	1.32401	-0.601644	0.863559	1.59153	0.374406	-0.141158	-0.693393
UID951	CDC42BPA	A0A0A0MRJ1;S1007-p	146.57	S(0.012)LS(0.91)LES(0.077)T(0.001)DR	-0.263047	0.308609	0.507443	-0.226202	-0.611254	-0.667176	0.373188	-0.112274	0.441565	-0.0690972	0.35457	0.110907	0.0537324	-0.955272	-0.431118	0.151576	-0.656205	-1.14478	-0.744857	-0.234843	0.755718	0.698318	-0.421054
UID953	CDC42BPA	A0A0A0MRJ1;S915-p	127.52	S(0.147)MS(0.825)AS(0.027)S(0.001)GLSAR	-0.478762	0.16308	0.357194	-1.27992	-1.01213	-1.55308	-0.554101	-0.598482	-2.21259	-1.79437	-1.3851	-0.274603	-0.22538	-2.56383	-1.49712	-0.158023	-1.12741	-2.36046	-1.96703	-1.38149	-0.496231	-1.6259	-2.49988
UID954	CDC42BPA	A0A0A0MRJ1;S899-p	181.76	TVFSGS(0.002)VS(0.992)IPS(0.006)ITK	0.553767	0.138502	0.327339	-0.853949	-1.05274	-1.07272	-0.84783	0.947395	-1.54865	-1.23406	-1.85288	-1.41198	0.975947	-0.495187	0.912588	-0.199161	0.467986	-0.358314	-0.992316	0.30923	-0.899302	-0.339025	-0.820308
UID955	TNNT2	C9JM61;S62-p	42.789	EAEDGPMEES(1)K	-0.134004	0.807437	0.89161	-1.49716	-1.96023	-0.217495	0.317724	-2.45712	-3.52651	-3.56514	-1.08804	-0.16295	-2.93929	0.0430514	-1.68567	-1.46374	-1.48111	-2.26705	-0.594151	-2.07391	-2.09197	-4.11785	-2.70386
UID958	ARHGAP30	A0A0A0MRJ8;S63-p	73.9	AS(0.006)GS(0.994)PEDLMPR	-0.550107	0.0698971	0.226962	0.85493	0.956688	0.703532	0.421776	0.120462	1.3634	0.928668	0.766164	0.315858	0.41632	-0.901918	-0.512378	0.685301	-0.0636904	0.127691	-0.436714	-0.414069	1.43674	1.4801	-0.0543374
UID959	ARHGAP30	A0A0A0MRJ8;S501-p	69.864	EEAEGS(1)PETK	0.16382	0.746091	0.85302	1.07884	0.608409	0.333848	-1.52525	1.34961	1.29988	0.406531	-0.357193	-2.63891	1.381	-0.514137	-0.456148	0.864173	1.70919	-0.171112	0.0460125	-0.309962	0.547777	2.26402	-0.404849
UID960	ARHGAP30	A0A0A0MRJ8;S532-p	106.17	EGS(1)REETEAK	0.259107	0.699092	0.821622	0.422023	-0.148989	1.63046	-1.89867	-0.820365	0.919201	-0.42813	1.8358	-2.19393	-1.48272	-1.67374	-0.484024	-0.146301	2.74678	-0.647684	-1.72364	-0.0256018	-0.467959	3.47702	-0.629126
UID961	ARHGAP30	A0A0A0MRJ8;S453-p	285.99	GS(0.993)GS(0.007)LEGEAAGCGR	-0.133072	0.838953	0.910854	0.41843	-1.51459	-3.36599	-2.67428	-0.154484	0.792394	-0.604253	-1.01714	-1.063	0.257486	1.46127	-3.56373	-0.376864	-2.60073	-1.64252	1.4437	-2.3488	0.461633	-1.61311	-1.47699
UID962	ARHGAP30	A0A0A0MRJ8;S455-p	263.27	GS(0.003)GS(0.997)LEGEAAGCGR	-0.378098	0.415936	0.606243	0.957643	1.2409	-0.986415	-1.39166	1.69967	0.796098	0.473633	-0.249157	-1.56549	1.2748	-0.213846	-1.47903	1.32958	-0.237998	0.532032	-0.0827208	-1.3208	0.691146	-1.10601	0.356685
UID964	ARHGAP30	Q2M1Z3;S114-p	84.615	S(1)IFNLGR	0.892726	0.250086	0.453218	2.25736	-1.26544	-3.34186	-2.31101	-0.57716	1.91987	-0.984531	-1.48326	-1.78908	-1.26751	3.30089	-0.430322	-1.78479	0.802597	-1.27416	2.96808	-0.782413	-0.979629	0.357837	-2.09345
UID965	ARHGAP30	A0A0A0MRJ8;S909-p	103.85	S(0.999)YAFETQANPGK	0.398438	0.231432	0.433756	1.11992	-0.262941	0.86263	-0.0575163	0.577353	1.17763	-0.234576	0.277688	-0.90241	-0.694083	1.82244	0.402699	0.657634	1.2865	0.21103	1.4339	-0.208244	-0.342959	0.46196	0.123103
UID966	ABLIM1	F8W8M4;S646-p	48.527	GVS(1)MPNMLEPK	0.439875	0.162656	0.356632	0.25957	-0.229147	-0.984716	-0.678096	0.424922	0.0919071	-0.499689	-1.13326	-0.852411	0.193023	1.08275	0.636681	-0.359216	-0.392231	0.0289085	1.314	0.577478	-0.734942	-0.978336	-0.184241
UID967	ABLIM1	F8W8M4;S430-p	80.441	NS(0.997)PLPY(0.003)RPDSR	-0.694712	0.124498	0.309691	3.00646	0.159714	-0.476158	-0.138679	0.531445	2.74636	0.108623	0.134034	0.151102	0.405589	1.10062	-0.746917	0.269925	0.159573	-1.04943	0.537186	-1.01463	0.705633	0.426902	-0.707489
UID968	ABLIM1	F8W8M4;S307-p	130.39	PGSSIPGS(1)PGHTIYAK	-0.0220517	0.950283	0.975417	1.63953	0.543587	0.299488	-1.3529	0.753429	1.71701	0.48725	0.0073328	0.457793	0.809614	1.67992	0.188757	-0.130484	0.175333	0.00661914	1.95078	0.134571	0.004195	0.541454	0.590465
UID969	ABLIM1	F8W8M4;S362-p	63.966	QS(1)LGES(1)PR	-0.260688	0.68257	0.810267	0.4521	-0.90501	0.895275	-0.25903	0.817331	-2.45726	-0.47434	3.24623	0.867382	-1.05761	0.605796	-1.21882	-0.657489	0.924196	-1.34794	-2.05836	2.18346	-1.56962	1.72993	-0.0729631
UID970	ABLIM1	F8W8M4;S366-p	63.966	QS(1)LGES(1)PR	-1.8305	0.0464059	0.184421	1.87208	-1.94001	3.23603	0.683535	-0.801497	1.06682	-2.17119	3.38409	0.54782	-1.00443	1.76212	-1.70317	-4.27949	0.12055	-3.43923	1.32569	-1.04577	-3.47093	0.381369	-3.08284
UID971	ABLIM1	F8W8M4;S526-p	173.51	S(0.994)S(0.006)GREEDDEELLR	-0.368465	0.197007	0.395578	0.90736	0.2032	0.614537	0.511553	0.612377	1.21576	-0.0991444	0.198453	-0.695243	0.40502	0.693167	-0.246154	0.127983	0.412031	-0.60299	1.17835	-0.532091	0.00112684	0.239711	-1.08192
UID972	ABLIM1	F8W8M4;S527-p	218.63	RSS(1)GREEDDEELLR	-0.215502	0.47139	0.654022	0.520787	0.178802	0.392402	-0.00920267	0.670058	1.1766	-0.0347717	0.599988	-0.681753	0.393481	1.04153	0.367002	-0.0485188	0.533564	-0.767829	1.2058	-0.135927	-0.239851	0.388663	-1.29307
UID973	ABLIM1	F8W8M4;S480-p	89.047	S(0.988)S(0.012)EDIIK	-0.25812	0.647879	0.787184	-1.35459	-1.28834	-1.77254	-1.18883	0.357475	-1.57614	-2.1077	-1.01108	-0.838152	0.852267	0.986006	-0.660535	-1.34238	-1.06547	-1.96838	1.69339	-1.64349	-3.00183	-1.94474	-3.5614
UID974	ABLIM1	F8W8M4;S392-p	257.83	S(0.004)T(0.009)S(0.987)QGSINSPVYSR	-0.182404	0.734637	0.845725	-1.37427	-2.27713	-0.675364	-1.85583	-0.790703	-0.52711	-0.645428	0.424807	-0.515796	-0.505009	1.23826	-1.34074	-3.68321	-1.00398	-3.3595	0.977137	-0.339	-0.852078	-0.505436	-1.69733
UID975	ABLIM1	F8W8M4;S395-p	117.2	STSQGS(1)INSPVYSR	-0.59434	0.141001	0.330192	1.51112	0.572472	1.52943	1.34915	1.69643	1.72765	0.335688	1.27451	-0.277699	1.44931	0.567317	0.627032	0.236557	1.57605	-0.194777	0.706089	1.09753	-0.754774	2.49767	-1.13404
UID977	ABLIM1	F8W8M4;S595-p	158.57	TAS(1)LPGYGR	-0.38603	0.557937	0.722989	0.806157	-0.362662	-2.80366	-2.74123	0.879704	0.730755	-0.479572	-1.84425	-1.27961	0.742343	1.10216	-0.401843	-1.90046	-2.98976	-1.57239	1.38376	0.594731	-1.72803	-3.20406	-1.49644
UID978	ABLIM1	F8W8M4;S371-p	269.79	T(0.003)LS(0.997)PTPSAEGYQDVR	0.437099	0.174615	0.371022	-0.535065	-1.05238	-0.320909	-0.799885	-0.748571	0.302127	-0.552749	0.147321	-0.624146	-0.084345	0.749475	0.831913	-1.42489	-0.221463	-0.777683	1.67071	-0.0260525	-0.352431	0.0366063	-0.383792
UID979	ABLIM1	F8W8M4;S375-p	147.36	TLSPT(0.029)PS(0.971)AEGYQDVR	0.270219	0.319257	0.517015	0.243205	0.359998	0.567914	-0.54082	0.796283	-0.0774422	-0.464182	0.309945	-0.726949	0.0837325	0.999563	0.815461	-0.00330737	1.29569	0.136775	-0.337083	0.578425	-0.42564	0.67047	-0.476481
UID980	ABLIM1	F8W8M4;S292-p	224.06	T(0.147)S(0.733)S(0.114)ES(0.006)IYSRPGSSIPGSPGHTIYAK	-1.28	0.155871	0.348856	2.77736	0.0834508	-1.36404	-2.25923	3.52459	1.90136	0.585357	0.486367	-0.323642	3.22153	2.13189	-4.10733	-1.40108	0.406716	-3.29716	2.10956	1.41998	-0.831732	1.15934	-1.75707
UID982	NOLC1	A0A0A0MRM9;S572-p	113.59	NS(1)EEEEEEKK	0.0196408	0.960384	0.980397	-0.593274	0.549263	0.582825	-0.468572	-0.509755	-1.60045	1.09609	0.535126	-0.497919	-1.02378	-0.858929	1.07509	-0.538903	0.054085	-0.240598	-0.708222	1.63426	-1.7036	-0.374614	-0.0726097
UID984	NOLC1	A0A0A0MRM9;S632-p	76.825	ASS(1)PFRR	-1.69645	0.0221305	0.128009	-1.01928	-0.624296	2.03834	3.41951	-1.22821	-3.58357	-1.15862	1.63467	2.85725	-1.60918	-1.1823	-2.40251	-1.5789	-1.20176	-1.01691	-1.7505	-2.39004	-1.69693	-1.75442	-1.2636
UID991	NOLC1	A0A0A0MRM9;S695-p	123.1	GGS(0.993)IS(0.007)VQVNSIK	0.382383	0.244469	0.44764	-0.687733	-1.4744	-1.58015	-0.532391	-1.88916	-1.42743	-1.82069	-1.5005	-0.25006	-1.45534	-0.345463	-1.25906	-1.43116	-2.24413	0.163087	-0.382166	-1.17178	-1.47577	-1.15844	0.510847
UID992	NOLC1	A0A0A0MRM9;S547-p	98.04	GS(1)PRPQAPK	-1.11638	0.000212483	0.016757	1.46926	0.837045	1.60995	1.2947	0.938976	0.236259	1.17331	1.67205	1.53676	0.311878	-0.273873	0.86107	0.641699	-0.342834	0.55797	-0.877758	-0.432307	-0.0302678	-0.195169	0.00789192
UID1007	SMARCA1	A0A0A0MRP6;S758-p	54.471	EALRVS(1)EPK	-0.183464	0.66983	0.802569	-0.869281	0.437343	-0.979034	1.73594	-1.17051	-0.323429	0.792871	-0.882308	1.91402	-0.8115	-0.164282	0.285195	-1.58833	-0.861203	0.599365	-0.794568	0.531595	-0.259728	-0.588583	0.850005
UID1008	SMARCA1	A0A0A0MRP6;S116-p	113.63	S(0.999)PT(0.001)SPLNMK	-0.520045	0.407507	0.599032	-0.762652	1.93341	-1.63848	1.37949	-1.92107	-1.38876	1.78165	-0.825158	1.88847	-2.35073	-1.91403	-1.43497	0.203228	-2.24578	0.732219	-1.45969	-0.582179	0.0989149	-1.37755	0.875565
UID1009	SMARCA1	A0A0A0MRP6;S119-p	90.108	S(0.001)PT(0.013)S(0.986)PLNMK	-0.426585	0.297552	0.497701	-0.750877	-0.689546	-0.243855	1.7272	-2.07018	-0.685329	-0.406408	0.0449256	1.41656	-0.859325	-1.09557	-1.17351	-1.83272	-1.59388	0.0280114	-0.256158	-0.243746	-0.183163	-0.429167	-0.00277848
UID1011	SDCCAG3	A0A0A0MRP9;S193-p	164.13	VS(0.031)PAS(0.968)PAGS(0.001)PSADFAVHGESLGDR	0.101702	0.546425	0.714544	0.00215555	0.335859	0.420235	-0.472253	0.516026	0.599464	0.503911	0.247828	0.0162321	0.216674	0.195885	0.429423	0.231405	-0.0589748	0.428474	0.208675	0.603531	0.679504	0.275858	0.409371
UID1012	SDCCAG3	A0A0A0MRP9;S197-p	175.43	VSPASPAGS(0.988)PS(0.011)ADFAVHGESLGDR	0.468101	0.0131273	0.100008	-0.589758	-0.567842	-0.115839	0.127364	-0.248077	0.111075	-0.692383	-0.518893	-0.67123	0.0503244	-0.223327	0.4704	-0.20448	0.400503	0.157548	-0.0748235	0.254484	0.078432	0.442087	0.264931
UID1014	SAMD8	A0A0A0MRR2;S15-p	91.087	LHS(0.007)GS(0.993)PPR	-0.631607	0.2094	0.409359	-0.421202	1.32992	0.407785	0.796569	0.105306	0.891296	1.67002	-0.151996	-0.0500228	-0.891884	-0.842806	-0.688747	0.459877	1.04937	-1.55982	-1.62234	-1.4781	1.86842	1.7173	-1.53342
UID1017	ANKS6	H7C163;S212-p	75.574	STSPTLT(0.005)PS(0.09)PS(0.904)PK	0.0125871	0.951574	0.976195	0.18061	0.423697	0.777937	0.331243	0.344317	-0.0689932	0.150531	0.343298	-0.378673	0.429007	-0.30055	0.383989	0.342875	0.799834	0.224754	-0.50744	-0.0371934	1.0603	0.486979	0.205293
UID1020	ABI1	A0A0A0MRT6;S220-p	61.833	LGSQHS(1)PGR	-1.07259	0.187371	0.384891	0.337419	0.615304	-1.40079	-5.63316	0.550481	0.663109	1.41225	1.19952	0.803149	1.26247	-1.42104	-2.12425	-1.15369	-4.7354	-0.46277	-0.465097	1.41874	-0.406073	-1.5862	0.0196176
UID1021	ABI1	A0A0A0MRT6;S226-p	83.499	TAS(1)LNQRPR	-1.08633	0.0351068	0.16073	2.18539	-0.281785	-0.953322	-0.238268	0.360817	0.594711	-1.64692	-0.882994	0.325831	-1.0387	0.427896	-1.79638	-0.481896	-0.722563	-1.21758	0.490341	-3.04182	-2.06967	-1.62077	-2.40608
UID1022	ABI1	A0A0A0MRT6;S178-p	124.82	TNPPTQKPPS(1)PPMSGR	-0.283372	0.273401	0.475278	-0.229808	0.667297	0.064884	-0.443751	1.06097	-0.254837	0.681285	0.0870118	-0.247502	0.929855	-0.146672	0.331919	-0.0331745	0.529597	-0.865421	-0.218179	0.585678	-0.14773	0.318106	-0.872438
UID1027	DDRGK1	A0A0A0MRX2;S30-p	121.84	AAS(1)AGQEPLHNEELAGAGR	-0.0660858	0.860134	0.923521	0.248771	0.140523	0.508035	0.480799	0.121654	-1.13943	-0.134469	1.29349	1.95129	-0.805179	-0.69395	0.321567	0.524028	0.396569	0.455954	-1.16973	1.62494	-0.334289	0.0357366	0.8438
UID1028	RGL3	A0A0A0MRX4;S569-p	122.18	DAPAGS(0.991)PPAS(0.009)PGPQGPSTK	-1.12983	0.000514589	0.025354	0.238755	0.557448	1.84625	0.689922	0.627175	0.409896	0.322623	1.85923	0.00627439	0.5014	-0.380605	-0.951237	0.227548	0.580551	-1.03042	-1.00291	-0.736247	-0.00375617	-0.175477	-0.766762
UID1029	NFIB	A0A1B0GVN4;S302-p	92.19	DQDMS(0.878)S(0.057)PT(0.057)T(0.008)MK	-0.782005	0.0212563	0.125915	0.624483	-0.305819	0.346328	0.880389	-0.289775	0.442219	-0.432499	1.09561	1.00174	-0.752574	-0.199244	-1.05584	0.0160845	-0.0259272	-1.50529	0.0331177	-1.09281	-0.371366	0.5954	-1.60408
UID1032	NFIB	A0A1B0GVN4;S319-p	121.82	PLFSS(0.001)AS(0.999)PQDSSPR	0.117531	0.534294	0.705429	0.061991	0.0318616	0.727181	0.184822	0.331645	0.279021	-0.274849	-0.425183	0.0385638	-0.290284	0.348853	0.397994	0.0331916	0.977582	0.0847089	-0.314118	0.159333	0.12788	0.011287	0.013362
UID1035	NFIB	A0A1B0GVN4;S206-p	143.94	S(1)GVFNVSELVR	0.01136	0.971104	0.985215	1.03201	0.650318	0.925451	0.8209	1.1043	0.752506	0.156635	0.0586008	-0.395318	1.17423	1.27582	0.690047	-0.297249	2.05387	0.11789	0.855268	0.49762	-0.494482	1.6182	0.0762402
UID1040	NFIB	A0A1B0GVN4;S286-p	160.62	TISIDENMEPSPTGDFYPS(0.002)PS(0.096)S(0.869)PAAGS(0.032)R	0.330603	0.136353	0.324557	-0.825791	0.160215	0.324942	0.489988	-0.41824	-0.458824	-0.394849	-0.919599	-0.19385	0.0475207	0.429844	0.490879	0.38655	-0.000464383	0.10996	0.209718	0.157315	-0.306458	-0.714899	0.355098
UID1041	NFIB	A0A1B0GVN4;S355-p	92.846	T(0.174)PPPPS(0.826)PLPFPT(0.001)QAILPPAPSSYFSHPTIR	-0.0536638	0.826184	0.903002	2.26017	1.26894	1.27376	0.667806	1.45922	1.03216	0.779188	0.0152751	0.377508	0.79386	1.27746	0.946	1.02022	0.787082	1.57349	0.607273	0.499352	0.722116	0.663536	1.29472
UID1042	TBC1D22A	A0A0A0MRY0;S102-p	126.46	PRPEAEPPS(0.999)PPS(0.001)GDLR	-0.0126048	0.959964	0.980248	0.391547	0.094432	0.968015	-0.219688	0.992715	0.30554	-0.112888	0.0214595	0.735129	0.528136	-0.532943	-0.0852228	0.860076	0.603086	0.4179	-0.431287	0.0647778	1.40579	0.624754	0.651417
UID1044	TBC1D22A	A0A0A0MRY0;S137-p	246.87	S(0.195)QS(0.712)LPHS(0.093)ATVTLGGTSDPSTLSSSALSER	0.270154	0.257085	0.459909	0.0673982	-0.110629	0.214617	-0.319552	1.3187	-0.364926	0.228041	-0.567048	-0.537871	0.396546	0.393702	0.435103	0.602171	0.0155823	1.01581	0.121541	0.283396	-0.142228	-0.23813	0.539864
UID1046	TBC1D22A	A0A0A0MRY0;S115-p	192.12	S(0.128)VS(0.744)ES(0.128)HTSCPAESASDAAPLQR	-0.712507	0.0825244	0.248317	0.0932272	1.02521	-0.431623	-0.290402	1.47883	-0.0423882	1.11173	0.112365	0.660272	2.16543	-1.2224	-0.0493567	0.390516	-0.817218	-0.177346	-0.951269	2.1308	0.163444	0.0162872	-0.725882
UID1048	ZMYND11	A0A0A0MRY2;S327-p	75.652	KLS(0.005)AS(0.117)S(0.877)PR	-2.02649	0.000241248	0.01825	-0.80881	0.748522	1.93972	1.14675	1.06949	-0.863632	1.73817	2.75188	0.845365	0.99046	-1.31944	-0.862837	-3.09477	0.295556	-1.18548	-1.76445	0.0438607	-1.97004	-0.262659	-0.58671
UID1050	ZMYND11	A0A0A0MRY2;S283-p	96.665	NQS(1)VEPK	-0.509347	0.362332	0.560042	2.32935	0.805228	1.53765	-0.774172	1.81375	1.87288	0.270811	1.75829	-1.09984	1.67202	0.826558	-0.384964	-0.828133	2.28256	0.826816	1.19108	0.347506	-1.878	2.76129	-0.0521951
UID1051	UNKL	A0A0A0MRZ1;S15-p	143.95	AAAAALS(0.001)GS(0.999)PPQTEKPTHYR	-0.107514	0.68739	0.813767	0.123512	0.338847	0.092439	-0.153087	0.400556	0.245045	0.78855	0.399303	0.729395	-0.510513	-0.450455	-0.441849	0.110506	0.984891	-0.0188968	-0.717861	0.602245	0.249379	1.46402	-0.403071
UID1054	LILRB4	A0A0G2JM38;S306-p	157.3	S(0.734)S(0.266)PAADVQGENFSGAAVK	1.1637	0.000100563	0.0126732	-1.1955	-1.28694	-0.267442	-1.19527	-1.13333	-1.06941	-1.16976	-0.0212324	-1.08891	-1.00923	-0.768837	0.405272	0.892614	0.122574	0.56897	-0.733981	0.77979	0.376519	-0.0387188	0.595747
UID1055	LILRB4	A0A0G2JM38;S307-p	257.69	RS(0.126)S(0.874)PAADVQGENFSGAAVK	1.0912	0.00841716	0.0828611	-1.32692	-1.2047	0.266203	-1.05517	-0.938961	-2.01354	-1.17844	0.867825	-0.287002	-1.3559	-0.817049	0.650051	0.566347	0.085619	0.48174	-1.0914	2.00376	0.135997	-0.0978481	0.768169
UID1056	MFF	A0A0A0MS29;S79-p	129.17	ERS(1)MSENAVR	-1.44758	0.00710296	0.077234	-0.353606	-1.10664	1.72768	1.07689	-1.28113	-0.74023	-0.435747	1.81692	1.1207	-1.73973	-1.10049	-2.48944	-1.09072	-2.79455	-0.977259	-0.610232	-2.46295	-0.181469	-2.13498	-0.548646
UID1058	MFF	A0A0A0MS29;S96-p	99.481	NDS(1)LVTPSPQQAR	-0.297092	0.142828	0.332345	-0.163122	-0.127222	0.22036	-0.093108	-0.686829	-0.0856342	-0.223923	-0.179177	-0.123042	-0.553039	0.064655	-0.205636	-0.152525	-0.368338	-1.18856	-0.599824	-1.00212	-0.00685201	-0.422171	-1.10429
UID1062	SRCAP	A0A0A0MS59;S2889-p	137.09	AGAPVGGS(1)PGLAK	-0.22901	0.332725	0.530182	0.193709	0.123726	0.388994	0.375959	-0.0755639	0.713735	-0.130397	0.819864	0.826191	-0.639439	-0.337559	-0.197635	0.412081	-0.322514	0.496385	-0.600633	-0.46622	0.517305	0.0243097	0.781158
UID1068	SRCAP	A0A0A0MS59;S2757-p	90.968	NPPS(1)PRPSQLPVLDR	0.338644	0.145423	0.33545	-0.194568	0.0541636	0.0230515	0.222411	0.0526795	0.353639	0.530666	-0.227881	0.218634	0.569165	-0.083229	0.490531	0.0391193	0.0364484	1.29526	0.143216	0.523518	0.745726	0.131754	1.66605
UID1069	SRCAP	A0A0A0MS59;S2610-p	72.887	NRS(1)PADAGR	0.0895626	0.887645	0.938517	-1.77074	-0.02773	-1.38934	-2.20432	0.392433	0.0452623	1.07151	0.294185	-0.51392	1.05169	-1.71702	0.697714	-0.813341	-2.66615	1.46448	-1.92077	1.45248	-0.935565	-0.601052	2.88387
UID1073	SRCAP	A0A0A0MS59;S2466-p	73.841	T(0.237)S(0.763)ADVEIR	-0.682906	0.0510814	0.193807	1.11654	-0.67313	-0.848792	-0.0430653	-0.447948	0.140938	-0.302477	0.688797	1.32123	-0.14978	-0.00375855	-1.73575	0.0109882	-1.87669	0.0571313	-0.192884	-1.02214	-0.68009	-0.768524	0.184971
UID1074	SRCAP	A0A0A0MS59;S1600-p	239	SGPPS(1)PPSTATSFGGPRPR	-0.187657	0.391409	0.586357	0.265378	1.18546	0.279142	0.258455	1.54198	0.616415	1.05102	0.494236	0.14434	1.08547	0.0977258	0.29018	0.143892	0.550503	0.980844	0.271619	0.53851	0.337112	0.620235	1.21471
UID1077	SRCAP	A0A0A0MS59;S60-p	148.91	YSDLLSQSLNQPLT(0.016)S(0.605)S(0.38)K	0.447115	0.234562	0.437627	1.09737	0.648185	0.541425	0.448874	1.55568	0.475914	0.18453	-1.50971	-0.962453	1.01976	1.35442	1.3537	0.523003	1.46103	1.66156	0.889246	-0.116069	-0.522859	0.318825	1.04786
UID1078	PDE1C	A0A0A0MS69;S528-p	181.72	S(0.843)S(0.157)LNSISSSDAK	-0.557448	0.155177	0.348132	1.78386	0.596857	2.56991	0.222688	0.970349	1.55266	0.619931	2.70913	0.557686	0.821148	0.800783	0.192977	0.839289	2.39383	-0.12774	0.741374	0.295444	0.377874	1.79962	-0.48372
UID1079	PDE1C	A0A0A0MS69;S529-p	222.56	S(0.494)S(0.506)LNSISSSDAK	-0.297591	0.471455	0.654036	1.78386	0.596857	2.56991	0.222688	0.970349	2.27342	0.195956	1.16858	-0.352118	1.26996	0.800783	0.192977	0.839289	2.39383	-0.12774	1.0584	-0.365667	1.29212	1.92818	-0.288625
UID1081	ABCC1	A0A0A0MS99;S614-p	85.845	HHNS(0.978)T(0.022)AELQK	-0.172835	0.803881	0.889188	-1.45761	-1.43266	0.707893	0.0518912	-1.16933	-2.34589	-2.41126	1.49668	0.499183	-1.5172	-1.16042	1.85241	-1.97378	-0.666	-2.63141	-0.579415	2.78228	-2.03344	-1.9558	-2.94108
UID1086	ABCC1	A0A0A0MS99;S605-p	242.93	QLSSSSS(0.001)YS(0.999)GDISR	-0.162325	0.692222	0.816658	-0.594428	-0.0192485	0.823428	0.140573	-0.281955	-1.08149	-0.366325	1.30595	0.227326	-0.306281	-1.04866	0.396794	1.48352	-0.148088	-0.943582	-1.13003	1.64619	0.300297	-0.603669	-1.72849
UID1090	EPB41L3	A0A0A0MSA4;S55-p	112.7	AGAPVPEPPKEEQQQALEQFAAAAAHS(0.577)T(0.423)PVR	0.239904	0.156354	0.349477	0.376894	0.730721	0.149667	0.0187987	0.281437	0.49567	0.359847	0.554403	0.205169	0.623789	0.825843	0.720133	0.549482	0.00735898	0.579239	0.910122	0.752915	0.244098	0.978206	0.628041
UID1091	EPB41L3	A0A0A0MSA4;S278-p	68.355	RAS(1)ALIDR	0.307639	0.191911	0.389824	-0.271012	-1.25135	-1.11581	-1.40647	-1.29398	-0.188306	-1.02797	-0.564756	-1.14982	-1.6808	-0.542558	-0.472067	-0.382363	-0.852563	-0.859296	-0.0914828	-0.460536	-0.56488	-1.71621	-0.931931
UID1093	EPB41L3	O43491;S262-p	96.311	FLT(0.5)LGS(0.5)K	0.726987	0.180077	0.376223	-0.0968298	-0.280585	-2.13088	-1.45458	0.634999	-0.815608	-0.230917	-1.68748	-0.99375	0.306324	0.946209	2.04414	-0.356279	-0.18199	-2.1704	0.614608	2.4776	-0.701527	-0.338644	-1.81315
UID1096	EPB41L3	A0A0A0MSA4;S336-p	100.82	GIS(0.818)QT(0.182)NLITTVTPEK	0.262471	0.558416	0.723229	-0.647652	-0.47114	-1.26977	-1.29592	-0.897807	-0.587853	-0.541822	-1.01885	-0.197716	-1.08084	2.01496	-0.573161	-1.47352	-1.38127	-1.45061	2.02828	-0.860748	-1.86685	-1.22445	-0.597292
UID1097	EPB41L3	A0A0A0MSA4;S449-p	101.12	RLS(0.992)T(0.008)SPVR	-0.158361	0.805187	0.889947	-0.401639	-0.411737	4.17711	2.92858	0.880543	0.423414	0.5468	0.895586	-1.58691	0.0335026	1.47758	0.905581	2.04831	1.34398	2.43486	0.785153	-0.847585	-0.253254	-0.339248	-1.65374
UID1098	EPB41L3	A0A0A0MSA4;S451-p	105.81	LST(0.003)S(0.997)PVR	-0.222857	0.564315	0.727411	0.147275	-0.454056	0.371345	-0.656221	-1.13196	0.168612	-1.98858	1.6051	0.152678	-1.34928	0.313172	-1.25806	-0.248691	0.276152	-1.00294	-0.722113	-1.136	-0.335387	0.276163	-1.52595
UID1099	EPB41L3	A0A0A0MSA4;S88-p	218.76	QLEYQQLEDDKLS(1)QK	0.723523	0.17166	0.367518	0.50083	-1.12673	-1.59046	-1.55213	-0.912672	0.297531	-1.31957	-1.92514	-1.42595	-1.30049	2.23235	-0.321927	-0.847269	-1.08112	-0.937148	2.70704	-0.934462	-1.11794	-1.46463	-1.35443
UID1101	EPB41L3	A0A0A0MSA4;S301-p	121.48	S(0.988)LDGAS(0.012)VNENHEIYMK	0.656148	0.00277575	0.0501514	-0.230646	-0.344498	-0.409283	-0.652285	-0.616446	0.0379897	-0.270685	-0.161077	-0.417943	-0.597571	0.807725	0.307552	-0.207669	0.19153	-0.0160274	0.0945634	1.34434	0.298748	-0.167223	0.2455
UID1102	EPB41L3	A0A0A0MSA4;S306-p	133.95	SLDGAS(1)VNENHEIYMK	0.37751	0.144512	0.334113	0.217387	0.297402	-0.323766	-0.207446	-0.0790871	-0.0640661	0.269739	-0.599328	-0.108474	-0.0112549	1.65834	0.193895	0.0745296	-0.359055	-0.289044	1.31638	0.71543	0.126497	-0.0695312	-0.201238
UID1103	EPB41L3	A0A0A0MSA4;S921-p	143.67	TETISFGS(0.003)VS(0.997)PGGVK	0.370515	0.212053	0.412051	0.391225	-0.261931	0.06808	-0.471849	-1.5773	0.935182	-0.0169827	0.201368	-0.152398	-1.27477	0.499242	0.492176	-0.388647	-0.622193	0.27572	0.621927	0.661236	-0.538351	0.108615	0.436042
UID1105	EPB41L3	A0A0A0MSA4;S7-p	252.29	TTES(0.006)GS(0.951)DS(0.015)ES(0.028)KPDQEAEPQEAAGAQGR	-0.761775	0.110371	0.290352	0.532722	0.662859	1.58684	-0.41992	0.191402	2.12257	2.03753	-0.278676	-1.01094	1.40706	-0.525864	-0.143867	-0.297786	1.42234	-0.27108	1.27386	-1.87314	-0.418783	-1.05368	1.10169
UID1106	EIF4G3	A0A0A0MSA7;S304-p	78.77	CELS(0.023)S(0.977)PR	-0.696796	0.181091	0.377572	0.861452	-0.849262	-2.24427	0.772728	-0.794543	2.03372	0.619644	-0.525948	1.04736	0.675283	-0.583291	-2.27278	0.711473	-1.61518	-1.22515	-0.741651	-0.832925	1.69872	-0.323452	-0.187566
UID1107	EIF4G3	A0A0A0MSA7;S239-p	41.283	LVLS(1)GEKK	0.308885	0.266117	0.467857	-1.12656	-0.996288	-1.47446	-0.605932	-0.856385	-1.34613	-1.53615	-1.38625	0.986884	-0.913102	0.324946	-0.920114	-0.358288	-0.794867	-0.682839	-0.438073	-0.93422	-0.723514	-0.818769	-0.819777
UID1108	EIF4G3	A0A0A0MSA7;S494-p	199.68	S(1)PVPAQIAITVPK	-0.09872	0.747028	0.853942	-0.062711	-0.507087	-0.815383	1.74905	0.13265	-0.27723	-0.222491	-0.601244	1.65856	0.157728	0.391794	-0.140329	-0.262126	-0.515595	0.23022	0.337586	0.0319627	-0.326809	0.0272289	0.450716
UID1109	EIF4G3	A0A0A0MSA7;S229-p	111.74	S(1)PSPVLR	-0.929627	0.183532	0.380725	-1.11653	-1.57667	-1.29326	4.13758	-2.76697	-0.550271	0.160895	0.122701	1.8185	-0.0841545	-1.01035	-3.88784	-1.28314	-1.68536	-0.662444	-1.23569	-0.587715	0.69154	0.0261288	-0.809586
UID1110	EIF4G3	A0A0A0MSA7;S231-p	99.305	S(0.014)PS(0.986)PVLR	-0.913655	0.013256	0.100562	1.31175	0.410142	0.0457534	1.50748	0.450871	-0.327684	0.195705	0.0879248	1.21335	0.23562	-1.44611	-0.607285	1.32351	0.18469	-0.396963	-1.59987	-0.547574	0.530711	-0.463063	-0.983697
UID1111	EIF4G3	E7EX73;S796-p	68.224	VRS(1)ILNK	0.247558	0.540115	0.70998	-0.952502	-0.816469	1.26081	0.142776	1.77892	-1.03888	0.106112	1.00166	0.450133	1.42078	1.01173	0.528375	0.987453	-0.882405	0.446629	1.16641	1.49697	1.00318	-0.72908	0.799661
UID1113	PTPRN2	A0A0A0MSD7;S269-p	135.47	AALGES(1)GEQADGPK	-1.41966	0.0897761	0.25828	0.409761	0.707752	1.44912	0.740538	5.77507	-0.306733	-0.188985	0.385443	-0.545883	6.69347	-0.798226	0.65973	1.01631	0.955172	0.0834464	-1.44644	0.254805	-0.226788	1.09444	-0.669516
UID1119	ADARB1	A0A0A0MSG8;S26-p	83.438	NLDNVS(1)PK	-1.33487	0.00218999	0.0444595	2.32263	0.705967	1.64508	1.44486	2.37565	2.09299	0.767317	1.97234	1.65664	2.59645	0.0283089	-0.718772	0.348275	2.1609	-0.240422	0.133772	-0.433393	0.971274	2.31779	-0.336468
UID1120	PHC2	B3KPJ4;S310-p	86.18	AS(0.963)LPPLT(0.037)K	0.141619	0.707922	0.827344	1.09142	-0.390217	-1.42588	0.576852	-0.400994	0.131785	-1.0884	-2.04222	0.443642	-0.237844	0.666413	-0.745841	-0.638619	-0.696596	0.975507	0.249659	-0.666839	-1.14457	-0.45961	0.534829
UID1122	CLNK	A0A0A0MSJ4;S23-p	47.938	FQNFS(1)LPK	0.556968	0.391303	0.586322	-1.75312	-2.6689	-0.26374	-2.68504	1.83728	-1.88054	-2.7436	-0.0315023	-1.94372	1.35793	1.98836	-0.693868	-1.47799	-1.40925	-0.785021	1.68108	-0.356967	-1.68723	-1.41338	-1.051
UID1126	HSPH1	A0A0A0MSM0;S733-p	64.104	PKIES(1)PKLER	0.193878	0.742013	0.850902	-2.80027	-0.983678	1.26585	-0.866239	-1.35846	-3.15722	-1.72043	0.802979	-0.658298	-1.9836	-1.41597	1.11357	-2.27989	-1.89299	-0.200518	-1.63044	1.2745	-2.25245	-1.99997	-0.236413
UID1128	HSPH1	A0A0A0MSM0;S481-p	186.1	NVQQDNSEAGTQPQVQTDAQQTSQS(0.001)PPS(0.995)PELT(0.004)S(0.001)EENK	0.291075	0.50316	0.680025	0.138873	1.05987	-0.259	-0.931323	0.953868	0.297114	1.36134	-0.659083	-1.43909	1.27584	1.04457	0.823403	-0.412647	-0.343586	1.346	1.33711	0.873624	-0.576467	-1.16044	1.7776
UID1130	MON1A	A0A0A0MSQ9;S39-p	177.79	AES(0.934)PT(0.066)PGMAQGMEPGAGQEGAMFVHAR	0.367172	0.0562672	0.202813	-0.043562	0.515826	0.418601	-0.335778	0.342745	0.148301	0.637923	0.185735	-0.322417	0.45459	0.0304929	1.05348	0.585015	0.667799	0.744297	0.163638	0.369668	0.77598	0.823063	0.460246
UID1131	MON1A	A0A0A0MSQ9;S64-p	177.29	S(0.999)YEDLT(0.001)ESEDGAASGDSHK	-0.0308965	0.906095	0.948834	0.373125	0.851777	0.24385	-0.781784	0.640283	0.420329	1.27114	0.787657	-0.267094	0.745983	-0.304359	0.755932	0.986695	0.175432	0.0244741	-0.179437	1.23253	0.758498	0.376767	0.149772
UID1133	ELMSAN1	A0A0A0MSU2;S636-p	162.58	AGTFIAPPVYS(0.001)NIT(0.002)PYQS(0.1)HLRS(0.898)PVR	0.210609	0.348888	0.546933	0.072397	0.191389	1.32572	-0.140325	-0.234764	0.0250634	0.117155	0.400254	0.351203	0.184458	0.913701	-0.246997	0.890261	-0.47618	0.685035	0.584454	0.56068	0.469588	0.38874	0.629363
UID1134	ELMSAN1	A0A0A0MSU2;S461-p	157.82	AS(1)QEANLLTLAQK	0.131687	0.665002	0.799774	-0.418702	-1.34515	-0.0395003	-0.144883	-0.685403	-0.10133	-0.515043	-0.301015	-0.280636	-0.343607	1.09887	-0.0551314	-1.62329	-0.707685	-0.652478	1.03335	-0.293243	-1.1925	-0.341038	-0.125254
UID1136	ELMSAN1	A0A0A0MSU2;S923-p	82.494	RES(0.999)PS(0.001)EER	-0.769896	0.19962	0.398882	-1.03962	1.15746	2.72098	0.681218	0.339221	-1.99115	0.773415	2.97265	1.09863	-0.0517869	-1.1604	0.3037	-1.28275	1.65546	0.0160536	-0.802021	1.3052	-2.04591	1.17855	-0.205825
UID1137	ELMSAN1	A0A0A0MSU2;S661-p	92.29	SFELPPYT(0.037)PPPILS(0.963)PVR	0.795038	0.00132543	0.0368206	0.314805	-0.0426095	0.166737	-0.00552495	-0.122221	0.948611	0.836514	-0.196273	-0.142524	0.6097	0.740587	0.550788	0.269458	1.55622	0.732712	1.20548	1.39728	1.33223	1.48553	1.04729
UID1138	ELMSAN1	A0A0A0MSU2;S996-p	103.31	SHESNAPGS(1)AGGQASEK	-1.18182	0.0127199	0.0992569	3.11357	1.77122	-0.0513891	-0.269594	1.14333	2.13241	0.942276	1.5882	2.45114	1.68752	0.73799	-1.01688	0.633867	-1.74069	1.414	0.565692	0.901168	0.0957742	0.101929	0.997644
UID1139	ROBO1	A0A0A0MSX4;S820-p	122.1	VPS(0.999)FT(0.001)FTPTVTYQR	1.0132	0.000726344	0.0291207	-0.509216	-0.0929388	-0.636229	0.219182	0.20146	-0.0861844	0.120239	-1.18422	-0.104936	0.406995	1.89932	0.546519	0.954594	0.00489075	0.703028	1.69532	0.500941	1.29798	0.409265	0.454313
UID1140	IARS	Q5TCC6;S100-p	71.601	APLKPYPVS(0.86)PS(0.139)DK	0.280775	0.417675	0.607877	-0.193199	1.32808	-0.939857	-1.39798	0.781552	0.0589357	1.06824	-0.979225	-0.846072	0.743006	0.719471	0.321761	0.41505	-0.736337	0.448037	0.490302	0.59513	0.12349	-0.469357	0.523692
UID1141	DOCK9	A0A0A0MSY4;S926-p	139.86	AEPYVAS(1)EYK	0.0563225	0.846828	0.915802	-0.631954	1.04327	-0.44098	-0.126864	0.915493	-1.07461	0.783896	-0.487064	0.254033	0.587943	0.680463	-0.0331824	0.312486	0.659874	-0.241829	0.993042	0.126667	-0.256027	-0.286569	-0.568537
UID1142	DOCK9	A0A0A0MSY4;S37-p	134.81	DAAQGEVEAES(1)PGPVPAKPK	0.557185	0.341649	0.540054	-2.39337	-0.550595	1.95248	-0.682826	-1.46139	-0.775397	-0.667448	1.44362	-0.404508	-1.48073	-1.00073	1.05098	-1.00262	2.54411	-0.919404	-1.37492	1.20558	-0.572315	1.63638	-1.01536
UID1147	DOCK9	A0A0A0MSY4;S439-p	83.881	QMLATTSPALMNGS(0.61)GQS(0.381)PS(0.008)VLK	0.411352	0.174944	0.371254	-0.472205	0.132047	-0.126944	0.375965	0.311466	-1.37669	-1.18928	-0.676827	-0.224891	-1.03135	-0.092818	0.77382	0.260785	0.656712	0.379306	-0.776693	0.477968	-1.20358	0.0358283	-0.676517
UID1148	DOCK9	A0A0A0MSY4;S442-p	134.03	QMLATTSPALMNGS(0.068)GQS(0.91)PS(0.022)VLK	0.454732	0.0696378	0.226749	-1.39417	-1.06407	-0.37078	-0.126422	-0.896571	-1.1073	-1.25712	-1.21579	-0.300953	-0.99128	-0.869379	0.441413	-0.844202	0.255356	-0.589009	-0.588338	-0.0408569	-1.12314	0.0250245	-0.844007
UID1149	EZH1	A0A0A0MSY9;S379-p	218.6	EGDS(0.999)DRDT(0.001)GNDWASSSSEANSR	-1.37738	0.0018899	0.041252	0.10617	1.44468	1.69039	-0.188032	1.66516	-0.287716	0.48328	1.05458	0.0802835	0.768127	-1.45219	0.138403	-1.13048	1.11202	-1.52649	-2.06412	-0.51461	-0.806177	0.56713	-1.28031
UID1150	MARK3	A0A0A0MSZ1;S492-p	111.65	GIAPAS(1)PMLGNASNPNK	0.722691	0.00266755	0.0495951	-0.411039	-0.644255	-1.27721	-0.783778	-0.741255	-0.192537	-0.240224	-0.974409	-0.330722	-0.263284	0.927554	0.0940878	-0.461783	-0.260719	-0.222068	0.990491	0.157132	0.0674278	0.142721	-0.0666449
UID1151	MARK3	A0A0A0MSZ1;S624-p	75.911	S(0.016)RGS(0.95)T(0.034)NLFSK	-0.314236	0.519441	0.693022	2.0951	0.0941537	0.0803891	-0.0652713	1.196	4.01585	0.597003	0.0668116	-0.583029	1.88599	0.876412	0.516178	-0.390969	0.713592	0.284557	2.1659	0.0305381	-0.100361	1.5734	0.571381
UID1157	MARK3	A0A0A0MSZ1;S442-p	109.68	RYS(1)DHAGPAIPSVVAYPK	0.433393	0.0807142	0.245443	0.497488	-0.0882132	-0.00123047	-1.11194	0.530822	0.443004	0.861097	0.810863	-0.098546	0.414162	1.11464	0.439211	-0.089998	0.365302	0.790694	0.571058	0.875352	0.448132	1.02617	1.05088
UID1162	MARK3	A0A0A0MSZ1;S563-p	100.41	TPVAS(0.976)T(0.022)HS(0.001)ISSAATPDR	-0.116023	0.666208	0.800424	1.36892	0.358786	0.304206	-0.637212	0.259298	0.877699	-0.0421156	1.02469	0.770277	0.0939454	0.210425	0.661303	1.38632	1.06876	-0.22258	-0.219757	0.0745979	0.0205583	0.408703	-0.170064
UID1164	LILRB4	A0A0G2JPC7;S318-p	170.68	RS(0.636)S(0.364)PAADVQGENFCAAVK	1.87792	5.77844e-05	0.0106331	-2.93404	-2.58733	-3.20777	-1.31418	-1.4158	-3.29788	-2.84679	-2.79381	-0.65974	-1.74476	-1.11007	0.137525	0.40514	-1.18936	0.162931	-1.54958	0.637285	-0.595981	-1.1415	0.2207
UID1165	LILRB4	A0A0G2JPC7;S319-p	305.1	S(0.136)S(0.864)PAADVQGENFCAAVK	1.66462	4.4093e-05	0.00904096	-2.4649	-2.10439	-3.1933	-1.61042	-1.10712	-2.69851	-2.34763	-2.39779	-0.804789	-1.45279	-0.596171	-0.575749	0.869492	-1.19882	0.0039038	-1.27695	0.381198	-0.266922	-1.02214	0.146695
UID1166	SCAF8	A0A0A0MT33;S695-p	275.25	ETVQTT(0.001)QS(0.999)PTPVEK	-0.928625	0.00139696	0.03716	0.44018	0.544382	1.51164	2.04817	0.162227	0.298382	0.247177	1.04632	1.45428	0.223362	0.108574	-0.484189	-0.436146	0.388944	-0.138284	-0.361148	-0.168609	-0.424903	0.528065	-0.322435
UID1167	SCAF8	A0A0A0MT33;S857-p	121.44	VPHLIDHQIS(0.956)S(0.041)GENT(0.003)R	0.350476	0.135605	0.323923	-0.254356	-0.21499	-0.449987	0.607649	-0.732473	-0.295909	-0.0654571	0.447337	0.275046	-0.138321	-0.363357	-0.0302947	1.12224	-0.17188	0.622391	-0.350941	0.485667	0.500287	0.0992752	0.769915
UID1168	SMARCA4	A0A2R8Y7S2;S1626-p	87.511	AKPVVS(0.998)DDDS(0.002)EEEQEEDR	-0.815541	0.0104291	0.0909413	0.872907	0.915938	-0.0303808	1.51546	0.75994	1.00347	1.4696	1.11968	1.51326	0.2818	-0.689454	-0.329387	0.57658	0.738847	-0.0381405	-1.26097	0.363914	1.1882	0.727175	-0.0105016
UID1171	SMARCA4	A0A2R8Y7S2;S1416-p	81.807	RDS(1)DAGSSTPTTSTR	-1.31174	0.00620337	0.0723289	-0.448954	-1.44874	0.0732695	1.36898	-1.29244	-0.561918	-1.43666	-0.235576	1.21984	-1.30088	-0.762298	-3.26684	-2.44996	-1.95063	-0.384829	-1.37292	-2.16952	-2.49488	-1.92009	-0.408465
UID1172	SMARCA4	A0A2R8Y7S2;S1420-p	109.44	DSDAGS(0.779)S(0.093)T(0.126)PT(0.001)TSTR	-0.441737	0.426783	0.61632	-0.909702	-1.51064	-0.622187	1.30665	-1.88388	-2.3312	-0.0676473	-0.200781	1.84694	-0.910326	-0.950383	-2.85064	-0.939495	-1.10108	0.924683	-0.689812	-2.14616	-0.73395	-2.23613	1.02283
UID1175	SMARCA4	A0A2R8Y7S2;S1349-p	92.906	EVDYS(0.001)DS(0.999)LT(0.001)EK	0.229355	0.293695	0.49378	-0.549277	-0.225182	-0.362856	-0.117986	0.0243196	-0.555012	0.0147124	-0.48062	-0.397076	0.372895	0.337906	0.27803	-0.472469	-0.533861	-0.00442606	1.2239	-0.285236	-0.361567	-0.0777259	-0.0870907
UID1176	SMARCA4	A0A2R8Y7S2;S1451-p	183.45	GRPPAEKLS(1)PNPPNLTK	0.0887123	0.815855	0.89673	0.807475	2.36016	-0.507217	1.2	0.470828	0.634193	2.43635	-0.109044	0.792504	0.684183	1.41155	0.346697	-0.0706151	0.525143	2.14709	1.59455	0.725477	0.282206	0.614334	2.08011
UID1178	FKBP15	A0A0A0MT60;S1220-p	218.98	AQPEEEDEDEVS(1)MK	-1.34567	0.000241587	0.01825	0.964799	0.431763	1.37917	0.842473	0.0766571	0.549138	-0.59271	1.69176	0.460617	-0.654348	-1.10159	-0.513642	0.352925	-0.464332	-0.534574	-1.16992	-0.844579	-0.998746	-1.82905	-1.20389
UID1180	FKBP15	A0A0A0MT60;S336-p	100.33	DS(0.008)AAPS(0.99)PIPGADNLS(0.001)ADPVVSPPTSIPFK	0.664733	0.0739559	0.233705	-1.03717	-1.42596	1.75742	0.223458	-1.03384	-0.750412	-1.16197	0.923331	-0.553591	-0.648148	0.36838	0.730651	-0.701294	0.453328	0.796714	0.284885	0.536825	-0.425092	0.167534	0.728512
UID1183	FKBP15	A0A0A0MT60;S1183-p	138.34	ELSSTEAGSTVAGAALRPS(0.001)HHS(0.999)QR	-0.145365	0.615266	0.764648	0.903641	-0.250754	-0.00113036	-0.0680537	1.24064	1.15334	0.92951	0.660873	0.818234	0.276054	-0.995944	0.515309	1.03122	0.562426	0.296935	-0.443782	1.49564	0.732863	0.459965	0.554079
UID1184	FKBP15	A0A0A0MT60;S1004-p	161.27	ERPES(0.999)PMVPS(0.001)EQVVEEAVPLPPQALTTSQDGHRR	0.5765	0.00644466	0.0736467	-0.176108	0.415377	-0.601375	-0.0868978	0.121778	0.557218	0.698869	-0.167652	-0.161039	0.493024	0.579644	0.711189	0.878904	0.0734083	0.845442	0.524465	0.761797	1.0038	0.478732	1.00081
UID1186	FKBP15	A0A0A0MT60;S1122-p	234.88	LS(0.989)LT(0.01)SDPEEGDPLALGPESPGEPQPPQLK	0.204108	0.524953	0.697266	1.6132	0.729306	0.344993	-0.562554	0.973934	1.39186	0.828477	-0.849093	-0.710073	1.27329	0.790819	0.600501	1.10288	1.01233	0.595127	0.908082	-0.140332	1.28982	0.594299	0.320897
UID1188	FKBP15	A0A0A0MT60;S981-p	303.46	RPS(1)QEQSASASSGQPQAPLNR	-0.764643	0.0395493	0.170486	0.314935	-0.185403	1.25865	-0.0243559	0.0832079	0.743576	-0.116956	1.88275	0.125038	0.541107	-1.35327	-0.84813	-0.0406015	0.796203	-1.08631	-1.21107	-0.438199	0.463646	1.27713	-0.583279
UID1194	FKBP15	A0A0A0MT60;S1187-p	162.93	S(0.141)S(0.857)LS(0.003)GDEEDELFK	0.827209	0.00147168	0.0377197	0.125503	0.0354701	0.847499	-0.559323	-0.0364475	-0.0218172	-0.0638872	0.685799	-0.672234	-0.0700763	0.0439494	1.37198	0.879588	1.07699	1.17467	0.145547	1.36161	0.705826	0.762971	1.01944
UID1195	FKBP15	A0A0A0MT60;S1189-p	136.6	SS(0.001)LS(0.999)GDEEDELFK	0.606893	0.0033334	0.0543685	-0.235763	-0.0354359	0.559033	-0.848657	-0.241979	0.171554	0.0164459	0.0893827	-0.415227	0.133848	0.172296	0.601773	0.825351	0.111305	0.647614	0.479294	0.458412	0.97336	0.300893	0.691831
UID1196	CCM2	A0A0A0MT72;S378-p	169.92	GIITDS(1)FGR	0.102635	0.559504	0.723669	-0.284825	-0.765693	-1.06308	-0.251229	-0.304624	-0.694753	-0.77296	-0.747174	-0.596745	-0.415963	0.0502802	-0.795894	-0.462175	-0.867279	-0.282821	-0.142026	-0.681779	-0.408791	-0.942666	-0.337551
UID1199	STAU2	A0A0A0MTD1;S378-p	119.37	GILHLS(1)PDVYQEMEASR	0.552833	0.0437414	0.178917	-0.487076	-0.0839117	0.0819368	-0.142501	-0.931715	-0.359562	-0.214576	-0.813216	0.00373357	-0.52777	1.00248	0.702152	-0.909796	0.646274	0.745577	0.527211	0.153323	-1.05547	-0.107299	0.349219
UID1201	STAU2	A0A0A0MTD1;S454-p	86.8	GS(0.016)S(0.068)PT(0.916)PPCS(0.999)PVQPS(0.001)K	-0.428378	0.485782	0.665943	-1.49659	-2.19201	-2.5929	2.07002	-0.528276	-2.25758	-2.14724	-2.27837	3.25071	-1.3068	-1.48902	-1.21078	-1.55632	-1.35151	-0.843848	-1.60195	-1.30504	-1.56046	-1.63202	-1.21186
UID1202	STAU2	A0A0A0MTD1;S402-p	154.47	VISGTTLGYLS(1)PK	0.0229343	0.97294	0.98601	-0.620603	-1.19502	-1.48684	3.05511	-2.19068	-0.507651	-0.279714	-1.20879	2.30923	-0.598338	0.350023	-1.05632	-1.78349	-2.8395	2.22968	0.459251	-0.381122	-0.508404	-0.674413	1.71034
UID1203	PTPN22	A0A0A0MTD9;S564-p	70.453	SELHQDRS(0.56)S(0.44)PPPPLPER	0.15017	0.680852	0.809073	-0.234605	0.0170314	-0.729939	-1.86306	-0.015542	1.10682	0.458508	0.874947	0.416055	-0.0130094	-0.735748	-0.169002	0.202342	1.53345	-0.904736	-0.463153	0.741662	0.760533	0.864418	-0.310851
UID1204	PTPN22	A0A0A0MTD9;S565-p	80.98	SELHQDRS(0.168)S(0.831)PPPPLPER	0.558634	0.14527	0.335326	-0.234605	0.0170314	-0.729939	-1.86306	-0.015542	-0.114733	-0.355087	0.046028	-1.6388	-0.121138	-0.735748	-0.169002	0.202342	1.53345	-0.904736	-0.589105	0.868546	-0.166536	1.58766	-1.05037
UID1205	PTPN22	A0A0A0MTD9;S322-p	110.74	S(0.996)T(0.004)PFELIQQR	0.485896	0.142754	0.332297	0.746629	-0.372417	-0.509045	-0.685023	0.961727	-0.33213	-1.12936	0.506296	-1.22687	-0.574317	1.07064	0.231026	-0.312378	1.05715	0.356154	0.697532	-0.150956	-1.16779	0.414743	0.0483298
UID1206	NAV2	A0A0A0MTL4;S1922-p	196.75	APSQVSISAS(1)PR	0.0867932	0.851655	0.918185	-0.192559	-0.425147	-0.424664	1.28037	-1.27955	-0.420358	-0.371468	-0.418779	0.571519	-0.420795	-0.462914	2.8841	-0.882072	-1.02972	-0.842658	-0.649294	1.85944	-0.520359	-0.537322	-1.05271
UID1207	NAV2	A0A0A0MTL4;S1036-p	109.79	KNPVISQT(0.023)GS(0.977)WR	-0.0898433	0.815153	0.896475	0.0605175	-0.0583434	-1.16704	1.5015	-0.167664	-0.375076	-0.378864	-0.401491	1.45983	-0.271968	0.457108	-0.204941	2.25708	-0.8652	-0.285587	0.00826378	-0.35742	-0.73385	-0.741425	-0.231065
UID1215	NAV2	A0A0A0MTL4;S1457-p	102.57	T(0.001)T(0.001)LS(0.024)ES(0.973)PLS(0.002)SPAASPK	0.18904	0.357411	0.555607	-0.268628	-0.0636825	-0.134403	0.0447228	-0.238004	0.0131694	-0.0747616	-0.326874	0.243218	-0.139301	-0.30588	1.00506	-0.0254052	0.111803	-0.150456	-0.641182	0.957638	0.204315	-0.187911	-0.0221187
UID1216	NAV2	A0A0A0MTL4;S1465-p	77.08	TTLSESPLS(0.001)S(0.004)PAAS(0.995)PK	0.18269	0.43465	0.623364	0.0284529	0.476816	0.2259	0.482038	0.024323	-0.130991	0.70876	1.00273	0.108134	0.3485	-0.27994	1.54147	0.378364	0.0470092	0.541304	-0.0900273	1.11079	0.222423	0.822556	0.807615
UID1217	NAV2	A0A0A0MTL4;S1296-p	109.6	YPDVAS(1)PTLRR	0.0312244	0.936228	0.968202	-0.888738	-0.925603	-1.28617	1.44506	-1.49254	-0.764843	-0.919238	-0.729677	1.41204	-1.16545	0.611746	-0.664154	-0.801266	-1.56397	-0.471906	0.399335	-0.486744	-0.478818	-1.33779	-0.20935
UID1219	SCAP	A0A0A0MTG6;S448-p	178.71	RDS(1)GVGSGLEAQESWER	0.216085	0.42729	0.616619	0.71481	-0.150856	0.0826203	0.123416	0.10349	-1.66073	-0.387361	0.115454	-0.956254	-0.33277	-0.106011	-0.425529	0.625075	0.465797	0.0290002	-0.297574	0.67902	-0.440792	-0.0229511	-0.693365
UID1220	ILK	A0A0A0MTH3;S217-p	68.893	HS(1)GIDFK	-0.314925	0.603878	0.756587	1.90511	0.729543	-2.18869	0.352276	2.58877	1.01654	0.371309	-1.51028	-0.127707	2.332	2.19172	-1.18877	0.627497	0.98701	-0.282398	1.82142	-1.56315	0.274052	0.592869	-1.14063
UID1221	ILK	A0A0A0MTH3;S263-p	80.871	S(1)RDFNEECPR	-0.876679	0.0117596	0.0952517	-0.173527	-0.259529	-0.775994	0.280529	1.57098	0.209791	0.293638	-0.550948	1.05599	1.92068	-0.547245	-1.08519	0.0554403	0.149985	-0.955472	0.061938	-0.784148	-0.536773	-1.00959	-0.544125
UID1222	BTAF1	A0A0A0MTH9;S95-p	204.23	QEPTSESSMEDS(0.999)PT(0.001)TER	-0.637022	0.0890062	0.25732	0.13837	0.83769	0.653081	0.316824	0.4493	-0.343543	0.666845	-0.188045	0.131366	-0.435612	-1.72394	-0.597443	0.997731	-0.430432	0.256652	-2.17825	-1.15339	1.08711	-0.134822	-0.267162
UID1228	FAM65A	H3BMG9;S310-p	120.39	FSTYSQS(1)PPDTPSLR	0.535086	0.053792	0.19822	0.313708	-0.00245874	0.319985	-0.392185	0.257907	0.646361	-0.113845	-0.445907	-0.664597	-0.0497911	1.69529	0.559884	0.560419	0.0485228	0.522865	1.73204	0.000953233	0.340068	-0.213363	-0.0266406
UID1229	FAM65A	H3BMG9;S36-p	135.89	S(0.015)QS(0.981)FAGVLGS(0.004)HER	0.593541	0.193513	0.392034	-0.251974	-0.536811	1.01592	0.0724469	-0.28483	1.40364	0.745248	0.261484	-0.952836	0.436987	3.1992	1.13056	-0.830584	0.62967	-0.229219	2.69086	0.597063	0.457125	0.0457204	0.1543
UID1235	SCAF11	A0A0A0MTP7;S278-p	171.32	S(0.937)PIS(0.063)DNSGCDAPGNSNPSLSVPSSAESEK	0.297884	0.331187	0.528581	-1.44056	-0.0758212	-1.18934	-0.177546	-0.363382	-1.26119	-0.0963311	-2.33616	-0.161555	-0.347642	-0.105633	0.0630308	-0.694463	-0.780011	-0.209611	0.460132	-0.61212	-1.06067	-1.30814	-0.223205
UID1236	SCAF11	A0A0A0MTP7;S736-p	224.49	FHS(0.999)PS(0.001)TTWSPNK	0.0676746	0.802817	0.888898	-0.515297	-0.549381	-0.367957	-0.534959	-0.951286	-0.645257	-0.523908	-0.268533	0.0126872	-1.18435	1.04826	-1.22598	-0.588056	-0.893274	-0.899611	0.706673	-0.645771	-0.646021	-0.741398	-0.966317
UID1237	SCAF11	A0A0A0MTP7;S738-p	60.345	FHS(0.032)PS(0.748)T(0.168)T(0.051)WS(0.001)PNK	0.451882	0.397513	0.590579	-2.5121	-1.77316	-3.12723	-2.1829	-2.0673	0.49234	-0.036695	-0.0184526	-0.384383	0.161169	-2.57755	-1.10264	-1.47247	-0.924002	-2.16189	0.6709	-0.212717	0.653861	0.38519	-0.188579
UID1238	SCAF11	A0A0A0MTP7;S742-p	96.79	FHSPS(0.004)T(0.044)T(0.003)WS(0.948)PNKDTPQEK	-0.244528	0.416753	0.606966	-0.200432	0.418733	1.53152	0.598022	0.0412207	-0.850639	-0.277121	1.82449	0.248222	-0.792879	0.00110641	0.272125	0.0844217	0.118547	0.18091	-0.559101	0.31219	-0.0617937	-0.117095	-0.135456
UID1239	SCAF11	A0A0A0MTP7;S903-p	93.561	IDRDSYS(1)PR	-0.824644	0.0130755	0.0998565	0.818576	-0.673312	0.250021	0.90063	-0.0893798	0.25887	-0.732537	0.75944	0.988603	-0.409703	0.36412	-1.30903	-0.460459	-1.08368	-0.694534	0.110092	-1.64866	0.106949	-0.286419	-1.27361
UID1241	SCAF11	A0A0A0MTP7;S756-p	66.692	RPQS(0.998)PS(0.002)PR	-0.400614	0.237144	0.440612	0.525824	0.1247	0.36242	-1.10679	0.278364	-0.117911	-0.988345	-0.752775	-2.0229	0.0288937	-0.625693	-0.790794	-1.26581	-0.638764	0.0825507	-1.90779	-0.994688	0.321315	-1.31079	-0.544198
UID1243	SCAF11	A0A0A0MTP7;S772-p	72.531	KS(0.02)QS(0.961)PS(0.019)PK	-0.290085	0.558691	0.7234	0.94223	2.24038	0.465791	-1.46062	1.44005	-0.614727	0.773906	1.98979	-0.500591	-0.426978	0.3829	0.448316	-0.458427	0.321485	0.855628	-1.055	2.23705	-1.67163	0.535189	0.352859
UID1244	SCAF11	A0A0A0MTP7;S774-p	57.55	SQS(0.005)PS(0.995)PK	0.0981591	0.904562	0.947996	0.187124	3.28318	-2.19517	-2.85782	0.332652	1.296	2.89298	1.2704	0.371211	2.19206	-1.95228	2.93572	0.426694	-0.712685	0.971181	-2.13915	3.23767	2.1468	1.22416	1.61611
UID1246	SCAF11	A0A0A0MTP7;S818-p	93.701	S(0.999)ES(0.001)LSPR	-1.11521	0.00116688	0.0352879	0.633932	0.117678	0.243187	1.25627	0.931445	-0.0282484	-0.220586	0.575591	1.35762	0.141437	-0.746002	-2.06579	0.264457	-0.0988562	-0.337486	-0.842165	-1.73324	-0.0311964	-0.136813	-0.416691
UID1247	SCAF11	A0A0A0MTP7;S822-p	118.04	RSESLS(1)PR	-1.42163	0.00904641	0.0850316	-0.205702	0.151894	3.32838	1.34218	0.0634248	-0.429405	0.164922	3.33434	1.50515	0.109314	-0.20286	-1.8043	0.52347	-0.24197	-0.848546	0.0552853	-1.99968	0.395596	-0.0790078	-0.64979
UID1249	SCAF11	A0A0A0MTP7;S548-p	69.721	TEELIES(1)PK	0.362002	0.107399	0.285147	0.0485907	0.000857196	0.274741	0.196904	0.39603	0.0529289	-0.00760172	-0.27029	-0.354585	0.615079	1.65928	0.205468	0.25011	0.143962	0.223711	1.15077	-0.113058	0.494634	0.338463	0.219333
UID1251	SCAF11	A0A0A0MTP7;S716-p	196.5	VETVSQPS(0.001)ES(0.999)PK	0.354784	0.295049	0.495129	-0.689896	0.967051	-0.000454252	-0.3814	0.0387002	-0.361629	0.953326	-0.0927873	-0.442207	0.096921	-0.71187	1.65341	-0.159153	0.862263	0.0143061	-0.687588	1.83917	-0.097164	0.787187	0.134891
UID1254	SCAF11	A0A0A0MTP7;S841-p	66.595	VKDS(0.622)S(0.378)PGEK	-0.114294	0.675538	0.806186	-0.661239	0.412173	0.0688809	-0.443961	-0.442594	0.359956	1.00187	0.251232	-0.480319	0.327304	-1.26517	0.472128	-0.248137	0.168292	-0.328687	-0.900353	0.725823	0.47122	-0.0888823	0.244132
UID1255	SCAF11	A0A0A0MTP7;S842-p	96.756	VKDS(0.081)S(0.919)PGEK	-0.0595353	0.908071	0.949967	-1.9275	-0.104007	1.23882	-0.54096	-1.48235	-1.55132	-0.0391663	1.17957	-0.369911	-1.40928	-2.06335	1.04285	-2.27537	-0.0247269	-0.479421	-1.82885	1.58779	-1.03235	-0.0686734	-0.459346
UID1258	RNF213	A0A0A0MTR7;S217-p	113.65	GLS(0.998)QEGT(0.002)GPPTSAGEGHSR	-0.526672	0.0876425	0.255262	0.554834	0.827923	0.052041	-0.56439	-0.262696	0.246409	0.337312	0.537104	1.32382	-0.102315	-1.01622	-0.610211	-0.130054	1.44926	-0.393434	-1.11385	-0.200338	-0.0638182	0.330848	-0.568852
UID1261	GPI	A0A0A0MTS2;S37-p	47.991	EHRS(1)ELNLRR	-0.627685	0.102536	0.278077	-0.937333	1.02429	1.08503	0.932186	0.709312	-1.47518	0.294858	0.142503	-0.0488852	0.364742	-1.11111	0.359955	0.445432	-0.880766	-0.227618	-1.95449	0.0780736	0.218157	-1.32347	0.210504
UID1262	GPI	A0A0A0MTS2;S470-p	105.36	S(1)PEDLER	-0.290843	0.425958	0.61544	0.0590869	1.58176	-0.311759	0.36932	-0.174144	-0.482203	1.08791	1.18445	0.167118	-0.450424	-0.951398	-1.08558	1.19262	-0.565376	-0.289827	-0.501375	1.60611	0.434398	-0.145327	0.428437
UID1263	GPI	A0A0A0MTS2;S122-p	96.325	NRS(0.985)NT(0.015)PILVDGK	-0.091403	0.769987	0.867406	-0.124849	1.02905	0.435212	0.100512	0.449803	-0.90047	0.942596	0.785916	0.572851	-0.587933	-0.496129	1.19535	0.234416	0.0483248	0.498686	-0.6637	1.52693	-0.24759	-0.504063	0.196439
UID1269	ZFP91-CNTF	A0A0A6YYC7;S82-p	193.42	S(0.992)S(0.008)PSARPPDVPGQQPQAAK	-0.387406	0.130942	0.318653	0.420674	0.0157095	0.0491094	-0.846377	0.23866	0.212738	-0.37265	0.0389054	-0.683635	-0.23527	0.688308	-0.800959	-0.363592	-0.216806	-0.749519	0.323985	-1.20935	-0.812378	-0.910611	-0.985265
UID1270	ZFP91-CNTF	A0A0A6YYC7;S83-p	259.32	S(0.05)S(0.95)PSARPPDVPGQQPQAAK	-0.148388	0.687815	0.814069	0.541066	1.34995	0.823576	-0.152722	0.975345	0.45485	1.69105	-0.620262	-1.86579	1.53406	-0.513227	0.312507	1.02807	0.431915	0.185832	0.201413	0.126051	0.934709	0.189024	0.350945
UID1275	NCAPH2	E5RJN3;S250-p	123.75	S(1)PQQSAALPR	-0.564936	0.39162	0.586454	-2.13987	-1.82889	1.67088	3.06815	-1.90961	-1.63161	-0.376593	0.786911	1.41891	-1.02175	-3.23673	0.297991	-1.76559	-1.24203	0.399507	-1.08727	-0.38927	-0.586824	-0.86764	0.865023
UID1278	C15orf38-AP3S2	A0A0A6YYH1;S48-p	110.08	HS(1)ILDTHGR	-1.44803	0.0159475	0.109494	1.63534	0.0985573	1.11057	2.38014	1.82206	4.17131	0.386703	2.58605	2.25352	2.18361	-0.913979	-1.43532	1.24221	1.03154	-0.605109	-0.0491386	-0.742184	1.40682	3.32437	0.888314
UID1279	PPAN	H7C446;S119-p	257.22	VGGS(1)DEEASGIPSR	-0.10378	0.780177	0.874328	-1.0251	-0.349526	0.112341	-0.3465	-0.699311	-1.54798	-0.459983	1.6795	0.524566	-1.68308	-0.752298	0.22826	-0.499832	0.157308	-1.09388	-1.27817	0.479702	-0.421547	-0.250665	-1.40175
UID1283	SOX7	A0A0A6YYK5;S218-p	139.7	EDRGEYS(0.999)PGT(0.001)ALPSLR	0.588716	0.0485446	0.189183	-0.261678	-0.579359	0.711031	-0.656883	-0.424271	0.48846	0.204025	1.38722	-0.759696	0.635518	0.635506	0.500356	-0.351084	0.736887	1.11948	0.670356	0.510376	0.314152	1.42679	1.0687
UID1285	CORO7-PAM16	A0A0A6YYL4;S806-p	163.64	LRQS(0.976)S(0.024)LEPVAFR	0.0920882	0.598669	0.753349	0.806411	0.64673	0.403136	0.930113	0.687596	-0.0589358	0.916331	1.15022	0.576559	0.128095	1.01778	0.667368	0.693168	1.00058	0.626395	0.617117	0.505055	0.764387	0.434357	0.780928
UID1288	CORO7-PAM16	A0A0A6YYL4;S21-p	107.53	RES(1)WISDIR	0.172196	0.332277	0.529849	0.463878	0.378732	0.85376	-0.161405	0.351919	0.210153	-0.0470316	0.388747	-0.47487	0.520409	0.534545	0.33503	0.868976	0.505085	0.39226	0.285356	0.297531	0.387703	0.20812	0.391645
UID1289	CORO7-PAM16	A0A0A6YYL4;S668-p	93.738	S(1)GPEPLQEGPGPK	-0.211385	0.521083	0.694307	0.495644	0.553828	0.545006	0.534013	1.28423	-0.110493	0.103855	0.28428	-0.150599	1.15236	-1.04022	0.203811	1.92053	-0.232706	0.770139	-1.10187	0.262559	1.08388	0.421158	0.29099
UID1290	CORO7-PAM16	A0A0A6YYL4;S462-p	143.56	S(0.999)LQS(0.001)LLGPSSK	0.225135	0.613998	0.763666	-2.19514	-1.94043	-0.806345	-0.697627	-2.06362	-2.01278	-2.01662	-0.685532	-0.675951	-2.14639	1.0906	-1.73528	-1.61287	-2.61316	-1.36103	0.79337	-1.87541	-1.80603	-2.64648	-1.2228
UID1291	CORO7-PAM16	A0A0A6YYL4;S465-p	80.632	S(0.015)LQS(0.981)LLGPS(0.003)S(0.001)K	-0.0837001	0.816945	0.897139	-0.557855	-1.91842	0.700596	0.0684629	-2.11593	-0.65798	-1.8184	0.274537	-0.222167	-1.39794	-0.347481	-0.490571	-1.59009	-1.56257	-0.538102	-0.192955	-0.512416	-1.46069	-1.41787	-0.369359
UID1292	CORO7-PAM16	A0A0A6YYL4;S517-p	114.02	VAVPLLS(0.85)S(0.15)GGQVAVLELR	-0.00788074	0.982837	0.990747	0.770597	1.37669	1.54302	-0.0784618	1.39556	2.03506	1.1496	-0.527323	-0.299448	1.80514	0.604306	1.26374	1.11856	1.61145	1.59637	-0.664656	0.800106	1.47307	1.20999	0.0787013
UID1294	C10orf32-ASMT	A0A0B4J1R7;S45-p	159.12	S(0.995)S(0.005)ELLGQAAR	-0.172984	0.483905	0.664704	0.000391513	-0.010403	0.100415	0.685934	-0.107007	-0.334904	-0.291706	0.0557142	0.570214	-0.464067	0.405777	-0.0825262	0.550182	-0.635536	-0.327187	0.888438	-0.681876	-0.0213922	-1.06265	-0.558485
UID1295	PI4KB	A0A0B4J1S8;S523-p	167.95	RLS(1)EQLAHTPTAFK	0.384064	0.442132	0.628732	0.00916557	-1.49198	-2.23857	-1.15026	-1.27681	-0.794073	-1.46573	-1.59553	-0.399278	-1.96026	2.22659	-1.58504	-1.51131	-1.70166	-1.21821	1.44984	-1.85277	-1.48144	-2.13655	-0.712138
UID1296	PI4KB	A0A0B4J1S8;S289-p	187.08	S(0.994)DAT(0.006)ASISLSSNLK	0.442858	0.0958812	0.26774	-0.377626	0.405122	-0.911122	-0.273037	-0.00660497	-0.154242	0.391308	-0.887915	-0.426994	-0.0909873	0.957248	0.513335	-0.517395	-0.439046	0.421015	0.938079	0.582667	-0.471049	-0.503401	0.615029
UID1298	PI4KB	A0A0B4J1S8;S440-p	118.19	S(1)VENLPECGITHEQR	0.168717	0.508054	0.683933	-0.968525	0.0210774	-0.829219	-0.846874	0.17062	-0.505804	-0.564494	0.968317	-0.851301	-0.603107	0.617949	-0.0676955	0.0179953	-0.679551	-0.163583	0.00650666	-0.180003	-0.56164	-0.952475	-0.359642
UID1300	SCML4	A0A0B4J1S9;S35-p	53.481	QNS(0.256)GDS(0.744)HLGGGPAATAGGPR	-0.782257	0.0248284	0.134731	-0.17861	-0.61686	0.208746	0.499713	0.223463	0.822349	0.716934	1.10517	0.277035	0.479149	-2.10548	-0.35903	0.489282	-0.92639	-0.789497	-0.994163	-0.643675	0.510684	0.997998	-0.465212
UID1301	GJA5	A0A0B4J1Y3;S120-p	87.727	GS(0.932)GS(0.065)Y(0.003)EYPVAEK	0.628808	0.0651162	0.219496	-0.514702	-0.14787	0.349391	-0.275354	-0.140125	-1.14493	-0.578505	-0.336111	-0.317285	-1.27492	0.0255853	0.598815	-0.248937	1.6573	-0.55765	0.0294411	0.483808	-0.73639	1.61712	-0.961418
UID1303	FIP1L1	Q6UN15;S304-p	81.099	AES(1)PDLRR	-1.29863	0.00425718	0.061021	-0.459277	-0.336651	0.591075	1.41927	-0.815332	-1.05346	-0.576187	0.898519	1.31851	-0.901644	-0.255173	-2.62975	-0.982272	-2.29753	-0.709639	-0.135569	-2.12014	-0.850128	-2.21179	-0.709521
UID1304	FIP1L1	A0A0B4J203;S802-p	199.57	HS(0.176)S(0.82)QT(0.003)SEESAIETGSSSSTFIK	-0.100781	0.743168	0.851495	-0.71653	-0.319478	-0.410729	-0.508066	-0.143561	-0.147894	0.0118525	-0.891279	1.48362	-0.692928	-1.4309	0.146643	0.203403	-0.129459	-0.569235	-1.56236	0.299799	0.175106	0.0561169	-0.531915
UID1306	ADAMTS13	A0A0B4J229;S272-p	46.819	RQLLS(1)LLR	0.417389	0.202464	0.402433	-1.46471	-0.920264	0.696754	0.36731	-0.436112	-0.460828	-0.516831	1.09833	0.176294	0.420379	-0.327725	1.01706	-0.472044	-0.298105	0.751088	-0.154774	0.943369	-0.0866198	0.835808	0.92616
UID1310	IGLL5	P0DOY3;S179-p	98.508	YAAS(0.135)S(0.864)YLSLTPEQWK	0.0868151	0.769515	0.867214	2.16481	0.825504	1.18106	-0.303463	1.29694	1.63812	0.721246	0.350479	-0.0302713	0.86458	1.38596	0.369838	0.353608	0.768334	1.78739	1.32516	0.469194	0.744905	0.78083	1.59194
UID1312	SNRPF	A0A0B4J254;S2-p	69.39	S(1)LPLNPK	1.07458	0.255801	0.458434	1.57958	4.27122	-5.02334	3.4475	-0.781416	0.484212	2.04322	-0.18084	1.55535	-0.572205	3.14537	1.55291	3.77858	-2.16677	3.3276	1.37717	2.81627	1.70728	0.374097	1.65652
UID1313	TUBB3	Q5JP53;S515-p	132.31	IMNT(0.003)FS(0.996)VVPS(0.001)PK	0.61292	0.0637851	0.217066	-0.77295	0.219144	-1.58745	-0.308339	0.0357938	-0.0774123	0.512951	-1.21554	-1.05375	-0.869884	0.168858	0.648271	-0.473836	-0.0115701	0.333307	0.399008	0.984511	-1.57185	-0.0108652	0.545941
UID1314	TUBB3	Q5JP53;S519-p	83.314	IMNTFSVVPS(1)PK	0.978979	0.0262986	0.137962	0.149784	-0.117725	-0.775789	-0.0316775	0.49747	-0.302574	-0.31508	-2.07926	-1.22969	0.61485	0.710057	0.902498	0.00532778	-0.00309791	2.2055	0.160753	0.616691	-0.129428	-0.861463	2.59326
UID1316	WNK1	A0A0B4J299;S249-p	221.6	FHPVFVPHS(1)APAVLTHNNESR	0.194047	0.734571	0.845725	-0.196978	-0.439349	-0.922907	0.605836	-0.081071	3.25961	-0.114527	1.66195	-0.527568	1.56216	-0.437296	-0.166032	0.0912658	-0.185272	-0.112852	0.883049	1.91734	-0.728596	3.52091	1.9651
UID1318	RPS15	K7EM56;S22-p	70.1	KQHS(1)LLK	-1.51428	0.00428285	0.0611554	0.887344	0.340267	2.49992	0.697835	-0.037327	0.893803	0.368228	3.49767	1.59926	-0.181896	-1.60456	-1.01916	0.894381	-1.17281	0.219645	-0.908876	-1.69957	1.33591	-0.813138	0.190469
UID1324	FOXP1	A0A3B3IS87;S438-p	91.355	S(1)PMQAVHPVHVK	-0.0365586	0.901865	0.946164	0.665449	-0.0238804	-0.18078	-0.557727	1.05481	0.529734	-0.473022	-0.366955	-0.345909	-0.0169512	0.238147	-0.838377	0.511173	0.585493	-0.57361	0.200371	-0.949109	0.878427	0.788108	-0.921443
UID1325	MECOM	E7EUL6;S436-p	142.26	DKVS(1)PLQNLASINNK	0.518491	0.316938	0.514625	-0.337773	1.45286	-0.901648	-2.42142	0.927905	0.1979	1.42884	-1.19394	-1.70657	0.941356	1.67245	0.575556	-1.88339	0.220193	0.599483	1.09349	0.453756	-0.597901	0.978782	0.459995
UID1326	MECOM	E7EUL6;S362-p	95.5	HPS(1)VGDNKPVELQPER	0.0318546	0.882167	0.935343	-2.04996	-0.550733	-0.635446	-0.891727	-1.66622	-0.961964	-0.645633	-0.850803	-0.882977	-0.916694	-1.28394	-0.67724	-1.69599	-1.11218	-0.962638	-0.881848	-0.618117	-1.10902	-0.456425	-0.936213
UID1327	MECOM	E7EUL6;S538-p	128.96	MEPQS(1)PGEVKK	-0.250672	0.257413	0.459909	-0.162795	0.000272768	0.336819	-0.192659	0.251768	-0.784604	0.237492	1.00641	-0.15387	-0.325429	-0.237445	0.0850434	0.0582427	-0.0912639	0.270327	-0.346069	-0.497394	-1.0756	-0.0792519	-0.3799
UID1328	MECOM	E7EUL6;S851-p	137.8	NFIGNSNHGS(0.148)QS(0.852)PR	-0.884871	0.12066	0.303777	1.21642	1.9346	0.554188	0.45856	0.0156705	1.88769	3.27389	2.42934	3.13655	2.97471	-0.454999	-0.825955	0.692607	-0.000320964	-0.127904	1.00052	3.67145	2.22826	2.05328	0.795971
UID1330	MECOM	E7EUL6;S338-p	88.186	S(0.057)QS(0.882)PLMT(0.061)HPQILPATQDILK	0.656536	0.102969	0.278853	-1.16941	0.480991	-0.449318	-0.716741	0.169397	-1.22541	0.822491	-0.443954	-1.35454	-0.58225	0.902267	0.508968	-1.1367	-0.569197	1.0429	1.2211	1.04708	-0.924633	-1.11152	1.11635
UID1332	KDM4B	A0A0C4DFL8;S622-p	86.67	S(1)PLSVVK	0.978832	0.0105023	0.0911916	-1.21763	-0.969357	-0.516083	-0.17592	-1.0216	-0.970672	-0.720089	-0.195503	-0.00562498	-0.6364	1.78138	-0.852858	-0.385106	-0.81297	1.46094	1.39842	-0.421607	-0.205521	0.0225614	1.3742
UID1333	ZNF574	A0A0C4DFM2;S254-p	115.66	APAPVVLGS(1)PVVLGPPVGQAR	0.645272	0.0052098	0.0670639	0.481129	0.156774	-0.213396	0.16662	0.771302	0.855694	0.572417	-0.00965648	0.0528637	0.391638	1.02426	0.560556	0.997745	0.28816	1.13587	0.55347	0.813542	1.63038	0.940736	1.73338
UID1334	ZNF574	A0A0C4DFM2;S807-p	116.7	APVAS(1)PAALGSTATASPAAPAR	0.581808	0.0231897	0.130782	-0.357809	0.432692	0.358493	-0.266907	0.384008	0.354193	0.177022	-0.312906	-0.666824	0.273642	-0.459299	0.839288	0.67139	0.579294	0.79249	-0.072268	0.5109	0.516958	1.47549	1.33944
UID1336	ZCCHC11	X6R5G7;S104-p	68.551	KFPNS(1)PVK	-0.635814	0.362106	0.559813	-0.345741	0.31131	-0.486299	3.33974	-1.44917	-0.681521	0.290539	-0.266682	2.82985	-1.37315	-0.751306	-1.69696	-1.58158	-0.906971	2.6962	-0.920231	-1.46008	-0.47223	-1.56694	2.47082
UID1338	MTX1	A0A0C4DFQ1;S43-p	120.86	S(1)PEPAAPSGVR	-0.872081	0.0404146	0.172596	0.948873	-0.165037	1.83526	0.570111	0.600901	0.807613	-0.0452622	1.95374	1.20842	-0.566705	-1.26751	-0.924366	0.395844	1.22926	-0.387437	-1.04317	-1.31951	0.937146	1.16112	-0.354274
UID1339	ZBTB34	A0A0C4DFQ2;S467-p	186.45	IES(1)PERTDVYVEQK	0.50704	0.11568	0.297813	-0.702803	0.871283	0.602148	-1.46968	-0.163422	-1.28536	-0.0178524	0.000620997	-1.38542	-0.669286	0.380914	0.263951	-0.41355	0.432268	0.854798	-0.284381	-0.197466	-0.934721	0.310728	0.438086
UID1341	DLG1	A0A0C4DFT3;S675-p	181.78	DQSEQETSDADQHVTS(0.004)NAS(0.965)DS(0.028)ES(0.002)S(0.001)YR	-0.496199	0.211014	0.410876	-0.569864	-0.44738	-1.02698	-2.02863	0.264602	-0.216471	-0.368161	-0.69751	-0.659041	-0.244555	0.173969	-1.64108	0.0826994	-3.10828	-2.02298	-0.72767	-1.17615	-0.462708	-0.0321763	-2.04161
UID1344	DLG1	A0A0C4DFT3;S540-p	93.255	EQMMNSSIS(0.002)S(0.017)GS(0.9)GS(0.081)LR	0.123828	0.550349	0.717817	0.14614	-0.213031	-0.432983	0.399811	-0.0644241	-0.123528	-0.146629	0.307796	-0.539265	0.140043	-0.2894	0.0876477	0.117885	0.66021	0.00975399	0.507688	-0.482895	0.807917	-0.101458	-0.605135
UID1345	DLG1	A0A0C4DFT3;S542-p	125.41	EQMMNSSISSGS(0.004)GS(0.996)LR	-0.186729	0.466535	0.649475	0.262553	-0.129855	0.41168	0.32979	0.376654	0.463139	-0.191514	-0.716382	-0.50715	0.295422	0.249504	0.0786814	0.549765	0.365027	-0.288014	0.198347	-1.04872	0.431471	-0.599631	-1.20938
UID1346	DLG1	A0A0C4DFT3;S565-p	70.942	T(0.205)KDS(0.787)GLPS(0.008)QGLNFK	0.314368	0.304778	0.5041	0.734427	0.639546	-0.543371	-0.749082	1.53927	0.207102	-0.0610618	-0.164329	-0.688599	0.811141	0.566875	0.883092	-0.19451	0.362414	0.913748	0.112036	1.55708	0.152199	-0.236214	0.752006
UID1347	SLC26A6	G3XAC1;S644-p	178.65	PVPDS(1)PVSVTR	0.189444	0.734621	0.845725	-1.68285	0.102093	0.529817	-1.23173	-0.413736	-1.4447	-0.286703	4.25475	-0.756366	-0.224941	0.166556	1.11154	0.39294	-1.27398	-0.295302	0.0950791	0.339038	1.15824	-0.692719	-0.261332
UID1354	LSM14B	A0A0C4DFV2;S162-p	207.6	LVSPPASAAASSPSS(0.001)S(0.022)PS(0.977)PQPVSELDLSSEPQQLTAK	0.7878	0.0344414	0.158772	-0.0315709	0.186064	-0.837528	0.551667	-0.189289	0.532874	0.487687	-0.887132	0.609849	0.269456	0.696928	0.348676	0.328999	-0.0275171	2.87231	0.674491	0.479514	0.593605	0.189861	2.41321
UID1355	TP73	A0A0C4DFW9;S284-p	85.737	AFKQS(1)PPAVPALGAGVK	2.17655	1.88562e-05	0.00605171	-0.221092	-0.25547	-1.38171	-0.731913	-0.0997932	-0.541283	-0.462013	-1.12007	-1.18809	-0.14014	3.33608	1.23484	0.798096	0.161942	2.40065	3.25695	1.66263	0.485861	0.0807257	2.20615
UID1357	FRY	A0A2R8YCY2;S1905-p	137.09	S(0.799)T(0.201)GQLNMNPGTTSGNTATAER	-0.553796	0.214858	0.415112	-0.70419	-0.241544	0.628611	2.0006	1.1902	-0.79407	-0.382087	0.296549	0.849621	1.35414	-1.57505	0.946024	1.08254	-0.115882	-0.760894	-1.77565	0.490335	0.937131	0.381577	-0.950251
UID1360	FRY	A0A2R8YCY2;S2460-p	74.769	QLSGS(0.002)T(0.011)PS(0.987)LNK	-0.417923	0.126347	0.312126	0.658605	-0.478736	1.24941	-0.493711	0.089818	0.0545061	-0.881886	0.8981	-0.69056	-0.55955	-0.0440284	-0.192758	-0.568353	-0.0279842	-0.54584	-0.396142	-0.454972	-0.455898	-0.525404	-1.12185
UID1361	FRY	A0A2R8YCY2;S1933-p	64.711	S(0.034)FS(0.966)VPKK	-1.49085	0.0380976	0.167632	-1.30673	-1.53987	1.23197	3.4733	0.758229	-2.73811	-1.04302	1.32235	3.58105	0.698815	-1.77079	-0.148151	-1.34402	-1.47405	-2.15882	-1.44156	0.839406	-1.03537	-0.757715	-1.17943
UID1363	FRY	A0A2R8YCY2;S1890-p	223.08	S(0.004)S(0.004)S(0.992)PDLSSSSK	-1.27933	0.0102162	0.0897822	-0.34862	-0.759069	0.966203	2.57968	0.20147	-1.56485	-0.510319	1.149	2.32975	0.433547	-1.29812	-1.12521	-0.641201	0.202449	-1.80824	-1.00467	-0.890539	0.0384274	-0.147358	-1.64203
UID1366	FRY	A0A2R8YCY2;S2962-p	133.71	VLTTFLPDSSVS(0.009)GT(0.089)S(0.902)L	0.517601	0.0180595	0.116029	0.989535	0.0406374	0.625226	0.589671	0.837233	-0.104187	0.537285	-0.0231821	-0.223469	-0.0127034	0.782137	0.514166	0.728426	1.24038	1.45422	0.703614	1.11059	0.392044	0.950222	0.556258
UID1367	NELFA	H0Y3X6;S367-p	190.5	EASRPPEEPSAPS(0.995)PT(0.005)LPAQFK	0.351513	0.282688	0.483314	-0.599132	-0.959788	-0.0552119	0.0768693	-0.543694	-0.486577	-0.653649	0.125895	0.339853	-0.244001	1.30459	-0.587271	-1.25522	-0.770325	0.984022	1.0305	-0.24482	-0.630219	-0.272337	0.956763
UID1374	GPRC5C	J9JIE0;S83-p	69.331	ATANS(1)QVMGSANSTLR	-0.487998	0.3276	0.525075	0.267851	1.21397	0.75088	0.082246	2.66063	-0.598971	1.21959	-1.32153	-1.48623	0.493684	0.0543102	0.309294	0.939314	0.526918	1.60677	-0.920269	-1.0686	-0.493248	-1.67542	-0.876928
UID1375	GPRC5C	J9JIE0;S91-p	243.83	ATANSQVMGSANS(0.981)T(0.019)LR	-1.42324	0.0322183	0.153776	-0.0918838	3.59626	-0.276437	0.351995	1.62516	-1.64005	4.25245	-0.91949	-0.636943	0.909448	-0.79948	-0.909515	0.701519	0.0374793	-0.566795	-1.01929	-1.16384	-0.049331	-1.06889	-2.2238
UID1376	GPRC5C	J9JIE0;S116-p	62.088	DGKNS(1)QVFR	-1.38928	0.0171603	0.113555	-0.984901	2.48674	-0.441955	-0.689237	2.24477	-1.03518	2.72505	-0.286793	-0.768804	2.48883	0.109989	-0.795606	-0.757965	-0.123539	-0.843417	-0.108958	-1.62201	-0.629886	-1.77647	-1.60648
UID1377	GPRC5C	J9JIE0;S68-p	139.74	VPS(1)EGAYDIILPR	0.33881	0.535466	0.706393	-1.44872	1.16607	-2.47864	-2.0634	0.539006	-1.0057	1.59872	-1.19129	-1.64952	0.85752	1.2035	-0.820998	-0.945033	-1.12309	-0.487325	2.10823	-0.677719	-0.506629	-0.610049	-0.428736
UID1381	NBN	A0A0C4DG07;S350-p	75.479	IPNYQLS(0.997)PT(0.003)K	0.455659	0.141723	0.331058	0.127417	-0.176285	-0.416107	-0.146453	-0.264568	-0.417195	-0.943446	-0.18107	0.1735	-0.697901	2.04857	0.0673887	-0.45154	-0.226548	0.839822	0.904789	-0.275246	-0.826545	-0.57029	0.104079
UID1382	NBN	A0A0C4DG07;S315-p	80.469	MLS(0.994)QDAPT(0.006)VK	0.629193	0.097209	0.269768	-0.388963	-1.57745	-1.73006	-1.34614	-0.350537	-0.89998	-0.754439	-1.12692	-1.00036	-0.169279	1.37414	-0.320121	-0.793554	-0.670992	-1.38818	1.80837	-0.582236	-0.851542	-0.569078	-1.05901
UID1385	ABI2	H7C3Q7;S172-p	129.53	HTPPTIGGS(1)LPYR	-0.0727237	0.747875	0.854171	0.638203	0.552434	-0.297891	0.197981	0.701869	1.10885	0.722431	0.353004	0.42967	1.17377	0.557889	0.468694	-0.291196	0.38363	-0.212097	0.786839	0.813549	0.444264	1.35075	0.550755
UID1386	ABI2	H7C3Q7;S93-p	175.34	NMAPSQQS(1)PVR	-1.60404	0.00203946	0.0430415	0.920969	-0.188503	1.42873	1.90002	-0.58022	-0.599844	-0.451628	1.72181	2.26374	-1.14708	-0.666549	-1.07033	0.803631	-1.53861	-1.38878	-0.559791	-1.94015	-0.704502	-1.67753	-2.02985
UID1388	ABI2	H7C3Q7;S49-p	129.2	TTPPTQKPPS(1)PPMSGK	-0.243984	0.292803	0.492974	0.392774	0.55012	-0.00952994	-0.300888	1.0302	0.500287	0.681001	0.367435	-0.212181	0.844354	-0.245248	0.392596	0.148733	0.812016	-0.503556	-0.409257	0.545498	0.224402	0.743477	-0.30493
UID1389	KRIT1	C9J718;S22-p	76.927	NT(0.015)AS(0.966)LNS(0.02)R	-0.510176	0.173622	0.370245	-0.847148	0.360147	-1.17398	-0.791465	-0.0511014	-1.94476	0.0598971	-1.04175	-0.630155	-0.42305	-2.18905	-0.488132	-0.230069	0.215398	-1.60467	-2.38631	-0.393338	-1.76362	-0.587767	-2.15757
UID1390	MLXIPL	A0A0C4DG26;S508-p	106.75	AERLS(1)PPAPSGSER	-0.519371	0.0368492	0.165599	-0.00389088	0.308228	1.22406	1.22533	0.733964	0.833662	0.331962	0.546622	-0.198293	0.114725	-0.2246	-0.0104074	0.644992	0.41888	-0.379807	-0.191659	0.341217	0.43101	-0.178553	-0.928405
UID1391	HLCS	A0A0C4DG27;S79-p	118.51	GS(0.998)AS(0.001)GSEPAGDSDR	0.333282	0.436945	0.625022	-0.705685	-1.67149	-1.49732	-3.542	-1.57194	-1.18467	-2.17216	0.30885	-1.47281	-1.42859	-0.463415	-2.40555	-2.08953	-1.45298	0.556646	-0.488196	-1.11821	-2.35004	-1.43173	-0.36198
UID1394	PEX1	A0A0C4DG33;S1154-p	139	S(0.096)QS(0.894)GEDES(0.01)MNQPGPIK	-0.761554	0.000413299	0.023082	-0.0475261	0.633691	0.180896	0.354587	0.38882	-0.00519825	0.429806	0.232387	0.386525	0.159855	-1.22796	-0.346471	0.101458	0.0902412	-0.28306	-0.944895	-0.485369	-0.532252	-0.702404	-0.570982
UID1396	PEX1	A0A0C4DG33;S1124-p	205.12	TAS(1)QEGCQELTQEQR	-0.595899	0.0491643	0.190255	-0.541067	-0.884703	-1.1884	1.04738	-1.00969	-0.863948	-0.767495	-1.59232	0.609943	-0.939251	-1.4131	-0.708923	-0.965149	-0.817539	-1.30846	-1.75311	-1.60318	-0.887552	-1.37595	-1.25557
UID1398	SYNE1	E7ENN3;S8319-p	115.06	GGS(0.954)DS(0.041)S(0.005)LSEPGPGR	-0.582757	0.12543	0.310987	1.03474	0.193402	1.63382	0.701966	1.28899	0.699425	0.260294	1.12418	0.12811	0.350002	-0.846164	-0.571695	1.221	1.55007	0.307978	-1.44699	-0.43851	1.20289	1.16385	-0.555073
UID1400	SYNE1	E7ENN3;S5770-p	90.707	LKGS(1)LLELQR	1.21393	0.0455763	0.182936	-4.35797	-0.975921	-0.730978	-3.2413	-0.257893	-2.88556	-0.266536	0.458262	-2.33501	0.0807035	-0.990815	0.196183	-1.79281	0.345067	-0.372029	-0.569387	0.658269	-1.51883	1.37481	0.296613
UID1402	SYNE1	E7ENN3;S5825-p	76.943	QS(0.003)S(0.997)LQQQK	-0.140637	0.76465	0.864066	-0.692672	-2.6993	-0.104127	-1.34763	-1.46675	-1.26019	-3.91992	-0.933452	0.0984133	-2.70744	-0.936776	-1.54701	-1.56719	-0.278203	-2.86819	-1.35039	-1.47089	-2.82571	-0.94078	-2.6543
UID1403	SYNE1	E7ENN3;S7845-p	178.69	SADS(0.002)LLS(0.997)PQPSSNLSLSLAQPLR	0.481677	0.00658172	0.0744424	0.158603	-0.239469	0.29083	-0.0153757	-0.15103	-0.019312	-0.24479	-0.552266	-0.0973916	-0.275943	0.369448	0.310201	0.192681	0.190511	0.854934	0.219065	0.0790512	0.143784	0.593652	0.717296
UID1406	ERG	A0A0C4DG41;S184-p	60.196	AAQPS(0.781)PS(0.212)T(0.008)VPK	-1.10164	0.0103397	0.0905951	2.02433	-0.697111	2.05948	1.65249	-0.33873	1.32613	-0.457654	1.39829	1.81053	-0.18748	0.745838	-0.7705	-0.636624	0.0531741	-1.12688	0.42326	-0.627128	0.0967118	-0.0185503	-0.565481
UID1407	ERG	A0A0C4DG41;S123-p	123.16	ALQNS(1)PR	-0.95239	0.250588	0.453898	1.99613	-1.40125	-0.165383	-0.456376	-1.54387	1.12812	-2.66919	1.11829	-0.078381	-2.61418	1.54397	-0.58383	-2.54024	-0.858699	-1.78497	1.65482	-0.464624	-5.54337	-1.82122	-3.81182
UID1408	ZNF34	A0A0C4DG42;S92-p	76.942	VNS(0.99)PALGT(0.01)R	-0.889938	0.00208006	0.0432923	0.263182	-0.25555	0.477756	0.588568	0.0818917	0.69229	0.342678	1.34851	0.745069	-0.0109602	-0.350346	-1.16533	-0.177868	-0.450242	-1.07037	-0.245836	-0.890468	0.489992	0.420628	-1.18611
UID1409	PVR	A0A0C4DG49;S406-p	69.979	ENS(0.774)S(0.182)S(0.044)QDPQTEGTR	-1.17442	0.0285926	0.144656	0.716953	-0.613057	1.09174	1.59452	-0.207887	1.33888	-1.50662	-0.775534	-0.633742	-1.68278	-1.84175	-0.538576	0.316116	-0.383384	-0.450321	-2.78264	-1.35556	-0.496557	-3.42277	-1.46626
UID1413	RABGAP1L	A0A0U1RQY6;S119-p	149.3	PS(0.012)S(0.988)PGGLPEEDSVLFNK	0.80151	0.0380595	0.167581	0.258593	-0.736262	-0.554381	-1.12548	-0.0379821	0.475007	-1.16113	-1.71257	-1.15817	-0.290329	1.55911	-0.459365	0.369235	0.395903	-0.327839	1.78128	-1.29074	0.251801	0.214574	-0.521555
UID1414	HEPH	E7ES21;S956-p	140.17	S(0.999)ILDDS(0.001)FK	-0.441506	0.413399	0.604289	0.362311	0.850399	-2.02511	2.81995	0.984873	-0.531889	0.588573	-1.44553	1.61946	1.17452	-0.609371	-1.08072	1.90381	-0.622553	0.0195496	-0.34659	-0.714512	1.75177	-0.416159	0.097283
UID1417	POU2F1	A0A0C4DG88;S355-p	125.18	INPPSSGGTS(0.01)S(0.852)S(0.138)PIK	-0.345407	0.187542	0.384981	0.994648	1.36433	0.0221358	1.0634	0.140748	0.515558	1.42342	0.64552	0.674081	0.230245	0.33419	-0.675122	0.869661	-0.405365	0.93331	0.230334	0.099606	1.03103	0.339616	0.862757
UID1418	POU2F1	A0A0C4DG88;S356-p	147.17	INPPSSGGTSS(0.02)S(0.98)PIK	-0.383272	0.189506	0.386915	0.418157	2.15444	0.1767	0.610702	-0.146677	0.877247	1.61693	0.219087	0.958666	0.264212	0.105728	-0.535152	0.871426	-0.299261	0.813562	0.310765	0.0470615	0.832305	0.297173	0.873141
UID1419	POU2F1	A0A0C4DG88;S293-p	112.93	RT(0.015)S(0.976)IET(0.009)NIR	-0.859483	0.0914998	0.260471	1.45664	1.22739	-0.252108	-0.0960098	-0.0187428	0.476467	0.836568	1.41945	2.72884	-0.670075	1.18127	-2.29192	-0.404394	-0.715355	1.1533	0.947923	-1.32242	-0.450784	-0.936703	1.35269
UID1423	THOC2	A0A0C4DG98;S1302-p	150.19	IDT(0.004)HPS(0.967)PS(0.029)HSSTVK	-0.861351	0.136529	0.324706	1.00632	3.88746	1.1297	0.00584328	1.03961	0.79382	4.69772	1.72963	3.61667	1.98878	-0.271387	0.160107	1.93215	0.722492	1.51888	0.681244	3.341	1.1836	0.442082	1.57187
UID1424	THOC2	A0A0C4DG98;S1104-p	155.86	S(0.997)DES(0.003)STEETDK	-0.00145006	0.996801	0.998628	0.567348	0.660601	-1.86974	-1.60544	0.209975	0.374666	1.04625	-0.518018	-1.12671	0.644972	-0.440685	-0.849357	-0.679878	-0.0513846	-0.257192	0.109238	0.376331	-0.683409	0.368261	0.477484
UID1428	ABLIM3	A0A0C4DGA7;S372-p	120.92	RAS(0.997)S(0.003)PGYIDSPTYSR	-0.110492	0.710455	0.82924	-0.116528	0.157143	0.462216	0.83306	0.313838	1.44267	0.686555	0.0512946	1.23297	0.585832	-0.473445	0.835188	0.0360571	1.48146	-0.0795066	0.751547	1.11506	0.187706	1.38328	-0.693195
UID1429	ABLIM3	A0A0C4DGA7;S373-p	189.23	AS(0.011)S(0.989)PGYIDSPTYSR	0.0802375	0.725281	0.839649	-0.515964	0.301967	0.925317	-0.232484	0.621631	0.116012	0.153806	0.245182	-0.237683	0.744367	0.615864	0.306997	-0.332307	0.86299	-0.396192	0.182635	0.661027	0.251348	0.854125	-0.0819605
UID1432	ABLIM3	A0A0C4DGA7;S388-p	131.54	QGMS(1)PTFSR	0.0362132	0.940373	0.969988	-0.0199804	-1.25257	-1.16937	-0.746018	-0.84028	-0.32095	-0.715007	-0.478466	-0.261743	0.122097	1.61033	-0.667378	-2.48689	0.0467084	-2.9213	1.26956	-0.166975	-0.415463	0.384825	-1.97358
UID1433	ABLIM3	A0A0C4DGA7;S470-p	192.91	RFS(0.995)S(0.005)GGEEDDFDR	0.0239729	0.923163	0.95967	0.68519	0.641049	0.94703	-0.0121201	1.26758	1.07044	0.494366	0.511396	0.114137	0.728412	0.651901	0.808316	0.894769	0.829792	0.68413	1.17875	0.221738	0.639976	1.54805	-0.770214
UID1437	GCLC	A0A0C4DGB2;S8-p	196.31	GLLSQGS(1)PLSWEETKR	0.492756	0.309459	0.508015	0.656801	2.90772	-0.274496	-0.743775	0.161278	0.396866	2.10109	-0.880658	-1.29293	0.0505754	0.535396	2.28712	-0.226955	0.715925	1.47499	0.0751438	1.72029	-0.318354	0.638783	1.1077
UID1438	GCLC	A0A0C4DGB2;S70-p	76.064	LVLS(1)GEK	0.516046	0.0325898	0.154581	-1.12656	-0.996288	-1.47446	-0.605932	-0.856385	-1.01324	-1.43705	-2.03982	-0.102341	-0.709188	0.324946	-0.920114	-0.358288	-0.794867	-0.682839	-0.127663	-0.542168	-0.75217	-0.713261	-0.634384
UID1440	CAST	A0A0C4DGB5;S40-p	199.21	AASLGS(0.002)S(0.998)QSSR	-1.8494	0.00166505	0.0396984	2.34412	-0.247425	-0.165697	1.83732	1.04424	2.16394	-1.02177	0.683027	-0.687104	1.00383	0.228277	-1.83221	0.543488	-2.16891	-0.824865	0.699289	-1.82492	-1.76384	-1.95129	-2.6445
UID1443	CAST	A0A0C4DGB5;S343-p	119.83	DTMSDQALEALS(0.033)AS(0.96)LGT(0.007)R	0.37967	0.108833	0.28752	0.403479	0.202107	-0.454558	-0.13087	0.103103	1.45882	0.672713	0.501902	-0.472798	0.578005	0.412676	0.639779	0.462083	0.628759	0.0108052	0.957411	0.765083	0.907169	1.07227	0.802568
UID1444	CAST	A0A0C4DGB5;S289-p	174.86	PIGPDDAIDALSSDFT(0.001)CGS(0.997)PT(0.002)AAGK	0.7268	0.0699189	0.226962	0.902948	-1.32534	-2.19587	-2.42767	-0.70644	-0.796798	-1.00981	-2.0704	-0.0452651	-1.10033	0.210537	-0.260315	-0.225083	-0.0256216	-0.213571	0.88651	-1.45274	-0.575467	-1.44582	-0.405397
UID1445	CAST	A0A0C4DGB5;S486-p	123.53	GTVPDDAVEALADS(1)LGKK	0.599294	0.174658	0.371058	0.130561	-1.56375	0.792201	-2.22555	-0.186565	0.261555	-0.738427	0.269911	-0.981549	0.79346	-0.0975295	0.210446	-0.837063	1.49426	-0.975629	0.127436	0.905969	-0.158496	2.08678	-0.211399
UID1446	CAST	A0A0C4DGB5;S595-p	191.62	LAAAISEVVSQT(0.004)PAS(0.87)T(0.104)T(0.021)QAGAPPR	0.410603	0.0658083	0.220482	0.628317	0.56036	0.380835	0.0905031	0.811629	0.910901	-0.273912	-0.301778	0.155063	0.305522	0.43053	0.494868	1.54291	1.00591	0.804409	0.184896	0.34496	1.19747	0.853463	0.514061
UID1447	CAST	A0A0C4DGB5;S623-p	135.86	LSDS(1)LGQR	-0.961061	0.0517778	0.195159	3.37757	0.00143581	1.53092	-0.0113671	1.73992	1.66047	0.0622211	2.0021	0.215876	1.76234	0.248617	-1.03338	0.742822	1.51694	-1.00264	0.344253	-0.525403	1.20222	1.87361	-0.636157
UID1448	CAST	A0A0C4DGB5;S91-p	66.435	LS(1)VVHEK	-0.726361	0.208071	0.408459	2.15219	0.537559	1.25419	-0.387498	3.07642	3.89778	0.976447	-1.15912	-1.40423	2.79985	0.341055	0.343186	0.797851	1.22815	-0.0794373	0.634341	-0.422046	0.806162	0.490697	0.340014
UID1449	CAST	A0A0C4DGB5;S545-p	63.408	PLLPKES(1)K	-0.0663457	0.921439	0.959336	-0.0992508	0.40382	0.501901	-1.09674	4.03282	-0.034491	-0.219109	-0.922454	-0.99808	2.98642	2.27377	-0.447648	2.11109	-0.304472	-0.177472	1.71761	-1.81772	1.77114	-0.501336	-0.733588
UID1450	CAST	A0A0C4DGB5;S117-p	95.631	QAS(0.961)DT(0.033)GS(0.006)NDAHNK	-0.848287	0.105602	0.283098	1.26002	-2.82132	-1.44486	-2.61616	-0.320793	0.536262	-1.84377	-0.532298	-1.70857	-0.134299	-0.83578	-3.55127	-2.39643	-2.03307	-1.94569	-0.458854	-1.24563	-3.06224	-1.63597	-0.943729
UID1453	CAST	A0A0C4DGB5;S19-p	76.221	T(0.003)SES(0.992)PS(0.005)K	-0.685644	0.305556	0.504677	3.15364	0.00531149	-0.352666	0.658137	0.735644	2.10113	-0.845748	0.630318	0.928582	-0.688894	0.616381	-1.12509	2.46874	-2.20576	1.01396	-0.388942	-0.6988	2.72093	-2.83595	-0.0964539
UID1461	PACSIN3	A0A0C4DGG1;S319-p	196.11	GGRS(1)PDEVTLTSIVPTR	0.670763	0.0015637	0.0386963	-0.259828	0.107709	-0.280691	-0.503163	-0.246499	-0.277436	0.00124559	0.0612244	-0.03927	-0.268252	0.07512	0.697569	0.232877	0.213101	1.11175	0.0536087	0.614587	0.188607	0.49973	1.31572
UID1462	LDB3	A0A0C4DGG7;S129-p	210.32	AS(0.997)PGT(0.003)PGTPELRPTFSPAFSR	0.878074	0.127614	0.313872	0.769292	-1.34869	-1.77626	-0.451299	2.4622	0.444421	-0.690688	-0.995036	-0.712355	1.8913	1.65429	-0.110393	0.20154	3.16504	0.072389	1.15789	-0.555866	0.242481	2.4137	0.132557
UID1464	CHD4	A0A2R8Y425;S1507-p	70.889	KMS(1)QPGSPSPK	-0.227968	0.536216	0.706878	0.633866	1.43639	-0.0380024	-0.858345	1.14189	0.739294	1.24553	0.0433367	-0.32528	1.25749	0.0853005	-0.871895	-0.384368	0.392214	1.66699	-0.499057	-0.347974	0.700239	0.629721	1.62532
UID1465	CHD4	A0A2R8Y425;S1511-p	147.33	MSQPGS(1)PSPK	-0.369983	0.126446	0.312264	0.233697	0.230895	0.352138	0.343007	-0.119514	-0.406256	-0.341371	0.73514	0.453676	-0.581796	0.568319	-0.87374	-0.0776663	0.0762367	-0.00742884	0.30358	-1.03568	-0.542486	-0.664679	-0.546678
UID1467	CHD4	A0A2R8Y425;S81-p	114.63	S(0.001)DS(0.939)EGS(0.06)DYTPGKK	-0.790918	0.0110213	0.093217	0.967965	1.51196	0.145581	0.33077	1.09445	1.51702	2.19298	1.0208	0.63366	1.51469	-0.41857	-0.518555	0.421499	0.558895	0.614146	-0.568071	0.0489619	0.872609	0.918465	1.09131
UID1468	CHD4	A0A2R8Y425;S84-p	168.61	SDS(0.001)EGS(0.998)DYT(0.001)PGK	-0.709965	0.0567067	0.203783	0.787907	1.92821	-0.062429	-0.687392	1.37265	1.37361	2.2352	0.305493	0.0725647	1.4246	-0.734518	-0.432762	0.312391	-0.107424	0.608949	-0.706372	0.36015	0.573215	0.724358	1.05278
UID1469	CHD4	A0A2R8Y425;S1578-p	153.24	STAPETAIECTQAPAPAS(1)EDEK	0.233339	0.24977	0.452817	-0.3584	0.327078	-0.281714	0.487152	0.147468	-0.117654	0.708839	-0.172696	-0.222995	0.122301	-0.0962994	0.664461	0.501351	-0.236686	0.479668	-0.157148	0.576409	0.875981	-0.0553009	0.420336
UID1470	CHD4	A0A2R8Y425;S491-p	145.67	WGQPPS(0.975)PT(0.025)PVPRPPDADPNTPSPK	0.690582	0.131449	0.319398	-0.678961	1.23116	-1.45542	-1.15351	0.252142	-0.670805	1.54374	-1.44432	-1.12443	0.616263	1.44151	0.233103	-0.630421	-0.67852	1.19187	1.59165	0.421651	-0.546782	-0.347745	1.34537
UID1473	CD276	H0YN29;S161-p	62.162	HS(0.001)DS(0.999)KEDDGQEIA	-1.69005	0.00802664	0.0818565	-1.72859	0.00681009	1.42056	2.97574	-0.829763	-2.60917	-0.897337	1.13463	2.42678	-1.51337	-1.55442	-2.61991	-1.27935	-1.05933	-1.96999	-2.16329	-1.52915	-1.07236	-1.5516	-1.71477
UID1474	NUMBL	A0A0C4DGH3;S222-p	168.31	AEAAAAPTVAPGPAQPGHVS(0.998)PT(0.001)PATTSPGEK	0.289935	0.25731	0.459909	-0.96804	-0.646883	-0.293041	0.981118	-0.242539	-0.338728	-0.404001	0.123897	0.952749	-0.586106	-0.0542178	0.81719	-0.0489301	0.123437	-0.197049	0.0444822	0.82819	-0.0464498	0.0195268	-0.00840236
UID1476	NUMBL	P49757;S264-p	98.573	QGS(1)FRGFPALSQK	1.42561	0.069018	0.225499	-5.66913	-5.00685	-2.72805	-1.86818	-4.90454	-3.71143	-4.02974	-2.1384	-1.32349	-3.27104	-4.89149	0.765843	-3.95723	-1.39518	-2.79101	-3.78372	1.18652	-3.20008	-0.472218	-1.85622
UID1478	NUMBL	A0A0C4DGH3;S370-p	96.027	T(0.002)PS(0.998)EAER	-0.263386	0.524265	0.696777	-0.474041	-1.11975	-2.14558	0.264852	-0.145657	-1.26007	-1.22118	-0.856579	0.00334183	0.0133429	-0.779229	-2.0484	-1.55433	1.23649	-2.22518	-0.953941	-0.699348	-1.46514	0.488471	-1.57456
UID1479	UHRF1BP1L	A0A0C4DGH6;S64-p	49.632	DHNVGS(1)PPK	-0.341774	0.254419	0.457089	0.0531588	1.65885	-0.695905	1.61047	1.00555	-0.00705595	1.18038	-0.589784	1.01729	0.00922204	0.285315	0.181482	0.190845	0.700261	0.410407	0.00161946	0.265987	-0.148425	0.0296144	-0.0926658
UID1480	UHRF1BP1L	A0A0C4DGH6;S603-p	164.48	SAS(0.991)DT(0.009)NLQK	0.528203	0.344479	0.542679	-2.57439	-1.61978	-2.48079	0.0777255	-2.2075	-5.12485	-2.60559	-2.05323	0.388085	-3.32097	-0.312887	-0.915508	-1.4742	-1.79478	-1.94321	-0.133126	-1.81017	-2.63513	-2.48758	-2.73269
UID1481	UHRF1BP1L	A0A0C4DGH6;S639-p	40.014	S(0.101)GS(0.894)GEIGS(0.003)ET(0.001)S(0.001)DKK	-0.160967	0.652938	0.791137	-0.286893	-0.495569	-2.02574	0.120216	-0.561994	-1.4071	-1.0176	-1.69748	-0.47287	-0.823973	0.31457	-1.0661	-0.309701	-1.4919	-0.99946	0.134516	-1.93892	-0.788446	-2.63614	-1.4971
UID1484	UHRF1BP1L	A0A0C4DGH6;S68-p	56.959	S(0.854)PT(0.123)HAS(0.021)PQHT(0.002)QTEK	-0.113256	0.901068	0.945571	-0.924192	2.24876	-2.68577	-2.4487	0.691458	-0.371697	3.17372	1.58765	4.13489	2.46525	-0.307637	-1.17105	0.60988	-3.3309	2.27004	0.704037	3.64228	0.786716	1.135	2.40042
UID1488	KIF18B	A0A0C4DGP2;S674-p	125.73	RGS(0.956)LPDT(0.044)QPSQGPSTPK	-0.1498	0.648883	0.787737	-0.28974	-0.623046	-0.519594	0.156025	-0.122126	-1.45995	-1.8108	-0.587735	0.908437	-0.819481	-1.20679	-0.997146	0.137022	-0.34436	0.684348	-0.848159	-1.53307	-0.503571	-1.31712	-0.737157
UID1489	CEP89	K7EQI2;S16-p	70.68	S(0.001)PNPS(0.999)PERPR	-0.816097	0.133419	0.321143	0.502705	1.81499	0.194617	0.176062	1.37398	1.10327	1.63633	-0.491577	-0.150429	0.79027	-0.795458	-1.35992	2.60891	-0.0675978	0.111352	-0.600529	-1.59532	2.36534	-2.06206	0.184536
UID1490	CAPNS1	K7EM73;S6-p	52.79	MFLVNS(1)FLK	-0.287502	0.500963	0.678141	1.48371	-0.0801072	0.0047655	3.41541	1.02459	0.222179	-0.783495	-1.0983	0.297176	0.452762	1.23812	0.197845	0.282669	0.392262	0.397469	0.542267	-0.769053	0.0609283	-0.143487	-0.135358
UID1492	IQSEC1	A0A0C4DGT3;S803-p	92.732	SALS(0.002)S(0.022)S(0.975)LR	0.119286	0.703664	0.82471	1.14128	-0.168177	-0.515194	-0.17811	0.658772	0.106455	0.13383	0.130561	0.204217	0.127712	1.06876	-1.08278	0.184002	1.52587	-1.01046	0.597804	0.369702	0.110211	1.12811	-0.0570241
UID1493	ACD	R4GNJ5;S25-p	75.535	ELILGSET(0.001)PS(0.076)S(0.924)PR	-0.306806	0.294757	0.49487	0.0179092	-0.238696	0.0805371	1.40653	-0.763688	0.796943	0.689861	0.441615	0.127906	0.392779	0.213994	-0.669419	-0.870059	-0.945362	0.846036	0.0554869	0.138579	0.973117	0.0247194	0.116538
UID1494	ACD	R4GNJ5;S336-p	91.207	T(0.012)PS(0.015)S(0.972)PLQS(0.001)CTPSLSPR	0.265091	0.292178	0.492439	-0.109516	0.532093	-0.922321	-0.423495	0.718896	0.286757	0.780441	-0.356154	-0.646232	1.03303	0.428014	0.3811	0.37933	-0.0440786	0.528043	0.374892	0.472813	0.47171	-0.229654	0.782231
UID1495	MMACHC	A0A0C4DGU2;S218-p	103.19	VS(0.985)PPAS(0.015)PGP	0.221278	0.375691	0.572309	-0.246614	0.48023	1.23954	0.649784	-0.526852	-0.011954	0.0983562	-0.184404	-0.465733	0.203984	-0.141673	-0.0237816	0.759338	0.382238	0.656346	-0.333627	0.055104	1.24433	0.62757	0.223274
UID1497	SNX16	E5RHF1;S29-p	137.89	S(0.155)S(0.155)S(0.691)FGSVSTSSNSSK	-0.43536	0.262582	0.464429	1.49145	-1.26526	1.15023	0.758105	0.176251	0.880583	-0.844369	1.00023	1.48111	-0.0366612	-0.287408	-0.189384	-0.0705028	1.82202	-0.220601	-0.160246	-0.709894	-0.173872	1.02812	-0.600159
UID1498	ZC3H8	A0A0C4DGZ1;S59-p	74.376	HSAIS(1)PK	-0.285259	0.53184	0.703284	-1.71192	-2.52178	0.649532	0.271708	-1.89993	-1.70615	-2.6799	-0.134287	-0.0484543	-2.2737	-0.428027	-1.58644	-1.35553	-1.90005	-0.503877	-0.818636	-2.99919	-2.1955	-1.77663	-1.3436
UID1499	GP1BA	A0A0C4DGZ8;S603-p	99.276	RPS(1)ALSQGR	-1.60144	0.04239	0.176201	2.91193	-0.618051	2.73166	-1.97089	-1.16326	2.53265	-0.616861	3.10079	-1.44309	-0.705677	-2.8676	-1.91667	-0.0443098	1.00016	-1.40242	-2.48359	-1.95026	-1.10996	1.32041	-1.80092
UID1500	GP1BA	A0A0C4DGZ8;S606-p	72.922	RPS(0.001)ALS(0.999)QGR	-1.59515	0.0194017	0.120525	0.783106	-1.0007	0.535413	-2.52154	-1.77071	0.991052	-0.581961	0.529556	-1.84073	-1.08787	-4.47144	-3.9665	-0.450854	-0.242046	-3.21152	-4.15968	-2.45161	0.173785	-1.63894	-1.4971
UID1502	POLR3E	A0A0C4DH01;S126-p	148.52	EAANEAGDS(0.122)S(0.878)QDEAEDDVK	-0.779522	0.0090987	0.085224	0.355568	1.42907	0.60818	1.11601	0.328381	0.337517	1.3919	1.35501	1.22794	-0.0236089	-1.24775	0.620734	0.732086	0.0630943	-0.0367608	-0.661307	0.794714	0.0776378	0.0744897	-0.086189
UID1503	BET1L	H7BXT7;S9-p	62.589	AQS(1)PGAVEEILDRENKR	-0.00932702	0.972621	0.985911	-0.980774	-1.29404	-0.387799	0.474796	-1.38053	-0.543168	-0.961554	-0.471397	0.558873	-1.00686	-0.819324	-0.526677	-0.944133	-0.961254	0.0828439	-0.507899	-0.753418	-0.882014	-1.09727	0.32343
UID1505	EPB41L1	A0A0C4DH22;S869-p	62.088	ET(0.035)DPS(0.965)PEERDK	-0.7554	0.101933	0.27699	0.299086	1.30543	2.18316	1.11259	1.97179	-1.16011	0.137482	-0.0141669	0.578446	0.0987952	-0.678087	0.130882	-0.510799	1.02194	1.685	-2.064	-0.157063	-0.816984	0.640603	-0.292984
UID1506	EPB41L1	A0A0C4DH22;S667-p	103.84	GAPS(1)QDDESGGIEDSPDR	-0.79061	0.00491259	0.0654702	0.88703	1.0208	0.877432	-0.106784	0.683373	0.747538	0.735103	0.479939	0.226389	-0.0475815	-0.495097	-0.8268	1.04749	-0.14617	0.0897065	-0.307279	-0.398869	0.33094	-1.31689	-0.3799
UID1507	EPB41L1	A0A0C4DH22;S672-p	183.74	GAPSQDDES(1)GGIEDSPDR	-0.947389	0.00106023	0.033892	0.458704	1.23127	0.799284	0.107622	0.470836	1.05491	1.29066	0.79237	0.381661	1.22362	-0.791957	-1.16845	0.454343	-0.98426	0.0284645	-0.174312	0.316831	0.692806	0.0295616	-0.0659829
UID1508	EPB41L1	A0A0C4DH22;S678-p	252.83	GAPSQDDESGGIEDS(1)PDR	-0.493097	0.24971	0.452764	1.20414	1.46461	0.841575	0.442032	1.36645	0.418649	0.642068	-0.543687	-0.824182	-0.263118	-1.06193	-0.526487	1.99298	-0.57667	0.892182	-1.28005	-0.456761	1.35784	-0.874208	0.35067
UID1509	EPB41L1	A0A0C4DH22;S50-p	130.83	HPS(0.979)QQDT(0.021)RPAEQSLDMEEK	-0.773625	0.0157083	0.108761	-0.840772	-0.740711	0.137728	-0.527796	-0.0790107	-0.0729346	0.113382	0.823411	-0.97703	1.56762	-1.34447	-0.667723	-0.95163	-1.20454	-0.89015	0.112284	-0.542755	-1.21491	-0.353215	-1.27526
UID1510	EPB41L1	A0A0C4DH22;S510-p	98.407	HQAS(1)INELKR	-1.32603	0.0205179	0.124091	1.938	-0.00550997	-0.295841	-0.267217	0.678063	1.59576	-0.399827	0.365826	-0.28521	-0.0666154	1.78908	-1.72594	-1.14142	-1.00821	-2.06649	1.8733	-1.61468	-2.40609	-1.41562	-2.2868
UID1512	EPB41L1	A0A0C4DH22;S541-p	71.085	LPS(0.039)S(0.956)PAS(0.005)PSPK	-0.0401085	0.867332	0.926627	0.966594	0.431536	0.311802	-0.0426184	0.143183	1.09	-0.396974	0.936223	0.0932632	-0.16464	0.67534	-0.166059	0.929972	-0.123766	0.501163	0.365283	-0.543012	0.0965431	0.839347	0.392468
UID1513	EPB41L1	A0A0C4DH22;S544-p	90.725	RLPSS(0.002)PAS(0.957)PS(0.041)PK	-1.12147	0.0533448	0.197691	0.56991	-0.682088	3.21489	0.857932	-1.45389	0.0722398	-1.13171	2.03182	1.02037	-0.506555	0.132438	-2.90639	-0.482073	-1.89715	0.812021	-0.236731	-1.52826	-0.0124088	-1.01093	-0.0922571
UID1514	EPB41L1	A0A0C4DH22;S546-p	68.283	RLPSSPAS(0.031)PS(0.969)PK	-0.761081	0.0895497	0.25812	0.47874	-0.524149	2.23987	0.704979	-1.21604	0.472082	-0.348484	2.29785	0.7786	-0.907885	-0.138638	-1.11552	0.0225125	-0.94007	0.461735	-0.000202281	-1.48866	-0.318335	-0.919984	0.801916
UID1515	EPB41L1	A0A0C4DH22;S378-p	68.893	LVS(1)PEPPPK	-1.65788	0.00802492	0.0818565	2.54055	2.38044	2.01156	1.04248	5.55231	1.00492	1.58876	1.36996	0.0358678	4.95878	1.43319	-0.133425	1.51751	1.39468	0.876129	0.518885	-0.375589	0.926497	-0.0211234	-0.229933
UID1518	EPB41L1	A0A0C4DH22;S430-p	135.8	S(1)LDGAEFSR	-1.03669	0.0874336	0.255165	1.47429	1.40128	-0.954931	-1.49625	3.15861	0.967475	1.28349	-0.798649	-1.53773	3.26222	0.303792	-1.61707	-0.33611	-1.05792	0.319464	0.514558	-1.0773	0.0011084	-0.869829	0.212219
UID1519	EPB41L1	A0A0C4DH22;S639-p	81.625	S(1)LPELDRDK	0.751835	0.0830895	0.249078	0.354925	-0.60453	-0.590211	-0.688615	-0.489535	0.126487	-0.491646	-0.824663	-0.871701	-0.621811	0.830056	-0.420017	-0.0778071	-0.836006	2.65458	0.799969	-1.21011	0.407968	-1.21308	1.88149
UID1521	EPB41L1	A0A0C4DH22;S783-p	76.345	S(0.018)LS(0.982)PIIGK	0.224498	0.800358	0.887384	0.296191	-3.19173	-2.08682	-0.739289	-3.60925	0.521031	-1.57914	-0.78764	-0.580814	-1.98361	2.3982	-1.96553	-4.92087	-5.22977	0.290018	2.50929	-1.21142	-1.70705	-2.00675	0.347792
UID1523	RPL30	E5RJH3;S13-p	94.087	SLES(0.988)INS(0.012)R	-0.184769	0.56619	0.728763	1.15947	1.52767	0.71583	-0.407251	0.579725	1.04831	1.53759	0.316923	-0.590505	0.75155	-0.385113	0.417639	1.53236	0.811265	0.384561	-0.666845	0.459202	1.47561	0.293035	0.469918
UID1527	PAPOLG	A0A0C4DH56;S193-p	100.77	RLS(1)LDSSCLDSSR	0.115968	0.730931	0.843545	1.14007	-0.439823	-1.70865	0.818851	-0.139371	1.21403	0.481417	0.599903	0.298606	0.629247	-0.0302323	-0.223026	0.0713879	0.205726	0.457146	0.19617	0.0538984	1.90946	0.730332	0.683106
UID1529	PAPOLG	A0A0C4DH56;S316-p	164.81	SHS(0.971)PS(0.029)IDGTPK	-0.320271	0.340337	0.53902	-0.323886	-0.139476	0.95392	0.431611	-0.152541	-0.0713278	0.614484	1.39412	1.54078	-0.0525573	-0.532167	-0.33	0.571782	-1.15344	0.659901	-0.420517	0.368156	1.45616	-0.437373	0.809916
UID1531	PAPOLG	A0A0C4DH56;S220-p	236.34	SDS(1)PSVGETER	-0.542535	0.25301	0.455754	-0.784831	-0.0387161	0.351146	1.99059	-0.351217	-1.43281	-0.710966	1.40083	1.46742	-0.724005	-1.70561	0.587441	-0.502143	0.559444	-0.393443	-1.23868	1.07346	-1.80896	-0.991127	0.161713
UID1532	CRY2	A0A0D2X7Z3;S579-p	90.697	PLPSGPAS(1)PK	-0.233269	0.480715	0.662286	1.97438	0.0404938	-0.565217	-0.354966	1.54057	0.960601	0.241193	0.0360648	-0.0205983	0.436352	1.01742	-0.655067	0.984106	-0.274765	-0.10997	0.250953	-0.218228	1.08518	0.198666	-0.322108
UID1535	RANBP10	A0A0D9SEU5;S365-p	186.77	SQDS(0.002)YPGS(0.946)PS(0.052)LSPR	-0.440388	0.182879	0.379865	-0.605878	-0.366055	0.456554	0.730467	0.946334	0.045548	0.0660732	0.818267	1.08882	2.59479	-0.045542	0.0197491	0.631281	-0.182849	-0.657532	0.754749	-0.00135469	0.769349	-0.0740112	0.157206
UID1536	RANBP10	A0A0D9SEU5;S369-p	248.24	SQDSYPGSPSLS(1)PR	0.124365	0.514105	0.688812	-0.45974	0.207251	0.46666	0.343845	0.102743	-0.128021	0.180851	0.388628	-0.200365	-0.167316	-0.354502	0.239265	0.718076	0.347677	0.180046	0.290651	-0.132001	0.572775	-0.411869	0.528065
UID1540	MAP4K4	A0A0D9SEY1;S981-p	233.67	KGS(1)VVNVNPTNTRPQSDTPEIR	-0.226185	0.481412	0.662547	-0.626333	-1.49399	-1.60363	-0.298224	-0.769291	-0.283737	-1.34342	-0.694673	-0.364051	-0.495326	0.35475	-1.25829	-2.3456	-0.821394	-1.83165	0.241239	-0.7545	-1.65056	-0.730138	-1.43839
UID1543	MAP4K4	A0A0D9SEY1;S735-p	95.477	NS(0.011)T(0.022)S(0.78)S(0.187)IEPR	-0.78282	0.0210339	0.125208	0.857204	-0.286187	-1.10894	0.524158	0.627823	0.764018	-0.240826	0.368632	1.27279	0.587449	-0.852346	-1.40383	0.759239	-1.16896	-0.92553	-0.170703	-0.590539	0.522018	0.00231488	-0.633739
UID1545	MAP4K4	A0A0D9SEY1;S716-p	270.77	RDS(1)PLQGSGQQNSQAGQR	-1.18887	0.0320995	0.153575	-2.04513	0.00440101	-1.49929	1.21275	-1.45161	-1.38894	0.419916	-0.778141	2.32013	-2.30488	-1.82805	-2.45614	0.137016	-1.5624	-1.11631	-2.53389	-1.74394	-2.02964	-2.84676	-1.41935
UID1546	MAP4K4	A0A0D9SEY1;S793-p	119.62	SEGS(0.99)PS(0.01)QR	0.412435	0.491574	0.670681	-2.66925	-1.93306	-1.27953	-0.648242	-3.51725	-4.08944	-3.21541	-1.73496	-0.709588	-3.46974	-3.52976	-0.49835	-1.67242	-2.96785	-0.614263	-4.10597	0.472539	-3.00411	-2.63519	-0.586752
UID1548	MAP4K4	A0A0D9SEY1;S550-p	68.83	S(0.148)KPS(0.852)FHAPEPK	-0.548489	0.042097	0.175492	-1.13661	-1.49564	-0.870513	-0.886223	-1.09916	-2.21904	-1.84692	-0.436969	-0.351175	-0.921711	-1.53946	-1.83096	-2.01351	-0.866601	-1.79133	-1.93362	-2.04456	-2.35954	-0.888807	-1.48046
UID1552	MAP4K4	A0A0D9SEY1;S708-p	107.37	T(0.001)T(0.001)S(0.013)RS(0.985)PVLSR	-1.36051	0.0784553	0.241871	-3.35275	-2.43622	2.002	2.49465	-1.47704	-2.35044	-1.07166	1.79341	2.71671	-1.91252	-3.10695	-1.98096	-2.31001	-0.517226	-2.52737	-2.27931	-0.706541	-1.50711	-0.976633	-1.28688
UID1554	KCNT1	A0A0D9SFR1;S72-p	47.189	GCKHNS(0.999)Y(0.001)EDAK	-0.484003	0.476415	0.658892	3.19734	3.8277	-0.164166	-1.87733	2.60881	1.84997	2.83309	0.691407	-1.9583	1.89972	1.13422	-0.827258	1.7801	0.94354	2.31335	0.235565	0.278158	0.958126	-0.0838449	1.33626
UID1557	POU2F2	A0A1B0GW97;S43-p	81.148	T(0.001)S(0.001)PFS(0.017)VS(0.968)PT(0.013)GPSTK	0.850329	0.00184543	0.0410657	-0.0458027	-0.0355543	0.27066	-0.0909774	-0.0544654	-0.818324	-0.685821	-0.178751	0.0770267	-0.520674	0.264866	0.460542	1.20455	1.15568	0.375214	0.143682	-0.338299	1.25227	1.57793	0.324166
UID1558	NBEA	Q5T321;S1321-p	49.189	RQFS(1)PGPR	-1.03048	0.105371	0.282689	0.703754	-0.456365	-0.471592	3.47254	-0.615604	-1.15565	-1.85431	-1.24298	3.626	-1.03672	-0.951249	-0.364826	0.116152	-0.857348	-1.05997	-1.58255	-1.84669	-0.772623	-0.235695	-1.7809
UID1561	DDX3X	A0A2R8Y5G6;S63-p	140.16	DSSGWSS(0.085)S(0.915)K	-0.305818	0.383172	0.578791	1.39498	0.131692	-0.7139	0.986633	0.31012	0.225826	-0.0831849	-0.856027	0.290634	-0.33261	1.0023	-0.752003	0.405296	0.218817	-0.392798	0.935584	-0.85054	-0.213091	-0.262531	-1.79505
UID1564	DDX3X	A0A2R8Y5G6;S576-p	116	QSS(0.001)GAS(0.837)S(0.125)S(0.036)S(0.001)FSSSR	-2.03231	0.000450759	0.0241408	-0.604305	0.00262402	1.88191	1.18553	0.0692603	-0.254037	-0.868213	0.983558	1.27515	-0.240944	0.373752	-3.41527	-1.08287	-2.87675	-1.90771	0.554595	-2.14994	-1.18852	-2.76921	-2.43062
UID1569	DDX3X	F6S8Q4;S561-p	69.915	FS(1)GGFGAR	-0.843133	0.0987723	0.272198	2.46462	-0.633014	-0.895655	0.883878	-0.0118338	1.23967	-0.523947	0.0977382	0.804304	-0.222289	1.85844	-2.37838	-0.755838	-0.497694	-1.39432	1.22338	-1.47456	-0.415608	-0.390384	-1.0029
UID1572	DDX3X	A0A2R8Y5G6;S90-p	139.28	SSFFSDRGS(0.989)GS(0.011)R	-0.518803	0.376745	0.573427	-1.60718	-2.41011	0.498358	1.57092	-1.81113	-2.4604	-2.15733	0.699087	2.04847	-2.19421	-0.591598	-1.65855	-2.16196	-1.35362	-0.050093	-0.624249	-1.73399	-2.35992	-1.57348	-0.90411
UID1573	CHTF18	E7EXA6;S64-p	160.43	GDAAS(0.024)S(0.976)PAPAASVGSSQGGAR	-1.26769	0.0129563	0.0998171	-0.210744	0.409619	0.300733	2.89463	-1.2035	0.891479	0.239764	2.02186	3.19819	0.0958938	-0.304931	-0.848406	-0.0129331	-1.01692	-1.27265	-0.800899	-0.246681	0.755154	-0.675707	0.384978
UID1575	CHTF18	E7EXA6;S871-p	129.73	VENSPQVDGS(1)PPGLEGLLGGIGEK	0.670777	0.0247819	0.134631	-0.0437664	1.3467	0.643178	0.865789	0.0359383	0.774655	1.45404	-0.860483	0.358958	0.364014	1.32875	1.21482	0.647332	0.646889	1.40675	1.6665	1.71286	1.5102	0.159811	1.35287
UID1576	PKP4	Q99569;S281-p	90.05	PAS(0.996)PT(0.004)AIRR	-0.255	0.599899	0.754077	-3.07879	-3.06679	-0.410458	-0.429918	-2.31303	-0.124949	-1.43307	0.0494793	0.390119	-0.30745	-0.520422	-0.956981	-2.64109	-2.17142	-2.77474	-0.602583	-0.269395	-0.873157	-1.4879	-0.977192
UID1581	PKP4	Q99569;S77-p	197.14	LGAES(0.046)PS(0.954)IASTSSTEK	0.206228	0.308861	0.507566	-1.28706	-0.918857	-0.750441	-0.505823	-0.772354	-0.26277	-0.74733	-0.83186	0.0641136	-0.175925	0.026771	-0.314509	-1.07165	-0.879841	-0.587846	-0.0965547	-0.401052	-0.231893	-0.0786365	-0.490818
UID1582	PKP4	Q99569;S83-p	123.63	LGAESPSIAST(0.014)S(0.045)S(0.827)T(0.113)EK	-0.038925	0.868255	0.927236	-0.283275	0.0482058	0.0047813	-0.576559	0.911869	0.531704	0.697317	0.280309	-0.112497	0.962927	-0.654334	0.19174	-0.130742	0.502705	-0.0475442	0.416157	0.703031	0.815196	0.248489	0.0308343
UID1584	PKP4	Q99569;S406-p	42.529	S(0.09)AVS(0.835)PDLHIT(0.053)PIY(0.022)EGR	0.496574	0.0584108	0.20721	-0.0824203	0.508312	0.999334	0.300792	0.859521	0.18588	0.858021	-0.489433	-0.216184	-0.369049	0.990178	0.899255	0.93997	1.90945	0.754069	0.669386	0.313423	0.505826	-0.00215881	0.54111
UID1586	PKP4	Q99569;S514-p	80.706	SPSIDS(1)IQK	0.0936743	0.711511	0.829731	-0.670989	0.0254038	-0.565611	-0.0729094	0.0943276	-1.55731	-0.315429	-1.12762	0.0211311	-0.484958	0.138991	0.222457	-0.604001	-0.140501	-0.596911	0.0272334	0.13303	-1.11647	-0.645614	-1.13543
UID1589	PKP4	Q99569;S337-p	182.22	VASPSQGQVGS(0.001)S(0.025)S(0.974)PKR	-1.1712	0.0176825	0.114811	-0.512325	-0.536276	-0.345918	0.5802	-0.175794	-2.18023	-0.683849	0.44235	2.08524	-0.901215	-0.894579	-0.519857	-1.36601	-0.839269	-2.46229	-0.919896	0.260053	-3.00546	-1.72917	-2.46337
UID1590	PKP4	Q99569;S314-p	112.42	VGS(0.996)PLT(0.004)LTDAQTR	0.875837	0.101878	0.27699	-1.12663	-1.17256	-2.2483	-0.480811	-0.941326	-1.49468	-2.83524	-2.48017	-1.01162	-2.5601	1.564	-0.410566	-1.08828	-1.10338	-0.908856	2.06804	-1.27525	-2.52078	-1.69861	-2.21938
UID1591	DNM1	A0A0D9SFE4;S847-p	119.45	KGPAS(0.98)PT(0.02)RPAAPR	-0.690422	0.22862	0.430628	-0.17943	-0.519422	-0.389734	1.47893	-0.705344	0.631425	-0.590439	0.340368	2.52638	-0.537689	-1.45887	-0.248987	1.06068	0.560461	0.0632667	-1.95243	-2.81575	2.21278	-0.61455	-1.65579
UID1592	DNM1	A0A0D9SFE4;S770-p	138.36	S(1)PTSSPTPQR	-1.25658	0.00419786	0.0604939	-0.482089	-0.42644	-1.43073	0.134224	-0.347447	-1.75691	-0.558566	0.10923	1.20443	-0.569098	-1.89324	-3.26889	-2.15546	-1.53752	-0.211976	-2.71914	-1.50078	-1.34319	-1.91494	-0.144072
UID1595	MYO18A	A0A0D9SFK2;S1982-p	62.338	AAS(1)DDGS(1)LK	-0.031152	0.920093	0.958283	-0.881014	-0.797743	0.691549	-0.565042	-0.367221	-0.962812	-0.904378	0.8786	-0.289074	-0.189157	-0.961932	-0.564553	-0.38934	0.874226	-1.10325	-0.939172	0.0451473	-0.176174	0.634142	-1.11691
UID1598	MYO18A	A0A0D9SFK2;S986-p	168.25	AGSATVLS(0.002)GS(0.998)IAGLEGGSQLALR	0.385595	0.103506	0.27983	0.682448	0.612224	-0.184582	1.09165	1.01948	0.521727	-0.178092	-0.362761	-0.612286	0.403259	0.888987	1.20007	0.71923	0.503713	0.740498	0.518978	0.320688	0.414702	0.994544	0.547609
UID1599	MYO18A	A0A0D9SFK2;S1639-p	92.295	LAT(0.001)LS(0.999)DQVNRR	0.517209	0.236274	0.439436	-3.18469	-1.86447	-0.610029	-0.78692	-2.14219	-3.37016	-1.82852	-0.892546	-0.882319	-1.4815	-1.7444	0.605965	-1.82951	-0.97936	-2.02615	-2.2907	0.471087	-1.22872	-1.18284	-1.66663
UID1600	MYO18A	A0A0D9SFK2;S140-p	141.02	RFS(1)FSQR	-0.353675	0.357756	0.555816	0.361994	-0.837128	-0.647723	0.272769	-0.487669	-0.999317	-1.55479	-1.43967	0.651505	-1.79772	0.0587561	-0.868277	-0.414752	-0.419114	-0.871899	0.178674	-1.95353	-1.58164	-1.79971	-2.343
UID1603	MYO18A	A0A0D9SFK2;S2004-p	118.32	S(1)DDEHDPLDNTSRPR	-0.00680148	0.977356	0.987887	-0.991414	-0.640768	0.0828608	-0.779575	0.111065	-0.840682	-0.893317	0.363075	-0.577916	-0.630794	-0.565334	-0.345794	-0.438266	0.2186	-1.05688	-0.685311	-0.350046	-0.423989	0.21058	-1.42904
UID1608	MYO18A	A0A0D9SFK2;S1991-p	204.34	S(0.022)S(0.047)S(0.931)PTSYWK	-0.538136	0.16755	0.362873	-1.23881	-1.1397	-0.405459	-0.483425	0.0348364	-3.04622	-1.27695	0.242079	0.0376051	-0.0203833	-0.212476	-2.10034	-1.17914	-1.66725	-1.47591	-0.0834255	-0.875777	-1.43307	-2.24499	-1.40541
UID1611	NR3C2	B0ZBF8;S361-p	144.57	DVVPS(0.991)PDT(0.009)QEK	-0.225257	0.287141	0.487905	-0.405352	-0.221196	-0.0567198	-0.388503	0.54808	0.220991	0.152035	0.978537	-0.176717	0.558551	-0.192375	-0.2656	-0.538451	-0.264615	-0.292892	-0.0224554	0.504461	-0.0803267	0.464533	-0.355139
UID1612	NR3C2	B0ZBF8;S283-p	105.41	S(0.999)PVSSPNNVTLR	-0.0797581	0.772259	0.869147	-0.629432	-0.708647	-0.143257	0.258728	-0.770311	0.105773	-0.456229	0.160513	0.0521249	-0.753067	-0.811728	-0.578862	-0.148921	1.22034	-1.52218	-0.494096	-0.457929	0.0426547	-0.0428874	-0.88778
UID1618	COBLL1	A0A0X1KG75;S384-p	45.423	AGS(0.993)LQLS(0.003)S(0.003)MS(0.001)AGNSSLR	0.0604838	0.755209	0.858711	0.579023	0.222288	0.452546	0.356975	0.834504	1.04054	0.511068	0.102314	0.0211806	0.99546	0.0271231	0.720087	0.858644	0.0766012	0.7552	0.393503	0.798696	1.18973	0.482961	0.418199
UID1621	COBLL1	A0A0X1KG75;S951-p	98.796	DMLPS(1)PEQTLSPLSK	0.575916	0.0366015	0.16515	0.0613388	-0.426693	0.356804	-0.572741	-0.546354	0.854927	0.130499	0.10788	-0.959475	0.704124	0.630806	0.74228	-0.544334	0.814566	0.500643	1.16016	0.039303	0.345394	1.17725	0.603402
UID1622	COBLL1	A0A0X1KG75;S957-p	107.15	DMLPSPEQT(0.001)LS(0.996)PLS(0.004)K	0.504446	0.122221	0.305884	1.40501	-0.411	-1.2591	-0.528548	-0.49989	0.627238	-0.47214	-0.334909	-0.643819	-0.908472	1.57914	0.0230106	0.100388	-0.694503	-0.0856804	0.908651	0.253975	0.0778381	-0.197336	0.0533403
UID1623	COBLL1	A0A0X1KG75;S296-p	83.404	DQT(0.03)AS(0.97)APAT(0.001)PLVNK	0.783316	0.0360663	0.163654	-0.719674	-0.990076	-1.12134	-2.19984	-1.61663	-0.159654	-0.663499	-1.58689	-1.81705	-1.10587	1.58441	-0.422359	-1.31498	-0.981845	-1.22188	0.742652	-0.0787105	-0.586431	-1.28287	-0.585355
UID1626	COBLL1	A0A0X1KG75;S406-p	65.241	KAPS(0.992)PPS(0.008)K	0.162679	0.616117	0.765506	-0.794101	0.678741	-0.326306	-0.568296	0.0644185	-0.31676	0.790083	0.0891103	-1.1323	-0.0350839	-0.413439	0.744997	0.235012	-0.258157	-1.29013	-0.544708	1.54853	0.631286	0.0192945	-0.596393
UID1627	COBLL1	A0A0X1KG75;S1110-p	128.3	QS(0.01)S(0.923)LT(0.067)FQSSDPEQMR	0.120875	0.496855	0.674619	-0.104886	0.0390651	-0.589914	-0.206196	-0.657156	0.154427	-0.260607	-0.500823	-0.232766	-0.404766	0.131162	0.053556	-0.301389	-0.67123	-0.130967	0.553048	-0.393915	-0.13672	-0.387108	-0.271312
UID1630	COBLL1	A0A0X1KG75;S366-p	63.401	S(0.012)MS(0.983)VDET(0.004)DK	0.17718	0.678769	0.80784	-0.711888	-0.93871	-0.188138	-0.485847	-1.2509	-2.2623	-2.17273	-1.89832	-2.40646	-2.65526	-0.0268932	-1.00574	-0.22807	0.451126	-1.60791	-2.19204	-2.32345	-1.77715	-1.83846	-2.65015
UID1632	COBLL1	A0A0X1KG75;S481-p	58.479	S(0.967)QDIPFVS(0.016)T(0.016)DIINTLK	0.435435	0.392072	0.586689	-0.499176	-1.30193	-0.199258	-1.75866	0.539221	0.771403	2.14166	-1.14156	-0.997125	1.94017	0.803208	0.528528	-1.18482	2.07054	-0.84941	0.682648	0.568439	-0.232455	1.17452	0.287905
UID1633	COBLL1	A0A0X1KG75;S478-p	153.66	VEAENIS(1)PK	0.23389	0.536669	0.707133	0.637648	-0.708664	0.668623	-1.58134	0.0998078	0.338977	-0.911729	1.01619	-1.04418	-0.297255	0.0638366	-0.38807	-0.150829	1.29532	-0.90706	0.195099	0.0443505	-0.449312	1.68481	-0.831156
UID1634	ZNF793	A0A0D9SG64;S324-p	74.165	S(0.003)FGEKS(0.607)Y(0.39)LNVHR	0.116489	0.868564	0.927429	-1.11797	-0.783825	1.44431	1.50034	-0.25776	1.33408	0.317267	-1.4301	-2.91477	1.57773	-1.54291	2.45574	-1.21697	2.07717	0.653262	0.681512	-3.37091	1.39778	0.0873787	-0.387863
UID1635	UBAP1	A0A0D9SG79;S231-p	130.11	GGS(0.831)GS(0.169)VLQDEEVLASLER	0.589535	0.00190017	0.0413857	-0.391613	-0.141511	-0.36247	0.0607975	-0.180606	-0.310171	-0.521035	-0.847537	-0.150768	0.0703552	0.366486	0.540568	0.602232	-0.0635362	0.246664	0.739258	0.233339	0.444871	0.0120846	-0.00117154
UID1636	UBAP1	A0A0D9SG79;S315-p	93.228	LAST(0.001)FHS(0.951)T(0.036)S(0.012)CLR	0.777423	0.0205228	0.124091	-2.37608	-1.36072	-0.935113	-1.125	-0.395469	-0.240902	-0.533487	-1.82584	-0.295883	-0.381943	-0.93131	0.243858	0.581789	-1.09309	-0.115575	-0.591176	0.947623	0.184004	-0.558007	-0.364325
UID1638	SLC12A5	A0A0D9SGD0;S106-p	122.97	GGGGEGGGEAS(1)PDR	0.327604	0.640384	0.782649	-0.73971	-2.58516	1.28488	0.832841	-0.871579	-1.88234	-2.57492	0.677519	0.703977	-1.57365	-1.42886	-2.36365	1.67151	-1.52543	2.55197	-1.49466	-2.16471	0.455195	-1.00543	1.85196
UID1641	MEF2C	A0A0D9SGF3;S313-p	111.12	PSPDERES(0.998)PS(0.002)VK	-0.249961	0.585572	0.743025	1.4428	0.0823682	-0.13845	0.0756959	1.24588	1.66482	-0.373689	-1.11035	-0.46325	0.861023	1.17494	-0.482153	1.04503	0.634864	-0.366278	1.28966	-1.37725	1.30416	-0.53612	-1.8996
UID1642	MEF2C	A0A0D9SGF3;S96-p	184.83	NS(1)PGLLVSPGNLNK	-0.00595166	0.984721	0.991769	-0.253631	-0.920755	-0.255042	-0.117949	-0.0795353	-0.572871	-1.7304	-0.85349	-0.160078	-0.671221	0.707216	-0.379073	-0.602921	-0.59455	-0.238106	0.682156	-1.58945	-1.56709	-1.37855	-0.714112
UID1643	MEF2C	A0A0D9SGF3;S250-p	123.21	SEPVS(1)PPR	-0.742399	0.0392392	0.169895	0.367638	-0.208756	0.87468	1.13182	0.581042	0.262046	-0.456245	0.735463	0.90067	0.472364	-0.204122	-1.21073	0.726416	1.09655	-1.03071	-0.203178	-1.88195	0.511741	0.324805	-0.892084
UID1646	SPTAN1	A0A0D9SGF6;S1322-p	44.391	CTELNQAWS(0.568)S(0.432)LGKR	0.603677	0.0369645	0.165662	-1.5979	-1.97167	-2.2637	-1.17475	-0.803524	-1.98407	-1.70586	-1.43184	-1.31198	-1.43719	-1.74849	0.247713	-1.46679	-0.7623	-1.44302	-1.44128	0.271268	-1.36454	-1.07165	-0.866638
UID1647	SPTAN1	A0A0D9SGF6;S1323-p	118.37	CTELNQAWS(0.123)S(0.877)LGK	0.600119	0.0637904	0.217066	-2.4221	-1.64443	-2.65917	-0.928252	-0.0998595	-1.69127	-1.24133	-2.1805	-1.15458	-0.390135	-0.998102	-0.158488	-1.36747	-0.509948	-1.37521	-0.827711	-0.248173	-1.47186	-0.522861	-0.930607
UID1651	SPTAN1	A0A0D9SGF6;S1031-p	256.63	KLDPAQSAS(1)RENLLEEQGSIALR	0.635687	0.140457	0.32941	-1.68824	-1.5556	-0.845681	0.382568	-1.63463	-1.40265	-1.54419	-0.774229	0.352341	-1.37292	1.70679	-0.742533	-1.06605	-1.51225	-0.611458	1.59789	-0.889468	-0.882719	-0.989911	-0.336653
UID1652	SPTAN1	A0A0D9SGF6;S1338-p	109.11	LGDS(1)HDLQR	-0.935224	0.0401169	0.171777	0.191322	-0.119299	1.10971	1.41244	1.6564	0.521675	-0.0456292	0.867939	0.999012	1.72511	-1.05088	-0.833908	0.105467	1.56899	-1.03945	-1.17191	-1.06899	0.579279	2.32589	-0.448042
UID1653	SPTAN1	A0A0D9SGF6;S1550-p	113.53	LGES(0.885)QT(0.055)LQQFS(0.061)R	0.381161	0.247139	0.450436	-0.878276	-0.393016	0.0271878	-1.55671	0.750345	-0.391423	-0.0609359	-0.5662	-1.07476	1.30968	-0.101277	0.68737	-0.722795	0.362044	0.0576534	-0.246852	0.760427	-0.564475	0.902572	-0.157157
UID1654	SPTAN1	A0A0D9SGF6;S1557-p	131.08	LGESQTLQQFS(1)R	0.430626	0.123952	0.308848	0.0694418	0.0386476	-0.223257	-0.493828	0.972879	0.411365	-0.513334	-1.00591	-0.874162	0.550551	0.0595086	0.758731	0.416363	1.10608	-0.0239784	-0.212148	0.574105	-0.309669	1.01234	-0.142676
UID1656	SPTAN1	A0A0D9SGF6;S2071-p	84.266	RWS(1)QLLANSAAR	0.259033	0.353409	0.551717	0.727406	0.194806	0.820628	-0.68239	1.66083	0.554501	0.38712	0.409432	-0.715897	1.43889	0.684831	0.70652	0.454132	1.23145	0.340069	0.736482	0.501736	0.827376	1.34842	0.554638
UID1657	SPTAN1	A0A0D9SGF6;S1217-p	184.44	WRS(1)LQQLAEER	0.61035	0.13318	0.320954	-1.12315	-0.0594465	-0.845434	-1.30066	0.719066	-0.285674	0.272097	-0.191536	-1.75445	1.02109	0.44861	1.12032	-1.20796	0.744931	-0.510229	0.631973	1.07222	-0.894922	1.37631	-0.22585
UID1658	SPTAN1	A0A0D9SGF6;S1231-p	131.4	SQLLGS(1)AHEVQR	-0.113541	0.704578	0.825199	0.0700655	0.119287	0.805555	-0.178339	0.363268	-0.524724	-0.432046	0.712262	-0.192209	0.326813	-0.167953	0.566876	-0.0360999	1.62613	-0.802139	-0.734365	0.299945	-0.689675	0.677037	-0.805238
UID1659	SPTAN1	A0A0D9SGF6;S2146-p	104.03	S(0.001)S(0.006)LS(0.968)S(0.026)AQADFNQLAELDR	0.409376	0.179801	0.376209	0.587954	-0.254014	0.345991	0.11168	2.06347	0.514213	0.0381482	0.41056	-1.1413	0.81523	0.804638	1.27878	0.678599	1.47775	1.09152	0.350782	0.410375	0.130903	0.876585	0.485759
UID1660	SPTAN1	A0A0D9SGF6;S1291-p	97.716	VNS(0.989)LGET(0.011)AER	-0.161176	0.675212	0.806131	0.57659	-0.0467505	0.440876	-0.193745	0.960422	-0.652929	-0.262044	0.289867	-0.879336	0.851657	-0.74882	0.198846	-0.18842	1.85723	-0.382622	-1.40736	-0.0830476	-0.0724949	1.56195	-1.26242
UID1662	LCP2	A0A0D9SGG1;S207-p	134.32	NHS(1)PLPPPQTNHEEPSR	-1.12197	0.0186494	0.118222	1.28937	-1.01971	2.16959	0.424325	-0.716998	0.824805	-1.10002	1.92735	-0.0535905	-1.15497	-1.16357	-1.61113	0.467485	-0.50817	-1.04816	-1.91959	-1.43471	-0.227288	-0.70617	-0.478286
UID1663	LCP2	A0A0D9SGG1;S410-p	354.66	PRPPS(0.993)PAEEENS(0.007)LNEEWYVSYITRPEAEAALR	0.421207	0.110626	0.290648	0.224584	0.510916	0.196294	-0.434718	0.935104	1.04068	0.796733	-0.0832895	-0.434648	1.14497	1.43707	0.622227	0.270791	0.234958	0.927292	1.65074	0.276502	0.912512	0.800538	0.976066
UID1666	SYNJ1	A0A0D9SGJ6;S1298-p	88.574	AQLS(0.001)VQT(0.158)S(0.84)PVPT(0.001)PDPK	0.485001	0.0326745	0.154666	0.128695	-0.384302	-0.0257639	-0.369617	0.0653613	0.741218	0.295177	0.378837	0.530732	0.773564	0.0212754	1.10068	0.820171	0.332949	0.753711	0.349995	0.740523	0.324677	1.31932	1.22062
UID1673	SYNJ1	A0A0D9SGJ6;S1345-p	190.81	S(0.332)S(0.668)PNPFITGLTR	0.395633	0.0536625	0.198211	0.122833	-0.441414	-0.108261	0.311456	0.238645	0.405576	-0.290974	-0.0987842	0.435405	0.324894	0.564932	0.378368	-0.426617	0.783788	0.762109	0.831864	0.350544	0.0236751	0.797381	0.789665
UID1675	SYNJ1	A0A0D9SGJ6;S1079-p	143.32	TPGPPSAQS(0.126)S(0.874)PIDAQPATPLPQK	0.380307	0.0612511	0.212147	0.108943	0.054223	-0.326173	-0.391572	0.406926	0.266257	0.074446	0.0757186	0.0143835	0.32461	-0.280431	0.578758	0.143911	0.765597	0.636505	-0.227718	0.576222	0.323474	0.971353	0.923157
UID1676	SYNJ1	A0A0D9SGJ6;S1044-p	277.82	T(0.5)S(0.5)PCQSPTISEGPVPSLPIRPSR	0.612874	0.0241158	0.13318	-0.803613	-0.581746	-1.75101	-1.10773	-0.0878935	-0.680982	-0.418291	-1.53002	-1.07871	0.0135747	0.191883	-0.186974	-1.08972	-0.721918	0.300046	0.44447	-0.227155	-0.450636	-0.407745	0.250072
UID1679	HLA-DRA	Q30118;S78-p	137.12	FAS(1)FEAQGALANIAVDK	1.2821	0.0380398	0.167581	-0.537743	0.855223	-0.805442	-1.66346	0.102077	-0.557969	0.574253	-2.39726	-3.00148	-2.56292	-0.699063	-0.0999165	0.647358	2.74252	-0.167062	-0.754149	-0.867903	0.154186	2.78195	-0.911596
UID1680	DIAPH1	A0A140T8Z0;S22-p	139.55	GRS(1)PDELPSAGGDGGK	-0.626589	0.0311427	0.150858	-0.00420903	0.712331	0.864592	0.905025	-0.053892	0.657351	0.507023	0.256905	0.107447	-0.0206332	-1.71929	-0.472804	0.0507849	0.317807	-0.0699066	-1.19662	-0.40727	0.583777	0.502009	0.0775714
UID1682	DIAPH1	A0A140T8Z0;S1042-p	67.881	VS(1)AENLQK	-0.458182	0.422695	0.612637	1.90096	0.761254	-1.17639	0.630794	1.53969	2.01182	1.57628	-2.54507	0.559007	2.3081	0.121998	-0.372989	1.73152	0.135575	0.326684	0.690746	-0.939503	2.15452	-1.34678	0.482854
UID1684	PPP1R18	A0A0G2JHC2;S175-p	66.393	DWRQS(1)PGEVGDR	-0.769665	0.0184362	0.11752	0.365105	-0.17773	0.772108	1.4868	0.018169	-0.552138	-0.316215	1.33782	1.23985	-0.385257	-1.11914	-0.655914	0.37331	0.0217596	0.243786	-1.13368	-0.647961	0.0604687	-0.643019	-0.407752
UID1686	PPP1R18	A0A0G2JHC2;S308-p	200.48	EAQGNS(0.071)S(0.929)AGVEAAEQRPVEDGER	-0.62633	0.055625	0.201474	-0.938964	-0.421509	0.899011	0.166389	-0.79511	-0.879461	-1.63692	-0.15957	0.160882	-1.07457	-1.25977	-1.46101	0.118532	-0.489978	-0.667826	-2.14977	-0.936874	-1.22711	-1.40805	-1.46126
UID1687	PPP1R18	A0A0G2JHC2;S145-p	83.456	EERLS(1)PR	-1.12046	0.0452682	0.18251	0.028593	-1.59844	2.06356	1.36476	-0.821358	-0.650948	-1.58792	2.17099	1.62634	-1.04503	-1.38667	-1.79099	-0.0839745	-0.709173	-0.552095	-0.639343	-2.7402	0.473034	-1.29445	-0.930196
UID1688	PPP1R18	A0A0G2JHC2;S224-p	225.58	LS(1)PGESAYQK	-0.480398	0.234042	0.437014	-0.842951	-1.56222	0.774083	0.555848	-2.08684	0.296051	-0.689365	0.714718	1.39694	-0.918846	-1.43699	-0.67393	-1.17599	-0.411045	-0.350806	-0.00609035	-1.65284	-0.0116963	-0.436592	-1.01059
UID1689	PPP1R18	A0A0G2JHC2;S368-p	150.82	LLES(1)PGVEAGEGEAEKEEAGAQGRPLR	0.40033	0.0312834	0.151182	-0.337592	-0.401916	0.226409	0.122452	-0.474281	0.326414	0.161358	0.219211	-0.164412	0.43902	-0.0476385	0.44461	0.535718	0.53496	0.0329875	0.395512	0.356745	0.644065	0.872386	0.350621
UID1690	PPP1R18	A0A0G2JHC2;S195-p	125.47	WRLS(1)PGETPER	-0.120187	0.59406	0.749783	0.75923	0.0149914	1.01875	0.702209	-0.429064	0.842753	-0.303268	0.844524	0.455825	-0.133907	-0.175027	0.576437	0.336892	0.356203	0.499112	-0.255664	-0.158156	0.551326	0.655134	0.183927
UID1691	PPP1R18	A0A0G2JHC2;S432-p	68.366	QQEEEAVELQPPPPAPLS(1)PPPPAPTAPQPPGDPLMSR	0.501604	0.0127228	0.0992569	0.209976	0.220732	-0.370847	-0.235738	0.293537	0.529713	0.437663	-0.236934	-0.406236	0.858148	0.715902	0.701586	0.557219	0.252434	0.501874	1.05116	0.583422	0.512325	0.800981	0.639148
UID1692	PPP1R18	A0A0G2JHC2;S125-p	47.894	RPS(1)PGEMR	-1.06783	0.00960096	0.0871957	1.1226	-0.33527	1.78366	0.565754	-0.321066	0.448725	0.0974825	1.50693	0.428226	0.186689	-1.23571	-1.36504	1.02487	0.192219	-0.74371	-1.6746	-1.30716	0.691567	0.333324	-1.11038
UID1693	PPP1R18	A0A0G2JHC2;S133-p	126.91	RPSPGEMRDQS(1)PK	-0.694323	0.233304	0.43596	-1.00631	-2.02382	1.88926	0.49628	-2.45701	-0.857504	-2.53591	1.99614	1.16497	-1.96773	-2.22279	-1.2421	-0.652737	-0.827934	-1.08428	-2.52	-1.3401	-0.936367	-0.601928	-0.816616
UID1695	BRD2	E9PIQ3;S298-p	130.57	KADTTTPTPTAILAPGS(0.988)PAS(0.012)PPGSLEPK	0.604251	0.007136	0.0773004	-0.434946	0.110379	0.384499	-0.151644	0.322309	-0.224785	0.0527583	-0.414697	-0.493652	0.0338393	0.704668	0.0242044	1.43051	0.552611	0.706336	1.03862	0.013198	0.313532	0.108618	0.334279
UID1696	BRD2	E9PIQ3;S301-p	125.59	ADTTTPTPTAILAPGS(0.02)PAS(0.978)PPGS(0.002)LEPK	0.213474	0.321594	0.519042	0.236122	0.0373698	0.216587	-0.664766	0.566209	-0.0454798	-0.184392	-0.617503	-0.793216	0.176388	0.771641	0.0172964	-0.603239	0.320132	0.179106	0.344107	-0.139305	-0.0531513	-0.155185	0.380658
UID1698	MRPS18B	A0A0G2JIC6;S205-p	79.81	TPAEAS(0.094)S(0.793)T(0.113)GQTGPQSAL	-0.344035	0.265941	0.467798	0.419173	0.728594	-0.122093	-0.269022	0.0156784	0.678756	2.71743	0.641765	0.228526	0.556698	-0.20662	-0.0948687	0.770718	-0.128694	-0.0927123	-0.113988	0.378045	1.00184	0.0178508	0.623581
UID1699	HLA-A	Q5SRN5;S349-p	167.61	KGGS(0.988)YT(0.012)QAASSDSAQGSDVSLTACKV	0.298576	0.57671	0.736565	-1.91257	-1.24605	-2.42072	-1.06962	2.6791	-1.30213	-1.0934	-1.77969	-1.0303	1.8672	0.0696829	-0.138362	0.287555	-1.0252	-1.52013	-0.440897	-0.0234108	0.0366273	-0.527116	-1.04118
UID1700	HLA-A	Q5SRN5;S358-p	171.31	GGSYTQAAS(0.001)S(0.003)DS(0.996)AQGSDVSLTACK	0.567938	0.280527	0.481544	-1.18862	-1.01658	-1.61883	-0.336038	3.09232	-0.587189	-0.548403	-0.758333	-0.387699	2.03588	1.45777	0.27242	1.75508	-0.244747	-0.852693	0.749252	0.351957	1.14368	-0.0280887	-0.238726
UID1701	HLA-A	Q5SRN5;S362-p	110.03	GGSYTQAASSDSAQGS(0.981)DVS(0.016)LT(0.003)ACK	0.215029	0.64208	0.783536	0.407448	1.26099	-0.863635	-0.625925	2.07312	-0.714449	0.849984	-0.574295	-0.784155	2.00956	0.115657	0.128702	2.63673	0.0325124	-0.116479	0.0121698	0.177276	1.89401	0.221921	0.0864397
UID1702	HLA-A	Q5SRN5;S365-p	158.77	GGSYTQAASSDSAQGS(0.009)DVS(0.974)LT(0.017)ACK	0.517311	0.119061	0.302031	-1.51869	-1.45787	-1.49761	-0.62276	0.873327	-1.41378	-1.05174	-1.56629	0.115436	-0.144184	0.1812	0.119163	0.308315	-0.876442	-1.01616	-0.39876	0.474628	-0.451477	-0.778206	-0.673301
UID1703	EHMT2	A0A0G2JIS2;S173-p	129.68	LLSMPGAQGAAAAGS(0.003)EPPPAT(0.059)T(0.207)S(0.731)PEGQPK	0.337752	0.133207	0.320954	0.0343508	0.56956	0.404985	-0.149197	0.3305	0.882877	0.554018	-0.590648	0.38169	0.438704	0.323869	0.404712	0.331209	0.126388	0.6733	0.969852	0.489218	0.642228	0.556654	1.71693
UID1706	EHMT2	A0A0G2JIS2;S119-p	89.029	S(0.001)FPS(0.224)S(0.772)PS(0.003)K	-0.75269	0.0214584	0.126589	0.481476	0.276154	0.908518	1.92909	-0.199444	0.585868	0.182908	1.51742	2.02721	0.0712415	0.0975042	-0.0631907	-0.0453303	-1.2642	0.147263	0.28408	-0.295304	0.687231	0.432666	0.272834
UID1707	EHMT2	A0A0G2JIS2;S246-p	119.22	S(0.999)GEVT(0.001)LTK	-0.379915	0.131324	0.31915	1.04022	0.0577012	0.422827	0.912874	0.387506	0.823373	0.265475	1.2601	1.16884	0.0474459	0.580838	0.0140052	-0.747461	1.13208	-0.116679	0.163592	0.438171	-0.206728	0.887062	0.442323
UID1708	EHMT2	A0A0G2JIS2;S140-p	120.2	S(1)PPSVQSLAMR	0.561789	0.0162972	0.110336	0.701559	0.0272251	-0.72087	-0.25099	-0.41729	0.403937	0.428534	-0.345473	-0.142071	0.396414	0.763695	-0.221422	0.967008	0.0166271	0.834273	0.675947	0.342023	0.964691	0.604779	0.75124
UID1709	EHMT2	A0A0G2JIS2;S40-p	105.65	VHGS(1)LGDTPR	-0.985634	0.0189729	0.11943	0.259619	-0.364671	1.94322	2.06293	0.714567	0.302079	-0.886142	1.01394	1.05429	0.809197	-1.57221	-0.0264265	0.0930017	0.815018	-0.710068	-1.20307	-1.05109	0.431711	0.90825	-0.632429
UID1711	HSPA1B	A0A0G2JIW1;S632-p	144.89	GGS(0.96)GS(0.04)GPTIEEVD	-0.0606995	0.751005	0.85617	0.32137	0.207458	0.389755	-0.23907	0.421722	0.408605	0.316771	0.611567	-0.52505	0.810649	-0.304963	0.456357	0.228307	0.201197	-0.0235831	-0.0227355	0.715367	0.589153	0.156	0.121684
UID1712	HSPA1B	A0A0G2JIW1;S634-p	107.09	GGS(0.031)GS(0.964)GPT(0.006)IEEVD	0.0682877	0.799172	0.886507	0.666479	0.394117	-0.42079	0.149836	1.73752	0.0229912	0.013514	-0.0957513	-0.797919	0.953726	0.420266	0.0661557	0.615658	0.0632667	0.968366	-0.355889	0.184079	0.518522	0.338926	0.487249
UID1713	HSPA1B	A0A0G2JIW1;S419-p	62.705	RNS(0.985)T(0.015)IPTK	-1.10779	0.00365088	0.057144	0.300284	0.184045	1.38325	1.56514	0.0434776	-0.0909503	0.285462	2.18876	1.65231	-0.235148	0.401648	-1.3979	0.221662	-0.416067	-0.159566	0.142725	-1.21122	-0.238118	-1.13608	-0.0083206
UID1714	HSPA1B	A0A0G2JIW1;S363-p	151.67	S(1)INPDEAVAYGAAVQAAILMGDK	0.721961	0.07042	0.227695	-0.262381	1.45407	-0.565922	-0.478876	-0.0463381	0.853639	1.40037	-0.139875	-0.261631	0.623655	2.07152	1.08147	0.598874	-0.560497	1.6145	2.32169	0.631969	0.1747	0.00597486	1.85611
UID1715	G6B	A0A140T9V1;S202-p	106.93	RLS(0.83)T(0.17)ADPADASTIYAVVV	0.305975	0.249047	0.452171	1.77776	0.833812	0.605241	0.907054	1.26657	1.56671	0.284561	0.283381	0.210852	1.19789	0.57191	1.25955	1.08288	2.30131	0.73796	1.02119	0.966223	0.933143	2.04754	1.07187
UID1716	AGER	A8MS87;S281-p	203.52	KAPENQEEEEERAELNQS(1)EEPEAGESSTGGP	-0.385565	0.534895	0.705963	0.921075	0.405987	0.147627	0.130238	0.471408	2.8962	0.849715	4.24045	-1.28247	-0.139544	-0.281545	0.442157	0.695499	0.430005	-0.413867	2.89483	2.54881	-0.763786	0.274432	-1.04149
UID1717	AGER	A8MS87;S289-p	273.99	AELNQSEEPEAGES(0.984)S(0.015)TGGP	-0.301596	0.456205	0.640634	1.49965	0.107982	0.897114	-0.488532	0.169923	0.978633	-0.173833	2.10633	-0.780637	-0.407159	0.688806	0.603505	-0.505196	0.840702	-0.69348	1.24925	0.468401	-0.945874	0.580896	-1.3935
UID1721	LILRB3	A0A0G2JLT7;S502-p	134.85	RS(0.628)S(0.372)PAADVQEENLYAAVK	0.938387	4.96355e-05	0.00949891	-1.15121	-0.646477	-0.0465273	-0.275367	-0.465839	-0.550805	-0.46369	-0.331281	-0.532974	-0.375882	-0.0285037	0.983867	0.0604925	0.560793	0.7735	0.23503	0.847749	0.105277	0.821719	0.183894
UID1722	LILRB3	A0A0G2JLT7;S503-p	425.62	S(0.102)S(0.898)PAADVQEENLYAAVK	0.883506	3.74607e-05	0.00869448	-0.692286	-0.417143	-0.123497	-0.670858	-0.148296	-0.0270301	-0.39525	-0.586559	-0.849341	-0.00855275	0.212927	0.743428	0.264749	0.887381	0.521683	0.438292	0.389406	0.436084	0.905459	0.116831
UID1723	LAIR1	A8MZ84;S250-p	46.307	AVS(0.854)PQS(0.07)T(0.07)KPMAES(0.001)IT(0.005)Y(0.001)AAVAR	0.081039	0.716993	0.833828	0.575111	0.314494	1.45981	-0.16197	0.381423	0.112279	-0.263287	0.254056	-0.641164	-0.0167781	0.527341	0.669001	0.149485	0.439313	0.500597	0.279111	0.35271	-0.257696	-0.0358084	0.200313
UID1726	IGHA1	A0A286YEY1;S273-p	110.77	QEPS(0.991)QGT(0.008)TTFAVTSILR	0.0161324	0.946218	0.972792	1.02175	1.1042	0.287361	1.24341	1.03643	1.58815	0.5149	0.311538	-0.135061	0.697541	-0.104287	0.231127	0.717185	0.857341	1.41023	0.542426	0.867541	1.13233	1.02081	1.15683
UID1727	IGHA2	A0A286YEY1;S156-p	91.961	S(1)AVQGPPER	-1.99403	0.000336576	0.0210038	2.21001	1.33655	3.19387	1.98545	1.95624	2.0874	1.3199	4.05611	1.5619	2.87836	-1.66523	-0.221041	2.49656	0.234197	0.455253	-0.629251	0.115756	2.33655	-0.07397	-0.403347
UID1728	IGHA2	A0A286YEY1;S255-p	138.63	WLQGS(1)QELPR	-0.498885	0.187008	0.384655	0.505201	1.80238	1.38671	0.956327	1.49767	0.730113	2.11942	1.87564	0.525351	1.64979	-0.265217	0.019975	1.50919	0.34247	2.09734	-0.222537	0.292263	1.79203	0.0874553	2.40677
UID1729	CDHR5	A0A0G2JP44;S576-p	77.533	AGGS(0.772)PT(0.228)AVR	-2.61442	0.0119751	0.0963381	2.45745	-0.186092	0.301333	0.68087	7.68609	1.29037	-0.109503	1.12172	-0.0755016	7.47722	-1.72787	-0.15192	0.402323	0.299887	-0.377856	-3.03668	-0.616446	0.948646	-1.21069	-0.029644
UID1730	LILRB5	A0A0G2JMX5;S506-p	149.32	RAS(1)PVADIQEEILNAAVK	0.831113	0.0288116	0.145201	0.391858	-1.35421	0.704567	-0.681075	-0.0812115	0.573677	-0.482327	0.991381	-0.308818	-0.204877	1.13078	-0.289158	0.0952276	1.18961	2.01497	1.0453	-0.385886	0.106095	0.829326	2.12382
UID1731	LILRB5	A0A0G2JMX5;S482-p	121.24	T(0.5)S(0.5)AHFYRPAGAAGPEPK	0.153961	0.764103	0.864005	0.597975	-0.220742	2.12032	-1.52655	0.123524	0.710405	-0.1932	2.54086	-1.19975	0.0767743	-0.0769238	-1.24685	1.8075	-0.688221	1.74779	0.168553	-0.255803	1.25488	0.163761	1.69455
UID1737	OCLN	A0A0G2JMZ8;S344-p	230.12	S(0.5)T(0.5)PVPEVVQELPLTSPVDDFRQPR	1.0062	0.000687051	0.0287952	-0.835762	-0.593076	-0.565799	-0.908782	-0.478558	-0.895924	-1.16353	-1.16178	-1.75903	-0.736013	-0.245679	0.839942	-0.160105	0.978987	0.197238	-0.868973	0.480209	-0.648602	0.814965	-0.42429
UID1742	NAIP	A0A0G2JQE0;S820-p	137.17	RAS(1)PDLSTGYWK	0.430667	0.165571	0.360822	-0.230246	0.23429	1.49096	-0.125652	0.667413	-1.22324	0.379423	1.03292	-0.90269	-0.134872	0.0195287	0.820326	0.212763	1.15111	0.801722	0.307084	0.988967	-0.205632	0.766859	0.632246
UID1744	KANSL1	A0A0G2JNT7;S268-p	126.63	S(0.999)PLS(0.001)SILFSALDSDTR	0.538044	0.048647	0.189325	0.640701	1.19753	-0.193646	0.759395	1.27528	0.407825	0.968874	-0.567383	0.0748262	1.04873	1.64668	1.23969	0.662677	0.405566	1.62825	1.57562	0.665189	1.18409	0.634661	1.35015
UID1745	KANSL1	A0A0G2JNT7;S249-p	138.39	LS(0.996)PGT(0.003)DSSSNLGGVK	0.262311	0.118947	0.301899	0.232579	0.523764	-0.0570689	0.276648	0.266011	0.367682	0.576123	0.209898	0.246669	0.200548	0.731525	0.895352	0.269672	0.442351	0.610746	0.519085	0.970031	-0.0554713	0.295713	0.786954
UID1746	KANSL1	A0A0G2JNT7;S827-p	190.03	QLS(0.706)T(0.223)S(0.071)SDSPAPASSSSQVTASTSQQPVR	-0.0790525	0.830093	0.905412	-1.06326	-0.49073	1.84092	-0.298627	-0.624098	-0.365943	-0.374119	0.46373	0.404601	-0.520897	-0.828848	-0.178829	0.0529094	0.0455561	-0.897399	-1.02227	-0.200066	1.76853	0.367403	-0.925936
UID1747	KANSL1	A0A0G2JNT7;S991-p	97.256	S(0.995)PIS(0.005)PELHSAPLTPVAR	0.417232	0.146725	0.336951	1.37545	-0.0273669	-0.417184	0.245922	0.499753	1.52053	0.402642	-0.828714	-0.304841	0.639627	0.701851	0.606169	1.18565	1.40047	0.851229	0.294221	-0.0468563	0.744335	0.779233	0.761839
UID1749	KANSL1	A0A0G2JNT7;S1045-p	206.3	TFPLAHS(1)PQAECEDQLDAQER	0.353378	0.082607	0.248392	-0.178328	0.391375	0.326711	-0.0340556	0.650914	0.151414	0.869844	-0.443316	-0.378062	0.744471	0.772165	0.667816	0.203173	0.478581	0.731995	0.73378	0.643904	0.47997	0.155836	0.767524
UID1755	SLC12A7	A0A0G2JNW7;S40-p	166.42	TEAPGTPEGPEPERPS(1)PGDGNPR	-0.867811	0.0619762	0.213013	0.87028	0.933474	2.28248	1.40508	0.436648	0.164236	1.38715	2.69846	2.13364	-1.37011	-0.660897	0.495778	0.832636	0.727436	0.0729453	-0.872905	0.908525	0.249323	1.50145	-0.991077
UID1759	ARHGAP27	E9PNT2;S266-p	174.91	SSQDGDTPAQAS(1)PPEEK	-0.373022	0.141817	0.331058	-0.325973	-0.527093	0.865094	-0.244181	-0.038964	-0.579241	-0.457175	0.337915	-0.0039145	-0.0755995	-0.965065	-1.27948	-0.153152	0.351115	-0.502786	-1.1898	-0.77618	-0.161791	0.325003	-0.427223
UID1760	ARHGAP27	E9PNT2;S411-p	97.741	VDFGS(0.218)S(0.782)ER	0.0189922	0.972125	0.985793	0.210891	-1.72213	-2.35446	-0.0930285	-0.418408	-0.300969	-1.76792	-1.51356	-1.55899	-0.132249	1.0885	-2.3103	0.664212	-0.995411	-2.88444	1.34687	-1.73773	-0.330044	-1.92919	-2.37338
UID1761	LILRB5	A0A0G2JNY7;S459-p	209.29	AAASEAPQDVT(0.001)YAQLHS(0.968)LT(0.032)LR	0.615767	0.00334962	0.0544474	-0.2486	-0.11675	0.202435	-0.464722	-0.435849	0.603252	-0.339903	-0.00524038	-0.0143431	-0.00138044	0.730976	0.361099	0.48946	0.397306	0.196344	1.3795	0.27347	0.757286	0.590431	0.160703
UID1763	SCRIB	A0A0G2JNZ2;S1276-p	92.781	ALAAVPS(0.9)AGS(0.1)VQR	0.286387	0.23146	0.433756	-0.514809	-0.61232	-1.12536	-0.50688	-0.501481	-0.261404	-0.192546	-0.0822467	-0.441202	-0.285931	1.05724	-0.300861	-0.605331	-0.871694	-0.338583	0.831403	-0.253068	-0.316135	-0.420221	-0.443063
UID1764	SCRIB	A0A0G2JNZ2;S1486-p	150.62	ALS(1)PAELR	-0.142332	0.79394	0.883445	0.231374	-0.675154	0.208567	1.78754	-0.450694	-1.96657	-2.01359	-0.191789	2.50306	-2.11284	0.84772	-0.114059	-0.419704	-0.0198281	-0.303254	1.01972	-1.25795	-1.71993	-1.00623	-1.12992
UID1765		A0A0G2JNZ2;S668-p	277.45	AQKEEEEEEEGS(1)PQEEEEEEEEENR	0.604567	0.179773	0.376209	-2.24166	-1.27811	-1.02002	-1.95987	-0.302953	-1.22962	-1.06382	-0.558668	-1.23172	-0.647005	0.562277	0.0226377	-1.68174	0.651736	-2.11096	0.833102	0.252658	-2.38271	0.310745	-1.94553
UID1767	SCRIB	A0A0G2JNZ2;S764-p	120.22	VS(1)EEGPAAR	0.511857	0.0297512	0.147147	-0.474033	0.0819552	-0.53335	0.353688	0.440856	0.374263	0.359131	-0.411679	0.0944225	0.530911	0.188044	0.878811	0.883004	0.625757	0.577066	-0.168298	1.51882	0.383145	0.188423	0.859967
UID1768	SCRIB	A0A0G2JNZ2;S1547-p	119.99	LAEAPSPAPT(0.004)PS(0.988)PT(0.009)PVEDLGPQTSTSPGR	0.431785	0.0448816	0.181614	1.04883	0.643538	-0.181782	-0.455624	0.258606	0.0688421	0.0582566	-0.261568	-0.13758	0.212272	1.28986	0.667174	0.708946	0.394779	0.237795	0.726442	0.357951	0.262957	0.238041	0.687687
UID1771	SCRIB	A0A0G2JNZ2;S1566-p	179.95	LS(1)PDFAEELR	0.291751	0.222232	0.423654	0.249166	-0.487095	-1.03983	-0.422298	0.116097	0.258512	-0.290607	-1.33166	0.146211	-0.246628	0.977323	0.179716	0.234533	-0.235747	-0.221798	-0.072362	-0.162798	-0.145852	-0.504392	-0.179244
UID1772	SCRIB	A0A0G2JNZ2;S853-p	104.09	LPLLPPES(1)PGPLR	0.3894	0.24489	0.447916	-0.452196	-0.953432	-0.933813	1.1124	-0.781153	0.211952	-0.529555	-1.05343	0.331843	-0.162602	1.40845	-0.287076	-0.828838	-0.847323	-0.311089	1.26665	-0.212107	0.0149077	0.207912	0.272537
UID1773	SCRIB	A0A0G2JNZ2;S515-p	140.03	RLS(1)AESGLSEDSR	-0.873254	0.0139918	0.103812	0.434195	1.06483	0.575523	1.01606	0.495573	1.70315	1.8003	1.40887	1.99621	1.65893	-0.513671	-0.0852134	1.09698	0.693421	-0.373233	-0.852664	0.340612	1.62739	1.50079	-0.0133121
UID1775	SCRIB	A0A0G2JNZ2;S1306-p	115.5	MAESPCS(0.001)PS(0.003)GQQPPS(0.988)PPS(0.008)PDELPANVK	0.460399	0.157061	0.35021	-1.26343	0.624257	-1.61815	0.137265	-0.255097	-0.778846	0.698193	-1.41913	0.34742	0.128332	0.712724	0.333358	-0.320723	-0.649918	0.246789	0.845961	0.432564	-0.247115	-0.239602	0.0907571
UID1777	SCRIB	A0A0G2JNZ2;S835-p	296.35	MVEPENAVTITPLRPEDDYS(1)PR	0.221115	0.292203	0.492439	-0.546143	-0.588568	-0.5017	0.272631	-0.495464	-0.363204	-0.398479	-0.353309	0.321014	-0.389564	0.662025	0.266901	-0.501343	-0.811364	-0.246541	0.564079	-0.127719	-0.30647	-0.259713	-0.0714862
UID1779	SCRIB	A0A0G2JNZ2;S1445-p	104.26	QS(1)PASPPPLGGGAPVR	-0.265947	0.279937	0.481236	0.761508	0.192589	-0.0559665	1.29294	0.508958	0.807157	0.453042	-0.157475	0.741099	0.425026	-0.188064	0.0472182	0.655146	-0.40984	0.220974	-0.689117	0.507823	1.01068	0.940168	0.21442
UID1780	SCRIB	A0A0G2JNZ2;S1448-p	86.772	QS(0.018)PAS(0.982)PPPLGGGAPVR	-0.150193	0.519064	0.692841	0.276204	-0.20586	0.106269	0.500248	0.63162	0.242329	-0.454391	-0.731287	-0.254889	-0.451029	0.31248	0.227959	0.196315	0.267603	-0.430873	-0.375287	-0.591636	0.25934	-0.728139	-0.980482
UID1783	SCRIB	A0A0G2JNZ2;S504-p	156.31	RSEACPCQPDS(0.003)GS(0.997)PLPAEEEK	-0.0837881	0.85534	0.920499	0.275753	0.159926	0.17791	-0.24658	-0.143374	-0.088566	0.0274796	1.07267	-1.15792	0.318153	2.22745	-1.52188	0.0396132	0.031044	0.141493	2.29373	-1.96817	-0.72334	-0.294941	-0.667418
UID1784	SCRIB	A0A0G2JNZ2;S1378-p	91.616	RVS(1)LVGADDLRK	0.329959	0.425849	0.615344	0.265384	-1.58068	-1.59689	-0.291149	-1.47936	-0.378814	-1.5742	-0.998089	0.048429	-1.3973	1.7174	-0.987369	-1.60699	-0.861808	-0.925586	1.25352	-1.06651	-0.960952	-1.16934	-1.07544
UID1785	SCRIB	A0A0G2JNZ2;S37-p	207.97	S(1)LEELLLDANQLR	0.204114	0.718342	0.83505	-1.41774	0.806377	-2.94134	2.10671	-0.585795	-0.475816	0.219909	-1.68436	-0.0102579	0.661415	1.48558	-2.19119	-0.963235	-1.37927	0.6727	1.26614	0.0645494	0.2785	-0.958264	0.444743
UID1786	SCRIB	A0A0G2JNZ2;S1581-p	121.02	S(0.008)LEPS(0.153)PS(0.839)PGPQEEDGEVALVLLGR	0.651496	0.0138362	0.103057	0.380889	0.252726	-0.429595	1.06071	0.883643	0.886702	0.213615	-0.935322	-0.429427	0.742555	1.42561	1.02341	0.636418	0.913951	0.86397	1.14984	0.45769	0.948784	0.876228	0.845544
UID1787	SCRIB	A0A0G2JNZ2;S1508-p	163.9	S(1)LEQDALR	0.389852	0.538325	0.708665	0.951572	-0.463447	-2.36581	1.0218	-0.711572	-0.663014	-1.92033	-1.66157	0.297177	-1.78149	2.69066	-0.65516	-0.428985	-0.754901	-0.389989	2.67924	-1.76301	-2.28663	-0.765428	-1.72397
UID1788	SCRIB	A0A0G2JNZ2;S1475-p	154.23	VQS(1)PEPPAPER	-0.784365	0.107731	0.285763	0.959446	-0.156176	0.0718537	0.727563	0.298795	-0.0224985	-1.97284	-0.386069	0.50141	-2.23366	0.049679	-0.594612	0.111016	-0.0597799	-0.874348	-0.0572725	-3.0117	-1.50572	-1.63654	-2.47653
UID1789	SCRIB	A0A0G2JNZ2;S1140-p	109.15	VS(0.989)PT(0.011)GAAGR	-0.315949	0.583256	0.741498	-0.503946	1.66622	-2.10649	0.123487	-0.695534	-0.0725829	2.52637	-0.843117	1.29279	-0.46975	1.01408	-2.04482	0.606971	-1.99004	-0.135328	1.44828	-0.0123477	0.564672	-2.0135	0.319997
UID1794	MAPT	A0A0G2JQJ7;S519-p	115.87	SGYSSPGS(0.999)PGT(0.001)PGSR	-1.69309	0.00185274	0.0410856	0.799758	0.447757	2.93592	0.153262	-0.00898336	0.0974218	0.0839652	3.05877	0.781253	-1.40359	-0.933688	-1.52633	0.876577	-1.254	-1.31785	-1.09188	-1.61378	-0.24487	-0.920829	-1.95873
UID1795	MAPT	A0A0G2JQJ7;S721-p	122.78	SPVVSGDT(0.003)S(0.997)PR	-1.18084	0.0258151	0.136927	0.203308	0.853337	3.0994	0.618224	-0.0364881	-0.233675	0.920972	3.44063	0.176344	-1.16633	-0.903805	-0.314667	0.951171	0.397929	-0.522637	-0.890832	-0.779997	0.0937525	-0.143082	-1.82051
UID1797	PANK4	A0A0G2JQS7;S110-p	68.515	VRS(1)FDHSGK	-0.994454	0.0123394	0.0977417	0.182455	-0.169252	1.79188	1.54248	1.13104	1.61701	0.463021	1.96691	1.71726	1.33443	0.540604	-1.10046	0.530483	0.421054	-0.499109	1.20586	-1.08605	1.47913	0.664742	-0.523564
UID1802	KIF26B	A0A0G2JR66;S852-p	172.34	S(0.024)HS(0.976)PVPAAAPAHSPSPASPR	-0.734514	0.073905	0.233647	0.288113	0.280043	-0.0889616	1.49229	-0.467693	-0.219544	-0.36364	-0.520536	1.52555	-0.478313	-1.43266	-0.868246	0.709919	0.424732	-0.160553	-2.33694	-1.48786	0.676905	-0.66322	-0.759904
UID1808	PHACTR4	Q8IZ21;S126-p	264.08	S(0.003)S(0.007)S(0.99)PVQVEEEPVR	0.0523207	0.856464	0.921256	-1.04631	-1.35441	-0.931572	0.0887893	-1.31074	-1.44078	-1.3277	-0.780986	0.531451	-1.56102	-0.18502	-1.40001	-0.307417	-1.51329	-0.627425	-0.270312	-1.01928	-0.827322	-1.75608	-0.703912
UID1809	BNIP3	F6RP06;S125-p	115.82	ASET(0.001)DT(0.029)HS(0.971)IGEK	-0.704441	0.0523853	0.196315	0.76159	0.42286	0.421519	-0.777541	-1.21467	0.487196	0.821646	0.559842	0.225369	-0.926988	-1.27591	-1.34019	-0.235248	-1.23424	-0.86727	-1.84262	-0.00483524	0.626575	-0.330885	0.24104
UID1810	PHRF1	A0A0J9YX88;S1359-p	86.641	AEAPS(0.878)S(0.122)PDVAPAGK	-0.85104	0.0488075	0.189385	0.280235	-0.379954	0.514418	0.420281	-0.938641	-0.453419	-0.304922	1.20803	1.50084	-0.828484	-0.223912	-2.29655	0.272187	-0.540315	-0.776233	-0.139858	-2.7395	0.480953	-1.11706	-0.411735
UID1811	PHRF1	A0A0J9YX88;S1360-p	219.97	AEAPS(0.076)S(0.924)PDVAPAGK	-0.941889	0.185752	0.38361	-2.4289	-1.5619	2.34291	1.04194	-2.7524	-1.96627	-1.83902	2.78658	1.63843	-2.62426	-2.51085	-1.5369	-1.35434	-0.304137	-1.59773	-2.56488	-1.37578	-1.4969	-0.577275	-1.463
UID1812	PHRF1	A0A0J9YX88;S1371-p	176.41	EDS(0.987)PS(0.013)ASGR	-0.0300274	0.955615	0.978286	-0.698847	1.80618	0.654205	-0.706175	0.0669164	-1.20911	1.39566	1.46094	-0.295414	-0.398672	-1.96103	0.762716	0.667472	1.87068	-0.559747	-2.11203	1.50761	0.410149	1.7187	-0.529119
UID1814	PHRF1	A0A0J9YX88;S1202-p	118.62	EAS(1)PAPLAQGEPGR	0.269211	0.143998	0.333376	-0.231166	0.362692	0.108044	-0.276495	0.137747	-0.153767	0.652968	0.0763828	-0.081964	0.176528	0.0213418	0.16424	0.720035	0.547011	0.0584401	-0.0516032	0.792785	0.825162	0.251038	0.134626
UID1815	PHRF1	A0A0J9YX88;S1229-p	206.34	LPALGEAHVS(1)PEVATADK	0.291725	0.283741	0.484234	-0.23523	1.30792	-0.567757	-0.563891	0.298595	0.0819888	1.15458	-0.669947	-0.531262	0.282305	0.460006	-0.343984	0.874267	0.150315	0.238406	0.333997	-0.0759328	0.777876	0.426376	0.63323
UID1816	PHRF1	A0A0J9YX88;S1124-p	189.66	ECS(0.998)PT(0.002)SSLER	-0.569807	0.185883	0.383726	0.103605	1.32411	-0.515595	-0.22163	1.35812	-0.245386	1.91449	-0.728857	-0.671103	1.60972	-0.675909	-1.23372	1.12023	-0.691379	-0.174199	0.0315134	-0.718632	1.50411	-0.971849	0.0392404
UID1817	PHRF1	A0A0J9YX88;S814-p	107.99	ENPS(1)PLFSIK	0.408711	0.285393	0.486029	-1.64489	-0.748379	-0.0054316	-0.0188918	-1.14928	-1.62947	-0.611203	0.162779	0.401902	-1.2304	0.280884	-0.910107	-0.932244	-1.3761	1.2275	0.105113	-0.400561	-0.812456	-0.903703	1.3355
UID1818	PHRF1	A0A0J9YX88;S915-p	311.55	GAVAAEGAS(1)DTEREEPTESQGLAAR	-0.0889752	0.726157	0.840185	-0.834076	0.422089	0.0882192	-0.658119	-0.24567	-0.763989	0.310436	0.226479	-0.505509	-0.502492	-0.844591	0.0550666	0.0266155	0.48549	-0.914672	-1.04261	0.00644061	0.0715626	-0.0453389	-1.15035
UID1819	PHRF1	A0A0J9YX88;S936-p	160.45	RPS(1)PPEPWDEEDGASCSTFFGSEER	0.242488	0.390802	0.585999	0.147522	0.864729	-0.490929	-1.06528	0.882593	0.686026	1.14334	-0.359952	-0.619246	1.20724	0.366737	0.454857	0.152528	0.125178	0.543652	0.560766	0.67581	0.575113	0.504801	0.861487
UID1821	PHRF1	A0A0J9YX88;S1034-p	160.65	S(0.001)AS(0.997)PS(0.003)VGEERPR	-0.272776	0.563655	0.726877	-0.374709	1.94781	0.457512	-0.596632	0.23549	-0.972467	1.52495	-0.0398298	-0.637198	-0.749758	-1.41001	-0.587617	1.46499	0.699746	-0.252697	-2.11473	0.0111071	1.58522	-0.465155	-0.863453
UID1829	PHRF1	A0A0J9YX88;S864-p	87.149	T(0.011)IS(0.989)INSPK	-0.58404	0.305629	0.504682	-2.62888	-2.90288	-1.20758	-0.442412	-3.26503	-1.22466	-1.40055	-0.762871	0.153369	-1.59067	-2.45603	-2.81467	-3.46736	-5.22627	-0.553174	-1.33313	-1.62821	-1.30644	-2.26593	-0.0613575
UID1830	PHRF1	A0A0J9YX88;S867-p	98.044	TISINS(1)PK	-0.108139	0.677301	0.807176	-1.56761	-0.787327	-0.639402	-0.919755	-1.76226	-1.84407	-1.08113	-0.364875	-0.312052	-1.70468	-0.441419	-1.52135	-1.16908	-1.52116	-1.75963	-0.26877	-1.16799	-1.02256	-1.57228	-1.62031
UID1831	PHRF1	A0A0J9YX88;S973-p	167.22	TVTCVTVVEPEAPPS(1)PDVLQAATHR	0.574345	0.0082178	0.0820011	0.00410024	0.411744	-0.0780067	0.122413	0.259582	0.433482	0.344476	-0.835456	-0.485534	0.0749418	0.225179	0.718659	1.09253	0.545257	0.575101	0.102704	0.2881	1.14328	0.631667	0.672715
UID1832	PHRF1	A0A0J9YX88;S991-p	85.813	VVELRPPS(1)R	0.125284	0.59783	0.752602	-1.09751	0.218946	-1.47072	-0.514251	-0.604889	-1.59634	-0.455943	-1.255	-0.260369	-1.40907	-0.459841	-0.69348	-0.197894	-0.939495	-0.454656	-0.907787	-0.831332	-0.590159	-1.35757	-0.760095
UID1835	AIM1	A0A0J9YWL0;S892-p	108.13	DT(0.002)CVQS(0.996)PIS(0.002)SFPCTDLK	1.53618	0.00501981	0.0661003	-0.70133	-0.389098	-1.56367	-1.7836	-1.24934	-1.29256	-2.05197	-2.64107	-2.76145	-1.62299	1.55009	-0.394238	0.360033	-1.09805	0.41527	2.51009	-1.73726	-1.01473	-1.98301	0.696535
UID1836		A0A0J9YWL0;S299-p	64.439	GAPGS(0.908)PT(0.092)QER	1.28586	0.174901	0.371254	-1.9013	-2.79794	-5.66625	-2.26515	-4.11715	-3.22126	-3.39559	-3.66203	-3.49727	-3.44697	1.00639	-4.70617	-0.824596	-7.65123	-0.27937	0.245709	-4.24449	0.115255	-4.65677	-0.117094
UID1839	AIM1	A0A0J9YWL0;S510-p	71.555	QPPPAS(0.606)S(0.373)PT(0.021)K	-0.0303053	0.946727	0.973101	-0.584701	-0.872636	1.95766	-1.58973	-1.54629	0.520066	-0.504317	1.29731	-1.05794	-0.483861	-0.438124	-0.864799	1.18077	-1.74481	-0.73404	-0.179386	-0.476094	1.12616	-0.251596	-0.785586
UID1845		A0A0J9YWL0;S280-p	158.2	SPGEDAS(1)PGAGHEQEAFLGVR	1.01237	0.000684563	0.0287952	-0.864052	0.272168	0.0907465	-1.18192	-0.334283	-0.221009	-0.0284193	0.100432	-0.948755	-0.0715114	0.58418	1.21204	1.24998	-0.546714	1.23553	0.484466	0.906117	0.580435	0.119951	1.11111
UID1846	AIM1	A0A0J9YWL0;S427-p	151.73	S(0.92)T(0.08)DSPGADAELPESAAR	0.267659	0.486316	0.666294	-0.560902	0.288687	-1.079	-1.62979	-0.154221	-0.761958	-0.00359982	-1.11349	-2.33958	-0.254191	1.0704	-1.00378	-1.0155	-0.995537	-0.27579	1.12664	-0.587612	-1.6655	-1.16217	-0.422603
UID1847	AIM1	A0A0J9YWL0;S430-p	355.35	S(0.032)T(0.002)DS(0.966)PGADAELPESAAR	1.54258	0.00437426	0.0618559	-0.965652	-1.06323	-0.0469854	-2.01109	-1.51545	-1.0991	-1.07412	0.701753	-2.31243	-2.05428	0.363027	0.0751216	2.05675	-1.12206	0.421619	0.772196	0.372848	2.51161	-1.98568	0.519752
UID1854		A0A0J9YX05;S145-p	77.078	VSELDERIS(1)EK	-0.154039	0.506149	0.682648	-0.608073	-0.521854	-0.471469	0.084911	-0.18095	-0.79235	-0.227151	0.0560738	-0.234999	-0.229069	-0.461164	0.312206	-0.786383	0.137795	-1.39117	-0.496316	0.120707	-0.988618	0.0127537	-1.12513
UID1857	TRIM2	A0A0J9YX34;S456-p	79.875	RPAS(1)MYSTGK	-0.730765	0.0990199	0.272685	-0.528621	-0.205476	-0.595271	0.956702	-0.597079	-1.20337	-1.12783	-1.1924	2.53455	-0.738266	0.362205	-0.847218	-1.38001	-0.903323	-1.84041	0.110304	-1.67089	-0.730775	-1.5202	-1.58439
UID1859	TRIM2	A0A0J9YX34;S424-p	219.89	S(1)ADVSPTTEGVK	-0.29423	0.379045	0.575525	-0.964975	0.646552	-0.520084	0.625193	-0.186522	-1.2544	1.34807	-0.890362	0.352297	-0.247196	-1.25043	0.396175	-0.330389	-0.477579	-0.369614	-1.24586	0.771288	-0.446071	-0.50676	-0.574482
UID1860	TRIM2	A0A0J9YX34;S428-p	145.52	S(0.001)ADVS(0.999)PTTEGVKR	-0.305565	0.487146	0.666819	-1.54056	0.223941	-0.91542	1.44716	-1.37213	-1.44806	0.36156	-0.88742	1.36338	-0.962628	-2.15044	0.155973	-1.33175	-0.702692	-0.141731	-1.6838	0.500232	-0.706586	-0.800986	0.0759509
UID1861	TRIM2	A0A0J9YX34;S440-p	63.184	S(0.998)PGS(0.002)GHVK	-0.98223	0.0784706	0.241871	-1.13373	-0.253584	-3.40439	-1.44245	-0.273431	-0.577223	-0.212119	-1.62344	0.93918	0.698532	-1.63363	-3.29149	-2.20187	-3.31689	-0.72329	-0.605065	-0.000177878	-1.93041	-3.0536	-0.348518
UID1863		A0A0J9YX62;S315-p	78.794	EAAVEQAQS(0.007)ET(0.164)S(0.829)LGAR	-0.257919	0.447375	0.633055	0.909393	1.10939	1.60898	1.32462	1.2866	0.290122	0.528384	-0.045731	-0.471035	0.143904	0.138426	0.819908	0.991596	1.59472	0.353481	-0.904219	0.0124291	0.586062	1.26775	-0.754723
UID1864	DNAJB6	A0A0J9YX62;S277-p	176.69	HAPHCLS(1)EEEGEQDRPR	-0.443961	0.353277	0.551631	1.30586	-0.353988	-0.337269	0.0390619	0.373928	-1.01233	-1.49439	-1.81405	0.0446917	-0.655776	-0.2605	1.14738	-0.158674	-0.222935	-0.227582	-0.0929328	-3.00364	-1.5924	-1.63123	-2.30135
UID1865	DNAJB6	A0A0J9YX62;S15-p	92.732	HAS(1)PEDIK	-0.738302	0.070079	0.227155	0.809185	0.877024	0.258004	-0.534894	1.35823	0.655959	1.15319	0.00384015	-1.71894	0.636358	-0.517826	-0.107393	1.29002	-0.181754	-0.205951	-0.724947	-1.26257	0.526432	-1.68884	-1.01223
UID1866	BCL11A	A0A2U3TZJ5;S81-p	132.62	AVDKPPS(0.963)PS(0.037)PIEMK	2.52426	2.25083e-05	0.00621273	-0.413264	0.323444	-0.666102	-0.716855	-0.417388	-0.625303	0.627863	-1.03448	-1.13678	-0.867622	1.70362	2.47347	0.382368	0.852325	3.75837	2.14816	3.49886	0.782753	0.444324	4.27184
UID1867	BCL11A	A0A2U3TZJ5;S83-p	72.819	AVDKPPS(0.05)PS(0.95)PIEMK	1.96464	2.0922e-05	0.00616654	-1.0399	0.00356018	-1.13972	-0.515511	-1.07353	-0.0875403	-0.0844256	-0.371859	-1.00426	-0.378454	0.700231	2.26366	0.11831	1.02424	2.91312	0.817956	2.32896	0.631573	0.30532	2.85137
UID1868	BCL11A	A0A2U3TZJ5;S166-p	185.14	IYLESEHGS(1)PLTPR	1.24809	0.00505249	0.0661855	0.596899	0.900287	-0.351309	0.185676	1.48531	0.95457	0.571618	-0.223116	-0.615656	0.0780698	1.7061	2.54319	1.02608	0.408827	3.23508	0.633836	3.2702	0.638888	0.514297	2.08673
UID1870	WDR81	A0A0J9YXM6;S1135-p	100.77	APDEGGAPVDKS(0.147)S(0.853)LR	-0.253396	0.423871	0.613351	0.124885	0.347653	1.25229	-0.517983	0.135624	0.0165477	0.166901	1.44045	-0.254809	0.169732	-0.229814	-0.308813	0.812629	0.537378	-1.03122	-0.26379	0.0336455	0.417526	1.38121	-1.00142
UID1874	WDR81	A0A0J9YXM6;S1117-p	177.64	SSTSET(0.003)S(0.997)LGEER	0.028932	0.952405	0.976908	-1.33201	0.814731	1.77186	-0.331117	0.12605	-1.3606	0.979188	1.54882	-0.889915	-0.140644	-1.33762	0.63813	0.432656	1.21009	-0.321339	-1.55384	1.98192	-0.157655	0.958497	-0.375158
UID1875	WDR81	A0A0J9YXM6;S1271-p	186.55	QQFTVSS(0.001)GES(0.999)PPLSAGNIYQK	0.436883	0.0975602	0.270325	-0.732289	0.827158	0.73524	0.00677683	0.613902	-0.584206	0.0957473	-0.110488	-0.837059	0.312057	1.3392	0.962785	-0.184986	0.416541	0.342089	0.760299	0.599353	0.0335897	0.265707	0.161088
UID1878	MYO15B	A0A286YF23;S587-p	69.716	AVPS(1)PPPPPIVK	-1.32902	0.231241	0.433756	0.637697	0.380176	2.58022	-0.26864	7.74141	-0.751468	-0.113441	1.71386	-1.5117	7.73457	-0.473609	0.48271	0.43817	0.693966	0.751702	-1.0788	-0.335898	4.51992	-0.632727	0.487051
UID1879		A0A1W2PQQ1;S980-p	255.9	VTSTPQADSEREAS(1)PLGSSVEPGTEEK	0.356276	0.204086	0.403949	0.123509	0.558233	1.01424	-0.0485599	0.237693	0.440664	0.743917	1.09848	-0.163091	0.472086	-0.023377	1.16646	0.0854108	1.84373	0.71221	0.0877633	1.20198	0.300218	1.94292	0.722637
UID1882		A0A1W2PQQ1;S247-p	112.83	FPS(0.95)LT(0.049)S(0.001)PVLR	-0.157644	0.733421	0.845186	2.06225	0.613219	0.692961	0.16892	0.664029	1.48422	0.514736	0.47099	-0.205332	0.522816	2.47924	0.131457	-1.13797	1.7457	-0.931938	2.18011	0.335146	-0.907764	1.64036	-0.121973
UID1883		A0A1W2PQQ1;S250-p	101.82	FPSLT(0.005)S(0.995)PVLR	0.337463	0.338453	0.537072	0.703981	-1.19117	1.13206	0.584168	-0.574948	0.686225	-0.779733	0.906524	-0.10388	-1.08712	0.909871	0.141292	-0.272869	0.960036	0.327259	0.878243	0.069031	-0.910158	1.33852	0.209511
UID1884	NHSL2	A0A1W2PQQ1;S709-p	128.36	HHS(0.998)ET(0.002)NFGVK	-0.571067	0.160102	0.353476	2.1717	0.568524	2.10466	3.08782	1.35289	0.589953	0.404877	1.04621	0.476776	0.923435	1.85948	0.808966	1.08213	2.12659	0.0718397	1.07284	-0.760125	0.320893	0.763375	-0.329813
UID1885		A0A1W2PQQ1;S1122-p	108.98	IIAQFS(1)K	-0.365951	0.513416	0.688376	2.78995	0.137523	-0.0590877	-0.636506	0.207859	2.30934	-0.0608226	0.783462	-0.754703	0.244223	2.66431	-0.423353	-0.91143	0.669748	-1.04279	2.42156	-0.402561	-0.873464	0.490839	-1.29113
UID1887	NHSL2	A0A1W2PQQ1;S942-p	153.23	LPLS(1)PIITLEEDTK	0.660444	0.177436	0.373844	1.14343	-1.18488	0.394907	-0.0999267	-0.871282	0.297737	-1.4103	-0.845869	-0.264157	-1.34229	2.49001	0.33474	-0.565714	0.312265	0.0408913	2.52829	-1.34362	-1.06769	0.063086	-0.370425
UID1888		A0A1W2PQQ1;S1059-p	165.1	NT(0.064)AES(0.932)PIS(0.004)ESTATAGSGSSANLDAGR	-0.256045	0.194245	0.392822	0.311055	0.67138	0.864612	0.214915	0.362239	0.607467	1.02048	0.42918	-0.496122	0.540784	-0.0378654	-0.18556	0.848678	0.241439	0.298038	0.00807752	-0.00244062	0.330115	0.175636	0.28942
UID1889		A0A1W2PQQ1;S36-p	218.86	QPVNVFLSSGRPPS(1)VEELLR	0.456414	0.400073	0.592534	0.79837	1.82755	-0.106845	-2.51692	1.99468	1.14639	1.19308	-0.811899	-0.391954	1.42167	2.82456	0.0721198	-0.976327	2.10171	0.205324	1.65509	0.614838	0.696131	1.06442	0.860396
UID1898		A0A1W2PQQ1;S1051-p	70.1	TSS(0.001)HS(0.998)PIK	-1.66366	0.0200366	0.122586	2.35784	2.28214	2.65885	-3.0789	1.72521	2.7484	2.80332	4.10022	2.48892	1.96663	0.286324	-2.45373	-0.187893	0.351113	0.678983	1.21845	1.50154	-0.401484	1.08679	1.33598
UID1900	NHSL2	A0A1W2PQQ1;S969-p	135.73	VT(0.025)S(0.869)T(0.106)PQADSER	-0.662406	0.111723	0.292141	0.924149	-1.45713	1.41277	-0.0713273	-1.09613	0.485253	-1.14414	1.24182	-0.933758	-1.2767	0.446665	-1.6159	-1.02832	-0.617511	-1.2568	-0.0198557	-1.30427	-1.35006	-0.550324	-1.24287
UID1903	DAAM2	A0A0J9YYF7;S1059-p	102.45	S(0.991)GS(0.009)QALEVTR	-0.769527	0.0527918	0.196657	2.0031	-0.00952385	0.61927	2.04176	1.19601	1.61877	-0.470222	0.153874	2.18629	1.33392	0.374089	0.0518024	-0.0925368	1.60718	-0.103277	0.806545	-0.0450227	-0.360296	1.46494	-0.725448
UID1904	CNPY4	A0A0J9YYJ0;S19-p	179.71	S(1)REVLELGQVLDTGK	0.752622	0.126809	0.31273	0.204386	0.833638	0.608066	0.683435	0.646614	-0.548076	0.563332	-0.709024	0.801678	0.206774	-0.570799	1.30492	3.24272	0.0621839	1.94044	-1.08926	0.739487	3.26849	0.408376	1.51049
UID1905	TMEM184B	A0A0J9YYJ3;S329-p	42.395	S(0.004)HS(0.977)LS(0.02)GAR	-0.535095	0.565971	0.728686	-2.34094	-3.83541	-0.371764	1.51064	-3.25714	-7.46854	-3.91624	0.0610552	2.31209	-3.03323	-1.09295	-3.37736	-2.52579	-3.84279	-2.85477	-0.876057	-3.14262	-1.97349	-3.91437	-2.09024
UID1907	TMEM184B	A0A0J9YYJ3;S280-p	117.81	SISS(0.145)S(0.854)LK	-0.396074	0.415662	0.606055	-1.02381	-0.749872	0.136893	1.6096	-1.64712	-0.35076	-0.259452	0.921029	1.92169	-0.322073	-1.4936	-1.15571	1.35262	-1.0702	-1.4559	-0.836432	0.18871	1.54211	-0.594532	-0.201697
UID1909	ELAVL4	B1APY9;S233-p	157.42	SSQALLSQLYQS(1)PNR	0.0755961	0.754114	0.857874	1.35868	0.855757	1.17754	1.34692	1.37668	1.12376	0.450281	0.450059	-0.15071	1.43689	0.275662	1.53311	1.24786	1.44319	1.22299	0.21163	0.952003	0.812903	1.32092	1.16155
UID1913	MATR3	A0A0R4J2E8;S766-p	182.7	DTSENADGQS(1)DENK	-0.0283607	0.961965	0.981359	1.44012	1.16965	-2.34562	-1.31425	1.91354	1.04565	1.54507	-1.61188	-1.78734	1.84782	0.398865	-0.0515895	-1.4786	-0.302406	0.950173	1.3228	0.758413	-1.30122	0.216884	1.10584
UID1914	MATR3	A0A0R4J2E8;S275-p	188.26	GAPPS(0.5)S(0.5)NIEDFHGLLPK	0.328474	0.146889	0.337054	-0.173488	0.0870767	-0.224246	0.0022006	0.0562139	0.764411	0.566879	0.00946485	-0.0897772	0.476744	-0.147367	0.826791	-0.428751	0.228103	0.688061	0.567689	1.15922	0.0644809	0.807114	0.994878
UID1915	MATR3	A0A0R4J2E8;S276-p	188.26	GAPPS(0.5)S(0.5)NIEDFHGLLPK	0.328474	0.146889	0.337054	-0.173488	0.0870767	-0.224246	0.0022006	0.0562139	0.764411	0.566879	0.00946485	-0.0897772	0.476744	-0.147367	0.826791	-0.428751	0.228103	0.688061	0.567689	1.15922	0.0644809	0.807114	0.994878
UID1918	MATR3	A0A0R4J2E8;S533-p	92.439	MKS(1)QAFIEMETR	-0.08598	0.813179	0.895195	0.0602743	0.323113	1.91453	1.38917	0.537454	-0.838664	-0.787808	0.0997879	0.805345	-1.02905	0.140248	1.16159	-0.448435	0.688096	0.711479	-0.145711	0.362591	-1.01181	-0.246898	0.403214
UID1920	MATR3	A0A0R4J2E8;S748-p	151.84	NEENTEPGAES(0.127)S(0.873)ENADDPNK	-0.251537	0.612701	0.762648	1.56431	1.8221	-2.01111	-0.920641	1.06224	1.50316	1.5369	-1.75716	-0.947147	1.56318	0.430604	0.289325	0.0400483	0.0522584	-0.293051	0.709058	-0.00820884	-1.05053	0.350529	0.380424
UID1921	MATR3	A0A0R4J2E8;S188-p	108.26	RDS(1)FDDR	-0.37912	0.150407	0.341961	1.72529	0.879373	-0.691828	0.187761	0.85014	0.744167	0.589981	0.117576	0.130266	0.620869	0.110468	-0.938386	0.228772	0.144412	0.304149	0.0816751	0.655119	-0.0116108	0.441855	0.34594
UID1923	MATR3	A0A0R4J2E8;S157-p	153.25	TEEGPTLS(1)YGR	-0.519718	0.0281062	0.143365	1.07935	0.328625	1.00094	-0.183125	0.502581	0.111869	0.110169	0.776919	0.0492912	0.528309	0.165364	-0.318465	-0.259289	0.764859	-0.411328	-0.382209	0.111515	-0.0796945	0.396368	-0.879366
UID1924	MATR3	A0A0R4J2E8;S596-p	74.464	S(0.996)Y(0.002)S(0.002)PDGK	-1.74157	0.000184099	0.0157284	1.06318	1.85345	0.325549	0.115153	1.46382	1.16601	0.462834	0.438757	1.49909	0.785914	0.300235	-1.52663	-1.35674	-1.14	0.325363	0.157472	-1.36234	-3.15894	-0.609827	0.129423
UID1925	MATR3	A0A0R4J2E8;S598-p	125.12	S(0.001)YS(0.999)PDGKESPSDKK	-1.20515	0.00582459	0.0701934	0.0393855	1.78457	1.32092	0.0412737	0.712518	-0.75412	1.16702	1.88212	0.575544	0.261916	-0.389826	-0.485829	-1.83717	-0.718368	0.231236	-0.740589	1.37142	-2.02316	-0.157872	-0.270212
UID1927	MATR3	A0A0R4J2E8;S4-p	94.402	S(0.995)FQQS(0.001)S(0.003)LS(0.001)R	-0.497472	0.158671	0.35205	0.799826	0.0459646	0.258124	0.405898	0.228185	-0.909742	-0.99667	-0.777232	-0.820671	-0.581002	-0.285964	-0.510331	0.21198	0.854251	-0.658785	-0.947294	-1.65189	-1.09774	-1.0493	-2.18697
UID1928	MATR3	A0A0R4J2E8;S9-p	169.21	SFQQS(0.002)S(0.998)LSR	-1.45195	0.00184956	0.0410856	0.493616	-0.488058	0.873942	1.01989	-1.56797	-0.277753	-0.0946025	1.37608	1.36162	-0.644705	-0.58423	-2.45127	-2.30904	-1.75257	-0.247796	-0.293988	-1.99241	-1.45125	-1.44498	0.0600815
UID1929	MATR3	A0A0R4J2E8;S11-p	178.1	SFQQSSLS(1)R	-1.23667	0.00205015	0.0431463	1.34811	-0.00961839	-0.629479	-0.16409	0.146053	1.60771	0.163041	0.30802	0.720616	0.00196987	-0.157464	-2.82446	-1.81823	-1.36061	-0.262108	-0.250977	-0.995945	-0.921964	-0.164073	-0.118552
UID1931	MATR3	A0A0R4J2E8;S208-p	120.55	S(0.907)QES(0.093)GYYDR	-1.53411	1.80506e-05	0.00605171	1.70225	0.632601	1.44413	-0.24806	1.12069	1.14802	0.738157	1.71484	0.77174	0.823417	-0.0154141	-1.56406	-1.13127	-0.223092	-0.825049	0.468629	-0.510977	-0.897927	0.129978	-0.924116
UID1933	MATR3	A0A0R4J2E8;S604-p	53.328	SYS(0.001)PDGKES(0.972)PS(0.026)DK	-0.646172	0.259731	0.461948	0.239702	1.93266	0.297224	-0.553747	1.40188	-0.610287	2.91964	0.868146	-0.24527	1.34715	-0.80025	1.11853	-0.305598	0.238017	0.413561	-0.981759	2.99517	-2.48362	-0.192827	1.13416
UID1939	CLN6	A0A1B0GW73;S31-p	99.5	HGS(0.999)VS(0.001)ADEAAR	0.220934	0.754244	0.857954	-3.94814	-4.46423	-4.02645	-3.15219	-4.34409	-5.67325	-6.07056	-1.52949	-0.472981	-5.56845	-2.61117	-3.95779	-3.90395	-5.46328	-2.68343	-0.671778	-4.68379	-5.83249	-4.17458	-3.05823
UID1940	CLN6	A0A1B0GW73;S33-p	127.83	HGS(0.134)VS(0.866)ADEAAR	0.0740115	0.94184	0.970649	-2.57148	-4.6332	-1.19121	-1.27197	-5.59523	-6.77952	-6.95809	-1.32897	-0.0855886	-6.51885	-0.74143	-3.45514	-5.2424	-3.62959	-2.90997	-0.315377	-4.94721	-7.54906	-4.27826	-3.12557
UID1943	CCDC149	A0A0U1RQD2;S379-p	54.539	S(0.145)RS(0.855)PLLK	-3.12635	0.00786721	0.0811777	-1.24628	-0.598436	-1.09253	4.6516	-1.08346	-2.46693	-0.620826	-0.359172	4.09698	-1.4265	0.320372	-3.05197	-2.96587	-5.95678	-2.32045	-0.160627	-2.35915	-3.94602	-9.06058	-1.908
UID1947	SH3D19	A0A0U1RQE4;S345-p	222.48	AS(1)GEWDSGTENR	-1.38812	7.25895e-05	0.0108529	1.85429	1.52644	1.99431	0.638838	1.6885	2.34892	1.6605	1.47531	0.729146	1.44934	1.20167	0.299497	0.328339	-0.115634	-0.0522249	1.17813	-0.983493	-0.113223	0.41263	-0.671264
UID1948	SH3D19	A0A0U1RQE4;S555-p	133.16	CLHEDPQS(1)PPPLPAEK	0.0855974	0.771532	0.868602	0.643054	0.576788	-0.9657	0.817775	1.07512	0.278748	-0.00844915	-0.753641	-0.298711	0.53562	1.60708	0.2291	0.385124	0.572563	-0.070381	0.793911	-0.191652	0.0222035	-0.443384	-0.147982
UID1951	SH3D19	A0A0U1RQE4;S649-p	170.89	S(0.005)S(0.005)S(0.99)DMDLQK	-0.745181	0.0180855	0.116057	0.292153	0.0728503	0.503691	0.918661	0.492333	-0.466738	-0.158231	1.16924	1.68636	-0.172098	0.251424	-0.435665	-0.345467	0.237904	-0.616063	0.105396	-0.707945	-0.848421	0.624442	-1.3792
UID1955	SH3D19	A0A0U1RQE4;S430-p	76.155	S(0.104)VS(0.776)S(0.118)ENPT(0.001)Y(0.001)PSAPLK	-0.251559	0.643646	0.784699	2.59452	1.68156	-0.601723	-0.352968	1.93573	2.36193	1.68918	-0.887793	-0.966741	2.12335	1.97413	0.317517	1.10063	0.549958	0.486457	2.43191	-0.780296	1.19556	-0.759329	0.544929
UID1957	FASN	A0A0U1RQF0;S1174-p	98.754	DPS(1)QQELPR	-0.302883	0.345439	0.543531	-0.464183	2.21818	0.52455	1.19795	1.86193	0.376627	1.56741	0.668959	0.644557	1.87663	1.49593	0.909807	0.600877	1.64196	0.0478238	1.11115	0.405766	0.438867	0.557649	0.233963
UID1958	FASN	A0A0U1RQF0;S831-p	137.17	GT(0.002)PLIS(0.998)PLIK	-0.756639	0.357569	0.555732	-0.680092	-0.497085	5.57586	0.601924	-1.22519	-0.988729	-1.60373	4.41187	-0.494676	-1.47112	-0.544602	0.115906	-1.91666	-0.797278	1.46203	-0.532898	-0.444861	-1.28641	-0.968592	0.975997
UID1959	FASN	A0A0U1RQF0;S974-p	136.01	LFDHPES(0.873)PT(0.127)PNPTEPLFLAQAEVYK	0.584444	0.0998565	0.273894	-0.549086	0.879275	0.987785	-1.31904	0.108289	0.0545949	0.595032	-1.0496	-1.58519	-0.42999	0.812373	1.07659	-0.586447	0.263943	1.09327	0.180159	0.626354	0.0666866	-0.555605	0.559189
UID1962	FASN	A0A0U1RQF0;S1409-p	91.114	RPT(0.002)PQDS(0.998)PIFLPVDDTSFR	0.450976	0.0347539	0.159521	0.0170977	0.177568	0.336914	-0.236587	0.66124	0.298535	0.21231	-0.691515	-0.670518	0.445411	0.104204	0.871993	0.533438	0.965887	0.280823	0.201196	0.497264	0.318344	0.835066	0.452002
UID1963	FASN	A0A0U1RQF0;S724-p	92.563	WLSTSIPEAQWHS(0.604)S(0.396)LAR	0.719279	0.0748083	0.235199	0.327113	0.840085	1.10419	-0.809385	-0.32587	0.674735	0.564702	2.14727	-0.467775	0.0563016	0.823471	2.03295	0.290124	-0.0227077	1.04477	0.439066	1.66048	0.799418	3.00159	1.235
UID1966	SORBS1	Q9BX66;S85-p	131.02	DIS(1)PEEIDLK	0.920829	0.0257799	0.136863	0.0867826	-0.286226	-0.973424	0.311076	0.670153	-0.0931989	-0.200078	-0.510121	0.312337	0.653524	1.24358	0.899968	-1.07697	2.71957	0.52473	1.12365	1.17661	-0.417307	2.3875	0.59778
UID1968	SORBS1	Q9BX66;S417-p	190.46	NPVDYMDLPFS(0.038)S(0.662)S(0.297)PS(0.004)R	0.329366	0.293125	0.493218	0.162624	-0.438482	-0.690257	1.10377	0.953367	-0.42735	-0.580742	-1.13119	0.718905	0.7465	1.32408	0.55408	0.0517881	0.1129	0.581212	1.1164	-0.0387907	-0.43682	0.0377694	0.408185
UID1969	SORBS1	Q9BX66;S418-p	135.36	NPVDYMDLPFS(0.005)S(0.07)S(0.91)PS(0.015)R	0.374002	0.133804	0.321363	0.785576	-0.145374	0.0267254	1.05255	0.923962	0.271387	-0.164509	-0.709174	0.706474	0.903366	1.402	0.533557	0.131422	0.925587	0.99814	1.10143	0.371764	0.415393	0.854182	0.657525
UID1971	SORBS1	Q9BX66;S138-p	173.3	RES(1)DGAPGDLTSLENER	0.136593	0.48645	0.666414	0.359723	0.815213	0.328772	0.0362341	1.03303	0.187707	0.435002	0.328643	-0.00374894	0.640757	0.088567	0.843811	0.684618	1.15885	0.341137	0.114507	0.711262	0.542853	0.990791	0.050871
UID1972	SORBS1	Q9BX66;S176-p	71.176	RPS(0.97)S(0.025)S(0.005)ASTK	-0.881064	0.197289	0.396014	1.17789	-0.263228	0.941601	-0.332518	3.50047	1.16291	-0.844565	-0.225526	-0.200674	3.3783	-1.61344	0.266821	-0.911915	2.69192	-0.533991	-1.26985	0.522043	-1.73211	2.6786	-0.614046
UID1973	SORBS1	Q9BX66;S177-p	74.698	RPS(0.013)S(0.944)S(0.043)ASTK	-0.658389	0.312356	0.510563	0.551104	-1.33476	-0.516848	0.215012	2.92894	0.266392	-0.955541	0.388515	1.91501	3.07412	-0.92817	-0.0765335	-1.41092	2.2733	-0.0821335	-1.02101	0.874205	-2.25505	2.31298	0.261365
UID1975		A0A0U1RQI5;S422-p	107.99	S(1)AT(0.656)AS(0.344)PQQPQAQQR	-1.05304	0.0248403	0.134739	2.0545	-0.454057	0.202125	1.0681	2.25506	1.95248	0.0816701	1.00882	0.787555	2.47494	0.062359	-1.77305	-0.625801	1.77694	0.35024	0.325546	-0.565752	-0.188566	1.46928	0.069584
UID1976		A0A0U1RQI5;S426-p	108.32	SAT(0.002)AS(0.998)PQQPQAQQR	-1.08892	0.00516724	0.0669416	1.72752	0.225593	1.48706	2.66432	1.97169	0.951941	-0.645293	0.32581	1.48983	1.35851	0.289394	0.0520111	-0.29896	1.11939	0.665488	-0.310192	-0.867057	-0.354514	-0.0544822	0.426737
UID1978	SORBS1	Q9BX66;S264-p	88.596	S(0.999)GS(0.001)EMRPAR	-1.45931	0.00860095	0.0836378	0.31351	-1.4001	0.742901	2.69607	2.02828	0.439331	-0.807953	0.981267	2.80919	2.20486	-0.737219	-1.19192	-1.35558	0.203821	-0.195739	0.829102	-0.881776	-1.7067	0.747083	-0.296852
UID1981	ATRIP	A0A0U1RRM7;S131-p	172.82	LAAPSVS(0.002)HVS(0.998)PR	0.251748	0.540235	0.710073	0.00124546	0.580246	0.538372	-0.156199	-0.843468	0.642556	1.55539	-0.640507	0.196504	0.208168	-0.259899	0.756211	0.054505	-0.853431	1.07787	0.374395	2.92181	0.361974	-0.981335	1.14769
UID1985	SCYL2	A0A0U1RQQ9;S681-p	166.87	RAS(1)LTLEEK	0.745997	0.0191236	0.119904	-2.25692	-2.76898	-2.28328	-1.90194	-2.74906	-3.00606	-3.14051	-2.28663	-1.06646	-3.14487	-0.866613	-1.3208	-2.27789	-1.38069	-1.82581	-0.80957	-1.59928	-2.75475	-2.48258	-1.82677
UID1986	SHANK3	A0A0U1RR93;S476-p	178.99	AHS(1)PQGEGEIPLHR	-0.463524	0.198212	0.397117	0.499192	0.433118	1.08105	1.01311	0.647517	0.723353	0.902429	0.770826	-1.03591	1.42689	-0.542637	0.05219	1.21532	1.15427	-0.427088	0.318534	-0.816984	-0.499132	1.80459	-0.432729
UID1987	SHANK3	A0A0U1RR93;S1570-p	63.426	RAPS(1)PVK	-0.315975	0.402495	0.594587	2.09638	-0.235912	1.62504	-0.444979	-0.503775	1.6954	0.155885	1.68115	-0.29831	-0.555285	0.796796	0.160382	-0.19326	0.904117	-0.221164	0.564738	-0.0658295	-0.308744	0.617356	-0.198549
UID1988	SHANK3	A0A0U1RR93;S679-p	95.483	APS(0.976)T(0.022)T(0.001)LTLR	0.275074	0.505262	0.681645	1.67435	-1.11562	-0.97419	-0.99524	0.123674	0.626932	-0.907205	-0.477096	-1.04279	-0.0334394	1.68024	-0.479406	-1.18248	0.348015	-0.421534	1.31854	-0.406485	-0.7713	0.473644	-0.929117
UID1989	SHANK3	A0A0U1RR93;S1065-p	162.22	DLLLPS(1)PVSALK	0.861782	0.208072	0.408459	2.6551	-0.554492	-1.02961	-0.0773509	-0.246847	2.71185	-0.174572	-0.237922	-0.578301	-0.0091214	4.50982	0.503232	0.131107	0.215377	0.477702	4.41235	-0.626358	0.830267	0.109038	0.514033
UID1990	SHANK3	A0A0U1RR93;S388-p	89.459	GEAQPAAS(1)PGPSLR	0.0440427	0.87611	0.931563	1.25792	0.541627	0.109205	0.760297	0.506538	0.836217	0.170726	0.940769	0.891094	0.396864	1.50495	0.0614932	0.977817	0.968376	-0.317775	1.71264	0.120337	1.27401	1.05545	-0.505615
UID1993	SHANK3	A0A0U1RR93;S1522-p	83.045	KS(1)PIAAAR	-1.86565	0.028162	0.143489	4.10333	-0.689964	3.38156	-0.2991	0.0875706	3.92562	-2.26825	3.4403	-0.594991	-0.56463	0.69614	-2.44909	-0.717463	0.499449	-0.703033	0.436513	-3.03569	-1.58526	-0.359602	-0.917069
UID1994	SHANK3	A0A0U1RR93;S1532-p	123.29	LFS(0.019)S(0.981)LGELSSISAQR	0.654782	0.0628319	0.215079	1.21137	0.723879	0.0271681	-1.40394	0.848959	0.913178	0.332497	-0.692892	-0.894777	1.17582	1.28938	0.995679	0.268844	1.62984	0.453341	1.76351	0.605771	0.475472	0.693248	0.614003
UID1996	SHANK3	A0A0U1RR93;S1246-p	240.4	LGGAEEERPGTPELAPAPMQSAAVAEPLPS(1)PR	0.29548	0.2665	0.46817	-0.320233	0.0470499	1.03011	-0.539443	0.522881	0.124147	0.883912	1.39462	-0.266279	0.652582	0.177018	0.633817	-0.0332796	0.734677	0.51066	0.42099	0.62586	0.725642	1.53309	1.15567
UID2001	SHANK3	A0A0U1RR93;S1503-p	112.82	S(1)LGEEPVGGLGSLLDPAK	0.176819	0.580925	0.739514	1.21533	0.937921	-0.0473884	-0.541997	0.592027	1.78459	1.01686	-0.675239	-0.926315	1.03412	0.968043	0.5209	0.0475687	1.05748	0.694164	0.718575	0.0998318	0.306162	1.12868	0.616696
UID2002	SHANK3	A0A0U1RR93;S395-p	121.01	S(1)LPHQLLLQR	0.459373	0.108507	0.287292	-0.00207384	-0.315196	-0.876178	-0.579205	-0.123909	0.906772	-0.281265	0.104749	-1.10091	0.00840262	1.30747	0.330046	-0.185091	-0.329419	-0.378339	1.07487	0.343146	-0.259468	0.750081	-0.318367
UID2007	SHANK3	A0A0U1RR93;S1120-p	95.652	S(0.795)PT(0.205)PVHSPDADRPGPLFVDVQAR	0.415652	0.0919006	0.261146	-0.249923	-0.222327	0.121953	0.0394763	-0.273982	1.49229	-0.218217	0.598417	-0.315512	0.217156	1.05071	0.610336	0.0157288	0.0775996	0.0509466	1.0601	0.317123	0.600443	0.905333	0.657547
UID2008	SHANK3	A0A0U1RR93;S1126-p	193.09	SPTPVHS(1)PDADRPGPLFVDVQAR	0.18663	0.231611	0.433951	-0.236739	-0.465589	0.393023	-0.404714	-0.142267	0.140831	-0.489274	-0.316076	-0.117982	-0.202739	0.231206	0.1473	-0.0594096	-0.137775	-0.0304773	0.139449	0.00486678	-0.0300925	-0.246673	0.00637874
UID2015	SHANK3	A0A0U1RR93;S775-p	96.665	S(1)VGEDEK	-0.280695	0.491238	0.67035	-0.0293184	-1.80142	-0.533199	-0.204518	-1.77609	0.19882	-1.67398	-0.142496	-0.340783	-2.0052	0.538261	-1.32904	-1.63097	-1.00811	-1.61475	0.811449	-1.51835	-1.5609	-1.9507	-1.85201
UID2019	CBL	A0A1B0GW38;S617-p	135.98	HS(1)LPFSLPSQMEPRPDVPR	0.467926	0.0324333	0.154093	-0.098179	-0.58232	0.00438121	-0.462283	-0.42016	-0.0763826	-0.865865	0.143733	-0.263696	-0.246268	0.129543	0.395521	-0.537823	0.0775763	0.639604	0.0560208	0.502551	-0.650491	0.389308	0.810412
UID2023	CBL	A0A1B0GW38;S667-p	192.09	IKPS(0.008)S(0.111)S(0.882)ANAIYSLAAR	0.363447	0.426025	0.615475	-1.03211	-1.80412	-1.63268	-1.06351	-1.35958	-1.14532	-1.74202	-0.861956	-0.280316	-1.36088	1.20151	-1.28324	-1.69698	-2.76777	-0.00619443	1.24522	-1.59827	-1.52164	-2.28065	0.0599963
UID2025	CBL	A0A1B0GW38;S481-p	154.14	VERPPS(1)PFSMAPQASLPPVPPR	0.505479	0.00296475	0.0515732	0.0180295	-0.0125209	-0.0744674	0.0187808	0.16121	0.22534	0.145961	-0.353374	-0.363477	0.190294	0.215151	0.546176	0.267739	0.531276	0.775083	0.530372	0.399227	0.282209	0.559113	0.90422
UID2027	SMARCA2	A0A0U1RQZ9;S172-p	180.74	GPS(1)PFSPVQLHQLR	0.284179	0.256962	0.459757	0.581265	1.33689	-0.0598052	-0.514127	1.02545	0.356398	0.777464	0.160938	-0.77905	0.916546	1.05705	0.576281	0.760551	0.658803	0.953411	0.642128	0.146374	0.637634	0.638515	0.573007
UID2028	SMARCA2	A0A0U1RQZ9;S1377-p	52.255	LS(1)PNPPK	0.271009	0.540614	0.71018	0.962195	0.886205	-0.679177	-1.44703	1.98048	0.592096	0.807545	-0.64524	-1.62131	1.93697	1.03386	0.341844	1.16892	0.690101	-0.414744	1.0036	0.684227	1.01717	0.537499	-0.579658
UID2029	SMARCA2	A0A0U1RQZ9;S329-p	157.73	IS(1)PIQKPQGLDPVEILQER	1.8461	0.000823238	0.0304871	-0.683355	-0.126937	0.128783	-1.88813	0.549504	-0.95184	0.473746	-0.220096	-1.28598	0.365	1.38592	3.55398	-0.862532	1.34314	1.10418	1.29139	3.82204	0.681446	1.23775	1.26443
UID2033	SYTL2	A0A0U1RR07;S154-p	78.116	KPNVS(1)PEK	-2.05783	0.0286372	0.14478	-0.28308	-0.990276	0.37567	-0.68494	5.31115	-1.57501	-1.75615	-0.313773	-1.75112	5.77897	-2.30473	-1.25706	0.162266	-0.80523	-1.10682	-3.58542	-2.39348	-1.31232	-1.82714	-2.03696
UID2034		A0A0U1RR07;S1782-p	65.092	NPSSS(0.001)EEEPS(0.999)PVLK	-0.721124	0.125601	0.311301	0.342422	0.454757	0.327758	-0.125277	3.21677	0.491647	0.109738	0.463425	-0.386089	3.52835	-0.910614	0.0448916	0.565936	0.123964	0.301925	-0.699935	0.328046	0.315285	1.23125	-0.0884875
UID2035		A0A0U1RR07;S1208-p	122.97	RNS(1)LTASLDK	-0.755086	0.343627	0.541987	-3.45729	-3.47609	-3.07174	-2.28401	2.42522	-4.04858	-4.40624	-3.61253	-2.76281	2.56437	-2.86921	-1.68537	-2.60233	-2.99738	-2.8763	-4.21444	-2.79009	-3.3667	-3.6585	-2.62022
UID2039	DENND4A	A0A0U1RR27;S1059-p	163.91	HKS(0.998)DNET(0.002)NLQQQVVWGNR	0.405405	0.175419	0.37152	-0.714324	-0.352485	-0.352487	-0.0997517	-0.952697	-0.649006	-0.720158	-0.302403	-0.177799	-0.784382	1.10225	0.314778	-0.628453	-0.18608	-0.620845	1.39686	-0.0209133	-1.43767	-0.619309	-0.352057
UID2041	DENND4A	A0A0U1RR27;S1284-p	79.148	KS(1)PPLVK	-0.258266	0.476856	0.659312	0.087647	0.216233	-0.027623	0.555492	1.25273	-0.248145	0.121284	-0.138404	1.52371	1.04996	1.99323	0.116852	0.00399179	-0.523749	-0.249321	1.8351	0.28507	-0.45374	-0.689465	-0.507742
UID2044	DENND4A	A0A0U1RR27;S1631-p	69.975	S(0.889)IS(0.081)T(0.024)S(0.006)GPLDKEDTGR	0.769588	0.0700542	0.227155	-1.22561	-0.531677	0.962274	0.382843	-1.36091	-1.10479	-1.10424	-0.117842	-1.02225	-1.69567	-0.805309	1.26303	-0.339055	0.249427	-0.465968	0.553284	2.05084	-1.43345	0.113835	-0.308628
UID2045	DENND4A	A0A0U1RR27;S1633-p	129.12	SIS(0.857)T(0.14)S(0.003)GPLDKEDTGR	0.845688	0.00739064	0.0786345	-0.039776	0.127299	-0.444455	-0.885958	0.42142	-0.50951	-0.0607405	0.37428	-0.497368	-0.158092	0.822425	1.63617	0.420821	0.812361	0.465344	-0.0423092	2.30227	-0.124751	0.600331	-0.108687
UID2052	DENND4A	A0A0U1RR27;S1269-p	128.28	T(0.004)PS(0.996)IDLQR	0.8855	0.00545861	0.0683166	-0.512104	-0.539962	-1.42049	-0.228388	-0.371634	-1.09402	-0.729834	-0.746368	-0.312089	-1.16498	1.48691	0.166297	-0.287892	-0.0982175	0.191763	1.70166	-0.444563	-0.403132	0.0171504	-0.594847
UID2057	BAG1	A0A0U1RR89;S13-p	88.768	KNS(1)PQEEVELK	-0.170964	0.633969	0.777754	1.14703	0.756585	0.727181	-1.07962	1.86531	1.05788	0.953327	1.2088	-0.160882	1.61872	-0.180397	0.750636	0.317655	1.48743	-0.0217262	-0.508111	1.02655	1.44711	1.61673	0.448806
UID2058	PHF14	A0A0U1RRH6;S835-p	114.63	S(1)FVPEEEKHEER	-0.00345993	0.992285	0.996451	-0.564372	-0.989862	-1.87341	0.912434	-1.13181	-0.879991	-0.726467	-1.22748	0.602292	-0.838156	0.504902	-1.35801	-1.18874	-1.54132	-0.566327	0.774032	-1.07794	-0.710763	-1.12587	-0.461391
UID2061	PHF14	A0A0U1RRH6;S298-p	180.85	S(0.998)NEDS(0.002)LILEK	0.681205	0.00846506	0.0831055	-0.529095	0.456806	-0.449567	-0.0868088	0.143696	-0.464928	0.312253	-0.541455	-0.607401	0.5121	0.332394	1.28983	0.197735	0.0890301	0.505713	0.244691	1.63917	0.0568641	0.665083	0.537143
UID2063	PHF14	A0A0U1RRH6;S308-p	111.33	S(1)QNWSSQK	-0.976187	0.0317614	0.152698	-0.611478	-0.799248	-1.37914	-0.345381	-0.392758	-0.899463	0.534088	-0.155214	0.0273692	-0.251649	1.05308	-2.50215	-1.40955	-1.79779	-2.7383	0.715961	-1.74919	-1.60335	-1.53273	-2.47072
UID2064	ELF1	A0A0U1RRL5;S432-p	90.22	TIQAPTQVPVVVS(1)PR	0.211405	0.419811	0.60975	1.42234	0.550926	1.33615	0.740788	0.680061	0.656153	0.405412	0.456921	-0.275838	-0.705648	0.60248	1.48203	0.759868	1.34884	0.880259	0.279779	0.376174	0.162582	0.92269	0.566614
UID2065	ELF1	A0A0U1RRL5;S187-p	170.56	TKPPRPDS(1)PATTPNISVK	0.371758	0.138985	0.327954	-0.84938	-0.135528	-0.720696	-0.490116	0.351816	-0.623114	0.20198	-0.459586	-0.501365	0.207992	0.674799	-0.118114	-0.652312	-0.211981	0.674042	0.46639	-0.0203444	-0.531194	-0.514522	0.932818
UID2066	ELF1	A0A0U1RRL5;S376-p	172.93	TVQPTQS(1)PYPTQLFR	0.101658	0.635924	0.779256	1.15463	0.345468	0.508043	0.266751	0.0454032	0.410472	0.40681	0.520622	1.13366	0.223644	0.383966	0.828952	0.210874	0.423968	1.13035	0.78903	0.376213	0.38566	-0.0326716	1.53575
UID2067	ELF1	A0A0U1RRL5;S333-p	138.26	VSS(0.933)S(0.067)PGVK	-0.458099	0.166521	0.361639	0.467085	-0.756046	-0.199933	0.897072	-1.06063	-0.036567	-0.0894684	1.33311	0.605627	-0.431584	0.731622	-1.13162	-0.973055	-1.19871	-1.04468	0.388617	-0.367252	-0.0794063	0.137759	-0.315607
UID2068	ELF1	A0A0U1RRL5;S334-p	154.75	VSS(0.016)S(0.983)PGVK	-0.350671	0.225036	0.426508	0.481634	0.369325	0.368318	-0.556482	1.06997	-0.498456	0.112673	0.693284	0.204404	0.669598	0.263345	-0.481966	-0.551995	0.115733	0.825168	-0.231847	0.288382	-1.55843	-0.036151	0.775325
UID2070	ELF1	A0A0U1RRL5;S168-p	250.81	YADSPGAS(0.067)S(0.933)PEQPK	-0.630261	0.0119539	0.0962282	0.445909	1.04092	2.17144	0.628659	0.527381	-0.144277	0.475486	1.11743	0.856784	0.657796	0.104523	-0.0322886	0.529449	0.510213	0.131805	-0.206287	0.282668	-0.295303	0.387557	0.0625808
UID2071	GATAD2B	A0A0U1RRM1;S122-p	187.39	LT(0.002)PS(0.998)PDIIVLSDNEASSPR	0.547468	0.0273176	0.141242	0.334642	1.10156	-0.210686	-0.453454	0.717503	0.766551	1.00332	0.0776843	-0.36404	0.671404	0.619731	1.68711	0.855115	0.716905	0.812317	0.538655	1.14948	0.563072	1.19014	0.986653
UID2073	GATAD2B	A0A0U1RRM1;S135-p	163.04	LTPSPDIIVLSDNEAS(0.226)S(0.774)PR	0.297417	0.0822341	0.248031	0.730526	0.824318	0.955756	0.0661336	0.625827	1.16537	0.866432	0.837834	0.286037	0.522709	0.667188	0.912626	1.01994	0.893514	1.2114	0.890982	1.14665	0.989534	0.859965	1.26331
UID2074	GATAD2B	A0A0U1RRM1;S470-p	110.89	LQQQAALS(0.916)PT(0.082)T(0.003)APAVSSVSK	0.28041	0.576152	0.735984	-1.39497	-0.643659	-0.529349	0.113569	-1.68176	-0.769848	-0.326883	0.22739	0.769788	-1.12896	1.82788	-0.272936	-2.56028	-0.726866	0.319131	1.81016	-0.385284	-2.14885	-0.909423	0.485892
UID2075	GATAD2B	A0A0U1RRM1;S318-p	180.84	VS(0.161)S(0.837)PLPS(0.002)PSAMTDAANSQAAAK	0.477312	0.146392	0.336564	0.204401	0.0483627	-0.615957	-0.584263	0.216902	0.179558	-0.340195	-1.32256	0.0476116	-0.457846	1.29167	0.60081	-0.319438	0.0910332	-0.0401415	1.99339	-0.398491	-0.699315	-0.658944	0.288561
UID2080		A0A0U1RRM4;S155-p	68.45	GPAADPS(0.222)S(0.769)PGT(0.007)S(0.002)GVGPAAGAGDSR	-0.941532	0.0106279	0.091861	1.14523	0.714429	0.0981579	2.41149	-0.172803	0.77303	0.693437	0.503859	2.0617	-0.29497	-1.36675	-0.262226	0.258707	0.201596	-0.197537	-0.709053	-0.394237	0.879833	-0.0908506	0.198757
UID2083		A0A0U1RRM6;S369-p	124.31	NS(0.003)RPS(0.041)S(0.954)PVNT(0.003)PSSQPPATK	-1.08082	0.0337904	0.157357	1.10215	0.51773	-1.37703	2.34972	1.07345	1.43611	0.610504	-1.50183	1.91462	1.09229	0.434236	-1.20865	0.674823	-1.77581	-0.672289	0.36674	-1.57311	0.691522	-0.721597	0.193664
UID2085		A0A0U1RRM6;S740-p	87.298	S(1)PVISRPK	-1.23791	0.00612057	0.0718304	1.84909	-0.563916	1.09523	2.10751	0.291292	0.986662	-0.569007	1.22362	2.21722	-0.24712	0.0872883	-1.46397	0.78363	-0.108786	-0.747114	-0.322644	-1.68253	0.507089	-0.149138	-0.892294
UID2086	PAPD7	A0A0X1KG68;S559-p	62.14	AHPS(1)PGMDSR	-1.44817	0.00728553	0.0781407	0.0602652	1.53783	-0.954145	0.0790739	-1.47335	1.13838	-0.537715	0.886841	0.77463	-0.659273	-1.09687	-3.71825	-0.806655	-3.77298	-0.948249	-1.03348	-0.785008	-0.711206	-0.646382	-0.110053
UID2089	HLA-C	P30508;S363-p	131.82	GGSCSQAASSNSAQGS(0.996)DES(0.003)LIACK	0.382334	0.363202	0.56072	0.134989	0.868116	0.0244287	-0.485369	2.76023	0.141322	0.57497	-0.668692	-0.544708	2.37421	1.62999	0.574135	1.94758	0.548695	0.624357	1.14764	0.134004	1.643	0.433441	0.319997
UID2090	HLA-C	P30508;S366-p	97.639	GGSCSQAASSNSAQGS(0.005)DES(0.995)LIACKA	0.521085	0.104151	0.280676	0.00176511	0.44288	-0.0897432	-1.01145	1.36255	-1.12129	0.429301	-0.865779	-1.5304	0.527628	0.63211	0.71514	0.764757	-0.0990222	0.133679	0.357139	0.175569	0.531215	0.146268	-0.000545249
UID2092	VARS	A0A140T936;S489-p	67.385	NVIHPFLS(1)R	-0.110181	0.750658	0.855909	-0.223177	0.841532	1.43212	1.38148	0.619902	-0.861616	0.0719441	-0.883525	-0.999332	0.154976	0.73832	-0.185668	0.760735	1.18254	-0.241779	-0.395607	-0.314095	-0.543656	-0.52569	-0.042603
UID2094	DHX16	A2AB15;S100-p	158.58	QQTEKPES(1)EDEWER	-0.131715	0.774562	0.870771	-0.442431	0.0511234	0.0533404	-0.773272	-0.992659	-1.30088	0.127851	-0.243409	-0.954063	-1.70156	1.60203	-0.784713	-1.1346	-0.964478	-1.6409	1.71775	-0.597125	-1.93173	-1.60917	-2.15016
UID2099	LSM14A	A0A140TA76;S173-p	136.93	TQLS(1)QAEVHK	-0.588983	0.0983345	0.271422	0.379556	-1.31274	-0.397369	0.236023	-1.48999	0.516453	-1.32488	0.189463	0.453555	-1.77609	-0.637688	-1.66057	-0.624865	-1.18913	-1.63426	-0.056111	-1.65069	-0.479734	-0.906791	-1.57599
UID2100	SEPP1	A0A182DWH7;S266-p	136.17	DMPAS(1)EDLQDLQK	-0.00596468	0.987099	0.993467	2.00039	1.11553	0.0907172	0.373821	2.01257	1.88976	1.33093	-0.730875	0.202375	2.30478	1.35901	0.557027	1.24238	1.26707	0.630558	1.72414	0.248775	1.88641	1.32763	0.287336
UID2102	IL10RB	A0A1B0GU52;S36-p	71.555	NS(1)LPQHLK	0.0327898	0.883954	0.936547	0.17859	0.602744	-0.30532	-0.0250528	0.35501	-0.0302924	0.449739	-0.211021	-0.183058	0.428777	0.0353102	-0.00924182	0.85335	0.767166	-0.597704	-0.265543	-0.197503	0.579463	0.833229	-0.410512
UID2103		A0A1B0GTL5;S634-p	144.1	AS(0.998)PT(0.002)PLASPGK	-0.444614	0.199624	0.398882	-0.00973503	-1.17291	-0.0695279	1.71415	-0.761747	-0.346285	-0.642149	-0.10648	1.8859	-0.611135	-0.0994368	-1.02552	-0.250296	-0.670963	-0.544421	-0.0614486	-0.846371	-0.113774	-0.610039	-0.343788
UID2104		A0A1B0GTL5;S640-p	80.96	ASPT(0.001)PLAS(0.998)PGK	-0.368958	0.147435	0.337711	-0.127825	-1.09672	-0.328145	0.692633	0.225831	-0.338346	-1.04032	-0.569943	0.0246735	-0.865462	-0.407421	-0.892816	0.234281	-0.897555	-0.917575	-0.922769	-1.00257	-0.166823	-0.875927	-1.26403
UID2105		A0A1B0GTL5;S1081-p	148.52	DPPSLSS(0.003)AS(0.988)PPGS(0.01)R	-0.37033	0.202431	0.402423	0.643442	0.494874	1.92512	0.509887	0.516561	0.436061	-0.0628599	1.49594	0.585328	0.655082	-0.610321	0.222767	0.780689	0.990379	-0.13541	-0.315811	0.0883398	1.42503	0.983157	0.0673102
UID2109		A0A1B0GTL5;S866-p	128.01	GESDEPAPQVQPES(0.998)PET(0.002)VSPK	-0.0687331	0.742247	0.850902	0.271312	0.500102	0.723812	0.918969	0.38487	-0.383655	-0.165162	-0.212387	0.0340801	0.0621107	0.249041	0.480964	0.780163	0.370317	0.223236	0.120185	-0.0265405	0.147174	-0.526108	-0.371711
UID2111		A0A1B0GTL5;S938-p	178.53	GPETEGEDAS(0.987)PS(0.013)ALVVGPPETK	0.478208	0.00862521	0.0837477	-0.29803	0.414376	-0.047496	-0.322163	0.320537	-0.0684755	0.000238863	-0.368089	-0.68053	0.0577335	0.301037	0.868104	0.38666	0.242108	0.41031	0.301698	0.513454	0.343438	0.184799	0.238576
UID2114		A0A1B0GTL5;S913-p	196.31	LFTPS(0.002)RS(0.997)QEEEEEK	0.11714	0.77808	0.872893	-2.35614	-1.35577	-0.252428	1.04416	-1.81865	-2.10712	-1.41117	-0.0156144	0.908132	-1.68166	-1.0623	0.118725	-1.20374	-0.95519	-1.17699	-0.890798	0.259406	-1.10872	-0.8168	-1.03845
UID2115	RAB11FIP5	A0A1B0GTL5;S176-p	66.673	NNLS(0.021)AS(0.978)MFDLS(0.001)MK	0.239456	0.657131	0.794003	1.2595	-0.251433	-1.07633	1.31625	-0.490523	0.959035	0.197354	-0.897048	0.247855	-0.0142369	3.66413	-0.33862	0.164953	-0.59011	-0.522492	2.74153	-0.822944	0.384042	-0.846171	-0.189339
UID2116	RAB11FIP5	A0A1B0GTL5;S1209-p	158.17	PLSAAPVEGS(1)PDRK	0.177171	0.593734	0.74957	0.197484	-0.0222007	-0.707969	-0.150859	-0.324025	0.429605	0.0160891	-0.617953	-0.0863753	0.0647743	0.927214	-1.22087	1.35731	-1.58523	-0.508478	0.618895	-0.0994262	1.15373	0.0298766	-0.10275
UID2117	RAB11FIP5	A0A1B0GTL5;S481-p	70.441	RS(0.5)S(0.5)LGEK	-2.65126	0.000549448	0.0259416	2.37362	-0.680411	-0.789962	2.19135	0.303723	1.71028	-1.32477	0.146906	3.24458	0.07232	0.382402	-3.93516	-1.01109	-2.83292	-3.57591	0.324535	-2.63589	-0.681901	-2.73935	-2.55967
UID2118	RAB11FIP5	A0A1B0GTL5;S482-p	80.896	RS(0.023)S(0.977)LGEK	-2.35078	0.000672506	0.0285906	2.04602	-1.02963	-0.835948	1.83385	-0.110939	0.969837	-1.2417	0.0977447	2.65129	-0.444919	0.376117	-3.09872	-0.943884	-2.94976	-3.20593	-0.0308736	-2.99283	-0.989811	-3.19248	-2.54403
UID2119	RAB11FIP5	A0A1B0GTL5;S307-p	208.03	T(0.002)YS(0.998)DEANQMR	-0.62096	0.247938	0.451256	-0.0184925	-1.01577	-2.22044	-0.24256	-0.336469	-1.42636	-1.58594	-0.914636	0.955888	-0.690482	1.33117	-2.77956	-0.749302	-2.60808	-2.98877	0.75961	-1.59356	-0.835157	-1.76109	-2.48012
UID2122	RAB11FIP5	A0A1B0GTL5;S395-p	217.82	S(0.005)NS(0.839)S(0.151)S(0.005)EAVLGQEELSAQAK	0.110507	0.565176	0.728159	-0.498189	-0.384719	-0.260903	0.344534	-0.324817	0.103213	-0.291863	-0.136239	0.265074	-0.245019	0.507926	0.169175	-0.485265	-0.200826	-0.377805	0.779665	0.0274048	-0.210285	-0.22564	-0.308209
UID2124	RAB11FIP5	A0A1B0GTL5;S357-p	200.4	S(0.04)S(0.959)IS(0.001)GSLPSSGSLQAVSSR	0.0555652	0.849539	0.917108	1.05596	0.150623	-1.06257	-0.789301	0.158213	0.762376	0.25489	-0.76183	-0.637017	0.275808	0.867418	-0.00365415	-0.0432116	-0.296137	-0.470146	1.01989	-0.316047	-0.131037	-0.701919	0.0376421
UID2125	RAB11FIP5	A0A1B0GTL5;S361-p	117.22	S(0.003)S(0.003)IS(0.049)GS(0.94)LPS(0.004)SGSLQAVSSR	0.823097	0.000233374	0.0178171	-0.297778	-0.815218	-0.655225	-0.432704	-0.500138	-0.107719	0.0519218	-0.36554	-0.207407	0.0658054	1.06306	0.229687	0.19616	0.609954	0.0157849	0.930183	0.159051	1.02524	0.458368	0.279471
UID2130	RAB11FIP5	A0A1B0GTL5;S283-p	138.76	S(0.047)S(0.943)WLS(0.01)T(0.001)EGGR	-0.0972287	0.839224	0.911011	1.31919	-0.244428	-1.89676	0.640896	0.333833	0.877864	0.0498859	-0.143863	0.197467	0.56843	2.45502	-0.712478	-0.423148	-0.967706	-0.712781	2.51954	-0.287683	-0.0462944	-0.193505	-0.900738
UID2135	PLEKHA7	H0YDE2;S780-p	116.6	VT(0.018)S(0.982)PLQSPTK	0.134148	0.561446	0.725135	-0.788097	-1.44962	-0.819772	-0.776587	-0.918029	-0.628681	-1.25621	-0.635483	-0.0294079	-0.568967	-0.230012	-0.643074	-1.30538	-0.0984255	-1.41285	0.0483714	-0.677667	-1.1903	-0.155241	-0.8648
UID2136	PLEKHA7	H0YDE2;S784-p	96.745	VTSPLQS(0.998)PT(0.002)K	-0.0501985	0.846168	0.915462	-1.23368	-0.683534	-0.379074	-0.902176	-0.761522	-1.39014	-0.876274	-0.0393873	-0.20929	-1.23008	-1.15731	-0.158606	-1.09297	0.313039	-1.05384	-1.78742	-0.598657	-1.11033	-0.296281	-1.26477
UID2139	PLEKHA7	H0YDE2;S511-p	138.21	SVDISLGDS(1)PRR	0.0853506	0.725425	0.839697	-0.905583	-0.370034	-0.700541	-1.57216	-0.954916	-0.716178	0.358201	-0.238425	-1.43079	-0.667652	-1.06002	-0.344387	-1.25868	-0.412479	-1.30723	-0.470967	-0.337624	-0.213961	-0.168147	-0.771077
UID2140	PLEKHA7	H0YDE2;S864-p	155.92	S(0.027)YVS(0.973)EPELATLSGDMAQPSLGLVGPESR	0.401616	0.105441	0.282772	-0.330731	0.200361	0.0278295	-0.0551521	-0.113286	1.24944	0.303164	-0.107206	-0.00538091	1.01124	0.458587	0.594332	0.824605	-0.397328	0.667069	0.746161	0.169914	0.887196	0.870388	1.37551
UID2142	RAB34	A0A1C7CYW6;S13-p	49.5	DDVGS(1)PRPR	-0.0953441	0.849661	0.917108	-2.54517	-2.84585	-2.01684	-2.10406	-2.96537	-1.5666	-1.34661	-0.0393118	0.315518	-0.596765	-3.55011	-2.43149	-1.30126	-2.37361	-1.524	-1.65333	-2.04945	-0.284729	-2.18947	0.692969
UID2144	KIF16B	H0Y534;S97-p	58.916	S(1)FHIENK	-0.488931	0.379564	0.576008	-1.84716	-2.36898	-1.46376	0.680413	-0.762428	-1.90337	-2.01704	-1.04162	0.89424	-0.556338	1.21383	-2.28523	-2.22292	-2.01632	-2.40486	1.00552	-1.73928	-1.53646	-2.76409	-2.52554
UID2145	PXN	A0A1B0GTU4;S792-p	53.905	DGGRS(0.571)S(0.429)PGGQDEGGFMAQGK	-0.0270581	0.93619	0.968202	-0.613366	-0.898085	2.03326	-0.200522	-0.438964	0.164956	-0.530763	0.663253	-0.235684	0.0829823	-0.361813	0.257885	-0.666341	1.0798	-0.693298	0.271132	-0.203605	-0.146858	0.960363	-0.740773
UID2146	PXN	A0A1B0GTU4;S793-p	268.93	S(0.127)S(0.873)PGGQDEGGFMAQGK	-0.000656972	0.998611	0.999168	-0.325094	-0.647197	1.92547	-0.163341	-0.141478	-0.676993	-1.0554	1.69721	-0.150513	-0.58274	-0.0854417	0.378667	-0.508265	1.15165	-0.512193	-0.323782	0.619726	-0.752515	0.668806	-0.763301
UID2150	PXN	A0A1B0GTU4;S260-p	139.78	IS(0.146)AS(0.849)S(0.005)ATR	-0.908051	0.103042	0.278945	0.645788	-1.23754	0.800933	-0.55604	-0.583621	0.360052	-1.31021	1.32483	0.269882	0.173382	0.840504	-1.24298	-2.30584	0.873177	-2.46833	0.583328	-1.39247	-2.21127	0.894865	-2.76404
UID2151	PXN	A0A1B0GTU4;S261-p	84.522	ISAS(0.007)S(0.98)AT(0.012)R	-1.00962	0.0332352	0.15578	1.17248	-0.613097	1.68453	0.437177	0.0300084	1.53095	-0.846613	2.01477	0.905546	-0.427544	0.795935	-0.914786	-0.588889	1.13537	-1.18361	0.330146	-0.97977	-1.27874	0.506067	-2.02976
UID2153	PXN	A0A1B0GTU4;S830-p	136.96	PGSQLDSMLGS(1)LQSDLNK	1.18266	0.0286504	0.144796	0.761982	-0.419051	-1.47118	-1.22406	-0.0808467	0.215929	0.18433	-1.73599	-1.07573	0.103654	3.75005	0.284162	0.00891352	-0.452574	0.0922953	3.00764	-0.288572	0.235944	-0.127385	0.575191
UID2154	PXN	A0A1B0GTU4;S130-p	289.24	SAEPS(0.997)PT(0.002)VMSTSLGSNLSELDR	0.472811	0.0226681	0.129278	0.163069	-0.121652	-0.105471	0.0804482	0.553274	0.0436351	-0.0638159	-0.180811	-0.56765	0.475943	0.276251	0.806703	0.242499	1.26371	0.232417	-0.0161618	0.172728	0.709057	0.853458	0.464418
UID2156	PXN	A0A1B0GTU4;S137-p	155.91	SAEPSPTVMS(0.003)T(0.139)S(0.839)LGS(0.019)NLSELDR	0.370276	0.0728591	0.231965	0.474448	0.470979	0.00258317	0.206036	0.451833	0.520993	0.221429	-0.379188	-0.293321	0.334483	0.421948	0.936768	0.594952	1.0262	0.731588	-0.237259	0.179267	0.242032	1.02215	0.795386
UID2158	PXN	A0A1B0GTU4;S812-p	165.42	T(0.004)GS(0.01)S(0.093)S(0.892)PPGGPPK	0.782451	0.056115	0.202519	-2.39969	-1.71886	0.257912	-1.25019	-1.48332	-0.298253	0.0355803	-1.03983	-1.8603	0.504435	-0.424673	0.829898	-1.77711	0.647636	-0.330706	0.626043	-0.0194687	-0.502951	0.171741	-0.648426
UID2160	PXN	A0A1B0GTU4;S106-p	189.59	TSSVSNPQDSVGS(0.999)PCS(0.001)R	-0.223685	0.546216	0.714401	-0.617527	-1.18537	-0.913268	0.25671	-1.95814	-0.697257	-1.7383	-0.638942	1.12645	-1.43049	-0.259899	-1.88073	-0.471743	-0.907859	-1.6261	0.327849	-1.94191	-0.753568	-1.30273	-1.2163
UID2163	RP1	A0A1B0GTV9;S28-p	99.5	HLS(0.983)LT(0.017)HPVVAK	0.190552	0.796552	0.885093	0.681377	-3.23748	-2.99507	-3.93299	1.43031	0.505918	-4.03647	-2.67666	-4.12513	1.23578	-0.352946	-1.47468	-2.30174	-1.4488	-0.895874	-0.953495	-2.02084	-2.64044	-2.0196	-1.13649
UID2164	TJP2	A0A3B3ITE1;S979-p	171.08	AAS(0.965)S(0.035)DQLRDNSPPPAFKPEPPK	-0.629357	0.199018	0.398341	-0.210322	-0.954823	0.811297	1.37976	-0.433466	-2.39495	-2.32693	-0.176139	-0.409891	-1.80806	0.458899	-1.59142	-1.08205	-2.5317	-1.3737	-0.503717	-0.403915	-2.68381	-1.47729	-1.62839
UID2165	TJP2	A0A3B3ITE1;S980-p	123.5	AAS(0.193)S(0.807)DQLR	-1.42284	0.0230948	0.130653	0.986781	-0.166337	-0.27829	0.283319	0.76834	-1.27602	-2.39174	0.462787	0.595031	-0.712579	0.758925	-2.88235	-1.40669	-1.20771	-0.942657	1.38596	-2.596	-3.14254	-2.47096	-3.45309
UID2166	TJP2	A0A3B3ITE1;S987-p	73.138	DNS(1)PPPAFKPEPPK	0.280618	0.469863	0.652534	-1.04033	-1.25107	0.578704	-1.6059	-0.0937154	-1.09807	-1.51395	0.800047	-1.31578	-0.0254886	0.44908	0.332563	-1.53167	0.146888	-1.03175	0.312138	0.423217	-1.61262	-0.0223517	-1.22487
UID2167	TJP2	A0A3B3ITE1;S267-p	137.42	AYS(1)PEYR	-1.3893	0.00578666	0.0699516	-0.553925	-1.4594	1.46074	-0.577528	-1.04487	-0.56114	-1.4061	1.16713	0.608134	-0.284061	-0.0330685	-2.17548	-2.40945	-2.37228	-3.03717	0.227356	-1.96749	-1.12451	-1.16545	-2.48643
UID2169	TJP2	A0A3B3ITE1;S245-p	124.42	GRS(1)IDQDYER	-1.34142	0.0228902	0.12991	0.105038	-0.786355	-1.99513	-0.180983	-0.742856	-0.574209	-1.05523	-0.42069	1.10116	-0.495321	1.02695	-3.63226	-1.41673	-2.70141	-3.71294	0.674194	-2.67313	-1.2755	-1.82046	-2.92747
UID2171	TJP2	A0A3B3ITE1;S1160-p	319.12	GSYGS(1)DAEEEEYR	-0.504107	0.38801	0.583581	1.38552	0.314127	0.619659	-1.72386	1.54804	1.27787	-0.184139	0.0686119	-1.00664	0.955895	2.10835	-0.751062	-0.408439	-0.357599	-1.18973	3.07515	0.143631	-1.3843	-1.05211	-1.96986
UID2175	TJP2	A0A3B3ITE1;S967-p	61.593	KPS(1)PEPR	-0.248846	0.72111	0.83698	-3.6205	-1.32891	3.05444	-0.575862	-1.82369	-1.35557	-1.17899	2.35171	0.368917	0.0575602	-1.95455	0.276045	-1.82161	0.964777	-1.37177	-1.37331	0.949622	-1.48139	0.741971	-1.46913
UID2178	TJP2	A0A3B3ITE1;S414-p	146.27	S(0.989)FS(0.011)PEER	-1.07978	0.0371661	0.166027	2.35901	0.176416	-0.285419	0.268435	1.93893	1.95935	-0.754666	-0.0598643	-0.121395	1.69209	1.23854	-0.922979	-0.335763	0.613001	-1.6868	0.788382	-1.29128	-0.357798	0.495238	-2.16549
UID2179	TJP2	A0A3B3ITE1;S416-p	60.892	S(0.011)FS(0.989)PEER	-0.736063	0.0386649	0.16868	-0.369893	-1.03521	1.31166	0.659379	-0.74623	0.40531	0.0190851	0.954724	0.642727	0.27236	-0.577055	-1.23083	0.0281254	0.0428116	-1.15394	-0.201574	-1.52161	1.02117	-0.75733	-0.896493
UID2184	TJP2	A0A3B3ITE1;S171-p	142	S(1)WEDSPER	-1.20194	0.00263535	0.0493721	-0.160041	0.46869	1.31549	-0.354345	2.75084	0.114425	0.237911	1.32358	-0.197301	1.74628	0.36341	-1.13683	-0.791533	-0.281572	-1.09839	-0.0709439	-0.63823	0.0116022	-0.260063	-0.871276
UID2185	TJP2	A0A3B3ITE1;S175-p	146.3	SWEDS(1)PERGRPHER	-1.58308	9.80353e-05	0.0126732	0.942403	1.04098	1.55443	0.723795	1.82666	0.220984	0.865475	2.05517	0.599023	1.84436	0.5179	-0.858299	-0.0557623	-0.0662789	-0.0618405	1.02351	-1.28225	-0.437288	-1.19353	-1.74365
UID2186	TJP2	A0A3B3ITE1;S962-p	151.54	SSEPVQHEES(1)IR	-1.07044	0.00847672	0.0831055	2.18983	-0.0257276	0.671126	1.36804	0.161891	1.11734	-0.962913	0.742657	0.746979	-0.857186	0.194811	-1.11546	-0.509287	0.421946	-1.35989	0.0818761	-0.129399	-1.51562	-0.480907	-1.14041
UID2187	TNRC6C	A0A1B0GU24;S924-p	148.2	DSSEATGWEEPS(1)PPSIRR	0.629665	0.00281436	0.0504301	0.0147528	0.141562	0.469413	-0.183644	0.377553	-0.19409	0.181118	-0.220747	-0.6971	0.337586	0.849587	0.91928	0.515025	0.284834	0.755971	0.192296	1.14035	0.313477	1.01386	0.538379
UID2191		A0A1B0GU24;S1000-p	42.661	S(0.984)PLLGPVS(0.008)S(0.008)GWGEMPNVHSK	0.565579	0.0130151	0.0998171	0.262311	0.0214737	-0.432864	0.155962	0.521432	-0.417869	0.414572	-0.56883	-0.157181	0.452963	0.981166	0.766729	-0.252664	0.877883	0.354252	1.13725	0.357345	0.189975	0.730416	0.765402
UID2192	TNRC6C	A0A1B0GU24;S778-p	96.734	S(0.991)PT(0.009)WGEPPKPK	0.83663	0.00903293	0.0849605	0.704717	-0.0742658	-1.48311	-0.533334	0.534366	0.859036	0.218765	-1.08521	-0.245546	0.647665	1.11775	0.513477	0.445519	1.0755	0.208502	1.34743	0.707697	0.45321	1.49877	0.541513
UID2193	TNRC6C	A0A1B0GU24;S1926-p	106.35	VIGS(0.814)PT(0.186)PLTTLLPGDLLSGESL	-0.287971	0.54504	0.713449	0.58519	-0.0184687	1.29157	3.47928	0.509181	1.31578	1.30409	0.335932	3.32756	1.21959	2.15769	1.03601	-0.439253	0.695853	1.81044	2.13172	-0.516525	0.700489	2.07322	0.820358
UID2195	LRMP	F5H006;S309-p	84.365	QS(0.003)EHRPS(0.997)LPR	0.224518	0.736673	0.84703	-1.54545	-2.45835	-1.86675	-4.51526	-3.43576	-0.446542	-1.46789	-0.658857	0.619731	-1.09081	-0.0914729	-4.81397	-0.696333	-3.86665	-1.04808	-0.105234	-2.01107	-0.147931	-1.30741	-0.532621
UID2196	LRMP	F5H006;S269-p	110.79	VTIAS(1)LPR	1.9253	0.00195804	0.041946	-0.132358	-1.84167	-2.27172	-1.15192	-1.16922	-2.21478	-2.45081	-1.89102	-1.36878	-2.17099	3.16204	-0.861323	0.498756	0.364363	-0.380582	3.00968	-1.60159	0.634618	-0.784905	-1.45129
UID2198	LRMP	F5H006;S335-p	112.67	T(0.002)KDDS(0.996)EPS(0.002)GEETVER	-0.0725957	0.900597	0.945571	-0.885774	-0.232245	2.32789	1.02023	-0.109888	-1.13248	-0.335437	2.25976	0.831079	-0.371111	-0.718965	-1.34241	2.60509	0.552312	-0.380834	-0.789243	-0.954214	2.85932	1.10423	-0.289218
UID2200	KIF13A	A0A1B0GUA8;S1327-p	84.198	QSFT(0.002)QS(0.998)LK	-0.0731451	0.816745	0.896988	0.893575	-0.154249	-0.58665	0.132816	1.10139	0.817758	0.0135277	-0.817729	-0.529503	0.687341	1.33026	-0.371207	-0.224239	-0.283754	-0.225326	1.41103	-0.365847	0.177558	-0.0722794	-0.549381
UID2204	RALGAPA1	A0A1B0GUI1;S1937-p	97.836	EPEPLHS(1)PDSER	-1.12859	0.00326369	0.0535428	1.14749	0.798783	1.89122	1.5564	0.947977	0.607103	0.780525	0.064467	2.22359	0.143817	-1.34089	-0.949862	0.679177	0.985809	-0.100034	-0.795511	-0.823456	0.925135	0.0741758	0.220903
UID2205		A0A1B0GUI1;S932-p	88.596	GERLS(1)LDK	0.137134	0.813914	0.895532	-1.20676	-2.25207	-3.90219	0.666054	-2.26972	-2.05148	-2.57149	-3.8328	1.41148	-2.02528	-0.0782077	-1.92652	-1.43258	-1.62357	-2.50816	-0.248624	-2.19361	-1.82655	-2.79533	-2.02976
UID2206	RALGAPA1	A0A1B0GUI1;S1319-p	142.62	RGS(0.963)S(0.037)PGSLEIPK	-0.189216	0.692919	0.817413	0.0364812	-1.00589	-1.0962	3.06902	-1.07435	-0.736897	-0.489658	-0.128664	2.35987	-0.494392	0.505122	-0.591362	-1.12859	0.388567	-0.559027	0.236655	0.117355	-0.654615	0.292383	-0.0593408
UID2207	RALGAPA1	A0A1B0GUI1;S1320-p	198.4	GSS(1)PGSLEIPK	0.156313	0.580553	0.739303	-0.123984	0.765621	0.193697	0.470745	0.221169	-0.319919	0.84483	-0.236032	0.701389	-0.334331	-0.575625	0.904837	0.231037	0.967742	0.314299	-1.06216	0.998745	0.339361	1.22783	0.400253
UID2208		A0A1B0GUI1;S830-p	96.143	HAPSLQS(0.037)S(0.842)T(0.12)EAS(0.001)SITR	-0.252985	0.465564	0.648673	0.799739	0.034965	1.40977	-0.0106831	1.3414	0.22575	-0.617402	0.266959	0.334468	0.106712	-0.674491	0.0789079	0.793061	1.76678	0.0303702	-1.22459	-0.290875	0.450242	1.01109	-0.578664
UID2210	RALGAPA1	A0A1B0GUI1;S773-p	178.23	HFS(0.868)QS(0.132)EETGNEVFGALNEEQPLPR	0.431401	0.0202236	0.123118	0.267658	-0.246874	-0.198433	-0.294644	-0.154491	-0.100894	-0.351119	-0.560702	0.111998	-0.207447	0.456327	-0.242521	0.741738	-0.213104	0.0220818	0.578197	0.578047	0.152528	0.423743	0.0820243
UID2211	RALGAPA1	A0A1B0GUI1;S775-p	272.18	HFS(0.324)QS(0.676)EETGNEVFGALNEEQPLPR	0.506324	0.0540992	0.19869	-0.704162	-0.774983	-0.423293	1.16078	-0.655972	0.139846	-0.0252838	0.211362	-0.0258558	0.611971	0.538411	0.642176	0.264326	-0.224451	0.137643	0.0889135	0.549809	1.21505	0.804704	0.561069
UID2215	RALGAPA1	A0A1B0GUI1;S1463-p	210.38	SQT(0.017)PS(0.921)PS(0.056)T(0.006)LNIDHMEQK	-0.065258	0.818785	0.898198	-0.402876	0.812243	0.437228	0.855466	0.23344	-0.836742	0.894733	0.34994	0.737636	-0.000583854	-0.716981	0.888072	-0.256666	0.752552	0.412415	-0.763008	1.15619	0.120794	0.450326	0.38421
UID2219	RALGAPA1	A0A1B0GUI1;S797-p	227.34	S(0.008)S(0.008)S(0.968)T(0.008)S(0.008)DILEPFTVER	0.358706	0.0998597	0.273894	-0.437158	-0.616925	-0.44991	0.999534	0.0997557	-0.376728	-0.254355	-0.496228	0.62728	-0.00801013	0.364665	0.336694	-0.12475	-0.190971	0.394294	0.518712	0.263922	0.345264	0.375758	0.390731
UID2220		A0A1B0GUI1;S849-p	139.89	STESHITDTHS(1)R	-0.996092	0.025475	0.136129	1.77438	1.04051	2.18393	0.884642	1.21546	0.313519	-0.0575593	0.705103	2.22712	0.211823	-0.566128	0.194119	1.61978	1.29005	1.33416	-0.494126	-1.82553	-0.897776	-0.0231146	-0.093432
UID2221	RALGAPA1	A0A1B0GUI1;S368-p	204.05	TTEPEQSHS(0.999)NT(0.001)STLTER	-1.44443	0.0014822	0.0377869	0.208565	0.951974	0.161844	-0.969128	0.198473	1.0609	2.25697	0.479157	1.2083	0.885342	-1.77141	-1.88295	0.899182	-0.885248	-0.996017	-1.46016	-1.46323	0.778741	-0.763858	-0.456996
UID2228	PLEKHA6	Q5VTI5;S468-p	79.906	RLS(1)LQPR	-0.515117	0.360262	0.558171	-2.37221	-2.81447	-0.83191	-0.651011	-0.489169	-0.555039	-1.9343	-0.293591	-0.198761	-1.99302	0.869091	-1.27085	-2.50459	-2.17324	-3.27198	1.15957	-1.85843	-2.70586	-3.33564	-2.19275
UID2229	PLEKHA6	Q5VTI5;S828-p	70.195	S(1)AVFPGEGK	-0.171013	0.723156	0.838405	0.806963	-0.520065	1.30772	0.39465	0.393452	0.597419	-0.907955	1.32287	0.721277	-0.134465	2.13495	0.0971194	-1.52446	0.629685	-0.304433	2.10543	0.204703	-1.82937	1.53551	-0.777404
UID2230	PLEKHA6	Q5VTI5;S887-p	222.51	S(1)IHEVDISNLEAALR	-0.275481	0.330346	0.527649	0.349575	-1.03954	-0.229108	0.84897	-0.546024	-0.0907615	-0.706613	-0.982741	0.601876	0.0112243	0.340992	-0.106311	-1.34863	-0.192055	-0.694128	0.327673	-0.790278	-0.778523	-0.927961	-0.368734
UID2231	PLEKHA6	Q5VTI5;S862-p	144.97	S(1)LQLPASPAPDPSPR	0.131282	0.597855	0.752602	0.761256	0.307336	0.357183	0.272004	0.878704	0.915576	0.189086	-0.723952	-0.515303	0.636216	0.876843	0.830209	0.507276	0.709644	0.412934	0.896693	0.0675895	0.542915	-0.652833	0.199649
UID2234	PLEKHA6	Q5VTI5;S797-p	218.6	S(0.999)PT(0.001)DDEVTPSAVVR	-0.772573	0.00814581	0.0819802	-0.661723	-0.316934	0.236495	0.875444	1.43028	-0.0505856	0.0844703	0.127577	0.671203	1.54122	-0.0354748	-0.503067	-0.654579	-0.559517	-1.07444	0.0241075	-0.346071	-0.0252841	-0.0623307	-0.551632
UID2235	IGHM	A0A1B0GUU9;S373-p	88.056	GQPLS(1)PEK	-1.26909	0.000921766	0.031883	1.15582	0.471442	2.10481	0.391767	0.445324	1.91832	0.932777	1.92018	0.753375	0.74954	-1.08575	-0.510642	0.253562	0.954593	-0.875682	-1.60277	0.0278753	0.230439	0.737336	0.0234884
UID2236	SCN1A	A0A1B0GUX7;S510-p	47.201	KQKEQS(1)GGEEK	-0.191299	0.738563	0.848591	-2.25924	-1.89455	1.08541	1.96577	-2.65161	-1.77208	-1.7756	0.921644	1.25605	-1.80182	-0.430699	-0.200771	-2.41727	-0.765992	-0.958289	-0.446045	-0.714981	-1.82986	-0.551083	-0.52404
UID2238	EFR3A	A0A1B0GUZ7;S247-p	105.17	IGPPS(0.069)S(0.87)PS(0.042)AT(0.019)DK	0.432937	0.0569969	0.204468	-0.212338	-0.0595369	-0.854981	-1.028	-0.363542	0.010869	0.111152	-0.28147	-1.02911	-0.326087	0.0670092	-0.347385	0.689985	0.445059	-0.528321	-0.34719	-0.0386546	0.669134	-0.00488899	-0.308413
UID2239	EFR3A	A0A1B0GUZ7;S83-p	64.73	IGS(0.999)Y(0.001)LAER	0.203019	0.357723	0.555816	-0.103629	-0.0573688	-0.103057	-0.625137	-0.116767	0.635839	0.564197	0.778115	-0.791179	0.443853	0.11538	0.552112	0.588929	-0.293947	0.0267857	0.178644	0.161535	0.729858	0.389359	0.206401
UID2240	EFR3A	A0A1B0GUZ7;S721-p	146.97	LSVPYVPQVTDEDRLS(1)R	0.382396	0.0791009	0.243008	0.3339	0.202598	-0.112693	-0.709116	0.426386	0.238193	0.00305699	-0.469211	-0.46798	0.640621	0.804038	0.451071	0.286469	0.0314639	0.880322	0.880788	0.168092	0.0820424	-0.142932	0.468356
UID2241	ZEB2	A0A1B0GWI0;S388-p	63.864	GMT(0.14)S(0.86)PINPYK	0.0691627	0.754365	0.858024	-0.17486	-0.41233	0.456481	-1.05162	-0.241289	0.667849	0.330245	0.262445	-0.0800564	0.423196	0.560453	0.0258716	-0.495131	-0.227469	-0.0481696	0.361327	0.618558	-0.124137	0.0257467	0.174643
UID2243	ZEB2	A0A1B0GWI0;S94-p	214.66	T(0.003)GS(0.02)S(0.977)PNSVSSSPTNSAITQLR	0.678221	0.15775	0.351041	-3.69084	-0.697306	0.336176	-1.16809	-0.733545	-1.09835	-0.321667	0.134418	-0.389963	-0.0711932	-1.1357	0.227851	-1.42816	0.715379	-1.21894	-0.36777	1.61365	-0.436243	1.1188	-0.00700454
UID2245	ZEB2	A0A1B0GWI0;S101-p	157.12	TGSSPNSVS(0.002)S(0.041)S(0.957)PTNSAITQLR	0.202908	0.412316	0.603321	-0.407335	-0.307172	0.596196	-0.177782	0.38541	-0.129147	-0.351844	0.0906946	-0.574119	0.253455	-0.529183	0.896888	0.0402781	1.37131	0.0722727	-0.476708	0.03837	0.00476748	0.423263	-0.433829
UID2246	CTSD	A0A1B0GW44;S200-p	153.36	IS(1)VNNVLPVFDNLMQQK	-1.732	0.0565459	0.203511	1.97646	3.64381	6.76435	-1.04651	-0.481433	2.08195	3.10603	4.96097	-1.22473	0.0803573	-0.58018	1.12949	-1.47432	1.12408	1.52286	-0.60462	1.16602	-1.24745	0.255398	1.25
UID2250		A0A1B0GV45;S338-p	115.91	S(0.006)AS(0.994)AADVSR	-0.724946	0.0215827	0.12675	0.675607	0.48264	-0.114194	-0.601063	-0.361303	1.09289	1.07134	0.445067	-0.608704	0.751176	-0.134979	-1.15034	-0.368198	0.519091	-0.322219	-0.086352	-1.62158	-0.245458	-1.00857	0.00260186
UID2251	KIF21A	A0A1B0GV47;S1190-p	116.19	ELS(1)PPPGLPSK	-0.0460959	0.910862	0.951569	-0.653313	-1.46613	-1.10858	-0.0224146	-0.434276	0.0579528	-2.45454	-0.999649	-0.069922	-0.00189155	-0.100534	-0.760656	-1.3008	-1.0399	0.643597	-0.0902307	-1.7783	-2.89774	-0.629831	0.340663
UID2256	KIF21A	A0A1B0GV47;S1253-p	119.76	HSDSGTSEASLS(0.003)PPS(0.184)S(0.812)PPS(0.001)RPR	-0.611822	0.0659688	0.2207	0.594094	0.972861	1.24166	0.805928	0.980822	0.537463	1.12995	1.05303	0.592828	1.11039	-1.29719	-0.172011	1.54431	1.09958	0.646383	-1.13171	0.645486	1.31332	0.313003	-0.0603476
UID2257	KIF21A	A0A1B0GV47;S1217-p	104.7	KIPEPS(0.997)PVT(0.003)R	-0.0904509	0.77571	0.871519	0.114387	-0.922273	-1.59855	0.445526	-1.11742	0.089557	-0.559234	-1.29178	0.479119	-1.29218	-0.043533	-0.592	-0.581501	-1.48685	-0.838478	0.146711	-0.930431	0.0978735	-1.59357	-0.735576
UID2258	KIF21A	A0A1B0GV47;S831-p	169.06	KLS(0.752)S(0.196)S(0.052)DAPAQDTGSSAAAVETDASR	0.345584	0.189479	0.386915	-1.46303	-1.65718	-2.02861	-0.355154	-2.10232	-1.00832	-1.40063	-0.85691	-0.636228	-1.46246	-0.602696	-1.1701	-0.813553	-1.99232	-1.59094	-0.730377	-0.636028	-0.296807	-0.674418	-1.00776
UID2261	KIF21A	A0A1B0GV47;S1207-p	64.841	QS(0.212)S(0.785)LS(0.003)EK	-0.407734	0.594692	0.750275	-1.25807	-4.19658	-5.87565	-0.777265	-3.81009	-0.522068	-1.49895	-1.15641	0.288945	-0.98731	-0.134584	-4.33349	-4.00382	-4.55874	-3.60784	-0.484079	-2.00953	-1.81466	-2.06464	-0.859394
UID2264	ZBTB38	A0A1B0GV48;S244-p	87.777	EHDGS(0.059)S(0.941)PGNTGK	-0.0707265	0.880986	0.935058	-1.38137	1.12401	-0.612757	-2.0038	1.97001	-1.29416	0.112615	-0.659915	-0.977685	1.08374	-0.0736364	0.266938	-1.999	0.201381	-0.287892	-0.013262	0.514871	-1.76999	-0.190937	0.00493812
UID2266	ZBTB38	A0A1B0GV48;S309-p	158.14	S(1)PNNEGDVHFSR	-0.551556	0.292522	0.492674	0.0834148	-1.75867	1.26397	-1.25838	-0.277639	-0.261345	-1.67251	1.93216	2.77213	-0.40705	-1.27436	-1.50702	-0.526477	-1.05711	-0.770379	-0.701821	1.10595	-0.390972	0.28565	-0.262954
UID2267	ZBTB38	A0A1B0GV48;S297-p	85.45	S(1)PQPAAVLTR	0.14	0.481291	0.662458	0.529164	-0.566626	0.44807	0.227514	0.0770642	-0.0752624	-0.307441	0.403725	-0.137878	0.149545	0.307979	-0.175752	0.00188272	0.310269	-0.506351	0.460741	0.164095	0.694999	0.784423	0.105586
UID2272	FARP1	C9JME2;S340-p	52.247	GSSFRFS(1)GR	-1.24586	0.228199	0.430198	-2.3023	-1.81871	2.46661	6.36228	-2.91847	-1.16143	0.179368	1.36145	4.66749	-1.47608	-2.29483	-0.562294	-2.49542	-2.36769	1.54413	-1.09603	-0.208798	-0.747518	0.584547	0.545508
UID2276	FARP1	C9JME2;S427-p	164.15	VSAGEPGSHPS(1)PAPR	-0.827031	0.125922	0.311797	-1.27247	-1.79544	-0.799386	0.0570988	-2.15561	-0.688334	-1.20031	1.05859	2.93265	-1.27132	-1.09665	-2.44327	-1.25797	-2.41436	-2.06677	-0.323241	-1.58851	-0.0647893	-1.52442	-0.624859
UID2277		A0A1B0GV68;S652-p	90.731	WS(0.868)PT(0.132)SPRPYMR	-0.615397	0.13115	0.318887	-0.0229706	1.14546	-0.801396	2.49588	0.293648	-0.389434	-0.0963431	0.338128	1.59576	-0.443771	0.470273	-1.71167	0.563139	-0.665611	-0.969359	-0.342948	0.106452	0.638352	0.188762	-0.316398
UID2284	FAM193A	E7EUR8;S998-p	139.86	LVLAES(1)PQPK	0.485373	0.0249338	0.134844	0.530932	0.223783	-0.1826	-0.137369	0.224649	-0.150616	0.169545	-0.558168	-0.0629484	-0.0644954	0.81116	0.47196	0.537441	-0.0794775	1.13293	0.639939	0.441844	0.561927	-0.478772	0.807495
UID2287	FAM193A	E7EUR8;S983-p	169.9	SNPTPMEPT(0.023)S(0.977)PGEHQQNSK	-0.922618	0.0303278	0.148463	-0.257619	-0.376942	0.521307	1.8259	-0.49882	0.00499347	-0.751198	0.920118	2.42219	-1.06391	-0.760082	-1.38063	-0.238784	-0.173596	-0.518151	-0.30007	-2.0913	-0.290995	-0.363036	-0.363521
UID2290	TCF4	A0A1B0GVR6;S92-p	41.41	DLGS(0.003)HDNLS(0.993)PPFVNS(0.005)R	0.527155	0.0214889	0.126604	0.200445	0.706172	-0.0311926	-0.129295	0.116152	-0.892486	-0.108872	0.0723072	0.640717	-0.554715	0.130624	0.942728	0.204397	0.515892	0.716993	0.393874	1.14797	0.0526706	0.611733	0.573903
UID2291	TCF4	A0A1B0GVR6;S318-p	241.64	GSGAAGS(0.023)S(0.975)QT(0.002)GDALGK	-0.76692	0.0804876	0.245221	-1.32162	-0.788047	1.16708	0.135278	-0.388537	-0.683899	-0.838827	1.17814	-0.35831	-0.480146	0.23123	-0.371693	-0.678645	-0.738276	-1.95583	0.304958	-1.07085	-0.817958	-1.5859	-3.36512
UID2302	NEDD4L	A0A1B0GVY1;S754-p	174.26	DT(0.005)LS(0.995)NPQSPQPSPYNSPK	0.381881	0.263197	0.465014	-0.339231	-0.00482651	-1.15315	-0.723173	0.0933675	0.858021	-0.630172	0.940506	-0.200939	0.381485	-0.031689	0.707726	-0.136649	-0.499692	-0.248699	-0.186246	1.52035	-0.240706	1.90615	0.250157
UID2306	NEDD4L	A0A1B0GVY1;S725-p	178.57	S(0.966)LS(0.034)SPTVTLSAPLEGAK	0.248181	0.523011	0.695586	-0.243004	-0.958741	-0.407462	1.57481	-0.946578	-0.056481	-0.234689	0.493059	2.12092	-0.347646	0.982102	0.758541	-0.930007	-0.257975	0.662603	0.706511	0.586706	-0.364084	-0.0398883	1.37149
UID2307	NEDD4L	A0A1B0GVY1;S727-p	217.37	S(0.01)LS(0.855)S(0.128)PT(0.005)VT(0.002)LSAPLEGAK	0.959429	0.029373	0.146233	-1.09047	-1.4515	-1.73496	-0.263676	-1.43336	-1.0804	-0.957921	-1.18469	1.1154	-1.52156	1.26335	0.932066	-1.48052	-1.33884	-0.0470347	0.879686	0.759897	-0.898108	-0.885538	0.806194
UID2310		A0A1B0GW05;S46-p	54.982	APLS(1)PGRK	-0.238258	0.68341	0.810995	-3.73943	-4.60872	-3.15218	-1.33394	-5.79389	-3.58348	-4.65077	-1.52827	-1.31066	-5.10857	-2.69033	-4.50088	-3.99205	-3.79466	-5.74168	-2.66276	-4.11021	-2.24361	-3.30089	-4.1554
UID2311	ING5	A0A1B0GW41;S120-p	82.774	MEGS(1)DFESSGGR	-0.65186	0.0238057	0.132487	0.155645	0.582397	0.302354	-0.00778516	0.707274	-0.204573	0.862836	1.02437	-0.207956	0.537286	-1.45792	-0.966289	0.347704	0.487246	-0.903789	-0.665037	-0.0096243	0.267129	0.465923	-0.332094
UID2312	ING5	A0A1B0GW41;S150-p	131.42	RT(0.001)S(0.996)EEDT(0.002)PK	-0.664495	0.0883955	0.256467	1.41027	1.67471	0.256751	-1.19072	1.43325	1.16004	1.92525	0.688921	-0.58044	1.23969	-0.876009	-0.577575	-0.192959	0.67824	0.546095	-0.39903	0.733546	-0.159297	0.967316	0.652451
UID2316	EPB41	P11171;S353-p	162.38	HHAS(1)ISELK	-0.691292	0.383669	0.579236	2.37362	-1.02033	4.65316	-0.724082	0.503061	1.95792	-1.02134	4.61852	-0.0614793	0.39446	1.44995	-0.228464	-1.16114	2.84443	-0.282499	1.24271	0.400644	-1.63621	2.5658	-0.434626
UID2317	EPB41	P11171;S378-p	140.63	RLS(0.997)T(0.003)HSPFR	-0.597418	0.146229	0.336349	0.86229	-0.305305	2.60686	0.0267771	0.626169	0.254084	-0.514354	2.59473	0.106807	0.109892	-0.306252	0.21083	0.0252703	1.40543	-0.214312	-0.287821	-0.314695	-0.28596	0.968234	-0.806958
UID2318	EPB41	P11171;S381-p	147.41	LSTHS(1)PFR	-0.145706	0.80507	0.889947	2.22967	0.127937	2.84579	-0.777435	0.753162	1.9827	0.040713	2.78758	0.693806	0.108249	-0.0243561	0.320584	-0.899953	2.28877	1.20623	0.182144	2.29588	-0.707568	3.75498	0.918387
UID2319		A0A1B0GWG0;S283-p	246.89	S(0.033)PRPT(0.162)S(0.803)APAIT(0.002)QGQVAEGGVLDASAK	0.760857	0.0716211	0.229408	0.0185136	0.0958526	0.205746	-1.74867	-0.113017	0.739749	-0.134718	0.922314	-1.16839	-0.414441	0.732064	0.450511	-0.874822	0.959981	0.669907	1.20797	0.596359	-1.24171	2.42034	1.09092
UID2320		A0A1B0GWG0;S266-p	180.17	S(1)LDGAAVDSADR	0.275107	0.662965	0.79835	1.57258	1.48081	2.77529	0.119448	1.35643	0.865502	0.00351419	2.76422	0.359393	0.526803	0.0290438	1.0544	1.05932	4.62912	1.10124	-0.119062	1.49935	-0.196352	4.91279	0.605237
UID2321		A0A1B0GWG0;S278-p	287.39	SLDGAAVDS(0.005)ADRS(0.995)PRPTSAPAITQGQVAEGGVLDASAK	0.617551	0.15658	0.349684	1.97363	-0.33602	0.437684	-0.84035	-0.202716	1.75769	-0.500974	0.159352	-0.698826	-0.130402	1.06969	0.339831	-0.702248	2.31102	1.06128	0.872618	0.330834	-0.481904	2.15889	0.834558
UID2325	UBE2E3	R4GMM6;S8-p	155.39	QRS(0.994)DDES(0.006)PSTSSGSSDADQR	-1.2647	0.00361814	0.0570319	-0.833534	0.102538	1.48192	1.56652	0.661309	0.379457	0.142096	1.12108	0.213425	0.153998	-1.04984	-2.20775	1.01054	-1.07274	-1.68053	-0.418135	-1.23088	0.834162	-1.29863	-0.544372
UID2330		A0A1C7CYX0;S101-p	136.92	RS(0.295)S(0.705)ADFGLLAR	0.317732	0.626205	0.771944	3.29773	0.522704	-3.3762	0.0994643	-0.589131	2.52589	-0.195256	-2.04532	-0.146052	-1.40007	1.59584	-0.0435066	0.0813139	-0.968368	-0.455796	1.76783	0.43474	0.106556	-0.394405	-0.253124
UID2331		A0A1C7CYX9;S25-p	87.001	NLGS(0.598)GS(0.402)PKPR	-1.54547	0.0158318	0.109299	1.76844	-1.09265	-0.721632	2.35847	0.150677	-1.91081	-1.40383	-2.22915	2.47627	0.131848	-0.957336	-3.2106	-2.48204	-2.22896	-2.37717	-0.858468	-0.51182	-1.00414	-1.7775	-0.519069
UID2332		A0A1C7CYX9;S27-p	87.789	NLGS(0.001)GS(0.999)PK	-2.65325	9.99439e-05	0.0126732	1.89988	-1.17478	-0.68212	3.18792	0.292163	2.14253	-0.665615	0.260992	3.30547	0.975307	-1.03468	-3.43714	-2.36958	-1.80468	-2.57104	-0.245433	-1.88401	-1.28396	-1.06369	-1.29659
UID2333	DPYSL2	A0A1C7CYX9;S612-p	61.212	GLYDGPVCEVS(0.93)VT(0.07)PK	-0.135128	0.706827	0.826618	0.979707	0.729079	-0.00114977	0.525705	1.29248	1.05696	1.02481	-1.92545	0.310883	1.09666	-0.112531	0.203501	1.04059	0.702667	1.0261	1.05834	-0.30947	-0.180748	-0.599595	0.909562
UID2335	DPYSL2	A0A1C7CYX9;S645-p	204.18	NLHQSGFS(0.997)LS(0.003)GAQIDDNIPR	-0.0650933	0.796508	0.885093	0.903745	1.33894	0.767831	0.0450346	1.24935	1.05502	1.85984	-0.287912	-0.0612732	1.27977	0.48754	0.821348	0.902335	0.715038	0.931634	0.862656	1.21135	0.539651	0.723082	0.304769
UID2338	ABR	I3L4Y1;S84-p	43.103	S(0.147)QGGGDGVS(0.819)PT(0.034)PPEGLAPGVEAGK	0.22016	0.30047	0.500573	0.582242	-0.104356	0.397228	0.0273931	0.0412423	0.932578	0.367205	0.967799	0.0879538	0.714988	1.03359	0.503357	0.615031	0.0797989	0.381851	1.35213	0.110073	0.445483	1.1386	0.555949
UID2340		A0A1P0AZG4;S273-p	225.29	EITSHEEGGGDVS(1)PR	-0.878793	0.00548902	0.0683295	0.243849	0.645657	1.57544	0.912537	-0.0634574	-0.193985	0.343022	0.771871	1.05631	-0.151036	-1.6131	-0.233474	-0.0297266	0.275082	-0.140109	-1.54199	-0.31235	-0.190688	0.127758	0.0108723
UID2348	ARPC1B	O15143;S642-p	188.29	KAS(0.829)S(0.167)EGGT(0.004)AAGAGLDSLHK	0.344334	0.322587	0.520057	1.11308	-0.378302	-0.0211244	-1.36361	-0.277477	1.11421	-0.926643	-0.189112	0.814639	0.55818	0.923864	-0.183726	0.707176	0.288467	-0.380651	0.708287	0.757439	0.202514	1.58831	-0.724504
UID2351	STAT6	Q5FBW6;S2-p	51.854	S(1)LWGLVSK	-0.763343	0.254785	0.457388	-2.89857	-3.98837	-1.28993	0.227602	-4.25955	-3.98095	-4.53307	-2.30661	-1.54922	-2.95032	-3.20725	-3.04172	-5.44391	-5.80371	-1.26066	-2.39198	-3.55268	-3.92469	-5.05254	-1.48326
UID2353	JMJD1C	A0A1W2PNZ9;S1871-p	193.47	T(0.404)S(0.596)PLVSQNNEQGSTLR	-0.165577	0.617371	0.766268	-0.165155	0.799551	0.544082	0.499677	0.11471	-0.626997	-0.0797022	-0.307986	-0.420778	-0.83461	-0.550985	0.231432	0.459887	1.18209	-0.25336	-1.92798	0.203496	-0.261945	0.106105	-1.32172
UID2355	JMJD1C	A0A1W2PNZ9;S761-p	140.78	ITAHS(0.079)S(0.921)PPLTK	-0.811115	0.0146793	0.105355	-0.366	1.64236	0.71557	-0.0557812	-0.551795	-0.495804	1.41365	0.822717	0.151147	-0.479226	-0.520126	-0.596913	-0.621005	0.288376	-0.997111	-0.664353	-0.929784	-1.01605	0.43112	-0.688462
UID2356	JMJD1C	A0A1W2PNZ9;S470-p	147.62	ITHS(1)PDSVK	-1.27578	0.0556191	0.201474	0.181736	4.28862	0.489033	-1.60162	-0.452514	0.963105	4.37485	1.94444	0.850858	0.204652	-1.50241	-0.886905	-0.565038	-0.471419	-0.541008	-0.33274	1.70755	0.352502	0.329648	0.395154
UID2360	JMJD1C	A0A1W2PNZ9;S435-p	87.323	S(1)PPPETIK	-0.998033	0.0261741	0.137661	-0.132938	2.6926	0.00417055	-0.00163091	0.375934	-0.642181	2.8486	0.40816	-0.370756	-0.106636	-0.932616	-0.897676	-0.448283	0.397807	-0.812434	-1.0255	0.208372	-0.892388	0.424951	-0.927248
UID2361	JMJD1C	A0A1W2PNZ9;S459-p	94.09	S(0.075)S(0.111)PS(0.814)PEVVKPK	-1.08586	0.0058669	0.0704658	-0.354418	1.63929	0.725757	1.1231	-0.262937	-0.542744	2.0651	0.856833	0.495695	-0.325087	-1.02939	-0.702649	-0.106474	1.03088	-1.14811	-0.666046	-0.770061	-0.9768	0.106381	-1.17573
UID2364	JMJD1C	A0A1W2PNZ9;S876-p	126.55	VASSSS(0.026)S(0.973)PK	-0.771699	0.0345036	0.15883	-1.26763	1.5055	0.573191	-0.935546	-0.436351	-0.754233	0.754692	0.809579	-0.649474	-0.821098	-1.29505	-0.889896	-1.36786	-0.528927	-1.11704	-1.44224	-0.221906	-1.54404	0.0872609	-0.61867
UID2368	MPRIP	Q6WCQ1;S237-p	97.152	AEHMETNAVGPS(0.905)PS(0.068)S(0.024)DT(0.003)R	-0.745293	0.0441725	0.17986	1.01464	0.248464	0.18545	0.933702	-0.152133	0.37838	-0.116124	1.16832	1.69458	0.0339327	-1.7896	-0.702458	1.2754	-0.842058	-0.388152	-0.452969	-0.57256	0.65048	1.00197	-0.243769
UID2370	MPRIP	Q6WCQ1;S276-p	189.39	DFTNEAPPAPLPDASAS(0.001)PLS(0.999)PHR	0.289064	0.259191	0.461617	-0.817851	-0.622831	-0.248145	0.761881	-0.731675	0.0395706	0.209074	0.111257	0.151576	0.115533	0.202303	0.36885	-0.664199	0.550191	-0.886119	0.117815	0.475364	0.540132	0.92246	0.232238
UID2372	MPRIP	Q6WCQ1;S17-p	129.05	DQPDGSSLS(0.001)PAQS(0.999)PS(0.001)QSQPPAASSLR	-0.0124116	0.976275	0.98745	-1.189	-0.0135624	2.32924	0.821251	-0.593058	-0.436187	0.303848	1.4415	-0.244003	-0.344725	-0.972713	0.523051	-0.228574	0.983351	-0.179837	-0.753674	0.852345	-0.308653	1.76925	0.266652
UID2374		A0A1W2PPU9;S98-p	118.54	YS(0.002)CPES(0.944)PS(0.054)QELGGPLPSPGPR	0.351133	0.120504	0.303598	0.208104	0.285146	-0.572316	-0.215558	0.00544956	0.995267	0.0959888	-0.0606411	-0.176745	0.723056	0.0955902	0.57026	0.296415	0.0821064	0.447077	0.329025	0.339557	0.40805	1.52128	0.709712
UID2375	TCEA1	A0A1W2PRL9;S114-p	134.23	APS(0.989)T(0.011)SDSVR	-0.521426	0.126582	0.312492	0.0988726	1.08552	0.089045	1.3478	1.30435	-0.381664	1.01917	0.369656	1.12731	1.38449	-0.983446	0.0433698	-0.101463	-0.13419	1.36097	-1.01597	0.795907	0.232585	0.968361	1.06416
UID2376	TCEA1	A0A1W2PRL9;S116-p	177.58	APS(0.107)T(0.107)S(0.787)DSVR	-0.394073	0.308768	0.507566	0.75798	1.91552	-0.714048	0.507703	2.15664	0.135919	1.11678	-0.0227443	0.391934	1.324	-0.367052	0.236084	0.274691	0.301691	1.92968	-0.306581	1.08113	-0.105509	-0.767492	1.35231
UID2377	TCEA1	A0A1W2PRL9;S79-p	322.77	EPAITSQNS(1)PEAREESTSSGNVSNR	-1.19964	0.0118133	0.0953639	0.525085	-0.102568	2.89114	3.18596	0.31997	0.2216	0.395555	2.417	2.55659	0.477955	-0.793893	0.167997	0.182105	0.772092	-0.195777	-0.980376	0.0951846	0.310665	1.00097	0.332955
UID2378	TCEA1	A0A1W2PRL9;S60-p	110.38	LLDGPS(0.923)T(0.077)EK	-0.152713	0.629473	0.774241	-0.845354	-0.728806	-1.029	0.394198	-0.96434	-1.75502	-1.82521	-1.31908	0.302225	-1.80292	-0.228313	-0.680167	-0.81126	-0.970645	-0.839483	-0.624775	-1.56259	-1.65058	-1.82898	-1.90365
UID2379	DDX17	A0A1X7SBZ2;S64-p	257	ESAAPAAAPTAEAPPPSVVTRPEPQALPS(1)PAIR	-0.22868	0.626246	0.771944	-0.069594	-0.520735	-0.220914	1.7589	-1.33202	-0.501497	-0.528723	-0.114854	1.99567	-1.16074	0.987618	-0.394756	-1.46171	-1.08139	0.943573	0.444535	-0.63342	-1.61551	-1.18868	1.01843
UID2380	DDX17	A0A1X7SBZ2;S599-p	94.692	RDS(1)ASYR	-2.85445	0.0017235	0.0406197	1.55874	-1.70939	-0.969754	0.961207	-1.13123	1.27939	-1.1099	-0.505176	1.59316	-0.680376	0.343076	-7.59941	-4.43116	-4.4835	-1.73419	0.301477	-3.65372	-2.94252	-3.27201	-1.78588
UID2384	DDX17	A0A1X7SBZ2;S674-p	165.89	S(0.009)S(0.014)QS(0.928)S(0.014)S(0.034)QQFSGIGR	-0.0607655	0.830402	0.905434	0.561578	0.737454	0.938064	0.682898	0.254621	0.145388	0.854733	0.502779	-0.16666	-0.197924	-0.0465046	1.44808	0.456116	1.33255	0.205667	-0.160111	1.02463	0.276176	0.298841	-1.13017
UID2387	DDX17	A0A1X7SBZ2;S571-p	189.11	T(0.1)T(0.1)S(0.701)S(0.1)ANNPNLMYQDECDR	0.105496	0.709819	0.828767	0.22165	0.147687	-0.0230788	-0.100592	0.194081	-0.579008	-1.19835	-0.974214	-0.756594	-0.347945	-0.207284	-0.00490937	0.575104	0.0867699	-0.354142	1.04899	-0.920503	-0.817405	-0.54581	-1.22221
UID2388	GYG2	A0A1W2PQ75;S397-p	54.198	ELS(1)PEEERR	-1.75473	0.0089419	0.0844363	0	0.410284	-0.797585	4.9001	-0.208391	-0.260741	0.125807	0.500565	3.15696	-0.17299	-2.35938	-1.9221	0.546406	-1.78335	-1.00594	-1.61933	-0.709315	0.168332	-0.0450053	-1.16359
UID2391	RAI1	A0A1W2PQJ7;S1061-p	131.62	AAS(0.144)S(0.817)PS(0.039)NPAALPVASDSSPMGSK	0.0819322	0.8018	0.888324	-1.72608	0.815067	-0.690061	-0.0359637	-0.020433	0.0350709	0.391851	-0.132263	-0.202087	0.452625	0.657594	0.73605	-1.83977	-0.639028	-0.0766691	-0.0903174	0.300878	0.138822	0.317059	0.202425
UID2395	RAI1	A0A1W2PQJ7;S1311-p	94.632	APGASPGNPLS(0.993)PS(0.006)LS(0.001)DK	0.269232	0.33274	0.530182	-0.16954	-0.811895	-1.45305	-0.13177	-0.998427	0.636696	-0.0399644	-0.053467	0.0608277	-0.332861	0.628514	-0.631066	-0.904611	-0.533284	-0.585334	0.650479	0.303028	0.0900114	0.504382	-0.123257
UID2397	RAI1	A0A1W2PQJ7;S1219-p	115.5	EERPEGS(0.927)PT(0.073)LFK	0.233367	0.505192	0.681645	-0.284539	0.141367	-2.10175	-0.73152	-0.0203696	0.0775174	0.00832615	-0.586359	-0.174799	0.0072856	1.73056	-1.52472	-0.432325	-0.75468	-0.35535	0.764953	-0.357364	0.129853	-0.294302	-0.237798
UID2399	RAI1	A0A1W2PQJ7;S1327-p	174.19	GAGGS(1)PVGVEEGLVNVGTGQK	-0.167012	0.550491	0.717817	-0.387256	0.198569	0.426365	0.791426	0.147498	-0.625405	0.553534	0.699752	1.0145	0.236012	0.752985	-0.040272	0.249109	0.199842	0.386982	1.00895	-0.280435	-1.47929	0.386211	0.200795
UID2400	RAI1	A0A1W2PQJ7;S1478-p	49.049	S(0.025)DS(0.944)RT(0.03)PAFS(0.001)PFVR	0.170226	0.461737	0.645371	-0.639522	-0.0691308	-0.452059	-0.210256	-0.858433	-0.566349	0.132862	0.471347	0.211092	-0.00523199	0.559887	-0.134028	0.49388	-0.641088	-0.267723	-0.295022	0.135204	-0.80944	0.689737	-0.0148249
UID2401	RAI1	A0A1W2PQJ7;S1017-p	102.55	SLTALS(1)EPR	-0.0120885	0.959945	0.980248	-0.512206	-0.125208	-1.3336	0.721504	-0.576952	-0.17039	0.0591018	-0.466297	0.378587	0.0930742	0.0916653	-0.280247	-0.846301	-0.63834	-0.152468	0.0935145	-0.0742033	-0.396406	0.571784	-0.422266
UID2405		A0A1W2PQX5;S1747-p	88.19	AGWLLPFPDIPS(1)PR	1.1875	0.0174492	0.114262	0.451885	-1.70007	-3.42939	-1.14519	0.347302	0.165762	-1.34284	-2.1769	-2.26463	0.519142	1.14702	0.0398978	-0.524203	-0.317096	0.318653	1.11905	-0.286114	-0.675456	-0.149616	0.627974
UID2409	SLC7A2	A0A1W2PR06;S672-p	98.943	NLS(0.372)S(0.628)PFIFHEK	-0.496578	0.309045	0.507665	-1.01165	-0.894683	-1.10038	1.41474	-1.122	0.967112	1.23104	1.21245	3.04047	-0.5993	-0.124726	-0.681749	-1.36719	-0.0105691	-0.832031	0.874557	0.0111201	-0.138402	0.390901	0.0501113
UID2410	PFKFB3	Q5W015;S461-p	169.57	RNS(1)VTPLASPEPTK	-0.0261525	0.945709	0.97268	-1.19375	-1.53797	-1.11044	1.14836	-1.86313	-0.750588	-0.955674	-0.924405	1.02977	-1.38331	0.515238	-1.19627	-1.13896	-0.599175	-1.57483	0.348969	-1.01892	-1.05253	-0.852743	-1.23344
UID2413	IQSEC2	A0A1W2PR28;S1143-p	68.456	GALS(0.008)S(0.125)S(0.867)LR	-0.562134	0.129288	0.315767	0.479383	-0.69214	0.0752007	0.0200609	0.473708	1.15026	-0.743964	-0.889794	-0.14109	0.597312	0.885277	-0.845094	-0.00744396	-1.09614	-0.729304	1.22309	-1.67733	-0.863404	-1.21551	-0.966544
UID2416	TXNRD3	A0A1W2PR67;S42-p	90.919	LS(0.158)S(0.842)PGPSR	-0.677113	0.113607	0.29481	-1.07182	0.496283	1.88578	-1.09263	0.414369	0.472727	-0.333181	1.84611	-0.444299	0.777648	0.836579	-1.2225	-1.63104	0.676626	-0.646739	-0.453932	-0.818527	-0.875062	0.552188	-0.237731
UID2417	TXNRD3	A0A1W2PR67;S4-p	43.77	MERS(0.997)PPQS(0.003)PGPGK	-0.504715	0.090161	0.258609	-0.0461896	0.20434	1.58814	0.683877	0.356009	-0.00803676	0.5406	1.24651	-0.260249	0.539576	-0.707387	-0.303835	0.597428	0.673279	-0.308463	-0.727056	-0.644046	0.923281	0.713324	-0.41909
UID2418	TXNRD3	A0A1W2PR67;S32-p	65.305	VLS(1)PPGRR	0.325636	0.178598	0.374987	-0.834962	-0.221193	-0.219042	-0.708652	0.0611932	-0.811067	-0.617179	-0.0605585	-1.38929	-0.716959	0.356286	0.111873	-0.0710803	0.164664	-1.08266	0.0700075	-0.527478	0.22951	-0.453446	-1.05902
UID2419	SYNJ2	E7ER60;S534-p	115.26	GGAS(1)EEALSAVAPR	0.391524	0.0659354	0.220691	-1.16585	-0.689726	-0.532042	-0.0707784	-0.101213	-1.27554	-0.548122	-0.451962	0.241281	0.17729	-0.0710611	0.300452	-0.218443	-0.0345621	-0.168522	0.231209	-0.061269	0.0432284	-0.20781	-0.314651
UID2423	STIM2	A0A1X7SBY3;S626-p	107.65	KIS(1)RDEVSLEDSSR	0.0390518	0.94879	0.974384	-2.82458	-2.11845	-0.687481	0.320981	-2.5579	-3.96717	-2.38187	0.873737	1.7057	-2.64005	-0.27041	-1.35845	-1.48653	-1.04702	-2.32095	-0.0800205	-1.64758	-2.22317	-1.23779	-2.21467
UID2424	STIM2	A0A1X7SBY3;S609-p	68.552	KQS(0.996)PPLS(0.004)LEIYQTLSPR	1.52453	2.58174e-05	0.00685574	-1.6279	-0.808523	-1.29368	-0.870424	-0.238457	-1.16735	-0.268013	-1.54176	-1.08158	0.037025	1.35577	1.36442	-0.070623	0.163544	0.404667	1.24869	1.41507	-0.494594	0.478407	0.519239
UID2426	STIM2	A0A1X7SBY3;S680-p	91.547	S(0.198)CS(0.799)MNQLS(0.003)SGIPVPK	0.671396	0.0606499	0.21066	-0.462455	-0.922331	-1.06325	1.6024	0.554206	-0.681993	-0.567329	-1.62392	-0.268219	-0.262205	1.32862	0.250512	0.230834	0.851536	0.391906	0.840255	-0.771623	0.0153381	-0.349448	0.230932
UID2428	STIM2	A0A1X7SBY3;S523-p	166.11	SIVPS(0.004)S(0.996)PQPQR	-0.200272	0.678399	0.807757	-2.03506	-2.04308	-1.58164	1.04817	-2.06919	-1.56649	-0.432309	0.371843	1.19547	-0.895349	0.793809	-1.55461	-2.05046	-1.83393	-1.95769	-0.011405	-0.661928	-0.686015	-0.675197	-1.37292
UID2430	STIM2	A0A1X7SBY3;S346-p	101.72	S(0.013)S(0.013)WS(0.975)VPDALQK	1.2852	0.00283951	0.0506114	-1.12891	-0.361457	0.591998	-0.412916	-0.254842	-0.35234	-0.406623	1.29329	-0.617941	0.591349	2.5517	1.29829	0.150142	-0.583832	0.764546	2.85724	1.47474	1.03779	0.945364	1.29762
UID2431		A0A1W2PRG7;S6-p	70.332	ADS(1)PKPPVAPK	-1.32275	0.0320528	0.153575	4.26926	-1.06488	1.37551	2.002	0.77788	3.08231	-0.637635	1.73844	2.13222	0.383637	1.90895	-1.15074	0.184417	0.369071	-0.417782	1.51456	-1.43153	0.29066	0.0474146	-0.483806
UID2435	FGD5	A0A1W2PRG7;S595-p	110.41	S(0.006)FS(0.994)VEGR	-0.674079	0.237054	0.440502	0.372942	-2.71009	-1.07975	-0.750669	-2.38619	0.315988	-2.10764	0.0214075	-0.488375	-2.52952	0.281501	-1.12503	-2.88481	-2.66645	-3.69085	0.356331	-1.45828	-1.36607	-2.20954	-3.31947
UID2436	FGD5	A0A1W2PRG7;S742-p	117.94	S(0.988)LS(0.009)NS(0.002)PQLK	-0.326327	0.38967	0.585034	1.34235	-1.04814	-0.581409	-0.678314	-1.03187	1.32484	-0.400757	0.4281	-0.120644	-0.714819	0.340493	0.126289	-1.23982	-0.840654	-1.99309	0.189066	0.354128	-0.696256	0.083935	-1.068
UID2441		A0A1W2PRG7;S19-p	166.71	T(0.004)T(0.004)S(0.992)PLT(0.001)PVTAPK	0.27526	0.298597	0.498873	-0.0670826	-0.443248	0.624407	-0.0658664	-0.374487	0.625011	-0.472454	1.05362	0.830387	-0.0730486	0.541885	0.471421	-0.547967	0.647603	0.832983	0.915687	0.717966	-0.392631	1.03854	0.164343
UID2445	ENSA	A0A1W2PRU0;S106-p	80.231	S(0.986)S(0.014)LVTSK	-0.607062	0.284937	0.485482	2.70101	-0.282055	-0.754777	-0.822243	0.520252	3.24206	-1.00396	-0.804785	-0.959182	-0.345956	0.942442	-0.348492	0.10507	-0.531871	-0.0917247	1.02766	-1.43319	-1.54741	-1.91116	-0.791584
UID2446	ENSA	A0A1W2PRU0;S107-p	98.634	KS(0.027)S(0.968)LVT(0.004)S(0.001)K	-1.00148	0.0348288	0.159683	3.55976	-0.257987	-0.367067	-0.0713514	0.226713	2.48362	-0.0412839	1.17572	0.695086	0.949103	0.485662	-1.02339	-0.899399	-0.893738	-1.06994	0.388611	0.208658	0.519592	0.208635	0.412842
UID2447	ENSA	A0A1W2PRU0;S2-p	100.38	S(1)QKQEEENPAEETGEEK	-0.956211	0.0398111	0.171081	1.90221	0.90926	1.90898	1.33344	-0.751608	1.40523	0.23957	0.561681	1.15392	-0.675761	-0.544475	-0.747212	2.06643	-0.423554	-0.584442	-0.329335	-0.790289	1.5693	-1.23806	-0.553563
UID2452	PIK3C3	A8MYT4;S102-p	183.06	T(0.005)S(0.005)S(0.913)T(0.077)LS(0.001)EDQMSR	-0.674123	0.0733203	0.232928	0.0715793	0.553308	1.95256	0.382341	1.58899	-0.0474862	0.362032	1.02988	0.132374	0.630482	-1.45123	0.00743519	0.711803	1.09194	-0.477446	-1.57156	0.466088	0.389425	1.03303	-0.284659
UID2454	BIVM-ERCC5	A0A1W2PS85;S930-p	128.12	DNS(1)ERDDVDGEPQEAEK	-1.15511	0.000493448	0.025354	-0.100769	0.0185068	1.8009	2.2415	0.391973	0.214705	0.472239	1.21474	1.01625	0.0937328	-0.374224	-0.766301	-0.542672	0.174409	-0.772507	-0.62072	-0.613966	-0.207636	0.0866367	-0.550329
UID2455	BIVM-ERCC5	A0A1W2PS85;S751-p	218.28	ELTPAS(1)PTCTNSVSK	-0.258269	0.365916	0.563277	-0.460048	-0.836555	-0.307306	0.571821	-0.176492	0.448187	0.231606	0.0587122	1.22617	0.668871	0.0423942	-0.260796	-0.548161	-0.918606	-0.954045	1.01966	-0.122734	0.538934	-0.025115	0.0707422
UID2456	BIVM-ERCC5	A0A1W2PS85;S566-p	142.19	EPDATPPS(1)PR	-0.600159	0.169193	0.364519	0.111176	0.323302	0.983125	0.74577	0.469645	-1.51883	-0.900193	2.03568	0.83579	-0.683544	-0.949972	-0.413496	0.564792	0.298953	-0.766919	-2.07471	0.250845	-0.628482	1.06328	-0.943975
UID2457	BIVM-ERCC5	A0A1W2PS85;S382-p	80.706	HS(0.031)S(0.969)EEEDEK	-0.0817118	0.820721	0.899703	-1.80121	0.030794	-0.225422	-0.663291	0.289841	-2.34572	-0.00339695	-1.82428	-1.37255	0.265391	-0.490071	-0.900133	-1.24074	-0.976953	0.309114	-0.236684	-1.16884	-1.76781	-1.23011	-0.764739
UID2458	BIVM-ERCC5	A0A1W2PS85;S609-p	275.23	NAPAAVDEGSIS(1)PR	-0.0425868	0.866495	0.926519	-0.824885	-0.698418	0.67614	0.419671	-0.254746	-0.30477	-0.474964	0.8558	0.0290982	0.13207	-0.371599	0.00618753	0.0235782	0.592564	-0.693513	-0.56995	-0.019632	0.406888	0.484407	-0.729803
UID2459	NFIC	A0A286YEX4;S216-p	141.89	DAEQSGS(1)PR	-0.554072	0.372822	0.569753	2.0889	0.672302	-0.908836	-3.07152	0.967031	1.69353	0.980833	0.578895	-2.46262	0.947225	1.33469	-1.89217	-1.40572	-0.26914	0.100854	0.711824	-0.570206	-1.99073	0.26058	-0.334976
UID2460	NFIC	A0A286YEX4;S306-p	112.34	HKS(0.813)GS(0.187)MEEDVDTSPGGDYYTSPSSPTSSSR	-0.321329	0.343381	0.541879	-0.207959	1.07276	0.380935	-0.656015	0.296825	-1.20091	-0.162564	1.3324	0.414196	-0.610715	-0.268852	0.490857	0.207912	-0.169238	-0.117155	-1.4045	0.951931	-1.04996	-0.727222	-0.468111
UID2465	NFIC	A0A286YEX4;S344-p	124.18	NWTEDMEGGIS(0.611)S(0.389)PVK	0.320639	0.447702	0.633278	0.272942	-1.61746	-1.06788	-0.983112	-1.27664	-0.291338	-1.6076	-1.13073	-1.59188	-1.24299	1.51696	-0.5448	-1.42538	-0.974727	-1.16139	1.31251	-0.862357	-2.15447	-1.57282	-1.46382
UID2466	NFIC	A0A286YEX4;S345-p	110.37	NWTEDMEGGIS(0.143)S(0.857)PVK	0.409607	0.237872	0.44107	-0.817006	-1.05314	-0.611139	-1.02696	-1.31197	-0.225879	-1.45613	-1.07397	-1.49899	-1.12372	0.86723	-0.330251	-1.06419	-0.49387	-0.907674	1.28241	-0.770594	-1.94957	-1.40325	-1.33308
UID2467	NFIC	A0A286YEX4;S355-p	162.1	S(1)PFNSPSPQDSPR	-0.207753	0.32953	0.526815	0.145873	-0.0771436	1.08825	0.0378225	0.133902	-0.330598	-0.235986	0.652699	0.0611893	-0.385561	0.043238	-0.0276515	0.285996	0.329193	-0.31898	0.184865	-0.393207	-0.260202	0.0150831	-0.845422
UID2469	NFIC	A0A286YEX4;S361-p	130.32	SPFNSPS(1)PQDSPR	-0.404919	0.0853003	0.252532	-0.669661	-0.23789	-0.186318	-0.216652	-0.164083	-0.692066	-1.10185	-0.632883	-1.00175	-0.561163	-0.499664	-0.577754	-0.651762	-0.601106	-0.608585	-0.340167	-1.64319	-1.86493	-1.25096	-1.47539
UID2470	NFIC	A0A286YEX4;S365-p	174.77	SPFNSPSPQDS(1)PR	-0.235483	0.182403	0.379205	0.37864	0.212335	0.190707	0.397656	0.0542975	0.219873	-0.433828	0.24756	-0.149161	-0.428974	-0.146639	-0.155371	0.23204	0.221989	-0.225086	-0.0878	-0.477381	-0.125575	-0.225366	-0.676536
UID2471	NFIC	A0A286YEX4;S295-p	93.478	TLPS(0.923)T(0.076)SSSGSKR	-0.924192	0.0746866	0.234979	0.44077	-0.350619	0.145869	0.0912928	-0.0218435	-1.54515	-2.34226	2.44111	1.89644	-1.72898	-0.140047	-0.608262	0.0495247	-0.955846	-1.13356	-1.21288	-1.17343	-1.69989	-1.53844	-1.80244
UID2472	NFIC	A0A286YEX4;S298-p	102.97	TLPSTS(0.004)S(0.974)S(0.021)GS(0.001)K	-0.73321	0.0138277	0.103047	0.482476	-0.0378169	0.313203	0.339118	0.455533	0.570059	-0.965315	0.0480598	-0.133438	0.0370226	-0.590351	-0.352	-0.0272001	0.48364	-0.957825	-0.516793	-1.27658	-1.04113	0.00355383	-1.94852
UID2475	IGHA1	A0A286YEY1;S165-p	129.05	DASGVTFTWT(0.007)PS(0.859)S(0.134)GK	-0.505784	0.14831	0.339092	0.247183	0.824796	1.00739	-0.0682489	1.17631	0.962776	1.36147	1.6135	0.184867	2.09811	-0.410086	-0.468133	0.35902	0.0236586	1.3744	0.0520127	0.0723709	0.945385	0.185407	2.21629
UID2477	RRM2	A0A286YFD6;S20-p	154.75	VPLAPITDPQQLQLS(1)PLK	-0.0834467	0.810237	0.893126	0.371224	-0.0234989	-0.462639	2.15011	-0.0733889	1.42701	0.882164	0.200041	1.55223	0.923032	0.103404	0.870093	-0.271537	-0.104096	1.78376	0.966496	0.477309	0.233844	0.312571	1.73997
UID2478	MON2	A0A286YFF8;S1178-p	109.36	SFQEILQIVS(1)PVR	-0.00207116	0.997022	0.998714	0.6457	1.38643	1.43223	-0.0180237	2.89615	0.707484	0.458341	-2.06818	-0.898742	0.972782	0.896983	0.897579	0.504465	2.15108	1.23644	0.0268128	-0.461975	1.27033	-2.31092	1.28267
UID2479	MON2	A0A286YFF8;S1215-p	105.94	T(0.024)DS(0.976)IGEK	-0.555778	0.21741	0.418071	-0.808385	-0.722617	-0.871366	0.883496	-1.66005	-1.80608	-1.09383	0.0878373	0.586936	-1.5437	0.124906	-1.9424	-0.921805	-1.29697	-1.46647	0.916891	-2.62664	-1.16858	-1.61484	-2.50964
UID2480	IGHG4	P01857;S134-p	114.64	DTLMIS(1)R	0.0206822	0.959339	0.980248	1.46633	-0.0673175	1.53003	-0.21665	0.896203	2.45954	0.591915	2.72489	0.329326	1.52871	0.178572	0.15969	0.759109	1.71168	1.0556	0.866063	1.05149	0.861085	3.02298	1.78354
UID2483	FRYL	H0Y9X0;S815-p	76.82	S(0.002)NS(0.008)LRLS(0.99)LIGDR	0.260733	0.410467	0.601534	-0.769039	-1.45043	-0.664364	0.319013	-1.24546	1.12245	0.144869	-0.0349163	0.753372	-0.345397	-0.205244	-0.241624	-1.0471	0.278888	0.0574812	-0.0237941	0.586765	-0.040045	0.235656	0.836442
UID2486	FRYL	H0Y9X0;S1206-p	119.83	S(0.001)T(0.001)S(0.001)S(0.003)T(0.018)S(0.113)S(0.844)GS(0.02)NSNALVPVSWK	0.352439	0.0820999	0.247871	0.0523635	0.364337	1.01892	0.141763	0.753455	0.319399	0.632417	0.271234	-0.196688	0.67031	0.373803	0.904652	0.343292	1.23651	0.77873	0.269116	1.11954	0.528222	0.810227	1.18781
UID2488	FRYL	H0Y9X0;S410-p	158.52	YSSSSGGS(1)YEEEK	-0.179459	0.524888	0.697243	-0.592135	-0.303211	0.822172	-0.0845561	-0.425686	-0.893291	-0.133767	0.798456	0.618068	0.049958	-0.605766	-0.437401	0.555139	0.28381	-1.01478	-0.227307	-0.369663	1.01076	-0.56318	-0.570188
UID2489	CNOT3	H7C3F5;S361-p	117.02	APEPLS(0.08)S(0.92)LK	0.420617	0.0587692	0.208172	-0.411567	-0.260435	-0.88068	-1.05812	-0.0156297	0.297225	0.511407	-0.490133	-0.556841	-0.315289	-0.345043	-0.194652	0.0574918	-0.18272	0.285317	0.263044	0.506761	-0.290529	0.475605	0.450832
UID2491	CNOT3	H7C3F5;S118-p	206.46	STDSEVSQS(1)PAK	-0.15467	0.717597	0.834319	0.540041	1.40575	-0.332817	-0.142414	-1.96702	-0.299127	0.855871	0.122067	1.30563	-1.30234	-0.600607	-0.389672	-0.0107044	-1.63642	0.966579	-0.0780427	0.254501	0.350968	-1.25724	1.03958
UID2493	GOLGA2	A0A2Q2TH77;S969-p	87.24	ERPGLGS(1)NPCIPFFYR	0.75107	0.0633065	0.21588	-1.94376	-1.65132	-2.78739	-1.16806	-1.44471	-0.194411	0.00845869	-1.41628	0.0993285	0.318903	-0.959451	-0.332395	-1.05523	-1.28081	-0.747595	-0.00689432	0.396362	0.704731	0.300577	0.312155
UID2494	GOLGA2	A0A2Q2TH77;S25-p	107.09	NS(1)PGVPTGAK	-1.21087	0.00957989	0.087191	0.358595	-0.116406	0.971916	2.95299	0.446164	-0.825187	-0.372665	1.06667	2.37439	-0.741544	-1.14407	-0.934209	-0.372193	-1.00656	0.443779	-1.34566	-0.981496	0.205363	-0.587751	-0.271008
UID2501	CAMK2G	A0A2Q3DQE3;S373-p	141.23	GS(0.013)T(0.104)ES(0.883)CNTTTEDEDLK	-0.0337014	0.907404	0.949606	-1.43852	-0.81026	-2.08381	-0.599879	-0.0590657	-1.15279	-0.934077	-1.451	-0.260953	-0.749794	-0.571158	-1.61323	-0.672697	-0.640212	-1.73011	-0.610054	-1.73777	-0.928795	0.214536	-1.58768
UID2502	CAMK2G	D6R938;S276-p	132.57	S(0.998)T(0.002)VASMMHR	-0.243056	0.500699	0.677987	0.0556947	-0.137248	-1.29574	-0.978207	-0.0942363	0.206672	0.0329699	0.178774	0.870952	0.672224	1.70217	-0.669405	-0.590078	-0.974217	-1.67005	0.43393	-0.281941	0.0218069	0.0989566	-0.989877
UID2503	CAMK2G	D6R938;S280-p	141.1	STVAS(1)MMHR	-0.515118	0.142502	0.331819	1.76952	0.529725	1.01001	0.817615	2.0094	0.929982	0.235574	0.370842	0.584175	0.69495	0.974968	0.596714	1.12686	1.64441	0.240231	1.13973	-0.840952	0.167995	0.0212012	-1.27056
UID2504	CAMK2G	A0A2Q3DQE3;S417-p	73.831	TAPSAGMQPQPS(0.962)LCS(0.028)S(0.01)AMR	0.20555	0.466618	0.649475	-0.07776	0.426083	-0.899317	-0.771382	0.435446	0.164025	1.52192	-0.802641	-0.595449	0.274991	-0.157767	-0.0780821	0.263922	-0.442937	-0.0380574	0.899222	0.0598922	0.622505	0.370244	0.232473
UID2506	CCDC64B	A0A2R8Y2X6;S36-p	122.47	RDS(1)FLGGGPGPEEPEDLALQLQQK	0.188471	0.394171	0.588286	-1.18841	-0.686241	-0.387823	-0.403171	-0.513792	-0.531167	-0.495984	-0.856358	-1.27085	0.113088	-0.411538	-0.416805	-0.698052	-1.35665	0.269505	-0.568918	-0.443327	-0.406707	-0.559651	0.256152
UID2509	HARS2	A0A2R8Y5E8;S56-p	75.986	DLS(1)PQHMVVR	-0.861484	0.0218702	0.127639	1.00284	2.36731	-0.0311029	-0.147155	-0.11372	1.01869	2.05809	0.462336	0.0717631	0.412548	-0.770871	-0.71527	1.11402	-0.62573	-0.446541	-0.652785	-0.144185	0.826121	0.239055	-0.33705
UID2510	HARS2	A0A2R8Y5E8;S150-p	87.216	RES(1)PTIVQGR	-1.49713	0.00427982	0.0611554	0.587288	2.72004	0.877446	0.959456	-1.09652	1.18592	2.88513	0.375658	0.798385	0.207701	-1.35383	-2.14249	0.435793	0.546548	-0.800322	-1.46366	-0.884268	1.06198	0.0566637	-0.927171
UID2513	SPAST	A0A2R8Y7K2;S51-p	128.76	APS(0.996)YS(0.004)GLSMVSGVK	0.448927	0.227089	0.428812	0.0311763	-0.900452	-2.34156	-0.815247	-0.867644	-0.0227312	-0.673213	-1.57122	-0.339004	-0.863319	1.42188	-0.739101	-1.04474	-1.56472	-0.80114	1.07029	-0.582087	-0.71455	-0.636881	-0.2829
UID2516	SPAST	A0A2R8Y7K2;S28-p	97.797	DPLT(0.006)HT(0.046)S(0.028)NS(0.92)LPR	-0.361377	0.177367	0.373844	0.356828	0.371082	1.65337	0.69521	0.527896	1.00973	0.143319	0.216705	0.383986	0.175294	-0.756326	-0.28369	0.845353	0.617284	-0.372945	0.431271	0.326032	0.608711	1.0478	-0.543844
UID2518		A0A2R8Y5G6;S554-p	69.915	FS(1)GGFGAR	-0.815171	0.123598	0.308146	2.46462	-0.633014	-0.895655	0.883878	-0.0118338	1.64421	-0.493085	-0.0768678	0.590592	0.0043786	1.85844	-2.37838	-0.755838	-0.497694	-1.39432	1.5993	-1.46067	-0.442791	-0.178196	-1.02434
UID2519		A0A2R8Y5G6;S551-p	63.76	S(0.709)RFS(0.291)GGFGAR	-1.19189	0.0214913	0.126604	0.511594	-0.702063	1.68071	3.27051	0.747834	-0.723888	-1.17687	1.11928	0.714193	0.20232	0.118136	-0.350081	-0.248924	0.924275	-0.721161	-0.960074	-2.55802	-0.958308	-0.364623	-1.15646
UID2524	SAMSN1	A0A2R8Y4K8;S403-p	151.44	NS(1)DPVIGTHTEK	-0.231871	0.581388	0.739709	1.11861	-0.336129	0.725948	-1.45048	0.64403	1.11281	-0.428052	0.831587	-1.49153	0.940383	-0.423035	-0.729949	0.7478	1.2045	-0.734089	-0.351515	-1.27362	0.561137	1.14987	-0.80262
UID2525	SAMSN1	A0A2R8Y4K8;S319-p	66.603	S(0.019)S(0.019)S(0.963)FGNFDR	-0.309442	0.321981	0.519492	-0.0195458	-0.422484	0.415419	-0.574307	-0.461702	0.471933	-1.42467	0.787394	-0.995134	-1.01071	-0.338979	-0.431123	0.047534	-0.587744	-0.526135	0.293287	-1.33126	-0.638194	-0.952487	-1.86313
UID2526	CCDC82	F5H777;S131-p	180.47	HLS(1)QEDNDLNK	-0.48372	0.193907	0.392509	-0.609301	-0.624786	-0.0932345	0.344744	-1.0498	0.173992	-0.124528	0.972593	1.50391	0.231023	-1.2335	-0.115696	-1.3197	-0.806662	-1.24511	-0.837046	0.387021	0.12846	1.43262	-0.50298
UID2530	DNAJC21	A0A2R8Y534;S167-p	60.621	EFGDGS(1)DENEMEEHELK	0.586497	0.0242813	0.133631	-0.121738	0.641569	-0.786808	-0.668009	0.478236	0.484941	0.636698	-0.89646	-0.427741	0.351947	0.573154	0.674153	1.00858	0.129367	0.11925	1.04079	0.758056	0.811301	0.280948	0.162
UID2531	TNS1	A0A2R8Y4T1;S1045-p	237.81	AAS(1)DGQYENQSPEATSPR	-1.03544	0.0921947	0.261619	0.753258	-0.427898	2.23046	1.23154	0.448235	0.457332	-0.611987	1.92853	1.78709	0.405436	-0.918576	-0.761083	-0.259506	2.73484	-1.26887	-1.02012	-0.379563	-1.17293	3.04416	-2.15072
UID2532	TNS1	A0A2R8Y4T1;S1053-p	217.33	AASDGQYENQS(1)PEATSPR	-0.880131	0.0222447	0.128122	1.55343	0.578656	1.69194	0.55165	0.600702	1.13043	0.288734	1.81452	0.838911	0.0907739	-1.01157	-0.328377	0.587903	1.73035	-0.740719	-1.03608	-0.220037	0.484314	1.40792	-0.535269
UID2534	TNS1	A0A2R8Y4T1;S847-p	126.8	AAS(1)QQEIEQSIETLNMLMLDLEPASAAAPLHK	0.780996	0.0470167	0.185801	0.123206	-0.157025	0.572064	0.0754099	0.915906	0.346213	-0.108032	-1.14947	-0.291616	0.52276	1.53775	1.20993	-0.728416	2.96719	0.00770341	0.977538	0.523025	-0.00404259	1.70296	0.465737
UID2535	TNS1	A0A2R8Y4T1;S729-p	85.19	AGPAHAGHTAPMRPS(0.052)Y(0.003)S(0.945)AQEGLAGYQR	-0.4598	0.0486961	0.189362	-0.0638331	0.833428	0.961523	0.764286	0.230049	0.497489	0.85081	1.3879	1.08859	0.714357	0.082851	-0.307573	0.292433	0.212724	-0.258088	0.058742	0.717675	0.71565	1.16556	-0.0133823
UID2536	TNS1	A0A2R8Y4T1;S1525-p	112.5	AGS(1)LPNYATINGK	0.529905	0.0904611	0.259108	-1.02826	-1.90627	-0.763405	-0.799008	-1.47277	-1.26996	-1.42799	-0.546612	0.0323702	-0.630632	-0.688838	-0.270114	-1.55695	0.0077416	-0.901557	-0.0753018	0.126765	-1.2603	0.980479	-0.875413
UID2538	TNS1	A0A2R8Y4T1;S827-p	269.65	AHLESLVASRPS(1)PQPLAETPIPSLPEFPR	0.310281	0.176789	0.373264	-0.10227	-0.452262	-0.9854	0.362265	-0.115164	-0.0976165	-0.0215296	0.0540593	1.07585	0.353443	0.902074	0.377611	0.131129	0.0282439	-0.136998	0.891712	0.316746	0.260453	0.171671	0.231544
UID2539	TNS1	A0A2R8Y4T1;S838-p	129.26	PSPQPLAETPIPS(1)LPEFPR	0.642401	0.0304276	0.148701	-1.14987	-0.386523	0.843018	-0.388591	-0.43001	0.23199	0.582494	0.487809	-0.141926	0.669937	0.288942	0.738818	-0.286054	1.01952	0.147267	0.907815	0.520322	0.882834	1.83922	0.683643
UID2540	TNS1	A0A2R8Y4T1;S1302-p	136.74	AQFSVAGVHTVPGS(1)PQAR	0.349169	0.186707	0.384422	0.340285	0.425991	-0.935721	-0.744331	0.608221	0.222912	-0.384501	-0.0926053	-0.151209	0.00880563	0.70051	-0.245389	0.863884	-0.325483	-0.0401736	1.48777	0.209887	0.0231955	0.375411	-0.260074
UID2541	TNS1	A0A2R8Y4T1;S929-p	123.38	AS(0.954)LES(0.046)VPPGR	-0.276287	0.397963	0.590995	0.164102	-0.453904	0.912345	0.811894	0.344863	0.164244	-0.164834	1.03514	0.446529	0.382889	0.116239	-0.461189	-0.371368	1.60222	-1.15636	-0.127646	0.230756	0.0597604	1.6252	-0.637213
UID2543	TNS1	A0A2R8Y4T1;S1615-p	127.32	DQEPGAFIIRDS(0.96)HS(0.04)FR	0.576964	0.0857863	0.253041	-0.163232	-0.190826	-0.243315	-0.861944	0.290011	0.440211	-0.000298475	0.636108	-0.110697	0.839304	1.16936	0.531757	-0.305024	1.31699	-0.535585	0.944435	0.885233	0.280748	2.36461	-0.247558
UID2544	TNS1	A0A2R8Y4T1;S1617-p	181.54	DQEPGAFIIRDS(0.5)HS(0.5)FR	0.547811	0.21462	0.414707	-0.362612	-0.448747	-0.325812	-1.21017	0.26737	0.335461	-0.1245	1.06841	-0.00795281	0.998491	1.52123	0.450278	-0.808294	1.17581	-0.975004	1.12089	1.18037	-0.533671	2.87737	-0.34092
UID2545	TNS1	A0A2R8Y4T1;S524-p	147.39	DSLHGS(0.994)T(0.005)GAVNATR	-1.27024	0.0506885	0.192946	3.15885	0.621816	-0.922416	-1.4363	1.45493	3.64052	2.02889	0.287723	1.72862	2.03372	1.06134	-2.2793	0.197461	-1.43455	-0.408573	1.30081	-0.981081	1.13447	0.027199	1.27614
UID2546	TNS1	A0A2R8Y4T1;S1713-p	83.418	DSSGPANS(0.98)T(0.019)ADLLK	0.343358	0.238317	0.441705	0.36869	-0.569908	0.546922	0.44087	0.949732	0.0384902	-0.580629	0.502139	0.0202173	1.00424	0.872482	0.700991	0.132114	1.79766	-0.134534	0.554973	0.755535	0.0400121	1.60009	-0.164975
UID2549	TNS1	A0A2R8Y4T1;S1109-p	143.44	EAFEEMEGTS(0.012)PS(0.276)S(0.712)PPPSGVR	0.48903	0.0209141	0.125052	0.134381	-0.420439	0.00553602	-0.607163	-0.181137	0.0468861	-0.192868	0.493635	-0.40984	0.446906	0.916786	0.819355	0.036813	0.187	-0.0990012	0.391952	0.519645	0.360021	0.97497	0.0986608
UID2550	TNS1	A0A2R8Y4T1;S1117-p	68.016	S(1)PPGLAK	1.00566	0.286366	0.486949	2.18045	-4.38109	-2.52988	-2.44668	-2.6526	2.50245	-4.18104	-2.12801	-1.97086	-3.02637	2.13988	-1.46597	-2.34691	0.817652	-2.32579	1.7201	-1.95372	-3.04786	1.03825	-3.15264
UID2552	TNS1	A0A2R8Y4T1;S1432-p	64.207	HLGGS(0.882)GS(0.118)VVPGSPCLDR	0.121905	0.593608	0.749477	-0.329466	-0.531355	-1.29236	0.586278	-0.086607	0.163432	0.0964128	0.254958	0.559414	0.358989	-0.573107	0.135959	0.109943	0.0971976	0.129364	0.0476703	0.207795	0.708828	0.0243954	0.110698
UID2553	TNS1	A0A2R8Y4T1;S1439-p	95.5	HLGGSGSVVPGS(1)PCLDR	-0.0475546	0.904602	0.947996	0.364025	0.00596241	0.0875705	-0.464574	0.526254	0.460512	-0.167862	0.368812	0.280608	3.72019	0.172071	0.438642	0.450027	-0.0331131	-0.0182724	1.49229	0.294055	1.31489	0.149622	0.445732
UID2555	TNS1	A0A2R8Y4T1;S1422-p	149.49	HPGAHQGNLASGLHSNAIAS(0.067)PGS(0.914)PS(0.019)LGR	0.0982148	0.817647	0.897362	-0.361988	-0.223675	-0.543531	0.540269	-0.290089	1.09213	-0.0401087	0.50974	2.10841	0.325492	-0.0484679	-0.369822	-0.0121139	0.875316	-0.5209	3.25279	0.809496	-0.146448	0.633902	-0.374956
UID2556	TNS1	A0A2R8Y4T1;S1452-p	121.6	HVAYGGY(0.046)S(0.951)T(0.003)PEDR	-0.540235	0.0744979	0.234548	1.76985	0.740464	0.288747	0.512744	1.49266	1.54233	0.460206	-0.0427673	0.966299	0.332036	0.619417	0.083366	1.29272	0.261971	0.168669	0.898856	-0.865014	0.387132	0.47793	-0.664829
UID2559	TNS1	A0A2R8Y4T1;S1506-p	121.04	QGS(0.981)PT(0.019)PALPEK	0.205999	0.566556	0.728763	0.0493086	-1.02726	0.0676109	0.777179	-1.33827	0.31739	-0.773213	0.147906	0.694899	-1.05689	0.361731	0.318012	-0.83759	1.00918	-1.28049	0.745736	0.056308	-0.5407	1.02546	-0.939002
UID2560	TNS1	A0A2R8Y4T1;S902-p	51.841	QS(0.999)HPLT(0.001)QSR	-0.787586	0.204886	0.404891	2.80499	0.776813	1.40244	0.266021	1.38107	1.70575	-0.360884	1.44418	0.287116	2.10297	-0.505393	-0.837062	-0.350643	2.99654	1.36029	1.20044	-0.808402	-0.434075	3.41681	-2.10391
UID2562	TNS1	A0A2R8Y4T1;S1465-p	157.22	QS(0.556)S(0.414)AS(0.03)GYQAPSTPSFPVSPAYYPGLSSPATSPSPDSAAFR	0.290362	0.278104	0.479545	0.382426	0.523713	0.775772	0.346687	0.686437	0.526568	0.0703519	-1.1676	-0.441812	0.671889	1.50338	0.832279	0.396596	1.0733	0.215501	0.759782	-0.139961	0.0883614	0.37732	0.171498
UID2563	TNS1	A0A2R8Y4T1;S1466-p	171.99	QS(0.193)S(0.738)AS(0.069)GYQAPSTPSFPVSPAYYPGLSSPATSPSPDSAAFR	0.326958	0.254979	0.457579	0.868721	0.879113	0.207652	0.0403178	1.05793	0.221561	-0.0565794	-0.877836	-0.511387	0.738422	1.22006	1.08202	0.707994	1.20655	0.427308	1.2479	-0.198868	0.125292	0.151477	-0.132233
UID2566	TNS1	A0A2R8Y4T1;S1518-p	70.028	RMS(1)VGDR	-1.52111	0.0462383	0.184094	1.11023	-1.85683	1.10467	2.02615	0.232697	0.998104	-1.54385	1.14943	2.43801	1.77087	0.853948	-2.6223	-1.67786	0.886213	-4.80633	0.858784	-1.37959	0.075397	1.41099	-1.38085
UID2567	TNS1	A0A2R8Y4T1;S1173-p	159.74	S(0.114)FS(0.885)APAT(0.001)QAYGHEIPLR	0.00193765	0.993145	0.997035	1.34963	1.63583	1.37451	1.0136	1.35093	1.18967	1.01609	0.979245	-0.0293969	0.97075	0.635607	1.41547	0.973538	1.13369	0.785353	0.603218	1.76435	0.937575	1.88021	0.741213
UID2569	TNS1	A0A2R8Y4T1;S1244-p	184.8	S(0.024)GS(0.976)LGQPSPSAQR	-1.09995	0.216987	0.417705	1.74301	-2.39862	0.708048	1.47426	-1.01275	-0.33823	-4.35204	0.562146	1.30402	-1.94846	-0.158244	-1.74468	-2.29516	1.60918	-2.71554	-0.374667	-1.56607	-4.81859	1.24116	-4.43548
UID2570	TNS1	A0A2R8Y4T1;S1249-p	120.92	S(0.889)GS(0.103)LGQPS(0.98)PS(0.028)AQR	-0.946373	0.120929	0.304082	1.65662	-1.73071	2.71145	2.5454	-0.706473	1.06477	-0.748757	1.79699	1.34462	-0.857428	1.35643	-0.668607	-1.46261	1.09012	-2.0273	0.702714	-0.966723	0.253808	0.497379	-1.16245
UID2571	TNS1	A0A2R8Y4T1;S910-p	139.08	S(1)GYIPSGHSLGTPEPAPR	0.340184	0.251499	0.454745	-0.674841	-0.0577895	0.594224	-1.10319	0.161596	0.0436563	0.443713	0.973173	0.628301	0.891446	-0.0465214	0.688125	0.19188	0.333974	-0.148236	0.327759	1.873	0.298464	1.10973	0.673959
UID2572	TNS1	A0A2R8Y4T1;S918-p	207.4	SGYIPSGHS(1)LGTPEPAPR	0.539711	0.24833	0.451758	-0.155431	-0.650165	0.13351	-1.31744	-0.178431	-0.981091	-1.51679	-0.634366	-0.902717	-0.840346	-0.0770681	0.55947	-1.07412	1.65624	-0.852372	0.535532	0.164468	-2.20935	1.81879	-2.16777
UID2577	TNS1	A0A2R8Y4T1;S964-p	176.06	S(0.035)PAS(0.029)S(0.139)S(0.796)LPAFLPTTHSPPGPQQPPASLPGLTAQPLLSPK	0.386452	0.347871	0.546241	0.148452	1.00315	1.43099	-1.08666	1.5243	0.129323	-0.0379393	-0.593698	-0.966699	0.887545	0.474492	1.0733	-0.201199	2.66676	0.532394	0.0949386	0.338733	-0.333703	1.56128	0.0962992
UID2579	TNS1	A0A2R8Y4T1;S767-p	167.28	S(0.003)QS(0.888)FS(0.109)EAEPQLPPAPVR	0.105918	0.521102	0.694307	-0.530032	-0.567023	-0.0476859	0.308635	-0.210279	-0.107038	-0.312116	0.0980557	0.129748	0.208266	-0.278164	-0.118912	-0.12771	-0.227442	0.103815	0.200412	0.243774	-0.176634	0.311661	0.0989118
UID2580	TNS1	A0A2R8Y4T1;S769-p	282.59	SQS(0.023)FS(0.977)EAEPQLPPAPVR	0.299581	0.175804	0.37205	0.00360075	-0.152732	0.242604	0.0805833	0.129474	-0.310585	-0.534648	0.227345	-0.13719	-0.145366	0.726439	0.369357	-0.035245	0.754642	-0.23136	0.530471	0.616687	-0.726286	0.812085	-0.4179
UID2581	TNS1	A0A2R8Y4T1;S879-p	276.03	SQS(1)VPGAWPGASPLSSQPLSGSSR	0.424172	0.0991345	0.272843	-0.535562	-0.427938	-0.251491	-0.454863	0.385658	0.2186	0.0159887	-0.0861186	-0.242172	0.61941	0.17291	0.322014	-0.461739	1.32708	-0.220397	0.300386	0.522382	-0.0442311	1.48213	0.0826915
UID2583	TNS1	A0A2R8Y4T1;S579-p	172.32	TDKTDEPVPGASSATAALS(1)PQEK	0.387307	0.271336	0.47338	-1.25446	-1.0349	0.67797	0.53087	-1.21651	-0.75555	-0.716308	0.651464	0.136614	-1.26728	-0.371615	0.837586	-0.58934	0.462397	-0.960094	-0.436857	1.08591	-0.459554	0.662806	-0.606269
UID2585	TNS1	A0A2R8Y4T1;S1317-p	104.09	TVGTNT(0.013)PPS(0.987)PGFGWR	-0.21252	0.7577	0.860249	-2.21097	-2.00611	2.30518	0.831399	-0.819801	-2.7636	-2.47281	2.02838	0.339057	-0.584009	-2.04422	0.715209	-1.04189	0.520907	-1.27621	-2.51016	0.81294	-1.66936	0.931582	-1.91727
UID2586	TNS1	A0A2R8Y4T1;S1394-p	101.97	VATT(0.001)PGS(0.996)PS(0.003)LGR	0.337484	0.452753	0.63772	0.636627	-1.02237	-0.720614	0.0900514	-0.81763	1.0043	-0.774807	-0.375686	0.376684	-1.2384	1.79453	-0.452281	-0.383183	0.0971508	-0.862064	2.55034	-0.842406	-0.243048	0.32803	-1.45408
UID2590	TNS1	A0A2R8Y4T1;S1538-p	291.21	VS(0.114)S(0.886)PVASGMSSPSGGSTVSFSHTLPDFSK	0.657817	0.146004	0.336139	0.278324	-0.721314	-0.400609	-2.36238	-1.30957	0.783377	0.286324	-0.0452505	0.8524	0.0752928	1.87903	-0.266989	-0.489479	-0.795053	-0.481617	1.9992	1.57342	0.119015	0.375791	0.101451
UID2591	TNS1	A0A2R8Y4T1;S1545-p	173.35	VSSPVASGMS(0.559)S(0.44)PSGGSTVSFSHTLPDFSK	0.502767	0.116821	0.299096	0.993842	-0.480723	-0.110405	-1.40948	-0.440442	0.178822	-0.0317566	-0.304416	0.310661	0.508473	1.7489	-0.0133662	0.122297	-0.0952804	-0.691529	0.661225	0.71191	0.0571615	1.31545	0.425473
UID2592	TNS1	A0A2R8Y4T1;S1546-p	242.9	VSSPVASGMS(0.023)S(0.976)PSGGSTVSFSHTLPDFSK	0.873418	0.164676	0.359591	1.97414	-0.797974	0.126835	-3.67936	-1.22632	1.1865	-0.2298	-0.0840197	0.868809	-0.679202	3.05844	0.432083	-0.820655	-0.367397	-0.415682	2.52533	1.64652	-0.101989	0.0808576	0.156274
UID2596	TNS1	A0A2R8Y4T1;S484-p	85.536	WDS(1)YDNFSGHR	-0.0771938	0.744351	0.852121	1.38448	0.215713	-0.118837	-0.584226	0.934636	0.906997	0.831192	0.235897	0.241585	0.960167	0.518584	0.640043	0.131498	0.334579	0.0206503	0.362421	0.270045	0.636046	1.15378	0.168015
UID2597	TNS1	A0A2R8Y4T1;S1571-p	90.434	YSMPDNS(1)PETR	-0.30301	0.305629	0.504682	0.1032	-0.0335224	1.06172	0.335929	0.38048	-0.194601	-0.571062	0.844046	0.947721	-0.00647936	-0.599017	-0.0563914	0.233654	1.13182	-0.441342	-0.501804	0.00191728	-0.0193648	1.1762	-1.08834
UID2598	CDK13	A0A2R8Y4Z0;S105-p	110.33	SLSPLGGRDDS(1)PVSHR	0.182118	0.665181	0.799774	0.147579	1.30643	1.06715	0.925853	0.433352	0.18533	1.40475	0.0456966	-0.805924	0.120827	-0.743884	1.80386	0.643296	1.45912	0.695226	-1.60192	2.46106	0.450897	0.948913	0.535666
UID2599	CDK13	A0A2R8Y4Z0;S163-p	193.45	GGDVS(1)PSPYSSSSWR	0.158886	0.447022	0.632876	-0.839242	0.189597	0.53754	-1.05069	-0.433313	-0.802496	-0.229826	-0.0153899	-0.837445	-0.665815	0.0980552	-0.284235	-0.11239	-0.309711	-0.208632	-0.0424021	-0.512048	-0.108427	-0.526844	-0.551591
UID2602	CDK13	A0A2R8Y4Z0;S219-p	119.25	HS(0.002)S(0.012)IS(0.985)PS(0.002)TLTLK	0.588607	0.310778	0.509066	0.160713	1.68092	0.0201898	-1.22982	0.387785	-1.9701	-0.772113	-1.01273	-2.94298	-1.76666	-0.211571	0.538643	1.00207	0.677915	1.71	-2.58844	0.751999	-1.73674	-0.88788	-0.814729
UID2603	CDK13	A0A2R8Y4Z0;S305-p	65.107	IEHAPS(0.993)PS(0.005)S(0.001)GGTLK	-0.303116	0.125461	0.311009	0.372117	-0.121475	0.233759	-0.712623	-0.107632	0.322996	0.483061	0.228711	-0.428943	0.550066	-0.187568	-0.343733	-0.515733	-0.298003	-0.069491	-0.685775	-0.36511	0.253319	-0.121396	0.122364
UID2605	CDK13	A0A2R8Y4Z0;S97-p	111.06	S(0.002)LS(0.998)PLGGRDDSPVSHR	0.474903	0.215942	0.416364	0.227295	1.38614	0.615078	-1.75723	0.653001	-0.488302	1.40843	0.804145	-1.08725	0.584054	-0.231069	0.554926	0.972405	1.32329	1.07461	-0.360823	1.15698	1.16112	0.288921	1.15403
UID2607	CDK13	A0A2R8Y4Z0;S122-p	184.66	S(0.006)PS(0.994)PAGGGSSPYSR	-0.457172	0.335514	0.53341	0.223271	1.48663	-0.0671082	-0.286698	0.626471	0.958398	1.81977	-0.114154	-0.365394	0.607916	-2.02285	-0.163215	-0.166356	0.0697738	1.7989	-1.88503	1.31123	-0.503261	0.0813815	1.79682
UID2608	CDK13	A0A2R8Y4Z0;S129-p	74.537	SPSPAGGGS(0.18)S(0.819)PYS(0.001)R	-0.40093	0.439384	0.626776	0.924564	2.2873	0.678816	-0.782971	1.10665	1.02639	2.31075	0.397458	-0.474771	0.465329	-1.94963	-0.228928	1.65864	0.534482	0.934635	-2.02307	1.21102	1.54532	1.33152	0.916219
UID2609	CDK13	Q9NYV4;S140-p	72.879	S(0.033)PS(0.964)PYS(0.003)R	-2.21159	1.2165e-06	0.00296009	2.46356	2.0032	1.19322	-0.123865	1.91338	1.7107	1.97725	0.769821	1.4595	0.851455	-1.34549	-0.989369	-0.100549	-0.598896	0.145112	-1.69001	-0.060078	-0.998568	-1.96858	-0.291275
UID2610	CDK13	A0A2R8Y4Z0;S177-p	68.456	S(0.995)PY(0.002)S(0.003)PVLR	-0.570245	0.0301283	0.147785	0.0805155	0.990687	1.34914	0.979546	0.525809	-0.333623	0.23619	0.762282	-0.0884983	0.260322	-0.902937	-0.0278918	0.524062	-0.190227	-0.410604	-0.461849	-0.193364	-0.243316	0.819687	0.146358
UID2611	CDK13	A0A2R8Y4Z0;S180-p	86.136	S(0.001)PYS(0.999)PVLR	0.0434154	0.86214	0.924553	-0.402849	1.20301	0.558428	-0.350192	-0.272652	-0.440712	0.625795	0.624002	0.688161	-0.130693	0.0383469	0.494565	0.276523	0.0616701	1.01238	-0.452043	0.249222	0.40879	-0.282819	0.729817
UID2612	CDK13	A0A2R8Y4Z0;S175-p	117.2	S(0.677)RS(0.323)PYSPVLR	-0.830585	0.0245269	0.134211	-0.279291	0.89778	1.79092	-0.151982	0.571442	-0.651271	-0.27195	1.78786	0.236606	0.541424	-1.16966	-0.462709	0.675141	-0.480335	-0.606125	-1.30975	-0.886559	-0.0646822	0.798019	-0.327635
UID2613	CCDC9	A0A2R8Y4Z8;S362-p	126.88	AYS(1)DHDDRWETK	-0.698165	0.0153691	0.107142	0.809009	0.157749	1.11596	0.0836867	0.515812	0.704602	-0.0156325	1.54975	1.87009	0.241212	-0.124034	-0.224691	0.317184	0.285263	-0.398174	0.609774	-0.463545	0.772686	0.0288688	-0.752751
UID2614	CCDC9	A0A2R8Y4Z8;S376-p	83.09	EGAAS(0.984)PAPET(0.016)PQPTSPETSPK	-0.473989	0.113257	0.294496	0.527326	-0.820307	0.238693	0.923938	-0.265874	0.413136	-1.30838	0.423697	1.00768	-0.615316	-0.00547696	-0.875808	-0.497847	-0.495848	-1.06128	-0.118117	-0.00543368	0.20979	-0.372558	-0.992715
UID2615	CCDC9	A0A2R8Y4Z8;S386-p	118.51	EGAASPAPETPQPT(0.033)S(0.963)PET(0.004)S(0.001)PK	-0.553592	0.0176708	0.114811	0.111324	0.381832	0.897348	0.316734	-0.210105	0.350465	0.391775	1.07779	0.784864	-0.138714	-0.419379	-0.230588	-0.683998	0.271519	-0.472957	-0.425224	0.113955	-0.0332891	0.761636	-0.454277
UID2617	CCDC9	A0A2R8Y4Z8;S80-p	115.1	S(0.999)PGT(0.001)PRPPGASK	-2.3075	1.28613e-05	0.00597762	1.63129	1.57717	2.48785	2.55518	0.265666	1.40306	1.12063	2.52936	3.07132	0.260709	-1.08665	-1.55885	1.29725	-1.01329	-0.794218	-0.823594	-1.17969	0.824964	-1.09079	-0.74793
UID2618	CCDC9	A0A2R8Y4Z8;S202-p	157.28	S(1)GPLEESER	-1.29549	0.0038893	0.0589085	1.45974	-1.26991	-0.236535	0.614456	-1.11061	0.696583	-0.957985	0.435955	0.0644066	-0.388604	-0.250501	-2.71576	-0.717608	-1.39845	-2.6558	-0.293439	-2.00964	-0.458473	-1.01119	-2.13657
UID2619		A0A2R8Y4Z8;S521-p	155.94	TTHLAGALS(1)PGGGQSAPAFPESGPSLR	0.434992	0.0163542	0.110462	-0.337859	-0.169129	-0.3874	-0.046755	-0.274879	0.28312	-0.0290311	0.115577	-0.0720515	0.488664	0.400144	1.06092	0.0318819	0.268076	0.163208	0.291963	0.516111	0.356547	0.322475	0.508855
UID2621	PRKG1	A0A2R8YE50;S51-p	159.22	S(1)VIRPATQQAQK	-0.498122	0.52971	0.701323	-0.148328	-3.20576	-3.43699	2.88964	-0.643266	-0.565611	-0.998669	-1.17181	3.98263	0.0121767	0.372249	-2.71171	-1.61807	0.629661	-2.79343	-0.0289003	-1.10768	-0.0600392	0.337068	-1.28635
UID2622	CTNNB1	A0A2R8Y804;S191-p	145.06	S(1)PQMVSAIVR	0.194352	0.580407	0.739303	-1.5346	-0.799291	0.846022	-0.899163	0.375291	-0.977405	-0.297349	0.197806	-1.45422	1.15487	-0.177608	0.462438	-1.28318	0.163611	-0.397561	0.217015	0.408667	-0.843271	0.385983	-0.380616
UID2623	CTNNB1	A0A2R8Y804;S675-p	215.93	RLS(1)VELTSSLFR	0.957879	0.00703743	0.0767102	-0.31495	-0.705859	0.014921	-0.660502	-0.233986	-0.920947	-1.95447	-0.607258	-2.44758	-0.68246	0.703168	0.125833	-0.364061	0.281114	0.350911	1.37226	-0.00925809	-1.1122	0.111072	-0.393135
UID2624	CTNNB1	A0A2R8Y804;S552-p	203.58	RT(0.006)S(0.994)MGGTQQQFVEGVR	0.105059	0.501853	0.678833	-0.760941	-0.747703	-0.423958	-0.556146	-0.67594	-0.569561	-0.904699	-0.423578	-0.977029	-0.994619	-0.155686	-0.38747	-0.646567	-0.478411	-0.714721	-0.517347	-0.87459	-0.951604	-0.795421	-0.461772
UID2627	INADL	A0A2R8Y549;S455-p	89.451	T(0.245)S(0.704)S(0.046)S(0.004)T(0.001)SPLEPPSDR	-0.48877	0.154973	0.347823	0.865324	0.239481	0.305647	-0.280301	1.12445	0.397184	-0.340747	0.00469669	-1.20516	1.23663	-0.7829	0.140865	0.177274	0.706909	-0.310304	-1.24452	-0.830053	-0.708828	1.08257	-0.771515
UID2632	ATXN2	H0YH87;S612-p	99.413	ENIKPNET(0.138)S(0.827)PS(0.034)FS(0.002)K	-0.777144	0.20567	0.405826	-2.79546	0.160462	-0.158385	0.942855	-2.41498	-2.26894	0.449343	0.425547	1.56965	-1.15218	-1.39633	0.365425	-2.70753	-1.96508	-2.25667	-1.82173	1.46089	-1.9828	-1.7525	-0.957217
UID2633	ATXN2	H0YH87;S624-p	112.43	GIS(1)PVVSEHRK	-1.21944	0.0559942	0.202337	1.19404	1.67149	1.0992	0.0834162	-0.319496	-1.8542	0.273321	2.54838	4.55323	-1.50894	-0.665733	-0.99791	0.713141	-0.382094	-0.538386	-1.66588	0.554423	-0.650446	-0.697916	-0.123188
UID2637	ATXN2	H0YH87;S464-p	104.9	MSSEGPPRMS(1)PK	-1.76643	0.0422542	0.175824	-2.16832	0.26767	3.33138	4.5374	-2.19451	-2.23998	0.515152	2.66564	3.88846	-1.39264	-1.74108	-1.06919	-1.80667	-1.84454	-0.827679	-1.49471	-0.354576	-0.50349	-0.155004	-0.657128
UID2638	ATXN2	H0YH87;S705-p	130.01	PNS(0.001)PS(0.009)IS(0.985)PS(0.005)ILSNTEHK	0.198618	0.426188	0.615648	-0.185454	1.35301	-0.20407	-0.196869	0.81763	0.152094	1.36056	-0.383685	-0.0522503	0.13797	0.713233	0.75798	0.441653	0.0181783	0.345333	0.939819	0.496083	0.236866	0.782116	0.053853
UID2640	ATXN2	H0YH87;S568-p	141.46	QNSIGNTPSGPVLASPQAGIIPT(0.001)EAVAMPIPAAS(0.76)PT(0.219)PAS(0.015)PAS(0.006)NR	0.473223	0.0780972	0.241481	0.134245	0.101116	-0.0418642	0.560929	0.613751	-0.135034	-0.333249	-1.42226	-0.257515	0.0178713	0.498352	1.09607	0.989068	0.0367761	0.777967	0.403794	-0.597976	0.656481	-0.113278	0.222967
UID2642	ATXN2	H0YH87;S524-p	234.73	TSPSGGTWSSVVSGVPRLS(1)PK	0.0898878	0.912569	0.952797	-4.64156	-1.88466	1.22273	2.04705	-3.63682	-2.62924	-1.36177	0.656943	1.70941	-2.18173	-2.74367	1.34727	-2.37545	-1.86932	-0.628864	-1.95576	1.25087	-1.46953	-1.21658	-0.139718
UID2646	TNKS1BP1	Q9C0C2;S196-p	164.64	RDS(1)LGTYSSR	0.147381	0.610827	0.761453	-1.39311	-2.13286	-1.15546	-1.17723	-1.72745	-2.42473	-2.70726	-0.997561	-0.999806	-2.29403	-0.838916	-1.05361	-1.25306	-1.54052	-2.39203	-1.75813	-0.574253	-2.16935	-1.84563	-2.11018
UID2648	TNKS1BP1	Q9C0C2;S217-p	239.27	RDS(1)LGAYASQDANEQGQDLGKR	0.495571	0.0906261	0.259321	-0.62487	-0.763453	-0.849677	-1.18699	-0.469763	-0.747158	-1.13276	-1.37514	-1.28899	-0.809129	0.587726	-0.12215	-0.671575	-0.528756	-0.739925	1.31394	-0.794429	-1.12381	-0.996725	-1.21651
UID2649	TNKS1BP1	Q9C0C2;S175-p	59.185	RDS(0.999)QGT(0.001)YSSR	-0.35331	0.324208	0.521676	1.33171	-1.01545	0.119352	-1.68197	-0.290742	0.239248	-2.02623	-1.57665	-0.915137	-0.297408	-0.240298	-1.50557	-0.917154	-0.41798	-1.4612	-0.669202	-1.40242	-0.908878	-0.762921	-1.36076
UID2653	TNKS1BP1	Q9C0C2;S160-p	117.08	S(1)QEADVQDWEFRK	0.49659	0.109873	0.2892	-1.51929	-0.613222	-1.49203	-1.05463	-0.739037	-1.83781	-1.10594	-1.28551	-1.18621	-1.02659	0.849232	-0.55072	-1.568	-1.08318	-0.823017	0.655354	-0.609646	-1.82182	-0.898564	-1.044
UID2664	DEPDC5	A0A2R8YF50;S468-p	159.13	S(0.001)AS(0.876)S(0.123)CDVSSSPSLPSR	0.412694	0.147787	0.338239	-1.92769	-0.0157162	-1.07615	0.0972041	0.36485	-0.973078	-0.305336	-0.994414	-0.696903	0.222775	-0.176172	0.322405	0.345005	0.43804	-0.659	-0.0844289	-0.824224	0.0101305	-0.477092	-0.0721818
UID2666	TSC2	A0A2R8Y6C9;S963-p	72.175	ADVGRLS(1)PEVK	0.448121	0.0738335	0.233524	-0.871996	-1.65262	-0.776498	-0.61579	-0.948174	-1.2778	-1.83565	-0.575301	-0.436656	-1.61865	0.173956	-0.421885	-1.14181	-0.438568	-0.891045	-0.0470003	-0.42067	-1.28142	-0.479415	-1.18008
UID2668	TSC2	A0A2R8Y6C9;S1001-p	183	GQPEGPLPSS(0.005)S(0.995)PR	-0.728884	0.0283394	0.143984	0.821926	-1.07872	-0.675253	-0.0467732	-0.900747	0.876773	-0.16403	0.720884	0.705411	-0.533188	-0.398753	-1.73921	-1.27583	-0.673269	-1.28868	-0.283687	-0.788986	-0.841402	0.473458	-0.746199
UID2670	TSC2	A0A2R8Y6C9;S551-p	153.25	IQTSLT(0.005)S(0.029)AS(0.962)LGS(0.003)ADENSVAQADDSLK	0.571432	0.0137479	0.102612	-0.864469	-0.478305	-0.543958	-0.532369	-0.260385	-0.590843	-0.349398	-0.0478077	-0.644055	0.596884	0.00134473	0.841722	-0.303675	-0.190131	0.0293376	0.100853	0.855114	-0.287685	0.581941	0.370794
UID2674	TSC2	A0A2R8Y6C9;S806-p	174.04	SLS(0.999)VPAASTAKPPPLPR	0.462812	0.0583877	0.20721	-1.07529	-1.43568	-1.19642	-1.187	-0.694909	-0.0576361	-1.13207	-0.842826	-0.433959	-0.35468	-0.711111	0.274536	-1.2577	-0.405505	-0.715564	-0.639426	0.491269	-0.436906	-0.156373	-0.225567
UID2675	TSC2	A0A2R8Y6C9;S1004-p	63.565	S(1)PSGLRPR	-3.1515	0.000962417	0.0322764	0.545892	-2.8302	1.6314	3.68759	-2.82705	0.536881	-2.26843	1.2934	3.66097	-2.54605	-1.74907	-4.31365	-2.99404	-4.80149	-2.1685	-2.42	-3.9056	-3.62069	-3.05667	-1.60091
UID2676	TSC2	A0A2R8Y6C9;S972-p	152.81	S(0.082)QS(0.789)GT(0.128)LDGES(0.001)AAWSASGEDSR	0.175133	0.56595	0.728686	0.375123	0.0323179	0.251202	1.01381	1.01528	-0.153561	0.277623	0.185241	-1.3837	0.833626	-0.526066	1.5611	0.150979	1.42551	0.376358	0.15514	0.29709	0.076231	0.542064	0.139891
UID2680	TSC2	A0A2R8Y6C9;S940-p	96.708	S(0.032)S(0.032)S(0.156)S(0.779)PELQTLQDILGDPGDK	0.487855	0.175257	0.371415	0.969653	0.0388474	-0.261822	1.04169	-0.167937	-0.624895	-0.420546	-1.81958	-1.12036	0.122356	0.435538	0.679054	0.0618779	1.37592	0.585053	0.887249	0.063079	-1.1481	-0.40923	0.10552
UID2682	TSC2	A0A2R8Y6C9;S893-p	193.3	SSS(0.005)VS(0.277)S(0.718)QEEK	-0.612913	0.105652	0.283178	-0.104419	-0.815219	0.389442	-0.566283	-0.159593	-1.66189	-1.344	1.27743	-0.201473	-0.653288	-0.991038	-1.54711	-1.31747	-0.571427	-0.640411	-1.19953	-0.349911	-2.80495	0.230734	-0.777313
UID2684	TSC2	A0A2R8Y6C9;S492-p	73.327	S(0.001)T(0.025)S(0.974)LNERPK	-0.663248	0.119869	0.303121	-1.49673	-1.43209	-0.256137	0.610283	-0.463523	-2.67163	-2.38131	-0.951128	0.478457	-1.09516	-0.476641	-1.06658	-1.4687	-1.1605	-2.24469	-1.26433	-1.37513	-3.21444	-1.73685	-2.28358
UID2685	TSC2	A0A2R8Y6C9;S217-p	140.45	T(0.005)S(0.005)GPLS(0.989)PPT(0.001)GPPGPAPAGPAVR	0.327767	0.056887	0.204227	-0.357991	0.0712877	-0.640537	0.0630907	0.188363	0.25828	0.11576	-0.254438	0.0681896	0.0762539	0.0276326	0.258906	0.252386	0.216278	0.70144	-0.0149916	0.191856	0.547632	0.121433	0.563362
UID2687	TSC2	A0A2R8Y6C9;S923-p	230.85	VVSSEGGRPS(0.998)VDLS(0.002)FQPSQPLSK	0.568553	0.0463902	0.184421	-1.3613	-1.96251	-1.95025	-1.25799	-2.2925	-1.10857	-1.6244	-1.71389	-0.770969	-1.51809	0.0729304	-0.841234	-1.6992	-1.60413	-1.27097	0.304013	-1.25255	-1.3663	-1.44282	-0.774692
UID2695	SHROOM3	A0A2R8Y5P9;S322-p	161.82	ERPS(0.003)S(0.99)WS(0.006)S(0.001)LDQK	0.703545	0.192121	0.390141	-1.28956	-2.00057	-3.18278	0.686348	-1.73563	-1.42654	-1.71226	-2.02374	0.689676	-1.43535	1.574	-0.899284	-2.00629	-1.71194	-0.333796	1.54635	-1.12134	-1.25964	-1.63933	-0.543696
UID2699	SHROOM3	A0A2R8Y5P9;S204-p	77.062	S(0.025)GS(0.945)MDNT(0.029)SAR	0.388222	0.491818	0.670843	-1.25736	-1.70125	-2.88616	0.42001	-1.42089	-0.155503	-0.480293	-0.430856	1.02563	-1.09586	1.47196	-2.98	-2.19561	-0.375042	0.225612	1.41133	-1.16965	-0.713981	-0.743572	0.968635
UID2701	SHROOM3	A0A2R8Y5P9;S889-p	83.499	S(0.973)PEAS(0.027)ASASPHTPR	-0.837803	0.0873363	0.255165	2.14795	0.521393	0.332636	-0.19225	0.476999	-0.697903	-0.0855852	0.20944	1.55159	1.31443	-0.884838	-2.61985	1.1579	-0.214515	0.303566	-1.32152	-1.60479	0.892732	1.04591	0.446071
UID2702	SHROOM3	A0A2R8Y5P9;S897-p	96.096	SPEASAS(0.013)AS(0.984)PHT(0.003)PR	-0.830417	0.0541171	0.19869	0.632482	-0.956842	0.505943	1.31813	0.0352218	0.244603	0.136243	0.110349	1.4774	-0.277711	-2.49918	0.392428	0.46477	0.036429	0.456331	-2.19312	-1.19738	0.465368	-0.797187	-0.206831
UID2703	SHROOM3	A0A2R8Y5P9;S358-p	104.95	S(0.999)PENS(0.001)PPVKPK	-0.577114	0.203456	0.403493	-1.42763	-1.25492	0.130312	1.60799	0.503318	-1.60943	-1.33844	0.547156	1.77964	0.379077	-0.311918	-0.775171	-1.19476	0.143886	-0.669398	-0.136887	-0.662282	-2.21855	0.18633	-0.815326
UID2705	SHROOM3	A0A2R8Y5P9;S1161-p	133.23	S(0.99)S(0.01)PATADK	-0.75193	0.08891	0.257231	-0.233037	-0.554713	-1.92759	-1.10871	1.23409	-0.630493	0.0814514	-1.15813	0.614273	0.889879	-0.759396	-1.63313	-1.89325	-1.54742	0.929489	-1.74075	-1.66411	-1.0511	-1.34192	0.389308
UID2706	SHROOM3	A0A2R8Y5P9;S940-p	80.455	S(0.098)YS(0.902)EPEK	0.0668736	0.928536	0.963416	-0.300006	-1.32932	-1.65401	1.94147	-0.924449	-2.15093	-2.11108	-0.535515	3.90032	-1.48295	1.45512	-1.1265	-0.338532	-1.88919	0.20847	2.55419	-1.38555	-2.07221	-1.89238	0.508873
UID2707	SHROOM3	A0A2R8Y5P9;S735-p	119.8	T(0.117)VS(0.745)T(0.117)S(0.019)S(0.001)TSGNDFEETK	0.00886974	0.978409	0.988394	-0.860599	-0.486763	-0.927727	1.42216	-0.346981	-0.0736874	0.0634928	-0.647624	1.55191	-0.593481	-0.685944	-0.251531	-0.379699	0.0190334	-0.695975	-0.377849	-0.112041	0.816732	0.720284	0.136392
UID2709	RDX	P26038;S249-p	58.699	NIS(1)FNDK	0.00522249	0.986856	0.993361	0.735768	0.650794	1.33912	-0.151609	1.80513	0.131725	-0.104553	0.567446	-0.618965	1.41091	0.334986	1.00249	0.0207196	1.63249	0.531562	-0.114953	1.14209	-0.111898	1.15296	0.227544
UID2711	RDX	A0A2R8Y5S7;S533-p	130.58	QLQALS(0.024)S(0.976)ELAQAR	0.220363	0.382786	0.578573	0.905241	0.228763	0.486065	0.520253	0.517627	0.241978	0.506902	-0.295992	-0.0588536	0.415842	0.0630499	0.620658	0.997165	0.322231	0.409993	0.215823	0.0710807	2.26819	0.391209	0.312057
UID2712	GSS	A0A2R8Y5T7;S301-p	202.66	IEPEPFENCLLRPGS(1)PAR	0.358754	0.342144	0.540539	-1.30322	-1.06429	-3.39496	-1.44295	0.286639	-0.774523	-1.24219	-2.91911	-1.06635	0.0104718	-1.37325	-0.717752	-0.4063	-1.3084	-1.04374	-1.11592	-0.720166	-0.398077	-1.35747	-0.881879
UID2713	GSS	A0A2R8Y5T7;S37-p	140.73	QIEINTIS(0.041)AS(0.959)FGGLASR	0.338451	0.220277	0.421158	0.103198	0.0310106	-1.0632	0.242244	1.51561	0.211932	0.276677	-0.269973	-0.149905	1.44823	0.649563	0.680035	0.0549756	0.518669	0.32178	0.477275	0.686783	0.951776	1.03461	0.354865
UID2715	ASXH1	A0A2R8Y5U1;S442-p	170.65	AS(0.096)AS(0.904)PDRIPSLPQETVDQEPK	0.551605	0.0284889	0.144264	-1.157	-0.594779	-1.15186	-0.249372	-0.515551	-0.119709	-0.237162	-0.525412	0.440338	-0.299722	0.17989	0.0950094	-0.36666	-0.586138	0.473257	0.709161	0.21146	-0.445397	-0.0912585	0.9265
UID2716	AP3D1	A0A2R8Y611;S400-p	179.56	HRPS(1)EADEEELAR	-1.00869	0.0209367	0.125052	-1.29523	-2.81893	-2.11848	0.494156	-2.29582	-1.58849	-3.2069	-1.80959	0.298	-2.46054	-1.90589	-2.95149	-2.37548	-3.08192	-3.04324	-2.10574	-3.20833	-2.26005	-3.21226	-2.74435
UID2717	AP3D1	A0A2R8Y611;S571-p	96.059	NTETSKS(1)PEK	0.0959932	0.761899	0.862764	-1.49385	-1.0035	-0.951409	-1.47038	-1.44116	-1.84824	-1.57209	-0.308164	-0.776701	-2.08059	-2.01747	-0.681606	-2.27357	-0.458853	-1.79883	-1.99417	0.286605	-1.47759	-0.790582	-0.780088
UID2718	ATP13A3	A0A2R8Y635;S84-p	48.283	HS(0.992)AGLT(0.008)K	-3.29024	6.30716e-05	0.0107782	2.34242	-2.30609	0.983191	2.14609	-0.207431	1.46219	-2.2607	1.00082	2.44232	-0.429253	-0.990499	-4.18769	-3.84823	-3.31532	-1.63982	-1.16175	-3.42421	-4.6414	-3.21014	-1.30977
UID2722	RAPGEF2	A0A2R8Y661;S628-p	112.8	HIPTALPVS(0.001)GT(0.001)LS(0.016)S(0.096)S(0.886)NPDLLQSHHR	0.349034	0.0935844	0.263738	0.171779	0.621834	0.342123	-0.0340446	-0.0666797	0.0756689	0.297757	0.344503	0.155654	0.560535	-0.216536	0.037184	0.507989	0.975532	0.4817	0.371743	0.894418	0.64671	1.51056	0.750174
UID2725	RAPGEF2	A0A2R8Y661;S994-p	129.38	S(0.971)S(0.029)FLNAK	-0.14217	0.735657	0.846426	1.2939	-1.13648	-0.505659	0.576093	-0.643111	0.163139	-2.36305	-0.0808582	0.746365	-0.896896	0.667631	-0.46926	-0.832265	0.66261	-0.677757	0.35577	-0.956294	-1.80809	0.14232	-1.35292
UID2726	RAPGEF2	A0A2R8Y661;S995-p	111.73	RS(0.002)S(0.998)FLNAK	-0.591799	0.265107	0.467176	0.940769	-1.54361	1.12569	1.60584	-0.756116	-0.710558	-2.39851	0.856762	1.78682	-1.48267	0.252763	-0.759901	-1.2119	0.834618	-1.28392	-0.279002	-0.742166	-1.82753	0.103609	-1.58013
UID2727	RAPGEF2	A0A2R8Y661;S1057-p	150.18	SET(0.035)S(0.965)PVAPR	-1.48252	0.00302946	0.0520741	-0.0237174	-1.47524	0.737063	1.20742	-0.0753271	-0.671697	-1.3394	1.64128	1.89235	0.355227	-0.717294	-2.89937	-1.2634	-0.172098	-2.08413	-0.505682	-1.7846	-1.42383	-0.205288	-1.52159
UID2728	RAPGEF2	A0A2R8Y661;S970-p	182.87	S(0.115)LS(0.79)QGS(0.077)T(0.019)NATVLDVAQTGGHK	-0.351295	0.316455	0.514334	-1.25073	-0.762107	-1.07133	0.138101	0.647661	-1.29058	-1.63922	-1.49198	0.0216891	1.15611	-0.533584	-0.497958	-0.996645	-0.50201	-0.408266	-1.14912	-0.643449	-1.97688	-0.914201	-1.43323
UID2730	HECW2	A0A2R8Y6F3;S1182-p	102.84	GSPVSSPQNS(0.996)PGT(0.004)QR	-0.345407	0.388746	0.584076	-0.0762644	0.0420796	0.438815	0.375548	-0.431316	1.37586	1.0723	1.61482	1.90231	0.0304506	-1.55845	0.00431171	-0.0407407	0.443881	0.120815	-0.899638	0.688046	1.09065	1.32216	1.71952
UID2731	HECW2	A0A2R8Y6F3;S1049-p	72.615	S(0.039)HS(0.961)AGEVGEDSR	-1.37514	0.0115311	0.094846	0.556878	1.49377	-0.251828	1.32014	-2.5931	-0.0524932	1.3628	0.597417	1.6818	-0.835228	-0.160319	-1.87271	0.233482	-2.77439	-1.74559	-0.378779	-0.957654	0.148457	-1.32761	-1.63612
UID2740	CASK	A0A2U3TZM4;S571-p	305.35	TQSS(0.026)S(0.974)CEDLPSTTQPK	0.185447	0.76168	0.862609	-2.21853	-0.981169	-2.75866	0.214505	0.00531854	-3.47002	-0.928167	-4.50149	1.03447	0.300052	-0.489312	-0.761747	-0.32638	-1.3929	-1.84425	0.0163834	-1.28491	-0.517661	-2.29028	-2.55816
UID2744	DYRK1A	A0A2R8Y6I6;S720-p	123.53	QGADREESPMTGVCVQQS(0.966)PVAS(0.017)S(0.017)	0.013468	0.961159	0.98084	-1.40589	-0.318561	1.31676	-0.0246089	-0.712396	-0.315467	0.45258	0.509419	-0.731264	-0.092961	-0.531379	0.0923903	-0.342533	-0.77521	-0.139728	-0.237986	0.166332	0.111639	0.229777	0.238993
UID2751	PMS2	A0A2R8Y6S3;S301-p	61.212	HTTENKPHS(1)PK	-0.261362	0.718837	0.835491	0.129163	1.90859	0.836486	-2.09826	-0.744859	-0.108915	2.06224	0.45467	2.16906	-0.0833105	-1.66154	-0.290574	0.233533	-2.13449	3.80979	-0.822544	1.08208	0.270488	-1.71717	3.14168
UID2752	PMS2	A0A2R8Y6S3;S310-p	63.426	RS(1)PLGQK	-1.10228	0.0168788	0.112575	-0.313939	0.181587	-0.0324657	2.75718	-0.162181	0.161929	0.957323	1.53255	2.76834	0.503282	-0.72237	-1.25921	0.394806	-0.369765	0.33711	-1.30909	-0.620828	0.593866	-0.657935	0.944251
UID2755	ABCC4	A0A2R8Y6V8;S665-p	139	TFSESSVWS(0.002)QQS(0.21)S(0.787)RPSLK	0.351737	0.333538	0.531149	-1.07546	-0.830485	-0.292196	1.38564	-0.434714	-1.33906	-1.11776	-0.700927	0.284089	-0.69471	0.360362	0.232514	-0.873872	0.557648	-0.733732	-0.117545	0.511342	-1.47628	1.09177	-0.850421
UID2757	MEA1	A0A2R8Y7W8;S168-p	66.056	QAS(1)PAWK	-0.883854	0.20599	0.406122	-1.13689	-0.89562	1.27255	4.5535	-1.1497	-1.25104	-0.540797	1.81596	3.94516	-0.575952	-1.49691	0.14301	-0.349403	-0.801682	-0.0644719	-1.12168	0.345462	0.290538	0.387185	-0.133415
UID2759	ACTB	P60709;S33-p	115.91	AVFPS(1)IVGRPR	-0.0630087	0.819951	0.899133	1.58293	0.990317	-0.483979	-0.341892	0.942623	1.26167	0.843207	-0.278406	-0.54356	0.794389	0.193272	0.765538	0.225926	0.496816	0.340891	0.138635	0.892113	0.186468	0.532837	0.364708
UID2760	ACTB	P60709;S284-p	150.59	DLYANTVLS(1)GGTTMYPGIADR	0.15555	0.4383	0.626228	0.630898	0.540689	0.346644	0.398428	0.462608	1.0567	1.28697	-0.305004	-0.00770093	0.79046	0.388084	1.00451	0.599403	1.03381	0.749212	0.430932	0.910106	0.754091	0.365909	0.520132
UID2761	ACTB	P60709;S52-p	165.3	HQGVMVGMGQKDS(1)YVGDEAQSK	-0.150868	0.519248	0.692959	0.738151	0.890002	0.119383	-0.26878	1.22847	0.763599	1.04087	-0.0550267	-0.467294	1.2393	0.112451	0.250546	0.703326	0.460246	0.256948	0.535237	0.68631	0.192756	0.381316	0.140864
UID2762	ACTB	P60709;S60-p	143.76	DSYVGDEAQS(1)K	-1.04507	8.6612e-06	0.00540496	1.03753	1.03617	0.584745	0.512851	1.04643	0.821881	1.08156	0.849497	0.802218	0.789393	-0.66303	-0.141697	0.205447	0.0201005	-0.422956	-0.562443	0.0373504	0.00758468	0.444169	-0.812985
UID2765	ACTB	P60709;S217-p	121.94	LCYVALDFEQEMAT(0.004)AAS(0.177)S(0.641)S(0.148)S(0.029)LEK	0.80142	0.0239204	0.132713	-0.678621	-1.17813	-1.53438	-0.0770801	-1.0963	-0.242403	-0.707344	-1.4014	1.31773	-0.119538	-0.731105	0.503048	0.190237	0.546644	-0.824151	0.336524	0.68863	-0.202786	0.96453	0.825154
UID2767	ACTB	P60709;S223-p	257.72	S(1)YELPDGQVITIGNER	0.250993	0.25264	0.455431	0.708636	0.916059	0.257379	-0.0506531	1.47442	0.454407	0.507579	-0.0777098	-0.284266	0.686108	0.583586	1.24551	0.347979	0.727738	0.884224	0.193479	0.857611	0.717351	0.79511	0.749303
UID2769	FAM65B	F5H029;S439-p	107.61	NS(1)LGEGQEPK	0.430685	0.462372	0.645944	-0.298188	-0.740176	0.98509	-2.17886	-0.221489	0.118004	-0.759646	0.987022	-1.01389	-0.455414	-0.599303	-0.912402	-0.241433	3.30121	-1.62074	-0.692632	-0.651244	-0.466796	3.08468	-0.472029
UID2770	FAM65B	F5H029;S21-p	137.32	S(0.023)QS(0.977)FAGFSGLQER	0.341764	0.270337	0.472073	1.14339	0.0338644	0.148718	-0.917085	0.536323	1.57546	0.876196	-0.502722	-0.278535	0.864852	0.598659	0.510868	0.160773	0.827023	0.322601	0.908737	-0.250348	1.48878	1.26393	1.06707
UID2771	FAM65B	F5H029;S26-p	141.82	S(0.002)QS(0.141)FAGFS(0.857)GLQER	0.8674	0.00467215	0.0642947	-0.613558	-0.615615	-0.307643	-1.27376	-0.921114	-0.621086	-1.25896	-1.26564	-1.58403	-0.960601	1.17126	-0.542925	-0.154562	0.392358	0.0376827	0.929655	-1.03153	-0.968463	-0.0300196	-0.551467
UID2776	TMF1	A0A2R8Y7M0;S820-p	94.639	KPFS(0.026)VS(0.083)S(0.877)T(0.013)PT(0.001)MSR	0.592946	0.0740848	0.233876	-3.64621	-3.12085	-2.14974	-0.877301	-1.68559	-3.10145	-3.06431	-1.83413	-1.11653	-1.56224	-1.50456	-1.37498	-2.04024	-1.80232	-1.66179	-1.70429	-1.12531	-1.80741	-1.90714	-1.30083
UID2777	TMF1	A0A2R8Y7M0;S399-p	222.71	S(0.557)AT(0.443)PVNCEQPDILVSSTPINEGQTVLDK	0.686643	0.0902912	0.258828	-4.02883	-3.56268	-3.18544	-1.13524	-1.91488	-2.95999	-2.4896	-2.47117	-1.31703	-1.48764	-1.11586	-1.31597	-3.28323	-2.08496	-2.47746	-0.701321	-1.02607	-2.30797	-1.62028	-1.75296
UID2778	TMF1	A0A2R8Y7M0;S72-p	85.563	SNT(0.001)EPQS(0.999)PPIASPK	-0.508567	0.0877683	0.255473	-0.298308	-0.566939	-0.135121	0.783414	-0.250067	0.371792	-0.225216	0.0710463	0.688993	-0.297639	-1.44363	-0.465531	-0.24672	-0.527006	-0.715961	-1.45863	-0.324896	1.27718	-0.602414	-0.436108
UID2779	TMF1	A0A2R8Y7M0;S77-p	57.496	SNTEPQS(0.014)PPIAS(0.986)PK	-0.400375	0.183078	0.380112	-0.0889798	-0.855968	-0.200796	1.24558	-0.694526	-0.279946	-0.47729	0.394615	1.07847	-0.659231	-0.735447	-0.362515	-0.315102	-0.87725	-0.328378	-1.27099	-0.36076	0.117167	0.545169	-0.953713
UID2783	BPTF	E7ETD6;S2231-p	96.993	LS(1)PQMQVHQDK	-0.370368	0.120267	0.303214	0.149766	0.420565	1.06992	0.796879	-0.0477872	-0.107665	0.0605428	0.862249	0.28889	-0.0398268	-0.318954	0.213165	-0.462493	0.713339	-0.303138	-0.791116	0.428245	-0.47779	0.564883	0.183709
UID2784	BPTF	E7ETD6;S1092-p	135.94	NLS(0.03)ES(0.664)PVIT(0.306)K	0.469319	0.176138	0.372373	-0.547385	0.762039	0.000350123	-0.251773	-0.165187	-1.11387	0.68838	0.217499	-0.207056	0.0903548	-0.081502	1.52984	-0.170152	-0.198733	0.426178	0.018338	2.44859	-0.410054	-0.135883	0.739915
UID2786	BPTF	E7ETD6;S2326-p	139.04	PQVAAQSQPQSNVQGQS(1)PVR	-0.523647	0.0748974	0.235385	1.24912	1.22041	0.634318	-0.0594649	1.14907	0.961397	0.733172	-0.659523	-0.0878408	0.183409	-0.0771728	0.567518	0.904558	-0.0370728	0.121246	-0.376843	-0.535888	0.692362	-0.390146	-0.780962
UID2787	BPTF	E7ETD6;S1171-p	157.09	QNS(1)IENDIEEK	0.407044	0.105989	0.2835	-0.796566	-0.742876	-0.330739	-0.597474	-0.389628	-1.34415	-1.07981	-0.561421	-0.200061	-1.04961	-0.785229	0.207353	-0.381637	0.263865	-0.446113	-0.996306	0.508471	-1.06954	0.462432	-0.785192
UID2789	BPTF	E7ETD6;S77-p	82.942	VHRPRS(1)PILEEK	0.382971	0.212723	0.412709	-1.39407	0.517359	-0.935753	-0.987536	-0.68617	-1.63346	-0.00878522	-0.844619	-0.652352	-1.27602	-0.565879	0.487264	-0.598545	-0.708215	-0.414544	-1.12025	1.10763	-0.749697	-0.810674	-0.698786
UID2791	BPTF	E7ETD6;S1161-p	109.55	VLDDVS(0.004)IRS(0.993)PET(0.003)K	0.366152	0.317791	0.515568	1.25901	-0.170616	-1.45278	0.0247756	-0.61089	-0.0208431	-0.86745	-1.25384	-0.170044	-1.82284	0.885325	-0.431216	-0.0835481	0.556291	-0.643951	0.795382	-0.675624	-1.20624	0.227377	-0.847791
UID2795	SMIM1	H3BS66;S22-p	253.82	DGVS(1)LGAVSSTEEASR	-0.0914525	0.763682	0.864005	1.28827	0.0460265	1.42497	-0.444464	1.21594	0.815291	-0.13517	0.332055	-1.14453	0.744057	0.538119	0.536329	-0.15931	1.29436	0.129896	0.010727	0.345754	0.000119337	0.551546	-0.0196166
UID2796	SMIM1	H3BS66;S27-p	97.271	DGVSLGAVS(0.824)S(0.149)T(0.027)EEASR	-0.130418	0.693593	0.81794	1.05826	0.108104	0.108245	0.577194	2.7473	0.464048	-0.0128331	-0.0601702	-0.953216	0.961563	-0.578286	0.438596	0.726764	0.354934	0.392902	0.342703	0.386258	0.66159	0.426538	0.542324
UID2798	SMIM1	H3BS66;S17-p	250.24	WEDGS(1)RDGVSLGAVSSTEEASR	-0.0170675	0.947624	0.973564	0.824446	0.337095	1.35775	-0.300598	1.12082	1.03679	0.210681	0.927401	-0.864688	1.11019	0.313931	0.6707	0.316336	1.01246	0.48241	0.340144	0.564841	0.391308	1.13646	0.360626
UID2799	PPFIA1	A0A2R8Y7R9;S755-p	177.1	GALHTVS(1)HEDIR	-0.201251	0.472917	0.655444	0.121391	-0.776281	0.197632	0.689544	0.384447	-0.26074	-0.887673	0.252071	0.369934	0.195878	0.521861	-0.936401	-0.0247672	0.515248	-0.991884	0.760314	-0.663293	0.0731084	0.00797139	-0.98846
UID2800	PPFIA1	A0A2R8Y7R9;S690-p	78.342	RIPHS(1)PAR	-0.965975	0.0786834	0.242193	-2.50152	-2.51179	-0.733855	1.45963	-2.76621	-1.45159	-3.50193	-1.57673	-0.289938	-4.23521	-3.25828	-3.08596	-2.26609	-2.37289	-2.29871	-3.01371	-3.80493	-2.61816	-2.82344	-2.22672
UID2803	PPFIA1	A0A2R8Y7R9;S59-p	95.631	LHEVGHERDS(1)LQR	-1.02439	0.0155808	0.108143	0.602974	1.16232	0.202455	1.74398	1.2016	-0.606254	0.423617	-0.17061	1.23495	0.961543	-0.790871	-1.01609	1.15834	0.894438	-0.710817	-1.52691	-1.34928	1.14782	-0.194986	-1.09896
UID2805	PPFIA1	A0A2R8Y7R9;S220-p	152.86	RS(0.651)S(0.317)DGS(0.032)LSHEEDLAK	-0.0380637	0.947697	0.973564	-2.58718	0.49364	1.42019	-2.56704	0.827657	-1.61032	0.978573	1.85886	1.37869	0.633582	-0.84286	-0.170708	-0.965096	0.22283	-0.417727	-0.604496	1.92685	-0.207013	1.3313	0.172929
UID2807	PPFIA1	A0A2R8Y7R9;S224-p	157.52	SSDGS(0.998)LS(0.002)HEEDLAK	0.0193393	0.932022	0.965011	-0.339735	0.212275	0.401177	0.00766474	0.162402	-0.583733	0.340445	-0.350264	-0.630312	-0.2156	-0.755425	0.290264	0.255325	0.906789	-0.184353	-0.809215	-0.124837	0.00422316	0.140929	-0.525988
UID2812	PPFIA1	A0A2R8Y7R9;S1194-p	98.592	VTSS(0.002)MS(0.11)S(0.887)PS(0.001)MQPK	-0.00802537	0.977022	0.987758	-0.577522	-1.11706	-0.713708	-0.0489461	-0.804047	-0.198572	-1.93636	-1.21682	-0.210759	-0.579054	0.417104	-0.663589	-0.76449	-1.16622	-1.3027	0.275757	-1.44485	-0.747605	-1.01151	-1.07499
UID2813	BRCA1	A0A2R8Y7V5;S60-p	86.378	ASQEHHLS(0.998)EET(0.002)K	-0.361559	0.471805	0.654282	-0.401014	1.73201	0.0679956	0.44111	-0.555881	-0.588036	2.0408	0.268175	1.58116	-0.0711014	-2.10178	1.02901	0.352132	0.385776	-0.444274	-1.28981	2.822	-0.0552108	0.105775	0.0960099
UID2820	HBG1	P69892;S53-p	103.6	FFDSFGNLS(0.009)S(0.022)AS(0.969)AIMGNPK	-0.644822	0.401478	0.593574	2.38869	0.236526	3.85698	1.52846	0.78594	4.0646	-0.533031	6.54639	2.63578	0.974058	1.15493	1.21716	0.19608	1.89992	1.87704	2.71885	0.64712	-0.769371	3.76092	3.33354
UID2821	HBG1	A0A2R8Y7X9;S161-p	176.97	MVTAVAS(0.996)ALS(0.004)SR	-0.319699	0.551014	0.71832	2.53043	0.601498	4.63934	2.97933	1.09867	1.8759	0.372644	3.46757	2.27616	1.06598	2.93907	0.599268	0.707529	3.15387	2.33911	2.21651	0.267889	0.657357	2.97971	1.85023
UID2824	RPS14	A0A2R8Y811;S114-p	75.736	TPGPGAQS(1)ALR	-0.554807	0.0922447	0.261709	0.912371	1.43642	0.157037	-0.0949507	0.493022	0.514304	1.12872	0.436299	-0.804464	-0.174352	-0.730237	-0.650482	1.01094	0.383609	-0.089222	-1.37653	-0.358949	0.488045	0.507166	-0.728005
UID2825	RPS29	A0A2R8Y851;S9-p	140.01	GHQQLYWS(1)HPR	-0.957012	0.0194855	0.120686	1.69107	1.94842	1.13841	1.52416	2.14646	1.44145	1.21441	0.297066	0.468754	0.526471	0.519565	0.337819	1.7394	1.0188	0.972485	-0.270604	-1.07935	1.26694	-1.58727	-0.0912337
UID2826	CUX1	A0A2R8Y852;S1225-p	85.837	AYQQKPY(0.001)PS(0.999)PK	0.438264	0.619933	0.767722	-2.28751	-0.330858	1.27238	-1.00209	-1.96526	-2.90376	0.245365	2.03767	0.528698	-2.29085	-2.16934	2.83754	-1.41601	-0.8516	0.136517	-3.5328	4.59653	-2.10598	-0.227057	0.418612
UID2827	CUX1	A0A2R8Y852;S1276-p	140.73	ELFIEEIQAGSQGQAGAS(0.043)DS(0.913)PS(0.045)AR	0.49119	0.0115052	0.0947871	0.53935	0.520522	-0.40486	0.06186	0.589979	0.144293	0.218866	-0.618164	-0.226502	0.336972	0.670502	0.793697	0.584578	0.455394	0.844617	0.557772	0.507997	0.68807	0.33142	0.640172
UID2829	CUX1	A0A2R8Y852;S1409-p	238.68	RPS(0.995)S(0.005)LQSLFGLPEAAGAR	0.622133	0.00535496	0.0683166	0.0562784	-0.260069	-0.816446	-0.547756	-0.360337	0.335565	0.205942	-0.712458	-0.763826	0.298407	0.425723	0.102748	-0.10436	-0.137207	0.690602	0.498427	0.546472	0.581205	0.370932	0.682087
UID2830	CUX1	A0A2R8Y852;S1410-p	89.049	RPS(0.116)S(0.884)LQSLFGLPEAAGAR	0.561511	0.0407308	0.173084	0.410984	1.04702	0.52296	0.328828	0.756621	0.122418	0.999343	-1.08214	-0.587901	1.11863	0.566267	1.30465	0.950004	1.33348	1.19635	0.61872	0.997511	0.726622	0.563658	0.994593
UID2832	CUX1	A0A2R8Y852;S869-p	113.24	SETPQNSPLPS(0.034)S(0.966)PIVPMSK	0.258508	0.455789	0.640237	-1.07047	-0.650122	-0.403238	-0.495382	-0.948252	-0.520462	-0.35682	-0.251065	0.204293	-0.804254	1.17771	-0.923609	-1.23608	-1.68432	0.249917	1.2983	-0.83339	-0.662364	-0.649226	0.552357
UID2834	RBBP6	A0A2R8Y880;S1366-p	117.2	DDFES(1)EEEDVK	0.598494	0.0300698	0.147755	-0.55721	0.450746	-1.16875	-0.954967	0.0649124	0.624031	0.590827	-0.71975	-0.832964	0.453163	0.612436	0.780891	-0.121072	0.027166	0.149785	0.605256	0.649057	0.120237	0.671783	0.439443
UID2835	RBBP6	A0A2R8Y880;S899-p	142.56	ENFS(1)PER	-1.06746	0.120599	0.30373	-2.28969	-2.05349	-0.0460813	0.0898807	-1.74489	-4.82884	-1.65427	0.239145	0.54541	-2.55028	-1.33175	-2.45572	-2.66658	-1.30857	-3.09742	-0.248139	-4.42845	-3.51014	-1.20266	-4.71829
UID2836	RBBP6	A0A2R8Y880;S911-p	153.2	FLPLNIRNS(1)PFTR	0.84847	0.497876	0.67549	-8.50532	-4.59795	-1.05619	1.3388	-6.99953	-6.4389	-3.5085	-1.82772	0.955313	-5.28034	-0.806553	-1.61312	-7.28692	-5.88918	-0.31449	-1.37713	-1.45035	-4.66141	-3.85822	-0.178265
UID2839	RBBP6	A0A2R8Y880;S1315-p	213.29	VTGTEGSSSTLVDYTS(0.001)T(0.001)S(0.001)STGGS(0.996)PVR	0.477146	0.224405	0.425762	-1.84643	-0.0278299	0.205566	-0.332109	-1.08722	-1.05052	0.970745	0.358425	0.362687	-0.415665	-0.792678	1.21706	-0.91455	0.00302657	0.159137	0.318995	1.75943	-0.973461	0.430854	0.701292
UID2840	RBBP6	A0A2R8Y880;S1217-p	116.43	LEVTEIVKPS(1)PKR	0.464347	0.179029	0.375412	-1.26894	0.0669984	-1.59465	-0.729641	-0.605752	-0.443373	0.360396	-0.201234	-0.396122	-0.181809	0.864031	-0.0567858	-2.02368	-0.445835	0.335391	0.791707	0.503318	-0.854377	-0.0804845	0.616063
UID2841	RBBP6	A0A2R8Y880;S1663-p	92.838	LS(0.976)S(0.024)DLTR	-0.500862	0.149046	0.340105	0.508525	-0.645472	-0.198722	1.88641	-0.985941	0.601474	-0.45621	-0.539015	-1.01981	-0.145784	-1.4036	-0.0381969	-0.590836	-1.06308	-0.232676	0.256636	-1.44268	-0.798343	0.0384813	-0.728873
UID2842	RBBP6	A0A2R8Y880;S1664-p	103.42	LS(0.038)S(0.962)DLTR	-0.200113	0.659232	0.79552	1.55106	0.578225	-1.33448	-0.52286	0.858505	0.0618776	-0.568106	-0.358722	1.68898	-1.23727	0.516762	0.145775	-0.234456	2.25303	-0.00549884	-1.4146	-1.01252	-0.474012	-0.170543	-0.887854
UID2843	RBBP6	A0A2R8Y880;S398-p	89.466	NLQPLMRS(0.999)PIS(0.001)R	-0.139556	0.804479	0.889781	-2.73667	-1.96365	0.454696	0.868738	-2.07045	-2.18618	-2.8617	0.519943	1.58828	-2.61008	-1.57879	-0.368013	-1.69572	-0.603356	-1.28357	-2.33345	-0.307941	-1.96252	-1.34474	-0.914544
UID2846	RBBP6	A0A2R8Y880;S726-p	76.143	S(1)PYSGSSYSR	-1.37536	0.005907	0.0707116	1.29872	1.81167	1.30345	1.0481	0.664529	-0.148289	1.15837	1.15924	3.63843	-0.449806	-1.10454	-0.683509	1.5417	-0.166489	0.722752	-1.71049	-0.163108	0.40538	-1.20263	0.0917693
UID2848	RBBP6	A0A2R8Y880;S808-p	43.512	S(0.914)RS(0.086)PQAFR	-1.21219	0.0136251	0.102068	-1.75296	1.43466	1.76462	2.16512	0.391353	-0.903013	1.46563	0.355499	1.28065	0.505111	-0.977959	-1.77492	-0.00313141	-0.26108	-0.374998	-1.58769	-1.28857	0.879665	0.0964942	-0.122993
UID2849	SNX27	A0A2R8Y8A7;S51-p	127.7	S(0.096)ES(0.902)GY(0.002)GFNVR	-0.170692	0.659374	0.79552	-0.964552	1.13039	0.553671	0.443874	1.28171	-2.06374	0.501512	-0.179318	0.0579058	0.552873	0.482583	0.385531	0.2806	-0.296375	0.889667	0.0744954	-0.344141	-0.621923	-1.67903	0.436004
UID2851	GRB10	A0A2R8YCL1;S456-p	123.01	ALLS(0.995)PFS(0.004)T(0.001)PVR	0.0723009	0.847716	0.916279	-0.0685283	0.858531	0.308724	0.920342	-0.488847	-0.368489	1.01171	-0.816712	-0.076489	-1.13056	-0.153833	-0.141678	0.169407	-0.187264	1.34491	-0.502362	-0.0229603	-0.536468	-1.17147	2.07441
UID2852	GRB10	A0A2R8YCL1;S142-p	132.25	SIQPQVS(1)PR	-1.53867	0.00379544	0.0582211	-0.0461991	0.869709	0.972344	1.90188	-1.06297	-1.99215	0.70904	1.24732	1.75774	-1.92308	-1.18946	-1.39269	-0.412659	-0.977332	-0.578608	-1.8684	-1.54867	-1.08054	-2.57721	-1.32752
UID2854	SAMHD1	Q9Y3Z3;S6-p	83.862	ADS(1)EQPSK	-0.443308	0.2889	0.489446	0.146693	-0.989966	-0.280904	-1.20236	-0.65401	-0.436688	-2.55516	-0.998544	-1.74782	-1.3928	-0.659264	-1.0692	-1.09982	-1.26529	-0.23985	-0.528783	-1.2036	-3.71011	-2.84897	-1.91976
UID2857	SAMHD1	Q9Y3Z3;S33-p	178.95	TPSNTPSAEADWS(1)PGLELHPDYK	0.441208	0.231446	0.433756	-0.348705	0.628147	-0.176853	-1.3094	-0.0646465	1.27616	0.28565	-0.766733	-0.546181	0.11229	1.04351	-0.0269095	-0.394579	-0.874582	1.18492	1.99724	0.884946	-0.499176	0.0670081	0.119434
UID2859		A0A2R8YCS7;S583-p	101.35	NFT(0.002)KPQS(0.982)PT(0.015)R	-0.818845	0.00530587	0.067935	1.32135	0.790782	1.38026	0.329081	0.915053	0.842527	0.942551	1.80975	0.331425	0.613119	0.0631088	-0.440848	0.396332	0.977369	-0.833018	0.0863988	-0.290869	0.392179	1.20927	-0.472473
UID2860	HSD17B4	E7ER27;S318-p	357.99	ATS(0.947)T(0.053)ATSGFAGAIGQK	0.676514	0.094859	0.265713	-0.783514	0.259115	1.01861	-0.869478	0.186582	-0.62654	0.41129	1.16007	-1.55155	-0.266184	1.06786	0.569477	-0.402817	0.494202	0.566293	1.41306	1.48513	-1.50229	0.797156	1.21546
UID2861	HSD17B4	E7ER27;S322-p	170.78	ATSTAT(0.016)S(0.984)GFAGAIGQK	0.509985	0.135623	0.323923	0.925541	1.53511	1.42618	-0.492557	1.232	1.14166	0.914721	1.77427	-0.892317	0.575576	1.53487	1.22384	0.688574	2.11763	1.42205	1.17068	1.39754	0.166908	2.10596	1.41197
UID2862	CSNK2A1	A0A2R8YDP2;S157-p	69.825	VAS(1)RYFK	1.49033	0.304947	0.504228	-5.79375	-5.57366	1.59177	-0.545904	-5.25604	-5.72366	-4.62144	2.01266	0.46962	-4.52792	-6.05667	2.49387	-5.48129	-0.98167	1.3055	-4.98856	3.82283	-3.76225	-0.970608	1.55383
UID2870	SAP130	H7BXF5;S274-p	187.78	AQS(0.986)PVIT(0.014)TTAAHATDSALSR	0.309726	0.15724	0.350391	0.0346926	0.356774	0.787461	-0.504132	0.84783	0.937006	0.77917	0.625905	0.674622	0.944466	0.541278	0.771567	0.578435	1.35504	0.902121	1.3164	0.470665	0.979668	0.379973	1.28592
UID2871	SAP130	H7BXF5;S439-p	132.09	AS(1)PNPVAMETR	-0.318929	0.146948	0.337054	0.390271	-0.122622	0.421508	1.06171	0.141747	0.641614	-0.114809	0.761252	1.41163	0.466728	0.172376	0.0621211	0.468896	-0.306886	0.360965	0.301276	-0.401297	0.735744	0.191002	0.285551
UID2873	SAP130	H7BXF5;S682-p	105.99	STS(0.002)GS(0.998)PRPAGAK	-0.889738	0.264004	0.465857	-0.870353	-0.653381	2.01324	2.32632	0.709741	-2.42397	-1.22139	2.96554	2.27579	-0.552914	0.796503	-1.24389	-2.55806	-1.0945	2.36684	0.225052	-0.132689	-3.42499	-1.31972	2.05668
UID2874	SAP130	H7BXF5;S416-p	128.24	VVPQQITHT(0.067)S(0.933)PR	-0.582394	0.0100258	0.0887723	1.05132	0.820625	0.164546	1.28386	1.46215	0.73901	0.401948	1.03115	0.624135	0.365089	-0.132364	0.0584198	0.542443	0.544677	0.505313	-0.285898	-0.420083	0.358639	0.254047	0.694692
UID2879	ZNF746	A0A2R8YDQ5;S10-p	99.135	AEAVAAPIS(0.999)PWT(0.001)MAATIQAMER	0.478156	0.25649	0.459085	-0.0654328	0.468521	0.777334	2.04026	0.0214048	-1.68075	0.852155	-0.705383	-0.271037	-0.83031	0.0697577	0.0585793	-0.00438736	1.62507	1.8899	0.503242	0.623365	1.3009	-0.884543	0.206431
UID2880	ZNF746	A0A2R8YDQ5;S337-p	142.12	FFPS(1)PAQEGAWESQGSSFPSQDPVLGLR	0.461881	0.0445466	0.18082	0.762766	0.301856	-0.474749	-0.454963	0.595932	0.261491	0.758284	-0.302386	-0.369423	0.468134	0.829919	0.559005	0.659019	0.124313	0.389918	1.25109	0.175859	0.633757	0.561678	0.981192
UID2881	GLUL	A0A2R8YDT1;S477-p	140.73	RPS(1)ANCDPFSVTEALIR	0.731345	0.0128099	0.0995997	-0.129268	-0.537673	-1.89049	-0.487535	-0.0938635	0.76461	0.495754	-0.324758	-0.285971	0.54274	0.770155	0.384421	-0.325394	0.584485	0.473433	0.79176	0.553748	0.53417	0.872054	0.728166
UID2882	GLUL	A0A2R8YDT1;S456-p	98.044	SAS(1)IRIPR	0.81248	0.53881	0.708979	-7.20332	-3.61223	1.8945	-0.843211	-5.70005	-3.36643	-3.12425	1.63359	-1.10974	-4.52676	-4.71392	2.58946	-6.24176	-1.50852	-0.021368	-4.23612	3.24203	-5.17736	-2.02309	0.257569
UID2884	EPS8	A0A2R8YE63;S534-p	137.52	GSHLDQGEAAVAFKPT(0.176)S(0.824)NR	0.0222705	0.95963	0.980248	-0.153666	-0.215744	-1.498	-1.32076	0.135001	-0.467679	-0.0668048	-1.57854	-2.14581	0.143796	1.32055	-0.722507	-1.1396	-1.24878	-1.20879	1.55333	-1.01555	-1.08659	-1.8107	-1.58686
UID2887	EPS8	A0A2R8YE63;S702-p	127.61	S(1)QMEEVQDELIHR	-0.00310412	0.989246	0.994791	0.601015	0.392842	-0.329563	-0.0609125	0.599035	0.350987	0.139328	-0.393535	-0.606159	0.438562	0.541196	0.0906922	0.444512	0.293681	-0.198024	1.11592	-0.253292	-0.0580236	-0.384287	-0.491816
UID2897	ARHGEF5	A0A2R8YF49;S1004-p	99.755	AS(0.004)S(0.996)WPHR	-1.41834	0.00349806	0.0558484	-0.60172	-1.00226	0.330548	-0.711189	0.598705	-1.4717	-1.68191	0.221165	0.614291	0.518713	-1.17432	-1.73426	-0.152482	-2.43055	-1.4211	-0.95087	-2.65504	-0.501999	-3.7386	-2.60952
UID2898	ARHGEF5	A0A2R8YF49;S662-p	187.78	DYSTVSAS(1)PTALSTLK	0.331132	0.562312	0.725798	-1.91196	-1.96164	-0.362472	0.363123	-2.2828	-1.64885	-2.25471	-1.0788	0.588369	-2.55061	0.472311	-0.82299	-1.70765	-2.20231	1.17329	0.134113	-1.95925	-2.42748	-3.11031	0.661245
UID2899	ARHGEF5	A0A2R8YF49;S57-p	147.53	WREEHRLS(1)ATQQSELR	-0.102696	0.743361	0.851527	-0.0674932	-1.37982	-1.00879	-1.10487	-0.93241	-0.27735	-1.65397	-1.27181	-1.51202	-0.742928	0.0622861	-1.4927	-0.572762	-0.556792	-1.712	-0.105113	-2.58372	-0.973571	-1.214	-1.83004
UID2900	ARHGEF5	A0A2R8YF49;S11-p	169.05	GAS(1)PPISAIEEFSIIPEAPMR	0.587661	0.0248517	0.134739	0.514121	-0.0105718	-0.378759	0.42976	0.337635	0.479251	-0.672721	-1.49688	-0.212226	0.243141	0.847854	0.759964	0.58691	0.235143	0.581702	0.847383	-0.228271	0.671248	0.229115	0.578318
[truncated: 12,920 more rows]
