# Supplementary material for: Comprehensive micro-scaled proteome and phosphoproteome characterization of archived retrospective cancer repositories
Source: Nat Commun. 2021 Jun 11;12:3576. doi: 10.1038/s41467-021-23855-w (PMC8196151; doi:10.1038/s41467-021-23855-w)
Supplement: Supplementary file 8 — Supplementary Data 5 [file 41467_2021_23855_MOESM8_ESM.xlsx]

## Sheet: Sheet1
Unique identifier	Gene	Unique + razor peptides	Unique peptides	logFC SCC/ADC	P.Value	5% FDR adj.P.Val	ADC15_rep1_IS	ADC02_rep1_IS	ADC01_rep1_IS	ADC07_rep1_IS	ADC15_rep2_IS	ADC02_rep2_IS	ADC01_rep2_IS	ADC07_rep2_IS	SCC07_rep1_IS	SCC10_rep1_IS	SCC14_rep1_IS	SCC08_rep1_IS	SCC07_rep2_IS	SCC10_rep2_IS	SCC14_rep2_IS	SCC08_rep2_IS
0	NSRP1	10	10	-0.39748	0.281529	0.669812	0.428665	1.26567	0.280033	-0.124095	0.531408	0.703488	0.527723	0.0763442	-0.767299	1.06881	0.18875	-0.46236	0.544029	1.4412	-0.814138	-0.689598
2	CDK1	11	10	0.104474	0.910964	0.974085	-1.4709	3.01132	-1.08544	-1.12791	-2.14385	3.65539	-1.14748	-1.35327	-0.58397	2.34433	-1.01008	-0.918781	-0.515979	3.06251	-1.15267	-2.05171
4	DNAJC25-GNG10	2	0	1.44815	0.0326688	0.277289	1.39023	-0.379991	2.43081	-0.301649	-1.36674	-1.95884	-0.481353	-0.878937	0.66469	1.9889	1.93875	3.02969	-0.420698	0.952419	2.16643	-0.281471
5	HDGFRP3	6	6	1.1276	0.00602602	0.132558	0.270528	-0.395904	-0.532525	1.32264	-0.123503	-0.763653	0.20925	1.27724	1.84174	0.909867	2.11637	1.5908	0.922014	1.16299	1.50704	0.234074
6	DNPEP	18	10	0.364441	0.243566	0.640765	0.253009	-0.223171	-0.135531	-0.200707	0.437745	0.299789	0.126938	-0.369268	1.5432	-0.254109	0.381091	1.23607	0.164785	-0.440685	-0.129295	0.603275
7	HDLBP	67	67	-0.900094	0.00212917	0.088403	0.174912	0.501946	0.588392	0.799879	0.331041	0.699703	0.628285	1.35184	-1.07941	-0.518093	-0.25672	-0.238073	-0.364124	-0.0764759	0.321345	0.0867955
9	RPS9	20	20	-0.0288455	0.954993	0.984527	0.35506	-0.3223	0.133138	-0.649911	1.80262	1.66074	2.3073	1.76636	-0.511794	-0.361664	1.20198	0.668341	1.39599	1.76845	2.21067	0.450265
11	CLN5	8	8	-0.593747	0.467524	0.794878	-0.0138067	-0.948735	0.334137	2.86249	0.161509	-0.661758	0.80783	2.95103	-1.14321	-0.674302	3.43063	-0.99683	-1.33251	0.0953586	2.93493	-1.57135
12	SERPINA1	2	2	-4.61894	0.0185533	0.220986	3.09819	-6.20983	3.13097	0.958213	3.91935	-8.70385	3.06174	1.72207	-0.148857	-6.4971	-3.41239	-4.93628	-0.601653	-6.99656	-5.55421	-7.82765
14	PSMA2	13	13	0.238142	0.690015	0.898359	-0.625601	-0.495006	0.572668	-1.49578	1.56543	1.23033	1.8787	0.200029	-1.60559	0.0955242	0.929925	-0.814618	1.20019	2.14244	2.08781	0.700217
15	ELOA	20	20	-0.289839	0.382578	0.745473	-0.371129	-0.47476	-1.29388	-0.313896	-0.0361727	-0.0121537	0.129094	0.0979409	-0.150636	-0.775144	-1.5304	-0.412386	-0.694439	0.0349494	-1.53316	0.467537
16	NUDT4B	1	1	0.640496	0.249842	0.645566	1.79885	-0.671414	1.61969	1.12973	0.367159	0.265276	-0.108142	-1.4458	1.66053	1.17492	1.04851	3.35004	-0.0809774	-0.232221	0.254348	0.904164
19	BAG6	29	29	-0.701414	0.0141592	0.197871	0.309014	0.0745242	0.0860971	0.0287696	0.163204	-0.696299	0.117891	0.184496	-0.654097	-0.366147	-0.131377	-0.0316961	-0.639979	-1.50049	-1.01674	-1.00309
20	AUTS2	4	4	0.856866	0.260551	0.654127	1.35794	-1.33529	-0.0449208	0.288254	3.3546	2.08769	0.9538	4.88316	1.46997	1.3828	1.53169	3.1899	4.31084	2.48426	1.21734	2.81338
22	ATP11C	9	9	0.355429	0.309701	0.692239	-0.011767	-0.281009	0.392137	-0.078952	0.873072	-0.309609	0.398652	0.801802	0.615439	1.47901	0.162271	1.11754	1.02006	0.78001	-1.09635	0.549775
23	VGLL4	7	7	0.0264918	0.955075	0.984527	-0.575505	0.171759	-1.45012	0.624376	-1.16257	-0.346869	-1.34885	1.87909	0.103958	-0.0922474	-0.014013	-1.30842	0.816347	-1.31962	0.105686	-0.288441
26	DMD	45	45	0.109894	0.882157	0.963999	2.12859	-0.390725	0.273963	2.9092	2.53316	-0.407127	0.978226	2.48454	2.51237	0.205695	-0.674025	2.54302	2.65297	0.923155	-0.826637	4.05244
27	TMCO4	4	4	-0.0719953	0.86354	0.960181	0.367081	-0.0966742	-0.893413	0.00649025	0.672796	0.268564	1.81418	-1.03743	-1.09733	-0.172817	1.06989	0.845642	-0.625261	0.315493	-0.366523	0.556531
32	IGLV7-46	3	1	-0.153777	0.882011	0.963999	4.39541	-2.01404	0.239314	2.00008	1.36518	-1.05394	-0.813514	1.9897	-2.40291	-1.31886	4.1998	0.58169	-1.39689	-0.377355	3.17755	2.41494
36	IGLV3-9	6	3	0.372269	0.573948	0.848045	3.33186	-2.21302	0.767836	0.392734	2.2615	-1.31099	0.534613	0.548993	0.705432	-0.242823	2.53379	1.10381	0.82565	-0.0160873	1.66186	0.720039
41	IGKV2-24	2	2	0.101853	0.903896	0.971427	-0.12073	-2.29455	1.9244	-0.809637	0.974918	-3.09395	3.20783	1.17589	-1.23014	-1.77101	1.15755	1.28808	-0.512319	-0.607069	2.30775	1.14617
43	AMBRA1	4	4	0.124048	0.728637	0.913895	-2.28431	-0.421598	-0.857628	-0.6225	-0.344552	0.0628031	0.0159739	0.128303	-1.00261	-0.161	-0.643254	-1.19027	-0.73497	0.156195	0.0326928	0.212089
45	EPPK1	104	104	-0.695346	0.225962	0.623881	-1.06762	0.310119	0.722448	1.15875	-0.789993	0.938427	0.966673	1.58329	1.55017	-1.65236	-0.530072	-0.827488	2.18865	-1.36453	-0.375689	-0.729354
57	LILRB1	6	2	0.0396531	0.951032	0.982687	-1.41293	2.57697	-1.90042	0.485921	0.0634771	0.12154	1.62565	-1.32814	0.435408	-1.76534	0.994666	-1.21673	-0.7618	0.643954	1.27836	0.940772
58	NUCB2	23	23	-0.849913	0.00351193	0.111981	-0.253494	0.653798	-0.0522205	-0.217462	-0.0392967	0.660421	0.339273	-0.208702	-0.761099	-1.63521	-0.751472	-0.684782	-0.39897	-0.68696	-0.723889	-0.274604
60	HELLS	6	6	0.740536	0.217041	0.615402	-2.22228	1.23772	-1.44347	-1.63373	-0.871524	0.0999366	-0.964847	-1.49108	-0.438873	2.93015	-0.67353	-1.0066	-1.12809	0.418704	-0.458733	-1.00803
61	TXNRD1	28	27	-1.7778	0.0271886	0.258114	-1.88448	3.63959	-0.182146	1.15237	-1.14683	3.04303	0.518537	1.39896	-2.67703	0.149306	-1.46913	-0.978134	-2.17897	0.881999	-1.36103	-0.0503512
64	IGKV3D-15	1	1	-1.72661	0.147394	0.5242	5.22139	0.0886447	3.95148	1.62851	2.65798	-2.33402	1.58569	0.9544	-2.50603	-1.5317	4.67534	0.996788	-2.33775	-1.89627	3.16797	-0.627153
67	GPX4	11	11	-0.0932214	0.728848	0.913895	-0.624359	-0.464685	-0.157071	-1.02387	-0.336109	-0.325966	-0.35189	0.0351486	-1.16364	-0.863645	-0.603314	-0.580649	0.0358823	-0.823053	0.472727	-0.468873
68	KIAA1191	5	5	0.0556651	0.923288	0.976779	1.77912	0.860446	-0.230247	0.60426	1.63096	0.150505	-1.08292	1.73962	0.755972	-1.45248	1.25152	1.99804	0.753873	-1.18079	2.04669	1.72425
69	DCAF13	7	7	-0.220837	0.713693	0.907983	1.30334	2.06963	1.43447	1.19102	0.277102	0.47969	-2.38756	-1.05874	1.39355	0.383935	-0.22311	1.46343	0.322376	-1.44602	0.485881	-0.837783
70	CECR2	3	3	-0.238254	0.894437	0.968118	-5.04435	1.15208	2.22279	-0.974344	3.84713	4.27175	4.99867	4.25075	-8.36326	0.146534	3.63087	0.690197	5.29141	4.73131	3.45285	3.23853
72	MAGI1	8	8	-0.140342	0.769104	0.929719	0.109026	-0.522407	-0.793159	2.67968	0.897244	0.960745	1.36959	-0.588323	1.28141	0.673128	-0.750647	0.587235	-0.425084	0.315565	0.255581	1.05248
73	PLCB1	6	6	-1.17516	0.0171422	0.210733	1.77464	1.91666	3.267	2.72301	0.974162	0.916738	2.12108	1.10399	0.83863	0.737415	-0.583961	1.10245	1.27448	1.58636	-1.05481	1.49546
76	COL1A2	46	46	-0.302338	0.616017	0.86826	-1.44172	0.0992135	-1.97018	1.06915	-1.24092	-0.85736	-1.60991	0.166582	-1.46525	-2.87857	1.23261	-1.20207	-1.34436	-2.65829	0.621836	-0.509756
79	GIMAP1-GIMAP5	14	8	1.29473	0.0222794	0.240314	-0.062497	-0.361463	0.336945	-1.60995	0.3381	-0.860151	0.587613	-2.00748	0.773735	0.806579	-0.854491	1.75846	1.9359	1.92549	-1.05328	1.42658
80	PTPRJ	15	15	0.793691	0.105121	0.454167	-2.03341	-0.792543	0.553909	-1.68787	-0.0916519	-0.999343	0.973025	-1.6756	-1.2688	0.137853	0.19984	0.0293729	-0.780208	0.303975	1.13271	0.841303
81	ROBO1	9	9	1.0923	0.00198147	0.0855451	-0.57008	-0.808009	-0.717499	0.013952	0.76749	0.0486755	-1.03761	-1.04482	0.756079	0.485175	1.1587	0.317976	1.27912	0.45752	0.0693534	0.866557
82	SDK1	16	16	0.909907	0.0578352	0.350678	-0.0513531	1.12532	-0.0204033	-0.254684	0.237533	0.0765835	0.217644	-0.985504	-0.490512	2.92865	1.71461	0.684373	-0.529562	1.68307	0.904808	0.728963
83	GPX2	11	11	-0.26156	0.840464	0.954615	-3.01736	1.33637	-3.11424	-1.12828	-3.60302	2.41053	-4.08961	-0.262008	-4.1988	2.94354	-2.69993	-1.88305	-4.96006	3.55278	-3.62718	-2.6874
86	TMPRSS4	3	3	0.217062	0.755931	0.923958	-2.25015	-0.915584	2.1041	-1.17242	-1.37986	-0.348075	0.809363	0.663532	-2.11673	-1.151	1.27887	-0.803208	-0.231778	1.96168	1.71635	-1.40678
89	NSMCE2	4	4	0.297881	0.482754	0.804725	-0.218539	0.447603	0.343027	-0.466705	-0.5406	0.517955	1.00226	-0.952744	1.04179	1.25655	-1.28507	1.18736	-0.876638	0.631161	-0.227677	0.787825
90	ERGIC2	3	3	-0.108637	0.824872	0.949499	-0.571227	-1.18476	0.536406	-0.183372	-1.30198	1.09982	0.0210521	1.6534	-1.56292	-0.97808	-0.786486	0.581898	0.525444	-0.0449209	1.37203	0.0932789
94	GYPA	5	3	1.44697	0.197899	0.592145	3.72484	-1.95015	3.70795	-1.53086	3.0453	-2.66758	3.50602	-1.20381	2.35878	2.61004	0.080586	4.19821	3.14788	2.99448	-0.822609	3.64012
95	CLCN3	8	7	-0.0435405	0.924509	0.976779	0.177036	-0.605258	0.758254	0.145723	0.221158	0.0214734	-1.97368	1.89108	-0.673214	0.466358	0.685261	-0.0462795	0.465082	-1.281	0.803441	-0.132188
96	MAGT1	10	9	-0.711274	0.097722	0.442433	1.6285	0.735705	0.982772	0.884012	-0.505582	-0.958118	-0.147496	0.0189649	-0.263239	0.171988	-0.565043	1.13747	-0.404738	-0.809291	-1.18256	-1.13603
97	POLA1	7	7	0.233609	0.721039	0.91203	-1.50156	0.915386	-0.243668	0.934614	1.15565	-0.389686	-1.97946	1.2474	1.06002	2.50441	-1.9658	-0.775996	-0.912095	1.2421	-0.501115	1.35601
98	NHS	8	8	-0.359546	0.661195	0.886158	-0.930214	2.26057	-2.97319	2.43596	0.679556	-2.73473	0.377835	-0.0726558	0.516172	-0.739436	-0.657725	-1.75152	0.0297979	-2.08822	-1.50046	2.35815
99	TNFAIP3	10	10	0.749276	0.24913	0.644669	-0.469082	2.2929	-0.374372	0.42594	-0.145965	-0.994916	-0.445643	-0.387345	4.10077	0.0142181	0.992298	0.621343	1.36769	-1.40068	0.646589	-0.446502
101	CTNNBL1	24	24	-0.386655	0.225029	0.623231	0.309413	1.07334	0.175784	-0.470084	-0.0598932	1.12897	-0.0388555	-0.267051	-0.0203415	0.297386	-0.559783	-0.376463	-0.0497308	0.42656	-1.16291	0.203663
102	SPCS2	11	11	-0.540288	0.249703	0.64545	2.53005	-0.0865191	1.92346	1.55325	0.950512	0.610515	1.13172	0.471091	1.72204	1.03242	0.176524	2.11861	-0.212716	-0.990382	0.342796	0.572497
103	FGF2	4	4	0.731711	0.252033	0.647874	1.51451	-1.40213	1.63292	-1.32904	0.938158	-0.389449	0.621835	-0.0125865	2.4397	0.902741	-1.81941	2.49134	1.61399	0.924957	-0.420602	1.29518
104	TPSAB1	13	12	1.31771	0.129739	0.495783	0.260294	-0.899755	-2.34142	-3.31703	1.54535	-0.0491298	0.730519	-0.614275	2.79854	-1.62692	1.29126	-2.08917	3.72063	-0.147101	1.18759	0.721429
105	PIBF1	8	8	0.0331175	0.950137	0.982687	0.266122	0.479186	0.495256	0.616335	-0.280088	-1.18726	-2.51761	-0.796123	0.178198	-0.256481	-0.778839	0.931673	-1.74658	-0.246678	-1.86292	1.12238
106	HNRNPDL	16	15	-0.0647854	0.853426	0.956577	-0.482331	-0.0246119	-1.38039	0.453662	0.565804	0.431293	0.163537	0.963355	-0.673379	0.193585	-0.880643	-0.159705	0.504036	0.832848	0.0168311	0.338457
108	SYNJ2BP-COX16	7	7	0.623439	0.360132	0.731171	0.590824	-0.359036	1.44757	0.663241	-0.127475	-0.163556	-4.46147	-0.527662	-0.945699	1.00533	1.30153	0.109682	-0.451451	0.45916	1.46627	-0.894857
110	GPX1	15	15	0.206266	0.584449	0.854295	-0.363925	-0.845809	1.45077	-1.09876	-0.504018	-0.409238	1.2884	-0.73742	-0.0950062	-0.312925	-0.506187	0.287493	0.223055	0.196121	0.212485	0.425092
111	RPS24	5	5	-0.155157	0.624176	0.870879	0.049042	0.628633	0.903183	-0.00260574	0.0534357	0.833286	0.187774	0.289049	-0.707237	0.432065	1.48355	-0.635558	0.162007	0.379879	0.67381	-0.0879789
112	EIF5B	55	55	-0.217051	0.456985	0.787669	0.112807	1.26232	0.0603344	0.336031	0.0747608	1.13494	0.305776	-0.0368311	0.427202	0.554793	-0.259632	-0.190916	0.465286	0.996533	-0.30596	-0.173582
115	ARL15	4	4	-0.339415	0.428824	0.76887	1.50909	0.23132	0.058931	0.432492	-0.693466	-0.720741	-0.937884	-0.203779	-0.3651	-0.156456	0.674815	0.665068	-0.272688	-0.596044	-2.13308	-0.855868
116	APOOL	9	9	-0.10144	0.740736	0.91711	-0.564897	-1.37829	0.329451	-0.44248	-0.443317	-0.724195	-0.502995	0.13215	-1.34005	-0.647981	-0.752515	-0.0750129	-1.32909	-0.283354	-0.00354986	0.0254597
118	SNX13	6	6	-0.246839	0.55267	0.838777	1.29969	0.179474	1.16088	0.409495	0.276856	-0.202921	0.1605	0.39145	-0.75931	1.2086	-0.134451	2.12069	0.597239	-0.922096	-0.0342989	-0.375658
120	GJA9-MYCBP	6	6	-0.128985	0.690233	0.898437	0.808031	0.321672	0.972199	0.191117	-0.72208	0.0216298	-0.15684	-0.173065	-0.326344	0.823042	0.596454	0.691116	-0.966137	-0.386434	-0.10698	-0.0939325
126	LENG9	7	7	-1.01619	0.0932779	0.431195	-0.644529	-0.602702	3.48195	-0.866071	0.860076	0.377387	2.56223	0.00335452	-0.751991	-1.26642	-0.0699406	-0.401563	-1.15233	0.582995	0.217139	-0.115715
128	C18orf25	3	3	1.07136	0.106928	0.460266	-0.37063	1.46519	0.464899	1.75611	-0.309234	-0.932442	-2.93845	-0.102262	0.641774	2.60417	2.70951	0.507601	-0.810743	1.31907	0.751107	-0.118444
129	ITSN2	45	40	-0.0208358	0.951106	0.982687	-0.378382	-0.0830091	0.295009	-0.197671	-0.489781	0.701912	0.620166	-0.385245	0.229395	0.0749076	-0.710969	0.677784	0.468183	0.694146	-1.52583	0.00869826
130	TMC4	7	7	-1.2581	0.0582127	0.351465	-1.11577	-1.98703	1.55711	-1.08876	0.857655	-0.741445	2.20754	1.425	-1.79482	-1.9968	-2.38012	-1.52407	-1.4857	0.190252	-0.485034	0.525824
133	MTHFD1L	22	22	-0.572192	0.195683	0.588429	-0.434855	0.503467	0.228476	-0.418961	-0.244121	0.768988	0.228448	-0.414804	-1.73484	1.16803	-0.463035	-0.895784	-1.78555	1.04511	-0.577659	-1.11717
134	FAT1	28	27	0.427373	0.248104	0.643951	-0.295065	-0.429612	-0.849314	0.01671	0.53726	0.596765	-0.129979	0.314875	-0.961705	1.24074	0.563498	-0.274964	-0.181017	1.47842	0.287395	1.02825
135	CLTC	93	75	-0.487734	0.210332	0.606348	-0.170493	-0.21519	-0.176226	0.24098	0.522482	1.2239	1.17129	1.22133	-0.315486	0.197253	-1.37563	-0.288593	0.412932	1.26324	-0.595295	0.617791
136	MOB2	5	5	0.238162	0.530227	0.828466	-0.86561	0.571512	-0.779963	-0.445787	0.92623	0.46569	0.199023	0.117108	0.086664	-0.907142	0.798434	-0.131532	-0.465311	0.284881	1.55864	0.86887
137	ZNF48	3	3	1.58275	0.205612	0.602304	2.65491	-0.614075	2.3493	0.0314385	-3.86213	-2.49847	-2.529	-2.58638	1.40328	0.375788	4.62109	3.33973	-1.63193	-3.85709	2.84233	-1.48563
138	AOAH	4	4	0.956833	0.170582	0.554565	0.271602	-0.0280085	1.87122	-1.29255	0.253894	0.0698718	0.879462	-1.35018	-1.27231	3.21645	2.01218	1.48397	-1.91026	1.82024	1.93113	1.04858
143	TTC28	10	10	0.228424	0.566753	0.846257	0.691519	-1.11458	-1.36563	-0.650974	-0.279523	0.0425009	-0.148082	-0.0463985	-1.05134	-0.85122	-0.601202	1.17432	0.145667	0.785877	-1.06314	0.41727
144	ALOX5AP	4	4	-1.31819	0.0313485	0.271002	2.82771	2.01954	3.63426	0.599616	1.35128	0.742816	2.14947	-0.311102	-0.708038	0.576152	-1.07782	2.0913	-0.0908572	0.0585004	-0.0566971	1.67555
145	MLLT6	4	4	-0.332532	0.655113	0.884994	0.171674	1.09588	-4.20481	1.32463	0.664462	0.580247	-0.120643	0.398852	-1.18112	-1.3695	0.517686	1.52051	-1.26949	-0.648367	-1.99037	1.67069
146	SH3GLB1	11	11	0.406821	0.178559	0.56431	-1.01248	-0.882258	-1.44141	-1.96272	-0.743981	-0.97237	-1.07251	-1.65428	-0.55143	-0.974915	-0.238712	-1.96081	-0.437776	-0.530866	-0.449375	-1.34356
148	IGKV2-40	3	1	-1.1858	0.243991	0.641049	2.04445	-1.76584	-1.65708	-0.0626752	2.75411	-0.678151	0.852848	1.42603	-5.99199	-1.66397	2.30466	-1.9305	-0.756393	0.181038	1.66482	-0.3804
149	KIF1B	31	26	-0.664018	0.0413431	0.303416	0.739554	0.973781	0.113964	1.13706	0.456985	0.791652	-0.113718	1.10624	-0.57333	-0.216992	0.296127	0.169778	-0.510543	-0.658463	1.17761	0.209185
150	SELENOM	5	5	-0.056073	0.905518	0.971633	0.722827	2.28983	1.24973	2.29824	0.212654	0.292989	0.122488	0.549286	0.549654	0.883095	2.59971	0.776513	0.349016	0.846385	2.0385	-0.753404
151	POLD2	8	8	0.0658305	0.855957	0.957621	1.16601	1.51652	0.68932	0.229982	-0.208075	0.884895	-0.2415	-0.180307	0.784918	1.57156	0.244866	1.24314	-0.706675	0.602014	0.517078	0.126587
153	LRMDA	8	8	-0.557374	0.471399	0.796848	-0.877685	1.73729	-0.387658	-1.72141	1.66752	3.75084	-0.239519	0.434943	-0.703657	0.337396	-0.681468	-1.22662	0.780299	-1.99594	0.391903	3.00342
154	IQSEC1	18	2	0.23039	0.465384	0.793659	1.60196	0.0157792	0.50466	0.210108	0.355035	0.130862	0.0831639	0.524802	1.44441	0.630624	0.288343	1.56096	0.663925	-0.198322	0.137395	0.742151
156	MUC1	10	10	-4.45224	0.00757846	0.146188	2.10942	5.76598	5.04694	-4.22394	3.12567	5.0576	4.60906	-2.68519	-3.56059	-7.89932	-1.25729	-1.7587	-0.506872	-1.86121	-0.963911	0.995457
157	GMPR2	11	10	-0.169104	0.842508	0.954799	-0.257949	-0.825397	-0.186623	0.061048	-2.75312	-2.81089	-3.34452	-3.68112	-1.09192	-1.35973	0.421327	-0.317761	-0.775594	-6.0542	-2.70985	-3.26368
159	PRODH	15	14	-0.286311	0.811735	0.943022	5.22751	-0.837397	-2.78084	-2.65559	4.70644	-0.103935	-2.64552	-2.63721	0.171081	-2.15796	0.348261	-1.31952	1.49169	-1.71523	1.52145	-2.35681
160	RBM15	30	27	-0.626036	0.0252837	0.250842	0.900957	1.296	-0.0286152	0.198545	0.218496	0.676482	0.214513	0.124483	-0.0678182	0.216995	-0.635799	0.076001	-0.189361	-0.116054	-0.756174	0.0647889
161	RSBN1	9	9	0.314184	0.42301	0.764689	-1.53145	0.137349	-0.934777	0.0481717	-0.582095	0.760854	0.423043	-0.167535	1.02278	-0.521598	1.06562	-1.01027	0.0113909	-0.299221	0.691395	-0.293067
163	THOC1	23	23	-0.286835	0.270319	0.660488	0.360098	0.91426	-0.0166773	0.360333	-0.241568	0.235949	0.415434	-0.120598	0.832607	-0.553929	-0.306548	0.0791227	0.0550474	-0.345396	0.0164526	-0.164807
164	TPM3	10	0	0.681447	0.031809	0.27269	-1.6562	-1.45704	-1.59598	-1.68481	-0.901739	-0.801549	-0.942672	-2.48021	-0.495993	-0.982118	-1.22072	-0.602845	-1.26798	-0.183562	-0.118175	-1.19722
166	CABIN1	7	7	-0.213672	0.712982	0.907398	-1.22071	0.472229	-0.932505	-0.155849	1.48311	0.927004	1.44046	0.197024	-0.708557	-1.7271	0.212072	-1.93962	1.31248	1.53982	0.417364	1.39493
167	BCL10	8	8	0.136018	0.634042	0.87508	0.347586	0.240375	-0.0964221	-0.112164	-0.391528	0.909862	0.388126	0.74414	0.906425	0.594989	0.59415	-0.0154462	0.223655	-0.65592	0.694427	0.775842
169	RIN3	8	8	0.387168	0.190613	0.580889	0.353185	0.370937	1.07706	0.428061	0.721669	0.272405	-0.538469	0.175953	0.0292522	0.547666	0.810055	1.33692	0.492275	0.166065	1.28808	1.28783
175	BCL2L13	11	11	1.73772	0.0164532	0.206196	-0.856995	-2.04631	-0.237592	-0.829828	1.41381	0.0490995	0.726228	0.823017	-0.288587	-0.0112991	3.70611	0.0675386	1.8564	1.43289	3.98756	2.19259
177	NDUFA10	8	8	0.440071	0.241263	0.638876	-0.0101469	-0.0933936	0.517306	0.265957	0.751298	0.037785	-0.28723	-0.638398	0.705239	0.286968	-0.404871	-0.178192	2.15462	1.25172	-0.4414	0.689652
181	ZCCHC17	5	5	-0.326939	0.332031	0.710389	0.359555	0.171898	-0.41842	0.211031	0.0817669	0.0828721	0.107964	-0.0861704	0.351506	-0.143045	-0.0345774	0.523403	-0.0968929	0.0301065	-2.16126	-0.574249
182	CDH1	23	21	-0.240564	0.530645	0.828939	0.753316	-0.46477	-1.03693	-0.845878	0.697523	-0.0985568	-0.404383	-0.484881	-0.059665	-1.2048	0.347837	-1.9864	0.302854	-0.470232	0.0332106	-0.771875
188	RPL17	7	7	-0.312742	0.309607	0.692239	-0.510763	0.506413	0.394976	-0.556894	-1.44066	-0.178575	-0.323467	-0.685361	-1.25308	-0.370637	-0.0114557	-0.635174	-1.08163	-0.598474	-0.312975	-1.03284
192	ASNA1	11	11	0.295221	0.389518	0.747268	0.779212	0.930645	0.529211	1.41575	-0.193533	0.687089	0.632039	0.690609	2.44935	1.05832	0.2716	1.53408	0.939613	-0.0253808	0.555163	1.05004
195	PRKAA2	1	1	-2.32554	0.00392223	0.116469	-0.555484	1.98423	-0.882095	3.05654	-0.130899	2.51939	-0.741267	2.42685	-2.43163	-0.604059	-3.19852	-2.98902	-0.63895	0.448277	-0.532096	-0.981067
197	ITGBL1	3	3	-0.758748	0.50259	0.814268	1.28399	2.60021	-4.84124	3.20747	-3.77623	-1.63302	-3.53502	-0.0683791	-1.5573	-2.59145	1.53992	-2.19253	-3.46309	-2.92872	-0.34022	-1.2988
198	VTA1	10	10	0.842704	0.0997519	0.444957	-0.730454	0.717641	0.235741	0.775835	1.49111	0.357177	1.13832	1.31926	1.18862	2.12499	1.27227	-1.01978	2.7408	2.9555	1.19843	1.58543
200	GSTT2B	5	5	3.43305	0.00166762	0.0817694	-3.71797	-2.35602	0.409703	-4.32544	-1.99547	-1.77079	-0.193988	-4.3624	0.164124	2.21972	-0.424434	4.46292	-2.10676	0.546075	0.29738	3.99297
201	AP2M1	23	14	-0.176131	0.597473	0.860499	-0.232621	-0.384552	-0.3856	0.571001	-0.0732765	0.240535	0.0501029	0.891856	0.621166	0.0931369	-1.18865	-0.0343835	0.568156	-0.130959	-1.18583	0.525765
205	PDLIM3	11	11	-0.460554	0.688426	0.897726	-1.78564	0.15035	-2.07117	1.94063	5.56274	-0.779241	3.08048	-0.345543	-0.282274	-1.98593	0.125083	-0.592693	0.490811	0.300512	-1.65141	5.66407
210	MED6	7	7	-0.191939	0.534941	0.831344	0.0194292	0.999788	-0.252857	-0.372579	0.545929	0.9667	0.68312	0.5383	0.427542	0.380836	-0.41757	-0.890315	0.791776	0.510242	0.507412	0.282396
212	DHX29	37	36	-0.505796	0.211991	0.60918	1.99692	1.10479	0.42621	0.355268	0.998321	0.675892	-0.650799	-0.063139	0.179619	1.29958	-0.261192	0.773378	-1.13948	0.457017	-0.195332	-0.316492
213	SELENOH	8	8	0.157808	0.736536	0.915998	1.31407	-0.336561	1.10389	-0.311623	0.279654	0.179123	0.524195	-0.751351	0.404193	0.926494	0.120014	1.95175	-0.767095	-0.77799	-0.595622	2.00211
214	SRP19	7	7	-0.444202	0.483288	0.804888	-0.986924	0.308149	-1.36192	1.06088	-0.829873	0.305141	-1.52381	1.94102	-0.763279	-1.02492	1.44757	-0.987783	-1.38048	-2.1244	1.75363	-1.56129
216	FBN2	10	10	2.23699	0.00135235	0.0731987	-2.62739	-1.126	-3.21423	-1.167	-0.787666	-2.07326	-3.77459	-2.77372	0.0634875	1.0555	0.993977	-1.88265	0.306761	2.19667	-1.61146	-0.770242
219	RAVER1	20	20	0.24355	0.432163	0.770521	-0.0121611	0.157876	0.69125	-0.884591	-0.195426	0.509699	-0.225238	-0.546822	-0.375387	1.18019	-0.223411	0.67588	-0.177302	0.634734	-0.183911	-0.0878056
220	PLEKHA2	11	11	0.57545	0.1461	0.520955	0.355151	-0.601464	1.31771	-0.151615	-0.749086	-0.84937	0.681073	-0.676276	0.413198	0.829288	0.181843	1.96596	-0.294299	0.344937	-0.0865509	0.575359
221	SPPL2B	3	3	0.660559	0.114942	0.473411	-1.19121	-0.0341472	-1.67158	-0.935896	-0.177297	0.564707	-0.308094	0.668211	1.1777	1.44816	-0.129472	-0.600776	-0.496567	-0.0310965	0.73623	0.094978
225	DIPK1A	3	3	-1.01426	0.0606807	0.356626	-2.05221	-0.327899	-0.120379	-0.475115	0.479341	-0.449595	0.240053	-0.0664226	-1.70197	-2.2359	-2.68003	-2.69813	-1.38698	-0.851466	-0.432474	1.10065
226	HMGN3	6	6	0.464311	0.452756	0.785641	0.204123	0.305773	0.822512	0.329831	-0.57975	-0.223926	2.9032	1.04976	1.77407	-0.75633	2.70525	-0.836004	2.64284	0.0758318	2.33482	0.585527
227	EIF3H	15	15	-0.472991	0.0564353	0.34718	0.443721	0.447952	0.643807	0.344777	0.290156	0.681762	0.469261	0.13383	-0.237672	0.492893	0.188734	0.0494848	-0.86224	-0.298346	0.0256058	0.312877
228	RNASET2	7	7	-0.518767	0.428997	0.76887	-1.0543	1.52654	3.51764	-0.565453	-1.51936	1.2858	1.9613	-0.644428	-1.37343	0.771929	0.40955	0.0119811	-1.04891	0.785357	0.254697	0.546422
229	IDH3B	14	14	0.191285	0.508856	0.817494	0.40768	-0.663551	0.746111	-0.704095	0.200574	0.0187975	0.65919	-0.488584	0.0368268	0.844869	-0.230236	0.589732	0.177327	0.427632	0.0260007	-0.165746
232	SAMD4B	10	10	-0.0552403	0.879013	0.963474	-0.565717	-1.08694	-0.73914	0.371977	-0.337769	-0.470734	0.243455	0.139616	0.182144	0.504462	-0.462386	-0.221753	-2.19612	-0.515125	-0.427039	0.248639
233	METTL7B	5	5	1.1813	0.126539	0.491714	-1.1976	-4.06782	-3.00196	0.335035	-2.79079	-3.56506	-3.68172	1.47059	-1.27729	-0.152061	-1.62592	-0.582977	-1.23457	-0.943429	0.947129	-2.17978
234	BOLA2	2	2	0.184893	0.60415	0.86228	-0.448738	-1.14188	-1.0273	-0.260655	0.350693	0.209393	-0.378463	0.399643	-1.14281	-0.825928	0.0669895	-0.201021	-0.379244	-0.204473	0.988984	0.879341
237	PPIP5K2	27	11	-0.0195543	0.943714	0.9823	-0.00064178	-0.0456458	0.198381	-0.0378531	0.36241	-0.517553	-0.367417	-0.493447	-0.945461	-0.263947	-0.0274217	0.027519	-0.289363	-0.678846	0.21797	0.901349
239	ABO	4	4	1.02711	0.147438	0.5242	-3.26965	-2.5007	-3.84526	-4.56169	-3.67542	-1.94166	-4.71351	-3.84477	-3.75869	-2.83716	-0.75374	-2.58748	-5.11911	-3.9155	0.568588	-1.73272
240	KIF3A	17	16	-0.158493	0.650483	0.882851	0.726794	-0.140387	-0.380997	0.334973	-0.908388	0.317705	-1.14853	0.352726	1.08187	-0.295472	-0.854421	0.293998	-0.501009	-0.759278	-0.574811	-0.504928
241	SBDS	14	14	-0.197723	0.4545	0.786956	-0.451706	0.313934	-0.473997	-0.394084	0.350355	0.903114	0.193066	0.505506	0.0366304	-0.498352	-0.349636	-0.287327	0.306728	0.248622	0.095967	-0.188227
245	SNAP47	9	9	0.671225	0.0917741	0.429655	-0.297396	-1.36772	-0.822746	0.0626685	-0.0336908	-0.720368	0.639122	-0.648218	-0.306797	0.256697	0.219864	0.486158	0.110449	-1.01271	0.471259	1.95654
246	CTSH	7	7	0.149799	0.794871	0.93682	-0.64611	-1.1466	-0.727651	-3.1152	0.920918	0.192304	1.02941	-1.78488	-1.11033	-1.14433	-0.614101	-1.91777	0.93097	0.837594	-0.697	-0.36445
251	COL15A1	17	17	0.0709646	0.840698	0.954615	0.0787615	0.470937	-0.0692806	1.32024	0.228936	0.448418	-0.316214	0.479316	-0.352346	-0.0801018	1.77214	0.8435	-0.372402	-0.365343	0.892908	0.870474
253	SLC4A1AP	18	18	-0.0449231	0.904383	0.971427	-1.17419	0.387732	-1.09291	-0.218497	-0.933109	0.275457	-0.829575	-0.43481	-0.621714	0.694159	-0.885133	-1.35031	-0.581972	0.627987	-1.52339	-0.738909
254	CHL1	7	7	-0.618746	0.305511	0.68848	2.7606	2.77182	4.9076	1.76496	0.63593	0.164805	2.25474	1.13052	0.617818	2.75368	2.42374	2.41565	0.504848	0.709005	1.10857	0.907693
255	NOL4L	5	4	-0.765099	0.179333	0.565522	-0.350212	0.577807	-2.5554	1.34623	0.750964	0.375381	0.26867	-0.15462	-0.860885	-2.4785	-0.512261	-2.27338	0.534698	-0.725016	-0.0845023	0.537871
256	PBX1	4	1	0.0540806	0.878467	0.963474	-2.14662	-0.519117	-1.61707	-0.432034	-1.36111	-0.307027	-2.11658	-0.518979	-0.900168	-1.48709	-1.4745	-0.0540645	-1.05151	-1.82665	-0.93551	-0.85638
257	YTHDF3	14	12	-0.201	0.433211	0.771365	0.826728	-0.0437475	0.778154	0.476352	0.907861	-0.357831	0.263289	0.671611	0.474829	0.525217	-0.312807	-0.117614	0.204737	0.209411	0.393213	0.537431
258	SELENOO	13	13	-0.214741	0.530066	0.828466	-0.735865	0.795306	0.140354	0.426786	-0.625888	-0.124697	0.405966	0.67321	0.43766	-0.617246	0.348148	0.296881	-0.298383	-1.51772	0.148612	0.439295
259	KDM6A	5	5	-0.389454	0.427784	0.76878	0.631007	2.29048	1.00101	1.37531	1.61648	1.56602	-0.923708	3.50197	0.853428	1.19676	0.505804	1.20822	1.55349	0.443928	0.236964	1.94434
260	SNX12	14	12	-0.124605	0.692302	0.899025	0.074784	0.360143	0.170461	0.212348	0.968007	1.77875	0.595978	0.888806	0.0765159	0.47769	0.397792	-0.00380699	1.26135	1.46024	0.0426769	0.339974
262	OAS2	23	23	1.1825	0.0310798	0.27029	1.01633	-2.09435	0.145912	-1.21748	0.271325	-1.67203	0.300855	-2.00119	0.850066	0.94362	-1.15125	1.18944	0.853103	1.1634	-0.473361	0.834392
263	OTUD6B	7	7	0.492179	0.209827	0.606083	-0.97711	-0.499453	-0.779645	-1.37832	-0.301898	0.0665933	-0.0367984	-0.673896	1.52127	-0.184499	-0.94383	-0.685273	1.10634	-0.0966766	-1.06355	-0.296876
265	NOMO1	2	2	-0.664458	0.129479	0.49577	1.53657	0.559622	1.46244	-0.00158159	1.71609	0.771482	1.65072	-0.580609	-0.0502334	-1.07111	0.298275	1.68567	-0.428375	0.657648	-0.0529327	0.760123
270	BIN2	22	21	0.732272	0.0881502	0.42226	0.520304	-0.137328	-0.0329289	-1.18652	0.502914	-0.105494	0.774616	-1.32967	-0.501216	0.269282	1.83987	1.24672	-0.49577	0.336982	1.2199	0.948296
271	ATXN3	10	10	0.280033	0.48547	0.806747	-1.16513	-0.0135432	-1.4636	0.271951	-0.396918	0.485926	0.485887	0.499734	0.418094	0.464019	-0.525382	-0.920071	1.58659	0.0357041	-0.496704	0.382317
274	ARFIP2	8	8	-1.07194	0.0312897	0.270996	-0.297788	1.12519	0.717997	-0.900173	1.48333	1.84766	2.0792	0.249018	-0.943438	-1.62643	-0.577245	-0.822459	0.430203	0.165897	0.494569	0.607787
275	SELENOF	5	5	-0.0224138	0.933638	0.979412	-0.549855	0.213372	1.19655	0.299542	0.0468999	0.0447221	0.0867728	-0.446988	-0.0307993	-0.0173916	0.00356405	0.507638	0.085113	-0.368756	0.579061	-0.0467248
277	GPX3	8	8	-1.32204	0.00249006	0.0926175	0.45965	0.54734	0.715369	2.43803	0.43802	0.715341	0.143101	2.05067	-0.341057	-1.47226	0.0208798	-0.0940221	-0.563017	-1.06819	0.0557428	0.393155
279	MBIP	8	8	-0.0654239	0.914448	0.974507	0.666946	-0.372166	0.931487	2.46166	3.06058	-0.17383	0.55211	1.87808	-0.762847	-0.166196	1.20265	0.438542	0.643362	1.28593	2.80206	3.03796
281	CADPS2	14	10	-0.385384	0.546795	0.835658	-0.256731	-0.0926371	0.548922	0.814982	0.998799	-1.69752	0.467678	-0.931372	-0.672339	0.121786	-1.2142	-0.0281541	-3.28378	-1.42891	2.13758	1.13707
283	CD48	6	6	1.25377	0.0356179	0.287311	1.5241	-0.470056	2.00487	-0.801005	0.918681	-0.1532	1.55287	-2.20086	0.61856	1.89009	1.71151	2.717	0.421157	1.56399	1.16307	2.32022
284	ACAN	40	40	0.434253	0.362879	0.731711	-4.34072	-4.45318	-3.64689	-1.2247	-3.50858	-3.72914	-3.1683	-1.57165	-2.92382	-2.98146	-2.61077	-2.70683	-3.1733	-3.74266	-1.49745	-2.53285
286	CADM1	7	7	-1.73471	0.0436178	0.31227	1.21508	0.645618	-1.45821	2.04349	3.52928	0.987306	1.19516	3.77814	0.8534	-2.40313	-1.38807	-2.4696	2.17802	-1.02481	0.741616	1.57078
287	TUBGCP5	5	5	-0.042617	0.889056	0.966045	0.220953	0.430867	0.391915	0.841267	0.157276	-0.788542	0.177745	0.984031	-0.402383	0.519994	0.125782	1.33038	0.226216	-0.011212	-0.240858	0.526659
288	PSME2	16	16	0.619514	0.0709979	0.386476	0.0443662	-0.181767	0.619402	-0.947861	0.683766	0.487525	1.11603	0.157095	-0.26155	0.960599	1.29858	0.760065	0.449266	1.11917	1.53337	1.07516
289	CIP2A	8	8	0.300734	0.688103	0.897696	-0.209888	0.415854	0.78543	-0.26264	-1.18472	-0.642571	-0.716081	0.58044	0.930367	2.75036	-0.106154	0.561524	1.38457	1.53492	-1.87489	-4.009
291	C1S	22	21	0.427838	0.271357	0.662008	-1.11232	0.03763	0.904031	0.0991797	0.67171	-0.232539	0.165017	0.176594	-0.0170008	-0.121518	0.399497	0.494622	2.02859	-0.0875627	-0.19683	1.6322
292	WASHC4	27	27	-0.233172	0.439882	0.775672	0.156364	-0.0575173	0.511347	0.378261	-0.466015	0.25582	0.218258	0.384412	0.233985	0.32124	-1.32	0.116068	0.509659	0.422157	-0.901803	0.134251
293	IFIT2	17	17	0.409558	0.378546	0.742068	-0.727919	-0.962658	0.300044	-1.0708	0.656527	0.362452	0.907264	-0.851388	1.33902	0.197023	-1.18852	1.04141	0.693733	0.339051	-1.48219	0.950462
295	WDR6	6	6	-0.13335	0.782576	0.932664	0.486677	0.221059	0.738253	0.485124	-2.42908	-1.47342	-1.3825	-0.307687	-0.914612	0.41209	-0.392424	0.598792	-1.66561	-0.68804	-1.11089	-0.967685
296	RBFOX2	3	3	0.451688	0.552623	0.838777	-0.451957	-0.502228	-1.53316	0.0641371	0.297353	-0.129791	-2.76567	1.18944	-1.11976	0.280051	0.915765	-3.03482	0.356724	-1.20271	3.69795	-0.111579
297	MRPL45	12	12	-0.110124	0.791918	0.935552	0.0126484	0.920481	-0.0800086	-1.13573	0.839171	0.683664	-0.5517	-0.812071	-0.43873	1.05699	-0.360855	0.238696	0.118681	0.754669	-0.672581	-1.7014
299	SPAG9	1	1	0.153359	0.777949	0.931334	-1.35098	-1.19404	-2.31988	1.03235	-1.067	-0.292576	0.409901	1.94221	-1.03476	-0.246159	-0.102943	-1.4424	0.682526	0.102602	0.727166	-0.299165
300	HECTD1	53	53	-0.444996	0.226468	0.624791	0.518337	0.166678	0.659767	0.442912	-0.225039	-1.14218	-1.00725	0.816042	-0.86771	-0.345661	-0.312891	0.268241	-0.154383	-1.40544	-0.896301	0.383455
301	PSMC6	24	24	0.115673	0.636413	0.87534	-0.0918612	-0.200046	0.0358501	-0.268052	-0.655801	0.0365179	-0.567192	-0.0693141	-0.266923	0.312473	0.132968	0.518183	-0.653966	0.0933341	-0.497706	-0.49288
302	LSM7	3	3	-0.340438	0.614381	0.867899	-0.0673327	-1.4108	-1.96001	0.0205302	2.76184	2.34815	-0.599544	0.267062	-0.792317	-1.03458	1.1413	-1.14471	-1.30513	-0.719762	1.08579	1.40582
303	WDR20	6	6	-0.428471	0.463038	0.792428	0.21009	2.24427	-0.179241	-0.0129122	0.519329	0.999894	-2.37217	0.830648	0.800449	-0.108594	-0.365453	0.468348	1.53723	-1.03656	-0.471473	-2.0118
305	NARF	3	3	-0.0681303	0.936867	0.980493	-1.0988	2.63298	-0.152035	1.5496	-3.83375	2.12482	-0.42917	2.67556	1.64399	-1.09706	1.50008	-0.318255	2.37559	0.525956	-0.841954	-0.864177
308	DOCK1	33	33	-0.0244206	0.957408	0.984704	-0.694644	0.531312	-0.775327	1.55198	-0.611209	-0.118409	-1.34946	1.05816	0.112478	-0.0664598	-0.780104	0.0828069	0.396411	1.53889	-0.987497	-0.899491
309	WRB	3	3	-0.336411	0.412165	0.757778	-0.51254	0.503139	1.10972	-0.753063	0.645956	1.29857	0.526073	-0.190509	0.627237	-0.343094	-0.95589	1.13728	1.03126	-0.855932	0.0609713	-0.765783
310	RNF114	6	6	0.252803	0.625651	0.871722	-0.577754	-0.705611	-0.559304	0.684563	-0.493034	0.467846	-2.47882	1.78036	-0.072655	1.03546	-0.97586	-0.612768	0.695804	-0.624101	1.19692	-0.502134
312	SCARF2	9	9	-0.477842	0.574324	0.848385	-0.88491	-1.65447	-1.55924	1.39832	0.882841	0.542057	-3.68979	3.5703	-1.57639	-2.45023	0.2776	-1.10875	-1.78875	-0.439463	0.991767	0.876574
315	AAK1	13	13	0.334403	0.409412	0.755995	0.0314732	-0.633436	-0.79854	0.183039	1.10125	-0.710461	-0.720832	0.381266	-1.23371	0.475865	-0.114791	-0.443727	0.693193	1.11763	-0.359178	1.3737
317	WASHC2C	37	7	-0.0315403	0.90362	0.971427	-0.124641	-0.0767417	0.602535	0.467715	0.895291	0.586045	0.323996	0.485957	0.02606	0.109991	-0.338906	0.850137	0.0623219	0.8658	0.483267	0.849163
318	SAA2-SAA4	4	4	0.534111	0.34251	0.718667	1.32281	-1.59418	-1.17191	0.919482	1.03421	-1.5435	-0.635863	1.36688	1.71995	-0.673527	0.927586	0.693946	1.68633	-0.876858	0.167968	0.32542
319	GATD3A	16	14	-0.516942	0.240248	0.637119	-1.27939	0.182575	-0.497838	-0.332299	-0.601047	1.85772	0.00540645	1.48911	-0.371871	-1.25822	-0.590434	-0.140617	0.783954	-0.704659	-0.710464	-0.318976
320	RTF2	8	8	-0.041048	0.931989	0.978997	-0.133797	-0.0148092	-0.199416	0.299908	1.4168	0.526777	0.535401	0.0809777	0.480614	0.662907	-0.840193	-0.438497	1.03967	2.1807	-1.9243	1.02257
322	PHF20L1	3	3	0.055061	0.913838	0.974446	0.590307	-0.207654	-0.165076	2.27249	0.251853	-0.198443	-1.7549	0.889871	0.478265	0.431426	0.281163	0.364962	1.65734	0.86387	-0.389319	-1.56877
323	PYCR3	9	9	-0.253687	0.514633	0.820901	0.660552	-0.250489	-0.252353	1.35885	0.9349	0.643928	-0.104181	0.97515	1.23963	-0.170333	0.956119	-0.735153	0.992615	-0.15314	0.81352	-1.0064
324	CLASRP	7	7	0.253125	0.543836	0.835299	0.112312	1.41297	1.03543	0.025709	0.409356	1.63435	-0.814554	1.25462	1.13014	1.81128	1.74803	1.32225	0.543678	-0.35271	1.00269	-0.110178
325	LAMA4	45	45	0.608216	0.0944994	0.434358	-1.19038	0.770681	-0.468134	-0.280348	-0.939404	0.105096	-1.14749	-0.611871	0.796806	-0.0629907	-0.658737	0.399934	1.18303	0.0812423	-0.64416	0.00875774
328	HSD11B1	4	4	0.70316	0.320644	0.701935	1.46278	-0.121655	0.850089	-2.92078	-0.242397	-1.58364	-1.28888	-2.07351	-2.03387	2.22369	0.715883	1.1161	-2.055	-0.463705	0.319431	-0.115242
330	MYO10	18	18	-0.151762	0.600173	0.861589	-0.136951	0.176314	-0.556174	0.996102	1.08707	0.831092	0.581255	0.881697	-0.0676902	-0.0354905	0.0727915	0.369482	0.262182	0.676258	0.385919	0.98285
332	MBNL1	10	2	0.0651272	0.878716	0.963474	-1.00399	-0.428299	-2.24308	-0.32596	-1.11557	-0.465352	-2.3637	0.0270202	0.010187	-1.25543	-2.4784	-1.05645	0.0915557	-1.20139	-0.674699	-0.833299
333	CACHD1	7	7	0.5916	0.180225	0.567596	0.448993	-1.65711	-0.530985	-0.97517	1.2673	-0.141232	-0.215879	-0.695391	-0.962206	-0.0690732	0.667067	1.36132	-0.203632	-0.480564	0.801577	1.11884
335	MYEF2	19	19	0.248659	0.676579	0.89288	-0.59056	-0.382771	-1.66254	-0.479813	-0.883046	-0.673776	-3.21301	0.213371	0.838895	-2.0964	-0.511185	-0.362369	1.14986	-2.0091	-2.69957	0.0069942
337	FADS1	3	3	0.145591	0.816458	0.945541	-0.11844	0.722311	1.73638	-1.37558	-2.27865	0.232422	0.591148	-1.62819	0.916005	0.789169	0.114786	0.824505	0.49166	0.0800733	-1.63588	-2.53419
339	PUM2	1	1	1.20029	0.0349982	0.286671	-1.73063	-0.883435	-0.370506	-0.498226	-1.24182	-3.29613	1.02931	-0.48794	-0.314158	-0.417377	-0.188277	1.6153	1.75626	0.143589	0.329701	-0.802077
341	DGAT1	5	5	-0.311709	0.582484	0.853405	1.87721	0.505835	1.31466	-0.854325	0.872286	-2.10161	2.35141	-0.062065	1.49914	-0.472937	-0.581262	1.10574	0.552896	-0.552529	-0.127796	-0.0135084
342	GSTM4	2	2	0.716409	0.704505	0.905075	4.83158	-0.612488	-1.91999	4.40348	4.08653	-0.678622	-1.58018	4.05277	10.665	1.81678	-0.959423	1.32036	9.21015	-0.111393	-3.79507	0.167969
344	EPB41L3	29	0	0.784956	0.0354536	0.287298	0.929496	-0.211535	0.622955	0.535167	0.34366	-1.10259	-0.0560136	-0.617318	1.20391	1.46154	0.350717	1.7864	0.0695784	0.450419	0.293324	1.10758
346	MADD	16	16	-0.17629	0.602879	0.862194	0.539434	-0.260544	0.641489	-0.00571649	1.12636	-0.157223	0.536688	-0.500396	-0.157895	1.05177	-0.180051	0.789802	-1.04577	0.555929	-0.427157	-0.0768528
348	ASAP1	23	21	0.241274	0.419321	0.763386	0.182516	-0.247625	0.617116	0.604445	0.0941295	0.171123	0.46842	0.410368	0.679977	0.661171	-0.739306	1.42451	0.134566	0.61625	0.28376	1.16976
349	WDR47	7	7	0.562704	0.279563	0.669812	-0.419498	0.0817995	-2.47435	1.42113	-0.159189	-0.987445	-0.927454	-0.346871	1.82637	-0.121526	-0.313432	-1.74626	0.591503	-0.188762	0.476987	0.164864
350	GPALPP1	9	9	0.352085	0.445917	0.779711	0.574062	1.97648	-0.104242	1.23719	0.72652	-1.18684	-1.3842	-0.116368	0.408675	0.921413	0.302609	-0.154437	0.163876	0.0241949	1.28883	1.58413
351	CDC42BPA	28	28	-0.41616	0.216076	0.613415	-0.55241	-1.12562	-0.686836	0.231037	-0.0176992	-0.825182	-0.298674	0.953893	-0.538552	-0.887377	-1.14481	-0.396559	-0.675653	-1.37283	-0.987162	0.352186
353	PCMT1	13	13	0.372541	0.443745	0.7776	0.526606	-0.429287	1.46574	-0.429501	-1.20935	0.506123	1.49845	-0.432402	0.344417	1.43099	0.921074	1.11563	0.452233	1.47222	0.36941	-1.62927
354	F5	19	11	0.998935	0.0211309	0.235701	0.0553204	-2.05712	-0.502333	0.1346	0.488976	-1.695	-0.615158	-0.696538	0.879973	-0.743978	0.32191	1.37646	0.341316	-0.319005	0.50986	0.737684
356	NOLC1	22	22	-1.1018	0.0386039	0.295977	-2.06014	1.4957	-0.502879	-0.370501	0.0336726	1.69271	0.440205	1.20984	-0.530798	-1.00664	-1.42093	-2.30971	-0.217383	-0.516007	-0.883566	0.00924931
357	OGFR	24	24	0.421504	0.237052	0.634442	0.380927	-0.188839	-0.0329684	-1.10744	0.060425	-0.439245	0	-1.49381	-1.07395	-0.171455	1.32151	0.496741	0.164256	-0.17231	-0.0249752	0.0112687
358	MAP7D3	6	6	0.892086	0.173186	0.557689	0.22501	-0.569579	0.416741	0.0494638	0.89284	-1.5033	-4.21774	0.736663	0.744379	0.793197	-0.0359127	2.00279	0.412708	0.369603	-1.0983	-0.0216818
360	UPRT	4	4	-0.441905	0.419715	0.763722	-0.144696	-0.112708	-0.853515	0.386778	0.944591	-0.59489	1.4505	-0.719923	-2.25862	0.863817	0.0260288	-0.268458	0.659032	-2.7852	0.233337	0.350955
364	ABI1	17	14	0.586675	0.105135	0.454167	-0.342483	0.0153375	-0.208768	0.145331	0.197736	-0.442317	-0.902722	-0.563293	0.709049	1.01494	-0.168935	-0.645226	1.21416	1.39041	-0.568608	-0.353569
367	APTX	7	7	-0.616023	0.276776	0.668484	0.0989261	0.408169	-0.035269	0.293198	0.419231	0.0334809	-1.40763	1.11607	-0.715961	1.17714	-0.0368161	0.120291	-2.65924	0.300618	0.613052	-2.8011
368	NFIB	6	6	-0.573629	0.119188	0.481022	1.57838	0.82469	-0.311669	1.47906	0.680662	0.0742088	-0.55797	0.406934	0.857872	-0.00663516	0.0847433	0.204102	-0.448555	-0.940712	0.260355	-0.425897
369	TBC1D22A	9	8	0.527989	0.190781	0.581158	0.472452	-0.50127	0.738884	0.532165	1.00491	-1.60186	0.208415	-0.182141	0.673957	0.604515	0.561524	1.25856	-0.565851	-0.200991	1.35967	1.20407
370	SPATA13	3	3	0.0438353	0.923341	0.976779	-0.428442	-0.171256	-0.424061	-0.384527	1.1383	0.393453	1.03806	-0.832073	-1.21459	-1.38459	0.290504	0.345104	1.38079	-0.640035	1.42958	0.473374
371	TNIP1	13	13	0.342141	0.228288	0.626088	-0.00548148	-0.600996	0.166509	0.0290002	-0.302833	-0.713185	-0.613666	-0.384479	1.09539	0.321682	-0.188338	-0.0491692	-0.396684	-0.812724	0.128831	0.213003
372	IGKV3D-11	2	2	-0.932685	0.113915	0.471951	2.06681	1.3798	1.07269	2.05939	2.12156	1.28905	2.2007	1.65081	-0.857343	-1.85622	3.09133	0.659812	0.471558	0.725916	2.0733	2.07099
373	IGHD	11	11	-4.78237	0.00432825	0.118018	1.86462	1.0149	4.13688	12.2585	0.117749	1.19563	3.37925	10.0254	-0.203347	-1.52636	1.28889	0.108174	-1.21644	-1.0941	-0.142352	-1.48054
375	IGHV3-49	5	3	-0.704528	0.360946	0.731171	1.37387	-2.05552	1.78587	0.916252	-0.468205	-2.00376	-0.41526	-0.946399	0.322135	-1.54642	2.27479	-0.167835	-2.42306	-3.39429	-0.56442	-1.95027
380	SFXN3	15	14	0.0699372	0.808069	0.941407	-2.01826	-1.32795	-0.588864	-0.695194	-0.945574	-0.776289	-0.776488	-0.0665	-1.60839	-0.662029	-1.01701	-1.05254	-0.736249	-0.346113	-0.601278	-0.612018
382	MYD88	13	13	0.222925	0.363765	0.732479	0.611676	0.44418	0.245308	0.531099	0.336299	0.22358	0.812613	-0.0296001	1.40653	0.0331521	0.28801	0.74832	0.932689	0.630703	0.384396	0.534753
387	EXOC7	26	26	0.112901	0.681402	0.895166	-0.379249	-0.0802898	-0.411034	0.075433	0.259284	0.663742	-0.383329	0.300289	0.107099	0.349079	-0.758359	0.0658366	0.805385	0.593197	-0.38681	0.172626
391	FHL2	14	14	-2.09763	0.12776	0.492634	-1.03744	0.308543	-5.13239	6.1033	-2.48621	-0.154795	-3.00888	4.27389	0.116768	-4.14896	-1.92935	-4.14625	-1.4959	-2.75486	-0.00777215	-3.54865
392	PHC2	9	7	-0.471959	0.110515	0.466361	-0.272486	-0.26216	0.234933	0.597424	0.00827717	0.24477	0.110374	-0.17511	-0.994459	-1.03285	-0.515075	-0.590566	-0.407751	0.613401	-0.771414	0.409063
394	RASA2	11	11	-0.316857	0.343268	0.719306	0.410614	-0.166234	1.15983	-0.0228921	0.205997	0.362279	-0.406566	0.482375	0.86668	0.506896	-0.494174	0.691921	-0.869032	-0.795876	-0.637525	0.22166
395	GPSM1	9	9	0.685663	0.0645043	0.367229	-0.102589	-1.32011	-0.8738	-1.33447	0.251555	-1.85812	-1.31644	-1.23413	-0.509541	0.605926	-0.808859	-0.586459	-0.910801	0.00564472	0.625953	-0.72466
396	ARHGAP5	17	17	-0.318584	0.442674	0.776798	-0.28988	-0.542296	0.275799	0.269761	0.367689	-0.0128613	0.723027	0.380862	-0.550906	1.13496	-1.89555	0.144095	0.869403	0.593196	-1.39801	-0.273755
401	AKR1C3	11	9	-1.01895	0.226658	0.625077	-3.08089	-2.79803	2.87934	-2.16843	-0.413343	-1.20819	2.06512	-0.489948	-3.70374	-3.08415	-2.04263	-1.80754	-0.819837	-0.956768	-1.0708	0.119479
404	TAPBP	7	7	1.79493	0.0012158	0.0713263	-1.19034	-0.476542	-0.35677	-1.59297	-1.64346	-0.0689383	-1.97994	-1.63337	1.42195	1.2345	1.35516	0.105015	2.54118	-0.0801886	-0.086279	-1.07427
405	TK2	6	6	-0.776703	0.223744	0.622127	3.31938	0.618273	2.88188	1.86413	1.47265	-1.11075	1.57172	-1.49202	0.411515	0.83106	0.732587	1.59674	-0.350225	-0.286589	-0.444358	0.420895
406	LILRB4	5	0	1.04401	0.123251	0.487959	-1.66443	-1.29232	1.69623	-0.85506	-2.38126	-1.49308	0.229646	-0.750704	-0.958175	2.74032	1.49374	-0.0626111	-1.02275	1.49281	-0.461351	-1.3809
408	LIPA	3	3	-1.21774	0.287613	0.672518	-2.95526	0.675792	6.99699	-0.638374	-0.725977	1.09276	5.2588	0.265127	0.698769	0.119369	-0.492196	-1.91843	0.921894	1.3055	-1.10606	0.699101
409	SCAF8	17	14	-0.0624377	0.846979	0.955074	0.813793	0.861272	0.802323	0.728259	0.329514	1.0658	-0.427358	-0.427153	0.370025	0.898754	-0.241798	0.750399	1.12424	0.733205	-0.575938	0.18806
410	PRXL2B	5	5	0.124156	0.861966	0.959989	1.01532	0.297342	0.884869	0.354138	0.937896	1.34155	2.50774	2.43453	3.43108	-0.203884	2.93485	0.080151	3.22106	-0.636548	3.07733	-1.1374
411	FKBP15	40	40	0.149151	0.717454	0.910298	-0.304359	-0.883141	0.990326	-1.22458	-0.107711	-0.614199	0.608475	-1.13037	-0.842287	0.736916	-1.16485	0.461008	-0.558373	0.883108	-1.05502	0.0671461
412	C16orf89	5	4	-0.868787	0.19844	0.593275	1.05473	-3.32475	-1.77677	-0.836951	0.772136	-2.45994	-1.10193	-1.22553	-3.05388	-2.76434	-0.614035	-1.11247	-2.39729	-2.37294	-3.64853	0.114208
413	IVD	17	17	0.398376	0.259661	0.65324	-1.32196	-0.834257	-0.228755	-0.591448	-0.00855207	-0.665595	0.997085	-0.104421	0.616064	-0.402058	-0.918213	-0.325726	0.967966	0.218276	-0.0794224	0.352212
414	WDR36	18	18	-0.223833	0.638708	0.876381	0.316594	0.581855	1.15931	0.0953713	-0.823587	-1.23192	-0.973573	-1.70992	0.329097	0.560521	-1.02661	0.716569	-1.48155	-0.933819	-1.59287	-0.94788
415	SFTPC	1	0	-0.611051	0.614598	0.867899	3.07377	-0.899321	6.13168	-2.12574	2.969	0.0589283	5.40095	-1.35517	3.68969	-0.333244	-1.60195	-0.0602289	4.09234	0.830252	0.286036	1.46279
416	STAU2	16	16	-1.4291	0.00534865	0.125546	1.38073	-0.110037	-0.25472	0.44034	0.53779	-0.415143	-0.032903	0.440563	-0.573358	-1.32301	-1.33897	-0.284208	-0.077822	-1.83888	-3.64095	-0.368998
418	NAV2	7	7	0.0905326	0.908214	0.973585	-0.227623	1.12615	-0.256627	1.80975	1.15638	1.08388	0.827913	1.05261	-0.708265	5.59496	-0.349413	-0.815723	0.0691042	3.01145	-0.482531	0.977114
420	ILK	24	24	-0.0413176	0.883252	0.964212	0.555677	-0.42444	-0.121568	0.585335	0.223655	-0.40375	-0.0382321	0.671459	0.182786	-0.317364	-0.0212492	0.497582	0.677736	-0.372785	-0.605038	0.675926
421	BTAF1	29	29	-0.155297	0.59446	0.859539	-0.249429	0.360967	-0.157672	-0.676148	-1.40021	0.430514	-0.217274	0.0952688	-0.754469	-0.280138	-0.0526693	0.244291	-0.703861	-0.402625	-0.241145	-0.865737
422	DHCR24	6	6	-0.686319	0.403293	0.752201	-0.397258	-1.61733	1.45799	-2.33135	-0.0866416	-0.281821	1.64465	-1.21344	-2.96303	1.09599	-0.714783	-3.61078	-2.85796	2.00795	0.167752	-1.44089
425	NCEH1	14	14	0.730338	0.214539	0.611896	-0.734364	-0.900766	2.02994	-1.3624	-1.15442	-1.56683	0.915636	-2.2984	-0.0186355	1.26961	-0.909973	0.583441	-0.661722	1.37809	-1.08626	0.216545
427	RIPOR1	20	19	0.873376	0.0838578	0.414294	0.475498	-0.676111	0.0326388	-0.17384	0.452983	-0.501675	0.748695	-0.404365	3.79161	0.633118	0.647101	0.837174	0.985098	-0.417801	-0.329963	0.794493
428	CUL2	28	28	-0.0437931	0.889438	0.966045	0.693268	1.15809	-0.450757	0.800891	0.707807	1.13927	0.351476	-0.147848	1.31448	0.636798	-0.425859	0.300832	0.842752	0.446555	-0.0601989	0.846489
431	RNF213	176	176	-0.731327	0.0475073	0.325066	0.852001	1.72727	-0.149449	0.583974	0.865227	1.66628	0.213213	0.782501	-0.564428	0.396589	-0.718611	0.423246	0.0992269	0.935071	-0.672659	0.791962
436	STON1-GTF2A1L	7	7	-0.091433	0.862338	0.959989	0.308667	0.500474	-0.0924489	1.51422	-0.642467	0.646508	-2.67074	1.24755	-0.386213	0.138773	0.660687	0.838339	-1.52855	-0.55044	0.118546	0.789145
438	C15orf38-AP3S2	13	9	0.276297	0.510738	0.818565	-0.851838	-1.42716	0.0335973	-0.290062	-1.01245	0.613275	-1.62943	1.03528	-0.579408	-1.27427	-0.166972	-0.489077	0.820615	-0.0603759	-0.235258	0.666332
439	PPAN-P2RY11	13	13	0.337688	0.623231	0.870879	-0.560916	1.75797	-0.132476	-0.386076	1.23207	1.52693	2.51222	-0.287809	1.43251	1.97239	-0.74488	-1.68769	1.76596	2.38992	-0.00232461	3.23753
441	LUC7L2	18	0	-0.124765	0.779527	0.931604	-0.579274	1.24326	-0.562318	-0.605954	-0.590686	1.43091	-0.536468	0.895654	1.2886	0.11358	-0.692955	-0.545725	1.24921	-0.152183	-0.774999	-0.788515
442	SULT1A4	6	6	0.653371	0.335411	0.712368	-0.730806	-2.36231	0.857259	-2.93614	0.781104	-2.18297	0.439399	-1.60579	-0.0161166	-0.984287	-2.27255	-0.20487	1.13851	-0.259389	-1.5972	1.68262
443	CORO7-PAM16	33	7	-0.0808205	0.785129	0.932806	0.648861	-0.217013	0.259395	-0.657871	0.0217147	0.113161	-0.437878	-0.748509	-0.513178	0.0669418	0.0820786	0.248205	-1.00641	-0.396843	0.606706	-0.752209
444	ACSS3	14	13	0.543958	0.224514	0.622953	0.49346	0.622025	2.32752	1.26374	-0.72423	-0.362382	0.109924	0.0281045	1.17625	1.86099	0.34878	2.30214	0.218662	0.910451	0.140766	1.15178
445	CCDC174	4	4	0.203572	0.675761	0.892605	-1.89461	-1.95224	-0.756531	0.603015	0.0865593	-0.189274	0.35248	-0.771951	0.242926	-1.00085	-2.54568	0.37527	-0.00923166	-0.51984	-0.024183	0.587618
446	PI4KB	10	10	-0.233919	0.466011	0.794098	0.175429	1.13515	-0.36286	0.279804	0.968625	1.0972	-0.283828	1.14662	0.105469	-0.221597	-0.106935	1.0827	0.272842	-0.256861	0.703484	0.70568
448	IGHV6-1	3	3	-1.97325	0.022573	0.241369	4.60336	-0.92121	2.39033	2.54488	4.15265	-1.38274	2.12803	1.01236	-0.556545	-1.46768	1.026	1.22575	-1.17388	-1.39113	0.257102	0.822003
449	IGHV3-15	2	2	-1.07178	0.178735	0.564373	1.67954	-1.71342	4.53751	0.3714	0.102195	-0.575897	2.73514	-1.48874	-1.22597	-0.219754	1.29523	-0.630355	-1.86492	0.237777	-0.419442	-0.0990888
452	MED24	16	16	0.43634	0.215465	0.613158	-0.0364742	0.504803	-0.0518574	-0.0303885	0.219219	1.11374	-1.05806	-0.34613	1.19066	0.528638	-0.433957	1.02128	1.31432	0.396628	-0.168555	-0.0434364
454	IGHV3-74	5	1	-2.17987	0.00977897	0.164539	4.07223	-0.625696	0.369304	1.83522	2.88867	-1.61397	0.79713	0.492202	-1.03477	-2.64881	1.24275	-0.738262	-1.08394	-3.35689	-0.413238	-1.19073
456	IGLV9-49	4	3	-2.1974	0.0698328	0.383034	4.20302	-0.919942	6.55026	-1.90119	2.12852	-0.900769	3.34049	1.2162	-0.272043	-3.55156	2.0353	1.5806	-1.86057	-2.69501	0.972095	-0.0714069
457	IGHV3-72	4	2	-0.94375	0.18772	0.57917	1.10948	-1.16175	2.82966	1.73318	1.13119	0.777782	0.780333	-1.36818	0.878015	-2.9709	0.577576	-1.12633	-1.50148	-0.253493	1.86108	0.817219
458	SRSF7	9	9	-0.0780952	0.862131	0.959989	0.40343	1.36966	-0.214311	0.00237892	-1.09098	0.740258	-0.929496	-0.919134	0.527403	1.22141	-0.704426	-1.25673	-0.212026	0.696249	-0.190551	-1.34429
460	C11orf98	6	6	0.121233	0.737552	0.916318	-0.171175	0.695633	-0.714565	-1.03246	0.397628	0.909248	0.654985	-0.332738	-0.847543	-0.365857	0.549186	-0.274819	-0.125361	0.928476	0.821575	0.69076
461	IGLL5	10	6	-0.839412	0.367893	0.736351	3.35152	-1.76673	2.08299	0.840961	3.42535	-2.1864	0.870542	0.690805	0.293355	-2.27845	3.0876	0.616166	1.40033	-2.82652	0.165682	0.1356
464	TRAPPC2L	7	7	0.322318	0.406306	0.7547	-0.755689	-0.133795	0.525053	-0.330173	-1.83667	1.0266	-0.0444748	0.050886	0.0746614	0.416528	0.48603	-0.0931579	1.00514	-0.0931121	0.387197	-1.10301
465	SHPK	12	12	0.422198	0.19309	0.585487	-0.393378	-0.272561	-0.251546	0.130332	0.110107	0.487432	0.528326	0.394535	-0.301579	0.39786	0.982275	1.2727	-0.755819	0.674755	0.622292	1.21835
466	RPS15	6	6	-0.333423	0.487179	0.806747	-1.12785	0.452804	0.551762	-0.982265	0.90446	0.161267	0.662114	-0.344924	-2.32137	0.105778	0.903535	-1.34667	-1.06727	0.550178	0.421378	0.364433
467	IGHV3OR16-9	2	1	-0.0629126	0.90167	0.971211	0.704812	-0.54974	0.541393	0.757948	0.28998	-2.1731	0.0334821	-0.415255	1.45541	-0.258792	-0.430711	0.841836	0.569443	-2.13058	-0.979897	-0.380497
468	DLGAP4	9	9	0.0603526	0.840822	0.954615	-0.620113	0.10674	-0.354995	-0.327425	-1.47083	-0.692795	-0.839509	-0.870365	-0.759317	-1.20969	-0.525798	0.00328812	-0.970569	-1.09251	0.495697	-0.52758
469	TPT1	10	10	0.543872	0.282998	0.669812	-1.19128	0.367946	0.105324	0.263117	-1.59951	-1.52665	-1.13716	-1.78068	-0.529303	1.17979	1.79577	-1.00516	-1.35413	-0.873683	-0.482104	-0.879096
471	LOC102724159	12	12	-0.632749	0.0945794	0.434358	-1.09315	0.0231704	-0.583886	-1.21589	-0.649563	0.904283	0.155423	-0.379576	-0.903122	-0.853444	-1.48729	-1.92183	-0.31291	0.224971	-1.33745	-1.31011
474	FOXP1	8	8	0.260212	0.435133	0.772967	-0.382107	-1.02019	0.133139	0.660924	0.885468	0.0326712	0.26857	0.266577	-0.0941092	-0.055039	-0.609664	0.911972	0.407135	0.242323	0.88785	1.23628
475	POLR2J3	5	2	-0.266533	0.699586	0.903347	0.282507	0.200401	0.756455	-0.366684	2.798	-0.273845	1.61956	0.703101	0.562728	-0.232917	1.06609	0.28187	3.46686	-2.43716	1.861	-0.981242
476	LRRC41	10	10	-0.556102	0.16829	0.552359	0.669532	-0.00288717	0.110581	0.442907	1.04657	-0.194094	-1.68194	0.417578	0.677865	-0.938333	-0.542666	0.13339	-0.738422	-0.0824368	-0.501916	-1.64806
479	CYP51A1	10	9	0.0369005	0.947487	0.982687	-0.762311	0.322226	1.91389	-0.189214	0.342529	1.46722	2.02505	-0.502586	1.16401	1.84741	-0.845472	-0.0577644	2.16995	1.37148	-1.22122	0.483616
481	GSTZ1	8	2	0.47615	0.291248	0.675975	0.791876	-0.514988	2.06798	1.30507	-0.510207	-0.800636	0.177106	0.612662	0.0870861	0.275208	2.29228	0.940413	0.0138554	1.03982	1.52695	0.76245
482	TM9SF4	18	18	0.180067	0.61799	0.86866	-0.842446	0.655434	-1.09274	-1.05344	-1.68487	0.357194	-0.421173	-0.134174	-0.377289	-0.793447	-0.156629	-0.876684	0.0645816	0.458505	0.0639549	-1.15867
484	TUT4	6	6	0.127256	0.85069	0.955902	1.10711	-0.207573	-0.427498	0.56677	-0.845022	-1.31333	1.59379	-1.09653	-0.08281	0.0677996	0.215797	0.560895	0.3669	-3.27746	3.07364	-0.528988
486	MGLL	8	8	-0.109494	0.868669	0.962298	-0.832005	-1.51727	-0.261205	-1.6559	-0.369334	-2.88348	-0.932434	-4.43914	-0.0433065	-1.70582	-0.53268	-0.759158	-1.36834	-3.91239	-3.57792	-1.8671
487	CRTAC1	10	10	0.284813	0.510136	0.818527	0.0673262	-0.357983	2.09286	-0.441434	0.307097	-0.444894	1.70548	0.00201881	0.663451	0.0322233	1.04606	1.53006	1.34512	0.00437413	-0.417018	1.00471
488	TMEM67	4	4	-0.324223	0.706127	0.905415	0.709726	2.85685	-3.56749	1.57897	-0.513273	-0.990081	1.52431	-1.09385	-0.916402	-3.64608	1.05567	-1.33419	0.856694	0.512335	0.0232334	1.36012
489	COL11A2	11	11	-0.795156	0.294573	0.679129	-4.65337	-3.2251	-3.85243	-0.505994	-3.44248	-3.39778	-3.07978	-0.123554	-4.05017	-5.06577	-1.57209	-4.69494	-3.29933	-4.40787	-4.77293	-0.778646
491	JADE2	9	9	0.477189	0.190361	0.580889	-0.0996915	0.3153	-0.487656	-1.29849	-0.102614	-1.55177	-0.602225	0.445136	-0.417929	1.01287	0.176623	0.631765	-0.145026	0.446615	-0.872663	-0.396755
497	NELFA	14	14	0.230769	0.413275	0.758856	-0.326676	0.348053	-0.337922	0.122775	0.0556233	-0.300682	-1.08499	-0.713614	0.82324	0.214547	-0.201162	-0.0312805	0.105785	-0.544295	-0.0738641	-0.684249
499	GPRC5C	6	6	-0.795792	0.302755	0.686562	-0.154362	3.66331	-0.559361	-0.321127	1.24347	4.38709	0.170962	-0.817666	0.534898	-0.652724	0.222857	-0.528734	2.21579	-0.442411	1.18992	-1.29361
501	ARSA	10	10	-1.70488	0.149586	0.529131	1.46484	0.499235	0.0709992	2.84449	2.33345	0.844902	2.57595	3.15651	-2.84822	-2.49622	6.02871	-2.85032	-0.0295529	0.325865	3.93514	-1.91409
502	PAN3	7	7	-0.396769	0.248494	0.643951	-0.612819	0.960391	-0.242734	0.435926	-0.0678052	-0.23291	-0.448227	0.385836	0.7863	-0.314154	-0.500871	0.441349	-0.826041	-0.373718	-1.4339	-0.775454
503	RPSA	20	13	0.0819846	0.848116	0.955184	0.0836385	-0.393953	0.806308	-0.872573	1.1741	0.614829	1.12647	0.455259	-1.17082	-0.361499	1.28456	-0.100616	0.308191	0.734144	1.38244	1.57356
504	ABI2	6	6	0.101949	0.802897	0.939259	0.223289	-1.23199	-1.24247	0.150666	1.20836	-0.147236	0.796419	0.234796	-0.442589	0.879755	-0.503689	0.699246	-1.14268	0.343648	0.835076	0.138655
505	PEX1	16	16	-0.608369	0.0773991	0.404741	0.355461	1.26997	0.211708	0.259999	-0.749155	-0.393342	-0.203609	-0.111016	-0.409381	-0.552226	-1.17985	0.55125	-0.882603	-1.13753	-0.714428	0.0978342
507	PVR	6	6	0.0385731	0.9475	0.982687	-0.868006	-0.121304	-0.885461	-0.166813	-3.25426	-1.02497	-0.99952	1.15282	-1.88892	-0.589504	1.90181	-0.937538	-1.96094	-0.784331	-0.315203	-1.28431
508	HEPH	12	12	-0.479792	0.622265	0.87062	-0.127535	-0.190108	-1.63303	1.85508	2.41578	-3.10741	-3.60499	1.65087	-1.72032	-1.7707	1.70564	-0.38261	-4.65253	0.198307	-0.21039	0.252923
509	ADH7	14	14	6.42378	0.0163922	0.206196	-1.53718	-4.71297	-4.43504	-4.79852	-3.8342	-4.91578	-5.66985	-6.99115	-0.838582	16.1009	-1.74558	-0.520771	-2.34703	11.0914	-3.34508	-3.89974
510	DDX46	49	1	-0.326786	0.348011	0.721759	0.465302	0.78162	0.050004	-0.181104	1.14326	0.524733	0.656561	0.117862	0.11511	-0.0196625	-0.690053	-0.362384	0.733663	0.787655	-0.978435	1.35806
511	NME6	4	4	-0.184946	0.775648	0.931031	0.00912703	-0.345918	0.646916	-0.0775772	-0.254104	-0.889776	-3.4051	0.416611	-1.27165	-0.279539	0.429678	1.03831	-3.54851	-1.68024	0.385691	-0.453119
512	ECI2	14	14	0.685009	0.136481	0.507793	-1.87841	0.590772	-1.44967	-1.27663	-1.03151	0.385464	-1.75526	-1.37265	-0.0190105	0.696078	-0.798814	-1.30795	0.419886	0.758164	-1.06203	-0.994155
513	HLTF	20	20	-0.808138	0.0192147	0.224715	0.390504	1.82874	0.703526	0.299422	0.845273	0.761209	-0.0255944	0.0299827	-0.745315	0.408638	-0.870687	0.0163808	-0.568884	-0.113761	-0.446177	0.687762
516	CAST	56	0	0.710041	0.071397	0.387316	0.39613	-1.50037	-0.297597	-0.519967	0.366458	-1.03424	-0.178104	-0.462453	-0.261414	-0.559297	1.52801	0.565393	-0.125521	-0.426921	1.33061	0.399319
519	CXCL14	4	4	-0.266961	0.763771	0.926893	-2.49355	2.84587	-2.2675	-3.05144	-2.04247	1.77374	-3.16811	-2.25408	-1.63099	-3.08568	0.854584	-1.53459	-1.27389	-3.60642	-0.310983	-2.20527
521	STX3	9	9	0.247609	0.519075	0.822477	-0.741868	-0.735593	0.814291	-0.437366	-1.11335	0.253696	1.16918	0.187969	0.294348	0.232199	0.933702	0.839872	-1.22621	0.086555	0.23855	-0.0211852
522	CHD4	68	47	-0.228483	0.516957	0.821673	-0.22252	0.364494	-0.666261	-0.201954	-0.291016	0.705888	-0.0818217	0.383775	0.304617	0.456247	-1.21515	-0.549171	0.0685763	0.91548	-1.42697	-0.390909
523	CD276	9	9	0.928989	0.0435022	0.31227	-1.36749	-1.36304	-1.48949	0.239498	-0.26026	-0.483361	0.658911	-0.505823	-0.786444	-0.453546	1.74334	-0.790374	0.948632	0.552204	0.596944	1.05009
524	NUMBL	5	5	-0.0631827	0.915726	0.974683	0.730081	-0.0900407	0.645608	1.12231	0.124381	-3.03747	-0.607796	1.21149	0.236685	0.67301	0.375241	1.53134	-1.61472	0.173925	-1.76695	-0.0154226
526	CHURC1-FNTB	1	1	0.529733	0.169925	0.554472	-0.352896	-0.480391	0.70194	-0.26532	-0.0493268	-0.24235	0.00144656	-1.00051	0.122763	0.0663521	0.156441	2.49699	-0.0450937	0.295493	-0.317798	-0.224692
528	GIT1	20	20	0.3284	0.21984	0.616605	0.375465	-0.296745	-0.208961	0.613821	-0.818002	-0.265664	-1.00828	0.064986	-0.112439	0.283883	0.196367	0.366986	-0.0811835	-0.101076	0.297688	0.233596
529	PITPNC1	3	3	-2.39426	0.00191259	0.0838151	2.39919	0.050676	-0.0422964	5.0965	2.5905	1.55012	0.0327214	3.52414	-0.445293	-1.54735	-0.180775	0.714568	-1.01264	-0.909375	0.161347	-0.733011
530	PRKCSH	1	1	-0.00348748	0.997229	0.99863	0.522271	-0.526699	-0.953821	1.19155	-0.0724958	-0.788395	-0.568992	0.340563	-3.36382	-2.03104	3.56048	2.03345	-2.35457	-3.59872	2.69342	2.17689
531	CAPNS1	13	11	0.359534	0.347191	0.721333	-0.257588	-1.15588	-0.596355	-0.0435278	0.561343	-0.769899	0.235794	-0.023281	0.0399366	-0.799627	1.61586	-0.727414	-0.199938	-0.482872	1.08979	0.291138
532	DHRS7B	11	11	-0.686889	0.0824904	0.413192	1.178	1.11758	1.37339	1.23312	0.0368969	0.600239	-0.324566	0.191627	1.09712	-0.232945	-0.442437	1.22209	-0.107805	-0.993497	-0.785973	0.154623
533	NDUFA6	6	6	1.51519	0.00403345	0.116566	0.786851	-1.20685	0.354656	-1.01865	1.13092	-2.00314	-0.0487518	-1.10775	0.358047	-0.0588893	1.36713	0.921644	2.23911	1.58788	1.68676	0.907107
534	DDOST	18	18	-1.03865	0.000994853	0.0693814	0.988935	1.17891	1.18996	1.74392	0.869476	1.07173	1.05045	1.80242	0.115507	-0.508261	0.592422	-0.408138	0.437207	-0.0348315	0.929831	0.462848
537	SEMA3B	8	8	0.0367033	0.942218	0.982285	2.24964	-0.744746	0.408833	-1.03126	1.12056	-1.17328	0.340094	-0.974777	0.0277705	-0.756269	1.54465	-0.506492	-0.540289	-0.469026	0.957234	0.231101
541	GP1BA	5	5	1.10231	0.139666	0.512234	0.348661	-3.54199	-2.6198	-3.32366	0.149086	-1.56215	-1.42869	-3.26584	-2.95049	-1.79745	0.138959	0.461521	-2.67976	-1.13266	0.757908	0.776036
542	POLR3E	13	13	-0.985829	0.0142946	0.197871	1.21735	1.4058	-0.410087	1.60782	1.29577	0.887013	1.35977	0.75002	0.640781	-0.0772448	0.529086	-0.18846	-1.43523	1.10702	-0.100793	-0.248342
543	LTBP4	16	16	-0.41352	0.651397	0.883313	-1.72075	-0.563864	-2.91094	2.70279	-0.643436	-0.478001	-2.67359	3.16108	1.52904	-2.26157	-0.437912	-1.84133	0.925762	-3.31011	0.0678784	-1.10663
544	BET1L	5	5	-0.374951	0.718537	0.91095	-3.06564	-0.0318527	-3.18344	-2.04945	2.21265	2.16976	1.91281	1.5449	-2.20752	-1.89477	2.67104	-3.06758	-1.31144	-0.99472	1.99529	1.31984
555	IGHV5-51	4	2	-1.02003	0.192783	0.585279	4.3502	-0.349891	1.68153	4.12916	2.05606	-0.917439	0.817256	0.0285258	0.505873	-0.764514	2.33716	1.05193	-0.924063	-0.437693	0.00826811	1.85819
557	IGHV2-70	4	3	-1.20885	0.437919	0.775303	-0.888298	2.18895	1.50601	2.41529	-4.55562	3.20939	2.37289	2.24915	-1.76071	0.315941	5.28122	-1.06535	-4.78549	0.60325	5.53913	-5.30108
558	TBXAS1	25	25	-0.399389	0.342808	0.718816	-0.736029	1.27351	1.88096	-0.0119002	0.093156	1.34397	2.21543	0.513572	-0.391389	-0.158697	0.655682	0.201295	0.161478	0.716205	1.23589	0.957091
563	C6orf203	3	3	-1.84882	0.0369607	0.291387	0.75687	0.0413837	5.76716	0.697835	1.44182	-1.72781	0.154802	-1.86438	-0.851311	-1.12884	0.00918615	-1.14043	-2.59896	-2.30915	-0.448221	-1.05517
564	FAM120B	17	17	0.185652	0.592878	0.859512	0.471052	0.0715938	1.2928	1.29011	1.06381	-0.654061	-0.1505	0.55199	1.27537	1.38323	-0.127914	0.960861	0.289192	1.14697	0.115805	0.378493
565	FAP	21	21	-0.0886564	0.888752	0.966045	0.571779	-0.0626969	-0.275961	0.756863	-1.27675	-0.39883	-0.515719	-0.0514791	-1.12565	0.243582	2.24931	1.47402	-2.88918	-1.38733	1.11027	-1.63708
566	RUNX2	6	3	0.42083	0.319359	0.701935	-0.162429	-0.709422	-1.14799	-0.138108	-0.882061	0.662179	0.411511	0.431662	-0.496809	-1.58151	1.49183	-0.152888	0.517153	0.39739	0.954499	0.70231
567	RANBP10	8	8	0.58126	0.123532	0.487981	-1.27014	-1.29643	-1.16393	-0.86938	-1.55117	0.163312	-0.466279	-0.577862	0.040022	-0.595275	-0.556443	-1.88758	0.908278	-0.0493412	-0.431367	0.189906
572	DDX3X	42	13	-0.617317	0.0755687	0.400426	0.276187	1.23306	0.620343	1.14007	-0.242633	0.977912	0.173953	1.10878	0.785368	0.262513	-0.207552	-0.277687	1.00961	0.339325	-0.841316	-0.721123
576	DNM1	20	2	-0.867126	0.0887295	0.423949	0.0617022	0.0151988	-0.00519356	0.54837	1.77211	1.36076	2.652	0.847013	-1.87249	-0.742669	0.25916	0.106869	-0.392186	0.831845	1.42768	0.696742
577	CYTH2	6	5	-0.446079	0.333725	0.710851	1.07544	1.15062	-0.734368	0.959516	0.253008	0.337617	0.531654	0.869537	1.3205	-0.255603	0.7353	-0.493925	1.5855	-1.95087	0.380397	-0.446909
578	MYO18A	74	74	-0.135283	0.651495	0.883313	-0.181258	-0.253705	0.279335	0.316815	-0.0160112	0.154831	0.383848	0.517561	0.388392	-0.149289	-0.697528	0.231405	0.607177	0.0827016	-1.20112	0.857416
580	HADH	10	9	0.451011	0.344179	0.719306	-0.0933154	-0.0301345	0.36935	-1.58496	-1.5024	-1.38138	-0.242165	-2.40347	0.821949	0.146101	-1.01237	0.32812	0.350419	-0.904149	-1.22259	-1.76787
583	PHF6	12	12	0.081043	0.808583	0.941508	-0.333208	0.643429	-0.813471	0.538604	-0.481394	0.0435362	-0.784367	0.350802	1.28312	0.56957	-0.724399	-0.367884	-0.258649	-0.184712	-0.498982	-0.00578919
584	SPTAN1	3	1	1.3976	0.0181493	0.219712	-1.29465	-1.93851	-0.122144	-2.32428	0.81489	-0.856962	-0.0373375	-0.528088	2.6775	0.824458	-1.0806	0.11872	1.50608	0.128248	-0.574508	1.29384
585	SLC9A6	7	2	-0.217387	0.566896	0.846257	0.889681	-0.0679572	0.982617	1.14201	0.227128	0.0803598	0.59171	0.877526	-0.465387	0.4488	1.23105	1.20799	-0.731421	-0.862331	0.835137	1.32014
588	SYNJ1	23	23	0.248455	0.547859	0.836105	0.419971	-0.52114	0.515255	0.278763	-0.688407	-1.92566	-0.269623	-0.335372	0.0939472	0.794029	-0.359285	1.50541	-0.997417	-0.670342	-0.309129	-0.59579
589	HLA-DQB2	3	3	-0.289741	0.575349	0.848547	2.05496	-1.79403	0.0528725	0.00183758	1.79446	0.620026	0.171046	0.641419	-0.504394	-1.332	0.714742	-0.73217	1.22562	0.19103	0.642157	1.01967
591	HLA-F	7	7	1.69267	0.00395029	0.116469	0.124849	-1.43042	2.41885	-1.40371	0.0950785	-0.409796	0.995288	-0.373371	1.84656	2.52159	1.39832	3.13168	1.03011	0.948765	0.745171	1.9359
592	DIAPH1	48	47	-0.219475	0.460956	0.791504	0.0704761	-0.622599	-0.510756	-1.21528	0.316575	0.233123	-0.330007	-1.08482	-1.29044	-0.328383	-0.769091	-0.528049	-1.04113	-0.072118	-0.766415	-0.103459
593	PPP1R18	28	28	0.855605	0.00487236	0.12152	0.208332	-0.915665	-0.437651	-0.432662	0.162102	-1.05954	-0.0842587	-0.455505	0.470243	0.175288	1.14898	0.772055	-0.0623179	0.0262136	0.622821	0.67671
596	HLA-DMB	5	5	-0.738677	0.154661	0.535445	1.37558	-0.385503	1.85284	-1.2825	1.07744	-1.01675	1.97535	-1.10187	-0.404351	-0.394236	-0.646774	0.212506	-0.88101	-0.979408	-0.524411	0.202874
597	HLA-A	3	0	5.44468	0.107208	0.461197	-9.12821	-7.87055	-10.317	4.73934	-8.46377	-11.3135	-6.21208	2.96898	-6.83097	-9.88523	10.5818	7.58087	-6.7537	-6.8326	5.95627	4.14429
598	EHMT2	22	21	-0.182162	0.501526	0.814082	0.281439	1.04532	0.498565	0.877307	0.741524	0.511381	-0.328206	0.000107239	0.902701	0.357568	0.606616	0.600191	0.0488945	-0.115717	-0.306094	0.075986
599	HSPA1B	37	21	-0.0429511	0.931733	0.978975	-1.43869	-0.602204	1.4266	-0.217026	-0.76518	0.450725	1.42226	0.150968	1.67946	-0.374659	-0.781055	-0.810898	1.63904	-0.646132	-0.235869	-0.386047
600	ABHD16A	23	23	-0.305217	0.254468	0.648876	-0.737332	-0.252319	-0.124861	-0.32456	-0.583984	0.276336	0.407189	-0.467387	-0.272472	-0.464624	-0.424211	-0.385931	-0.280228	-0.460174	-1.58444	-0.37657
603	HLA-DRB4	3	3	7.31068	0.00853122	0.154307	-8.49219	-6.69586	-15.5938	-5.95399	-3.25088	-4.01147	-1.67324	-2.91728	12.9318	-3.90686	0.270061	-4.34356	9.45047	-2.47655	-0.548547	-1.48009
604	BRD2	15	14	-0.509466	0.141283	0.515852	0.0909663	0.877348	-0.177083	-0.171951	0.402191	0.932457	0.932164	-0.125462	0.394445	0.977926	-1.41459	-0.236653	-0.129147	0.102251	-0.279072	-0.73026
605	VARS2	16	16	0.47418	0.230941	0.628052	0.204573	0.534137	-0.617276	-2.11912	-0.24231	-0.322618	-0.289409	-1.76494	0.461018	0.662183	-0.868244	-0.798566	-0.27794	0.13864	-0.0268225	-0.113787
606	AGER	13	13	1.71389	0.10151	0.44928	2.13196	-1.31815	3.42597	-4.22744	1.96519	0.283871	1.80446	-0.698508	5.06377	1.83568	-0.943345	3.35944	3.26046	1.26653	0.524427	2.71146
607	GBA	14	14	0.0321944	0.968051	0.988651	-0.497951	-1.16659	0.967278	0.230973	-0.746389	-0.757431	0.317233	0.779705	-0.359111	-1.95061	3.99538	-2.25843	-0.217677	-0.741143	2.85416	-1.9382
608	RASSF7	4	4	-0.218418	0.58827	0.857289	0.332768	-0.207702	-0.0477982	-1.33806	0.922397	-0.121367	-0.309206	-0.38784	-0.757308	-1.03023	-1.40071	0.322107	-1.52765	0.311552	0.769495	0.408598
609	LILRB3	6	0	0.114888	0.879287	0.963474	-2.04056	-1.0872	-0.129007	-0.543149	0.609055	0.728525	1.42099	-1.24867	-0.866383	2.47677	0.455823	-1.69759	-0.671792	1.8443	-3.62566	0.71362
611	LAIR1	7	6	0.816595	0.144082	0.518428	-0.337086	-1.15882	2.20752	-1.10559	-0.905467	-1.41326	-0.439413	-0.678274	-1.15354	1.63264	0.604487	1.04959	-1.49677	0.274129	0.700307	1.09152
614	IGHA2	2	0	-1.4952	0.116427	0.475745	2.34657	1.14777	1.30466	-0.414259	-0.00202654	0.169566	-0.493611	-0.158657	-1.11736	-1.72328	3.13625	-1.42252	-1.9806	-4.45538	2.60613	-3.1048
618	NLRP2	17	17	2.03285	0.0655976	0.370951	-2.74063	-1.04517	-3.39414	-2.53872	-3.57543	-1.57056	-3.26301	-3.16358	1.86461	-2.97151	3.1051	-1.74816	0.874799	-4.63242	2.54825	-4.06913
619	HLA-DRA	11	10	1.35434	0.0744479	0.397667	0.651538	-2.88464	-0.32952	-2.83673	1.11441	-1.82297	0.73654	-1.96086	2.52275	-1.0031	-0.745034	0.162053	2.75671	-0.234157	-0.362964	0.406237
621	LILRB5	3	3	0.281929	0.775658	0.931031	-0.0660623	-3.11962	1.40551	-0.90967	0.234859	-2.61335	0.482298	-0.562557	-0.624573	-0.79525	0.102168	1.95024	-0.129572	-6.17009	2.37201	0.401919
624	OCLN	10	10	-1.02469	0.0509041	0.334126	1.03089	-0.622365	0.509142	-0.425955	0.541057	0.390331	-0.293201	-1.47798	-0.240474	-1.4583	-1.42499	0.560583	-0.115868	-2.2946	-2.97933	-0.592631
626	LILRB2	10	6	1.3056	0.0299187	0.266722	-1.6382	0.33479	1.42903	-1.658	-1.86971	-0.322074	0.818797	-1.9296	-0.367615	0.0829257	2.47414	1.49734	0.464682	-0.0912981	1.27197	0.277672
627	KANSL1	5	5	0.764014	0.101261	0.448784	-0.164015	-0.0254512	0.265942	0.576587	1.06036	-1.05309	-1.31705	-0.0132587	-0.0210393	0.880562	-0.571932	0.725684	2.27486	-0.329085	0.61842	1.86467
629	RAD17	6	6	-0.413638	0.191089	0.581606	-0.227542	-0.39748	-0.887728	-0.467893	0.968461	-1.15875	-0.128363	0.23015	-0.765396	-0.883504	-0.716278	-0.414379	-0.69282	-0.644042	-1.3563	0.0944736
631	SLC12A7	21	19	-0.418585	0.238631	0.635851	1.32852	2.01675	1.88035	0.0381269	1.01698	2.35152	1.36002	0.310629	0.787228	1.13657	1.13477	0.99603	0.516341	1.58637	0.645613	0.151287
632	ARHGAP27	14	3	0.797122	0.0294795	0.266722	0.489978	-0.977474	0.392771	-1.28416	0.0843022	-0.646079	0.650199	-1.4231	0.604616	0.879331	0.274455	0.72643	-0.0541775	0.672938	0.399947	0.159877
633	SCRIB	51	42	-0.221915	0.390303	0.747268	0.824886	0.121771	0.368058	0.507012	0.973509	0.806766	-0.105889	0.832548	1.01731	-0.195903	0.0663316	0.208811	0.802883	0.166961	0.131274	0.355675
640	KIF26B	6	6	-0.911398	0.25239	0.648454	1.91926	1.38585	-2.3511	2.93367	1.2236	-0.575057	-1.49259	0.795105	-1.79473	-0.324679	-0.118206	1.02758	-3.42059	-0.0420495	-0.227529	1.44776
642		3	3	-2.59746	0.0534746	0.340818	1.79453	0.374255	2.69756	8.57052	0.172767	0.382967	1.66504	6.55573	-0.777885	-1.0272	3.27487	0.750432	-2.23841	-2.46927	4.00786	-0.0866707
643	NAIP	22	22	-0.178393	0.713527	0.907931	0.402759	-0.506305	2.12897	0.277563	-0.696414	-0.370214	1.38842	-0.431137	-0.220523	1.13023	-0.00705274	0.801172	-0.440937	0.944102	-1.85625	0.41575
651	PHRF1	16	15	0.134059	0.666709	0.888405	-0.631443	0.655984	-0.320845	-0.0978385	0.144725	0.623159	-0.535059	-1.5347	-0.172483	-0.215007	-0.464105	0.164601	-0.12379	0.0149707	-0.336723	0.508997
652	CRYBG1	40	40	1.66244	0.00525985	0.125081	-0.499925	-1.97593	1.48384	-2.53111	-1.33172	-1.62819	0.0275468	-0.671399	1.48554	2.44326	0.198366	0.481919	0.722155	1.06954	0.184012	-0.412174
655	CELF2	12	12	0.624274	0.0401188	0.299231	0.105231	-0.577858	-0.335774	-0.934521	-0.492025	-1.02849	-0.718558	-1.15443	-0.016096	-0.453139	0.460596	0.65776	-0.0258755	-0.531961	-0.803233	0.569713
656	LIMS4	4	0	0.4525	0.472871	0.797792	0.161394	1.35376	-2.88771	1.42518	-0.419952	-1.11822	-0.623664	-0.0249202	3.01642	-0.716078	0.417831	-0.0427785	-0.805701	-0.825929	0.178192	0.263909
657	PON2	12	12	0.106525	0.792947	0.93638	0.684943	0.462136	-0.336544	-1.23548	-0.0653705	1.1645	-1.00562	-1.17174	-0.407344	0.00983619	0.162572	1.24667	-0.9762	-0.700708	-0.0530739	0.0672715
660	WDR81	35	35	0.16143	0.533874	0.830585	-0.184735	-0.189935	0.931976	0.225743	-0.083002	-0.0691846	-0.0865109	0.39729	0.188764	0.314966	-0.223311	0.730239	0.496561	-0.403154	0.38968	0.739334
663	NHSL2	15	15	-0.107881	0.879786	0.963474	1.5537	0.24098	-2.80415	1.15914	0.38615	-0.367383	-0.632607	0.229953	1.43778	-1.36061	0.111703	0.445448	0.845271	-0.615373	-3.53014	1.56866
667	LIME1	3	1	0.671061	0.446501	0.780093	0.501847	0.930877	-1.74247	1.5189	-0.376697	0.442297	1.12899	-0.0736868	1.14131	-2.06876	5.55022	1.28034	-1.10997	-1.04098	2.89929	1.0471
670	IFRD2	5	5	0.387487	0.390896	0.747268	-0.945879	-1.02423	-0.318502	-1.46784	-1.87682	-0.758333	0.0939368	-2.36025	-0.696469	-0.752404	0.574181	0.974764	-1.45932	-1.78405	-1.46172	-0.952991
671	TPM1	1	1	-1.04562	0.33282	0.710851	-0.466351	0.1929	-3.18218	4.23645	-1.77718	0.214846	-4.6598	3.51202	-0.290359	-2.86423	0.374279	-1.05677	-0.320287	-2.86735	-1.59983	-1.66969
672	PROS1	15	15	0.471996	0.342218	0.718619	-1.6617	-1.92632	-0.499313	0.268935	-1.57607	-1.31246	0.128739	0.939456	0.728362	-0.849545	-0.962378	0.37644	0.743415	-1.25848	-1.31307	0.672488
675	SH3D19	20	20	-1.29921	0.0385534	0.295976	3.40314	0.636019	0.276404	3.45288	1.2637	-0.463949	-0.438863	1.21066	0.706554	-0.596127	-0.734988	1.28691	-0.444144	-0.545331	-1.13079	0.404237
676	FASN	103	103	0.877612	0.0566503	0.347847	-1.22592	-0.445604	-0.0955429	-1.65101	-0.527529	0.124485	0.488465	-0.989401	0.148766	1.6102	-1.02394	-0.391618	0.71083	1.80306	-0.533997	0.37554
679	EIF4G3	40	38	-0.279093	0.52206	0.824467	1.25102	0.666019	-0.132279	1.99361	-0.39694	0.683533	-1.17878	1.08787	-0.0706325	0.0825673	0.734696	0.767898	-0.961004	1.21259	0.25906	-0.283867
682	SHANK3	17	16	0.195768	0.644753	0.878853	1.0446	-0.2597	1.17486	-0.565669	0.806425	-0.106061	1.33727	-0.341012	1.53662	0.206312	-1.2021	1.61359	0.576236	0.424411	0.346772	1.15502
683	CD99L2	3	3	0.0346664	0.944354	0.9823	1.5729	0.564955	3.48369	1.75478	0.50068	-0.0120801	1.20406	0.930772	2.72919	0.719175	2.35385	0.672573	1.05565	-0.0806615	1.95758	0.869734
685	CSNK1G1	10	4	-0.151731	0.623949	0.870879	0.404408	1.04421	0.616888	-0.0965262	-0.72064	0.311102	0.410105	-1.00225	0.510137	0.31124	-0.0491029	0.0780206	-0.563888	-0.264003	0.0972232	-0.366176
687	SYTL2	17	17	0.885199	0.124469	0.487987	-0.0709394	-0.529568	0.472142	0.0568113	0.056958	-1.09259	-1.69313	-3.9454	0.074524	-0.918104	0.942544	0.90107	-1.17951	-0.0505748	-0.104345	0.670292
689	PRG4	11	11	-0.0219249	0.970878	0.989809	2.31908	-0.69024	-1.9472	-0.918014	2.5792	-0.202006	-1.90054	-0.797432	-0.780831	-0.191122	-0.611665	0.462653	-0.246339	-0.051142	-0.490757	0.176653
690	DENND4A	10	10	1.371	0.0480782	0.326815	0.417183	-0.200061	0.692711	-0.641178	-1.75779	-1.03551	0.555104	-1.39774	2.11731	3.76262	-0.450046	1.34979	-0.0658353	2.19247	-1.57978	0.274232
694	EXOC6B	19	16	0.620255	0.14628	0.521105	-1.50149	-1.19314	-1.7485	-0.538032	0.0716931	0.247527	0.428462	0.90082	0.572879	0.685986	-0.659284	-0.908848	0.493621	0.631549	0.441534	0.371952
695	FGGY	9	9	-0.429573	0.346553	0.721147	-0.398059	-0.891507	0.8387	-0.721772	0.515216	0.22473	-0.95611	1.1996	-1.04237	-0.920262	-1.51195	0.720157	0.381005	-1.81642	0.380803	0.183247
697	PHF14	16	16	-0.461539	0.323241	0.703569	-0.878069	0.51887	-1.23012	1.01019	-0.198838	0.723832	-0.431058	0.435149	-0.227547	-0.156647	-1.95532	-1.88851	1.24779	-0.163689	0.0158468	-0.614281
698	MICU1	13	13	-2.37035	0.0102064	0.167862	-0.442394	4.66049	-0.179773	-0.490933	-1.26804	5.15294	0.228795	-0.0674046	-1.9651	-2.34462	-1.13144	-0.501492	-1.25576	-1.28146	-1.54356	-1.34568
699	ELF1	14	13	0.412678	0.161159	0.544167	-0.590703	-0.129061	-0.566657	-0.407486	0.505397	0.0832267	-0.0282719	0.1541	0.212601	0.381622	-0.83656	0.614705	0.639729	0.614718	-0.226125	0.921276
701	SPATA20	21	21	0.135243	0.743811	0.918121	0.325049	-0.82948	-0.58881	1.52106	0.508741	0.168738	-1.33453	1.2194	0.160329	1.4201	0.00834234	0.710725	-0.627142	0.0337341	0.22623	0.13979
702	GATAD2B	15	15	0.048093	0.912465	0.974377	0.243372	1.55184	-0.47135	-0.0508365	0.239793	0.696362	-0.605888	-0.38413	1.52525	0.821168	-0.82763	-0.314839	1.14373	0.894183	-1.20167	-0.436285
703	PTBP1	21	2	-0.272653	0.31564	0.699033	-0.204096	0.0269393	-1.02518	-0.427095	0.139906	0.655386	-0.721093	0.247572	-0.818348	-0.757998	-0.299704	-0.364149	-0.44294	-0.0520229	-0.583893	-0.169834
704	HLA-DQB1	2	1	0.333968	0.702122	0.904545	-2.67977	-2.13642	1.53617	-3.15361	0.248958	1.73533	1.98896	0.181318	-2.85363	-0.535301	-0.677256	1.11621	-1.20195	1.94213	0.894114	1.70836
705	COBLL1	25	1	1.16438	0.00108843	0.0713263	0.000685038	-0.820789	-0.105631	-1.19853	-0.0840809	-0.95711	-0.342668	-1.10415	0.7364	1.70072	-0.185554	0.907671	0.671641	0.368396	0.220448	0.283009
708	HLA-DPA1	2	2	0.461205	0.361482	0.731176	-0.645607	-2.37274	-2.29296	-1.14396	-1.3932	-3.74722	-2.0377	0.111584	-0.159486	-1.39292	-2.19107	-0.658901	-0.416036	-1.25172	-2.54571	-1.21631
709	HLA-A	4	0	2.27487	0.0313967	0.271095	2.08982	-3.93068	0.692837	-1.07461	1.25754	-4.0237	-0.570429	-0.916766	-1.2256	3.89847	1.20088	3.69181	-0.964157	2.64117	-0.0625377	2.54297
710	HLA-DRB1	11	6	4.18366	0.0255327	0.250842	-3.27484	-5.06264	3.39708	-4.00807	-0.289433	-3.20748	3.64237	-3.04747	9.2041	1.69435	-2.58377	2.6028	7.08959	0.56905	-2.14186	5.18453
711	HLA-DMA	3	3	0.694466	0.334673	0.711643	0.75744	-1.22701	0.965171	-2.31149	3.06797	-0.526831	1.47586	-1.58779	0.753104	-0.424019	-1.16871	1.59723	1.38302	0.333397	1.27223	2.42278
712	HLA-C	7	0	0.729595	0.57302	0.847595	2.68799	0.86489	2.38752	-1.34861	4.09758	1.22558	2.71799	-0.96822	3.95151	-1.10347	5.76984	2.0026	5.57169	-4.38382	4.18177	1.51137
714	TAP1	17	17	1.21377	0.0143227	0.197871	0.58587	-0.344759	0.905259	-1.15693	1.11292	0.107758	1.11621	-1.11312	1.57507	2.20011	-0.260131	2.05956	1.24191	1.69211	0.339987	2.07477
717	C4A	1	0	-0.0111651	0.979081	0.992911	-0.736562	0.832326	1.05823	0.414712	-0.528889	0.937638	0.358706	0.324436	1.11634	-0.771405	0.836641	0.954617	1.01197	-1.6523	0.751389	0.324023
722	HLA-DPB1	4	4	1.44891	0.327151	0.706383	-7.41017	1.33582	-6.21788	0.263616	-3.11901	-0.0238444	-2.92965	0.20846	-2.32842	-3.61909	-2.48801	4.94717	-3.03627	-2.08305	-0.913197	3.21949
723	TXNRD2	16	16	-0.468616	0.305396	0.68848	-0.497164	1.69926	1.20756	1.79285	-1.20632	1.14477	-0.459157	1.2905	0.630468	0.0966255	0.11386	0.660884	0.657701	-1.01954	-0.101971	0.185336
725	SELENOP	6	6	0.461579	0.456559	0.787309	-0.195888	-0.619754	-0.862755	1.56718	0.622117	-1.83587	-0.0696504	-0.997838	2.89035	-1.49307	-1.75428	0.492352	0.975005	-0.818957	0.386391	0.622383
726	FTO	24	24	-0.192809	0.535433	0.831344	-0.018289	0.698777	-0.222977	1.12808	0.656347	0.338823	-0.456449	0.338037	0.26763	-0.769717	0.595938	0.445257	-0.220444	-0.0628724	1.0175	-0.353417
727	HSPA12A	12	12	-0.548051	0.376242	0.741331	0.707263	-0.323625	-0.85364	2.10259	1.1502	-0.777434	-1.4827	1.45438	-0.447243	-0.620861	0.0191478	0.90333	-3.18603	-0.360579	0.599418	0.685438
728	ALDH7A1	25	25	0.565166	0.398161	0.750679	0.150015	-1.58263	-1.53374	-0.995887	1.11306	-0.694445	-0.514019	-0.42178	1.49762	-2.83273	2.08569	-1.26274	1.46394	-1.71762	0.878984	-0.0712607
729	ADSL	20	20	0.48423	0.175308	0.561066	0.5026	-0.137305	-0.157625	0.681649	-0.354154	-1.33851	-1.06573	-0.567951	-0.124356	1.16511	0.560962	0.278122	0.303672	0.470018	-0.532027	-0.684698
730	RAB11FIP5	27	27	-0.386254	0.235037	0.631146	0.448525	0.883721	0.127588	1.17042	0.214752	0.122268	-0.65187	0.287505	-0.0452531	0.00495958	0.391001	0.169397	0.123028	0.142512	0.244428	-1.51719
731	AMT	7	7	0.812173	0.218279	0.616501	-3.84212	-4.30363	-2.0518	-3.75992	-2.01983	-2.53269	-0.39344	-3.10486	-3.54344	-3.17006	-3.55666	-0.742482	-1.61064	-2.06992	-1.35582	0.538108
732	ASAH1	24	20	-2.86163	0.000396839	0.0456981	2.25535	1.98695	5.50712	1.3802	2.2257	2.91981	4.30827	2.33735	-2.63638	-0.680682	-0.333318	1.12179	-0.835027	0.929503	0.378601	2.08324
733	PXN	19	19	0.545812	0.11637	0.475745	-1.41642	-0.442536	-1.72605	-0.258439	-1.15435	-1.85308	-0.473119	-0.787893	0.292173	-1.66484	-0.75119	-0.486545	-0.00616403	-0.5873	0.148011	-0.689531
734	RP1	5	5	0.830601	0.411512	0.757153	-3.02766	-5.58478	-5.48427	-3.57505	-0.0983479	0.189084	0.253635	-2.60206	-2.65045	-3.78516	-3.74885	-1.76456	-2.06413	-1.2485	1.84195	0.135056
735	TJP2	50	50	-0.115901	0.74996	0.921111	0.733071	-0.255494	1.17743	0.139169	0.549945	0.00792891	1.29492	0.278823	1.07041	-0.0792988	-0.874532	0.593127	1.57311	0.583153	-0.483785	0.616399
738	LRMP	16	16	2.12304	0.0772641	0.40444	2.62012	-2.30226	1.14465	-2.28561	3.96506	0.55506	2.60133	-0.868765	2.15618	1.98244	-0.822912	4.70345	3.55918	4.60456	-0.565303	6.79631
739	ACY1	15	15	0.0349386	0.931506	0.978953	-2.62956	-2.49192	-0.84987	-1.70504	-2.06178	-2.17261	0.0205297	-0.917193	-2.42976	-2.26512	-0.89052	-1.23543	-1.67627	-2.0578	-0.672021	-1.30102
740	KIF1BP	15	15	-0.660834	0.281946	0.669812	0.129201	3.24513	-0.121641	-0.402311	-0.394016	3.21356	-0.945116	-0.634672	-0.541277	0.541423	-0.585333	0.312624	-0.772024	0.200722	0.386506	-0.739176
741	KIF13A	20	20	0.110099	0.73228	0.914941	0.232162	-0.50182	-0.462041	0.239821	0.356311	-0.818704	-1.41631	0.145328	0.702982	0.37442	-0.565582	0.0162555	-0.093164	-0.937669	-0.368403	-0.473305
744	RALGAPA1	29	28	-0.637103	0.106626	0.459328	0.848356	0.520735	0.235475	1.97713	0.189006	-0.130097	-0.709228	1.9949	0.120602	-0.223398	0.0491856	0.664086	-0.501964	0.20983	0.0620796	-0.550971
745		2	2	2.02999	0.00155419	0.0793839	-3.36225	-4.27259	-3.74764	-2.8659	-3.21201	-3.55937	-3.01822	-0.898042	-0.266886	0.647869	-1.43736	-0.664833	-2.38959	0.314428	-2.58615	-2.31359
746	PLEKHA6	17	17	-2.4706	7.98206e-05	0.0199634	0.570478	0.956886	-0.290023	0.421885	2.39849	1.70342	0.853889	1.49667	-0.259443	-2.88492	-1.78404	-1.20281	0.384557	-2.68871	-2.17929	-1.03847
747	UNC13B	24	21	-1.83028	1.17342e-05	0.00709233	2.41319	1.96769	1.19316	1.83229	1.6041	1.59627	0.491422	1.3307	-0.119516	-0.573783	-0.558621	0.619938	-0.761814	-0.293372	-0.83026	0.304027
748	ATP6AP2	10	10	0.93199	0.18508	0.575356	-1.18407	-1.25656	1.58004	-1.09462	-1.51371	-0.913645	1.84412	-2.34651	1.92598	0.0449628	0.667126	-1.63202	2.40118	0.535296	0.0364641	-1.40803
750	EFR3A	18	18	0.278422	0.283924	0.670703	0.831261	0.190736	0.0698375	0.262203	0.274177	0.448811	0.0544222	0.195505	0.849857	0.791204	0.120671	0.0985246	1.00972	1.3683	0.212236	0.103819
751	ZEB2	8	7	-0.176097	0.725145	0.913495	0.389079	-0.414204	-0.177256	0.745299	0.625387	-1.30392	0.158456	1.16434	-0.487823	0.168459	-1.44619	1.35685	-0.47238	-0.307637	-1.1874	2.15453
753	KIF21A	30	25	0.14847	0.619776	0.869417	0.56574	0.237002	-0.358069	-0.284561	0.438811	0.351704	-0.538034	-0.1108	-0.537762	1.19633	-0.417525	0.223385	-0.118013	0.941751	0.0859095	0.11548
754	TEPSIN	4	4	0.420682	0.297015	0.681508	-0.213472	-0.035651	-0.694406	0.0175192	-1.03465	0.524904	-0.973959	1.63019	0.625682	0.594325	1.04788	0.456989	-0.422075	-0.849628	0.175142	0.957616
758	AHR	11	11	-0.112398	0.856953	0.958053	1.43857	-2.81158	-0.507995	-0.881092	1.65139	0.0803896	0.285548	0.794539	-1.47056	-0.745133	-1.81089	-0.493979	0.88669	1.14904	0.529269	1.10617
761	TCF4	4	4	0.111536	0.816968	0.945655	1.32668	0.665418	-1.15812	1.16838	1.26126	1.3633	-0.889508	0.89896	-0.0571067	0.0376089	1.64893	-0.516122	0.966256	-0.0271101	1.98114	1.49508
763	RILPL1	14	13	0.65562	0.133053	0.500551	-0.908202	0.717414	-0.307478	1.47524	-0.943777	-0.248895	-0.965971	0.764382	1.24189	1.98682	0.871663	-0.173083	0.536033	0.386521	0.0692842	-0.0914511
764	PLEKHA6	3	3	-0.432507	0.536236	0.83194	-4.16006	-1.64652	0.367135	-3.25191	-2.1832	-0.0512585	-1.46439	-0.584963	-4.23806	0.281058	-2.46394	-1.76218	-2.47366	-3.3539	-1.26923	-1.1553
765	DPY19L1	11	11	-0.0740873	0.899828	0.971032	2.14449	-1.07263	-1.25648	-0.221101	-0.918149	-0.73259	-0.924117	-0.329589	0.756637	-0.976205	-0.710206	2.04535	-1.66964	-1.80949	0.0763016	-1.61562
766	ING5	3	3	-0.378471	0.319602	0.701935	0.931892	1.91945	0.340145	0.947238	0.727756	0.944366	0.19088	-0.166047	0.338133	-0.529185	-0.155891	0.546873	-0.582922	1.63604	1.30045	0.254408
767	TIAM1	5	5	0.127722	0.794238	0.936685	2.98487	-1.02493	0.173871	0.797958	1.34707	0.429714	0.71085	0.715919	1.47171	0.733863	-0.698426	0.616492	0.771359	0.857457	2.33867	1.06597
769	CTSD	20	19	-2.85689	0.0318446	0.27269	-0.306181	3.69812	9.17219	0.22934	0.00245831	2.93779	7.58487	0.392376	-1.46728	1.14613	0.600675	-0.437385	-0.782601	1.97948	-0.641677	0.45848
771	UBE2E3	6	3	0.46717	0.0789663	0.40693	-0.275178	0.142038	-0.714553	-0.162983	-0.721757	-0.482374	-0.53718	-0.766572	0.298558	0.942306	-0.222469	-0.283269	0.0979354	0.107073	-0.255462	-0.465873
775	ELMSAN1	18	18	-0.145774	0.771657	0.930014	-0.770838	-0.0827301	-0.135604	-0.571645	1.863	0.27491	0.832453	1.04449	-0.321577	-0.218357	-0.314068	-0.327129	0.424144	-1.00986	2.82125	0.233431
776	DPYSL2	38	33	-0.0104708	0.977525	0.992162	0.764056	-0.970273	0.315152	0.0735463	1.11338	-1.13199	-0.0537621	-0.152425	0.0881845	-0.351137	-0.373385	0.788765	0.753265	-0.629001	-0.918343	0.515576
777	MYL4	6	4	0.272853	0.602001	0.861908	-0.640116	-2.73349	-2.48723	-0.823729	0.227304	-1.50562	0.427274	-1.1933	-1.93907	-1.64574	-1.42659	0.912778	-0.120468	-0.968253	-1.46637	0.107625
778	ABR	20	18	-0.595096	0.0715856	0.387682	-0.656611	-0.0777348	0.318754	0.809658	0.11042	-0.0055282	-0.519511	0.778262	-0.758035	0.175135	-1.23365	-0.30143	-0.959642	0.414474	-1.03066	-0.30925
781	PIGN	4	4	-0.0670422	0.899948	0.971032	-1.80428	0.129742	0.200604	0.742547	-1.90889	0.928358	-1.76881	0.537178	-0.108991	1.12842	-1.99754	-0.496195	-1.18271	0.375465	-0.859437	-0.338886
782	PIGT	13	13	-0.453803	0.219926	0.616605	0.240675	-0.0798281	0.550711	1.73564	0.25065	-0.418885	0.220227	1.50452	0.833505	-0.240756	0.418981	-0.129494	1.00026	-0.448179	-0.652227	-0.408808
784	ARPC1A	23	0	0.147113	0.590529	0.858417	-1.05679	-0.394238	-0.788586	-0.260577	-0.0411439	-0.352945	-0.0866466	0.255349	-0.70508	-0.452732	0.250765	-0.550527	-0.0693446	-0.574797	-0.10035	0.653392
785	STRADA	6	6	0.655068	0.196861	0.59059	0.226429	-1.51162	-0.0841625	-0.702669	1.7537	-1.8789	0.905383	-1.08012	-0.688574	0.534121	-0.715633	0.238747	0.808038	1.38519	0.681099	0.625588
786	STAT6	26	26	0.130884	0.660715	0.886158	0.269857	-0.643538	-0.332554	-0.282698	0.324044	-0.143108	0.323707	0.122239	-0.0567326	-1.03181	-0.197738	0.43008	0.536345	-0.47212	0.678342	0.798658
790	JMJD1C	11	11	-0.857657	0.233583	0.630096	0.0771385	3.24204	0.529785	-0.64138	-1.16003	1.36648	-1.75858	-2.1353	0.040994	-0.00590477	0.051764	0.425224	-2.33534	-1.62864	-2.43225	-1.45696
795	GOSR2	7	7	0.0584667	0.870056	0.962298	0.254946	-0.676202	0.359904	0.582594	-0.716756	-0.29426	-1.28308	1.15316	-0.831833	0.503218	0.564484	0.518686	-0.109123	-0.145615	-0.579464	-0.0723112
796	ME2	25	23	0.487667	0.172814	0.557689	-0.146436	-0.792207	0.683602	-0.482892	0.942668	0.0670771	1.07509	-0.10593	-0.164069	0.833343	-0.158024	1.02759	1.00583	1.39919	0.0606484	1.1378
799	HLA-A	1	0	1.57023	0.0549665	0.342805	0.212007	-0.750161	3.97968	-1.1954	0.37335	-2.16141	1.53347	-1.05084	1.8105	2.64902	2.70346	2.79048	-0.931052	1.8363	0.25175	2.39212
802	TCEA1	16	16	0.158774	0.709662	0.905982	-1.05372	-0.476272	-2.08832	0.0931397	-0.029383	0.419223	-0.108778	0.989827	-0.384361	-0.0833247	-0.53224	-1.46946	-0.329728	0.86291	0.317537	0.634571
803	SLC35A3	3	3	-0.410979	0.386011	0.745802	0.125162	1.02511	2.40921	0.463317	-0.126404	0.447835	-0.00568664	0.394783	1.60766	0.699528	-2.04166	0.703973	-0.229534	0.352065	-0.237297	0.590756
804	DDX17	44	35	-0.0989142	0.750045	0.921111	-0.499695	0.271491	-0.53994	-0.159762	0.286882	0.54485	-0.101353	0.426703	0.392222	0.310793	-1.43259	-0.33918	0.410407	0.338843	-0.555381	0.312743
805	FCGR3A	3	1	1.04658	0.184282	0.573893	0.230744	-0.492804	-0.0457503	-0.0418972	-2.98896	-2.7676	-2.31797	-2.23725	0.448873	1.55316	1.3768	1.94001	-3.1245	-2.07492	-1.60127	-0.806984
807	ST3GAL5	3	3	-0.36267	0.464202	0.793161	1.08908	-0.0815646	1.94321	1.30276	-0.871312	0.4292	0.915179	0.608395	0.756135	0.198285	0.948801	1.68059	-0.294318	1.28249	-1.88526	-0.253134
808	RPS10-NUDT3	14	0	0.145552	0.752488	0.922705	0.796684	0.542531	0.233067	-0.0404509	0.76202	0.822271	-0.388067	0.417326	-0.184652	-0.481632	2.85709	0.187636	-0.210944	-0.224042	2.14223	0.224101
809	SLC7A2	3	3	-2.17798	0.00151607	0.0782968	-2.27523	1.0817	0.0348955	1.40176	-0.10223	-0.505805	1.76591	1.02329	-2.1208	-4.25265	-0.999034	-1.514	-2.42452	-1.75494	-1.5931	-0.340471
810	NECAP1	7	7	-0.144459	0.723475	0.913495	0.643655	-0.884346	0.411562	1.36746	1.43059	-0.11272	0.0514066	1.12369	0.176946	0.248723	1.27253	1.18803	-0.375506	-0.705966	1.31481	-0.24393
811	PFKFB3	16	13	0.415849	0.282224	0.669812	-0.105373	0.116	0.557306	0.652777	-0.0343452	0.400277	-0.27879	0.383722	2.35847	1.00749	-0.291052	-0.455599	1.62884	0.515395	-0.112647	0.367468
814	TXNRD3	7	7	0.786126	0.330451	0.709299	-0.854162	0.441254	0.400152	-0.57267	-5.32111	1.31474	-1.15612	0.0649446	0.660935	1.37323	-0.0676873	1.10331	-0.169686	1.1934	-2.52444	-0.963034
815	STIM2	11	11	0.356107	0.492994	0.809681	-1.02394	-0.922105	-1.51791	0.0802069	-2.16974	0.316114	-1.39937	0.0484473	-0.209707	0.790681	0.11333	-0.569167	-0.183874	0.378704	-3.17988	-0.879531
816	MED17	17	9	0.576046	0.0582464	0.351465	-1.23219	-1.20474	-0.670165	-1.20053	-0.369588	-0.588786	-0.187745	-0.891494	-0.0406694	-0.663522	-1.04611	-0.114806	0.784319	-0.487102	-0.409229	0.240249
819	SMN2	6	6	-0.0356695	0.948369	0.982687	-0.594736	-0.0756363	0.255017	-0.463894	-2.03781	0.74186	-1.07096	-0.746536	-0.628807	0.012185	2.03415	0.206646	-1.69952	-0.268009	-2.39732	-1.53737
821	PIK3C3	21	21	0.304206	0.390107	0.747268	-0.132232	-0.467794	0.202006	-0.729268	0.213356	-0.33936	-0.39101	-0.33651	0.494816	1.1974	-1.33432	0.237124	-0.823248	0.452617	-0.57028	0.798725
822	SCARB2	15	15	0.517657	0.480142	0.802228	1.08256	-0.726207	1.33157	0.898899	0.524699	0.313928	0.666112	1.32977	0.626705	0.0187395	4.49486	1.34353	0.262697	-1.02238	4.28663	-0.448197
823	BIVM-ERCC5	17	17	-0.111195	0.694111	0.899319	0.306094	-0.243726	0.27154	0.822413	0.167067	0.00971054	-0.190179	0.669432	0.174032	0.0104128	-0.104405	0.807247	-0.460412	-0.280574	1.0816	-0.305116
824	TEAD3	3	3	-0.167439	0.800213	0.93916	0.929133	2.05326	-1.13909	1.94363	0.683577	1.04123	1.81467	-0.302228	3.62043	-1.41994	0.842896	-0.435363	1.62656	-0.993135	1.23136	1.21186
828	NFIC	10	9	0.454707	0.293398	0.677712	1.66288	-0.0607731	-1.13757	0.690186	1.17566	0.0151607	-1.26138	0.494297	1.532	0.321346	0.0175475	0.559569	1.66625	0.274032	0.608107	0.237267
829	IGHA2	4	4	1.26549	0.41565	0.760714	-1.46455	-1.3203	-1.94661	-1.08995	-1.0111	-3.22646	-3.31669	-2.63062	-2.85213	-2.98242	9.60609	-1.8363	-3.22559	-4.96239	2.39826	-2.02785
831	PHGDH	21	21	1.48323	0.064249	0.366351	-1.89193	1.97059	-0.0865692	1.02873	-2.1394	0.864289	-0.191726	-0.0561337	4.67598	2.24223	1.98874	-0.793359	2.01951	0.833069	1.4771	-1.07953
832	FBXO2	4	4	2.90826	0.00898027	0.158092	-2.6514	-1.65677	-2.45762	-1.34231	-5.07995	-5.76781	-0.140216	-4.87432	0.873835	-2.36137	2.43278	-2.09487	2.84501	-2.75145	1.84485	-1.49313
833	PPT1	9	9	-1.90297	0.0920562	0.429655	-0.774344	2.53901	8.4733	-0.577205	0.141389	2.42028	5.71739	0.304837	-0.0690786	0.336823	0.779468	-0.553027	0.60278	0.640398	0.788425	0.495072
834	MON2	39	39	-0.551619	0.027442	0.259652	1.02198	0.93372	0.453141	1.02568	1.13345	1.16307	0.798739	0.462908	0.826981	0.0807567	0.0429831	-0.0930091	0.851987	0.369842	0.23845	0.261746
836	GOLGA2	37	22	-0.978022	0.000947219	0.0693814	0.63502	0.237962	0.293546	0.366828	0.566825	1.03929	0.157848	1.16877	-0.323499	-0.765793	-1.04874	0.0695622	-0.0471153	-0.331553	-0.671462	-0.239484
837	IGKV1D-33	3	3	-1.7732	0.00719889	0.1429	2.17587	-0.13645	4.56031	1.47671	1.56085	0.37582	3.34574	1.60542	-0.826618	-0.340026	-0.033818	1.43409	-0.665501	-0.671437	0.760075	1.12189
838	ARMC9	9	8	-1.14283	0.0981886	0.442582	0.644436	-0.571651	-0.256952	1.83881	-1.44391	-0.627746	-1.98985	2.36508	-1.21624	-0.708475	-0.74493	0.0480413	-3.61047	-2.0065	-1.4837	0.537846
840	SGCE	4	4	0.118272	0.869067	0.962298	1.72828	-1.30321	-0.880538	3.31964	1.54	-1.19985	-0.621515	1.57098	1.84259	1.54665	-0.917373	0.94038	1.03633	0.1862	-1.54764	2.01284
845	COMMD7	6	6	-0.335642	0.492488	0.809681	0.729012	-0.626118	1.03137	0.146764	1.32528	-0.462779	1.28102	-0.912197	0.264918	-2.51544	0.635274	0.738873	0.503757	0.561644	-0.468812	0.106999
846	CD9	4	4	1.19111	0.143318	0.517204	0.778828	-0.482187	-1.51352	1.23147	0.448311	0.0993118	0.0569056	1.5341	4.12614	2.55495	0.341498	-0.670086	3.90869	3.06514	-0.363998	-1.28022
848	SEPT3	6	6	0.21353	0.715365	0.909154	0.946916	-0.0377813	-1.55651	1.50729	0.541348	0.0641573	0.84234	-0.529707	0.621357	-2.22145	1.40159	1.12693	1.42008	-1.22007	1.95702	0.400835
849	RMND1	8	8	-0.705246	0.015314	0.202687	0.843136	0.271879	0.173614	0.741804	0.541224	0.08694	-0.0369723	0.868822	-0.127013	-1.03246	-0.666911	-0.17527	-0.551408	-0.221709	0.0582351	0.565015
850	SAMSN1	4	4	0.293853	0.671305	0.890764	0.526956	-0.629326	3.61498	-0.793107	-1.00829	-2.23047	-0.0439815	-0.189773	-0.785168	0.904297	0.972075	1.58694	-0.161992	-2.04231	0.0521697	1.07181
851	TRMU	5	5	-0.405767	0.52552	0.826309	0.949396	-1.03065	0.868615	-0.585333	0.851175	0.52992	-1.13954	0.240311	0.0992597	-0.215843	-0.0515094	1.4472	-0.320878	-4.2139	-0.133457	0.826889
852	TNS1	71	5	-0.150691	0.724159	0.913495	1.86285	-0.0657809	0.673995	1.39825	1.19147	0.0766409	0.522067	1.15843	1.49655	0.392442	-0.432076	1.91436	1.21661	0.131875	-0.735317	1.62795
853	IFNGR1	7	7	1.09059	0.0186597	0.221288	-0.111999	-1.16899	0.361899	-0.194093	0.239058	-1.65643	-0.0578089	-1.13014	0.367787	0.09295	1.86896	-0.354093	1.14708	0.418542	1.96687	-0.501875
854	EPS8	29	29	-0.194108	0.548403	0.836105	-0.113829	0.140604	-0.809259	-0.660091	0.767119	0.980792	-0.0516529	-0.0435539	-0.735838	0.357964	-0.932174	-0.162922	-0.397356	0.73582	-0.25284	0.0446094
855	SPG7	18	18	0.565448	0.038563	0.295976	-0.796726	-0.402294	-0.946435	-0.409882	-0.866714	-0.114482	-1.17178	-1.2104	-0.041239	0.250537	-0.305925	-0.561951	-0.0652192	0.435133	-0.349997	-0.756465
856	CCDC9	17	17	-0.591618	0.142664	0.516722	0.739981	1.39888	-0.46701	1.70012	0.610657	1.35563	0.421386	1.13666	0.470756	-0.953515	1.23505	-0.12698	-0.581357	-0.0239093	0.878597	1.26471
858	TBC1D24	11	11	-0.30335	0.462731	0.792428	0.715224	-1.44761	-0.698676	-0.547038	0.595436	-0.300102	-0.225973	0.362887	0.124995	-1.95055	-1.34758	0.136648	0.0062987	-1.28537	0.342476	0.000432499
859	PATJ	29	28	-0.377986	0.325884	0.705591	-0.0927424	-0.534216	0.741767	-1.48006	0.248919	0.809892	0.83877	-0.130394	-0.0468376	-0.879021	-1.71415	-0.261561	0.323036	-0.0417728	-0.161328	0.159688
860	PLEKHM2	8	8	0.121296	0.754171	0.923226	0.868822	-0.0966957	0.38544	1.26122	0.618742	-0.751673	-0.218867	-0.598617	0.0393451	0.682477	1.14543	1.20489	-1.30092	0.219197	0.278454	0.169857
861	CTCF	13	13	-0.456893	0.395736	0.749818	-0.627709	1.50014	-1.83701	0.523288	-0.393584	1.89939	-0.316701	0.652353	0.362516	-1.80452	-0.973084	0.244303	0.657022	0.349388	-1.4954	0.4048
862	CTNNB1	33	33	-0.245272	0.347631	0.721627	0.389887	-0.735389	-0.0649846	-0.204295	0.190754	-0.40149	-0.12093	0.0419423	0.109019	-0.45411	-0.663742	-0.171141	0.268434	-0.289385	-1.14571	-0.520046
864	TSC2	21	21	-0.339388	0.33516	0.712253	1.22933	-0.585795	0.473414	0.645265	1.33623	0.838458	1.04231	1.33002	0.016462	0.166675	-0.0243507	0.83351	0.393105	0.0464649	0.22011	1.94215
865	KSR1	16	16	-1.80168	0.00901722	0.158154	1.46924	5.20935	-0.371814	2.3978	0.582384	2.46257	0.385791	1.16057	0.373652	-0.715767	-1.21583	-0.167087	-0.313721	-0.2533	0.187075	0.987401
866	C9orf72	6	6	0.7475	0.309112	0.691973	-5.03149	-2.68111	-3.49747	-2.46437	-0.028335	-1.66561	0.140008	-1.45055	-2.15855	-2.43044	-1.71174	-3.07088	-0.998474	-1.34037	-0.0444481	1.05596
868	TSC1	14	14	-1.33854	0.0510098	0.334126	1.66561	0.948057	0.115763	1.08081	1.0952	-0.807109	-1.95079	0.719917	0.220705	-0.23565	-0.274469	0.955709	-3.22322	-2.76716	-2.19613	-0.320621
869	HARS2	9	9	-1.32338	0.00596085	0.132214	2.5673	1.61532	0.60498	1.02717	0.945091	0.311814	-0.213057	-0.209457	-1.37937	-1.00016	0.619501	-1.00728	0.0559347	-0.681845	0.480513	-1.02513
873	AP3D1	2	2	-1.48626	0.133841	0.502717	0.694075	1.05995	-3.5035	3.00353	1.99064	1.30964	-4.05961	2.31049	-0.991464	-2.93315	-2.95096	-0.498179	-0.41248	-1.61395	0.0992014	0.216092
875	ATP13A3	4	4	1.76851	0.0218967	0.238923	-1.90809	-1.43447	-0.735464	-1.20181	-2.32838	-1.73498	-2.83401	0.67143	-1.12036	2.43746	-0.593271	-1.68463	2.21549	2.87409	-1.2842	-0.202287
876	RAPGEF2	11	11	-0.907979	0.0544215	0.342089	0.0977649	0.025383	-0.0457293	1.44917	0.142553	-1.2582	0.252407	1.04407	-0.702182	-2.43479	-0.0938746	5.7334e-05	-0.671493	-0.692356	-1.67837	0.716589
879	HECW2	12	12	-0.07155	0.915705	0.974683	2.61096	1.49808	0.886438	2.55301	-0.364839	-0.274824	-1.35142	-0.837718	2.25179	-0.448843	0.875174	2.21823	0.487865	0.730965	-1.7068	-0.261083
880	CASK	3	1	0.0298241	0.964214	0.987748	-0.410962	1.42299	1.16515	0.907947	1.84475	1.01753	-0.503652	1.10921	2.06828	2.44275	-0.0328601	-0.57181	1.32015	1.27387	-2.56666	2.85784
881	DYRK1A	9	9	-0.0930951	0.844362	0.955074	1.61429	0.576141	0.580636	1.35769	0.358663	-0.341265	0.97737	0.482541	1.7288	0.397245	-0.420227	1.22163	1.24617	0.101132	-1.55336	2.1399
882	RPL5	15	15	-0.287795	0.229637	0.627801	0.087368	0.760498	0.761692	0.144818	-0.00468334	0.556687	0.156323	0.382628	-0.310171	0.327216	0.347217	-0.557314	0.325309	0.211919	0.249514	-0.0507166
883	PMS2	8	8	-0.458759	0.394238	0.748991	-1.27967	-0.702269	-0.715494	0.60426	-0.761265	0.829774	-2.20705	1.2077	-1.79044	-0.665972	-1.12268	0.069533	-2.02164	-1.66579	-0.560161	1.06307
886	ERCC3	8	8	-0.133689	0.788824	0.934096	0.245696	0.944613	0.0493191	-0.417186	-1.4496	0.585061	-1.80449	-2.51219	-0.714474	0.584876	-0.493759	-0.0298782	-1.0759	-1.35793	-0.555938	-1.78529
887	SUCLA2	21	21	-0.319389	0.295018	0.679291	-0.643664	0.888587	0.0664481	0.0416002	0.174913	0.678628	0.207481	-0.157459	-0.113246	0.269595	-1.34857	-0.242787	0.163566	0.446197	-0.552644	0.0793121
889	ACTB	1	1	0.101685	0.835069	0.953519	0.643357	-0.597673	0.983456	0.124564	2.11374	-0.15739	1.75199	0.57234	-0.434733	0.0656697	1.01709	1.77505	-0.0452257	-0.0345584	1.28495	2.61962
893	COL4A3BP	21	21	-0.134809	0.635178	0.87508	-0.032953	0.0385593	0.0986279	-0.420497	0.868127	0.0210093	-0.0170321	0.39233	-0.882236	0.814123	-0.340107	-0.110202	-0.344081	0.658489	-0.16453	0.238243
895	CDK13	17	15	0.118298	0.720078	0.911623	0.36322	0.543186	-0.422633	-0.641857	0.459514	0.625027	0.709242	0.575617	-0.260149	0.419555	1.41095	-0.43817	-0.251818	0.371045	0.750719	1.15556
896	HBG1	1	1	-1.61626	0.219931	0.616605	2.95391	-2.82319	3.91055	4.28239	2.96517	-2.8753	3.20403	4.31188	3.37516	-2.72179	-2.61444	1.52955	3.45513	-1.75185	-0.390159	2.11776
897	RPS14	7	7	0.341477	0.37671	0.741331	-0.93218	-1.12888	-0.156883	-1.04816	-0.241943	-0.126653	0.29856	0.0150127	-1.29752	-0.605874	0.286229	-0.289021	0.0637518	0.529264	1.56515	-0.841282
899	RPS29	4	4	-0.615184	0.486464	0.806747	-2.0955	1.75251	-2.80726	1.8919	-1.08435	0.483876	-1.3728	2.58806	-0.854184	-1.1901	2.15797	-2.63544	1.17004	-2.77643	0.124861	-1.56177
900	SMARCE1	14	14	-0.505382	0.231545	0.628394	0.474739	2.05651	-0.588804	1.33748	-0.0883442	1.3279	-0.300058	0.639277	0.871137	0.509886	-0.767591	0.0845781	0.853278	0.300439	0.026042	-1.06212
901	RBBP6	25	25	-1.16771	0.00618236	0.134254	1.25549	1.82986	0.0607662	1.11094	0.49876	1.00353	0.423674	0.729834	0.228064	-0.132821	-1.19973	0.0827123	0.419112	-1.80205	-0.803055	0.778922
902	PFKM	22	22	0.637096	0.0516648	0.335174	-0.0153397	-0.286549	-0.641125	0.0111374	0.572412	0.271675	0.273519	-0.3182	0.563037	1.20629	-0.057702	-0.405979	1.30601	1.50142	0.416771	0.434456
904	GRB10	3	3	-0.912888	0.0511691	0.334652	-0.364708	1.53129	0.0218625	0.432964	1.20386	2.0178	1.45189	0.230367	-1.13544	-0.414981	1.02717	0.0957885	-0.0364966	0.745474	-1.6424	0.583106
905	RNASEH2B	8	8	0.813724	0.0221985	0.240307	-0.356924	0.281869	-0.24086	0.0634132	0.154721	0.660393	-0.246811	-0.0870283	1.06207	1.64757	-0.181931	0.906331	0.210239	2.1918	0.318332	0.584151
906	CSNK2A1	13	13	0.309638	0.561287	0.843035	-0.628653	0.359829	0.608943	0.0431412	-0.28216	0.559425	0.300063	0.787361	-0.227764	2.17014	-0.027671	-0.340895	1.44379	2.99277	-0.833388	-0.951932
908	DOCK10	45	43	0.455511	0.219159	0.616605	0.950139	-0.141786	0.574151	-0.617057	-0.157865	0.262672	-0.237965	-1.00023	0.910659	0.562362	0.088573	1.71303	0.0779404	-0.269557	-0.63602	0.829163
911	CCNH	6	6	-0.564712	0.275951	0.666935	0.247611	1.88933	-0.0276313	0.691987	-1.66089	0.95609	-0.730202	-0.96603	-2.37137	0.0526921	0.470251	-0.167514	-1.18846	0.387956	-0.758091	-0.542904
912	TRANK1	7	7	0.672398	0.244793	0.6412	0.708522	0.0392258	0.516197	0.40099	-0.227117	-1.87674	-0.387428	-2.78112	-0.0798713	0.463374	0.390816	2.25936	-1.5378	0.492878	-0.866332	0.649284
914	MICAL2	24	23	-0.309976	0.255093	0.649252	-1.21071	-0.547881	-0.893264	0.239192	-0.754002	0.226905	-0.699159	-0.354564	-0.781455	-1.0991	-0.841266	-0.515203	-1.14794	-0.522197	-1.20461	-0.361528
916	NMNAT3	6	6	2.3149	0.00208959	0.088403	0.583696	-0.827182	-1.20185	-1.38584	-1.90862	-3.26078	-3.74109	-2.97563	2.89627	0.558562	1.32139	1.04868	-0.690823	-1.19925	-0.585593	0.452708
917	SEC23B	29	26	-1.36781	0.000153851	0.0280097	0.427114	1.83946	0.520697	0.872659	0.871411	1.88826	0.33767	0.863179	-0.0927577	-0.972254	-0.397204	-0.494531	0.175286	-0.673923	-0.262548	-0.604066
918	MIGA1	5	5	-0.188356	0.750244	0.921199	0.544844	-0.764528	2.13095	-0.189773	1.06038	-0.347976	3.10043	-2.15981	-0.182379	-0.0620424	0.856385	0.375567	0.430518	-0.695508	0.277665	0.867465
919	ARHGEF7	20	20	-0.232457	0.523427	0.824999	-0.301451	0.0339436	-1.22295	1.05683	0.139467	-0.043279	0.138057	0.492706	0.514179	-0.667912	-0.750283	-0.170563	0.00771598	-1.11739	-0.481985	1.09991
920	AP1S1	8	6	-0.120988	0.77673	0.931177	1.49393	0.787145	0.691216	0.489143	1.5312	-0.364168	0.358688	-0.0662459	0.0378624	-0.497914	-0.508262	0.382576	1.05549	0.687162	2.5721	0.223986
921	CLCN5	2	2	-0.0848581	0.884491	0.965015	0.214446	0.0477976	0.730253	1.74441	-0.719158	1.64053	1.36934	1.94386	-0.196788	-0.531153	0.986154	-0.986305	3.35247	1.14979	2.13013	0.388315
923	FAM208B	8	8	-0.579941	0.27248	0.662214	1.09198	1.23464	0.561333	1.50894	-0.661117	0.199748	-1.18141	1.05655	0.752289	1.13364	0.169667	0.616978	-1.34035	0.133128	0.0786409	-2.37287
927	CD59	4	4	0.178358	0.726415	0.913495	-1.22391	1.39139	-1.16236	1.76778	-0.434633	-0.508788	0.591795	0.136129	1.45537	-0.922245	1.00008	-0.886407	1.45776	0.164193	0.201724	-0.4862
928	KIF23	10	10	-0.233918	0.726839	0.913495	-1.87028	0.281586	-0.0434483	0.425439	0.152605	0.346765	0.862137	-0.394353	-1.34511	2.76942	-1.47669	-1.99545	-0.615556	2.46695	-0.859334	-1.05514
929	CASK	26	0	0.671745	0.128679	0.494681	-0.565617	-0.512273	-1.02294	0.302015	-0.701229	-0.425058	-0.398601	0.548694	1.88221	0.525296	-0.516938	-0.582064	1.66495	0.870368	-0.175414	-1.06945
930	SPAST	14	14	0.792109	0.0989862	0.443669	-0.529867	0.228626	-0.302422	-0.55311	-0.628201	-0.426036	-0.842817	-1.26009	-0.786419	1.97217	0.394592	-1.00666	-0.92254	2.01434	-0.457901	0.815371
931	PLCH1	15	13	-1.06117	0.0251839	0.250842	1.86307	0.68532	0.957397	1.2268	0.376997	1.35628	1.6624	2.12381	-0.418235	-1.07886	1.40558	-0.786685	1.31426	-0.0791729	1.74415	-0.338389
933	PNPLA6	33	30	-0.0365663	0.91258	0.974377	1.07282	-0.155784	1.7404	-0.117831	0.667643	0.218435	0.705334	-0.438567	0.711405	0.522872	-0.391426	0.980321	0.842904	0.381172	-0.153702	0.506368
934	ARHGEF18	21	21	0.252641	0.703002	0.904886	0.199773	-0.587625	1.32687	0.20102	-2.87597	-2.13766	-1.55809	-0.0602082	0.608435	0.967521	0.379693	1.2621	-0.903069	-1.6575	-2.40654	-1.72141
936	CFHR2	5	5	-1.31341	0.227884	0.626078	-2.76999	1.07471	-5.16727	1.91162	-4.84119	0.941567	-3.60836	2.30168	-2.73795	-4.46152	-1.62665	-1.90586	-1.56849	-2.88708	-3.08815	-2.38883
937	FAM45A	8	8	-0.139595	0.686357	0.897146	0.175601	0.0232762	0.153425	-0.698	0.157675	0.174209	-0.33072	-0.606837	-1.05644	-0.075739	-1.14713	-1.00739	-0.688078	0.252508	0.676559	0.97758
938	CTPS1	20	20	-0.496409	0.214811	0.612191	0.321555	1.91051	-0.374581	-0.0516879	-0.233944	0.68971	-0.905089	-0.175689	-0.345313	0.555902	-0.300136	-1.06161	0.121626	-0.0697599	-0.162161	-1.52903
940	INPP5F	7	6	-0.214802	0.570188	0.846383	1.34888	2.29293	1.18046	1.7251	0.349032	0.502614	0.126197	-0.1725	0.647102	1.98493	0.771868	0.541544	0.334281	0.571775	0.0340135	0.748794
941	IFIH1	16	16	0.411286	0.522824	0.824915	1.2154	-0.998088	0.730036	-0.822628	1.96896	-1.93124	-1.02489	0.045953	1.13029	1.20564	-0.69929	1.51388	0.366697	-1.31095	-1.70312	1.97064
943	IMPDH1	9	9	0.429352	0.278078	0.66861	-0.907888	-1.42057	0.759102	-0.874581	-0.970943	-1.65326	0.435891	-2.04419	-1.02757	0.227932	-0.275036	-0.300023	-0.826383	0.0316651	-0.246137	-0.826081
944	GSTM5	2	2	0.14615	0.821407	0.94783	0.902185	-1.55243	0.133256	1.57198	1.07944	-1.92792	1.91339	-1.39116	2.57164	-1.04239	0.309455	-0.356826	1.4697	-0.101008	-0.320546	-0.63209
946	SSR1	6	1	0.367554	0.424173	0.764735	0.454626	1.03671	-0.310321	0.336188	0.632642	0.508433	0.935932	0.302691	0.671762	0.352132	3.36609	-0.72888	0.29947	0.400197	1.85038	0.626176
950	PLA2G2A	4	4	0.209885	0.839049	0.954608	-6.03244	-3.3315	-10.2466	-2.35216	-1.44068	-3.13107	-5.25427	-1.82039	-5.53272	-5.58164	-4.41407	-3.74521	-3.88587	-4.14165	-2.48233	-2.14652
952	KDM5B	8	8	0.229997	0.582298	0.853405	0.447028	0.601066	-0.831933	0.15943	0.308788	0.956297	-0.150799	-0.401075	2.00388	-0.452841	-0.952963	-0.4486	0.5172	1.31651	0.977844	-0.0322565
954	ABLIM1	23	23	-0.10849	0.791893	0.935552	0.923819	-0.446247	0.826187	-0.699252	0.444719	-0.295918	0.606951	-0.49325	1.15972	0.604814	-1.14456	0.202396	0.871486	-0.606389	-1.38622	0.297843
955	RB1	20	20	0.764925	0.173446	0.557706	-1.29974	0.526189	0.0389094	0.502747	-0.276482	0.602171	0.0509827	0.374043	0.654423	3.26216	-0.719975	-0.659418	0.797204	2.84297	0.16735	0.293507
956	SSH2	3	3	0.388205	0.272193	0.662214	-0.979081	-0.786756	-0.801981	-1.3117	-0.2756	-1.51367	-0.185468	0.231366	-0.950415	0.944392	-0.513622	0.301606	-1.30809	-0.185113	-0.209738	-0.596269
957	WDR24	7	7	0.197803	0.686708	0.89726	1.00981	-1.09949	1.44079	-0.0216136	-1.40808	-1.38036	0.404023	0.464572	0.391934	-0.156549	0.197882	2.04952	-0.595476	-0.775881	-0.42006	0.300697
958	LARP1B	9	9	-0.724796	0.283236	0.669812	0.653992	2.16853	-0.287892	2.02895	-0.748041	-1.19703	-0.890248	-1.00073	-0.887077	-2.27901	1.19399	-1.03828	-2.38899	-1.22392	0.0430679	1.50938
959	ECE1	18	18	0.611179	0.236476	0.633601	0.440309	-0.922465	-0.102885	0.0510482	-0.467822	-0.637173	-0.340637	0.963952	-0.784687	1.13607	2.46354	-0.198568	-0.893937	-0.134124	2.36723	-0.0817715
960	IDE	35	35	-0.738206	0.0461059	0.320927	0.306573	1.57587	0.273755	0.339569	-0.517571	1.11145	-0.252845	-0.00645531	-1.0921	0.0114545	-0.70767	-0.294672	-0.598319	0.564118	0.211296	-1.16942
961	PPP1R13B	7	7	0.0902926	0.851521	0.955902	0.267355	0.356392	-1.63364	-0.412837	1.0673	0.149404	-0.143668	0.574526	1.10111	0.413404	-2.31629	-0.513943	1.06769	0.982884	0.0731805	0.139143
962	UROS	3	3	0.710551	0.0932734	0.431195	-1.75689	-0.7319	-1.06033	-0.774411	-2.80827	-1.21356	-1.85419	0.38082	-1.23615	-0.343643	-0.26671	-0.837767	0.138116	0.391208	-0.592813	-1.38656
963	ANKS1A	20	20	-0.477597	0.149534	0.529131	0.259026	0.960464	0.305342	0.77279	-0.353284	0.894241	0.18883	0.804586	0.670678	-1.09471	-0.375641	0.672546	0.817301	-0.609866	0.0829204	-0.152016
964	C1R	24	23	0.0319747	0.948886	0.982687	-1.78758	0.41667	0.472535	0.614166	-2.54067	-0.230962	-1.59907	0.209356	0.288294	-0.685673	0.589227	-0.327158	-0.218126	-1.7235	-1.14097	-0.971845
965	GPNMB	8	8	-0.302225	0.858707	0.959086	-4.12481	2.47872	7.963	-0.695586	-4.68321	-2.98819	1.06595	-3.17985	-2.58667	1.48381	4.32261	-2.75983	-2.95757	-2.78785	2.51612	-3.81239
966	TSPAN9	3	3	0.501035	0.468732	0.795359	0.448674	0.77257	-0.00200203	1.17631	-3.12012	-0.273826	-2.3363	0.866885	1.16614	0.585892	0.412502	1.57499	1.03992	-1.92177	-1.8209	0.503676
968	ICA1	9	4	-1.32304	0.0360742	0.289112	0.698494	2.26189	1.15532	1.49759	0.174849	0.776139	-1.96884	2.36508	-0.65158	-1.47915	-1.37617	-0.365665	-1.67806	0.457638	1.51884	-0.0496013
969	DSC2	22	20	2.19969	0.00573153	0.130316	-1.00549	-2.5156	-1.9493	-2.39945	-0.774898	-3.26315	-0.675719	-0.0304246	4.06971	-0.366123	1.36565	-1.57718	1.7371	-0.998744	1.11625	-0.363216
970	VKORC1L1	5	1	-0.996665	0.113456	0.471581	-0.825825	1.06994	-2.98517	-0.32331	0.720766	-0.294175	-3.64587	-1.11994	-1.68442	-2.93004	-1.29988	-2.76572	-1.94746	-2.43968	-1.34844	-0.961262
971	LRRC57	10	10	0.814786	0.0873793	0.421384	0.256988	-0.480313	-0.373051	-1.06013	-1.79006	-0.245153	-2.69521	-0.168386	1.03036	0.278325	0.22862	0.213943	1.04067	-0.581047	-1.16322	-1.08466
973	TNXB	96	6	0.292009	0.558836	0.841453	0.682863	-1.30714	0.638086	-0.838996	1.69701	-0.0744071	1.15218	-0.0376711	1.20024	-0.468051	-0.677619	0.417044	2.27472	0.0648562	-0.0811881	1.51801
974	WDR37	20	20	0.578147	0.0404435	0.299231	-0.284625	-0.425324	-0.216605	-0.550415	0.141343	-0.377602	-0.453675	-1.2053	1.00006	0.100586	0.26892	0.429662	0.160968	-0.584394	0.0986482	-0.221485
975	C8orf33	4	4	0.183499	0.544961	0.835299	-0.0647098	0.241565	1.04505	-0.564413	0.417526	0.3554	1.33425	0.209814	1.17764	0.0126681	-0.0995358	0.477196	1.02396	0.44586	0.834037	0.570662
977	BLM	4	4	0.0392001	0.959249	0.985193	4.32213	2.21015	2.63648	2.24478	-0.171998	-0.124535	2.49921	-0.464075	2.13051	3.18976	0.761156	4.56477	1.00479	1.71667	0.0581896	0.0398996
980	IMPACT	8	8	1.06967	0.0981919	0.442582	0.235056	-0.615335	-1.82012	1.15896	-0.48268	-0.891171	-3.18254	1.05006	2.02799	1.87038	0.578661	1.38415	-1.04746	-0.397842	-0.416013	0.00974265
982	THBS2	30	30	-1.22703	0.088036	0.42226	0.0892296	0.63853	-0.684321	1.67166	-1.94659	0.868425	-2.08116	1.20384	-2.59258	-2.26686	0.611558	0.245655	-2.463	-2.58692	0.7611	-1.76558
984	MMAA	11	11	0.0771441	0.865058	0.960891	1.13729	-0.13301	1.42896	-1.10973	0.830436	-0.23208	0.894247	-1.17647	-0.0990038	0.949156	0.143098	1.65688	0.191151	0.768124	-0.729943	-0.622662
986	RAB12	15	15	0.675052	0.0376962	0.293359	-0.388186	0.111671	0.0673443	-0.297379	-0.973161	-0.422511	-0.843161	-1.90003	0.583116	0.257478	-0.0542634	0.600111	-0.570476	-0.123307	0.0348474	0.027493
987	RPL29	5	5	0.10726	0.852566	0.956577	-1.77853	-0.40405	-2.08957	0.384773	-0.605078	0.624962	-0.522129	0.955313	-0.0732481	-1.02393	0.31752	-3.0537	0.566549	0.0568617	1.30022	-0.666514
989	ITPR1	53	47	-0.105066	0.775524	0.931031	1.27859	-0.212451	0.396797	0.444814	0.566452	-0.18425	-0.000546931	0.0412975	0.566231	-0.0165775	-1.09841	1.50312	-0.0846225	-0.0620615	-0.521763	1.20425
990	ATP5MG	3	3	-0.222042	0.545897	0.835658	-0.336455	-0.181752	-0.251131	-1.74993	0.000883591	0.265081	0.64439	-1.68366	-1.00574	-1.38448	-0.0508817	-0.764536	-0.376155	-0.0445314	-0.480461	-0.96213
993	GEMIN2	4	4	-0.254462	0.532986	0.830375	-0.245623	0.420744	0.389657	-0.131601	-0.340101	0.892537	-0.2521	0.662012	-0.0525653	0.190205	0.036713	1.39942	-2.29351	-0.24316	-0.00643482	0.329162
995	STON2	8	8	1.22237	0.209124	0.605074	0.422399	0.335694	-3.03408	0.943376	-2.68374	-1.95786	-3.35024	-0.698663	-1.07379	2.86449	0.959564	0.928077	-2.06575	3.01629	-1.32796	-3.54511
996	EML1	11	11	0.530444	0.28683	0.671907	0.118785	-1.08953	0.981332	0.944028	1.39633	0.145533	1.74366	0.551552	2.88271	-0.411958	0.361806	1.28158	2.34115	0.279639	0.744906	1.5554
997	SNU13	7	1	0.379859	0.307924	0.690522	-0.776179	0.218827	-0.550059	-0.612164	1.06742	0.482592	-0.0992873	-0.749564	0.427325	-0.464001	-0.134063	-0.339022	0.966987	0.137065	-0.227031	1.6532
998	EIF2B5	16	16	0.260067	0.329591	0.708917	0.490048	-0.433547	0.674181	-0.297406	-0.0340225	0.108435	0.291323	-0.0731612	-0.468444	0.25058	0.356949	0.473741	0.325567	0.0576964	0.780093	1.03021
999	HM13	11	11	-0.349309	0.36546	0.733968	-0.297075	1.27861	-0.86074	0.0616828	-0.385193	0.97087	-0.807924	-0.178759	0.389416	-0.988206	0.399365	-1.35442	0.238614	-0.788535	-0.053725	-0.855507
1001	MSTO1	9	9	-0.803914	0.0282245	0.26318	-0.291214	1.30129	-0.254017	0.982991	0.432303	1.46629	0.0696232	0.267584	-1.37821	-0.116448	-0.0403427	-1.09452	-0.103112	0.0268759	0.110757	0.138543
1003	PDCD11	49	49	-0.260857	0.498608	0.811855	-0.772846	0.823426	0.184821	-0.37362	-1.57622	0.505387	-1.07041	-0.113344	0.390444	0.344262	-1.47525	-0.608488	-0.596712	-0.438474	-1.17893	-0.916509
1004	ARID1B	33	32	0.423163	0.171325	0.555772	0.320423	0.226344	-0.43345	0.863573	-0.0643062	-0.206743	0.268451	-0.277462	1.14543	0.0940822	-0.164955	0.436715	0.254093	-0.145615	1.00945	1.45294
1005	PRPF40A	21	16	-0.311971	0.336371	0.713363	-0.16494	0.615589	0.111572	0.0496031	0.0581168	0.674879	-0.18257	0.0503772	0.0014984	0.434149	-1.41028	-0.396166	0.933178	0.346232	-0.866922	-0.324833
1006	HMBS	15	15	-0.648744	0.0348457	0.286671	1.62594	0.917506	0.883773	1.14528	1.94	0.981762	1.30976	1.3738	0.0589772	0.43594	0.757111	1.41882	-0.334784	0.514601	0.878068	1.25913
1009	RBM47	19	19	-2.13729	0.000131563	0.0265063	0.196983	0.575543	2.73648	0.651659	0.841865	1.45435	3.0032	1.31486	-1.11379	-1.55447	-2.07862	-0.291158	0.227729	-0.451953	-0.560581	-0.500565
1010	TTC26	8	8	0.382702	0.58337	0.853405	1.72733	-0.908763	-0.509768	0.792951	1.57701	0.0737453	-0.131125	-1.59997	1.1772	-0.440026	-0.622646	1.2784	-1.31506	-1.25637	3.71146	1.55008
1012	UBA6	43	43	0.642002	0.031704	0.27269	-0.779454	-0.644756	-0.342485	0.389589	-0.439844	-0.783604	-0.153749	0.0319175	0.317465	-0.422869	1.05692	-0.139486	0.51029	-0.202965	0.672316	0.621958
1013	UHRF1BP1L	19	17	-0.112743	0.76794	0.929241	0.883326	0.903267	-0.251858	1.31045	-0.105354	0.419148	0.199829	0.800574	0.684282	1.45421	0.0969518	1.12462	-0.382695	0.803946	-1.2885	0.764629
1015	SHTN1	38	38	-1.35572	0.0402552	0.299231	-1.55717	2.91348	-0.727557	0.824816	-0.215825	3.02622	0.631244	1.38814	-0.213487	-1.13335	-1.93378	-0.553558	0.606031	0.0432065	-1.4643	0.0868443
1016	TMEM223	4	4	-0.949251	0.128462	0.494414	2.98115	2.64879	1.98137	-0.0766985	1.07407	-0.358396	0.673218	-0.992361	-0.551145	0.0851344	0.727131	-0.229675	1.3226	-1.51331	1.43775	-0.941333
1020	ARHGAP10	11	11	0.41063	0.221005	0.617927	0.85983	-0.945571	0.940764	0.615073	0.809152	0.423303	0.871866	0.612655	0.87278	1.13267	0.0950717	0.704162	1.30571	2.06857	0.639837	0.653304
1021	SLC22A23	3	3	2.76218	0.0138889	0.195984	-5.20174	-0.250581	-5.52424	-5.28714	-1.44371	-1.04142	-0.716257	-1.30396	-0.0519007	-0.205869	4.774	-1.15395	0.133582	0.749959	-0.118328	-2.79915
1025	ILVBL	19	19	0.337299	0.238534	0.635851	-0.629978	-1.04365	-0.557917	-0.330462	-0.491165	-0.540727	-0.463996	0.0590083	0.788001	-1.03882	-0.603362	0.13646	0.331811	-0.604028	-0.26718	-0.043372
1028	PLEKHG3	9	8	1.26339	0.0362193	0.289835	-0.93242	-1.1488	-0.787386	0.744549	-1.34495	-2.20064	-1.97666	0.633912	-0.298455	2.60531	0.957564	0.1523	-0.453664	0.930063	0.887636	-1.68602
1029	SSC5D	7	7	-0.319792	0.706056	0.905415	1.16539	1.42264	-1.76013	1.72979	0.656533	0.225476	0.00843744	2.48909	2.97696	-3.84377	2.10532	-0.822245	1.83881	0.616829	1.5964	-1.08941
1030	SH3PXD2B	36	34	-0.765021	0.0748824	0.399061	0.625048	1.11992	-0.850498	1.54759	0.130494	0.528757	-1.105	1.24462	-0.707815	0.351213	0.334122	-0.586878	-1.34835	-0.0518555	0.0191243	-0.888797
1031	ACO2	40	40	-0.0907462	0.827739	0.949832	-0.301112	-0.909595	0.770977	0.392035	-0.636989	-0.803273	0.165651	0.0941457	-0.523565	1.14054	-0.786609	0.017053	-0.23632	1.03604	-1.92113	-0.68014
1032	SYNGR1	4	4	0.556112	0.422808	0.764689	5.40591	5.15071	5.39168	2.90941	4.23229	3.18146	3.47148	1.25169	4.40914	5.78192	4.62093	3.23171	5.86264	6.20968	3.06706	2.26044
1033	ZC3H12D	3	3	0.0909304	0.845637	0.955074	0.714599	0.643745	2.15224	1.97813	0.900298	0.445022	-1.07009	0.508268	1.12716	-0.625354	2.00817	1.31646	0.654102	0.185878	0.415165	1.91808
1035	ALG6	4	4	-0.190944	0.634215	0.87508	0.474419	0.171421	-0.619741	1.61943	-0.466663	-0.0323105	-0.593721	0.138987	0.803637	0.296387	-0.464601	-0.530258	0.90529	-0.328468	-1.65778	0.140064
1036	AAR2	6	6	-0.635625	0.215489	0.613158	0.217385	0.334416	0.712752	0.571316	1.04458	3.04844	0.764649	2.4849	-0.276474	0.0761706	0.260286	-0.171155	-0.684824	1.45494	2.31509	1.1194
1037	PRNP	5	5	1.577	0.0295705	0.266722	-0.146764	-1.40141	-1.37846	0.363416	0.0241602	-3.91023	-0.0324048	-1.43805	0.94125	-0.54316	3.40373	-1.38616	-0.0103532	-0.213239	1.55627	0.94793
1038	PIPSL	3	0	-0.154182	0.693672	0.899319	0.216778	-0.685277	0.205666	1.58544	-0.464991	-0.832895	0.0338382	0.678815	-0.792059	0.258825	0.412302	0.166509	-0.27863	-1.05741	-0.431487	1.22587
1040	PSMB9	8	8	0.955721	0.0840092	0.414294	1.24764	0.191864	0.848951	-1.89163	0.711719	-0.608877	-0.00694851	-2.58769	-0.170713	0.833808	1.30671	1.86896	-0.420137	0.480785	1.00009	0.651299
1044	MRPL28	7	7	0.163955	0.76021	0.925714	1.01883	0.895118	0.151103	-1.17131	-0.482	-0.596247	1.10804	1.05571	-1.41788	-0.352555	0.450208	-0.70395	1.13999	0.0124304	2.42218	1.74047
1045	NBAS	46	46	-0.028305	0.908381	0.97362	-0.0611263	-0.166597	0.327568	0.358155	-0.291019	0.118827	0.0453556	0.412177	0.36312	0.416281	-0.656798	0.648386	-0.0417025	-0.337573	-0.18814	0.313327
1047	TYW5	5	5	0.255525	0.48579	0.806747	-0.217961	0.388919	-0.131146	-0.922025	0.961322	0.905164	1.08574	1.47339	-0.0630851	1.30429	0.633594	-0.0621142	0.628595	0.920008	1.45794	0.768382
1049	EXOSC2	8	8	0.329102	0.339218	0.71596	-0.123727	-0.338933	0.456801	-0.0812914	0.889784	1.07251	-0.770792	-0.512577	-0.0425373	0.00450025	1.44525	0.267069	-0.379281	0.516367	1.03844	0.374777
1050	VWA8	68	68	-0.764785	0.0315789	0.272066	-0.276354	1.22026	0.251031	-0.395551	0.15846	1.73661	0.926678	-0.165707	-0.81169	-0.192113	-0.73324	-0.159831	-0.369874	0.411323	-0.316468	-0.490967
1051	SBNO1	20	17	-0.0281249	0.933626	0.979412	-0.146954	0.684116	0.0650726	0.45101	-0.644078	0.215606	0.108043	0.276742	-0.343352	1.34981	-1.01645	0.487617	-0.556091	0.948223	-0.163559	0.078358
1053	GTPBP10	13	13	-0.852548	0.0295478	0.266722	0.647794	1.68568	0.756046	-0.56841	0.234882	1.76713	0.247081	0.225843	-0.960891	0.32653	-0.782336	-0.383811	0.202198	0.755722	-0.404668	-0.577073
1054	WDR91	22	22	0.590743	0.112877	0.471205	-0.606955	-0.113761	-0.510871	-0.326835	0.628485	-0.231335	0.174996	-0.125432	1.06879	-1.0705	-0.201821	0.131627	1.18268	0.524537	0.256107	1.72282
1061	VPS37C	4	4	-0.460987	0.317718	0.700428	0.232984	0.677389	-0.384826	-0.608748	-0.423687	1.29915	-0.581359	0.704826	-1.42255	-1.57604	0.984942	-0.708055	-0.387618	0.333473	1.20814	-1.20445
1064	TRAPPC13	8	8	-0.0942309	0.738478	0.916527	-0.551242	0.188308	-0.130126	0.916833	-0.317192	-0.00348818	0.495016	0.0174053	-0.0719737	0.328407	0.599303	-0.714298	-0.342705	0.579892	-0.0713802	-0.445578
1065	CNOT1	76	76	-0.00676919	0.981124	0.993868	0.60179	0.392175	0.20077	0.408263	-0.0390388	0.0221554	-0.349214	-0.0659335	0.89997	0.839258	-0.532258	0.652687	0.0213385	0.146527	-0.696401	-0.214308
1066	BST1	7	7	-0.806694	0.153747	0.534065	0.337162	2.49182	1.5734	0.821336	-0.594271	1.6286	0.372118	0.656292	-1.51765	0.49681	2.46382	0.0632992	-0.0486324	-0.711685	1.2276	-1.14065
1067	CCDC88B	34	34	0.439213	0.136683	0.508132	0.569824	0.0543499	0.445807	-0.62471	0.412732	-0.410808	0.599892	-0.319525	-0.0527821	0.539824	0.769808	1.2195	0.0316276	0.0884029	0.554517	1.09036
1069	FAM83G	4	4	0.48456	0.531891	0.830171	-0.682312	-1.16101	1.18487	2.13667	-3.90221	-0.6764	-1.93177	-0.318216	-0.875916	-1.33631	1.72924	2.1409	-1.24472	-1.48192	0.443895	-0.849058
1071	PALM3	12	12	0.283151	0.764346	0.927058	2.73901	1.55485	-1.614	-1.56406	2.44852	2.89466	-0.345982	-2.79787	1.87399	-1.71409	-0.215225	1.11016	3.71991	-1.15367	0.0920401	1.86721
1072	PGP	9	9	-0.982353	0.00501395	0.1224	1.56747	1.45289	-0.267767	0.911671	0.500247	1.24186	0.899623	0.871111	-0.401332	-0.951448	0.778896	-0.0346737	-0.192545	-0.0376987	0.428103	-0.271016
1073	C5orf51	8	8	0.722479	0.145023	0.519444	-0.909604	0.0842697	-1.7611	0.775598	-1.88328	0.356571	1.06986	-1.19376	0.794543	-0.69778	1.01578	-0.878749	0.670016	-0.112448	1.1536	0.373431
1076	HCFC1	50	2	0.413005	0.112092	0.469658	-0.612421	0.231356	-0.419303	0.0501206	-0.359573	0.090311	-0.264178	-0.0420444	0.711656	0.0507266	0.514161	-0.290326	0.970899	-0.0921044	-0.133529	0.246827
1077	ZNF316	9	9	-0.253528	0.731424	0.914336	-0.050354	1.14513	-0.57133	0.169099	0.732731	1.67066	-4.40943	-0.457031	-0.285071	-1.16765	0.809988	-0.879097	1.09981	-1.01781	0.313019	-2.67194
1078	TCAF2	7	7	1.18844	0.0541142	0.341891	0.367591	-1.92004	1.36292	-1.12381	-0.573776	-2.39123	1.86772	-2.36762	1.06609	0.669096	0.127483	1.21661	0.905605	0.73026	-0.234643	0.248801
1079	SEPT8	12	12	-0.580844	0.193895	0.586212	-0.00878492	0.119355	-1.45763	1.12703	1.14932	1.45405	0.441591	1.72918	-0.08989	-1.33772	-0.296581	0.580903	-0.165809	0.252404	-0.00691143	0.970952
1080	NUDT5	14	14	0.909394	0.0374079	0.292744	-0.203056	0.839039	1.74684	-0.791662	0.113137	0.550325	1.26629	-0.39555	2.18234	1.18164	2.39383	0.518331	1.75022	0.870444	1.13801	0.365693
1081	WBP2	6	6	-0.843027	0.0758815	0.400851	1.70892	2.5088	2.34341	-0.715838	1.4144	1.26277	1.4557	-0.298695	0.553404	0.435897	-1.00382	0.501953	0.968827	0.716732	0.391078	0.37118
1084	JPT2	10	10	-0.353477	0.44124	0.776587	1.41089	-0.639761	-0.697021	-0.299111	1.41375	0.125956	-0.333939	-0.570647	-0.604477	-0.869695	1.5006	-0.86283	-0.227566	-0.6365	0.721738	-1.43897
1085	YIF1A	3	3	-0.944384	0.00615006	0.134053	0.991662	1.00822	-0.34795	0.551333	0.329378	0.635362	-0.0654812	0.25629	-0.664485	-0.604128	-0.902826	-0.121935	-1.24851	-0.680806	-0.735972	0.762411
1086	ZMYM3	9	9	-0.107722	0.794055	0.936685	-1.1861	-0.687838	-0.91342	-1.8324	-0.569907	0.343512	-0.508645	-0.907673	-1.53181	-2.28537	-0.0353342	-0.158614	-0.692208	0.310137	-0.637978	-2.09308
1087	TUBAL3	1	1	-0.977751	0.251993	0.647874	0.688624	-0.514912	-0.553338	0.638026	1.84874	1.65551	2.91075	1.01097	-2.01159	-1.58123	-0.0198461	0.970043	-1.47384	-1.31329	0.362605	4.92952
1088	FBLL1	1	1	-0.254543	0.575378	0.848547	-1.1321	-0.123339	-0.470304	-1.28319	0.69595	-1.43327	-2.1798	-1.07067	-1.86638	-1.62299	-1.09938	0.294434	-1.35581	-0.104943	-0.70144	-2.57656
1089	SMCHD1	61	61	0.0232484	0.934283	0.979569	-0.344597	0.598686	0.367331	-0.0928687	-0.923902	0.504404	-0.154231	-0.40381	0.184164	0.202953	-0.189357	0.526941	-0.04313	-0.282591	-0.863394	0.201413
1091	ARHGAP42	6	6	-0.256783	0.799082	0.938773	-1.8767	-0.687281	-3.63568	3.36938	0.723769	-1.537	-0.828329	2.47899	-2.41696	-3.36769	-2.23422	-1.19521	1.57885	1.55524	0.426614	1.60626
1092	CCDC69	6	6	0.0879192	0.883052	0.964212	1.54473	0.126712	2.33294	-1.14843	0.818196	-1.60146	-0.765063	0.887262	0.590889	0.391022	1.41485	1.50145	-0.582721	0.524076	-1.9088	0.967492
1093	UNC119B	7	6	-0.0207997	0.958014	0.984844	-0.481546	0.134509	-1.06155	0.693493	1.10362	-0.0314931	0.895775	0.240239	-1.07657	0.599454	0.241369	-0.77969	-0.246801	1.1886	1.07903	0.321255
1094	PHKA1	11	11	-1.54901	0.000911039	0.0674262	1.1447	1.66657	0.964575	2.33014	-0.23527	1.62833	0.962639	2.89507	-0.232924	0.525405	-0.640694	0.566285	-1.01855	-0.0610698	-0.0224139	-0.151363
1095	DOCK11	37	5	-0.238864	0.448403	0.782092	0.650544	0.182485	0.669607	0.531672	0.757853	0.567916	0.921902	0.400755	0.464876	-0.0658044	-0.288403	1.36462	0.567311	-0.0348635	-0.667225	1.43131
1106	RGPD3	3	1	0.0705077	0.888517	0.966045	0.507065	0.842893	-0.205865	-0.369701	-2.04244	0.616887	-1.92232	-1.11425	1.02297	-0.313905	-1.17714	0.16228	-0.784059	0.662355	-1.30553	-1.39065
1109	CD81	4	4	0.0698662	0.87464	0.96326	0.54415	-0.558206	-0.140767	-0.464597	-0.0860551	-0.576632	0.258496	-0.541223	0.869848	0.402945	-1.85563	0.549541	1.58192	-0.235519	-0.981254	-1.33775
1110	DIAPH2	32	32	0.365806	0.262956	0.65557	0.643454	-0.521563	-0.198639	-0.88722	0.0584538	-0.511734	-0.14226	-0.563248	0.348474	0.726113	-1.18292	0.564051	0.0455362	0.464832	-0.659572	0.497181
1111	ENSA	10	9	1.68006	0.0161193	0.204848	1.18259	1.32663	-1.7608	-1.4029	-0.177691	-0.150498	-1.07507	-1.39776	0.876675	1.72407	3.2963	0.793131	0.373564	0.216714	3.49233	-0.787843
1113	COL6A6	54	49	1.53056	0.175618	0.561066	2.01683	-1.02	2.91625	-3.22402	1.7597	-1.05184	1.62499	-2.99063	5.16464	0.603772	-1.09585	2.76019	4.07373	-0.117557	-1.35168	2.23852
1115	OBSL1	10	10	-0.516851	0.401962	0.751981	0.474136	-1.18882	1.19176	0.996614	-0.0206482	-0.849733	1.2439	2.73641	1.11654	-1.56047	0.40468	-0.331193	2.30156	-1.52547	0.465095	-0.421937
1117	PTPA	13	1	0.52292	0.263797	0.65557	1.09146	-0.432112	0.32216	-0.345022	-0.00479073	-1.66336	-1.11962	-1.63634	0.600928	0.439737	0.326323	1.68653	-1.17114	-0.50985	-0.582219	-0.394583
1118	TUFT1	7	7	0.200403	0.672666	0.89097	-0.306574	1.56048	-0.982604	-1.02403	-0.117591	1.2849	0.534352	0.33421	1.82937	1.16038	0.651131	-1.03687	0.106061	0.57875	-0.911182	0.50873
1119	PIP5K1A	2	2	-0.368022	0.668566	0.888929	4.13863	3.27942	-1.25434	3.07155	1.01084	-0.988071	-0.659695	-1.2805	1.94434	-1.60253	1.42324	1.72706	-0.563477	0.514995	1.36184	-0.431805
1121	IGFBP3	10	10	-1.07876	0.337821	0.714557	-1.39243	1.58217	9.01926	1.98473	-0.493972	0.223969	3.85443	1.20861	1.54015	1.15805	2.85939	-0.571886	0.826711	0.150306	1.09479	0.299151
1122	PAEP	3	3	-1.07501	0.227726	0.62588	-1.00103	-2.58504	-0.269705	1.64313	-2.77743	-2.75599	-2.76486	3.02412	-2.16852	-2.03431	-0.244837	-0.454036	-4.80279	-1.84791	-1.73708	-2.79737
1123	RTL8C	6	6	0.17199	0.700713	0.903836	-0.748458	0.373901	-1.85453	0.137406	0.515316	-1.26327	-1.27001	-0.150789	-0.863713	-0.773263	1.29401	-1.30623	-1.26277	0.00329774	0.582802	-0.558658
1124	ZSWIM8	8	8	0.6207	0.0953542	0.436619	1.44019	0.437265	0.293004	0.750558	0.35545	-0.114325	-0.0852243	-0.227661	0.665841	0.0468254	0.824088	1.82328	1.50071	-0.253737	1.45498	1.75287
1126	TPM2	18	6	-0.352424	0.617161	0.868619	-1.44841	0.427015	-3.38944	2.49762	-0.948137	1.09343	-1.13004	1.98218	-2.56097e-05	-2.06538	-0.929789	-0.0586785	-0.286286	-0.786394	0.126885	0.264508
1127	POM121C	16	3	-0.0171704	0.960533	0.985954	-0.987434	0.230459	-0.409861	-0.812129	0.655278	0.233687	0.462318	0.228513	-0.490574	0.613411	-1.20815	-0.32956	0.657797	0.275964	-0.61248	0.557066
1128	A2ML1	17	17	4.22537	0.00928803	0.160014	-0.569896	-3.24133	-1.12329	-2.15722	-3.32522	-3.79761	-3.52516	-3.84851	8.03877	-1.61784	2.65534	0.336859	6.96079	-3.92241	2.49971	-2.73652
1130	MANF	11	11	-0.890576	0.0527371	0.338872	0.456234	0.973337	0.153549	1.66862	0.176814	0.841719	0.10481	1.87554	-1.14551	-1.74685	1.02089	-0.553438	0.629815	-0.346238	1.04074	0.226605
1131	EPB41L3	3	3	1.65015	0.00116202	0.0713263	-0.340441	-1.1362	-0.0858741	-1.69807	0.225562	-2.83816	-0.653715	-0.627998	0.778802	1.64494	1.16857	1.24448	-0.1115	0.489192	-0.41503	1.24682
1134	FMR1	2	2	1.18584	0.195682	0.588429	1.31828	-0.0623832	0.88522	0.867621	-1.48201	0.176067	-5.49339	0.945365	2.87002	1.12657	1.18673	0.503425	2.77366	0.462802	-0.6257	-1.65601
1135	ATPAF1	5	5	-1.1387	0.0875898	0.422119	0.801406	-0.143956	-0.113572	-1.37041	-0.935819	-1.19243	-2.91907	-1.85722	-1.12402	-0.719315	-0.449362	-0.60681	-4.08561	-2.91818	-3.45474	-3.48265
1138	RAB37	4	3	0.739886	0.185236	0.575356	0.101242	-0.272223	-1.51395	-0.0844228	-1.26387	-0.906314	-0.490716	1.20145	-1.2998	-1.24931	2.24962	0.781497	0.180659	-0.599366	0.649805	1.97717
1143	EIPR1	9	9	0.172842	0.644873	0.878853	-1.32794	0.193275	0.748248	-0.246157	-1.11283	0.299517	0.318704	-0.0469818	-1.14666	-0.408847	0.727023	-0.437437	0.564349	-0.274565	0.965201	0.219512
1148	GRAP	5	3	0.693304	0.222635	0.620118	0.520543	0.104651	0.948987	-0.705383	0.19414	0.726861	1.20264	-0.410721	0.18651	-0.0412894	0.157933	3.95894	0.769824	-0.0986214	0.454863	2.73999
1149	SNRPG	4	1	0.343499	0.4383	0.775303	-1.19518	-0.120893	-1.20345	-1.49326	-0.731292	0.274984	-0.732024	-0.705413	-1.28709	-1.14135	0.411387	-0.907306	-0.518574	0.645498	1.40414	-1.76524
1150	ERCC2	13	13	-0.758135	0.097451	0.441758	-0.268989	0.526896	-0.0569276	-0.344605	-0.110399	2.55758	-0.833858	0.961061	-0.476722	-0.230094	0.298449	0.312335	-0.26935	-1.55248	-1.17517	-0.541286
1152	MATR3	41	41	-0.321237	0.342453	0.718667	-0.281034	0.144181	-0.88478	-0.0537006	0.481059	0.51752	-0.261466	-0.0379577	-0.535431	-0.218961	-1.7492	-0.758836	0.395594	0.570281	-0.717997	0.0684724
1153	NUDT19	10	10	0.778913	0.212524	0.610471	1.61917	-1.98506	1.13945	-0.677522	-1.13052	-1.1644	-0.0302781	-1.01801	1.71311	1.90217	-1.14652	2.04738	-0.355595	-0.0378778	-1.18732	0.0487769
1154	ODF3B	4	4	1.20877	0.0679483	0.379391	1.39599	-2.85688	-2.65126	-1.60815	0.0284328	-1.844	-1.36485	-1.18455	1.61172	-0.929031	-1.18746	0.619143	1.50703	-1.18724	-1.39074	0.541476
1159	COL6A5	10	10	1.29867	0.111987	0.469652	0.870028	-2.63173	2.45311	-2.23769	0.924111	-1.49895	2.08822	-1.48436	3.14544	1.1236	-1.06539	1.36324	2.00123	1.01947	-0.287131	1.5716
1161	MIF4GD	6	6	-0.232275	0.554151	0.839405	-0.225563	-0.597058	-0.982998	0.89128	0.593263	0.703261	-0.0880308	1.07656	0.0642294	-0.516591	-0.951749	-0.0373629	0.882936	-0.881838	-0.238042	1.19093
1163	SRRM1	28	28	0.136724	0.754442	0.923331	-0.78286	1.05989	-1.46933	-0.745455	-1.32395	0.115619	0.142945	-0.948013	-0.611426	0.31242	-0.653536	-0.610765	-0.0105452	1.24472	-0.748131	-1.7801
1164	MYO1G	36	36	0.13111	0.725826	0.913495	-0.354563	-0.758856	1.12482	-1.26089	-0.0595	-0.441581	0.826127	-0.961947	-0.40676	0.226786	-0.333536	0.749698	-0.339412	-0.176187	-1.05206	0.493954
1166	CBX6	3	3	1.45637	0.0221006	0.240302	-2.13614	-1.27938	-0.702338	-1.69743	-1.63303	-0.840135	-2.45516	-0.449049	-1.17656	0.238315	3.53534	0.428749	-1.17783	-1.18759	0.571333	-0.773446
1167	EIF3L	25	25	-0.32447	0.28435	0.670762	0.33602	0.689056	0.760212	0.119096	1.53168	0.478134	0.925627	0.319734	-0.328037	0.956124	-0.00659918	-0.432958	0.36267	1.15513	0.138655	0.718805
1170	MB	5	5	-0.173879	0.788154	0.933912	-1.16273	0.198666	-1.13794	1.76619	-0.844302	0.368097	-2.59347	1.18231	0.170341	-2.2264	-0.931626	0.0822771	0.293881	-2.51944	1.11161	0.405142
1171	EWSR1	9	9	-0.309903	0.31203	0.695713	0.434809	0.718675	0.526367	0.144847	0.127729	0.634287	0.335538	0.251443	-0.0901329	0.983328	-0.175939	0.325197	0.331023	0.989813	-1.0148	-0.654017
1173	TFEB	12	8	-0.27269	0.512416	0.819707	1.08527	-0.28248	-0.452674	0.0361172	1.02478	1.18185	0.0771449	1.34058	0.230705	-0.907636	0.131963	0.498511	0.288653	-0.705437	2.08253	0.209788
1175	CPNE1	14	14	0.731215	0.16357	0.548195	0.235892	1.72417	0.387018	-1.08498	0.263526	1.73884	1.08003	-1.01958	2.77359	0.768786	0.211465	0.178773	2.57727	1.35415	0.753345	0.557248
1177	APOC3	3	3	2.20083	0.0297833	0.266722	0.849539	-3.89265	1.56826	0.923497	0.568213	-4.99813	0.6341	0.176279	2.70907	0.849704	0.326427	3.65166	2.70747	0.374772	-0.231667	3.04829
1178	TSPO	3	3	0.0382566	0.95547	0.984527	0.870517	0.44861	1.86438	-1.51465	-0.110186	-2.60984	0.352637	-2.6412	0.0291996	-0.993998	2.33121	-0.432053	-1.69656	-1.16372	-0.261899	-0.845861
1179	PRR5-ARHGAP8	6	4	0.0359356	0.949547	0.982687	-1.56804	-1.57981	-1.69748	-0.744497	0.971603	0.0593883	0.524214	-0.256181	-2.00634	-1.12398	-0.665258	-2.19716	1.50136	1.14391	-0.385919	-0.269936
1180	FBLN1	5	5	0.73072	0.281714	0.669812	0.180264	-1.21032	-0.963609	1.19933	-0.123409	-2.11279	-3.35637	1.06686	-0.787649	-1.04208	2.23448	0.301363	-0.264258	-1.40574	1.44487	0.0447297
1181	CAPZB	3	3	0.430486	0.307548	0.690419	0.614084	-0.98379	-0.778281	-0.689209	-1.19965	-0.552808	1.58583	-1.09888	0.461317	0.0774722	-0.0906636	-0.577622	-0.305323	0.37401	1.1869	-0.784902
1182	NRDC	29	29	-0.576704	0.0856063	0.418003	0.655063	1.64135	1.41473	0.875488	0.411865	1.43707	1.1532	0.647707	0.193004	1.19908	1.10991	0.447422	-0.513437	0.422966	1.20511	-0.441234
1183	EIF4ENIF1	11	11	0.622242	0.182253	0.570514	-0.317102	-0.864677	-0.321835	0.832954	-0.0359108	-0.202439	-0.415097	1.86917	0.634367	2.53103	-0.645696	0.400003	0.349129	1.46717	0.800818	-0.0138108
1184	NFIA	8	6	-0.423322	0.418316	0.762706	1.28611	0.52305	0.547912	2.85456	0.452731	0.350768	1.28004	1.69764	2.25025	0.934885	-0.599739	1.69888	0.900784	-0.869477	-0.630202	1.92085
1185	MRPL43	3	3	-0.323357	0.573634	0.847885	0.545114	0.41074	0.00504677	-2.20902	0.0137295	0.33869	-0.933903	-2.98836	-2.77184	0.278317	-0.405052	-0.949881	-2.04438	0.0193012	-0.347621	-1.18366
1186	CDC37L1	9	9	-0.214234	0.628177	0.872829	-0.658503	-0.177608	0.655233	-0.370959	-1.36794	-1.01118	-1.57665	-1.65985	-1.40312	0.0042464	0.0944262	-0.639207	-2.9843	-0.914558	-0.774534	-1.26429
1187	PRPS1	17	7	0.589324	0.0731074	0.393089	0.321242	0.401911	-1.13488	0.40704	0.0205326	0.1827	-0.737019	0.340622	1.35907	0.303152	-0.092417	0.796305	1.14078	0.0328387	0.167736	0.809277
1188	POSTN	3	3	0.179223	0.841385	0.954615	-2.30939	-2.04464	-2.4845	0.905544	-3.68001	-2.76887	-2.67764	0.96669	-0.264108	-3.62302	1.29324	-1.88598	-1.50367	-4.5391	0.910843	-3.04723
1189	PHYH	6	6	-2.64544	0.00826488	0.152532	3.60183	2.31953	0.240281	0.996057	5.35523	4.33037	-0.193902	2.9318	2.05266	0.437987	-0.353773	0.402092	2.24555	-3.39515	-1.11033	-1.86135
1191	TMEM9	4	3	-0.595733	0.202822	0.597995	-0.209486	0.91752	-0.653816	1.15225	-1.20543	0.444125	-0.705303	0.0785832	-1.24091	-1.06643	0.401744	-1.39016	-1.84153	-0.421233	1.22502	-0.613922
1192	ADGRL2	6	6	0.278533	0.600996	0.861589	1.83613	-0.460588	1.18379	1.12993	0.667434	-1.27601	0.865426	0.0901512	3.07761	-0.182014	0.0971368	1.74918	-0.37863	0.0734165	1.34413	0.483696
1195	SEPT6	9	9	0.00640592	0.986643	0.995011	0.81663	-0.102982	1.34621	-0.909616	0.860555	0.236483	-0.153415	-0.598757	-0.714941	0.7201	-0.296638	0.594204	0.0293554	0.528849	-0.606251	1.29168
1196	SPRR3	3	3	1.12479	0.126466	0.491714	-1.61785	-3.8958	-1.1288	-3.09941	0.248833	-2.44577	0.444762	-2.61983	-3.129	-0.673449	1.34318	-0.994895	-0.788276	1.27851	-0.370263	-1.78136
1197	GUK1	13	13	-0.0158169	0.965778	0.987842	0.757322	-0.549381	-0.47902	-0.397106	-0.866587	-0.333413	-1.15758	-0.256536	-1.09443	-0.344848	0.368153	0.182664	-1.97243	-0.686539	0.51603	-0.37744
1198	PABPC4	16	1	-1.20307	0.00240744	0.0912212	-0.284775	1.21456	0.603371	1.26174	-0.18117	0.859609	0.398457	1.00946	-0.870566	-1.39363	0.496517	-1.54649	-0.57524	-0.441126	0.106399	-0.51913
1199	CD55	16	16	-2.24682	0.013437	0.191883	-2.39063	1.17058	-0.699736	2.22824	-0.289225	1.93503	2.15705	2.46218	-0.798036	-3.87849	0.513744	-3.15585	-0.351156	-3.24864	0.876455	-1.35909
1202	USF1	4	4	0.292024	0.557552	0.841016	0.964411	0.436222	-0.96412	-1.31744	1.61104	1.31137	0.290452	0.012938	1.35494	-0.531242	0.132174	-1.14094	1.5134	1.20484	0.745386	1.40251
1204	RPS6KA3	35	23	0.0974318	0.801458	0.939259	-1.15853	-0.77415	-0.885264	-0.773104	0.0634241	0.499891	0.372828	0.485244	-0.776418	-0.699627	-1.51562	-0.460302	0.348097	0.73119	0.293665	0.688807
1207	HNRNPC	26	25	-1.17082	0.0364086	0.290358	-0.341492	0.824698	0.578069	-0.65358	1.44648	2.92826	2.83597	-0.100194	-0.863657	0.14146	-0.958132	-0.831372	0.0248764	0.461409	-0.645272	0.822315
1208	TRIM6-TRIM34	3	3	0.11665	0.817724	0.945926	1.00212	-0.306507	1.17086	1.2935	0.766524	-0.383048	-0.638933	0.213557	-0.964256	-0.298615	1.26219	2.98842	-0.38115	0.37481	-0.0570586	1.12694
1209	MYO9A	15	15	0.685209	0.0867897	0.420658	0.86765	-0.99605	0.399576	0.110435	0.580323	-1.36095	-1.42103	-0.242029	0.419038	0.432225	-0.106062	1.45522	-0.295156	0.266979	0.387705	0.85964
1210	JMJD6	6	6	-0.00996715	0.972703	0.990241	1.21953	1.44343	1.4994	0.484932	0.188412	0.896671	-0.173002	0.423316	1.0599	1.26356	0.585281	0.874104	0.414712	0.452286	0.974824	0.278282
1213	ZKSCAN1	3	3	0.243746	0.690769	0.89852	-0.135376	1.14502	-2.04844	0.683296	-0.419782	0.246322	-0.582543	-0.803402	2.2384	1.36298	-1.85773	-2.07421	-0.426386	0.458268	-0.665204	0.998939
1215	MORF4L1	8	8	0.305206	0.470991	0.796507	0.204033	0.319338	-0.109548	-0.00455489	0.406544	-0.898625	1.51834	1.66745	0.37034	0.469093	0.203171	1.05084	-0.624893	1.95567	0.500297	1.62011
1217	MMP28	9	9	0.731768	0.502886	0.814268	5.26464	0.676781	-0.0884003	-2.40374	2.18043	-4.03336	0.544082	-2.29691	0.0271926	1.16459	3.37246	0.0721748	-0.59988	-1.00674	2.72744	-0.0595644
1221	MFAP5	4	4	-0.0161039	0.988383	0.995225	-1.37815	-0.433278	-2.0458	2.89296	2.8458	-0.635436	-4.1381	2.77614	0.531558	-1.57148	-0.432189	-1.25472	4.93292	-1.98214	-0.635343	0.166712
1225	CNN2	12	12	-0.252902	0.704543	0.905075	-2.38678	-1.07447	-3.85311	1.56174	-1.69637	-0.552831	-2.92964	1.53611	-1.38613	-2.07624	-1.22175	-1.58386	-1.19764	-1.6048	-1.12916	-1.21898
1231	POLDIP2	10	10	-0.441289	0.245099	0.641308	0.154426	1.25245	-0.203919	0.375117	-0.17315	0.16425	0.175139	-0.0964734	-1.70394	-0.0211861	0.779799	-0.54665	-0.656738	0.582195	0.692518	-1.00846
1236	TCF12	5	4	-0.268971	0.553318	0.839208	-1.68176	-0.140184	-2.00308	0.944661	0.0271115	-0.554885	0.0842148	-1.12967	-0.351693	-0.582432	-0.058867	-0.307069	-2.1164	-1.76867	0.00734867	-1.42757
1237	GIMAP6	4	4	1.25696	0.0558566	0.345096	0.109833	-0.695661	0.724058	-0.288178	-1.2529	-0.682255	-0.175368	-3.8182	0.792341	1.32572	-0.974627	1.33716	1.37276	-0.0747202	-1.62973	1.82811
1238	MSI2	7	5	-0.274286	0.595845	0.859931	0.146257	0.306249	0.262171	1.30781	-0.628683	0.324416	-0.262305	1.15926	-1.45841	1.92404	0.375349	-0.398451	-1.2291	2.18269	-0.453669	-0.521556
1239	SEC11C	8	8	-1.39944	0.100248	0.446347	5.40396	1.66226	3.01074	3.16907	2.57647	1.11881	2.67491	3.34083	3.06026	2.32376	2.07577	3.86147	0.228305	-3.0602	2.14135	1.13084
1240	SEPT5-GP1BB	11	11	0.416429	0.501784	0.814082	0.386746	-0.0150815	-0.323752	2.2047	-1.34445	0.926202	-1.87451	0.436492	0.424197	1.39779	1.80257	0.615522	-1.39728	1.95359	0.404917	-1.47352
1242	CS	17	16	-0.43659	0.263852	0.65557	1.06492	-0.103071	0.215357	-1.7883	0.813494	0.943147	0.408607	-0.618574	-0.709673	-0.444212	-0.533047	-0.768914	0.126718	0.479908	-0.108106	-0.599809
1244	CHURC1-FNTB	8	0	0.680625	0.28949	0.673402	-0.0853805	0.115385	-0.0500575	0.179815	-2.67988	1.57426	-0.928982	-0.607338	1.27987	0.911111	1.70985	0.710792	-0.217589	-1.0207	1.89485	-2.30536
1245	SLC25A10	12	0	-0.964603	0.0679096	0.379391	1.49639	1.8105	-0.40355	-0.52991	0.937757	0.874396	-1.70217	-0.48872	-0.642852	0.834404	-0.746812	-1.57887	-1.83522	-0.274952	-0.489806	-0.988017
1246	SULT1C2	3	3	-0.285626	0.594358	0.859539	-0.0743805	-0.922908	0.686617	-1.09883	0.960744	0.580086	0.822327	-2.45604	-1.33681	-0.343118	-0.492752	1.62678	-0.419662	-1.74115	-0.252935	-0.827751
1251	SEC61A1	11	11	-0.838519	0.0186881	0.221288	0.333593	0.825768	0.87727	0.271023	1.08674	0.410508	0.955864	0.418634	0.0271071	-0.717427	-1.2635	0.0311038	1.16628	-0.0303926	-1.03701	0.295089
1252	STK24	16	9	1.03556	0.00132589	0.0728535	-0.613411	-0.550781	-0.519802	-1.02675	-1.26953	-0.58462	-0.626675	-0.682675	0.121397	0.863988	0.804853	-0.167876	0.660115	0.329675	0.646038	-0.847922
1253	ZDHHC20	4	3	-1.09938	0.029738	0.266722	-0.085052	1.88026	1.3829	1.88392	-1.24203	1.58689	0.630345	2.0648	0.334624	0.477609	0.0498693	0.512302	0.326427	-1.39853	-0.852436	-0.142878
1256	TMBIM1	3	3	1.05184	0.0833608	0.414029	-0.244457	-1.31887	0.278584	-1.37118	0.294829	-1.66674	0.713189	-3.79405	0.747794	0.683203	0.373761	-0.741765	-0.29932	0.540312	-1.35192	1.35399
1262	COG8	16	16	-0.711792	0.0617523	0.359462	-0.0146222	1.14258	0.0344165	0.433026	-0.439464	1.00118	-0.639215	0.602119	0.303634	-0.431519	0.105449	-0.68145	-0.201453	-1.78963	0.253396	-1.13275
1265	MAPK14	13	13	0.203125	0.396442	0.749818	-0.304603	-0.637913	0.165777	-0.471115	-0.547596	-0.852849	-0.111745	-0.868791	0.0803518	-0.480013	-0.00861638	-0.580291	-0.151042	-0.738981	-0.100117	-0.0251256
1266	PEX5	18	18	0.269324	0.393843	0.74857	0.125693	-0.579096	0.345936	0.335399	0.656208	-0.814974	-0.747442	-0.243332	0.334122	0.060893	-0.458322	0.319578	0.840347	0.260337	-0.826842	0.702868
1267	STK26	9	8	0.481843	0.247102	0.64325	-0.950622	0.414129	-0.425494	-1.21489	-1.99738	-0.0201961	-1.32645	-2.71877	0.413199	-0.749782	-0.256269	-0.398654	-0.453222	-1.00216	-0.80309	-1.13494
1268	ATE1	1	1	0.734888	0.190336	0.580889	-0.745058	-0.972828	0.184769	-0.791052	-2.06534	0.22723	-0.184153	-0.87279	-1.14026	0.422995	-0.458156	-0.801357	-2.08998	1.88419	1.55916	1.28329
1269	RIOK3	7	7	-0.133031	0.698927	0.903138	-1.57783	0.0700314	-0.376104	0.646139	-0.9332	0.165433	0.605747	0.154275	-0.467727	-0.112949	-0.543975	-1.27796	0.0297117	0.139129	0.169915	-0.245903
1270	CFB	51	3	-1.42625	0.00239633	0.0912212	0.488016	1.72837	1.27269	2.34765	0.286391	0.982732	1.05341	1.47843	0.172899	-1.07209	-0.293322	1.15605	-0.581597	-1.39414	-0.739503	0.979359
1272	ATP2C1	20	20	0.746527	0.063377	0.364242	-1.51837	-0.555464	-0.981839	-0.179733	-1.17984	-0.313988	-0.437529	-0.377275	0.319531	0.96623	-0.65866	-0.798708	0.837421	1.39852	-0.851465	-0.784687
1274	ADA2	14	13	-0.329627	0.562258	0.843794	1.76409	0.635463	3.80287	-0.135101	1.58732	-0.113825	1.88944	-0.752308	1.09093	0.350901	0.897714	2.29337	0.0501595	-0.26634	0.574072	1.05012
1275	RBPMS	8	5	-0.356005	0.328384	0.708098	0.52901	-0.0323265	-0.553128	-0.529621	-0.561578	-0.621631	0.187645	-0.111731	-1.06149	-1.69685	-1.12291	0.534531	-1.04812	-0.93157	0.32225	0.462751
1283	LIMK2	7	0	0.867898	0.0633814	0.364242	-0.831755	0.191588	-0.777839	1.19587	-0.1056	0.429736	0.708534	0.0699986	-0.482143	2.2459	1.16841	0.100387	-0.10686	2.34905	1.15416	1.39481
1284	MPV17	4	4	0.283735	0.740247	0.917086	0.00307103	-0.347697	0.932791	-2.04137	2.70757	-0.0574457	4.64058	0.0375908	-0.354601	-0.412233	0.447134	0.32553	0.599775	1.25443	4.52423	1.7607
1285	EPCAM	6	6	-2.30869	0.0137535	0.194452	-1.08196	3.65014	3.39339	-0.470222	-0.639542	3.33568	2.52565	-0.227185	-1.94547	1.333	-1.80984	-3.23065	-0.917634	1.21385	-1.06625	-1.56058
1287	PES1	16	16	0.25992	0.666655	0.888405	-1.05698	0.517401	-0.786132	-0.593749	-1.80107	0.324887	-0.225509	-1.20231	-0.778171	2.1879	-1.5329	-2.02498	0.131574	1.88425	-0.952836	-1.65893
1290	SLC30A6	5	5	-0.234284	0.567715	0.846278	0.820425	-0.374073	0.42384	-0.292146	0.679976	0.0490383	-1.12228	0.414902	-0.790992	-0.022709	-0.929613	1.91419	-0.984537	0.118625	-0.436407	-0.143152
1292	BRD8	13	13	-0.239489	0.370155	0.738173	-0.00291579	0.705823	-0.0592623	0.169152	0.143753	0.789549	0.527052	-0.0423219	0.299849	0.132727	-0.461568	0.694828	-0.218265	-0.193109	0.648742	-0.588286
1296	RFT1	8	8	0.223391	0.457233	0.787723	-0.482491	-0.289302	0.380261	-0.482711	-0.707374	-0.330096	0.501068	0.395609	0.233479	0.382137	-1.14106	0.186733	-0.153442	0.146711	0.381543	0.735993
1297	RAN	11	11	0.405685	0.1206	0.482963	-0.351996	0.424899	0.279645	-0.314908	-0.596567	0.092596	-0.122578	-0.323303	0.651552	0.851336	0.14832	0.274958	0.269473	0.599306	-0.0192539	-0.442423
1299	LDAH	7	7	-0.357855	0.329951	0.708917	-1.01778	-0.111347	0.126343	0.0781227	0.281248	-0.0201333	0.124664	-0.243031	-1.98356	0.248919	0.0536185	-1.49473	-0.225234	0.568419	-0.0569026	-0.755283
1300	SEPT10	14	14	0.674234	0.274401	0.664739	0.782486	0.668153	0.831681	-1.68569	-1.52693	-0.821323	-1.31818	-1.17571	2.31226	1.95567	-0.341403	0.433869	0.387268	-1.29527	-0.640063	-1.66397
1302	USP19	14	14	0.110065	0.736049	0.915803	0.298249	0.0840986	0.173172	0.346597	-0.0265356	0.290594	-0.969468	-0.121183	0.528021	0.322718	0.299248	1.26661	0.317673	-0.816993	0.0128821	-0.974122
1303	SMIM7	4	4	-0.473461	0.672803	0.89097	1.53582	2.65186	0.668285	0.591927	-0.621991	-1.34778	-1.40817	1.02097	0.803844	-2.33472	0.720444	-0.40686	-1.1437	-0.961961	6.62323	-3.99705
1304	EML3	20	20	0.622206	0.0292549	0.266722	-0.272057	-0.296612	-0.383447	0.0260713	0.788603	-0.382661	0.374608	0.33676	0.0468717	0.502782	0.888079	0.861145	0.0889676	0.71777	0.79262	1.27067
1305	RIC8B	3	3	-1.19567	0.06635	0.373631	0.8312	1.63895	-1.05076	1.27333	0.396827	1.28561	0.491994	1.99859	0.144745	-1.59882	0.656761	0.0191601	-0.937238	-3.40824	0.978375	1.44561
1306	PPIP5K1	7	7	0.796791	0.138036	0.509764	-0.0199868	0.438629	0.757002	-0.0647231	-1.24755	0.252358	0.447219	-1.89058	0.527476	0.149467	2.89308	0.88882	1.46942	-0.13667	0.491598	-1.2365
1308	PPM1M	3	3	0.324533	0.571943	0.846383	-0.720504	-0.40652	0.441327	1.16399	-1.34778	-1.85421	-1.1668	-0.681105	0.393063	0.624792	-0.227232	1.47001	-2.47843	-1.9095	-0.707656	0.859611
1309	ACBD5	16	16	-0.691962	0.0703718	0.384053	-0.162589	0.213029	0.434623	-0.499103	0.744328	0.288853	-1.37851	-0.931196	-0.158378	-0.15824	-1.05345	-0.251661	-1.14949	-0.85542	-2.09627	-1.10336
1310	TPCN1	9	9	-0.390243	0.279835	0.669812	-0.540596	0.0495462	0.0203373	-0.522905	-1.87069	-0.456752	-1.26139	0.318764	-1.54257	-0.710927	-0.286399	-0.320904	-1.97806	-1.1666	-0.42771	-0.952453
1311	FGD4	17	16	-0.181399	0.671278	0.890764	-1.37773	-0.35476	-0.291535	-1.27992	0.538735	0.634124	1.09077	-0.815841	-1.2891	-0.963276	-1.38338	-0.739145	0.0744261	0.459812	-0.0563157	0.589615
1312	ST7	5	3	0.0502091	0.898175	0.97028	0.899559	-0.127407	0.832077	0.215734	-1.11281	-1.37745	0.545834	-1.09378	0.366845	0.305181	0.00687394	0.791971	-0.790076	-0.653856	-0.309024	-0.53449
1316	DDX27	33	33	-0.277216	0.454981	0.786956	-1.09144	-0.159095	-0.0462059	-0.420912	-0.505951	0.488007	0.406413	-0.0995991	0.244487	-0.0302267	-1.26956	-0.717111	0.149377	0.614194	-1.92842	-0.709255
1321	CNOT8	4	4	-0.405993	0.52237	0.824717	1.35407	0.306738	2.33942	0.820358	1.42679	0.287343	-2.97412	1.7454	0.376589	0.823173	-0.205678	0.845866	0.742749	-1.92473	0.800296	0.599788
1323	GPR89B	5	5	-0.456382	0.530204	0.828466	-0.561777	0.374716	0.0383701	-0.404243	2.17256	0.806819	-0.691715	-1.93911	0.92647	-0.0426141	-1.31795	-0.334076	1.65491	0.865398	-4.04501	-1.56256
1324	PPP1R3G	3	3	1.10006	0.282676	0.669812	-1.14241	-1.12733	1.98563	-1.59407	3.28243	0.449625	1.0101	-2.36624	-1.89269	0.543692	-0.442423	0.302396	2.71261	3.19641	-0.510974	5.38915
1325	FOXP4	6	6	-1.11162	0.015764	0.204523	0.719885	0.959342	0.356962	1.43312	0.602911	0.582654	-0.163817	1.73537	-0.88617	-0.245621	-0.308996	-0.233121	0.226504	-2.19547	-0.483849	1.46017
1327	SH3GLB2	13	12	0.0887252	0.763361	0.926893	0.576382	0.116583	-0.261222	-0.440545	0.70343	-0.266505	0.0712744	-0.265437	1.01673	0.209005	0.160106	-0.123148	0.835557	-0.219927	-0.777519	-0.157045
1328	SCARB1	5	5	0.224257	0.777601	0.931334	0.479576	0.481961	4.96902	-0.144394	-1.23468	0.785179	4.71969	0.3946	1.51823	0.976884	1.93139	1.71889	1.78034	0.333818	3.01839	0.967074
1331	SMARCA1	26	26	-2.24546	0.00416945	0.117669	-1.15662	2.65747	-2.03392	2.33128	0.27455	2.08726	-0.414652	2.12656	-3.20286	-2.10653	-1.78191	-2.01049	-1.83077	-0.50273	-0.598252	-0.0582271
1332	CPEB4	5	3	-0.55077	0.176687	0.562564	0.974571	-0.582065	0.905223	0.137994	1.17614	1.30018	1.9342	-0.380529	0.046654	-0.108433	-0.714473	0.861331	-0.822609	0.924206	0.624456	0.248423
1333	SRGAP2	23	17	0.597386	0.0405212	0.299231	0.124111	-0.242801	-0.104985	0.0752534	-0.146651	-1.10182	-1.33102	0.124371	0.493858	0.330722	0.0559099	0.715564	-0.241334	0.219411	0.241726	0.359687
1334	PIGQ	3	3	-0.429525	0.513217	0.820007	0.372735	-1.15489	-1.22871	-0.524763	2.27841	0.301727	1.06912	3.18438	-0.846681	-0.81684	-1.29095	-0.245179	1.09954	0.0262461	2.07637	0.859293
1335	EIF4E2	7	7	-0.0423732	0.933656	0.979412	0.365973	1.01128	0.40306	-0.0431335	0.134952	1.30415	-2.49813	1.04824	-0.546075	0.0603657	-0.440674	-0.49516	-0.187206	0.364934	2.10634	0.524875
1337	MZT2B	4	4	0.436139	0.541205	0.834012	-0.385525	-0.655528	-0.574276	0.283989	0.045748	-4.48118	1.19838	-0.205646	-0.529095	0.0117557	2.31115	-0.935014	-1.62658	-1.35624	-0.377968	1.21706
1340	TAX1BP1	18	18	-0.0955071	0.787759	0.933888	-0.37801	-0.0174179	-1.21558	-0.949378	-0.93134	-0.629005	-1.85946	-1.50891	-1.46534	-0.738446	-0.130112	-0.784714	-2.41988	-1.51675	-0.3869	-0.811008
1342	STK16	3	3	-0.703557	0.479527	0.801753	0.719307	2.53989	-2.78067	0.397357	2.01579	4.41662	-0.916988	3.97785	-0.0747194	-2.24891	0.838252	-0.898659	2.07863	-0.0371292	3.44233	1.6409
1343	MITD1	3	3	1.01252	0.288987	0.673313	-4.99408	-0.702989	-0.7208	-0.821567	2.4971	1.99681	2.01528	2.3993	0.770673	1.15471	-0.831294	0.607276	3.5384	0.66232	2.14264	1.72448
1345	SUMO1	6	6	0.607182	0.441485	0.77659	-0.742729	1.51388	-0.915056	-1.14889	-0.882404	-2.99356	-3.47578	-3.45335	-0.443076	2.71912	-1.26495	-2.17088	-1.06255	-0.602485	-2.65383	-1.76178
1346	PTMA	7	7	0.145679	0.848873	0.955427	1.04698	2.97866	-1.18641	0.141134	1.39365	4.02193	1.28138	1.05269	1.13965	-0.30716	4.15844	-0.0688094	1.34275	0.718959	3.92008	0.99154
1348	ATF2	6	6	0.378613	0.479302	0.801562	-0.937164	0.666984	-1.33893	-1.65341	-0.998164	1.58103	-1.28003	-0.733094	-0.49237	-1.3401	-0.71481	-0.820749	-0.291204	-0.613237	2.15994	0.448673
1349	ELOB	12	12	-0.0295331	0.948495	0.982687	-0.0250029	-0.304427	-0.40208	0.102122	0.3238	0.407139	0.166741	0.836068	-0.232336	-0.824283	1.60367	-1.3444	0.243841	0.18009	2.19914	-0.957631
1353	CD8A	6	6	1.87433	0.0772857	0.40444	1.87462	-1.00361	3.24771	-1.9064	2.51798	-1.86728	2.26376	-4.77985	1.73806	1.89046	1.65497	3.80296	1.15161	0.953442	0.340344	3.80971
1354	USP39	24	24	0.318279	0.432136	0.770521	-1.27118	0.227557	0.00380943	-0.932837	-1.04656	-0.0713781	-0.575746	-0.505658	0.25418	0.962739	-1.9634	-0.734159	-0.226172	1.02913	-0.633077	-0.315012
1359	SMARCD2	23	20	-0.105503	0.784947	0.932806	0.412814	1.11815	-0.194031	0.527255	1.6719	0.915584	1.36258	1.08039	0.540912	0.020597	-0.253954	0.160453	0.716261	0.727303	1.9572	2.18184
1363	WASH3P	15	7	-0.284208	0.361301	0.731171	0.179665	-0.828124	-0.111102	-0.114719	0.0666953	-0.544242	0.0958987	1.33601	-0.221023	-0.145452	-0.657569	-0.130472	-0.147332	-1.14841	0.269703	-0.0130203
1366	HNRNPLL	17	17	-0.47173	0.286772	0.671907	0.811506	1.51595	0.415362	1.0913	1.25251	2.43715	0.252829	1.36069	1.29445	0.564449	-0.931342	0.182967	1.70687	2.21367	-0.134595	0.466984
1371	SORBS2	2	2	-0.525187	0.387872	0.746497	-0.209479	-0.551205	-0.920491	0.587352	0.689676	0.394881	-3.75839	1.20771	-0.854748	-1.67152	-0.607371	0.0794219	-0.179096	-2.61483	-0.4559	-0.457394
1372	ACOX2	6	6	-1.57646	0.00645449	0.136642	3.00865	0.849105	1.38464	1.86203	3.06138	1.19455	-0.668959	2.34764	0.404364	0.677373	0.0303774	1.35773	-1.12773	-0.735856	-0.812433	0.633543
1373	ZC3HC1	11	11	0.169453	0.603405	0.862194	-0.0520857	0.207323	-0.41916	-1.16854	0.707765	1.18641	0.542073	0.176603	0.433688	0.370241	-0.473716	0.359954	0.426718	1.07322	0.140638	0.205269
1374	PFN2	6	2	0.665596	0.355651	0.727654	-1.1592	1.10639	-1.81739	1.24604	-1.80345	0.310961	-2.15773	0.763111	-0.955283	2.66016	1.59737	-0.781599	-1.36524	1.37217	0.878599	-1.59267
1375	SRI	14	14	-0.350662	0.440038	0.775672	-1.52699	0.82945	-2.30443	-0.237612	-1.01518	0.561089	-1.10445	-1.29842	-0.491166	-2.12288	-0.321647	-2.03263	-0.86064	-1.57472	-0.492644	-1.00552
1376	NCOR2	44	41	-0.226785	0.365082	0.733968	-0.275546	0.494114	0.135971	0.428458	-0.4572	0.55047	0.732694	0.0615683	-0.0694042	-0.0320411	-0.37012	-0.14176	0.252433	0.558287	-0.360048	0.0189001
1379	ABHD5	3	3	0.144162	0.739932	0.917086	1.19389	-0.461642	2.29817	-0.206021	-0.372984	-0.664642	-0.0707597	1.0718	0.548074	0.393381	0.659698	1.05828	0.496463	-0.417629	-0.293983	1.49683
1380	TNK2	3	3	0.447274	0.145072	0.519444	-0.141318	-0.334824	-0.725527	0.199027	-1.18172	-1.21768	-0.39606	-0.120011	0.162649	0.145846	-0.0500158	0.346131	-0.683509	0.836274	-0.543778	-0.553524
1381	TUBA8	3	3	-0.537418	0.264964	0.65594	2.8142	1.52968	2.09707	1.72575	0.977848	1.64725	1.30226	1.76598	-0.420478	0.875148	3.63768	1.58921	0.231792	0.76329	2.08501	0.799042
1382	ITIH5	10	10	0.298399	0.611912	0.867513	2.9409	0.101418	0.692989	0.196566	1.04269	0.0466318	0.554325	-0.318495	2.88521	0.767339	0.678677	2.99121	1.16968	-1.06797	0.538576	-0.31849
1383	UBE2E1	3	3	-0.340553	0.39037	0.747268	1.06718	-0.107692	0.29333	0.944904	-0.70519	-1.11643	0.172397	-0.726992	-0.547704	-1.39063	0.225631	0.616418	-0.710163	-1.08013	0.492339	-0.508672
1384	POLR2B	43	43	0.0257922	0.925536	0.976779	0.377248	-0.042984	0.41386	0.044047	0.0572661	-0.0809212	-0.351104	-0.107708	0.473926	0.505037	-0.657576	0.495708	0.238894	0.373801	-1.05739	0.14364
1386	CROT	8	8	1.23471	0.00936797	0.161009	-1.39221	-1.40188	-0.754985	-0.171933	-1.92949	-1.22477	-0.607274	-1.19576	0.62945	1.29652	0.665927	-1.17807	0.0966241	0.654722	0.848145	-1.81398
1387	CBWD2	7	7	-0.0921658	0.774738	0.930885	0.759754	-0.304383	2.23284	0.00725939	0.488065	0.620741	0.111856	-0.133104	0.321238	0.516107	0.419532	0.578437	0.562752	0.422542	0.194194	0.0309034
1389	IMMT	4	0	-0.127159	0.795499	0.93682	-2.52248	-1.89001	-0.34449	-1.3733	0.689774	-0.449513	-1.68639	-0.760939	-1.67649	-0.169322	-1.93384	-1.99081	-1.07244	-0.658426	-2.31398	0.46068
1390	MKRN2	11	10	-0.00681381	0.982664	0.994408	-0.0804322	-0.0199348	-0.533007	1.12593	-0.512454	-0.698159	-0.361658	-0.132098	0.623585	0.196304	-1.0309	-0.184371	-0.519896	-0.0529675	-0.653943	0.355859
1392	EIF5A2	2	2	0.686101	0.224264	0.622953	0.11328	1.04155	1.83503	0.484792	-1.66238	0.217936	0.0272169	-0.881485	2.15156	1.7846	2.17758	0.519261	-0.203564	0.840304	0.750487	-1.35549
1394	RPL37A	4	4	-0.250139	0.582518	0.853405	-1.11387	0.727904	-1.05398	2.50694	0.186757	0.357812	0.477337	0.528389	0.742026	-0.129068	-0.244885	-0.730854	0.938826	0.639899	-0.0231145	-0.576654
1396	PDCD10	12	12	1.11582	0.00517459	0.123458	-0.52068	0.559121	0.155329	-0.773014	-0.923922	-0.221424	-0.173055	-1.23306	0.866015	1.21141	1.12936	-0.131996	0.891282	1.40296	1.1338	-0.706995
1397	MYADM	3	3	-0.389538	0.285215	0.671425	0.0100668	-1.25223	-0.114742	-0.59408	0.064616	-0.448053	0.696219	0.215205	-0.341	-0.0616847	-0.245511	0.613046	-1.62721	-0.957471	-1.54159	-0.377881
1398	PTGES3L-AARSD1	13	13	-0.297367	0.353756	0.725825	-0.679184	-0.395227	-0.187356	0.082553	-0.635975	-2.01519	-0.131362	-0.587375	-1.35329	-0.179053	-0.541432	-1.08742	-0.897569	-1.66517	-0.684732	-0.519388
1401	IGF1R	8	8	0.988368	0.0699222	0.383034	-1.26537	-0.140754	1.4461	-0.10451	-1.08378	-0.553152	0.499802	-1.50834	2.23372	1.56929	1.34946	-0.126316	0.743739	0.194377	0.737352	-1.50469
1403	ZC3HAV1	40	2	-0.266562	0.357361	0.728687	-0.0381392	0.828314	0.207278	0.695715	-0.154366	0.621743	0.0150392	-0.0470888	0.742103	0.332807	-0.516285	0.0698134	0.293628	0.445315	-0.884605	-0.486779
1404	PFN2	2	2	1.64047	0.103387	0.452494	-0.840607	0.579661	-0.779372	-0.275537	-4.60583	-2.7323	-1.54938	-2.46879	0.0695979	3.09482	2.28918	1.50238	-3.49807	0.21814	0.430847	-3.65532
1406	RASA4B	11	1	0.643443	0.2346	0.630922	2.2518	1.01259	-2.01992	-1.05771	1.51683	0.0406197	0.559585	-0.162483	1.80618	1.82653	0.138009	0.872266	0.18296	0.963711	0.154187	1.34501
1410	PLSCR1	5	5	0.38855	0.486743	0.806747	1.42288	-0.0117809	1.74327	-0.245215	-0.821764	-0.730072	-0.3256	-0.644717	0.846322	1.44109	0.535379	2.93272	-0.663313	-0.0720146	-0.524701	-1.00009
1414	ALDH5A1	14	14	0.983489	0.109769	0.465314	0.29767	1.32348	-0.906868	-1.95416	1.52789	1.89711	-0.166119	-1.39489	1.99223	0.560057	-0.176507	0.160083	2.92662	0.789431	0.747201	1.49292
1417	NMD3	8	8	0.398179	0.25398	0.648876	-0.249833	0.50175	0.979033	0.125858	0.768895	0.166114	1.09612	-0.861456	1.43659	1.51805	0.322627	0.751565	-0.380273	0.666812	0.43355	0.963002
1419	SSR3	4	4	-0.672302	0.0379837	0.294251	-0.0590406	0.0271117	0.255798	0.0161359	0.776365	-0.0844272	0.843976	0.570732	-0.624605	-0.51284	0.123853	-0.494848	-1.48647	-0.693388	0.725825	-0.0692947
1422	BBX	5	5	-0.788248	0.0835575	0.414029	0.314057	-0.122153	-0.455383	0.815606	-1.07077	-0.762951	0.298209	1.06437	0.236462	0.472955	-1.27925	0.348778	-1.97244	-1.0755	-1.72904	-1.22697
1425	IRF5	9	9	0.421607	0.407666	0.7547	-0.0261421	-0.0788987	1.52339	-0.666124	-0.875258	-1.58086	-0.65808	-0.521265	0.714471	1.75989	0.439212	0.862778	-1.41631	-1.58859	-0.505267	0.22343
1429	SIDT2	4	4	-0.452778	0.369069	0.736818	-0.566039	-0.588446	0.940512	0.377278	2.74326	-0.306861	0.487319	-0.416561	-0.828303	-1.63452	0.0245736	-0.357115	0.630264	-0.598609	1.05367	0.758284
1430	PSPH	5	5	-0.279693	0.717825	0.910526	0.34199	3.48611	2.24018	1.24769	-1.80667	0.25776	-0.886933	-0.49596	-0.738058	3.00708	1.93019	0.152872	-0.92083	0.0666064	0.568834	-1.92008
1433	MRPS33	3	3	-0.759387	0.0840469	0.414294	0.377832	1.0491	-0.0527141	-0.999033	0.733333	1.52271	0.226912	-0.213783	-1.74415	0.044135	0.636231	-0.389668	-1.23339	0.65839	-0.258983	-1.1433
1434	DRAP1	6	6	0.784373	0.14697	0.523049	-1.05319	-0.146224	-0.995238	0.0176056	-0.761368	-0.36063	-0.451602	-0.709506	0.168961	-0.370219	0.920432	-1.00595	-0.894331	-0.862993	3.48123	0.377705
1435	FOSL2	7	7	0.999487	0.0405403	0.299231	-2.56417	-1.08137	-2.27664	-1.4908	-1.99901	-1.69788	-2.34139	-0.546586	-0.726738	-1.77489	0.838502	-2.34796	-1.04064	-0.764927	0.81867	-1.00397
1439	MOGS	1	1	-0.220849	0.726783	0.913495	3.71103	3.21351	5.81907	5.2709	2.32486	2.53324	4.53067	4.56873	5.63633	5.77672	3.02809	3.921	3.94784	3.69033	2.13763	2.06728
1441	CACNA2D2	16	16	0.214354	0.690547	0.898518	0.66641	-2.02307	1.85766	-1.96416	0.676157	-0.309474	0.884477	-0.691941	0.169839	-0.500455	-0.988137	1.40369	0.509063	-0.39552	0.526827	0.0855833
1442	AAMP	8	8	-0.422359	0.217978	0.616373	-0.430068	0.660667	-0.400083	-0.520979	-0.290433	0.266666	0.902556	0.175254	-1.63939	-0.768972	0.480422	0.146275	-0.855443	-0.464107	0.00723254	0.0786924
1443	RPS4Y1	6	2	3.05297	0.104384	0.453078	3.96308	-6.97532	-5.01757	-5.43742	2.02882	-5.65906	-5.96569	-4.88597	-6.92218	0.673948	1.68533	3.32812	-6.1022	0.80856	0.974275	2.02881
1445	CDC42EP3	5	5	0.898866	0.21591	0.613395	-1.11228	-1.77345	-2.1861	0.294093	1.66746	-4.48797	-1.81801	0.662331	0.0381357	-0.376843	0.697628	-1.36923	-0.290771	1.39359	-1.13974	-0.515771
1446	APOD	6	6	-0.558552	0.253113	0.648876	-0.922998	-1.21746	0.996669	0.208527	0.174124	-0.578442	2.4944	0.304741	-0.624779	-0.781567	-0.755997	0.558241	-1.22591	-0.313055	-0.724153	0.858377
1449	GPS1	17	17	0.0721321	0.7965	0.937522	0.306003	-0.180043	-0.0678071	-0.0785749	-0.0536438	0.495044	0.620467	1.19622	0.0881471	0.431619	-0.140772	0.40834	0.0861604	0.976088	-0.0885037	1.05365
1451	CYCS	6	6	-0.776512	0.140463	0.513757	1.73185	1.25323	1.30642	-1.9706	0.651084	-0.289163	0.490968	-1.51514	-1.09841	0.125389	-0.291532	-0.96848	-1.44888	-0.204021	0.211863	-0.879367
1452	PELP1	17	17	0.0644589	0.859551	0.959086	-0.615536	0.623717	-0.115704	0.481817	0.722297	0.537538	-0.0666398	0.784371	0.814611	0.0608176	-0.484384	-0.767937	1.75379	1.07272	0.548788	-0.130877
1457	APEH	22	22	0.0951634	0.766359	0.928836	0.312827	-0.545491	0.397319	-0.213882	-0.651712	-0.60446	-0.308256	0.274693	-0.486734	-0.173442	0.924082	0.740158	-1.19113	-0.43218	0.272217	-0.23063
1458	MRPS34	11	11	-0.678981	0.120438	0.482884	-0.153261	-0.0682815	-0.989775	-1.79555	0.575147	0.664686	-0.365906	-0.38582	-2.69037	-1.2552	-0.625159	-1.71797	-0.559607	0.0709812	-0.355727	-0.817553
1459	VPS8	26	26	0.0270668	0.934325	0.979569	0.155546	0.141658	-0.084512	0.417429	-0.825741	-0.0408533	-0.412493	0.814084	0.00377233	0.66008	-0.637714	0.895039	0.0400979	-0.29631	-1.03088	0.747563
1460	ARVCF	12	12	-0.215875	0.494918	0.810299	0.926006	-0.298831	1.21369	1.03244	0.386296	0.140348	-0.17966	0.988579	0.743637	-0.0577327	0.081498	0.88893	0.425806	-0.496431	-0.0934054	0.989558
1464	STARD3NL	4	4	-0.659319	0.063154	0.364242	1.97477	1.92678	1.31854	1.77648	1.20463	-0.104975	1.06508	1.0384	0.29167	0.270658	1.54831	0.484883	0.810907	-0.349101	0.862814	1.00501
1466	ATP6V1B1	3	3	-0.296355	0.432815	0.771114	0.219521	1.44404	0.991407	0.754058	-0.803094	-0.58708	0.281657	0.784856	0.165049	-0.845486	0.111056	0.953842	-0.789712	0.0332627	0.165559	0.920949
1467	TMEM94	5	5	0.28919	0.655543	0.885023	1.79274	0.475183	3.28731	1.90159	-0.546091	-0.693209	-1.60579	-0.980289	1.40296	0.841856	1.25662	2.29008	-0.427925	0.626238	-0.147539	0.102659
1468	OXNAD1	3	3	-1.00912	0.10293	0.451234	0.498622	0.500954	1.49594	0.65304	-1.69435	1.15019	1.3831	1.92448	-0.909422	-0.771844	0.552456	-0.0600651	0.26445	-3.17629	1.15712	0.782622
1469	POLR2H	6	6	0.169624	0.757657	0.924509	0.742491	1.53071	0.633424	0.596724	0.856414	1.33144	-1.44942	0.43442	0.0484944	1.52593	2.93177	-0.465786	-0.00548688	-0.394715	2.41082	-0.0178238
1470	APAF1	20	20	-0.153499	0.775074	0.930885	0.00163189	0.12522	0.825527	0.0431025	2.56037	1.46105	2.87918	0.917828	0.0847613	0.622958	-0.350513	0.719791	1.09532	0.931316	1.1032	3.37908
1472	FARP1	26	25	-0.176264	0.606004	0.863696	0.31658	-0.00764202	0.173308	1.3772	-0.503033	-0.151514	-0.429637	1.33538	-0.0443357	0.103936	-0.183583	0.840007	0.0526995	0.139723	-0.869778	0.661865
1473	OARD1	5	5	0.0415236	0.935995	0.980328	-0.844807	0.54203	-0.684594	-1.84601	0.437715	0.531111	0.856954	-1.36598	0.956054	-0.726536	-0.404097	0.295885	1.14136	-1.28274	-2.13675	0.115421
1474	RPL24	12	12	-0.155854	0.717488	0.910298	-0.31218	0.658464	-0.535533	0.544456	-0.372055	0.870929	-1.43874	1.15801	-0.0271912	-0.423989	0.648832	-0.882255	1.58434	-0.128111	-0.56279	-0.882321
1477	CRTAP	12	12	0.113327	0.740934	0.91711	-0.16912	0.237156	-1.18713	0.538629	-0.784673	-0.0756846	-1.04592	-0.0758912	-0.55925	-0.573796	0.916277	-0.0965663	-0.737262	-0.828969	0.667607	-0.444048
1479	FGG	1	1	-2.08819	0.100039	0.445689	0.960667	-3.12925	-3.7746	1.23664	1.19196	-1.10484	-1.42188	1.97022	-3.67531	-6.55338	-4.38915	1.48931	-2.96037	-3.95745	-3.33232	2.60207
1481	C7orf50	6	6	-0.529831	0.203259	0.598247	-0.518907	0.307977	0.74014	-0.12275	-0.14873	-1.6294	-1.23432	-0.560953	-1.7818	-0.900777	-0.185855	-1.08826	-2.22108	-0.543072	0.36322	-1.04797
1483	LIMD1	16	16	0.32121	0.333396	0.710851	0.51206	0.175661	0.0663985	0.546059	-0.178744	-0.260546	0.351086	-0.536134	1.48103	0.212828	-0.363541	1.03955	1.1574	0.0220173	-0.634155	0.330387
1485	CHCHD3	14	14	0.0745225	0.87275	0.963189	0.574432	0.613439	2.2266	-0.05034	-1.00837	-0.534597	-0.473622	-0.819128	0.326917	1.08398	0.915944	1.10045	-0.273657	-0.79944	-0.596143	-0.633463
1486	UNC119	4	3	-1.16009	0.155791	0.537711	0.251085	-0.450756	-0.321111	-0.904568	-2.26525	3.15276	1.90985	3.78264	0.0765208	0.297286	0.345409	0.925761	-0.867802	-2.76707	-0.807211	-1.32898
1487	MEST	3	3	0.451694	0.390405	0.747268	-0.876297	-0.0573842	0.686199	-0.673695	-2.73869	-0.386999	-0.122036	2.26052	0.777711	0.123933	0.200215	-0.558611	0.702113	0.914542	0.0216122	-0.476346
1494	NFIX	6	2	-0.393333	0.355598	0.727654	2.10361	0.811999	0.964165	1.92369	1.35696	0.156435	0.00187816	1.55024	0.341969	-0.559467	1.43274	1.82547	0.887319	-0.561951	1.29262	1.0636
1499	POP7	4	4	-0.705212	0.117189	0.477377	1.10858	1.05204	0.825549	-0.213366	2.07228	0.726342	1.80023	-0.471953	-0.373473	0.336217	1.58837	-0.386531	-0.891745	0.162032	1.21407	-0.390927
1500	SYPL1	5	5	1.10471	0.0187636	0.221288	0.380393	0.997494	0.67835	-0.55612	-2.55275	-0.336678	-0.618311	-0.63606	1.77846	0.289006	0.840634	1.11051	0.880053	0.167169	0.888063	0.240074
1501	CTNND1	45	45	-0.447821	0.227088	0.625421	1.31117	0.0929317	0.556602	-0.0559956	-0.191793	-0.348222	-0.737202	0.00964675	1.05846	-0.18744	-0.79912	-1.33917	0.353678	-0.72681	-0.663633	-0.641388
1510	KRT33A	11	0	2.92296	0.0170429	0.210225	-2.9424	-3.19172	-3.99294	-2.76092	-2.08208	-3.8433	-3.48243	-3.22091	6.00076	-1.15947	-1.72519	-1.81797	4.25196	-2.48741	-2.05078	-3.14493
1512	KRT75	13	10	1.22876	0.0245542	0.247693	-3.53101	-4.12542	-4.27216	-3.0596	-4.35188	-4.81899	-4.47357	-4.48534	-2.0918	-3.86046	-0.278962	-2.62664	-4.03632	-4.23538	-2.27729	-3.88103
1514		8	8	1.70094	0.06744	0.378008	-1.4121	-2.96412	0.300559	-1.49311	-3.13814	-4.78276	-1.50624	-2.969	-2.46294	1.02158	-0.686141	3.17418	-3.69383	-0.988899	-1.85015	1.12884
1516		5	4	1.37943	0.421214	0.764689	7.12583	-3.08972	4.14848	-1.76604	5.91645	-3.00182	4.52287	-0.576749	2.94436	3.59995	0.264081	7.47626	2.42876	3.0766	-2.31502	6.83976
1517	KRT14	22	8	4.87059	1.48341e-06	0.00499419	-6.3838	-6.81293	-6.14171	-6.45526	-5.58911	-6.23344	-4.74517	-6.84207	0.592539	-3.81178	-0.51867	-2.86074	1.59488	-0.778449	-0.801814	-3.65475
1518	KRT6A	32	3	3.77788	0.000986911	0.0693814	-5.40458	-5.62808	-0.150124	-4.54233	-5.80325	-6.22206	-1.57174	-5.91249	-0.0738577	1.10998	1.20709	-3.12047	-0.905907	0.77815	-0.11714	-3.88945
1520		2	2	-0.595784	0.591229	0.858667	-1.77045	-3.1923	-6.16409	2.81742	0.520738	-2.90717	-3.11403	1.21393	-1.51605	-5.64358	-3.22576	-2.91198	-0.281457	-1.55055	-1.92831	-0.304551
1521	ALB	86	6	0.207892	0.601241	0.861589	-1.19308	-0.811775	0.245954	-0.0997372	-0.0730902	-0.936356	1.73605	0.371047	-0.268647	-0.304441	-0.121806	0.39882	0.367544	-0.397113	-0.102952	1.33074
1522		20	20	0.443208	0.596237	0.859963	-1.01046	-4.63915	-2.10918	-3.04263	-0.0321823	-2.03724	-0.610649	0.252005	-3.79526	-3.26344	-1.17246	0.504714	-2.39885	-1.70393	0.768229	1.37717
1523		3	3	0.433554	0.633613	0.87508	-2.80334	-3.5133	-4.21003	-0.539163	-2.47429	-2.50875	-1.21463	0.534182	-1.7382	-5.51094	2.36324	-1.91838	-1.08071	-3.54601	-0.538286	-1.2916
1524		5	2	2.70331	0.0266472	0.255179	-9.57571	-6.91131	-7.4233	-6.53516	-2.15364	-1.74913	-1.03434	-2.13924	-2.15853	-4.03854	-3.3059	-2.2645	-1.41436	-1.61611	-0.700859	-0.39656
1526	KRT8	54	21	-1.1046	0.133941	0.502834	-2.17506	-3.72959	0.0798637	0.0142545	-0.857501	-3.26997	0.839981	1.49086	-1.79541	-1.31101	-2.70996	-3.24578	-0.770598	-0.935811	-2.96678	-2.70864
1527		37	1	1.09793	0.339107	0.71596	-1.071	-4.41853	1.1766	-0.852968	-0.481342	-3.76725	1.02868	-0.376035	3.17526	2.34841	-1.47977	-4.10531	2.35496	2.09037	-1.07416	-3.28818
1528	KRT7	43	5	-3.6735	1.05286e-05	0.00694215	0.186663	-2.80737	0.257283	0.123119	1.81597	-1.40776	1.73185	1.72197	-3.22106	-3.84059	-3.2511	-3.06318	-2.56012	-3.87082	-5.08528	-2.87411
1530	KRT16	26	25	6.24577	0.00221399	0.0894281	-6.49182	-6.86557	-6.40803	-5.77362	-4.592	-5.78009	-3.16232	-5.33678	9.8354	-5.71181	0.148858	2.68224	6.30811	-4.85324	-0.671748	-2.18188
1531	KRT10	24	18	2.1136	0.0352751	0.287166	0.112382	0.082044	2.56236	1.41512	0.14419	-0.0931971	2.17894	1.93194	1.73192	0.508698	5.60208	7.93536	1.09462	0.672901	3.44455	4.25246
1532	KRT13	22	2	2.46586	0.01572	0.204523	-3.98782	-5.04179	0.301597	-3.65539	-4.03618	-5.57229	-0.835523	-5.09679	0.361008	-1.90898	1.36985	-1.87599	-0.0235389	-2.44865	0.672658	-4.34368
1533	KRT5	44	8	7.90337	2.68995e-05	0.0119972	-6.16123	-6.43063	-5.89697	-6.29146	-7.38051	-7.7083	-4.29165	-7.54287	6.70295	5.47541	1.51139	-3.79201	3.74187	3.15368	0.0789291	-5.34887
1534		10	10	-1.18169	0.177983	0.563678	2.06879	1.22016	3.09587	2.22968	0.596249	0.52596	0.863973	1.86932	2.62779	1.66578	1.52014	-1.92481	2.22058	0.831104	0.669597	-4.59368
1535		11	11	1.35609	0.0483237	0.327257	0.680572	-1.53917	-1.06683	-0.0671664	1.00658	-1.58622	-0.753374	-0.108609	-1.15867	-0.311834	1.77159	3.48838	-0.258224	-0.175101	1.1466	2.91173
1537	KRT15	27	2	6.17314	0.00131642	0.0728535	-4.82298	-5.33016	-6.08439	-4.1665	-4.30772	-4.92408	-4.27415	-3.97837	-1.20081	10.756	1.09762	-3.12196	-1.38424	7.52887	0.550932	-2.72958
1538	KRT4	16	11	2.85124	0.0512974	0.335174	-2.84154	-3.74278	0.490474	-2.32106	-2.51389	-3.81173	1.00706	-1.60569	7.1457	-2.97265	1.83778	-1.34151	5.70079	-3.38032	1.51772	-1.03676
1540	KRT2	27	22	1.41795	0.113226	0.471581	0.483244	0.279577	0.997466	1.9841	0.446836	-0.940843	0.32716	2.15436	0.863722	1.09871	1.43733	7.17357	0.241886	0.883466	0.791875	4.58492
1541	KRT6C	1	1	0.77755	0.324524	0.704579	-1.44307	-2.96123	-1.34758	-2.20676	-1.83058	-0.187296	0.22472	0.527232	-0.248174	-3.74992	1.88737	1.07689	0.151623	-2.87061	1.40913	-0.66046
1542	KRT83	13	1	2.93096	0.023067	0.243885	-1.97826	-2.27525	-3.26078	-2.56441	-1.83668	-2.72004	-0.776125	-3.05069	7.73911	-1.79896	-1.8557	-0.144722	4.62937	-1.42931	-1.8919	-0.26242
1544	KRT17	48	7	3.20386	0.00230023	0.0904157	-4.21069	-4.98737	-0.238853	-3.51783	-4.70281	-6.02747	-0.499801	-4.35477	-0.233085	1.63065	0.838706	-2.27118	-0.722914	1.10581	0.498048	-3.75478
1551	KRT7	5	5	-2.18304	0.00113213	0.0713263	-1.14495	-3.2302	-0.330429	-0.690198	0.794325	-1.41974	0.382463	1.15503	-3.51754	-3.61689	-3.91179	-2.79058	-1.63854	-2.95591	-1.7001	-1.81666
1552		2	2	-1.51167	0.28001	0.669812	-4.34367	-0.768563	-5.04399	1.97734	-4.80303	-0.642381	-2.71004	0.494631	0.429914	-3.86896	-3.78498	-2.57561	-3.85944	-10.903	-1.33436	-2.03657
1554		3	3	0.128364	0.890501	0.966637	-3.94511	-2.17418	0.0537833	-3.82887	-5.13503	-4.93291	-5.49341	-3.5206	-7.632	-2.12319	-1.06542	-4.32265	-1.94386	-1.67498	-4.60275	-4.58457
1560	KRT80	18	14	0.75118	0.423209	0.764689	-1.17525	-2.8798	-0.687066	-0.738055	-0.433605	-3.38075	-0.671099	-0.691899	1.66175	-2.56332	1.39567	-0.900381	2.23325	-3.92566	1.42164	-3.97102
1565	KRT23	11	11	3.09918	0.0169497	0.209584	-2.98896	-4.38798	-3.42085	-3.17162	-4.44277	-4.7342	-3.92115	-5.0559	0.306576	-2.89713	4.55803	-1.35672	-1.34197	-5.69892	3.51696	-4.41679
1566		1	0	-2.78991	0.00283824	0.0989701	1.88935	-1.86819	0.00565055	-0.390599	2.75569	-0.788764	1.65237	1.89507	-3.02637	-1.9927	-4.66739	-1.07144	-0.526109	-2.14936	-4.48049	0.745135
1567		3	3	-2.18674	0.0308856	0.27029	-1.31444	-3.67614	0.546563	0.749067	-1.46286	-3.18129	2.33099	3.5928	-1.87601	-3.11291	-2.78584	-2.81704	-0.250313	-1.06432	-4.22091	-3.78188
1570		3	3	2.65433	0.0510426	0.334126	-2.76848	-2.53201	-6.29227	-1.70986	2.50607	-2.32896	1.3181	0.536049	5.24579	-1.36039	-0.817812	-2.31217	3.53422	-0.653539	3.41249	2.9147
1572	TTC39A	4	4	-1.4286	0.00540988	0.126574	0.236425	1.42491	0.568175	0.23949	0.843103	3.13776	1.84529	2.59325	-0.524448	-0.69327	-0.610413	0.13918	0.329459	0.456273	-0.850537	1.21336
1573	EIF4G2	42	42	-0.204239	0.588749	0.857641	1.13657	1.31312	1.41257	0.214902	-0.360882	0.834695	-0.488964	-0.24882	0.129482	0.647783	0.691255	1.45505	-0.729931	0.077614	-0.146269	0.0542929
1574	ITGB2	1	1	2.12089	0.000805257	0.0657936	-2.03819	-3.84713	-1.24912	-3.39264	-1.98868	-4.66785	-2.19237	-3.64725	-0.99404	-1.65745	0.850199	0.379148	-2.05883	-1.54156	-0.139708	-0.893896
1575	PPP1R9B	20	1	0.359229	0.212636	0.610549	-0.267582	-1.01774	-0.69364	-0.35617	-0.236096	-0.369771	-0.110086	0.395912	-0.450795	0.231609	-0.0626231	0.59321	-0.375533	0.348922	-0.762238	0.696112
1580	PPP3R1	7	7	0.446741	0.303098	0.686562	-0.194308	0.179148	-0.0642538	-0.070984	-0.808109	-0.747968	0.746729	-0.655386	0.197476	-0.0700986	2.47229	-0.959292	-0.576211	0.511603	0.878898	-0.495867
1581	RPL32	9	9	0.270816	0.473761	0.797998	-1.4927	-0.412968	-1.39141	0.0265489	-1.46777	-0.636372	-1.74298	-0.210408	-0.367672	-0.877193	0.431903	-0.962732	0.077351	-1.39843	-0.23396	-1.8308
1582	IRAK1	11	7	-0.275674	0.502666	0.814268	0.363097	0.271973	0.564453	1.13945	0.729688	1.44431	1.29844	1.39405	0.891764	0.402441	-1.31155	-0.11956	1.8385	0.840979	0.576743	1.88075
1583	MRPL35	3	3	-0.023565	0.950383	0.982687	-0.456067	0.816866	-0.326223	-1.39847	-0.42298	-0.186756	-1.29628	-0.36023	-0.833567	0.611351	-0.0685815	-1.67334	-0.343529	0.376928	-0.729458	-1.15845
1584	ANKRD54	5	5	-0.14361	0.823577	0.948665	1.70292	1.9172	-1.71438	1.56631	-0.869839	-0.688359	-0.994141	0.612725	-0.0859697	-0.242143	2.19094	1.12845	0.333177	-1.21675	-1.98308	0.25893
1585	ABI3BP	13	13	0.880374	0.189206	0.580889	2.21124	-1.85471	-0.396479	0.309207	0.75565	-1.98275	-0.969178	0.806476	2.81927	-0.729906	0.00841669	0.835433	2.7225	0.12717	-0.178565	0.318129
1591	C1QB	9	9	0.934709	0.0411846	0.302953	-1.9097	-1.47803	0.205773	-0.834717	-1.84693	-1.46005	1.03247	-0.796297	0.429159	0.568423	-0.940108	-0.261513	0.809108	0.538774	-0.644379	-0.109274
1592	CAMK2D	20	15	0.597045	0.183592	0.573221	-0.0755469	-1.38564	-1.40018	-0.137295	0.105625	-0.787741	-0.774312	0.22848	1.5628	-0.847075	-1.03048	0.233702	1.71851	-0.5407	-0.575008	0.0279862
1597	RELB	14	14	0.912291	0.0808961	0.41002	0.125698	0.0641377	0.605319	0.237764	-0.59001	-1.4496	-1.3361	-1.74821	1.89173	1.04888	0.962192	1.04061	-1.77912	-0.136247	0.590303	-0.411021
1600	HNRNPAB	11	11	-0.131977	0.745176	0.918487	0.967658	1.03421	0.616638	-0.268425	0.283747	1.51205	0.317589	-0.170561	1.14131	0.298619	-0.177029	0.504845	2.13719	0.592041	-0.314015	-0.94588
1602	TUSC3	4	4	-1.05501	0.359301	0.730793	-2.1859	-1.79574	8.11916	0.0218685	-0.770502	-0.744917	0.967543	-0.154456	-2.07841	-1.70105	-0.575409	-1.41465	-0.900867	-0.78532	0.781444	1.6912
1605	FBXO4	5	5	1.19322	0.00364202	0.112887	-0.826567	-1.10062	-0.652069	-0.459237	0.319176	0.396476	-0.225834	0.112894	2.09936	0.732348	1.48237	-0.462	1.55119	0.763141	0.581783	0.361747
1606	DOK3	12	12	0.0709635	0.864128	0.960484	-1.33818	-0.877716	1.13904	-0.982592	0.362309	0.100216	1.37874	-0.186004	-0.490465	0.87842	0.139911	0.567801	-0.478208	-0.44117	-0.632306	0.619533
1607	MRPL27	4	4	0.0237699	0.94451	0.9823	0.0444523	0.381051	-0.567045	-0.138966	-1.53843	-0.276593	-0.767868	-0.755953	-0.551548	-0.199979	0.151971	-0.65403	-1.62817	-0.566259	0.687483	-0.668669
1611	FAM169A	5	5	1.02188	0.0584321	0.351708	-0.589033	-0.674075	-1.17072	0.765909	-0.0171784	-1.98211	-1.4414	0.701353	-0.984439	0.250473	2.51463	0.136665	-0.479006	1.44998	0.91681	-0.0373436
1612	AMACR	9	9	0.78685	0.304221	0.687346	-2.74115	-1.10406	-3.50806	1.85757	-0.688029	0.813735	-0.121499	-0.00722043	1.86085	-0.943382	1.98076	-2.38169	0.544549	-0.129818	0.410316	-0.545498
1615	ELMOD2	5	5	-0.503283	0.0855142	0.418003	0.558183	0.800205	0.700628	1.33728	-0.00379595	-0.233091	0.817778	0.736447	0.329122	0.0628475	-0.186891	0.662956	-0.146311	-0.00482991	-0.647939	0.61842
1624	SLC41A3	5	5	1.07774	0.0960494	0.438152	-0.809487	1.0801	-1.89051	0.65388	-0.995318	-1.12784	-2.45598	-1.06408	-0.442122	0.864502	-0.102776	-0.675594	2.72327	1.70744	-0.351581	-1.71044
1629	SIL1	9	9	-0.503996	0.419152	0.763386	0.723433	-0.132266	-0.932097	-0.671603	0.835485	0.977304	-0.50004	-0.748409	-1.81668	-0.785727	1.30219	-1.49804	0.971449	-1.09016	1.53812	-3.10131
1634	CSNK1A1	1	1	0.948842	0.155796	0.537711	-2.65294	-1.21262	-1.85277	-0.678043	1.70552	-0.593267	-0.823711	1.29855	-0.349683	0.229097	-0.499344	-0.333263	1.07393	0.0474652	3.20052	-0.587259
1635	SEPT11	18	8	-0.0363365	0.927168	0.977662	-0.111962	-0.768332	-1.66423	1.34457	0.188418	-0.141944	-0.68381	1.04289	0.151789	-0.506028	-0.991627	-0.0666574	0.150704	0.186418	-0.554469	0.544771
1636	SEC31A	41	20	-0.733172	0.0400452	0.299231	-1.02149	-0.43665	-0.478299	-0.297293	-0.473041	0.573636	0.128684	0.970917	-1.35666	-1.4897	-1.20492	-1.34275	0.220038	-0.762545	-0.500347	-0.462028
1637	RAP1GDS1	1	1	0.0327029	0.919279	0.975706	-0.319442	-0.390862	-0.639589	0.104973	-0.198511	-0.348942	0.59985	0.638463	0.234468	-1.15171	-0.596837	-0.189093	0.000698608	-0.235244	0.620914	1.02437
1639	GC	30	30	-0.264271	0.574988	0.848547	-0.942735	-0.824608	0.673864	1.56588	-1.81811	-1.3237	0.692319	0.515596	0.508474	-1.15795	-0.454008	-0.502034	0.409703	-1.15924	-0.658735	-0.561887
1640	DCK	10	10	1.39701	0.000384456	0.0456981	-1.54844	-1.77804	-1.7703	-0.720544	-1.38334	-2.17129	-1.73297	-1.54116	0.885479	0.141231	-1.22407	0.552419	-0.307541	-0.467478	-0.993459	-0.0565727
1644	COL12A1	123	121	-0.709455	0.348211	0.721799	-3.75692	0.794311	-1.85912	1.47775	-3.18504	-0.0832291	-1.89268	0.69018	-2.4178	-2.03952	0.29011	-2.72394	-2.28535	-1.89837	-0.140547	-2.27497
1648	NPNT	7	7	0.865215	0.0534609	0.340818	1.24806	-0.844687	-0.711957	-0.0559607	1.0302	-1.32704	-0.605508	0.547719	1.83895	1.15857	0.163915	0.856339	1.59402	0.704309	-0.215171	0.101619
1651	INPP4B	18	18	-0.481022	0.329782	0.708917	0.198795	-1.66897	-0.388163	1.61178	0.24229	-1.78516	-0.00122036	0.581286	-0.212852	-0.775197	-0.945545	0.894114	-0.690979	-2.1389	-0.542524	-0.645651
1652	SFTPB	17	17	-3.02199	2.71658e-06	0.00499419	1.38637	0.519534	1.23709	2.46932	1.46172	0.388031	0.853381	3.1692	-2.66031	-2.27669	-2.02867	-0.392899	-2.19842	-1.16838	-1.59169	-0.374219
1662	EPHX2	12	12	1.86082	0.10249	0.450795	0.247449	-4.60476	-0.0833287	0.20205	0.210904	-4.56953	0.458474	0.814469	4.76511	-0.610739	-1.26535	1.35405	4.22757	-0.760674	-1.71176	1.56406
1663	PBK	3	3	-0.575872	0.511738	0.819707	-2.28632	1.59576	0.0482094	0.764619	-1.59465	1.55707	0.29238	-0.382155	-2.00415	2.17012	-0.848455	-2.06269	-2.7208	3.14148	-2.74386	0.456295
1667	ATOX1	3	3	0.87766	0.100038	0.445689	-1.13351	-1.10756	-1.80204	-2.65912	0.363465	-1.28489	-1.13042	-1.80755	-1.53586	-1.08831	0.853232	-0.788231	-1.08865	2.02202	-0.911747	-1.00279
1668	LYPLA1	7	7	0.00664108	0.985515	0.99474	-0.23313	-0.518091	-0.599841	-1.49435	-0.553213	-0.461683	-0.660152	-1.16449	-0.765545	-1.47482	0.119646	-1.7491	-0.415152	-0.320499	0.708683	-1.73502
1669	PFDN1	7	7	0.341706	0.542327	0.834506	-0.922937	0.120173	-1.3781	-4.01224	-0.799994	0.196297	-0.707949	-1.72289	-2.14783	-1.07239	-0.264734	-0.79354	-1.91618	-0.96244	0.862547	-0.199423
1671	STMN2	1	1	-0.257506	0.70536	0.905323	-0.144211	1.34493	-2.54163	1.15653	-0.805255	1.38964	-0.226835	1.46214	1.7711	-0.793348	-0.344574	-2.27727	1.55203	0.450836	0.872961	-1.65648
1673	ELOC	6	6	0.220652	0.539521	0.832938	-0.982953	-0.760474	-0.553289	-0.752176	-1.15629	-1.29463	-1.65575	-1.544	-0.939556	-0.78301	0.34078	-1.12631	-0.719951	-2.17639	0.248299	-1.7782
1674	DNM3	3	3	0.978533	0.332307	0.710771	-2.72645	-1.20295	-3.05498	-1.06722	2.53233	1.65125	1.65379	-0.56498	2.81329	-1.48134	-2.64288	-1.46103	3.20108	0.870992	1.29409	2.45485
1676	ERLIN2	16	13	-0.114176	0.773806	0.930885	-1.2978	-1.07217	1.64827	-0.6281	-0.331571	-0.0558505	0.264142	-0.164923	0.118776	-0.141343	-1.70189	-0.215528	-0.629618	0.076099	0.158394	-0.216308
1680	MSRA	5	5	0.329106	0.428384	0.76878	0.124433	1.17894	1.74432	-0.77087	0.920401	0.507579	1.37965	-0.970613	-0.276996	1.13548	1.30796	0.786791	1.07825	1.61921	0.462714	0.633283
1685	TBCA	10	10	0.0220176	0.95792	0.984844	1.00361	1.57872	0.228445	-0.670327	1.10739	1.03785	-1.09765	-0.726003	0.394955	0.896155	0.394553	-0.748466	0.343448	0.893837	0.724803	-0.261116
1686	PSD3	7	7	-0.831996	0.208601	0.604709	0.782367	0.741088	2.86903	2.91801	-0.675894	-0.513755	-0.724223	1.62136	-0.378949	-0.191111	2.91576	0.139856	-1.08768	-0.140836	-0.0514739	-0.843554
1687	CETN3	4	4	0.444181	0.243239	0.640368	0.678762	-1.06929	-1.05568	-0.22322	-0.771827	0.284539	-0.0718626	0.129799	-1.42606	0.987327	0.584579	-0.0278453	-0.393971	0.42326	0.550978	0.756399
1688	SKP1	12	10	0.643839	0.060834	0.356626	-0.723902	-0.993827	-1.44307	-0.421262	-1.49045	-0.675545	-1.37162	0.101224	-0.065443	-0.557	0.40894	-0.714018	0.461755	-0.298635	0.259417	-1.36275
1689	ANXA6	2	2	0.638812	0.287664	0.672518	-0.807784	-0.306503	-0.772822	0.441229	-0.279991	-0.387631	0.18465	1.31105	1.15083	-2.16965	2.4851	-0.34576	0.664308	-0.946825	2.17788	1.47683
1690	COPS6	10	10	0.0840215	0.808238	0.941409	-1.46554	-0.433145	-1.35143	-0.546045	-0.647132	-0.551603	-0.381556	0.70828	-0.730664	-1.0415	0.265062	-1.52919	0.194185	-0.333207	-0.0530133	-0.767668
1693	AKAP10	10	10	-1.22618	0.00169382	0.0817694	-0.704083	0.600895	-0.0841825	1.35895	0.238296	0.9309	0.644309	1.4781	-0.442438	-0.464825	-0.47469	-0.321592	-1.6518	-0.146236	-1.09038	-0.754299
1694	PPP1R2	8	8	0.378184	0.333388	0.710851	-0.927689	-0.0734395	-1.2553	0.134821	-0.285257	-0.0905713	0.388761	0.291636	-0.476834	0.8371	0.9469	-1.42431	0.0482811	0.618506	1.10914	-0.45035
1695	HMCES	11	11	-0.0129614	0.989764	0.995225	0.105322	0.703783	-0.0817256	-0.340669	-0.70646	-6.31523e-05	-1.28721	-3.62524	1.17323	2.55441	-0.498962	0.534552	-0.528125	0.963549	-3.48159	-6.05302
1697	NPC2	7	7	-0.746635	0.130005	0.496017	-0.520986	-1.16585	-0.796091	-1.96605	1.35637	0.460662	0.762552	-1.21048	-2.20409	-2.23389	-0.688361	-1.58392	-0.953598	-0.312056	-0.487338	-0.58971
1698	UBR5	50	1	0.0600181	0.867126	0.961907	1.1008	0.579348	2.00065	-0.120499	0.373587	0.433776	-0.237557	-0.702512	1.2642	0.768082	0.283747	0.860017	0.555586	0.241244	0.11853	-0.183669
1700	TACC2	51	49	-0.090939	0.77215	0.930145	-1.1141	0.0104338	-0.383914	-0.783293	-0.503541	0.148389	-0.257181	-1.19881	-0.92348	0.583631	-0.928624	-0.780483	-1.12851	0.181372	-0.960843	-0.852589
1701	MAP4K4	36	3	-0.254828	0.396368	0.749818	-0.405599	-0.439881	1.38331	0.241702	-0.332159	-0.141715	-0.849445	0.183625	-0.258335	0.130166	-0.340792	-0.0895092	-0.409648	-0.416052	-0.825797	-0.188822
1702	MEN1	7	7	-0.114962	0.800166	0.93916	1.70059	0.843137	1.08929	0.279361	0.907356	0.0150086	-0.685018	-0.221648	0.240719	1.02521	0.765637	1.88604	-0.473253	1.08276	-0.123096	-1.39564
1703	ELN	8	6	1.74762	0.0344176	0.286201	1.29429	-2.48545	-2.35209	-2.25257	1.6329	-2.00138	-2.61653	-2.03263	-0.239773	-0.924085	2.32289	-0.724286	1.30842	-1.0172	2.90584	-0.464349
1704	KIAA0319L	11	11	-0.691669	0.107839	0.463089	1.34177	-0.394483	1.11221	0.491662	-1.17252	-0.790825	0.920806	1.06849	-0.804783	0.620608	-0.56756	0.452067	-1.03701	-0.622103	-0.0573174	-0.940145
1706	MED22	3	3	0.641367	0.292411	0.677248	-0.89507	0.746608	-2.52408	-0.496681	-0.669079	0.451074	-2.38655	1.04058	-1.11887	-1.23808	1.54226	-0.296919	0.141817	-1.11233	1.07697	1.40288
1710	TAP2	23	0	1.16907	0.00602935	0.132558	0.675436	0.680284	0.972077	0.474758	0.453067	-0.374324	0.466918	-1.03798	3.07685	1.63052	0.502077	1.62065	1.11876	1.21636	0.680813	1.81672
1711	ADD1	24	23	0.60797	0.280286	0.669812	0.414269	-1.06009	-0.695906	-0.652944	2.32026	-0.494893	-0.0401886	0.245104	0.892995	0.786338	-0.989655	0.942406	1.69669	0.804042	-1.43643	2.20299
1713	TDP1	9	9	-0.23172	0.66853	0.888929	-0.19925	0.358887	-0.795706	0.116733	0.18703	2.27966	0.109945	2.47712	0.582843	0.600161	-0.2616	0.244535	2.53322	-0.862871	-0.73408	0.578453
1715	IBTK	3	3	-1.70853	0.00374204	0.114038	0.0732346	0.665839	-0.182018	1.94263	-0.632162	-0.492162	1.34609	0.053574	-1.85823	-3.55208	-2.68381	-0.248429	-0.825269	-0.48539	-0.355995	-0.884026
1718	PRRC2C	76	56	-0.363084	0.115178	0.473577	0.218451	0.892982	0.30696	0.374178	0.363545	0.81555	-0.0792458	0.585019	0.482548	0.247563	-0.183852	0.0123609	0.248698	-0.0356505	-0.115135	-0.0837693
1721	NDUFV2	13	13	0.505463	0.0861272	0.418967	-0.286559	-0.680199	-0.109955	-0.198809	-0.385925	-1.09099	0.542771	-0.923408	-0.400231	-0.281071	0.220099	-0.394174	0.188495	0.681028	0.300293	0.5962
1722	DIP2C	8	8	-0.158407	0.706087	0.905415	0.986972	0.666419	0.360834	1.32515	0.0442041	-0.360388	0.644798	0.221427	0.743478	-0.024392	0.461108	0.194315	0.710341	-0.121078	2.20172	-1.54333
1723	SNCA	5	4	2.46419	0.0378169	0.293983	3.89793	-2.72413	1.86027	-1.95501	3.78327	-4.09948	0.858693	-2.50441	3.35032	1.89391	1.32342	4.19668	2.70124	0.236302	1.16809	3.96067
1727	NAA50	10	10	0.579372	0.092141	0.429774	-0.431023	0.425157	-0.472792	-0.234591	-0.207381	0.60588	0.617227	0.365819	1.09476	0.89928	0.257175	-0.742255	1.43139	1.3649	0.730246	0.267768
1730	ARHGAP4	29	29	0.424254	0.220762	0.617742	0.232764	-1.18403	0.167519	0.501934	-0.199707	-0.306796	0.754573	0.794612	-0.253092	0.554266	0.119025	1.24131	-0.00554552	0.689864	0.324355	1.48473
1731	EZR	37	36	0.350267	0.375347	0.741331	-0.652739	-0.943356	1.39006	0.46541	-0.764686	-1.47236	0.694754	0.477826	0.291892	0.87075	0.602464	-0.453815	0.135725	0.430296	0.335522	-0.21579
1732	YIPF3	7	7	-0.534391	0.164305	0.548413	-1.39004	0.471663	-0.33899	-0.400618	0.0234674	0.55408	0.554331	-0.236847	-1.10798	-0.950247	-1.11795	-1.9259	-0.140746	0.448799	0.0105322	-0.254588
1733	HMGB3	9	9	-3.87189	0.000456219	0.0501357	-2.52154	2.07699	0.0861078	3.52544	-3.81396	1.8745	-0.121976	3.05417	-3.23058	-2.28637	-3.65685	-2.51119	-3.69475	-2.37203	-5.04192	-4.02169
1734	MTA3	6	6	0.112724	0.889063	0.966045	-0.314698	0.820791	-1.0292	-0.0249021	3.50147	0.917966	1.74352	-0.279141	0.791903	-0.967068	-0.0874009	-1.40667	1.50412	1.74922	-0.214172	4.86768
1736	LTF	62	59	1.35216	0.173058	0.557689	-5.22489	0.218799	-1.74098	-3.22298	-3.70706	-0.202445	-0.487771	-3.01762	-2.87477	-1.00699	3.11111	-2.84102	-2.26586	-0.487818	1.92305	-2.12538
1737	MGAM	12	11	0.954989	0.173482	0.557706	-1.7342	-0.0576288	0.822645	-1.11609	1.59819	1.91761	2.65112	-0.557207	-0.669527	0.598848	2.17101	0.36881	0.933802	1.87587	2.318	3.56754
1738	CLASP2	32	32	0.0394174	0.911712	0.974375	0.0564146	0.297066	-0.636363	0.630762	0.890267	0.134377	0.0739575	0.914064	1.18935	-0.00646845	-1.10018	0.466694	1.44901	0.161998	-0.115602	0.631083
1741	EIF2B4	12	2	-0.198518	0.451738	0.784468	0.803162	0.988713	0.105731	0.815346	1.0784	0.504587	0.36567	0.467123	0.284974	-0.509642	1.01204	0.484666	0.592386	0.963971	0.495414	0.216779
1742	ZC3H18	24	24	-0.380445	0.356282	0.727715	-1.26535	1.93927	-0.578588	0.230449	0.224295	1.4294	-0.149064	0.753279	-0.444018	-0.483576	-0.42546	-0.354256	0.736684	0.106821	-0.00878032	0.412718
1743	THBS4	2	2	-1.07436	0.362585	0.731711	7.67611	-0.961083	-0.770621	1.75976	4.16663	-2.21423	-1.22864	0.823931	-0.801098	-0.962708	2.16142	-1.18183	0.48907	-1.23969	1.92725	0.264562
1744	PTK2	30	30	-0.42823	0.216621	0.614451	1.48492	0.212281	-0.17695	0.708581	1.10694	0.0531416	-0.553705	0.80743	0.947813	-0.375599	-0.774025	0.27739	0.561696	-0.0150379	0.0545666	-0.460009
1745	XPO7	40	39	-0.120505	0.641337	0.877995	0.444791	-0.0366076	0.403938	0.0333104	0.627083	-0.0698569	0.236073	-0.0456903	0.367636	-0.00684214	-0.388521	0.603628	0.47805	0.0402273	-0.869375	0.4042
1746	MAEA	7	7	0.170975	0.624624	0.871062	-1.28434	0.267373	-0.575281	-0.496661	-0.511053	-0.14484	-0.0664712	-0.015921	0.201963	-0.0833722	-0.977502	-1.0198	-0.379888	1.0557	0.687976	-0.944465
1748	SDC2	5	5	1.49157	0.0992521	0.443955	-0.620697	-0.240209	-1.78569	1.93146	-0.265602	-2.20912	-1.53277	0.714681	4.68138	-2.04212	3.15094	-1.30692	2.19329	-0.335036	0.643084	0.94
1749	MRPL22	7	7	0.163649	0.516955	0.821673	0.0562335	-0.423782	0.276074	-1.0019	0.24708	0.342507	-0.258745	-0.592407	-0.336793	0.00666162	-0.132271	-0.162903	0.43279	0.0555272	-0.081067	0.172308
1754	MTA1	17	15	0.696944	0.194632	0.587363	0.162293	1.40919	-0.77068	0.782874	-0.660835	1.33201	-1.32021	0.602446	1.72229	2.70268	0.00470591	0.44275	1.22547	1.80129	-0.282578	-0.503945
1756	PLAU	7	7	0.790864	0.205817	0.602418	-2.23632	-0.26192	0.162485	-1.11289	-1.51053	-0.818252	-0.182496	-2.95619	-1.64983	-0.243955	2.69282	-0.958731	-0.695194	-1.77963	0.817246	-0.771923
1758	DAGLB	11	11	0.0374622	0.937906	0.980772	1.81186	0.682938	1.48386	0.556059	-0.626398	-0.242424	-0.6502	-1.32086	1.02162	0.730504	0.819112	0.996026	-1.37099	-0.176955	0.384859	-0.409639
1761	UGDH	1	1	-1.35116	0.0280386	0.262475	-3.2639	-1.47224	-0.481436	-2.88127	-2.54401	-1.29934	0.402005	-2.42997	-3.73608	-3.01923	-1.90168	-2.14509	-4.14474	-5.08954	-2.30636	-2.43676
1763	CFI	14	14	-0.483114	0.374569	0.741331	-1.13665	-1.08741	-1.5777	1.01734	-1.14093	-1.00406	-0.90852	2.40148	-0.469924	-1.5439	-1.57196	-0.324118	0.00144571	-2.16968	-0.774076	-0.44916
1767	LAMP3	4	4	0.89001	0.247437	0.64325	-0.11759	-1.16421	3.07877	-2.74391	-0.255071	-1.1702	2.06552	-2.98228	0.529207	0.915187	-0.538057	1.83872	0.0572435	0.423042	-0.596464	1.20224
1768	RBMS1	6	2	-0.252696	0.546096	0.835658	0.104169	0.479032	-1.15764	1.10762	0.296379	0.105125	-0.685721	1.7134	-0.222767	0.197919	-0.26263	-0.891022	-0.0356778	1.24637	-0.821752	0.730364
1769	MRPL3	6	6	-0.988565	0.119892	0.482026	1.78294	0.74293	1.80767	-0.159101	0.489166	1.53758	1.18578	-0.141379	-0.0781721	1.37796	0.908363	1.98246	-2.97339	0.383138	-1.73811	-0.525183
1772	BZW2	17	17	-0.928617	0.0336098	0.281492	0.622863	2.03011	-0.247191	-0.170568	0.633413	1.6387	0.599401	-0.234397	-1.10434	0.238547	0.146796	-1.08047	-0.867141	0.734315	0.33581	-0.960123
1773	CD36	11	11	0.78295	0.472202	0.797425	-2.50931	-3.64804	2.8301	-3.33968	-2.98974	-4.74883	2.0097	-6.24975	-1.70055	-2.6049	-0.390942	-0.997148	-1.94557	-2.9066	-1.90333	0.067082
1774	ENPP2	5	5	-0.417041	0.613748	0.867899	4.31385	1.61683	1.87449	2.00824	0.430442	-0.610563	-1.14353	0.291769	0.61756	2.7041	2.31871	2.46452	-0.447404	1.0212	-0.925393	-2.30809
1775	CDK14	4	4	0.421656	0.55822	0.841453	-1.41975	-0.266453	0.00974295	1.36643	0.776914	-1.05969	-1.78448	2.37489	2.58914	0.958037	0.27145	0.357444	1.21703	-1.97566	1.77302	-1.81962
1779	MAP4	65	4	0.525114	0.140321	0.513495	-0.203829	-0.547329	-0.689102	0.887946	-0.203507	-0.755092	-0.374682	0.479572	1.41838	-0.750757	0.561189	0.279565	1.06706	-0.309349	0.514111	0.0146911
1781	ATG16L1	14	14	-0.234421	0.423753	0.764689	0.464769	1.61992	0.147955	0.873298	-0.00474164	0.0929787	-0.39092	0.397062	0.46989	0.373397	0.000931314	0.52457	-0.0096305	-0.441473	-0.0295129	0.436786
1782	PUDP	6	6	0.796637	0.0920176	0.429655	-1.99718	-0.00147206	-1.04021	-2.39068	-0.65365	0.992666	0.0384406	-2.07009	-0.761128	-0.592296	-0.139377	-0.478008	0.390346	0.48105	0.0304849	0.319854
1784	CYFIP2	16	16	0.0213243	0.972626	0.990241	1.84297	0.954432	1.79669	-0.732923	2.28998	1.32112	1.42781	-1.03652	0.942869	1.73597	0.499581	2.26884	0.0488021	0.256653	-1.06298	3.34442
1787	SPATA18	12	12	1.49659	0.035759	0.287311	0.860399	-3.36026	-2.93961	-2.25992	-0.508658	-3.80194	-2.66314	-2.8392	0.305547	-1.29625	-1.47255	1.67549	-0.956775	-2.1268	-1.56052	-0.107723
1789	PRPF31	15	15	-0.236313	0.648	0.880964	-0.270182	0.0863937	0.409803	-0.475205	-2.23479	-1.05983	-1.80164	-1.64958	0.177263	-0.0250904	-0.875433	0.26907	-1.64162	-2.49815	-2.52951	-1.76206
1792	EXOC6	15	15	-0.911331	0.0307067	0.269958	1.51054	2.10143	1.83491	0.383945	0.130768	1.56589	1.0075	0.237242	0.245998	0.389124	-0.429139	0.985537	-0.0160135	0.356442	-1.23308	1.18272
1794	ASXL2	3	3	0.0217354	0.983676	0.994413	-5.22806	-4.60102	-4.1859	-3.70812	0.942584	0.71013	0.785636	-0.963188	-3.83903	-3.62263	-2.93908	-2.99456	-0.507347	1.12794	-3.20568	-0.0936571
1795	PIGG	6	6	-0.113899	0.762893	0.926845	-0.939885	-0.654169	0.0514055	0.247953	-0.853503	0.177172	0.900996	-0.0174706	-1.35201	0.941387	0.588166	0.413539	-0.606693	-0.924841	-0.752446	-0.305791
1796	VPS35L	31	31	-0.118452	0.846106	0.955074	1.57263	0.642972	0.826788	1.01272	-1.62864	-2.12897	-1.96548	0.120622	1.19885	-0.173755	-0.447084	0.674561	0.380636	-0.863334	-1.92757	-1.33728
1797	EIF4B	36	36	-0.0183472	0.954792	0.984527	-0.158512	0.207655	-0.754231	0.338887	0.290125	0.726442	0.477	1.08505	0.0394706	-0.0267697	0.697807	-0.875259	0.168666	1.00991	0.962321	0.0894962
1799	NEK4	7	7	-0.618368	0.214516	0.611896	-0.188005	-1.39467	0.164762	0.562496	0.123611	-0.417281	0.468264	0.830869	0.0314391	-0.395789	-3.27646	-0.334521	-1.26545	-0.22756	-0.149507	0.820942
1800	PCCB	22	22	0.0139881	0.964818	0.987765	-1.06209	-0.617179	0.301575	0.00519912	-0.425987	-0.210572	0.792944	-0.223856	-0.567308	-0.854132	0.0530206	-0.282603	0.365029	-0.754541	-0.124022	0.836496
1802	DCTN1	58	58	0.195619	0.484683	0.806449	-0.425906	-0.45947	-0.298867	0.122667	-1.21313	-0.562936	-1.24685	-0.110712	0.22972	-0.432354	-0.927346	0.232166	0.0351206	-0.610248	-0.610268	-0.547045
1803	CHTF18	4	4	-0.831955	0.425988	0.766819	-1.6265	1.69704	-1.01746	1.44207	-1.18681	-0.50502	1.29089	1.87289	2.1407	2.10563	-1.35567	-5.89027	1.13181	1.20192	-3.07041	-0.952246
1805	NACA	8	8	0.339538	0.368238	0.736577	0.0318018	0.223465	0.231289	-0.491253	-0.769245	0.505329	-0.297825	-0.194583	-0.8858	0.367998	1.11302	0.0142976	-0.286933	0.960021	1.57014	-0.897465
1808	EPN2	6	6	-0.0690762	0.870287	0.962298	0.95392	0.249254	0.683602	0.898248	-0.536568	-1.13033	-1.1844	-0.227915	0.551275	0.148638	0.774243	0.638726	-1.29276	-0.634583	-1.15172	0.119388
1810	LIMK1	8	7	0.429982	0.279342	0.669812	0.48181	-0.622067	0.152736	-0.204814	0.643789	-0.120954	0.605217	0.414735	-1.0891	1.43306	-0.324143	0.732576	0.502924	1.86195	0.300944	1.37209
1811	MARK2	31	24	0.556757	0.0263435	0.253407	0.161334	-0.530321	-0.446132	-0.849885	-0.711739	-0.567903	-0.229164	-1.13976	0.134653	0.235724	-0.108458	-0.192395	-0.313884	0.0687663	-0.0136063	0.329687
1813	TMCC1	8	8	0.00437278	0.992506	0.996491	0.188855	0.23845	0.477348	0.517893	1.26673	1.44148	1.30068	1.5519	-0.376339	0.705318	-0.757035	0.273487	1.41014	3.05991	1.56942	1.13341
1815	MAN2B2	10	10	-0.486452	0.521662	0.824138	0.960244	-0.127228	2.64099	0.146112	0.908908	-0.617697	0.630609	-0.360792	-0.50992	-0.324639	3.61988	0.768552	-2.63264	-2.46762	0.515409	1.3205
1816	RAPGEF6	18	14	-0.146836	0.68408	0.896248	0.285814	-0.442751	-0.0752509	-0.753356	1.06097	-0.377744	-0.255393	0.202649	-1.18336	-0.537097	-0.897932	0.585484	-0.474037	-0.0782791	1.23978	-0.184309
1818	GOSR1	14	14	-0.435481	0.138553	0.510589	-0.281418	0.456177	0.0995026	0.160988	0.26827	0.949575	-0.089685	0.593953	-0.887467	-0.223452	-0.197692	-0.570677	-0.334377	-0.424352	0.785472	0.526056
1819	MIB2	8	8	0.163386	0.653513	0.88435	0.110827	0.00382016	-0.0889711	-0.013745	1.24259	0.16976	1.56681	0.405953	0.907174	-0.656755	0.318235	0.276901	0.425009	0.39917	1.11674	1.91765
1820	CRMP1	10	10	0.606065	0.241912	0.639016	1.57136	-0.731747	0.362258	-0.908094	0.489204	-0.482624	1.89655	-0.62691	0.661938	1.38609	0.516029	0.679992	1.22076	2.23899	-1.30379	1.0185
1822	MYO1B	46	43	0.148101	0.70157	0.904459	1.48072	0.697508	-0.29062	-0.516901	0.959079	0.247756	-0.447157	-0.443356	0.91111	0.582328	-0.591864	0.459914	1.22053	1.0388	-0.735318	-0.0136612
1823	UNKL	3	3	-0.31186	0.582879	0.853405	0.127989	-0.222334	-1.3153	0.349788	0.354863	1.91239	-0.35169	-1.00987	-1.77225	-0.83411	-0.0654861	-1.55817	-1.7897	0.685723	1.26958	1.41536
1824	ITGA9	4	4	0.770403	0.239498	0.635998	-1.62789	-1.39587	-1.30215	0.150913	0.988959	-0.594782	-2.95273	0	-0.0398911	-1.27031	0.270992	-0.2051	-2.12764	-0.875758	1.01063	2.66674
1827	FUBP1	30	17	-0.8094	0.00726468	0.143181	0.542021	0.397933	-0.804844	0.43258	0.687562	0.646076	-0.206066	0.398552	-0.803512	-0.665053	-0.908586	-0.347585	-0.74926	-0.266566	-0.76935	0.128527
1828	ITGB6	14	14	0.904283	0.0740288	0.396259	-1.48378	-1.90765	-0.878539	-1.36865	-0.473823	-0.852345	0.214146	-0.312386	-1.68552	-1.24856	1.14813	-0.618542	-0.112485	-0.111089	1.74271	1.0566
1830	ATP11A	27	24	-1.33832	0.00615463	0.134053	-0.7478	-0.566969	-0.406615	1.42289	-0.239475	-0.50366	1.50475	1.85158	-1.41013	-1.39903	-1.52088	-0.469849	-1.42452	-1.20721	-1.0574	0.0971299
1832	NRP1	17	17	-0.456711	0.172273	0.557422	-0.117249	-0.865745	-0.298033	-0.556195	-0.635802	-1.45432	-0.993525	-0.950115	-0.750786	-1.32409	-1.21131	-0.15653	-2.24529	-1.53059	-1.91877	-0.387303
1834	PDPK1	16	16	-0.269832	0.398534	0.750687	1.26057	0.0147696	0.500988	0.271084	0.359591	0.0907007	-0.0983305	0.110048	-0.383678	-0.44649	0.352436	1.2725	-0.0197997	-0.961317	0.0320473	0.505066
1837	NUP155	39	39	0.200971	0.513038	0.820007	-0.310055	0.199032	-0.22086	-0.592613	-0.716771	0.669459	-0.0334659	-0.716575	0.386278	-0.116564	-0.589781	-0.152455	1.18103	0.132628	-0.606775	-0.348438
1838	TBL2	18	18	-0.805816	0.021431	0.237524	-0.594919	1.07818	0.517108	0.448997	0.159736	1.14716	0.478223	0.313582	-0.228721	-0.965222	0.916314	-0.836135	-0.135416	-0.732539	-0.0494493	-0.86729
1839	DENND3	25	25	0.690154	0.20713	0.602783	1.68759	-1.159	1.73631	-0.185972	0.287055	-1.28064	0.407087	-0.200425	1.56926	0.816289	-0.488591	2.31502	1.38966	0.120679	-0.63277	1.7237
1842	RABGEF1	19	18	-0.220186	0.386634	0.746078	0.203351	0.417335	-0.235128	0.255465	0.157173	-0.119314	0.0463046	0.0244086	-0.321994	-0.0780229	0.290917	0.253454	-1.06523	-0.0285791	-0.509536	0.447096
1844	PCBP3	2	1	0.90111	0.151324	0.530988	0.451918	-0.976649	0.37717	1.39602	-2.63446	-2.97863	-2.4665	-0.381009	-0.233392	-0.156461	0.517509	1.34759	0.297018	-0.514027	0.0543978	-1.31588
1846	FCHSD2	13	13	0.917729	0.154232	0.53498	-0.273307	-0.902011	-0.701328	-0.944817	-0.0749651	-1.02637	-2.75934	-0.294155	-0.848485	-1.09542	2.64507	0.12651	0.41164	-0.0147893	-2.66285	1.80387
1850	RASA1	26	26	-0.434486	0.191612	0.582574	0.282669	-0.739711	-0.771353	-0.0774006	-0.123577	-0.762625	-0.858767	0.0165601	-0.554507	-0.795521	0.0217196	-0.183646	-1.39239	-2.18513	-0.500602	-0.92002
1851	PTPRK	14	14	1.03372	0.00429269	0.118018	0.0563087	-0.797678	0.752977	-0.292471	-0.618102	-0.750853	0.234115	-1.2229	1.22011	1.30631	1.10362	0.201965	0.326555	1.02804	0.106042	0.338528
1852	MAP1A	46	46	0.243746	0.718309	0.910837	1.0028	-0.781207	-2.03541	1.97746	0.239621	-1.0305	-1.70157	1.55613	-0.886903	2.75671	-0.551379	0.142794	-1.39534	1.46659	-0.273768	-0.0814164
1853	TSN	13	13	0.377889	0.341627	0.718209	0.50289	0.271899	0.0580805	0.169301	-0.363908	-0.431377	-1.32015	-0.823729	-0.138236	0.900987	1.21766	1.22748	-0.85196	-0.78389	0.229364	-0.715287
1854	RPS6KA1	21	19	0.345832	0.378092	0.741806	-0.0535976	-0.466264	0.500097	-0.296633	-1.54168	-2.22821	-1.30455	-1.11009	-0.0126917	-0.137823	-0.219998	0.164937	-0.126119	-1.50184	-0.925708	-0.975026
1855	COPS8	5	5	0.906145	0.0464232	0.322262	0.509493	-0.715971	0.379418	-1.35503	1.13481	-0.326542	0.0946704	-1.0773	0.00493786	0.295081	1.26102	0.12578	-0.415051	1.46891	2.09198	1.06006
1857	ZNF451	7	7	0.0206353	0.953279	0.984218	-0.73674	1.63169	0.766018	0.516848	0.142542	0.576884	-0.00140678	-0.383125	0.766477	1.24313	-0.084267	0.0740965	0.0505503	1.03467	-0.166269	-0.240602
1858	NCAPH	13	13	1.15394	0.0852052	0.417777	-1.73621	1.3988	-0.999493	-0.396422	-0.961505	0.30987	-0.745071	-1.33471	0.79754	3.3286	0.481405	-0.475743	0.405521	2.46983	-1.71352	-0.526873
1859	CYP20A1	15	15	-0.255668	0.515516	0.821218	0.579336	-0.680537	2.26648	0.474187	0.96941	0.506784	1.07101	-0.154905	-0.122933	0.626694	-0.2877	0.840759	-0.0638678	1.35103	-0.249075	0.891525
1861	SUN1	21	2	0.130267	0.731366	0.914336	-0.11746	-0.82013	-0.842192	-0.563351	0.211224	-0.306084	-0.269881	-0.305222	0.456613	0.412278	-1.2583	-0.801431	0.990514	0.573839	-1.64393	-0.700544
1862	CLEC3B	10	10	-0.276247	0.554446	0.839405	-0.835442	2.13606	-0.388577	1.93583	-0.215303	0.117152	-0.257818	0.688614	1.18643	-0.261417	-0.589698	0.287152	0.258151	1.19428	-0.355056	-0.749299
1864	ITPRID2	29	29	-0.183464	0.581438	0.853405	-0.139631	0.0155777	1.40147	0.0510773	0.0637779	-0.0139398	1.48708	0.135455	0.736443	0.581427	-0.163016	0.426564	-0.139427	0.650346	-0.877978	0.318798
1865	MERTK	4	4	1.21546	0.0243298	0.246911	-0.31387	-0.834337	-0.301358	-0.0681113	0.581573	-2.95315	1.30489	-0.396325	1.37562	1.47527	0.883004	0.858488	-0.321992	1.55401	1.25162	-0.333044
1866	MROH1	44	44	0.0965119	0.803491	0.9395	0.66297	0.0732627	-1.05441	-0.921286	1.29631	-0.470686	-0.259887	-0.162239	1.16069	-0.597	-0.478299	-0.142554	0.460536	-1.0738	0.0338514	0.572703
1873	NFYC	5	5	1.01955	0.546813	0.835658	3.63376	2.91207	2.79297	7.93083	-1.3734	0.127551	-0.830752	-0.390244	10.2188	3.2865	1.60414	8.43384	-0.374111	-0.0653125	0.0848057	-0.229464
1874	STX17	5	5	0.281913	0.446245	0.780093	0.942119	0.277205	0.729575	-1.20266	1.41473	0.99688	-0.32928	-0.0523729	-0.00755749	0.948689	0.565949	1.52796	0.044904	0.702551	0.348981	0.900026
1876	MTCH2	1	1	0.319959	0.467464	0.794878	-1.03753	-0.994109	0.539323	-0.889607	-1.23422	-0.813809	-0.169418	-0.550853	-0.540692	1.51302	-0.909918	-1.20549	-1.93471	0.655203	-0.385752	0.217792
1877	TP53I11	4	4	-0.495848	0.208223	0.603854	0.730234	0.80448	-0.0228133	-0.849641	0.400709	0.819625	-0.0893489	-1.30818	-0.903218	-0.548415	-0.925157	0.342931	-0.080053	-0.753769	-1.32245	0.708406
1878	THY1	3	3	-0.545318	0.464695	0.793161	-0.958178	-0.793739	-2.20408	1.73298	-1.64275	-0.303295	-3.24124	1.4632	-1.92908	-2.4024	0.710404	-1.37181	-1.45446	-3.49628	0.725981	-1.092
1879	GPSM3	3	3	-0.150252	0.787876	0.933888	0.409159	-0.471558	1.50055	-1.3617	1.02089	-0.603467	1.63726	0.704086	-1.92657	0.312567	2.08342	1.51809	0.206662	-0.032214	-0.796239	0.267481
1883	TCP11L1	9	9	0.456457	0.164105	0.548195	-0.0674827	-1.05281	-0.0874628	-0.580111	0.0899367	-0.00202243	-0.924134	-0.207145	0.142892	0.230194	0.94211	0.702532	-0.798542	-0.0233758	0.590778	-0.966166
1885	BRMS1	6	6	0.363831	0.26304	0.65557	1.14613	0.0624744	0.550201	-0.118603	0.0757949	1.09038	-0.00199893	-0.0312065	1.03775	0.376564	0.266144	1.1905	0.870506	-0.533576	1.13792	1.33801
1887	FBXO3	7	7	0.508732	0.1218	0.486461	-0.778618	-0.149406	-0.527515	-0.482389	0.615594	-0.164098	0.324412	0.0236736	0.382614	0.660117	0.25275	-0.00829928	0.544665	1.55963	-0.818267	0.358305
1888	RPS6KA4	15	14	0.339927	0.299442	0.683473	-0.250105	-0.386116	0.230747	-1.5161	-0.527449	-0.881809	-1.4107	-1.06036	-0.094229	0.10384	-0.586911	0.335878	-0.204206	-0.950403	-1.40353	-0.282926
1891	PARP10	25	25	-0.0176117	0.951957	0.982993	0.441767	-0.670611	-0.439933	-0.814113	1.05706	0.263212	0.246757	0.152666	0.11771	0.243938	-0.608549	0.0160084	0.102078	0.429366	-0.348478	0.143837
1893	PLEKHA7	15	15	-1.44216	0.00211191	0.088403	0.923225	1.94132	-0.394257	-0.436406	0.832531	1.9857	0.294802	-0.404608	-0.75321	-1.57662	-1.46275	-0.149285	-0.831929	-1.14842	-0.654782	-0.217949
1895	PPP6R3	25	25	0.214832	0.35714	0.728658	-0.175958	-0.205217	-0.113434	0.158933	-0.552745	-0.55686	-0.0265393	0.0454012	-0.340319	0.228037	0.716672	0.0916336	-0.0272938	0.161688	-0.347066	-0.191119
1896	MS4A1	4	4	3.21587	0.000693846	0.0629058	-0.393474	-1.84	-0.679967	-1.51921	-0.856674	-2.04907	-0.486967	-2.02297	1.01829	-0.419899	2.67061	5.23629	0.709429	-1.05493	2.9502	4.76863
1897	UBTF	1	1	-1.08712	0.263795	0.65557	1.04255	2.73259	-1.24406	4.85721	-1.80369	1.08225	0.178393	0.361705	2.50651	1.5643	-4.13079	-0.0851536	0.347853	-0.114969	-1.58499	0.00724686
1898	MOCS2	4	4	0.542463	0.273366	0.663643	1.27842	-0.884415	-0.636418	-1.262	0.260231	-0.420849	0.597608	-0.868641	-1.17978	0.335232	1.37115	1.5683	-1.39301	-0.0120266	0.992267	0.72151
1900	CLP1	5	5	-0.422448	0.179659	0.566303	0.988105	0.912506	0.592946	0.167401	0.637325	1.03123	-0.23472	-0.459439	0.104839	0.332418	-0.626172	0.802535	-0.706841	0.392614	0.140482	-0.184107
1901	NEDD8-MDP1	8	3	-0.161945	0.7241	0.913495	0.192376	0.49053	-0.861783	0.1896	-0.38444	0.289795	-0.702388	-0.26401	-0.861364	-1.51654	1.57754	-0.728869	-1.38247	-1.10283	1.29085	0.377798
1905	NPEPPS	41	41	-0.474532	0.135629	0.505508	0.146531	0.570227	1.70917	0.750516	-0.0478152	0.495837	1.26006	0.799555	-0.606402	0.536573	0.695978	0.0418632	-0.392505	0.758396	0.670228	0.183699
1906	RPL27A	4	4	-0.273157	0.594213	0.859539	-1.66754	-0.897429	-2.61355	-0.000374068	-0.165889	0.480526	0.0219589	-0.0717472	-1.6454	-1.04032	-0.286	-2.63537	-1.58393	0.459046	0.334694	-0.702016
1912	TYK2	8	8	1.17272	0.025263	0.250842	0.905589	-0.922221	-0.899459	-0.247049	0.300147	-1.5418	0.261605	0.180804	1.88689	0.886662	-1.05399	1.99242	2.01928	1.02361	-0.485065	1.14958
1913	WLS	6	6	1.69645	0.00474461	0.12152	-1.1263	-2.4245	-3.37799	-0.479029	-0.0249183	-0.79116	-0.547414	-0.779702	2.1288	1.95346	-0.106269	-1.12204	0.365788	0.0739093	0.10254	0.624395
1914	ME3	5	5	-1.46837	0.0150411	0.202687	0.392521	-1.02288	2.4072	2.80267	0.763724	-0.0104752	1.09477	1.96412	0.357517	-2.25169	-0.773584	0.102384	-0.379057	-1.28556	0.817698	0.0569661
1915	EMSY	8	8	0.197513	0.621511	0.870067	0.621475	0.588397	0.832263	0.411121	1.33032	-0.0891322	1.36893	0.0567092	1.41706	0.696578	1.80583	0.552459	1.65682	1.4231	-1.1344	0.282729
1917	BIRC2	8	5	-0.302641	0.489268	0.807983	0.0136647	-0.324386	0.645621	-0.0251204	-0.0929343	-1.10764	0.0385248	-0.656665	-0.345381	0.874251	0.238567	0.462512	-1.76571	-0.222297	-0.787617	-2.38438
1918	CLNS1A	4	4	0.329773	0.49398	0.809681	0.375621	-1.13953	0.590636	-0.23498	0.140663	-1.36998	-0.738782	-1.22458	-0.200072	0.840029	0.484491	1.17969	-1.15011	0.93014	-1.29149	-1.75543
1919	HSF1	10	10	0.396077	0.255207	0.649252	-0.828434	-0.545648	-0.549808	-1.28436	-0.237625	-0.568247	-0.264612	-1.6311	-0.206851	0.533503	-0.446497	-0.748525	-0.183577	0.818247	-1.25723	-1.25029
1921	CD151	3	3	0.35804	0.598201	0.860693	-3.05076	-1.85198	-3.36512	-0.449425	-2.73043	-2.42518	-1.60351	-1.56435	-1.34613	-4.76124	-1.23893	-3.5727	1.1082	-1.85159	-0.496724	-2.01732
1922	LMO7	79	3	-0.664258	0.156929	0.53918	0.362356	-0.766318	1.7412	-0.0137926	0.609312	-0.690949	1.67188	0.298556	0.540174	-1.07376	-1.492	0.012228	0.968409	-0.602842	-0.989391	0.53536
1923	HLA-DQA1	3	2	0.59957	0.438267	0.775303	2.31149	-1.42401	0.20445	-2.4035	2.80723	-0.23815	1.08263	-1.89587	-0.621082	-0.613033	0.00627728	2.15509	0.576236	0.24196	0.428113	3.06726
1924	EBAG9	3	3	0.0240621	0.948335	0.982687	-0.252853	-0.931133	0.993874	-0.210656	0.894908	0.0943076	0.804634	-0.455603	0.0533013	0.723865	0.119258	1.11155	0.915132	-0.555351	-0.812822	-0.424963
1926	SCGB1A1	4	4	2.89135	0.131612	0.498215	5.14634	-5.1647	-7.8322	-6.10914	2.40591	-6.59249	-8.50112	-8.40326	-2.27678	-2.93753	-1.27157	2.72457	-1.42687	-1.48902	-5.6904	0.447781
1927	TPD52L1	5	5	0.966763	0.376206	0.741331	-2.03633	2.75689	1.61942	1.49695	-1.68592	1.00049	-0.0280261	0.98917	1.39892	7.11028	-0.211099	-0.361079	0.533731	4.65452	-0.458929	-0.819596
1928	DGKZ	10	9	1.3933	0.00387641	0.11618	0.210679	-1.22449	-0.126914	-0.0486389	0.319947	-0.83764	-0.93461	-1.38587	2.78347	1.63978	0.387798	0.800509	1.19669	0.115942	0.624174	-0.429478
1929	FDFT1	12	12	-0.039971	0.918187	0.975622	0.237501	0.0931298	-0.0377838	-0.596816	0.518077	0.292853	0.673749	-0.580946	-0.748139	1.5066	-0.343627	0.527587	-0.253474	1.31031	-0.710244	-1.00901
1930	FAR1	9	9	-0.142103	0.66572	0.888281	0.287756	-0.297253	0.850321	1.5533	0.523886	0.658934	0.154745	0.625419	-0.330035	0.532666	0.174944	1.32653	-0.615324	0.84121	0.333985	0.9563
1936	NDUFS8	8	7	-0.107681	0.865686	0.96124	-0.199704	0.0850263	-0.448882	0.268028	4.03043	1.54051	1.50154	1.9709	0.222542	-0.0152514	0.623148	-0.788646	2.81366	1.38149	1.64931	2.00014
1937	NDUFB8	3	3	0.671117	0.157395	0.539888	0.506607	-1.93489	-0.646953	1.0688	0.718562	-1.2883	0.669902	0.498579	0.919635	-0.214335	-0.692146	0.55402	1.14138	1.05242	0.674829	1.52544
1939	PDE4DIP	25	1	-0.266638	0.529753	0.828466	1.2035	1.00712	1.25076	-0.418604	1.93498	1.03561	0.867989	-0.742652	0.302031	0.250042	-0.281626	0.704596	1.21409	1.71298	-0.692334	0.795834
1942	PHF1	6	2	-0.266895	0.519624	0.822477	1.14073	-0.0640836	0.0169784	0.0166287	0.414928	0.870079	-0.177138	-0.906333	0.953254	-1.20784	0.161186	0.379056	1.02571	-1.14447	-1.24257	0.252297
1944	CARD16	1	1	0.95348	0.0296525	0.266722	-0.146331	0.255554	0.538535	-1.71881	0.117908	0.0563921	1.22645	-1.6801	0.449599	1.81114	0.638421	0.696343	0.395789	1.19295	0.421703	0.671492
1946	CRYAB	9	9	0.597694	0.326886	0.706155	0.89507	-0.831809	-0.607019	0.750269	-1.33408	-2.79368	-2.49391	-0.233975	0.842477	0.623587	0.487189	1.0948	-0.741017	-2.26779	-0.97868	-0.928157
1948	SETDB1	17	17	-0.603989	0.082163	0.412122	0.694581	1.19509	-0.400978	0.400946	0.990524	1.56337	-0.0280317	1.67571	0.632872	0.425851	0.086073	0.304054	0.358938	-0.259156	0.446189	-0.735522
1949	EEF1D	22	1	0.0363247	0.910839	0.974085	-0.602473	-0.293335	-0.807397	0.614897	0.0820896	-0.339133	0.0909296	0.675992	-0.387697	-0.0649616	0.670991	-1.02417	0.0414097	0.824571	0.317118	-0.66509
1951	SAAL1	9	9	0.235144	0.718962	0.910989	-2.90792	0.981047	-2.57203	-0.82901	-0.724433	-0.075366	-1.02831	-0.824538	0.0582363	-0.0504512	-0.176826	-0.518346	-1.1415	0.65508	-0.703475	-4.22213
1952	FADS3	5	5	0.569584	0.301367	0.685265	1.11122	0.00753516	-0.798221	0.715135	1.22076	-0.397229	1.27733	-0.350177	3.0558	0.408562	1.45483	-0.247648	0.801708	-1.10702	0.555357	2.42142
1953	SCYL1	26	26	-0.204886	0.354303	0.726741	-0.710636	-0.548714	-0.398408	-0.301523	-0.719952	-0.688484	-0.89067	-0.490324	-0.837324	-0.146768	-0.546318	-0.974942	-1.0035	-0.752366	-1.10007	-1.02651
1956	CD3E	4	4	1.4225	0.0302559	0.267142	1.18249	-0.927664	0.277302	-2.77579	0.348179	0.227375	0.291738	-0.93671	0.702049	0.764378	1.54392	3.53048	-0.42919	-0.523081	1.18478	2.29356
1957	TM9SF1	20	10	-0.338858	0.393416	0.748151	0.670833	0.483151	0.801793	0.562507	-1.28283	-0.489992	-0.0115276	0.533147	0.567954	0.0765014	0.614581	0.823767	-1.22057	-1.09423	-0.813775	-0.398009
1960	IQGAP3	6	6	-0.649931	0.286987	0.671907	-0.422273	2.81406	1.18193	-0.852908	0.777336	-0.536287	0.635868	0.359198	-1.45196	-0.727611	-1.00856	-0.333311	-1.30058	-0.238915	1.87799	1.94043
1963	TRMT2A	15	15	0.587561	0.117855	0.478782	0.165514	-0.778955	-0.0131682	0.612752	0.496961	-0.509429	-0.34432	-0.132497	-0.394284	0.34296	0.749191	1.58537	0.246005	1.81729	-0.591908	0.44272
1964	XPO4	24	24	-0.513498	0.141971	0.515852	1.04939	1.62168	0.878004	0.824508	0.163942	1.37704	0.288435	0.300773	1.42549	0.57494	0.0219073	1.22863	0.0994512	-0.392351	-0.475915	-0.0863678
1965	PTGR1	12	12	-2.41298	0.11029	0.466361	-1.35411	1.6982	9.3443	-0.533857	-1.30303	0.477839	7.16155	-1.7667	-1.56731	0.899811	-2.12578	1.09451	-1.89328	0.435816	-2.83514	0.411752
1967	KCTD10	5	5	0.068222	0.847227	0.955074	-0.996117	-0.73627	-0.744348	0.478748	-0.16185	-0.800832	-1.24389	0.491253	0.887919	-0.0307304	-1.41083	-0.772017	-0.127145	-0.538359	-0.374113	-0.802256
1970	PIK3C2B	8	8	-0.769552	0.187717	0.57917	0.190179	0.116794	0.847913	0.0178138	-0.694804	1.84068	-1.06487	1.29955	1.01817	-0.226851	-0.191816	1.4397	-2.96072	-0.627946	-0.611069	-1.44265
1971	WNK1	40	32	0.0431682	0.847812	0.955074	0.470569	-0.4028	-0.538539	0.252279	0.285454	-0.146194	-0.16879	0.399042	-0.0244191	-0.211004	0.0294363	0.0447328	0.239446	0.0770277	0.186306	0.154841
1976	NDUFS7	4	4	0.376775	0.188868	0.580452	-1.02843	-1.19602	-0.70509	-0.835986	-0.9583	-1.47259	-0.522139	-0.543433	-0.446066	0.157115	-1.53347	-0.830649	-1.05721	0.0411119	-0.336982	-0.241634
1979	DAD1	4	4	-1.44463	1.99043e-05	0.00962439	1.7875	1.91718	1.01534	1.14253	1.38277	0.997156	1.11655	0.918781	-0.708651	-0.304863	0.0750941	0.391258	-0.413625	0.275401	-0.561324	-0.0325617
1981	CEP112	5	5	0.479345	0.450966	0.78419	1.59728	-1.07583	-1.2207	0.771201	-1.13047	-1.71466	1.64262	-2.02082	0.667249	0.879433	-0.604569	1.42484	-0.26286	-1.7844	-0.918209	1.2819
1983	STRN4	10	10	-0.162961	0.54762	0.836105	-0.628729	0.0723289	-0.329164	0.311713	0.259645	0.204206	-0.59038	0.856619	-0.293945	0.256864	-0.313695	0.0276334	0.002419	-0.647118	0.332911	-0.512523
1984	ATP6V0D1	11	11	-0.752497	0.0179455	0.218388	1.51951	0.522129	1.82595	0.532806	0.514431	0.291328	0.835675	-0.00900472	-0.0734393	-0.304711	0.215163	0.558592	0.333912	0.0254308	-0.422279	-0.319816
1985	ABLIM2	4	3	0.733781	0.532653	0.830375	3.03597	-0.655361	0.667801	-2.39296	1.99266	-2.21334	-4.81541	0.776548	2.03854	1.97418	-2.36386	2.30959	2.8814	-3.94769	0.615693	-1.2417
1987	TMC5	9	9	-4.67951	2.75427e-06	0.00499419	2.49054	3.56613	6.75424	2.31679	1.23899	2.52869	3.75841	1.61035	-2.23435	-3.74276	-1.6969	-0.787032	-2.6579	-1.31028	-0.814355	0.0716386
1990	ARSE	10	9	-0.261686	0.762019	0.926248	-3.20093	-3.11068	-3.70243	-4.50684	-1.51017	-0.59093	-0.106505	-1.51629	-6.01104	-5.11247	-2.0134	-3.62968	-1.0789	-0.976148	-1.0659	-0.450716
1991	WASHC3	6	6	0.413236	0.205786	0.602418	0.00704084	-0.0604671	0.845005	0.482349	0.238502	0.0901094	1.00283	0.276999	0.0438402	0.382967	2.07115	0.290488	0.0856661	0.958873	1.46338	0.891889
1994	TPK1	4	4	0.448297	0.360949	0.731171	0.807961	-1.86316	1.53724	-0.704026	-0.379061	-2.06681	-0.248837	-1.13122	-1.52215	-0.219326	0.574998	0.405204	-0.222177	0.147017	0.388524	-0.013627
1996	COL21A1	3	3	0.987282	0.240954	0.638757	1.03781	-2.39403	0.761101	-1.1171	2.05705	-1.37308	2.85032	-2.5596	2.9091	-0.506516	-0.819588	0.425279	3.09698	0.400556	0.31795	1.33696
1998	SLC3A2	19	10	0.673536	0.213739	0.611896	-0.947106	0.0165267	0.0674251	-1.19484	-1.08844	-0.299737	0.385153	-1.64478	-1.19151	1.66224	1.06644	0.287154	-1.91249	1.17768	0.955169	-1.36219
2000	GPHN	25	25	0.000653237	0.998458	0.999364	-0.384091	-0.0818961	-0.370744	0.81001	-0.867515	0.740181	-0.170481	1.42523	-0.118818	0.292459	0.370911	0.130041	-0.474586	0.83691	0.434057	-0.365055
2003	KDM3A	14	14	1.68626	0.00903536	0.158154	-0.584234	0.778201	0.90205	-0.581794	-1.38017	0.47963	-0.474183	-1.44411	3.83224	2.77297	0.516316	0.45361	2.3488	1.50184	-0.0709559	-0.169346
2005	ANAPC5	13	13	-0.00302498	0.992847	0.996694	1.02939	0.678602	1.53455	0.66879	0.343298	0.256031	0.0802679	0.124482	0.852264	1.15391	-0.00707063	1.93007	-0.349176	0.531647	0.035635	0.543938
2008	TUT1	9	9	-0.308749	0.514211	0.820598	0.0528379	-1.2281	0.136591	-0.476452	-0.116684	-2.42517	0.0250692	-0.78072	-0.455422	-0.398815	-0.389557	0.436312	-0.692787	-0.925854	-2.77145	-2.08505
2009	GLTP	10	10	0.886915	0.0379349	0.294251	-0.931345	0.0214275	-1.36597	-1.45105	-0.732077	-0.110541	-0.144759	-0.925206	1.42642	-0.738279	-0.492656	-0.456684	1.79477	-0.190589	0.477517	-0.364709
2012	RRN3	5	5	0.886807	0.224857	0.623189	0.831536	1.76096	3.06852	-1.04296	-0.0176852	-0.594941	-1.22389	0.210024	2.23219	4.03687	2.24996	1.7185	-0.589935	-0.0515579	-0.240076	0.730065
2014	KIAA1211	11	11	0.345866	0.727122	0.913495	0.731953	0.209827	-2.09455	1.64131	0.274144	-0.642574	-4.9524	2.88403	0.468132	-3.19228	1.13292	-1.24918	2.5837	-0.961798	1.77078	0.266399
2018	DMXL1	25	25	-0.154536	0.633774	0.87508	0.90347	-0.280443	1.78987	1.21507	0.565557	-0.289144	0.555204	0.623301	0.495425	0.596112	-0.38972	0.926704	0.240049	0.240788	0.784066	0.953174
2020	MEFV	4	4	0.733926	0.489547	0.808076	0.22434	5.78824	-0.765706	-1.33211	-1.51235	-0.371139	-0.529355	-1.58319	-2.15649	4.47394	2.57741	1.57658	-0.853783	0.855725	-1.10889	0.425642
2024	CIZ1	14	14	0.178881	0.580912	0.853134	0.278754	-0.0436792	0.0982423	-0.484917	-0.31379	-1.15256	0.169142	0.180968	-0.419921	0.75107	-0.64953	-0.180317	0.246431	0.744949	-0.983965	0.654497
2025	SEC23A	22	22	-0.431626	0.251652	0.647874	-1.73731	-0.531486	-0.973842	0.695147	-0.918289	-0.204904	-0.0124964	0.516242	-1.5964	-0.818474	-0.381654	-1.25468	-1.36	-0.658801	0.223051	-0.772989
2026	KIFC3	3	3	-0.168372	0.766019	0.92862	-3.91009	-1.61895	-0.829707	-0.638131	-0.247358	0.252345	-1.06026	0.661318	-1.38046	-1.4159	-2.38521	-1.77692	0.268373	-1.4469	-0.494448	-0.106338
2030	NAP1L1	6	1	0.62059	0.115074	0.473416	-1.39321	-0.876116	-1.38356	-0.938167	-1.90337	-1.98134	-2.79487	-2.59994	-0.464404	-0.248353	-0.573387	-0.848023	-1.32783	-1.07434	-1.95976	-2.40974
2032	THBS3	11	11	-0.374394	0.452775	0.785641	-0.168061	-0.212895	-0.43155	1.46572	-1.23004	-0.831008	-1.3315	1.05149	-0.29175	-1.72553	1.17637	-0.418849	-1.09302	-1.7572	0.399556	-0.972573
2034	KLHL42	4	4	0.492873	0.37532	0.741331	-0.980677	1.38231	-0.340585	0.19394	1.00548	1.38559	-0.20999	1.78427	-0.685122	2.69144	0.767993	-0.455014	0.837633	1.94072	0.528866	2.53681
2035	MAP3K4	17	17	0.763702	0.0481786	0.327016	0.089385	-0.945572	0.0294678	-0.358098	-1.26102	-1.25919	-0.683377	-0.328804	0.0488433	1.46583	0.738945	0.816618	-0.950581	-0.37299	0.354204	-0.708468
2037	TUBA1C	3	3	0.479685	0.454514	0.786956	-0.683866	0.018077	-1.36189	0.328342	-2.84875	-0.309224	-4.76921	-1.38518	0.740692	-1.26356	-1.10582	-0.317015	-0.572628	-0.950281	-1.99969	-1.70592
2038	GRSF1	19	19	-1.27409	0.0114444	0.177167	0.963225	1.76021	0.0940523	-0.133771	1.66831	2.32119	1.42644	0.660768	-0.571413	-0.506538	-1.83123	-1.02358	0.688324	1.23494	0.221112	0.356097
2039	BCKDHA	15	15	-0.728591	0.073953	0.396259	0.0233373	-1.18646	0.607532	-0.305998	1.32141	-0.0513925	0.94706	0.997748	-1.28465	-0.645755	-1.07645	-0.592314	0.586263	-0.272953	-0.691184	0.501552
2040	DDX55	13	13	0.284839	0.400164	0.751343	-1.32079	0.436472	-0.117958	-0.854183	-0.657924	-0.0781181	0.191706	-0.973574	-1.18059	0.361892	-0.357461	-0.175462	-0.397473	0.968956	-0.249046	-0.066471
2041	HEATR5A	20	20	-0.782215	0.0184915	0.220954	0.709413	0.421051	0.811595	1.24117	2.0181	1.07944	0.368105	1.13599	-0.0636798	-0.187549	0.18706	0.853772	0.159337	0.989294	-0.714755	0.303663
2046	MGST1	4	4	-2.04279	0.00286255	0.0993401	0.727467	1.43519	-2.17711	0.117014	1.87023	2.86717	-0.653468	0.900966	-2.29913	-1.51362	-2.47411	-1.51362	-0.703838	-0.519339	-2.02928	-0.201924
2047	CYB561	3	3	-0.665076	0.260077	0.653845	1.14762	0.611729	0.910714	1.28168	1.72104	0.0135807	-2.17656	1.42732	0.742282	-0.159507	0.353409	0.0860714	0.525168	-2.89087	0.460564	0.499407
2050	C12orf43	7	7	0.356644	0.410117	0.756471	0.209091	0.298234	0.963684	0.634132	0.224552	-0.223988	0.254546	0.247126	0.81978	2.52792	-0.490928	1.21611	0.068918	1.94017	0.134764	-0.756205
2052	XRCC1	17	17	-0.45422	0.293322	0.677712	-0.13069	1.40421	0.625193	1.54898	-0.278006	0.780403	0.0947812	1.52095	1.31434	0.207379	0.627204	-0.122292	1.70251	-0.237536	-0.421472	-1.13808
2053	MVK	12	12	0.25729	0.567766	0.846278	-0.0775667	-0.74921	0.132039	-0.232683	-0.832128	-0.666265	-1.86737	-0.139554	0.942957	0.106885	0.501099	0.367093	-0.0765646	-1.45255	-0.362312	-2.40103
2054	RABGAP1L	10	10	-0.189406	0.543235	0.835294	0.397189	0.373607	-0.0850554	1.0798	1.10531	0.561252	0.62257	1.6791	1.30112	-0.441133	0.400423	0.0620163	0.715282	0.364757	0.764022	1.05203
2056	HCK	16	16	1.15045	0.0211795	0.235701	-0.450558	-0.909174	0.796162	-1.43925	-0.739832	-1.20778	-0.5512	-1.2698	2.24023	1.17892	-0.656566	0.422809	1.28981	0.0138648	-1.2195	0.162583
2057	P2RX4	5	5	-0.137181	0.840174	0.954615	-3.84643	-0.274625	-1.42664	1.01342	-0.383792	0.40823	0.130917	0.978442	-0.706086	-2.2863	0.94765	-2.52741	0.230183	-0.639145	0.693077	-0.209903
2058	DKK3	3	3	0.813191	0.375958	0.741331	4.86174	-1.07779	1.88088	0.984809	-1.01726	-0.0849315	-0.831406	0.837987	1.09572	2.75329	2.62319	5.18433	0.349239	0.149303	0.837198	-0.932726
2059	PDE12	18	18	-0.538683	0.122594	0.486742	-0.215699	0.637275	-0.608798	0.604094	0.501307	0.907927	-1.32947	0.0821009	-0.24331	-0.574503	-0.25102	-0.538964	-0.543701	-1.414	-0.355106	0.189878
2061	GLOD4	16	0	0.305096	0.450095	0.783694	-1.06633	0.998686	0.146301	0.678556	-1.82494	1.13335	0.00140213	0.887307	0.396861	0.663835	0.821271	0.481532	0.26714	0.501444	0.543102	-0.280079
2062	PACSIN1	1	1	-0.787571	0.476192	0.799052	-1.07058	3.13868	-2.73408	0.987685	1.51753	3.36759	-0.730393	0.55226	2.47714	-4.38848	-0.647014	-1.43985	4.10353	0.187091	0.503178	-2.06746
2063	HYI	9	9	0.304231	0.425209	0.766222	0.43003	-0.665579	1.57552	0.174245	-0.579806	-0.596568	0.345254	0.292248	0.652306	0.259524	0.531097	1.55991	-0.434761	-0.555406	1.09625	0.300284
2064	FBH1	4	4	-1.07037	0.0223441	0.240448	2.56241	0.841029	2.5493	2.12006	1.61182	0.203747	0.93266	0.35796	-0.103843	-0.353733	-0.276004	1.03858	0.0508139	0.931503	-0.349938	1.67866
2067	SELENOK	4	4	-0.923868	0.176981	0.562919	2.70323	1.13284	2.48347	0.0187774	1.17749	-0.0756986	1.46057	-1.04314	-1.26703	0.164972	1.95333	0.556422	-2.48928	-0.976274	1.63034	0.894115
2068	ANKRD35	3	3	-0.202573	0.787712	0.933888	0.264443	-0.385291	-1.44469	2.43951	3.55572	0.297295	-1.04387	-2.02765	1.47295	-1.70635	-0.661511	0.471654	-1.61583	0.0878846	0.816611	1.16948
2072	CCDC59	4	4	-0.0287638	0.966945	0.988538	-1.00183	1.28108	0.496272	-0.573026	-4.08443	0.2278	0.332145	1.09203	-0.642822	0.0210296	-0.661578	-1.01243	0.837145	1.937	-1.63793	-1.30048
2073	CAD	73	71	0.366947	0.291998	0.677167	-0.0396837	-0.667568	0.601479	0.141609	-1.08956	0.0224163	0.560124	0.162514	1.37643	0.746564	-0.426233	0.651442	0.831354	0.325841	-0.450362	-0.428126
2083	BAZ2A	20	20	-0.665555	0.0812028	0.410428	0.252174	0.471764	-0.626296	1.03722	0.0226626	-0.738163	0.117836	0.623368	0.371288	0.0309442	-0.90992	-1.90244	-0.343601	-0.287209	-1.27405	0.151124
2085	FKBP11	5	5	-0.12831	0.886281	0.965608	-3.86631	-4.35802	-2.71771	-2.05395	-2.45228	-0.974668	0.305907	2.51933	-3.44383	-2.64654	-1.09787	-2.3782	-0.194372	-2.69257	0.930139	-3.10094
2086	CNOT2	13	13	0.00712306	0.984693	0.99465	0.129325	0.229468	-0.278892	-0.352501	0.333199	1.29751	1.09237	0.734455	0.0507264	0.613197	-0.454229	-0.170008	1.61455	1.22803	0.924811	-0.565149
2088	POC1B-GALNT4	14	13	-0.183022	0.676585	0.89288	-1.42709	-0.0776898	-0.22767	-0.980369	-1.91839	0.843594	0.821429	-0.782518	-1.14548	0.0552567	-0.950796	-0.34699	-1.65874	0.65983	-0.978363	-0.847606
2091	SART3	2	2	-0.594732	0.313108	0.69619	0.206706	2.25143	-0.506909	0.285303	-0.012707	0.912007	-0.8218	-1.30621	-0.319599	0.795671	-1.8854	0.94047	-0.60396	0.539506	-2.82308	-0.39365
2092	TNS2	21	21	0.0265345	0.943148	0.9823	0.986817	0.0657745	0.585269	1.55635	0.473344	-0.748575	0.343443	1.05275	1.41287	-0.0639581	0.193028	1.77869	0.484237	-0.364227	0.281996	0.804813
2093	COPZ1	7	7	-0.0373179	0.935013	0.980128	-1.46769	-0.344023	-0.326779	-0.816408	1.86004	1.0606	1.04835	0.832838	-0.0389126	0.300476	0.559379	-1.21831	0.331201	1.07107	0.349897	0.193583
2097	PACS2	8	8	-1.19355	0.082713	0.413258	-0.0725615	0.676544	-0.00186492	0.35517	1.68722	1.74605	-0.902246	-1.61504	0.126001	-0.600699	-0.601126	-0.107039	-3.60946	-2.65903	-1.57227	1.34849
2099	SMARCC2	44	1	-0.644248	0.0650227	0.368733	0.681338	1.2057	-0.20734	0.65468	1.20395	1.59451	-0.338356	1.28323	0.671766	-0.252352	-0.532074	0.344886	0.912717	-0.254983	-0.000277834	0.03404
2100	SCAF11	27	27	-0.321572	0.439855	0.775672	-0.274903	0.908994	0.436965	1.02612	0.419279	1.38014	0.768294	1.24615	0.92558	0.29088	-0.645964	-0.104923	1.95333	1.238	-1.14861	0.830169
2101	OAS1	8	8	-0.84825	0.037982	0.294251	0.751184	-1.52247	-0.385821	-0.407051	-0.878794	-0.957749	-0.714787	-0.0482573	-2.82446	-1.23683	-1.26662	-1.04126	-1.87433	-1.62825	-1.06717	-0.0108168
2102	FGD6	14	14	0.598329	0.111085	0.467885	-1.20951	-1.03037	-0.261111	-0.530894	0.0828748	0.0874761	0.380897	0.341479	-0.44419	0.34024	0.0666409	-0.392519	1.41604	1.45341	-0.301067	0.508909
2103	PPP1CC	3	3	-0.112405	0.844075	0.955074	0.466781	1.55166	0.821955	0.49909	-1.50122	1.21895	-0.209377	0.366062	1.37002	2.06757	-0.961464	0.72167	0.346675	1.47962	-2.02139	-0.688043
2105	AAAS	11	11	0.0307521	0.950068	0.982687	0.171789	-0.160928	0.653467	0.439341	-1.3879	-0.119623	-1.99553	0.659819	0.368726	0.591744	-0.0491419	0.502626	0.840079	-0.2897	-1.35461	-2.10327
2106	LETMD1	4	4	-0.141663	0.759125	0.925522	1.39023	-0.721534	1.04119	0.673152	2.1478	-0.808991	-1.13433	0.482196	0.925648	-0.107136	0.374364	0.499979	0.218527	-0.267806	-0.771709	1.06454
2109	CNPY2	7	7	-0.556897	0.283398	0.669976	-0.81514	0.0429798	-0.0298403	0.357383	0.277126	0.791857	0.44088	1.36394	-1.93638	-1.10815	2.2128	-0.87186	-0.14301	-0.741786	1.2368	-0.674406
2110	C17orf49	5	5	1.14851	0.0699738	0.383034	0.494997	-0.438113	0.326829	-1.2643	-2.44224	-2.95778	-1.54568	-3.1447	-0.0632312	0.0292996	1.1756	0.773144	-0.416134	-1.4658	0.303444	-2.11922
2112	YEATS4	3	3	-0.286606	0.620317	0.869587	0.200885	0.678445	-0.661534	-0.612375	-1.16952	1.40562	-1.28161	-1.54238	0.532376	0.295367	-0.321236	-0.751413	0.0845134	-0.323062	-3.75014	-1.04173
2113	PPHLN1	11	11	-0.341869	0.351182	0.723614	0.115503	0.964033	-1.33039	0.802689	-0.193809	0.0587614	-1.01034	0.703554	-0.462112	-0.944854	0.0882104	0.291529	-0.845596	-0.623996	0.320738	-0.448875
2115	AK2	18	18	-0.505623	0.328422	0.708098	1.22016	-1.40221	-1.46876	-1.76228	1.86583	-0.215782	-0.399256	-0.852216	-1.79287	-1.61794	-0.266687	-1.26885	-0.807095	-1.08709	0.300573	-0.519521
2120	RBMS2	3	3	-0.865133	0.0188021	0.221383	0.213372	-0.73024	0.24315	0.365285	1.202	-0.284204	-0.0873659	0.799471	-0.146079	-0.537254	-0.834559	0.499163	-0.442195	-1.00569	-1.65489	-1.07809
2121	RFX5	12	12	1.40742	0.00810838	0.151068	-0.1746	-1.01326	-0.590185	-1.59856	0.032157	0.529968	-0.293561	-1.23024	2.03124	-0.321145	-0.795502	0.296289	0.660298	0.806503	2.74675	1.49661
2123	SENP6	3	3	0.793768	0.0297646	0.266722	0.964321	-0.208654	0.528024	0.527723	0.703674	0.0498205	-0.34555	0.21756	0.980331	1.84898	0.741485	2.08621	0.302332	0.787706	1.95423	0.0857833
2126	BAP1	3	3	0.481113	0.563114	0.844205	0.714386	-0.370374	0.813386	2.14379	0.662479	0.919457	-0.369291	-0.719798	0.557181	2.67389	5.21389	-2.92388	-0.150623	1.44565	0.632734	0.194095
2127	RPL10	1	1	-0.266104	0.654431	0.884403	0.642197	0.598396	0.169228	0.298194	0.0720162	-1.28445	-1.04794	-0.894133	-1.69514	-0.251515	-0.324647	1.40762	-3.23979	-1.16575	1.47602	0.217883
2129	FAM162A	7	7	1.13848	0.0518997	0.335797	-0.774686	-1.02669	0.661147	-1.16153	-0.71734	-0.895303	0.140891	-2.34087	2.5728	1.56482	0.104226	0.576072	0.760552	-0.554518	-0.0639948	-1.96649
2130	FANCI	12	12	0.78091	0.179825	0.566581	-0.818405	-0.362595	0.893029	-1.14754	-1.73615	-0.13211	-0.417987	-1.09505	-0.499572	2.42804	-0.797951	0.540382	-0.0233203	2.17365	-1.83807	-0.552696
2134	VEZT	6	6	-0.0861142	0.820185	0.947714	1.26988	-0.189894	1.34782	0.281469	0.408092	0.0220193	0.535335	0.270022	0.204217	0.557191	0.303284	2.03274	-0.749264	1.22401	-0.103488	-0.212869
2135	SLBP	4	4	-0.342757	0.571787	0.846383	0.90637	0.646637	-3.19538	0.768675	1.83704	0.917322	-0.691994	0.122535	-1.4753	0.10721	0.882993	-0.526829	-1.27813	0.998705	-0.50914	0.369639
2137	TIA1	7	7	0.871037	0.0362443	0.289835	0.226138	0.303965	-1.72879	0.527467	0.499634	-0.783993	-0.43105	0.677921	1.61342	1.08921	0.459096	0.0207946	0.645667	1.54578	-0.233373	1.11899
2138	TOMM5	5	5	-0.273094	0.835546	0.953586	2.44707	2.91411	-1.4218	-3.63484	3.14348	3.33542	0.863947	-2.03517	-1.58685	-0.641536	5.80634	-2.30348	-1.86822	0.0747326	4.44253	-0.496051
2139	IGF2BP2	20	20	3.14171	0.00233171	0.090626	-2.62212	-3.05069	-1.88862	-2.46365	-5.12558	-3.84438	-4.10204	-2.30273	-0.979411	4.44076	-0.420546	-0.781371	-2.82355	3.08198	-0.57306	-2.21095
2140	ELMO3	14	14	0.530997	0.206292	0.602591	-1.03395	-1.33277	-0.501358	-1.12628	-0.686319	-0.544648	-0.482652	-0.176115	0.411015	-0.432972	-1.29831	-1.08156	1.13739	0.371981	-1.70444	0.960778
2141	WNK2	5	5	-0.185368	0.802822	0.939259	0.912431	2.29592	-0.91781	1.15768	-0.490327	0.304504	2.4252	0.828212	2.32384	4.08002	0.743565	-2.00216	-0.280198	0.26885	0.889451	-0.990495
2142	PIK3CD	13	12	0.241143	0.428733	0.76887	-0.139619	-0.127996	0.305857	-0.28241	0.250497	-0.312508	0.714877	0.0634976	0.0971852	0.380459	-0.111359	1.286	-0.00861837	0.777949	-0.83892	0.818641
2143	GRK6	11	8	0.384949	0.367461	0.736242	-0.482335	-0.940198	1.61326	-0.394636	-1.27173	-1.833	-1.09193	-0.43743	-0.341796	0.116936	-0.195651	0.730683	-0.263631	-1.3947	-0.474211	0.0639567
2144	CCDC93	32	32	-0.185959	0.5486	0.836105	1.0452	0.0474455	0.910914	0.0826917	0.332654	-0.139681	0.733545	0.00297154	0.551441	0.222524	-1.02854	0.913427	0.472424	0.20179	-0.404558	0.599554
2145	TSGA10	13	13	1.88901	0.0416121	0.304247	0.914881	-2.36389	-3.20627	-1.28554	0.748298	-3.29615	-3.67584	-4.45393	1.24641	-0.771885	0.374177	1.89303	0.226516	-2.41166	-2.94913	0.886218
2146	MTMR1	14	14	0.803856	0.0260255	0.252253	-1.02337	-0.0513747	-0.301991	-0.546281	-0.573018	-0.250064	-1.30539	-1.41124	0.907201	0.879051	-0.494865	-0.156394	0.156541	0.980733	-0.582098	-0.722049
2150	DDX31	14	14	0.262257	0.643107	0.878853	2.85823	0.534184	2.05052	-0.316598	2.13407	-1.07563	0.910943	0.103055	1.49881	2.30514	-0.809251	1.77345	1.21942	0.343587	1.33949	1.62618
2151	NDUFA5	4	4	0.572348	0.378554	0.742068	-0.114304	1.75219	-0.37107	-2.9856	0.260666	1.67237	0.308712	-1.12824	0.669946	0.860657	0.388086	-1.22326	2.6809	0.654908	0.708621	-0.766356
2152	ATXN2	17	17	-1.23488	0.0155909	0.204523	0.412022	2.25747	0.696209	2.18797	-0.807346	1.88054	-0.595312	1.88867	0.467898	0.424096	-0.420429	-0.13316	-0.891451	-0.192508	-0.885181	-0.328114
2154	VAMP2	6	3	1.01705	0.0983068	0.442582	-2.59053	-2.26832	-1.73999	-1.30084	0.545477	0.801064	0.462624	0.418095	2.04805	0.478091	-0.0798976	-1.65957	0.566952	-0.161638	0.82491	0.447059
2155	ARPC4-TTLL3	10	10	0.716722	0.0799637	0.408147	-0.148328	-0.148084	-0.271232	-1.41028	-0.412687	-0.793049	-0.133937	-1.29705	-0.701568	-0.349477	2.03139	0.195102	-0.391901	-0.579064	1.04136	-0.126707
2158	TRMT61B	6	6	-0.0416709	0.915539	0.974683	-0.302643	0.910848	-0.0161123	-1.37006	-0.693912	-0.446796	0.822545	-0.152824	-0.932014	-0.800579	0.530998	-0.350105	0.220173	1.11115	-0.207377	-1.15457
2162	BCHE	4	3	0.902607	0.143327	0.517204	-1.32185	-1.53116	1.7091	-2.11567	-0.412732	-1.45579	0.666141	-0.0192219	-2.00803	0.104013	0.0409719	1.78942	0.689845	0.938082	-0.406878	1.59224
2163	STIM1	16	16	-0.0552776	0.869547	0.962298	-0.529374	0.0608645	-0.0140818	-0.68898	0.58796	-0.0212254	0.658886	-0.522328	-1.06219	0.0340165	-1.03458	-0.271008	-0.126411	0.101671	0.271474	1.17653
2165	NDUFV1	20	20	0.271345	0.351939	0.723917	0.0933366	-0.787095	0.428287	0.331111	-0.0130568	-0.42195	1.13023	0.690623	0.659867	0.208001	0.87034	0.792433	0.320744	-0.0471786	0.170615	0.647428
2166	SDR16C5	9	9	-0.765954	0.259698	0.65324	-0.433233	-2.47904	0.979683	-2.80513	0.64169	-1.90518	2.03246	-2.24657	-2.14426	-2.74362	-0.689362	-1.43788	-1.08032	-2.41706	-0.593269	-1.23719
2168	PARP2	4	4	-0.192031	0.824749	0.949499	3.67962	2.64692	5.56822	2.91478	-0.238091	-0.750107	1.28188	-0.560559	2.31414	2.35017	3.5139	3.07266	0.628909	0.501091	-0.131269	0.756812
2169	GSDMD	11	11	0.0964512	0.812953	0.943717	0.643773	-0.755225	1.72291	0.0665098	0.313061	-0.905376	0.0501291	-0.119794	0.142216	-0.247864	0.610972	0.743644	-0.0410384	-1.32384	1.16998	0.733527
2170	LIN7C	6	4	0.497102	0.241722	0.639016	-1.38359	-0.977425	-1.4588	-1.48707	0.316836	-0.856159	0.154271	-1.02953	-0.432786	0.0851981	0.218185	-2.02456	-0.325562	0.765374	0.330394	-1.3609
2171	TJP1	58	2	-0.35118	0.377828	0.741647	0.837695	-0.114155	1.41789	0.626035	1.23245	0.291938	1.5815	0.726841	1.07686	-0.483946	-0.655824	0.659642	1.86307	0.788189	-0.529362	1.07212
2173	BORCS5	6	6	0.150415	0.619847	0.869417	-0.0569282	0.137215	-0.228133	-0.42733	0.0134839	-0.215928	0.503205	-1.59748	-0.326346	0.0310089	0.348867	-0.11996	0.11493	0.293965	-0.0185695	-0.992474
2174	MED15	7	7	0.442989	0.437879	0.775303	-0.0676836	-0.612264	0.25338	-0.588245	2.03517	2.55003	1.38455	0.524214	-0.24874	0.299575	-0.00348877	0.322372	1.62223	2.1928	2.9069	1.93141
2180	RPL18	8	8	0.273149	0.342989	0.718987	-1.46285	-1.03202	-0.888305	-1.02027	-0.696692	-0.0196492	-0.258882	0.0860661	-0.650112	-0.760882	-0.772011	-0.633957	-0.420962	-0.164097	0.365848	-0.0712394
2184	PPP2R5C	3	3	-0.848586	0.0328759	0.278562	0.501124	0.69299	-0.879936	1.38639	0.806263	0.391173	1.45833	0.829655	0.0305488	-1.15924	-0.761842	0.135998	-0.779962	-0.161723	-0.000690514	1.09421
2186	ZFP36L1	7	7	0.250123	0.666215	0.888281	0.320662	-0.350091	-3.34806	0.69819	-0.878222	0.33574	-1.98111	0.350188	-0.762213	-1.57555	1.342	-0.0940501	-1.20334	-0.249089	0.621638	-0.931127
2190	PRRX1	8	6	0.714061	0.636156	0.87534	-2.02595	-1.76467	-3.47651	1.72757	4.51074	4.14798	4.61654	3.00522	2.31453	-1.4401	0.025212	-2.88612	7.23182	3.5281	3.52154	4.15844
2191	ACYP1	6	6	0.3919	0.34096	0.717318	-0.442277	-0.947221	-0.886246	0.259631	-0.0782187	-0.481633	-0.902771	0.423788	0.28581	0.030492	1.52897	0.460292	-1.68121	-0.514938	-0.799523	0.770358
2194	ATP5MF-PTCD1	9	7	-1.32857	0.0450245	0.318287	-0.51392	-0.0902741	0.127366	-1.06857	-0.782694	1.41801	-0.269075	-0.669049	-0.586118	-0.953117	-1.8128	-1.97089	0.170756	-0.618211	-1.3157	-5.39073
2195	RNASE1	4	4	0.193366	0.789678	0.934803	-0.33594	-1.54531	-2.75215	-1.08241	-1.96909	-1.85225	-4.24214	-0.0487427	-3.20999	-2.25997	1.87681	-1.32221	-0.503997	-3.38695	-0.945959	-2.52885
2197	MYO5A	60	51	0.0181967	0.957209	0.984704	-0.171846	-0.615914	0.252554	0.622276	-0.863542	-1.20981	-0.474603	0.121177	-0.538419	0.876704	-0.556493	0.38586	-1.0081	-0.048492	-0.927544	-0.377653
2198	BCL2L2	3	3	0.17619	0.821847	0.947993	0.741941	-0.492751	-2.78012	0.727265	1.46151	-1.40365	-0.294307	-0.9164	-1.79654	-1.68467	3.02445	-3.15867	-0.0187817	0.589708	0.938021	0.559494
2199	DCAF8	17	12	-0.310156	0.331226	0.71	-0.354222	0.565726	-0.399832	-0.187897	0.628995	1.19744	0.360424	-0.516948	-0.363043	-0.648791	-0.163005	-0.117069	0.510774	-0.0358413	-0.917402	0.546811
2202	LTBP2	34	34	-0.149695	0.876438	0.963364	-0.055145	-0.258588	-2.52741	4.04081	-0.289475	-1.37435	-2.75476	2.99331	1.93506	-2.24566	1.06229	-1.04923	1.15552	-2.39341	0.996984	-0.884734
2204	ENTPD5	6	5	-0.748833	0.29872	0.682663	-1.33421	-1.01595	0.19822	-0.390391	-0.654579	-0.441515	-0.680948	0.220669	-1.72321	-0.198474	0.0164376	-1.47414	-5.93779	-1.42396	0.469368	0.182395
2206	VIPAS39	14	14	-0.670894	0.0526744	0.338872	-0.817222	-0.313718	0.845019	0.247996	-0.205258	-0.309903	0.893854	0.976736	-0.600021	-0.285068	-1.63219	-0.101096	-0.128288	-0.153723	-0.73313	-0.416132
2207	FRMD6	3	3	0.997582	0.281243	0.669812	-6.23315	-3.21972	-0.96992	-1.52074	0.48681	-1.69522	-1.93126	0.742467	0.216988	-2.5149	-3.59418	-2.00299	-0.416285	0.978954	0.15171	0.820629
2208	FBLN5	11	11	-0.441317	0.338317	0.715189	0.928169	-0.499422	-0.563464	0.940241	1.39567	-0.013657	-0.456402	1.28206	0.834447	-1.40212	-0.0218913	-0.315481	1.59044	-0.746078	-0.909368	0.452706
2210	DDX24	31	31	-0.323942	0.362111	0.731711	0.929562	0.651263	-0.196403	-0.495929	0.66635	0.934339	0.00584327	-0.437208	0.525198	0.493788	-1.40867	0.139589	0.166489	0.57239	-0.835896	-0.186601
2212	MIA2	26	26	-0.834365	0.0389723	0.298171	-0.393765	1.18325	1.76862	0.355793	-0.245262	1.07449	1.12386	0.282519	-0.868123	0.83517	-0.650705	-0.0322489	-0.440168	0.882221	-0.889347	-0.362214
2216	KLC1	30	1	-0.092363	0.818855	0.946781	0.0412206	0.66134	-0.961295	1.2217	0.222439	0.939215	-0.199312	1.35668	0.549905	0.899672	-0.320168	-0.0824637	1.12813	1.439	-0.804251	-0.266748
2217	CDK2	10	9	0.57287	0.0895075	0.425425	-0.657949	0.285443	-0.407132	0.095556	-0.241978	-0.742146	-1.00567	-1.3914	0.639863	0.427384	0.0249677	-0.431228	0.347654	0.64613	0.0382849	-1.17537
2218	PSMA6	16	16	0.257194	0.345071	0.720437	0.104894	0.229661	0.00272143	-0.313672	0.0642049	0.24482	0.064132	-0.178061	-0.594166	-0.113498	1.36685	0.378517	0.665594	0.457331	0.0954209	0.0201997
2221	ZNF512	12	12	0.16061	0.770784	0.930014	0.704215	0.0984201	0.403677	1.42781	0.35678	0.187165	0.732367	0.683053	3.84009	0.00835452	-0.0524024	0.483674	2.45415	-0.0604167	-0.676051	-0.119035
2222	LAMB1	52	52	1.28045	0.00447829	0.119856	-2.00546	0.101859	-1.3714	-0.549065	-2.02693	-0.400326	-1.7	-1.01508	-0.168072	0.88995	1.42233	-0.721842	-0.284832	0.485581	0.403237	-0.749196
2223	MST1	9	9	-0.85412	0.110594	0.466361	-0.119697	0.91714	0.432841	3.0449	-0.15937	0.511432	1.36566	1.9709	2.15866	-0.778487	-0.6698	0.384445	0.870104	-0.0844586	-0.957824	0.208198
2225	TRAM1	6	6	-2.50609	5.20037e-06	0.0051123	1.40232	1.74193	0.21695	0.794443	2.05002	0.875556	1.80699	2.16986	-0.481627	-1.91812	-2.04823	-0.622236	-0.733405	-2.18139	-1.13705	0.131406
2226	COMP	20	18	-0.970169	0.338255	0.715189	0.15063	-0.665021	-1.13035	4.01275	-0.71726	-1.50877	-2.97922	2.90439	-1.25978	-1.74083	2.39706	-0.664164	-2.68226	-2.67547	1.65716	-2.72591
2230	USP11	14	14	0.258118	0.555491	0.839726	1.3297	-0.748225	-0.0229514	1.47689	-0.573222	-1.14814	-0.859568	1.55434	0.842056	0.490853	-0.433755	0.515037	0.928852	-0.0935749	0.559084	0.265201
2232	SOS1	27	21	1.05004	0.00208729	0.088403	-0.158811	0.0576578	-0.244463	0.313119	0.333284	-0.758059	-0.754721	-1.09942	0.854479	1.28743	0.693179	0.851525	0.80007	0.952944	1.01959	-0.370305
2233	TJP1	1	1	0.426294	0.571084	0.846383	-2.63271	-1.06765	-0.162013	0.231754	-0.604178	-0.132954	1.96124	0.797194	1.04838	0.633089	-0.932506	-1.68761	3.6732	1.34793	-0.603895	-1.67755
2235	ARFGAP2	22	16	0.0434828	0.860232	0.959086	0.181788	-0.239939	-0.265945	0.111269	0.560213	0.188811	-0.315984	-0.239135	-0.25255	0.384552	-0.375624	0.219928	-0.317271	0.800087	-0.231925	0.101743
2239	HPS3	11	11	-0.0803722	0.841938	0.954615	0.0578758	0.0432376	0.0491229	-0.802107	-1.47808	-0.790781	-0.0247183	-1.11052	-0.337652	0.207701	-0.6002	-0.0996523	-1.44877	0.403759	-2.44391	-0.380219
2240	MRPS22	19	19	-0.80548	0.045895	0.320499	0.912221	1.53752	0.831178	0.0341674	0.172502	1.24014	0.312876	-0.0574351	-0.0759239	0.426781	0.296533	0.077107	-0.813942	0.253271	0.42605	-2.05055
2241	CHPF2	9	9	0.555275	0.260828	0.654529	-1.44731	0.969856	-1.15388	-0.905326	-2.04718	0.39171	-0.0554757	-0.81586	-0.130888	0.41589	1.30789	-0.71944	-0.883878	0.391203	0.712578	-1.71461
2242	GIMAP4	16	2	0.743459	0.190178	0.580889	0.871969	1.5319	0.49487	-1.31511	-0.359614	0.512658	-1.35377	-2.79975	0.82322	-0.294014	0.524653	1.24147	1.05552	-1.10271	0.730518	0.552172
2244	MRPS27	15	15	-0.577813	0.250375	0.646432	0.935309	2.18022	-0.6247	-1.19403	0.0242402	1.25455	-0.277701	-1.19842	0.20273	0.13398	-1.06293	-0.389768	-0.735047	-0.20214	0.375897	-1.84577
2245	SDCBP	1	1	-0.343072	0.431604	0.770091	0.693914	0.00304435	1.74505	0.689894	-1.12555	-0.28198	0.230642	0.241198	-0.428762	0.0233057	0.917291	1.23203	-1.02824	-0.83913	0.578136	-1.003
2246	CELF1	15	12	-0.373284	0.254137	0.648876	0.31613	1.06682	-1.25232	0.303225	-0.176233	0.645537	-0.907616	0.0178115	-0.137748	-0.0093059	-0.282555	-0.367973	-0.840946	-0.236478	-0.34066	-0.757254
2248	TMOD2	6	6	1.20387	0.0286114	0.264355	0.483384	-0.161862	1.15185	-0.00237229	-1.07193	-2.6601	-0.885071	-1.5404	2.0633	0.380865	0.229021	1.4298	1.18734	-0.304713	-0.487305	0.446155
2250	HNRNPH1	20	10	-0.0951596	0.72958	0.913928	0.0222426	-0.675567	-0.507456	-0.242311	0.353515	0.234702	-0.0861487	0.573106	-0.858311	-0.107354	-0.713332	-0.337513	0.399753	-0.0824952	0.213422	0.396636
2252	NELFCD	14	14	0.0299365	0.915469	0.974683	0.0648451	0.118455	-0.209234	-0.0970852	-0.154535	-0.564438	-1.07202	-0.901828	0.345885	-0.494669	-0.19446	0.307265	-0.152236	-0.551669	-1.11196	-0.724505
2253	MPRIP	51	20	-0.734871	0.0331781	0.280151	0.6044	-0.0348436	0.117481	1.04635	0.584278	-0.0382379	-0.393398	1.00959	-0.38018	-0.43161	-1.30567	0.497257	-0.132024	-1.095	-0.552877	0.416759
2254	ATAD3A	1	0	-0.608422	0.142007	0.515852	-0.441984	2.31249	-0.699959	0.142274	-0.260093	1.2184	0.459933	-0.360841	-0.696501	-0.653507	0.489696	-0.0321837	-0.393935	0.060945	-0.882786	-0.388886
2256	ABCA3	40	40	0.297976	0.709332	0.905982	0.766706	-0.591207	3.59583	-1.11958	0.540797	-0.629591	3.40703	-1.34391	1.45681	0.451098	-1.38489	2.16764	1.82698	0.69449	-0.88293	2.68068
2257	CBLB	14	14	0.206127	0.558359	0.841453	0.630921	-1.30298	-0.158372	-0.703439	0.205414	-0.830849	-0.518888	-0.30293	-0.845096	-0.216199	-0.686827	0.766991	-0.887709	0.550323	-0.641261	0.627668
2263	PHF11	3	3	0.286024	0.447102	0.780537	0.619152	2.01233	-0.479117	0.428351	0.359759	-0.641336	0.701816	-0.254652	1.55971	0.0888282	-0.203506	0.469866	0.746283	0.899399	0.403438	1.07048
2264	RABL6	17	17	0.845044	0.0161269	0.204848	-0.505397	-1.00997	-0.600046	0.148855	-1.09627	-1.17279	-0.2681	-0.333189	-0.729753	1.18999	0.183875	-0.0603892	-0.0639125	0.949018	0.846088	-0.391458
2265	SH3PXD2A	16	16	0.120727	0.845851	0.955074	-1.49932	-0.430246	-2.01081	-0.219994	-0.50134	-0.24065	-4.98958	0.277158	-1.45801	-1.06338	-0.488336	-1.26303	-0.918451	-2.25244	0.221771	-1.42708
2268	RPL36A	6	2	-0.326763	0.488415	0.80731	-0.880106	0.867359	-1.5441	0.298975	-0.336571	0.366977	-0.657803	0.803894	-0.652949	0.153904	0.535496	-1.95957	0.211842	-0.195649	0.319389	-2.10794
2269	ATE1	14	2	-0.058741	0.901502	0.971211	0.663471	0.0482955	-0.269498	-0.0692291	-0.0115135	0.476755	-1.32525	0.394768	-0.273128	-0.247913	1.67888	0.246558	-0.525076	-2.30729	1.28976	-0.423922
2275	ERGIC3	12	12	-0.506109	0.160073	0.543037	-0.29002	0.572214	0.845937	0.553281	-1.20263	0.315037	-0.105673	0.158872	-1.04347	-0.988384	0.808887	-0.716914	-0.959335	-0.2176	0.290049	-0.375091
2277	GSE1	7	7	-0.798874	0.126983	0.491936	0.347448	2.39631	-0.590946	2.4105	0.0120867	1.64001	1.10994	1.58225	1.88472	-1.21508	-0.160514	0.849161	0.437063	-0.678385	0.588921	0.810723
2280	ZHX3	5	5	0.08531	0.850435	0.955902	0.514593	-0.149998	1.0941	0.205477	-0.720497	-0.884247	-0.504827	1.15977	0.261905	1.13398	1.15957	0.947229	0.803001	-1.46976	-0.486433	-0.952645
2281	KDM1B	6	6	0.0526619	0.912445	0.974377	-1.07188	0.346261	-0.301684	0.369796	-1.69087	-0.683508	-1.87615	-0.959136	0.563132	0.395431	-0.760138	-0.0682165	-2.83648	-0.568125	-1.48862	-0.682859
2283	SP3	4	4	-0.268374	0.663456	0.88733	1.12504	1.733	-0.761552	1.27416	0.74134	2.71313	0.393386	-0.481431	1.74059	0.446457	-0.144058	0.149181	2.98273	0.180585	1.12817	-1.89357
2286	IMP4	12	12	0.390884	0.232218	0.629152	-1.02631	0.667765	0.337828	-0.521877	-0.915073	-0.556889	0.471337	0.0501873	0.355083	0.237132	0.185801	-0.603756	1.10121	0.422753	0.190752	-0.254932
2290	CALM3	17	5	0.304382	0.396754	0.749818	-0.836652	-1.08485	0.171764	-0.400688	-0.270782	-0.455726	-0.15639	-0.393363	-0.50087	-0.546076	1.27554	-1.16076	-0.335644	-0.279323	1.15221	-0.596716
2292	AFDN	1	1	0.962418	0.0498657	0.331508	1.49465	-0.637371	1.62002	-0.752454	-0.40849	0.529341	0.294863	-0.99459	-0.261101	0.252376	2.44181	1.63612	1.1926	0.631954	1.55763	1.39392
2294	NDUFB5	4	4	0.114689	0.664826	0.887699	-0.710458	0.2361	0.179281	-0.553719	0.367994	-0.471933	-0.181921	-0.0595522	0.200988	0.319922	0.0932888	0.376205	-0.167663	-0.846378	-0.510382	0.257321
2296	UTP15	12	12	0.354467	0.356214	0.727715	-1.53382	0.670959	-0.533639	-0.205398	-1.61644	-0.0930352	-0.85655	0.101797	0.0372136	0.543072	-1.0964	-0.668535	0.302163	-0.410648	0.770158	-0.707423
2304	DCP2	4	4	-0.326537	0.358038	0.728942	-0.655653	-0.58772	-0.669025	-0.150582	0.00976697	1.01818	0.0174802	0.648161	0.162796	-0.983196	-1.14859	0.907432	-0.0526918	-1.00484	-0.327228	-0.535363
2306	TMA16	7	7	0.251543	0.642815	0.878853	-0.672568	-2.28766	0.115024	-0.358581	0.715362	-2.9871	0.320109	0.108225	-0.0461066	0.117955	-2.11216	0.0609256	0.217791	-0.704938	-1.13048	0.562168
2307	SYNPO2	37	6	1.03675	0.229213	0.627401	1.32732	-1.58649	-1.53531	2.41677	1.14864	-0.882407	-0.81387	2.47504	3.90805	-0.599223	-1.16372	1.79064	3.26129	-0.546902	1.57059	2.62297
2308	CNOT6L	4	3	0.819501	0.157756	0.539974	0.72753	2.19078	0.991462	0.831058	1.25995	-0.162064	-0.307236	-1.33796	1.05462	3.82704	0.509356	1.67827	1.40249	1.95209	-0.485376	0.811059
2309	PCBD2	5	5	0.06466	0.867459	0.96203	-1.08064	-0.817869	-0.107478	-1.35675	-0.514847	-0.305591	0.622398	-0.957272	-1.84244	-0.433772	0.84382	-0.710731	-1.15363	-0.938077	0.353325	-0.119263
2314	KLKB1	15	15	-0.218653	0.701353	0.904459	0.0338416	0.826149	2.04897	2.32946	0.131906	0.604051	1.52376	1.68116	2.47145	-0.350761	-0.370656	2.54675	2.2978	-0.235866	-0.610794	1.68215
2316	MRPS28	2	2	-0.838279	0.285674	0.671635	-0.0516768	1.41595	-0.302319	-0.367365	2.62343	1.49835	0.0116431	-0.85008	-1.67695	0.325461	2.11181	-3.35737	-0.455791	-1.3948	2.72142	-1.00207
2319	DGLUCY	14	2	-3.08969	0.00705091	0.142321	-0.119673	1.10461	1.91292	-0.464214	0.718707	1.8174	1.23936	-1.20304	-3.11109	-0.183924	0.265914	-1.65596	-6.01794	-0.307081	-0.969485	-7.73189
2327	MRPS28	11	0	-0.862497	0.193849	0.586212	2.45315	1.47827	0.85259	1.30473	-0.138561	-0.382493	-0.377134	0.105349	1.69868	-0.153835	1.89909	-1.47584	0.0419228	-1.21166	0.552272	-2.95469
2331	RUFY2	20	20	-0.62026	0.100402	0.446759	0.0978072	0.17789	-0.567964	-0.0170928	-0.472227	1.3835	-0.890474	-0.014281	-0.464891	-0.358358	-0.80992	0.747793	-1.36034	-0.659443	-1.5315	-0.828268
2337	EMC7	7	7	-0.098466	0.823766	0.948678	-0.321798	-0.129256	0.979733	0.902047	1.38657	0.934444	2.43304	1.36019	-0.504169	0.378178	0.863756	-0.00400995	1.88933	2.15363	1.19615	0.784376
2338	PPP5C	20	18	0.0096813	0.980108	0.993525	0.875381	1.29407	0.665578	1.5384	1.3613	1.90846	0.928341	2.27649	0.769376	0.8637	2.02861	-0.0357134	2.69342	2.24032	1.57981	0.785954
2340	TEAD1	6	3	-0.362959	0.582918	0.853405	0.12784	0.32451	-0.471918	0.102084	2.12446	2.30572	-0.00618173	2.49649	0.486806	-0.180238	0.148995	0.404733	2.37398	-2.59608	2.08595	1.37519
2341	PICALM	2	2	-0.0823035	0.888591	0.966045	1.84309	0.0515243	0.496347	0.712524	0.0260285	-1.06696	-3.17962	0.892585	-0.293845	0.293333	0.194584	1.00037	-1.1494	-1.53556	0.103307	0.504301
2342	SAMD12	4	4	-0.171439	0.797164	0.938098	-0.100413	-1.11449	-3.12612	-0.64286	1.76591	0.817376	-0.314036	0.894499	-1.25999	-1.38673	-0.585683	0.843936	0.557071	-2.4651	1.55529	-0.450439
2344	ARRB1	1	1	0.103174	0.812941	0.943717	0.619512	-0.272049	0.502128	-1.73887	1.84002	-0.709041	-0.321916	-0.98501	-0.916044	-0.325004	0.494728	0.482641	0.129093	0.402144	-0.693844	0.186452
2347	C8orf82	7	7	-0.368624	0.569053	0.846287	0.791738	-1.16621	-0.856928	-2.28352	2.51192	0.632225	2.06429	-1.88538	-0.322954	-0.465193	-0.441811	-0.965226	-0.230122	0.494866	0.474746	-1.68516
2348	HADHA	42	42	-0.446229	0.333249	0.710851	-0.353192	-0.0893683	0.641539	-0.632337	0.622706	1.04336	1.80498	0.450272	-0.414826	0.06945	-0.983434	-0.27034	1.21221	1.53916	-1.52701	0.292929
2349	RIC1	5	5	0.471091	0.361275	0.731171	-0.236546	-1.39763	0.283721	-0.641141	0.620636	-1.32017	-0.556428	-2.24212	-1.03646	1.61429	0.304752	-0.0117682	-2.11322	0.685311	-0.920372	-0.243477
2350	TM7SF3	3	3	0.0988581	0.854783	0.957341	0.48416	-0.912204	-0.361363	-0.36242	0.0764131	-1.5166	-1.22989	0.396783	-1.05563	-0.193489	0.683362	0.770661	-0.00266954	-3.37014	0.944103	-0.410457
2353	REXO2	8	8	-0.0774952	0.839214	0.954615	0.0273362	0.602243	-0.657441	0.180528	0.445585	-0.0904145	-0.402874	0.680036	-0.912472	-0.808399	1.46234	-0.429181	-0.508346	0.608294	1.19987	-0.447066
2354	ETNK1	3	3	0.239324	0.493337	0.809681	0.462843	-0.31464	-1.67975	0.418098	0.89069	-0.225288	-0.785477	0.435786	-0.525498	0.472848	-0.0129089	0.539881	0.190671	0.112676	-0.221995	0.561176
2355	DNAJC14	14	4	0.362636	0.246201	0.642335	0.351301	0.218595	0.0759382	0.520982	-0.519749	-0.86432	-0.690841	-0.372962	1.06299	0.269208	0.471591	0.247281	0.201626	-0.742827	0.553108	-0.442948
2357	MRVI1	19	19	-0.604557	0.361136	0.731171	0.47819	-0.224646	-0.554786	3.29892	0.746087	-0.0434276	-1.46216	3.09359	0.0738392	-0.611654	-0.112347	1.3337	0.587987	-0.919683	-1.22603	1.36949
2358	METTL7A	6	6	0.010011	0.9895	0.995225	0.650384	-1.17294	0.00427794	2.38159	-0.75753	-0.958839	-4.35695	1.10255	1.36968	-0.596707	-0.401755	0.924631	-0.0268696	-1.9429	-1.72098	-0.632476
2360	LIN7A	2	2	0.568272	0.127489	0.492113	0.804508	0.850492	0.584891	1.27957	0.103176	-0.840286	0.576128	-0.274602	1.65693	0.760199	2.2796	0.771267	0.144634	0.454534	0.759953	0.802928
2363	PPP2R5C	8	8	-0.217336	0.686079	0.89712	0.730449	1.94668	0.500971	0.609809	1.48743	1.64265	0.422992	-0.229691	0.797996	0.628922	-0.107266	0.0553967	2.11165	-0.537081	-0.845059	3.26804
2364	SPTB	2	2	0.5513	0.425366	0.766304	1.37514	-0.765406	0.794222	-0.780485	-3.12679	-2.56639	-1.72243	-0.221778	0.525913	-0.335162	0.448161	2.07823	-1.80872	-1.16207	-1.99771	-0.352152
2370	RPL28	7	7	-0.329513	0.396639	0.749818	0.2184	1.15785	-0.235585	0.324963	-0.617115	0.277318	-0.606882	0.259536	0.193721	-0.494161	1.77662	-0.558627	-0.824196	-0.916807	-0.32921	-0.704966
2372	TLE3	17	0	-0.0914611	0.827867	0.949832	-0.943569	0.356857	-0.924986	0.695505	0.348267	1.09384	-1.25107	1.75398	-0.144676	-0.153462	-0.612839	-0.34101	0.750684	-0.07238	0.652828	0.31799
2373	USP3	8	8	-0.041513	0.902397	0.971427	-1.15107	-0.132485	-0.972286	0.47729	-0.200528	-0.0494216	0.638955	-0.117364	0.627318	-0.918004	-0.98342	-0.745052	-0.29532	0.630847	-0.0603708	-0.0950146
2377	FMN1	3	3	1.0056	0.261621	0.654808	-0.518559	-2.46771	-0.618468	-1.21254	-4.44566	-0.191914	-1.05447	-1.66408	0.72619	0.665628	-1.62241	1.65219	-5.59182	-0.995253	0.28862	0.748257
2384	TPM1	2	2	0.253551	0.718928	0.910989	-0.37229	-0.558327	-3.31586	1.92859	-1.54008	-2.00129	-0.821812	1.37575	0.493392	-2.22532	-0.511219	1.12187	0.350838	-1.30829	-1.80991	0.611715
2386	SEC11A	10	10	0.315977	0.264551	0.65594	-0.510277	-1.26704	0.127702	-0.977174	-0.284064	-1.09637	-0.211977	-0.64175	-0.0503159	0.145168	-0.974838	0.103039	-0.425947	-0.77439	-0.509816	0.15397
2388	UACA	46	46	-0.628047	0.293355	0.677712	1.82193	-0.0267065	0.223525	2.37445	0.796547	-0.0935762	0.141255	1.3418	1.94528	0.250843	-2.72978	1.08929	0.961886	-0.00607972	-1.0127	1.0561
2389	GLCE	11	11	-0.519674	0.114844	0.473411	-0.559985	-0.394574	1.1746	-0.185669	-0.736952	0.435043	0.842016	0.335748	-0.952051	-0.00272016	-0.437308	-0.756343	-0.548124	-0.653671	-0.251158	0.354214
2390	LSAMP	8	8	1.10521	0.0811062	0.410428	1.46781	-0.527065	-1.89777	0.562611	0.45715	-0.644857	-1.92394	0.666761	1.3055	-1.53192	2.26133	1.50818	1.9809	-0.680454	1.17908	0.979772
2391	SRPK1	13	13	-0.5918	0.307757	0.690522	-0.383048	2.18709	0.762554	-0.148619	-0.873696	0.879877	-1.02471	0.166359	-0.433767	-1.20088	-0.869949	-0.0653548	-1.23264	-1.33793	2.68321	-0.711278
2392	NUB1	13	13	-0.00607862	0.989849	0.995225	0.292306	-0.794461	1.30295	-0.0554579	0.437296	-1.44011	-0.197596	-0.573373	1.00748	0.0757926	-0.948232	1.31683	0.623935	-1.09877	-1.78686	-0.267254
2396	ARPP19	5	5	0.54378	0.246012	0.642307	-0.711839	-0.683033	-0.384509	-1.23537	0.119333	1.22742	-0.312358	1.67259	-0.720394	-0.106566	0.889294	-0.225294	1.13489	0.397421	1.93877	0.73435
2398	RNPS1	6	6	-0.371405	0.254612	0.648876	-1.08791	0.352733	0.341359	-0.0505315	-0.472584	-0.441576	-1.10467	-0.341294	-0.780699	0.170299	-0.818765	-0.495403	-1.9325	-0.855898	-0.330424	-0.732318
2399	KIAA0513	4	4	0.434962	0.311501	0.695173	-0.499604	-0.343584	-0.870508	-0.45499	0.928749	0.149591	-1.59047	-0.79014	-1.44181	-0.583126	0.914564	-0.915722	0.532225	-0.0536819	0.284415	1.27187
2400	ITGAX	26	26	-0.0297209	0.940523	0.981549	-0.490533	-0.2613	1.19599	0.313877	-0.848957	-0.335329	0.747436	0.145033	-0.968635	0.711035	0.239703	0.753501	-1.59036	0.820031	0.0406367	0.222536
2402	CALB2	9	9	0.662787	0.560033	0.842372	-3.10344	-3.31507	4.36432	-2.93429	-3.5459	-3.63965	2.11389	-3.14526	-0.269612	-2.59537	1.59204	-1.8125	-0.23655	-2.75152	0.550566	-2.38015
2403	RPS15A	2	2	-0.0772261	0.871003	0.962298	-2.96422	-1.59276	-1.79747	0.122311	0.387378	-1.7881	-1.1628	0.635208	-1.69656	-1.3304	-1.04988	-1.53716	-0.185144	-1.44312	-0.830539	-0.705454
2405	RPS17	10	10	0.1037	0.798398	0.938538	-0.952506	-0.0158849	-0.0988096	-0.372554	-0.354814	0.411421	-0.214093	0.42881	-0.707684	-0.302658	1.77249	-1.16656	-0.529023	-0.273908	1.36074	-0.49222
2409	MPHOSPH6	4	4	-0.174398	0.623768	0.870879	0.327187	0.787543	-0.829219	-0.403468	0.546953	0.413951	1.03643	0.00442012	0.487972	-0.77078	0.755571	-1.31772	0.255895	0.439849	0.199498	0.438329
2410	COX5A	6	6	1.53753	0.0233496	0.244386	-3.04879	-1.6222	-0.472365	-2.1034	-2.65903	-1.05541	-0.251696	-1.43008	0.989216	-0.556077	0.321859	-2.10145	2.80321	0.134686	0.0780711	-2.01222
2411	HEXA	16	16	-1.06809	0.0496259	0.331434	1.39335	2.31789	1.76212	1.71238	0.0869706	0.358799	0.378456	0.149238	-0.182867	0.144488	2.47704	-0.216364	-0.939107	-0.816374	0.637669	-1.49003
2413	COQ7	5	5	0.995869	0.0445885	0.316439	-0.496982	-1.06796	-0.518798	-0.990982	-1.27081	-3.27416	-0.782828	-2.22386	-0.734135	-0.185458	0.226212	0.115269	-0.195691	-2.46016	0.574542	0
2415	MPI	14	14	0.25822	0.599582	0.861457	-1.51982	-2.06947	1.40759	-0.923631	-0.294074	0.239391	-0.965999	0.921136	-0.33185	-1.32446	-0.317538	-0.0641396	1.12197	-0.397699	0.711557	-0.536966
2416	MACF1	307	5	-0.226436	0.456534	0.787309	0.677463	-0.475751	-0.25142	0.713023	0.745941	-0.136472	0.160295	0.948531	0.371621	-0.0852158	-0.996033	0.234983	0.550876	0.268891	-0.289187	0.514191
2417	FUS	11	11	0.337275	0.515625	0.821218	-1.31821	0.319008	-1.9312	-1.13205	-1.88452	0.127055	-2.06547	-1.39859	-0.371362	-0.198598	-0.596919	-2.43451	0.312648	0.71606	-2.3836	-1.62948
2421	DDX19B	3	2	-0.088812	0.863252	0.960155	-0.184904	-0.375815	-1.89417	-0.67427	0.0725992	-1.38677	-0.246899	-1.35992	-0.855632	-1.7107	-2.83535	-0.913212	1.78835	-0.0974761	-0.91105	-1.22557
2425	C16orf58	12	12	-0.575398	0.116623	0.476277	1.27663	-0.517997	0.502589	0.5509	1.54365	0.193507	0.649334	0.942571	-0.587947	-0.433909	1.19806	-0.311168	-0.117474	-0.0936547	1.12135	-0.237259
2426	BLOC1S6	4	3	1.21172	0.120374	0.482884	-1.96713	-0.682955	-1.94042	0.0870616	0.142036	1.23647	-3.99156	1.41303	-0.2766	-0.00974394	0.209402	-0.461654	0.985242	-1.21552	2.99048	1.76871
2427	DCTN5	6	6	-0.0440158	0.877029	0.963364	0.949212	0.763505	0.492265	1.05124	0.129962	0.250278	1.01901	0.300604	1.01147	-0.0956048	1.02766	0.400459	1.47422	0.153809	-0.0495625	0.681495
2430	ZFYVE19	10	10	0.285656	0.564706	0.844846	-0.814231	-1.279	-1.76532	0.576322	0.75912	0.879382	0.617865	0.640944	0.617301	-1.30954	-0.0135452	-0.916109	1.17635	0.272549	0.601747	1.47157
2431	SNUPN	5	5	-0.209538	0.639865	0.877139	1.29071	1.43181	-0.297644	2.30552	-0.532546	-0.379117	0.834802	-0.979739	0.467512	0.751066	-0.266757	0.119411	-0.125457	1.1816	-0.0180401	-0.11184
2432	BBS2	4	4	0.315247	0.627011	0.87252	0.250771	-0.918908	0.501335	1.75037	-0.0791998	-0.79946	-1.01706	0.29384	0.549485	-0.261054	-0.723221	2.23405	-3.01755	1.61461	0.276506	1.83083
2433	UBFD1	8	8	-1.07445	0.00179285	0.0817694	1.0105	-0.261783	0.497636	0.345327	0.985253	0.352489	-0.0809958	0.774709	-1.46518	-0.813009	0.000429767	-0.457498	-1.12838	-0.515722	0.230437	-0.823565
2434	ABAT	18	18	-0.912883	0.206424	0.602613	3.15634	-1.42921	0.214662	0.673629	2.35559	-1.70971	-0.443113	-0.135649	-1.05621	-1.08232	1.2339	0.91833	-2.37005	-1.49189	-1.18622	0.413927
2436	NFATC3	6	6	0.69467	0.120823	0.483358	-0.146111	-0.0468456	0.316939	-0.720086	-0.0293833	0.467256	-2.2052	0.0480864	0.489472	0.377094	1.19547	0.799617	-1.31792	-0.344447	1.42288	0.619843
2438	CYLD	9	9	-0.0203772	0.956597	0.9847	0.515588	-0.183831	1.07122	-0.395169	0.452944	-0.362045	0.0692028	-0.676126	0.234571	0.427069	0.0467607	1.45452	-0.166573	0.262432	-1.51572	-0.414296
2442	ARMC5	4	4	0.416032	0.321173	0.701935	0.525623	0.455975	0.592475	1.42178	-0.167201	-1.5297	0.0466291	0.833404	0.388364	0.422689	1.1876	1.16296	1.79899	-0.756249	0.859639	0.443242
2445	UTP4	10	10	0.0634718	0.876108	0.963359	-1.05395	0.550944	-0.738823	-0.200448	-0.757022	1.09875	-0.673915	-0.219579	0.116366	0.365157	0.0878272	-1.47072	-0.700903	1.13177	-1.17863	0.162855
2447	CTU2	9	9	0.807153	0.183365	0.572903	-2.03416	-0.684947	-1.22601	0.337947	-4.62769	-1.63265	-0.0812296	-2.56656	-0.00361393	-0.534392	-0.222113	-0.21546	-0.66478	-1.17093	-2.44581	-0.800985
2448	PML	2	2	1.39781	0.00179962	0.0817694	-0.464993	-1.76001	-0.301953	-1.01965	-0.304059	0.131259	-0.208483	0.0228637	0.389326	1.19857	-0.632686	0.303526	2.18471	1.12936	1.44895	1.25572
2450	EARS2	14	14	-0.817009	0.0890502	0.424695	1.79654	0.639796	-1.63935	-0.335736	0.525366	-0.111518	-1.52656	-0.923689	-1.09757	-0.994939	-0.86344	-0.285282	-1.53437	-0.964867	-2.10251	-0.26824
2451	HAPLN3	12	12	1.41109	0.135233	0.504809	-1.69694	-2.56943	-1.96955	0.346968	-3.732	-4.71152	-4.43631	-3.08928	0.788231	0.80783	1.36462	-0.701912	-3.53463	-2.63256	-1.85832	-4.80256
2453	PKM	4	0	1.12197	0.0686634	0.381061	-1.09832	-1.02627	-3.67058	1.01141	-0.645723	-1.68297	-2.25668	0.603132	-0.0984502	-0.241827	1.50294	-0.389009	-0.652918	-1.15575	1.03131	0.213437
2454	CHD9	6	6	0.495515	0.194762	0.587363	-0.163553	-0.560095	-1.06944	0.421923	-2.15868	-1.00129	0.0487971	0.231724	-0.0938927	0.167192	-1.03604	0.0589432	-0.521181	0.0415963	0.326824	0.77005
2458	STX16-NPEPL1	9	2	0.168973	0.621195	0.870067	-0.997935	-0.205095	-0.502627	-0.0137689	-0.145974	-0.279287	-0.662847	-0.796817	0.244698	-0.957846	0.280124	-0.754383	0.936591	-1.08002	0.356601	-1.27833
2460	GCSH	3	2	-0.58202	0.192976	0.585385	-0.709155	0.550286	1.37328	-0.624954	1.42742	1.05855	1.03289	0.629731	-0.72943	-0.163984	0.418739	-0.39125	0.20924	-0.0609283	-1.10656	1.90606
2462	NOL3	4	4	0.60802	0.229441	0.627503	-0.233095	-1.18581	0.621791	-0.232066	-2.64537	-1.29465	-2.69415	-0.577187	-0.483281	0.0890106	0.707385	-1.01955	-1.69198	-1.00713	0.534307	-0.505139
2463	LOXL1	4	4	-1.09069	0.0365418	0.290358	0.000800711	0.694159	0.0164316	1.14516	0.135782	2.30224	1.36666	1.39374	-2.15609	-0.570294	0.946671	-1.21494	-0.0884479	-0.158184	1.5097	0.0610229
2466	BOLA2-SMG1P6	3	0	-0.229186	0.641045	0.87776	2.88081	-0.180915	-0.065782	0.205606	1.28631	1.14012	1.1826	2.2006	0.992763	-0.252858	1.81065	0.228124	1.00444	0.483069	2.45971	0.0899613
2469	GCA	11	11	-0.031193	0.950889	0.982687	-3.78622	-0.324279	-1.54981	-0.385689	-1.74007	-0.555671	-0.376277	-1.48115	-2.06069	-2.45074	-0.23231	-2.33109	-1.14545	-1.05781	-0.171327	-0.999293
2470	SMPD4	20	18	-0.15703	0.651318	0.883313	-0.0712258	0.271318	0.174993	-0.652039	0.476037	-0.206091	-0.454853	-0.31735	0.398832	0.5676	-0.597777	0.268054	0.35692	-0.415709	-1.92338	-0.689994
2471	ESYT2	29	29	0.0237023	0.943302	0.9823	-0.529504	-1.47315	0.126174	-0.385393	-0.0883549	-0.342559	0.705292	0.0952982	-1.22067	-0.346974	-0.923713	0.0511127	-0.103122	0.198005	0.0636818	0.579098
2472	ABCB6	12	11	-1.79291	0.0235629	0.24469	0.864242	3.72796	1.22542	1.53903	1.84843	2.3603	3.89372	-0.627642	-0.964221	3.07774	-1.30331	-0.489505	-0.937334	2.23745	-0.662521	-0.470099
2473	NKIRAS2	7	7	-1.27713	0.00120686	0.0713263	0.254871	0.431118	-0.763828	0.713023	0.736819	0.285761	-0.733529	1.30894	-1.2302	-1.4419	-0.491143	-1.29215	-1.64356	-1.10194	-0.573245	-0.209702
2475	DHX30	38	38	-0.665724	0.0237576	0.24469	0.294297	0.857431	-0.205388	-0.101242	-0.216407	1.03864	0.313985	0.238953	-0.548184	-0.440209	-1.08427	-0.0329357	0.0349881	0.0414694	-0.85861	-0.217768
2478	ARHGAP6	5	5	0.796502	0.0966574	0.439321	0.161863	-1.02729	0.808653	-0.664115	0.251541	-0.785231	-1.47009	-1.1706	0.351711	-0.263249	-0.668453	2.01118	0.462512	-1.3087	1.09535	0.796386
2479	NUP58	9	9	-0.292048	0.431998	0.770521	-1.30334	-0.0385206	-0.0937348	-0.943292	0.490183	0.533262	0.705751	0.774338	-0.460513	-0.403295	-0.638843	-0.111054	0.595044	-0.446196	0.558292	-1.30518
2480	CSNK1D	11	6	-0.142903	0.656229	0.885183	-0.840438	-0.897003	-0.318302	0.423062	-0.908449	-0.43132	0.17794	-0.781893	-0.3562	0.425518	-0.925051	-1.50335	-0.421414	0.0671583	-0.88906	-1.11724
2482	TPM1	11	1	-1.16497	0.117897	0.478782	-1.36243	-0.74783	-3.00022	1.99841	-0.566475	0.13481	-0.978654	2.87902	-1.3877	-3.21988	-1.13521	-2.25078	-0.631866	-1.67611	0.455359	-1.1169
2483	CROCC2	31	30	1.323	0.0154204	0.203353	-0.179401	-1.69855	-2.5452	-2.17034	0.217094	-1.6299	-1.78328	-0.98228	1.56902	-1.45141	0.509861	0.626483	0.605141	-1.58485	0.0249239	-0.487026
2488	PDIA3	1	1	-0.878963	0.0382881	0.29516	0.137096	0.872353	1.29402	0.743123	-0.936559	-0.827713	0.811105	-0.338764	-0.347463	0.111873	-1.33551	0.169322	-1.28597	-0.789617	-1.67599	-0.123688
2491	CEP85	3	3	-0.679106	0.416528	0.761346	0.357518	2.28616	0.454424	0.0141958	4.39821	2.78617	3.39495	1.85503	0.0187477	1.80621	-1.05755	-1.15566	3.85006	3.94312	1.1616	1.54727
2492	NHEJ1	5	5	0.582291	0.129858	0.495887	-1.20897	0.266853	-0.583809	0.0236089	-0.514932	-0.752986	1.04225	-0.843884	0.370056	-0.391747	0.262784	0.690044	0.0985546	1.68271	-0.570184	-0.0557625
2498	ALG3	3	3	-0.817652	0.297261	0.681684	-1.90728	3.37699	-2.28902	1.59769	-1.01506	1.2509	0.397113	-0.611043	1.16903	0.337713	-1.64548	-3.30292	-0.378644	-0.329928	-0.843677	-0.747001
2500	SH3YL1	4	4	-1.85424	0.0049777	0.12197	0.134223	2.39738	-1.72442	1.23889	-0.00886415	2.1239	0.332969	1.05033	-2.25442	-2.84578	0.436071	-1.67131	-0.788136	-1.67972	-0.0956474	-0.390562
2504	CASTOR1	2	2	0.194909	0.766612	0.928836	0.450333	0.720349	-0.34685	2.28776	-0.246563	-0.0846418	-3.11378	1.52804	1.19919	-0.971604	2.06204	-0.0823894	0.256198	-1.02468	1.49131	-0.17615
2505	APOO	4	4	-0.525242	0.391672	0.747479	1.39344	0.926068	1.88288	0.734633	1.07372	-1.804	2.26427	0.2815	1.53736	0.513416	0.312219	1.25591	0.717527	-2.61387	-0.235709	1.06373
2508	MLPH	1	1	-1.08961	0.286219	0.671907	1.02367	-1.72975	2.95815	-3.88258	2.77588	0.772162	3.59265	-0.517837	-1.55863	-2.45218	0.0418346	0.926448	0.0426422	-0.208358	-2.77026	2.25397
2511	EBNA1BP2	11	11	-0.141039	0.677804	0.893989	-0.413132	1.56929	0.040259	0.205424	-0.458206	0.503997	0.60538	-0.388683	0.961507	0.49604	-0.810866	-0.484062	-0.207186	0.111652	0.365458	0.103481
2515	FARP2	3	3	-0.328568	0.504351	0.814349	0.331407	0.977373	-0.673791	-1.99195	-0.0880713	1.51498	-0.848488	0.698236	0.0539611	0.787653	0.642115	-1.52172	-0.773088	-0.610058	-0.013605	-1.27411
2516	GPC1	17	17	2.75149	0.00276317	0.0982415	-3.71387	-3.19099	-3.40092	-1.91806	-0.979843	-1.37449	-0.447097	-0.280316	-0.723245	2.47842	3.44967	-2.37722	-0.19004	1.42079	2.8076	-0.159644
2517	SEC14L2	8	0	0.83076	0.229365	0.627503	-1.78251	-0.540293	0.164403	-0.394035	-0.75422	-1.28815	-2.838	0.0135088	-0.982083	1.81244	1.65486	-1.37102	-1.72547	-2.25564	2.2399	-0.146214
2519	MAP4	1	1	0.375831	0.396285	0.749818	0.650725	-1.11627	-0.393543	1.27298	-0.556083	-0.755674	-0.984431	-0.74931	1.25691	-0.207884	-0.616728	1.09662	-0.194681	-1.55435	0.200086	0.395069
2522	ZMYND8	24	1	-0.676022	0.374329	0.741331	-0.238713	0.704109	0.652963	0.930437	-1.53088	-0.554026	-3.19561	0.207127	0.824146	0.914132	-1.08509	-0.459195	-0.735588	-0.679773	-4.52492	-2.68648
2523	SF1	2	2	-0.208534	0.739084	0.916808	2.00735	2.17089	-0.880724	1.67617	2.83678	0.845197	1.21533	2.70123	1.17	-0.00453443	2.20682	1.34856	2.9	-1.18632	1.43895	3.03048
2526	GCOM1	12	2	0.0125965	0.977132	0.992135	0.125238	-1.03928	0.509855	0.967714	0.00735444	-1.48493	-0.372842	1.41307	1.07477	0.0412776	0.598915	0.310242	-0.0342561	-1.6251	-0.0409855	-0.0979017
2527	NCAM2	10	10	-0.422346	0.540422	0.833526	1.37646	-0.0884896	-0.815713	2.74579	1.12297	-0.161486	-2.0006	3.63103	0.769425	-0.784085	0.107081	1.43799	0.681241	-1.19732	0.600309	0.816545
2529	ACTN1	2	2	-0.47075	0.453855	0.786682	0.2833	0.9461	-0.909275	2.71989	0.545356	-0.380255	-2.07839	1.9249	0.774738	-0.668934	0.819624	0.655766	-0.300352	-1.18744	-1.78422	0.976437
2530	COPRS	4	1	0.164579	0.546445	0.835658	-0.357682	-0.295809	0.10046	-0.281498	-0.361677	0.578069	0.406971	-0.491261	-0.677182	0.195822	0.526417	0.500036	0.155467	0.278818	-0.673602	0.308431
2534	TMEM189-UBE2V1	12	0	0.153701	0.606627	0.864074	0.469596	-0.392327	0.593212	-0.151494	0.373394	-0.395662	0.58387	-0.513227	-0.642687	0.678407	0.895658	-0.392765	-0.154963	0.518028	0.348649	0.546641
2535	CRISP3	4	4	1.44163	0.137239	0.508413	-0.642395	0.419653	-0.81374	-2.58864	-1.18384	-0.695047	0.0154164	-2.45417	2.12227	1.2912	4.0156	0.808717	-4.27563	0.369562	1.84948	-2.59091
2537	hCG_1984214	5	4	-0.835935	0.0477493	0.325494	0.0547431	1.56352	-0.0586678	-0.0944651	1.35145	1.46198	0.271914	0.100854	-2.00857	-0.624422	0.267671	-0.642332	0.094592	0.130357	0.523734	0.222822
2539	NSF	42	41	-0.80199	0.0418446	0.305331	-0.356748	0.0634772	0.466896	1.71054	-0.139661	0.615097	0.489479	2.45761	-0.528734	0.331864	-0.397423	-0.147062	-0.287032	0.243362	-0.305029	-0.0191766
2541	CCDC137	8	8	-0.68468	0.119307	0.481022	0.0152297	1.39472	0.425344	1.0493	0.21117	0.205879	-0.996522	-0.232287	0.252836	1.4333	-1.37798	-1.30865	-0.438522	-0.158375	-1.0267	-0.78052
2546	SHBG	11	11	-2.15952	0.00146956	0.077237	3.15633	1.18545	2.27302	0.00647404	2.25584	0.735745	0.9821	-0.20554	-2.62556	-0.836938	0.477419	0.0936867	-2.79442	-0.887097	0.378079	-0.691948
2547	ALOX15B	10	10	-0.532988	0.292799	0.677248	1.36597	-1.57091	0.648664	-1.01559	1.84959	-0.368559	0.946315	0.136465	-1.40458	0.817227	-0.395324	-0.0462383	-0.774341	0.166733	-1.29858	0.66313
2549	BCL7C	6	5	0.121272	0.769501	0.929731	0.0914399	0.0980131	-0.352862	0.73624	0.481234	0.500161	0.199246	1.1216	-0.448778	-0.165771	1.69741	-0.358611	-0.021983	0.274424	2.52065	0.347908
2550	DERL2	3	2	-0.562372	0.344222	0.719306	0.764164	0.258414	1.64644	1.57591	0.096935	1.17287	-0.289752	1.77526	1.98274	2.25502	-1.35308	1.91763	-1.61403	-0.718837	0.0585098	-0.0266825
2557	GEMIN4	16	16	-0.672618	0.196894	0.59059	0.317487	1.3606	1.91275	0.776001	-1.08027	0.729214	0.142894	0.0135266	0.365652	1.25756	0.204909	1.30121	-1.84081	-0.213003	-1.52789	-0.756385
2558	NLRP1	5	5	-0.01237	0.980358	0.993525	1.1782	-1.28073	-0.578047	0.176833	0.959133	0.0928876	0.0620826	0.251102	0.766074	-0.530821	-0.735089	0.818798	0.331416	-1.56874	-0.684392	2.36525
2560	CIC	20	8	-0.0437479	0.885525	0.965015	0.453677	0.058095	0.44104	0.447116	0.477165	-0.395679	0.459211	0.434264	-0.104509	-0.190017	1.49938	0.840697	-0.659492	-0.210373	0.415885	0.433338
2561	DVL2	10	6	-0.575996	0.29853	0.68261	1.21689	2.05568	-0.0503808	2.80771	1.89308	2.04521	-0.314899	3.50835	-0.0882829	-0.00688468	1.0899	0.527014	1.7885	2.40092	1.95105	0.891462
2564	EIF5A	12	6	0.267938	0.539505	0.832938	-0.919914	-0.407708	-0.762606	-0.25377	-0.152409	1.39726	0.11654	1.07255	0.396637	0.217993	1.16978	-0.890855	-9.03274e-05	-0.0545401	1.93579	-0.541279
2566	GPS2	6	6	-0.747071	0.169194	0.554024	-0.217696	1.85217	0.30412	0.656426	-1.86224	1.40491	-0.447815	0.367636	1.04343	0.819733	-0.280289	-0.512381	-1.67711	-0.497944	-1.80586	-1.00863
2570	ABR	6	6	0.739655	0.203861	0.598771	-3.0161	-2.5948	-0.826031	-0.353601	-0.608582	-0.550539	0.396276	-1.26558	-0.369692	-0.485718	-2.44971	-1.51083	0.49737	1.16949	-0.639433	0.886814
2573	KDM2A	18	17	0.36813	0.405563	0.754436	0.88914	-0.205331	0.22595	-0.610314	-0.83372	-0.915357	-1.91316	-0.895136	0.697464	0.312212	-0.407547	1.35459	-0.215877	-1.41597	-0.636996	-1.00077
2574	ANK2	18	0	0.5432	0.233391	0.630096	1.97024	-0.459171	-0.244192	0.57266	1.13032	-1.02625	-0.684737	-0.0349176	1.10762	0.0893588	-0.216145	1.82152	1.09763	0.223875	-0.0505281	1.49622
2575	INTS2	13	13	-0.285812	0.449852	0.783568	-0.269886	0.633533	-0.0171122	0.696889	-0.120943	1.05788	-1.18772	0.579892	0.742853	0.716803	-1.5653	0.0566201	-0.0286703	-0.387894	-0.369158	-0.0792084
2576	AFDN	59	44	0.159237	0.577399	0.849533	0.171213	-0.268217	0.0451869	-0.30044	0.381277	-0.301081	-0.483565	0.0325204	0.734098	0.076903	-0.503739	0.297006	1.03245	-0.129465	-0.831481	-0.124979
2580	TPM3	29	0	0.177339	0.638044	0.875967	-1.49623	-0.30727	-1.91854	0.421851	-0.6472	0.866276	-0.681473	0.106159	-0.270956	-0.720865	-0.739269	-0.487973	0.44026	-0.319497	0.180346	-0.319758
2581	TBC1D8B	14	14	0.270106	0.548835	0.836105	-0.027048	-0.189692	0.541009	1.12136	0.30268	-0.690213	0.331198	-0.398648	2.6677	0.69665	-0.0634249	1.1028	0.386727	-0.274141	-0.245309	-1.11951
2582	CHEK1	3	3	0.600751	0.294249	0.679029	-3.26471	0.293611	-0.675423	0.814324	-0.577876	0.177066	1.11728	-0.12232	0.00362298	1.72915	0.094061	-1.48759	0.438241	1.04198	0.910399	-0.161906
2583	OXA1L	8	8	-0.82063	0.0896495	0.425447	0.876436	1.70283	-0.278204	-0.0148577	0.142425	1.02891	-0.695478	-1.55815	-0.271345	0.0370181	0.150914	-0.164009	-1.60003	-0.189181	-1.38523	-1.93926
2584	CAMP	8	8	1.61259	0.130216	0.49656	-4.91621	1.29983	-1.74369	-3.70604	-3.18547	0.941007	-1.14712	-3.55573	-2.48273	-0.83537	3.70038	-1.87142	-1.87151	-0.213656	2.23773	-1.77615
2587	CCS	9	9	0.384199	0.296351	0.680847	1.38006	-0.241777	0.130229	0.892518	1.15247	-0.620833	-0.778721	0.0776428	0.49798	0.493887	1.51138	1.35154	0.00470436	0.152371	0.725087	0.32823
2588	CEP290	6	6	0.430695	0.794853	0.93682	-10.2566	-6.35262	-4.92155	-5.25612	1.13038	0.948976	-1.28346	0.590745	-5.10465	-3.28533	-8.32581	-4.09817	-0.403595	-0.816996	-0.11907	0.198964
2589	CYB5B	4	4	-0.217437	0.629761	0.874025	0.513631	1.06959	0.531614	-1.02803	0.686393	1.19513	-0.344609	0.466231	-0.651069	0.451064	1.97691	-0.871185	-0.152068	-0.780543	1.41835	-0.0410111
2590	COG4	26	26	-0.399967	0.192861	0.585279	-0.791761	0.661703	-0.740624	0.673296	-0.557103	0.608589	-0.24186	0.388437	0.101447	-0.784764	-0.0543767	-0.528249	-0.143942	-0.266978	-0.721566	-0.800631
2591	SEPT1	17	13	1.21202	0.0350241	0.286671	0.624694	-1.48142	0.510959	-1.17875	1.93515	-0.517846	0.896476	-1.12504	0.728695	0.60676	0.900635	2.21406	0.652235	0.186286	0.861746	3.20995
2592	PHKG2	9	8	-0.39318	0.339274	0.71596	-0.94744	0.547617	0.044621	1.45006	0.831548	-0.365519	1.30735	0.884935	0.130924	-0.0370251	-0.654351	1.07652	-0.630121	-0.262015	-0.400389	1.3842
2593	BRAP	12	12	0.0389073	0.895953	0.969179	-0.000494049	0.85068	0.152778	-0.0717554	0.183889	0.62586	0.427127	0.392595	0.585874	0.841783	-1.06254	0.265283	1.05803	0.800036	0.235267	0.148204
2594	SEMA4B	12	12	0.885046	0.261593	0.654808	-3.43685	-1.44601	0.276516	-0.324692	-2.50695	-2.58135	1.37995	-1.26296	-1.23397	1.47824	1.15519	-2.26443	-1.51155	1.57218	0.463435	-2.48108
2595	PARVA	16	13	-0.255254	0.510699	0.818565	1.06566	-0.0267684	-0.249943	1.71926	0.314302	0.48617	0.145744	1.1728	1.04891	-0.966353	-0.302347	1.05193	0.609506	-0.406652	0.267265	1.28294
2597	ITGA7	8	8	0.88627	0.159676	0.54285	0.689745	-0.966546	0.884707	2.4263	0.0219166	-1.68496	-1.32121	1.67539	1.6772	-0.0311333	0.679758	2.6847	0.799861	-0.499524	1.31423	2.19041
2601	SRSF2	9	9	-0.048782	0.855936	0.957621	-0.0474871	0.487981	0.18625	0.00816346	-0.064621	0.879524	0.0933583	-0.443575	-0.290258	0.421538	0.819454	-0.0450898	-0.168644	0.241594	0.382053	-0.65131
2602	CLIP1	1	1	0.0946992	0.893331	0.968005	0.54519	2.315	1.34945	1.10603	-0.296795	-0.0687959	-0.960532	-0.256654	1.89094	1.08778	2.97183	1.50286	-0.164156	0.456873	-3.18021	-0.0754307
2603	PHACTR2	8	8	0.696631	0.101588	0.44928	0.524873	-0.567246	-1.10922	-0.777998	0.481669	-0.0585466	0.881857	-0.324348	-0.65048	-0.504897	1.57091	1.77048	0.235739	0.222337	0.901812	1.07818
2605	RBM7	7	7	0.0391657	0.930719	0.978842	0.485279	1.42211	1.84883	1.08599	-1.10507	0.826501	0.759661	-0.162093	0.975091	2.08924	0.145735	1.16033	-0.151291	1.58351	-0.12407	-0.204006
2606	HECTD4	24	24	-0.694341	0.0538704	0.341749	0.7465	0.457213	0.552565	0.963461	0.410473	1.10849	0.883203	2.19988	0.419043	0.00999386	0.077781	0.657528	0.629496	-0.994024	-0.30672	1.27395
2607	PSTPIP1	8	8	0.955072	0.0204907	0.232686	-0.53263	-0.432423	0.122344	-0.979732	0.41563	-0.566537	0.452207	-2.40153	0.0900936	0.377958	0.244867	0.67544	-0.10163	0.771457	0.248744	1.41098
2609	HDAC7	14	13	-0.367917	0.515483	0.821218	1.38493	2.28298	2.04172	2.02082	-0.315746	-1.34395	-0.673691	-0.621427	0.852479	-0.746982	1.02895	1.25457	-0.301869	-0.597419	0.194359	0.148202
2613	LUC7L3	22	22	-0.846826	0.05892	0.352599	0.437856	1.6573	-1.03492	1.05187	-0.246497	1.50754	-0.816242	0.636021	-0.00775821	0.325855	-0.950893	-0.921933	0.120579	0.0598698	-0.88581	-1.32158
2615	DNAJB12	9	9	-1.25329	0.129903	0.495887	-0.000157525	4.12073	-2.05977	-0.924314	0.803861	3.93198	0.112513	-0.619851	-1.45741	-2.17805	-0.181998	-1.18467	-0.0674315	-0.145888	0.837348	-0.283245
2617	TRABD	8	8	-0.438257	0.142174	0.515852	0.111833	0.743992	-0.114123	0.386812	0.505103	0.728129	0.920189	1.74687	-0.465442	-0.0767485	0.0547399	0.347768	0.210246	0.311736	0.973234	0.167209
2619	ANTXR2	7	7	0.350209	0.541366	0.834012	-0.0461163	-0.848164	-0.0842514	-0.0279091	-0.890647	-0.813635	0.738813	0.258954	-0.522067	-0.974762	2.44735	0.284792	-0.2986	-2.40474	2.04887	0.507884
2620	OLA1	25	25	0.298394	0.571698	0.846383	-0.415968	1.39237	-0.79622	0.00755781	0.00458308	0.981569	-0.655656	-0.574649	0.365356	2.35914	-0.860399	-0.900852	-0.267162	2.21893	-0.694641	0.110365
2622	PTRH2	6	6	0.316642	0.507716	0.816874	-1.18759	-1.04957	-1.09566	-0.00567081	-0.563258	-2.07591	-2.82137	-3.04569	-0.910806	-0.580384	-0.316438	-0.26263	-0.982968	-1.57442	-2.06258	-2.62133
2625	SUMF2	11	11	-0.1045	0.794159	0.936685	-0.578385	0.332208	1.8065	-0.892078	-0.0986369	-0.456483	1.12669	-1.08506	-0.436542	-0.13124	0.882475	0.269383	-0.374726	-0.32414	-0.103366	-0.463081
2627	CEP170B	35	35	-0.254413	0.375222	0.741331	0.0838515	0.498991	-0.663475	-0.400711	-0.019183	0.696865	-0.333875	0.145587	-0.272146	-0.744055	-0.264542	-0.406508	-0.767289	-0.262474	0.83677	-0.147012
2628	CCDC12	10	10	0.0435409	0.88189	0.963999	0.041285	0.223355	0.513871	-0.223787	0.958101	0.622701	0.643797	0.111092	-0.122696	-0.135581	0.000707821	0.814427	0.333668	-0.0295804	0.878483	1.49931
2629	OTUB1	12	12	-0.133958	0.627941	0.872829	0.357685	0.541336	-0.370029	0.141685	0.509569	-0.256477	-0.42191	-0.575535	-0.260887	0.278569	0.166261	-0.860737	-0.296341	0.165514	-0.697293	0.359571
2630	PTPN7	6	6	0.287597	0.445807	0.779711	0.481659	-0.42663	1.4235	-0.972648	-0.538391	-0.689427	0.156711	-0.619615	0.29051	0.57509	0.757808	0.864058	0.00769061	-0.596752	-0.953541	0.17107
2631	TAF6	15	15	-0.00475395	0.98989	0.995225	0.498851	1.20678	0.161205	0.537608	-0.63234	0.0637191	0.725739	-0.363907	0.563069	-0.0503911	-0.797428	0.677929	-0.412838	0.917012	-0.417187	1.67946
2632	TBCD	26	26	-0.427973	0.172626	0.557689	1.17319	0.678283	0.187013	1.36062	0.067797	0.096714	-0.107265	0.57336	0.290361	1.00622	-0.192491	0.642033	-0.492029	0.0829081	-0.445487	-0.285589
2633	SMG1	38	35	-0.0584708	0.847212	0.955074	0.636386	0.323628	0.114405	0.401262	-0.305857	0.0328161	-0.615117	0.00852868	0.696906	0.125764	-0.216785	1.09971	0.203523	-0.626488	-0.685305	-0.469036
2634	AMZ2	3	3	0.10456	0.805646	0.940656	0.0592056	-0.332826	-0.418377	0.554816	-1.16268	-1.43943	0.0888404	0.59719	-0.494108	0.255562	0.816671	0.413422	-2.12037	0.018795	0.534716	-0.641468
2637	CNDP1	4	4	-0.465121	0.635243	0.87508	-4.12346	-1.49722	4.34436	-1.25983	-1.22274	2.05394	1.83662	1.88885	-1.3002	0.887085	-1.85806	-0.496373	-1.00579	0.200259	-0.160495	2.03312
2639	MRPL58	8	8	0.36682	0.662433	0.88679	-0.193091	0.489921	-2.29439	-1.61175	1.176	0.943522	0.7316	-5.74244	-1.00873	-0.0776876	0.19502	-1.86439	0.866314	0.239751	-0.12706	-1.78929
2648	MSL1	5	5	0.247809	0.644019	0.878853	-2.11041	-0.0983508	-0.972414	-0.603156	0.922115	0.681442	0.86748	-0.249621	-0.0965405	0.618443	-1.60864	0.0766503	0.550741	1.19261	1.40502	-1.71872
2653	RPL19	6	6	-0.378429	0.412674	0.758175	-1.36515	-0.0104076	-0.636054	-0.711622	0.151687	1.40253	0.980096	0.897013	-1.44258	-0.701431	-0.621824	-1.26381	-0.0084562	0.782645	1.01053	-0.0744108
2654	ARHGDIA	10	10	0.345765	0.296144	0.680803	-0.55266	0.316134	1.832	0.751189	0.368927	0.0270684	1.07149	0.47261	0.309961	1.18399	1.25806	0.158431	0.688434	1.03548	1.3787	1.03982
2655	SRSF1	20	19	-0.178449	0.414589	0.75954	0.340659	0.49365	0.34877	0.148196	0.0365422	0.574426	-0.0260452	0.205236	-0.434462	0.0545269	0.529279	0.126254	0.0866947	0.404694	-0.0202977	-0.0528496
2657	CHERP	21	21	-0.42945	0.112556	0.47053	-0.0479038	0.922784	0.120631	0	0.641536	0.412881	0.425436	-0.00266434	0.030195	0.0551687	-0.802504	-0.468827	-0.116423	-0.0880289	-0.344471	0.771987
2658	CD300A	3	3	1.33354	0.0567782	0.347847	-1.96606	0.372669	0.586623	-0.62042	-2.26896	-1.66196	0.709988	-1.5803	-0.115284	1.64338	2.39333	-0.49333	-0.406857	2.1016	1.26776	-2.15065
2660	SCO1	8	8	-0.552538	0.184149	0.573724	1.79896	-0.331659	0.336829	0.934066	1.35322	0.981309	0.987857	1.72112	0.309535	-1.11784	0.219828	1.90321	0.856433	-0.189712	0.458676	0.921266
2661	SCRN2	13	13	0.194746	0.721149	0.91203	-0.348279	-0.650074	1.08155	0.788693	-1.67667	-1.64434	-0.458338	1.32721	-0.198146	-0.424206	1.57632	1.44352	-0.776632	-1.64023	0.422138	-0.425053
2662	SLC39A11	6	6	0.142723	0.645898	0.878853	0.0260536	-0.483291	-0.181262	-0.967148	-0.254844	-0.0863706	0.700749	-0.493134	-0.533558	0.789094	0.443962	-0.389667	0.477454	-0.329658	-0.0165398	-1.03855
2664	MRPS7	11	11	-0.445602	0.290771	0.675335	-0.783971	0.0485445	-0.811774	-0.807696	-0.294465	0.762286	-0.306559	-1.18132	-1.53617	-0.0881868	-0.245018	-1.18346	-0.001211	-0.200588	-0.802767	-2.88236
2665	SAP30BP	9	9	0.272229	0.653904	0.88435	-0.0420648	1.12793	0.680015	0.45514	-0.624665	0.728078	-0.717606	-1.66287	0.723289	1.68717	0.810458	0.568369	-1.26732	1.87228	0.460033	-2.73249
2666	TRAPPC8	31	31	-0.219319	0.490865	0.808595	-0.121821	0.135215	0.652818	0.290336	1.07568	1.26152	1.32156	1.19478	-0.0180114	0.379345	-0.344369	0.666599	0.34048	1.16753	0.473416	1.39056
2668	LIMD2	2	2	1.78426	0.00571548	0.130316	-0.224443	-1.35586	0.106307	-1.3349	-0.647165	-1.05773	-3.34043	-2.30735	-0.414167	0.426755	-0.670566	0.562208	2.81596	0.706055	-1.03973	1.72599
2669	SUZ12	11	11	-0.415226	0.399072	0.750687	-0.210625	1.10783	-0.214619	-0.469282	-0.409004	1.67095	0.0124869	-0.084354	-1.56309	1.12832	0.621418	-0.519154	-2.13525	0.633051	0.583307	-0.667039
2671	PNPO	9	9	-0.295281	0.408373	0.755594	-0.375056	-0.389027	0.865498	-0.140328	0.46721	-0.59722	0.987978	-0.512598	-0.21263	-0.597443	-0.924747	0.335681	0.00740365	-0.372264	-1.23221	0.940413
2674	DSC3	1	1	1.18108	0.0401141	0.299231	-1.68321	-1.66709	-2.22278	-2.57799	-0.882537	-0.997258	-0.189891	-0.260275	0.144717	-0.627217	1.05867	-2.19023	-0.747141	-0.0211127	2.19626	-0.846337
2675	MYL12A	6	6	0.354996	0.322133	0.70311	-0.891889	-1.56584	-0.720691	0.284774	0.179949	-0.360406	0.0540094	0.995366	-0.256842	-0.123868	0.792687	-0.628999	-0.0462095	0.179858	0.827668	0.0709468
2676	ZNF207	7	7	-0.584299	0.0636962	0.364674	0.0926237	0.965913	-0.000872163	0.628229	0.258561	0.0644896	0.274393	0.325176	-0.281157	-0.239442	0.020327	-0.301137	-1.57836	-0.637124	0.314094	0.636928
2677	ICAM2	5	5	0.253967	0.620501	0.869587	1.56182	-0.825887	1.30642	0.335651	0.677327	-1.1436	1.55961	1.33864	1.65812	-0.208575	2.50652	1.27873	0.944857	-0.453643	-0.118799	1.23453
2678	YES1	10	7	0.573225	0.251549	0.647874	-0.744	-0.281622	0.200874	-0.517349	-1.60246	-1.63138	-2.09859	-1.45731	0.966574	0.118197	-1.80854	-0.657908	0.948597	0.212895	-1.4047	-1.92114
2679	LLGL2	23	23	-0.908005	0.086565	0.420496	0.484085	-0.427327	0.499412	-0.588085	1.64649	1.32709	1.24364	-0.222967	0.565686	-1.14835	-1.00691	-0.130274	1.91213	-1.3833	-1.78001	-0.330687
2680	HELZ	12	12	-0.0769238	0.860197	0.959086	0.415688	0.225158	-0.224602	0.990709	-0.265155	-1.40447	0.117522	-0.345154	-0.838693	1.33448	-0.643175	0.518172	0.000541769	0.236199	-2.0356	0.322382
2684	BAG1	12	12	0.0286665	0.94789	0.982687	-0.307695	-0.220888	1.30833	0.142698	-1.35454	0.415365	1.27131	0.250336	-0.440247	0.646267	0.914856	0.4985	-1.66931	0.15466	1.03986	0.589671
2685	CHCHD6	7	7	1.11199	0.0157609	0.204523	-1.24516	-0.848425	-0.319895	-1.04901	-1.52404	-0.678861	0.505282	-1.08717	0.0784435	1.76682	0.378004	-1.43116	0.613063	1.23008	0.606777	-0.593392
2686	C17orf75	15	15	0.137989	0.67497	0.892211	-0.711896	0.190191	-1.50765	0.135732	-0.479803	0.292993	-0.708055	-0.144806	-0.343955	-0.21511	-0.0320574	-0.0593775	-0.503804	0.879966	-0.287505	-1.26753
2687	TMCO1	4	4	-1.56758	0.0110426	0.173471	0.291521	4.16549	0.0607733	0.247512	0.083742	2.00141	0.386624	0.927561	-0.536392	-1.41403	-1.68635	-1.17555	-0.559348	0.0694942	0.332641	0.593545
2689	RWDD4	4	4	0.108674	0.841552	0.954615	0.542086	-0.640168	0.656961	1.28912	2.45235	-0.754238	2.23065	0.894934	0.268895	0.979153	0.811924	-0.113139	2.85854	2.28169	0.531634	-0.0776105
2690	CUL4B	39	29	-1.11604	0.000793087	0.0657936	2.03731	2.18936	1.29315	2.38697	1.40394	1.2211	0.691828	1.42636	0.33141	0.729621	-0.280292	0.567256	0.443009	0.688888	0.71477	0.527077
2694	SMAD4	9	9	0.377925	0.462874	0.792428	-0.845583	0.347801	-0.56212	1.22967	-2.88885	0.868676	-0.367455	-0.320322	1.30584	-0.492852	-0.629378	-0.0222731	0.610302	0.286484	-1.1179	0.544991
2696	FAM32A	3	3	1.18969	0.00721099	0.1429	-1.85288	-0.102295	-2.20275	-1.11269	0.117763	-0.488116	0.320148	-0.23654	-0.289762	0.199908	0.563637	-0.20472	0.78226	0.989252	0.494906	1.42465
2697	STX10	7	7	-0.357582	0.286614	0.671907	-0.326834	0.16203	-0.401497	-0.372528	-0.133613	1.90245	0.332293	0.0766821	-0.856114	-0.255447	0.512822	-0.307531	-0.113643	0.0346801	-0.551191	-0.0852499
2709	DAZAP1	12	12	-0.508636	0.153309	0.53331	0.271004	1.18711	-1.07878	0.594873	0.217097	0.861643	-0.93136	0.42604	0.319176	-0.8699	-0.823944	-0.225003	-0.19786	-0.627116	-0.269113	0.172305
2710	STAT5A	29	9	0.225067	0.484273	0.806209	0.633096	-0.22802	1.1231	-0.158985	0.326209	-0.268845	0.731929	-0.301122	0.633046	0.527172	-0.0774406	1.61	-0.0280012	0.295307	-0.21254	0.910362
2712	FOSB	3	3	0.655373	0.519179	0.822477	2.81202	-2.33255	-1.7904	2.81062	0.790301	-1.06663	1.24182	-3.27792	-0.340327	0.314465	1.43327	4.45673	-0.66443	0.0122692	-2.45689	1.67517
2713	LONP1	35	35	-0.255404	0.451881	0.784468	-0.38141	0.85883	0.385025	-0.391404	0.22821	1.38103	0.756586	0.214013	0.0636016	0.732455	-0.813797	-0.501557	0.428779	1.11201	-0.234792	0.220946
2714	EVPL	99	93	-0.111505	0.836817	0.953864	0.682571	-2.18704	-0.343085	-2.35562	1.09825	-1.75904	0.358139	-1.69697	-0.683296	-2.33905	-1.25908	-0.643043	0.0691729	-1.44905	-0.718952	-0.0715553
2716	PPL	120	119	-0.648945	0.32386	0.703726	1.76081	-2.20477	1.03343	-1.74681	1.84325	-1.72539	1.25588	-1.45789	-0.223699	-1.96318	-1.24743	-0.29446	-0.110416	-1.73833	-1.00426	0.148722
2723	PRKCSH	22	15	0.729974	0.0923103	0.429826	-0.535741	0.00421937	0.459635	-0.0645509	0.453262	-0.262286	0.638584	-1.46175	-0.0331052	-0.0368355	2.26824	0.0200851	0.0289003	0.151486	1.94398	0.728422
2726	TMEM205	3	3	-0.377748	0.245575	0.641698	-2.0843	-1.39491	-0.609254	-0.640374	-2.31463	-1.53456	-1.22472	-1.38323	-1.67756	-2.31811	-0.698261	-1.70005	-1.61819	-1.58085	-2.28762	-2.32733
2727	EIF1	5	2	-0.0187064	0.962932	0.987344	-0.662309	-0.973778	-0.0443053	0.432394	1.00978	0.467027	0.74677	1.62392	-0.357822	0.105691	0.350314	-0.547103	0.916039	1.61226	-0.192933	0.563401
2728	ACTG1	2	2	-0.773315	0.392575	0.747604	5.28766	1.73858	6.24648	3.27114	1.75714	0.107304	2.71371	1.31871	1.493	0.307217	5.4373	4.09824	1.78625	1.02717	1.42218	0.682844
2730	SPINT2	5	2	-0.881477	0.35353	0.725772	-2.43252	-0.649927	2.32501	0.601542	-3.92459	-2.20783	0.273477	-0.223367	0.806724	-2.97223	0.56289	-2.64228	-0.507186	-3.5435	-0.246622	-4.74781
2736	DNM2	3	2	0.481647	0.232937	0.629968	-0.66895	-0.359639	1.42373	-0.86498	-0.519859	-0.575355	0.513803	-0.988907	0.439137	-0.987539	0.192139	-0.202408	0.708446	-0.415232	0.89895	1.17952
2737	RTN2	4	4	0.245085	0.672697	0.89097	0.265219	-0.268434	3.07587	0.124381	-0.920347	-2.14738	-1.54053	-0.275191	0.535152	-0.109522	0.325738	0.121623	-1.1367	-0.677756	1.1015	0.114236
2738	KRT19	1	1	1.0801	0.109496	0.464431	-0.429495	-1.80335	1.58545	-1.28598	0.789096	-1.84962	1.42226	0.436231	1.60507	2.00141	-0.168205	-0.203474	2.63779	2.07177	0.746616	-1.18561
2744	RMC1	9	9	0.120539	0.771588	0.930014	0.636377	-0.013165	1.16926	0.691876	-1.07758	0.0789574	1.24893	-0.188546	0.66384	0.633044	0.546969	1.54081	0.454055	0.323116	-1.49803	0.846626
2745	TRMT11	6	6	0.0701795	0.878303	0.963474	1.48054	0.107419	-0.57701	0.0626816	1.06849	0.512676	-0.134135	0.771339	1.49393	-0.175583	0.376136	1.78063	0.238164	-1.32311	-0.325973	1.78926
2747	TPM4	4	4	0.541945	0.528776	0.827794	-2.24189	0.618762	-1.24896	3.36334	-1.22234	-0.645442	-0.88657	1.14346	3.4075	-2.16257	-0.136049	-1.14162	0.101078	-0.930195	2.00728	2.07049
2750	CILP2	7	7	-0.47234	0.616041	0.86826	0.294993	-0.0454314	-0.816889	2.08823	-3.24774	-1.45239	-2.75531	2.20597	1.79528	-1.59925	-0.336812	-0.468311	1.69566	-3.4986	-1.5135	-3.58175
2753	KIAA0100	12	12	-0.240476	0.42837	0.76878	0.481127	-1.01686	0.215964	0.69116	-0.708984	-0.0246455	0.782731	0.353044	-0.322477	-0.181088	-0.59375	0.661857	-0.0880174	-0.335257	-0.220365	-0.0711756
2759	HDHD2	8	8	-0.130646	0.759513	0.92563	0.866647	0.286969	1.75127	0.123418	0.70386	0.899256	1.21573	-0.0123222	0.203029	-0.461499	0.861949	1.70808	-0.97635	0.0910654	1.65973	1.70365
2764	KDSR	8	8	0.590856	0.0716782	0.387682	0.202684	-0.228114	0.124298	0.626849	-0.986116	-0.857045	-0.168426	-1.19026	0.843167	0.139502	0.0232608	1.07388	0.0729987	0.0853209	-0.335753	0.348347
2766	CFD	9	9	1.04017	0.0392075	0.298474	-0.534432	-1.65766	0.210984	-0.891129	-1.91188	-1.92215	-2.83085	-2.32521	-0.564363	-0.400637	0.788513	0.774079	-1.49079	-1.80134	-0.446321	-0.400137
2767	APOC1	4	4	-0.111413	0.873637	0.963189	3.67736	1.27935	2.59767	-1.37021	2.38532	0.408899	1.90922	-1.39492	1.96832	0.394157	0.644463	2.76699	1.31305	0.497359	-0.455658	1.47271
2772	MRPL4	7	7	-0.50119	0.120611	0.482963	0.095407	-0.163845	-0.324463	-0.962963	0.798834	0.252645	0.306176	0.0444984	-0.555379	0.0168249	-0.551619	0.155281	-1.59588	0.0839053	-0.978618	-0.537745
2773	MFAP4	5	5	-0.767216	0.260526	0.654127	0.569282	-1.05379	-0.541474	1.87141	2.36363	0.359296	0.456619	2.0388	0.572676	-1.17956	-1.58219	0.471947	3.04312	-1.42816	-0.939551	0.967764
2774	CAPS	1	1	0.865708	0.0106795	0.172007	1.17422	-0.430836	0.20305	-0.0970937	1.28411	-0.19686	-0.0502308	-0.385303	1.25794	0.28045	1.12538	1.52697	1.28647	1.03209	1.1174	0.800018
2776	DCAKD	7	7	1.23298	0.0357495	0.287311	0.893009	-0.169567	2.17719	0.362233	-1.66468	-1.00914	-1.33035	-0.152615	1.97792	1.36737	0.00043537	3.00567	1.17807	0.0232721	0.786571	0.630564
2777	AQP1	4	4	1.03778	0.0850909	0.417567	-0.504635	-1.29614	-0.519637	-0.667468	0.827604	-0.745838	1.16825	0.596199	0.982617	-1.62405	0.877514	2.17791	2.03974	0.0614226	-0.19331	2.83872
2779	ASDURF	5	5	0.320945	0.527365	0.826678	-1.30901	0.845894	-0.339249	-1.49872	0.0986807	1.43193	0.926288	-1.17772	-0.713114	0.766683	0.791348	-1.38089	0.022197	1.48342	0.757276	-0.181278
2780	MIEF1	4	4	-0.0568251	0.94616	0.982687	0.838929	0.782469	-0.758419	-2.60417	1.18968	1.47899	-1.57627	-2.76604	-2.11289	0.995118	1.77634	-0.926295	-3.05676	-0.125041	1.79244	-2.21234
2782	SARS2	25	25	0.19789	0.37608	0.741331	-0.610409	-0.489148	-0.069939	-0.122137	-0.130243	-0.558428	-0.223649	-0.44222	-0.226632	-0.371789	0.446852	-0.173233	0.130113	-0.00663336	-0.270231	-0.591497
2783	WIZ	14	14	0.10654	0.687297	0.897428	-0.0372757	0.764344	0.454332	0.186013	0.430367	1.44321	0.771889	0.539601	0.412379	1.20121	0.440197	0.224243	1.0131	1.19376	0.431572	0.488347
2784	COPE	18	18	-0.583053	0.149006	0.527763	-0.910268	0.338734	-0.133634	0.312112	0.963073	1.7104	0.794673	1.43165	-0.759787	-0.241513	-0.0864911	-0.314043	-0.688298	0.45246	1.29865	0.181338
2794	MCEMP1	4	4	0.311456	0.725037	0.913495	-3.7768	-0.9701	3.0319	-1.62209	-3.19127	-0.813866	2.09737	-2.4279	-2.09668	-0.0110303	0.691297	-1.75115	-1.24687	-0.209707	1.11156	-1.66854
2795	PNKP	16	16	0.776685	0.102963	0.451234	-0.601797	0.654183	1.08604	1.14665	-0.519422	0.172547	1.3695	0.718402	2.66701	1.6067	0.980744	-0.36986	2.6133	1.75094	0.469421	0.521332
2796	RPL13A	11	11	-0.173746	0.566933	0.846257	0.371873	0.40539	1.0369	0.109493	-0.109559	0.558049	0.448569	-0.0371885	-0.648652	0.298281	1.10991	-0.140682	-0.401836	0.737177	0.798736	-0.359371
2797	AP2S1	6	6	-0.427562	0.40084	0.751343	1.66042	0.280965	1.7663	0.60899	0.277954	-0.180703	0.991735	-0.128691	0.753843	1.11301	-0.142722	1.26869	0.558172	0.397636	-2.68989	0.597724
2798	GRAMD1A	7	7	-1.40693	0.105041	0.454167	2.30795	0.394324	1.57966	1.24736	1.05323	-0.433173	-1.81208	-0.0509886	0.722534	0.581641	0.170175	0.915416	-2.04094	-0.953316	-0.685162	-5.67954
2803	ARHGEF1	45	45	0.787473	0.00479479	0.12152	-0.798343	-0.676445	-0.281115	-0.924005	-0.125435	-0.549479	0.073538	0.00200793	0.43808	-0.00946296	0.352343	0.689214	0.400684	-0.267668	0.679033	0.738284
2804	RPS5	11	11	0.412787	0.526614	0.826678	-1.30028	0.785199	-2.96284	1.14913	-0.20982	0.0680799	-0.309951	-0.563805	1.23009	-0.757776	2.07495	-2.5539	0.0758938	-0.712264	1.10455	-0.503539
2806	MYO9B	63	62	-0.0635965	0.839678	0.954615	0.305066	-0.0774508	0.318716	0.0458779	0.644259	0.441461	1.2945	0.251735	0.0832783	0.275574	-0.730659	0.827128	0.464476	0.708634	-0.325284	1.41224
2813	EMC10	3	3	0.0584825	0.901102	0.971084	-1.18535	0.0198964	-0.0727041	-0.15247	-2.30896	-0.0146908	0.320323	0.179878	-0.629124	-1.48841	0.439518	-0.757697	-0.62825	-1.52135	1.35152	0.487579
2815	POLD1	22	22	0.295479	0.423139	0.764689	-0.178663	0.45525	0.401565	-0.302401	0.688242	0.839904	0.656354	-0.356116	0.499581	2.0119	-0.073682	-0.442765	0.287749	1.75879	0.28026	0.246143
2817	SHKBP1	6	5	-1.43701	0.00766867	0.147536	2.42299	1.54105	1.18087	2.11501	0.965743	-0.224452	0.71799	0.488151	-0.241563	-0.898061	1.05197	1.39241	-1.5842	0.274644	-1.19436	-1.08954
2818	YJU2	3	3	-0.476788	0.383317	0.745473	-0.556146	0.989014	1.55248	0.556289	-1.69737	0.997727	-0.809928	-1.07505	0.213837	1.62514	-1.235	-0.219634	-1.58233	-0.198984	-1.17429	-1.28603
2819	SUGP2	21	21	0.142313	0.707086	0.905415	-1.34558	-0.0730215	-1.3141	0.159299	-1.02854	-0.0148707	-0.61724	0.214982	0.270392	-0.392435	-1.61518	-0.133201	0.573166	0.0987148	-1.49562	-0.1864
2822	DNASE2	7	7	-0.30785	0.651665	0.883313	-0.77092	2.38394	3.05142	-0.85941	-1.73348	1.31508	1.4341	-1.66632	-0.690575	0.923566	0.860283	-0.555443	-0.192758	0.244533	1.09476	-0.992739
2823	AGPS	22	22	-0.18322	0.617805	0.86866	-0.837509	-0.228672	0.335849	-0.164788	-1.04137	-0.0571238	0.0190507	-0.50901	-0.874346	0.728904	-1.17784	-0.506174	-0.672719	0.944848	-1.4981	-0.89391
2824	KIF2A	28	19	0.0638886	0.838987	0.954608	0.805785	0.262426	-0.870284	-0.557764	-0.156568	0.299004	-1.09939	-0.400408	-0.20402	-0.0702393	-0.553595	0.780344	-0.341025	0.156734	-0.207752	-0.766536
2825	DDX39A	8	7	0.437245	0.315116	0.69861	0.791173	1.15384	0.98027	-0.372074	-1.47324	-0.276386	-0.84144	-0.329671	1.45446	0.863039	0.341365	1.3382	-0.12052	-0.77592	0.0397721	-0.0099717
2826	PDLIM1	20	20	0.493147	0.109025	0.463673	-0.0991722	0.232713	-1.02907	-0.0156266	-0.348922	0.135784	-0.802864	0.169765	1.37552	-0.0323431	0.164993	0.0630953	0.663341	-0.482333	0.390803	0.0447043
2827	ACOT7	14	14	-0.237088	0.492116	0.809501	-0.256955	0.37769	0.266822	0.477925	-1.17192	-0.588728	-0.419411	0.157648	0.177854	0.154704	0.718543	-1.02922	-0.837705	-0.813731	-0.152687	-1.27139
2828	MYO1C	50	37	-0.057208	0.909709	0.973967	1.17508	-0.715177	1.35189	0.391836	1.23955	-0.29872	1.1166	0.463042	1.8856	-0.0287258	-0.99689	1.23636	2.01294	0.205554	-1.24909	1.20068
2829	MYO1F	45	39	0.405175	0.283983	0.670703	-1.07606	-0.214225	1.22181	-0.834363	-0.60111	-0.58477	0.687906	-0.996509	0.052884	0.889492	-0.494102	0.402638	-0.34244	0.680928	-0.698827	0.353509
2830	SNAP23	14	14	0.504413	0.093089	0.430871	0.204102	-0.816717	0.738664	-0.40955	0.11954	-0.932535	0.396705	-0.0056786	0.299791	0.393844	0.0354992	1.05078	0.0404622	0.121836	0.823888	0.563742
2831	HAX1	6	6	-0.304693	0.346795	0.721147	0.472083	0.914392	-0.109817	0.340048	-0.268143	1.10533	-0.0806573	-0.0630616	0.495039	-0.84267	1.11891	0.308551	-0.460111	-0.214953	0.0208738	-0.553011
2832	AIP	16	16	-0.145587	0.562645	0.843852	-0.305002	-0.103594	-0.394357	-0.0123464	-0.206011	0.216381	-0.566004	0.37103	-0.068701	-0.38953	-0.442664	-0.0524241	0.439789	-0.292346	-1.08887	-0.269849
2833	GTPBP1	22	22	0.675383	0.0797626	0.408147	-0.875926	-1.54864	-0.69834	-0.283629	0.491449	-0.22761	0.214319	0.322016	-0.242235	0.619695	-0.576239	-0.244947	0.0962791	1.60383	0.871101	0.669215
2834	LGALS9	9	9	0.886656	0.0436596	0.31227	-1.35844	-1.39782	-0.585001	-1.5835	-0.310145	-0.443899	0.000551555	-1.72733	-0.664476	0.931356	-0.612011	-0.81493	0.505936	1.58924	-1.08563	-0.161822
2835	STXBP3	19	19	0.487257	0.131484	0.498055	0.0996708	-0.450398	0.0326012	-0.386798	-0.293697	-0.796077	-0.122898	-0.706941	1.13189	-0.166994	-0.9305	-0.00272659	0.919785	0.716385	0.140147	-0.534467
2837	SMAP	6	6	-0.740904	0.0373494	0.292744	1.1363	1.41593	-0.0302246	0.0834545	0.293667	1.38707	-0.243755	0.529398	-1.08103	-0.126732	-0.20776	0.124156	-0.746174	-0.142618	0.823458	0.00131148
2838	RAB27B	8	8	0.274793	0.768283	0.929487	-2.00496	-2.82185	3.75135	-3.75299	-0.480448	-1.18318	2.96604	-2.09451	-1.49383	-2.02883	-0.242373	-0.21213	-0.251384	-0.327889	0.795978	0.33826
2839	AP3B1	42	33	-0.0557018	0.829951	0.950819	0.542904	-0.302657	0.0662853	0.760426	0.402703	-0.469019	0.219149	0.404114	0.130465	0.58065	-0.319046	0.449478	-0.00808228	0.536062	-0.467155	0.27592
2840	SULT2B1	4	4	0.776881	0.284447	0.670762	0.652264	-1.15837	2.61703	0.832731	0.336582	-2.04839	2.45727	-0.392596	2.58018	-1.19047	1.44794	1.32585	1.56685	-0.681764	2.73841	1.72456
2841	LGALS8	10	1	0.518786	0.145319	0.519979	-0.0427565	-1.44015	0.0193197	-0.106298	-0.101442	-0.103978	-0.187411	0.217014	0.191977	1.67488	-0.562211	0.0157642	-0.645966	0.861635	0.617295	0.251202
2842	NFKBIE	9	9	0.629303	0.189549	0.580889	-1.61218	-1.1693	-1.67372	-1.36365	0.513218	-1.14162	0.353222	-1.58811	-0.163659	-0.638418	1.08119	-0.939993	-0.0899003	-1.85114	1.00864	-1.05442
2843	PSMD11	22	22	0.171053	0.510324	0.818527	-0.231717	0.111011	-0.0706281	-0.39575	-0.854457	-0.742261	-0.622307	-0.750364	-0.109482	0.328721	0.0769536	-0.929847	-0.588499	0.114502	-0.381146	-0.699251
2844	PSMD12	25	25	-0.19576	0.377592	0.74161	-0.261983	-0.443781	-0.0576018	-0.587009	-0.565264	0.0194534	-0.248769	0.0806639	-0.583635	-0.32527	-0.426823	-0.0242334	-0.178182	-0.555459	-0.653232	-0.883534
2845	PSMD9	10	10	0.0871792	0.732112	0.914887	0.458673	0.731543	-0.319241	0.811703	0.857322	0.22061	0.186157	0.698358	0.695922	0.311812	0.322491	0.24354	1.06387	0.967004	0.0172302	0.720694
2847	CBX4	7	7	-0.756911	0.0455515	0.318997	0.260094	0.90541	1.32232	0.261912	0.372505	1.09006	1.23314	0.688137	-0.141886	0.85292	-0.686809	-1.47656	-0.480094	0.920055	0.582058	0.508601
2848	PGRMC1	12	11	0.463417	0.289845	0.673796	-1.64254	0.0348106	-1.90717	0.23791	-1.43783	0.654556	-1.35413	-0.327766	0.345008	-0.328278	0.784098	-1.09445	-0.725192	0.241416	-0.0100803	-1.24733
2849	SUPT5H	39	39	-0.422975	0.129224	0.495545	-0.247693	0.592477	0.830044	0.312338	-0.184813	0.835355	0.122449	0.447393	-0.0999809	0.126307	-0.800589	0.15314	0.0293556	-0.172055	-0.578054	0.665631
2850	TAF4	11	10	-0.376769	0.233565	0.630096	-0.490344	0.602583	-0.239848	-0.725951	0.618444	1.05923	0.937869	0.40652	-0.207352	-0.59119	-0.458326	-0.139633	0.461234	-0.261648	-0.168602	0.519868
2851	DFFA	14	13	-0.517	0.294802	0.679132	0.0576602	0.690466	-0.387402	0.681643	1.51389	2.51813	1.69577	2.61687	-0.149981	-0.881954	0.552736	0.324152	1.26944	0.947535	1.65826	1.53084
2853	HIP1	42	42	-0.326319	0.368873	0.736818	0.325116	-0.293543	-1.17484	0.676897	0.539005	0.0506536	-1.01924	0.741362	0.0648292	-1.15479	-0.933295	-0.13159	0.420175	-0.380823	-0.953569	0.303919
2854	CLIC1	18	18	-0.275486	0.449415	0.782995	-1.44397	-0.187876	-1.26089	-0.541534	-0.901085	0.451414	-0.453215	-0.137974	-0.885989	-1.85078	0.0383249	-1.6527	-0.290209	-1.1615	0.149667	-1.02584
2855	EIF3F	12	12	0.238793	0.568206	0.846278	-1.23023	-1.53343	-1.34381	-2.09895	-0.0666483	0.656873	-0.101571	-0.766345	-1.97951	-0.685883	-0.409106	-1.25876	-0.170644	0.22296	0.00384131	-0.296664
2856	WWP2	8	7	-0.560521	0.284587	0.670762	1.44796	1.00443	-0.681154	0.463786	0.807946	0.804635	1.38516	0.410747	0.635159	-1.99214	1.96256	-0.721798	0.526592	-0.894242	-0.0788603	1.72208
2858	PDHX	20	20	-0.627824	0.0413603	0.303416	0.603267	0.730328	-0.175044	-0.365487	-0.354996	0.961654	0.470651	-0.428399	-0.976775	0.0492175	-0.146671	-0.5863	-0.922833	0.000556372	-0.275673	-0.722137
2859	MATN2	9	3	2.16658	0.00591826	0.132214	1.89179	0.166348	0.192388	-0.779872	1.80961	1.03829	1.22081	-1.28002	5.59736	2.25477	2.47717	1.1468	5.27275	1.33424	2.27737	1.2315
2861	QSOX1	19	19	-1.5153	0.000902078	0.0674262	0.618641	0.132796	1.54721	1.37656	0.991186	0.150408	1.38268	1.24597	-1.62338	-0.934211	-0.170295	-0.883267	-1.39805	-0.977863	1.0237	0.2864
2862	DCTN6	4	4	0.21064	0.497986	0.811297	-0.336033	-0.0471195	-0.296239	0.776878	-1.0704	0.581038	0.520583	0.15149	0.774885	-0.334185	0.385464	0.359477	1.04562	-0.139275	-0.157456	0.0307883
2863	SLC33A1	7	7	-0.533329	0.611758	0.867513	0.135761	0.751788	1.85577	1.35615	-2.0739	-1.23817	-4.41967	0.499154	0.595754	1.17914	0.772411	-0.263711	-2.66571	-5.77538	1.02465	-2.2669
2864	WASL	16	16	-0.527212	0.281217	0.669812	0.455417	0.719181	0.147151	1.77266	2.23872	1.66716	2.2876	2.86823	0.2871	-0.217367	0.324615	0.107609	2.2651	2.24559	1.52557	1.4002
2866	IPO5	38	36	-0.493835	0.273608	0.663769	0.155421	1.90585	-0.281927	2.0777	-0.952288	1.06595	-0.889545	1.4162	0.655956	-0.121173	0.377138	-0.240916	0.0839549	-0.240571	0.215485	-0.183188
2867	POLRMT	8	8	-0.119296	0.886394	0.965608	-0.520921	2.54542	-1.86843	-1.6645	0.264342	0.985486	0.473748	-0.91854	-1.98094	3.14456	-1.61006	-3.13809	-0.67164	1.82571	0.704253	0.0684485
2868	EEF2K	11	11	0.0648481	0.879996	0.963474	1.43821	0.347617	0.765423	-0.177537	0.670484	-0.275302	0.47394	-1.35341	1.58753	-0.393619	0.821067	0.696857	0.873074	-1.15786	0.254313	-0.273148
2869	SAP18	11	11	0.21342	0.562012	0.843599	-0.0137521	0.518985	-1.35632	0.00670852	0.0318772	0.946497	-0.43096	0.31789	0.137477	-0.833937	0.887701	-0.655709	0.751182	-0.106293	1.12184	0.426029
2870	IGF2BP3	24	23	-3.02362	0.0164119	0.206196	-1.09458	5.13105	1.46032	3.62762	-1.95214	3.61249	-0.166174	2.74442	-3.84305	2.26623	-0.244268	-2.93443	-4.64645	1.13667	0.10853	-2.6692
2871	DNM1L	47	47	0.0230176	0.940901	0.981639	0.114478	0.667736	0.0537856	0.0726992	-0.482444	0.523273	-0.682728	-0.111974	0.168356	0.229443	0.554551	-0.206572	0.473397	0.148984	0.393403	-1.42259
2872	RTCA	14	14	-0.372463	0.379038	0.742615	0.282299	-0.194973	-0.672915	0.491967	-0.105259	-0.539555	-0.397814	0.374893	1.0036	-0.706733	0.13762	-0.337518	0.659756	-1.39793	-2.33964	-0.760222
2873	PIK3C2A	36	36	-0.674043	0.0460394	0.320927	0.351724	0.869624	-0.206535	0.113994	-0.124746	1.26455	-0.945718	-0.570124	-0.523934	-0.609121	-1.1434	-0.146251	-0.289459	-1.09853	-0.509328	-0.319543
2875	PIK3R2	15	15	0.47751	0.228423	0.626088	0.282188	-0.672902	0.536872	-0.242308	-0.727605	-1.01276	0.746335	-0.631555	1.20907	0.72547	-0.0325054	1.65308	-0.142477	-0.078713	-0.690683	-0.544897
2876	GOLIM4	31	31	0.633806	0.10491	0.454167	-0.571867	-0.564577	-1.19407	-0.447028	-0.819433	-0.590934	-0.852619	-0.983942	-1.06165	1.56688	-0.0840838	-0.611894	-1.17604	1.1741	-0.445819	-0.31551
2877	MANBA	18	18	0.24588	0.596084	0.859963	1.8435	0.962138	1.93579	1.18832	2.27994	0.687262	1.42212	0.832211	0.173769	0.748273	4.17156	1.33888	1.25446	1.41346	2.14088	1.87705
2878	TRAF5	4	4	0.256469	0.735399	0.915803	0.930895	1.97253	-4.20679	0.214584	1.45559	1.29451	0.540261	0.842926	9.67576e-05	-1.04635	1.35071	-1.12344	0.912897	1.44547	1.25287	2.30402
2879	AGRN	51	51	0.542422	0.137743	0.509461	-0.454072	0.610714	0.449226	-0.358061	-0.674485	-0.0366876	0.534182	-0.894068	1.49306	-0.226049	1.51478	-0.347196	0.492926	-0.194546	0.66677	0.116372
2880	PLOD2	25	1	0.17306	0.815691	0.945232	-2.53497	0.494002	2.17613	-0.767178	-2.47959	0.0841504	1.23391	-0.462232	-0.726854	0.142322	2.55932	-0.985631	-1.26903	0.0468987	1.44452	-2.08284
2881	EXOC5	27	27	-0.087964	0.761257	0.926098	-0.276527	0.79026	-0.316513	0.518471	-0.224014	0.290106	-0.109721	0.321616	0.678414	0.342532	-1.00043	-0.152637	0.416068	0.192991	-0.542686	0.355713
2882	BTN3A3	10	7	0.915493	0.0689304	0.381061	-0.259323	-0.740637	0.147593	-0.131632	0.157705	-1.7101	1.08311	0.406047	1.71265	-0.674782	1.30201	0.732736	2.27068	-0.918419	0.634436	1.2174
2884	BTN3A1	4	4	1.95388	0.000986994	0.0693814	-0.129358	-1.30124	-2.33213	0.573024	0.540559	-1.05958	1.2387	-0.777342	2.98452	0.195353	1.08148	2.01303	2.1312	1.55509	1.608	0.815003
2885	NDUFA4	4	4	0.323422	0.406365	0.7547	1.3308	1.30335	0.759838	-0.516826	0.902991	1.11865	1.31119	-0.491137	1.55722	0.0954363	1.57774	0.939423	1.64039	-0.00972221	0.707473	1.79828
2886	PSMD14	10	10	-0.0305458	0.899355	0.970977	-0.275232	-0.114215	-0.307159	-0.0940551	-0.380779	0.434676	0.108513	0.0406568	-0.57458	-0.0422149	-0.249736	-0.778149	0.266776	0.315053	0.323916	-0.093026
2887	ZNF593	6	6	-0.1702	0.544828	0.835299	0.857368	0.00988534	0.880287	0.450089	1.46695	0.117898	0.952672	0.609876	0.34118	0.431351	0.820872	1.24719	-0.0709755	-0.100199	0.788951	0.525053
2888	BIN1	16	16	0.837683	0.0315841	0.272066	-0.14158	-0.501313	-0.830014	-1.2195	1.19402	0.141836	0.453555	-0.563378	0.39765	0.446853	-0.336965	0.761042	0.44855	0.876756	0.814531	1.82667
2889	KPNA3	10	10	-0.0368114	0.92775	0.977688	0.344501	-0.367168	1.26751	-0.541864	-0.728548	-0.347288	-1.41444	-0.202464	-0.509422	0.682374	-0.67533	0.668753	-1.42345	0.570473	-0.780457	-0.817184
2890	STK25	9	9	1.94936	0.0133806	0.191883	-0.664513	-0.431289	-1.25798	-0.13917	-3.45559	-0.834904	-6.1864	-1.40216	0.80809	-0.00753374	-0.00516881	-0.293171	0.425822	1.01819	0.549608	-1.27295
2892	LAD1	31	19	1.43362	0.0116336	0.178078	-2.61482	-1.74835	-2.8163	-2.84147	-2.6224	-2.36742	-2.65714	-3.60535	-1.45929	-1.40965	0.998912	-1.7075	-3.00561	-1.60121	0.788569	-2.40849
2893	FAAH	4	4	-0.739606	0.200471	0.594132	-0.634637	-0.695185	-0.454678	-0.602244	0.376929	2.26355	-1.79696	0.162254	-3.08377	-1.51472	-2.01588	-0.13995	0.371962	-0.383796	-0.363569	-0.168096
2894	VWA5A	23	23	-0.194322	0.495014	0.810299	0.829154	0.678404	0.388578	0.943199	0.522905	0.919394	0.645587	1.38106	0.711487	0.0731063	0.0895504	1.31763	0.582484	-0.260535	0.828273	1.41171
2895	SDCBP	9	2	0.306209	0.315789	0.699067	-0.721134	-0.963324	-0.0872855	-1.06643	-0.699637	-0.630781	0.48811	-0.570651	-0.98743	-0.850365	-0.0592069	-0.523532	-0.236063	-0.0411842	0.639913	0.256409
2896	PITPNM1	16	16	-0.103166	0.712105	0.906856	0.367083	-0.730109	0.260448	0.297167	0.452393	-0.622882	0.352091	0.108216	-0.310801	0.0331045	0.367188	0.58452	-0.884116	-0.361567	0.0651672	0.165582
2897	MPHOSPH10	14	14	-0.266104	0.477553	0.799745	-1.31393	0.139597	0.230709	-1.25477	-0.127075	1.4088	0.370688	-0.321495	0.215209	-0.298387	-1.33113	-0.350602	0.013801	-0.0559146	-0.674491	-0.514797
2898	NOP56	25	25	-0.0724025	0.821047	0.947827	-0.690903	0.333262	-0.513619	-0.368455	-0.478849	-0.242628	-0.684127	-0.348386	0.334571	-0.302014	-1.77679	-0.701387	0.705628	-0.835647	-0.503455	-0.493832
2899	CCL21	3	3	-0.449747	0.667099	0.888405	-1.04844	1.3126	0.0389889	-3.75471	-0.296984	0.489555	-3.03151	-2.29113	-0.98881	-2.59934	1.63176	-1.19204	-0.82484	-6.01414	1.80966	-4.00186
2900	PODXL	7	7	1.30865	0.0760327	0.401357	0.140596	-0.616442	-0.116259	-0.164273	-0.0352235	-1.11511	0.0607656	0.674832	2.65316	-2.35661	4.09307	1.06855	1.79126	-0.792167	2.42148	0.419354
2901	FCN1	5	5	0.213144	0.720606	0.91182	1.50731	1.08926	1.95879	1.16982	0.124749	-0.236074	1.29866	-1.28157	0.442384	0.484411	1.87492	3.0622	-1.33095	0.154098	0.361319	2.28771
2902	CYR61	8	8	1.48184	0.0970452	0.440468	-0.517603	-2.13675	-1.55105	2.01607	-1.39318	-3.34189	-6.14009	0.722374	1.28364	-0.151967	0.203214	0.294146	-0.249931	-1.53912	-0.265554	-0.0618214
2904	KPNA4	17	11	0.138539	0.704409	0.905075	0.155943	0.548879	0.608933	0.18662	-1.1215	-0.688279	0.273252	-0.552069	0.620739	0.823645	1.07596	-0.318199	-0.780223	0.392953	-0.439707	-0.855082
2905	TRIM38	8	8	-0.267486	0.52586	0.82642	0.908298	0.545509	-0.636472	0.41707	0.275296	-0.568643	-0.43317	0.399605	1.20362	0.269214	-1.72823	-0.110868	1.07468	-0.359462	-1.28799	-0.293351
2906	PPP6C	13	13	0.362322	0.280662	0.669812	0.13854	-0.371222	0.687585	-0.85775	0.996759	-0.366047	0.0342341	-0.934479	0.150546	0.164073	-0.0925502	0.899248	-0.495331	0.0847189	0.446712	1.06878
2907	CES2	8	8	0.99493	0.192413	0.584655	-0.380181	-1.34237	-1.55105	-0.804002	0.938943	-1.86308	0.69782	-0.132012	0.244605	-0.701333	4.36605	1.21959	-1.50297	-1.73155	1.81336	-0.184241
2908	MAN2B1	25	25	-0.0262108	0.949653	0.982687	0.296654	0.357962	0.994611	-0.186713	1.25324	0.546853	1.2012	0.50991	-0.863512	-0.275525	1.92963	-0.517678	1.18712	0.422022	1.31255	1.56942
2909	FBP2	2	2	-0.915018	0.28205	0.669812	3.19255	-1.30287	4.37656	-1.05195	2.70711	-0.792022	2.97129	0.178499	-1.00707	1.32477	-1.23247	1.10958	1.27428	1.08923	-0.884429	1.28514
2910	PDXK	18	18	-0.505652	0.23679	0.634209	0.48386	1.20224	0.943506	0.765264	-0.358006	0.425888	-0.942224	0.506599	-0.30158	-1.00973	1.21516	-0.468721	0.151397	-1.34216	1.21716	-0.479628
2914	PLPP3	3	3	-1.05795	0.0449243	0.318083	3.11324	2.01562	2.09145	2.35109	1.04215	0.0664607	1.36644	0.435009	1.84498	-0.813549	-0.597215	1.83411	-0.279775	0.724917	0.581656	0.722774
2915	ARID1A	35	33	-0.112083	0.654389	0.884403	1.10356	0.394436	0.629542	0.251878	0.422823	0.239004	-0.356174	0.281982	0.155048	0.631434	0.425915	0.635298	0.233847	0.411998	-0.154225	-0.268924
2917	BHLHE40	4	4	0.528221	0.0737824	0.395817	-0.0106279	-1.51285	-0.664849	-0.701128	-0.209694	0.194275	-0.71732	-0.868285	-0.576003	-0.449962	-0.466158	0.300956	0.0780389	0.284149	0.305198	0.259075
2919	C2CD2L	11	11	-0.21246	0.564503	0.844846	0.258295	-0.0146233	-0.0274013	0.537615	0.928215	0.198052	1.44406	1.48855	-0.193543	0.264674	0.383569	1.6665	-0.75658	-0.138668	1.09655	0.790587
2920	TXNDC9	8	8	0.174343	0.685435	0.896906	-1.12209	-0.656294	-1.3424	-0.963838	-1.59653	0.596694	-1.31301	0.553836	-0.403254	0.0596272	-0.840179	-1.00355	-2.37097	0.0601707	-0.270855	0.320125
2922	TRAFD1	7	7	-0.2733	0.700387	0.903577	1.34811	2.95876	-2.07252	1.84114	0.183854	1.42183	-1.18379	1.04175	2.03507	-0.575772	-1.35064	-0.26613	1.77943	1.24654	-1.02621	1.51044
2923	COX7A2L	5	5	-0.425209	0.393187	0.747911	0.418278	2.86254	1.59267	-1.27416	1.08024	0.856785	-0.354494	-0.251005	0.612624	-0.333655	-0.258038	-0.541131	0.0966135	1.12027	-0.0998921	0.93238
2924	HSPB6	6	6	0.0166857	0.983679	0.994413	4.15999	1.37921	0.557289	2.17985	2.06366	-0.308252	-2.71585	1.41853	1.5496	-0.612178	0.578037	3.71623	1.17304	0.594473	-0.490826	2.35954
2925	NDUFAB1	3	3	0.540713	0.211413	0.608726	-0.605062	-0.528438	-1.04218	-0.967804	0.0813943	-2.13305	-0.589102	-2.94925	-1.27027	-1.15975	-0.56056	-0.674986	-0.203999	-0.0713569	-1.16178	0.694909
2926	CIT	26	26	-1.31587	0.0447116	0.317002	-1.61176	-1.66619	-3.88129	-1.07693	0.448086	-0.475872	-2.19211	0.741015	-4.37971	-2.57667	-2.64242	-3.40834	-2.9342	-1.20184	-1.75048	-1.34834
2927	RFXANK	3	3	-0.163358	0.720299	0.911623	2.20838	0.206995	1.88884	-0.00534388	1.6291	1.81411	1.24215	0.584722	1.37161	1.75015	-0.31798	1.53973	2.31343	-0.489613	0.646117	1.44866
2928	CDC42EP2	3	3	0.941356	0.0262026	0.252723	0.0572238	-1.42768	-0.34049	-0.601883	0.341792	-0.816649	-0.443737	-1.13094	-0.0509645	0.230521	1.90841	1.45707	-0.56533	-0.604116	0.00683889	0.786061
2929	AP3D1	40	8	0.198053	0.532656	0.830375	-0.489557	-1.16314	-0.450281	0.388552	-0.737146	-0.782444	-0.301915	0.0250624	-0.876855	0.451334	-0.903177	-0.0711172	-0.782304	0.671844	-0.643602	0.227429
2932	CHD1	14	14	-0.349512	0.438345	0.775303	0.529993	0.508963	0.231928	-0.140999	-0.825551	0.119841	-1.34864	-1.17012	-1.17667	0.531866	-0.292275	0.821099	-2.32393	-0.240481	-1.28178	-0.928519
2933	CHD2	27	21	-0.0670528	0.847287	0.955074	0.0949225	0.135621	1.84584	0.0443406	-0.406296	-0.141705	-0.0512025	0.299721	-0.681473	0.818342	-0.312003	0.338644	-0.108186	-0.156105	1.21347	0.172134
2934	TOR1A	6	6	0.214185	0.54532	0.835314	0.220589	-0.0266348	0.677531	-0.332158	-0.0807046	-1.14178	0.689221	0.0327782	0.34258	0.5052	0.419379	-0.261159	-0.277882	1.46174	0.566795	-1.00433
2935	TOR1B	7	7	0.92072	0.0716355	0.387682	0.566636	-0.606277	0.890903	-1.10647	0.0789591	-2.19209	-0.807769	-2.62239	0.0167422	1.34265	-0.0471961	0.934505	-0.131604	-0.329402	0.409382	-0.627825
2936	ADAM10	22	22	-0.0721715	0.82354	0.948665	-0.269903	0.0238951	0.983257	-0.673686	-0.406174	-0.901858	0.119607	-0.584252	-0.618281	-0.0093696	-0.335457	0.128971	-1.56525	-0.106432	0.260216	-0.0408839
2937	ABCD4	6	6	0.0829308	0.90488	0.971468	0.823415	-3.55313	1.2392	1.66102	-0.187687	-1.40571	1.15289	0.321494	-2.53818	0.261005	0.275928	0.605179	-0.278756	0.256635	0.742555	1.39056
2938	EI24	6	6	-0.307174	0.321267	0.701935	-0.461562	0.140274	-0.470094	0.46568	-0.769259	-0.365015	-0.908867	0.691537	-0.384735	-0.715762	0.305009	-0.315247	-0.254368	-0.419964	-1.11199	-1.23764
2939	PTGES	3	3	0.498706	0.55948	0.841902	1.36666	-1.55657	-1.31714	-3.50243	1.61649	-0.304064	0.981291	-0.973423	2.83762	-1.61608	0.615977	-3.04565	1.93605	-1.20557	0.296402	0.481717
2941	ITGB1BP1	3	3	0.775868	0.277065	0.668513	-1.00172	0.972953	-0.659983	-0.811039	0.8748	0.677363	-3.58753	-0.514597	-0.558219	0.510663	0.748442	-0.320099	-2.81805	1.16264	1.48763	1.94418
2944	MAP2K7	10	10	0.0389139	0.884957	0.965015	-0.645976	0.327841	-0.427427	-0.113753	0.293845	-0.266778	-0.344895	-0.139038	-0.306034	-0.152862	-0.801446	0.0503966	0.317411	0.483858	-0.889662	0.293469
2945	ACOT8	8	8	-0.737983	0.12281	0.486742	1.46569	-1.09329	1.30378	-0.340546	0.287622	-0.0449382	0.35141	-1.51549	-1.38225	-0.467503	0.315805	0.236952	-1.67952	-1.32202	-1.23678	0.0456958
2946	CDIPT	5	5	-0.483141	0.238235	0.635851	0.679008	0.138599	0.208976	0.710222	1.41956	0.352575	-0.565327	0.138011	0.692599	-0.844618	0.237195	0.689148	-1.05357	-0.804999	-1.0612	1.36194
2947	PDCD5	9	9	0.881661	0.47166	0.796867	-0.212443	0.0677096	-0.675705	-0.456042	6.96626	1.87769	4.07487	2.44343	0.959361	0.765078	1.21848	0.361938	5.4528	5.47029	0.523971	6.38713
2948	PRMT5	21	21	-0.450887	0.18541	0.575429	-0.366028	0.537509	-0.721015	1.83785	-0.287583	0.192695	-0.225839	0.877758	-0.10183	0.0192789	-0.142283	-0.73486	-0.143993	-0.124352	-0.387606	-0.146105
2949	SLC9A3R1	21	21	3.3133	0.00325028	0.108305	-0.810383	-0.75638	-0.826581	-1.93104	-0.424018	-0.752413	0.311645	-1.46723	1.94599	8.26367	2.77919	-0.149137	0.453892	5.44917	0.58787	0.519334
2950	HSD17B6	7	7	1.18399	0.127189	0.491948	-1.99621	-2.92553	0.491872	-1.39253	-1.63663	-0.928916	0.450892	0.24289	2.95567	-1.89393	-0.954873	0.270863	2.9944	-1.70997	-0.222833	0.338383
2952	FPGT	5	5	-0.173291	0.552068	0.838681	1.47988	0.11148	1.10454	0.82045	0.864965	0.307795	0.14179	0.605093	1.10501	0.4511	-0.380728	1.08675	0.613686	0.0811196	0.28368	0.809058
2953	TPP1	12	12	-1.7065	0.0438408	0.312662	1.22882	2.32055	6.44079	0.614001	0.645958	0.618942	3.47823	-0.142992	-1.76054	-0.174785	1.07653	1.76533	-0.65533	0.0941402	0.5664	0.64053
2954	TCERG1	38	37	-0.180976	0.493058	0.809681	0.440039	1.26021	0.0720827	-0.27472	-0.504954	0.359988	0.0455997	-0.36673	0.206443	-0.112414	-0.172501	-0.0646801	-0.225834	-0.164164	0.102632	0.0142236
2955	NDC80	6	6	-0.0629199	0.878021	0.963474	-0.585294	0.569138	-1.58224	-1.5579	-1.08828	-0.204063	0.90536	-0.597567	-1.2211	-0.274603	-0.462773	-1.54757	-0.966547	0.527693	-0.785903	0.0865961
2956	TNPO2	11	11	0.540507	0.347326	0.721408	0.569067	0.528267	-0.806026	0.628948	-1.2811	0.864781	-0.520063	1.02347	3.42489	-0.497036	-0.144165	1.32966	1.71352	-0.348131	-0.847157	0.699813
2957	APOL1	14	14	0.821277	0.0531813	0.340746	0.943076	-0.269504	1.29252	1.17178	1.12431	-0.500725	1.03326	1.0322	1.02685	0.842183	1.35094	2.95521	1.02073	1.1067	1.16336	2.93116
2959	POLR3A	27	27	-0.769235	0.0294441	0.266722	0.987477	0.773739	-0.176603	0.601704	1.60348	1.12402	0.671693	1.13216	-0.208575	-0.552323	-0.102794	0.656606	0.967115	-1.06969	0.466088	0.407362
2961	PSMA7	13	13	0.241146	0.446427	0.780093	-0.642889	0.42693	0.221573	-0.768762	0.547483	0.543598	0.690874	-0.184524	-0.71798	0.280907	0.90707	0.0070985	0.444348	0.927269	0.811512	0.103229
2963	SCAMP3	11	11	0.147157	0.725521	0.913495	0.0894032	1.49914	1.03286	-0.317022	0.0557303	0.595376	-1.70665	-1.10474	0.363779	0.0428781	0.761989	-0.104694	0.50712	-0.135984	-0.748834	0.635104
2964	OPLAH	35	35	0.0117562	0.97395	0.990891	0.258222	-0.35065	-0.217549	0.793661	0.670534	-0.199324	-0.525876	0.749462	1.56014	-0.534334	0.104685	-0.566495	1.23645	-0.28444	-0.278027	0.0345453
2966	BCKDK	5	5	-0.599614	0.319965	0.701935	-1.35836	-1.05543	-2.62737	-1.73681	0.787034	-1.00027	-0.194188	-1.1953	-2.96852	-2.41127	0.557007	-3.80357	-1.56757	-1.79016	-0.0730577	-1.12046
2967	IFIT3	18	18	0.901981	0.0251707	0.250842	-0.863786	-2.34915	-0.428037	-1.36599	-0.882211	-2.37626	-0.745917	-1.29087	0.283482	-0.138903	-1.22798	-0.0136226	0.611335	-0.358715	-1.36889	-0.873084
2968	MGST3	4	4	-2.27558	0.00505948	0.1224	0.549241	2.92973	0.359649	-1.48836	0.533564	-0.277083	-0.704623	-0.796137	-1.32836	-4.41637	-0.820901	0.35289	-4.66789	-2.51933	-1.63665	-2.06205
2969	IRF6	15	15	2.47904	0.00123532	0.0713263	-3.01921	-2.51055	-3.73489	-2.5947	-1.30883	-1.33564	-1.37785	-1.88598	3.28158	0.022085	0.264189	-2.91137	1.57955	0.0241205	-0.0224273	-0.173047
2970	TAX1BP3	5	5	0.750464	0.0586128	0.352211	-0.427639	-0.517346	-0.816931	0.199394	-1.08337	-0.968868	-2.03985	-0.615742	0.111097	-0.462561	0.7413	-1.03653	-0.397759	-0.97241	0.929357	0.820859
2971	GIPC1	12	11	0.361317	0.242605	0.639296	-1.07725	0.431833	0.0127638	-0.443386	-0.754675	0.359303	0.120958	-0.665799	0.476626	0.19731	0.894284	-0.747262	0.27189	-0.0104846	0.184132	-0.392214
2972	PCDH17	5	5	0.363243	0.466311	0.794306	3.01733	0.254312	2.45447	0.943412	-0.146469	-0.192797	1.10651	0.895652	2.31871	1.67182	0.985414	2.85534	0.60371	0.738892	0.598126	1.46635
2973	IKBKB	20	19	0.0726633	0.791803	0.935552	-0.620817	-0.241077	-0.471418	-0.912453	-1.63581	-1.12603	-0.662603	-0.983683	-0.106184	-1.20062	-1.09687	-0.310334	-0.933182	-0.941147	-0.213103	-1.27113
2976	HAT1	10	10	0.0781576	0.822955	0.948498	-0.767916	0.0212196	0.105785	-0.566695	1.21801	0.666197	0.636683	0.679464	-0.316072	0.801813	-0.771111	0.0289377	0.412419	1.09565	0.577637	0.788731
2977	UBE2L6	7	7	1.53455	0.0222985	0.240314	1.25214	-1.833	0.430057	-2.02199	-0.425007	-2.46515	-1.69173	-2.76684	-0.556953	1.36105	-0.135749	2.01008	-1.26684	1.56028	0.0521695	-0.269136
2979	UQCRQ	5	5	-0.349744	0.345628	0.720584	0.619125	0.169814	0.202509	-0.250987	1.17278	0.601193	0.319559	-0.654902	-0.739819	-1.05944	0.788599	-0.297376	0.881905	-0.958551	0.797855	-0.0320297
2981	HGS	22	22	-0.731299	0.0222509	0.240314	0.660548	0.481847	0.528614	0.787132	0.951752	0.82783	0.156388	0.932055	0.409719	0.207128	-0.655108	-0.705316	0.892782	0.447748	-1.03625	-0.0849349
2982	RAB29	9	9	1.39025	0.000623277	0.0595066	-0.910386	-0.835347	-0.450486	-0.537468	-2.75976	-2.01327	-0.679275	-1.55343	0.696077	0.3089	0.308823	-0.0366915	0.22104	0.448776	-0.380715	-0.183612
2983	DSCR3	8	8	-0.0951238	0.87222	0.96304	-0.0310005	0.264189	-0.526028	1.31292	-0.406654	-1.35317	-1.88314	-3.15207	-0.735558	-1.02085	-0.434571	0.173602	0.236771	-1.31016	-3.13856	-0.306607
2984	PPP1R12A	44	42	0.147167	0.663753	0.88733	-0.179707	0.256702	0.17485	1.12817	0.621943	0.350911	-0.235438	1.06404	0.828655	1.15186	-0.488745	0.251365	0.9967	0.937388	-0.556974	1.23856
2985	SLC27A2	15	15	-0.949072	0.148909	0.527763	-2.71076	-0.700887	1.3011	-1.06543	-1.38604	0.373066	2.65996	-0.662121	-1.98047	-1.55759	-1.43859	-0.581188	-1.15423	-0.0285185	-2.75834	-0.284766
2986	GAK	35	35	-0.491807	0.130589	0.496778	0.405275	1.07064	-0.539691	0.759434	0.434063	0.456716	-0.20791	0.142579	0.885961	-0.182507	-0.392497	-0.310177	-0.1921	-0.683973	-1.02812	0.490069
2987	XPO1	40	40	-0.24231	0.590773	0.858417	1.03577	1.54211	0.851763	0.201138	1.24929	1.4621	0.628439	0.355352	1.35122	1.46745	-0.502176	-0.396315	2.25472	1.86188	-0.643654	-0.00565498
2988	ARHGEF10	17	16	0.104125	0.805732	0.940656	-0.113322	-0.322823	1.16692	0.357474	-0.910087	-1.83312	0.0970274	0.445687	0.169027	0.56237	-0.766962	0.841398	0.0149774	-0.603184	-1.23737	0.740495
2989	ZNF609	11	11	-0.1738	0.876515	0.963364	3.05282	3.00565	1.66553	3.46999	-0.814041	-0.170866	-4.07831	1.78229	2.54091	2.57142	1.59317	2.34436	0.21787	1.15215	-4.43904	0.541815
2990	SPTBN2	63	62	0.826978	0.0577646	0.350678	-0.187604	-1.13734	0.45031	-0.608957	-0.779509	-1.33343	-0.101149	-0.958961	1.37702	0.014564	0.991268	-0.390131	1.25177	-0.500851	0.65111	-1.43558
2991	MAST4	12	10	-0.194345	0.79817	0.938538	1.35783	-0.0284668	1.75042	0.473189	3.82149	1.53212	-1.64779	1.83539	1.29409	1.49593	0.106413	1.04531	3.38922	-0.126182	-2.04016	2.3748
2992	SEC16A	50	50	-0.648625	0.0162116	0.205166	-0.00901302	0.2049	0.355879	0.393827	-0.177162	0.428305	0.0785407	0.771638	-0.842814	0.168063	-1.0644	0.0754911	-0.590669	-0.288142	-0.401486	-0.198128
2993	PLXNB2	41	40	0.169957	0.747198	0.919794	-1.05588	-0.893194	-1.69317	0.25571	-0.443413	-0.617443	3.0716	0.318812	-0.0238534	-0.352496	0.969237	-0.571471	-0.039487	-0.143916	0.616733	-0.152067
2994	KHNYN	9	9	-0.597552	0.170015	0.554472	-1.14982	-0.0585299	-0.815578	-0.170626	-0.760541	1.0292	-0.462224	0.945429	-0.533765	-1.1589	-0.779173	-1.36257	-0.797161	-2.26587	0.0179926	0.656352
2996	U2SURP	34	34	-0.781591	0.033505	0.281163	-0.389169	1.31744	0.603175	0.449779	-0.598114	0.865694	-0.0795215	-0.862019	-0.421387	0.0979632	-0.862941	-0.784489	-0.457434	-0.256593	-1.55354	-0.707047
2997	SETD1A	13	13	0.146368	0.704163	0.905075	0.307665	-0.114902	0.151604	0.32355	0.330108	-0.936572	-1.19443	-0.262439	0.664337	0.411302	0.0988768	1.10217	-0.0379107	-0.406938	-1.81134	-0.244973
2999	SYNJ2	17	17	-0.304317	0.309851	0.692239	-0.491776	0.216181	-0.0874831	1.08441	-0.442355	-1.16728	-0.320274	0.0836811	-0.644887	-0.043995	-0.445389	-0.519975	-0.790017	-0.792973	0.0262063	-0.3484
3000	SYNM	45	4	1.04467	0.0973748	0.441688	1.23485	0.0187043	-0.288711	0.0262587	0.954063	-1.00038	-0.605024	-0.4041	2.99522	0.711972	-1.00218	2.5845	2.18959	-0.0874696	-1.11019	2.0116
3002	KIF3B	20	19	-0.463946	0.225761	0.623881	0.829618	-0.213174	-0.328189	1.0219	-0.109637	-0.725161	-0.390896	0.543378	0.642702	-1.16624	-0.751422	-0.503091	1.05043	-0.58176	-1.06102	-0.713324
3003	PFAS	29	29	-0.589643	0.144012	0.518428	-0.44038	0.661788	-0.174084	1.97678	-0.591345	0.51554	-0.626481	1.2583	-0.68151	-0.90011	0.395071	-0.167655	-0.582465	-0.558899	0.509116	-0.150574
3005	DCLK1	16	16	-0.225652	0.801164	0.939259	1.54433	0.394498	-1.08978	5.78899	0.0414859	-0.729699	-1.47082	4.23171	1.36907	2.17819	0.207061	1.39278	0.513995	0.608024	-0.204612	0.840971
3006	ANKRD28	11	10	0.107019	0.725717	0.913495	-0.137979	-0.818116	-0.0494971	0.185652	-0.286484	-1.30693	-0.0593166	0.25307	-0.676991	-0.0705456	-0.411533	0.447956	-1.08431	0.367927	0.31515	-0.251103
3007	ARHGEF11	25	25	0.252582	0.442284	0.776798	0.214434	1.74237	-0.451334	0.373594	-0.794042	0.12678	-0.30815	-0.402319	0.594665	0.68359	-0.0694512	0.440456	0.0698951	-0.0876159	0.570796	0.319648
3008	KIAA0391	8	8	-2.96716	0.00260489	0.0960103	-0.507009	1.70545	-0.314588	6.12653	-1.40773	0.460416	-0.0492739	3.73008	-1.50012	-1.90208	-2.02911	-2.0365	-2.55944	-0.334185	-1.66959	-1.96237
3009	CHUK	14	14	0.020656	0.958427	0.985011	-0.5287	0.0325378	0.0756808	-0.704637	-0.649139	0.834172	-0.0395893	-2.01038	-0.309748	0.629178	-1.60806	0.180789	-0.771941	0.262323	-0.385427	-0.821924
3010	LSM1	7	7	0.17332	0.742309	0.91767	-1.43114	-1.55278	-1.34203	-0.291846	-1.59626	-1.28795	-0.592681	-0.222309	-1.13958	-1.27294	0.793422	-0.924877	-0.532265	-3.77829	0.781979	-0.857897
3011	FYB1	19	19	1.30853	0.00949595	0.161959	0.165567	-0.674491	0.735014	-1.65617	0.192742	-0.928349	0.352137	-1.95185	0.417626	0.979779	-0.505879	2.07526	0.0323582	0.713621	1.56319	1.42687
3012	NPC1	11	11	0.857855	0.0348261	0.286671	-2.01233	-1.07614	-0.0902289	-2.26056	-0.628251	-1.25135	-0.28413	-1.12712	-0.381508	-0.321365	0.662032	-1.24759	-0.188354	-0.87857	0.853588	-0.365496
3013	AGPAT2	5	5	-0.0605843	0.917377	0.9751	-1.40063	-1.09711	0.189202	-1.08088	1.56235	0.558185	1.45379	0.955735	-1.10681	-0.234516	-1.47615	-0.488012	-0.188665	0.72396	1.03572	2.39045
3014	SCAMP1	10	10	0.218462	0.467029	0.794878	-0.0167323	-0.754738	0.229672	0.182322	-0.488982	-0.897302	0.0643617	0.706866	-0.183536	-0.547318	0.715133	0.279563	0.0253234	-0.41384	0.0827699	0.815065
3015	SCAMP2	6	6	0.328825	0.317824	0.70045	-1.77549	-0.866573	-0.989446	-0.29888	-2.31927	-1.53113	-1.49789	-1.29819	-0.141272	-1.66813	-0.969778	-0.484403	-1.55844	-1.35376	-1.29838	-0.472107
3016	ARPC1B	4	4	0.134774	0.838465	0.954242	-4.35197	-1.2736	-3.70816	-0.175414	-1.5567	-0.414559	-0.676709	0.0519198	-1.07606	-2.70706	-1.32163	-3.28185	-0.432563	-0.972238	-0.0192943	-1.21631
3017	ARPC2	26	26	0.230523	0.432601	0.771026	-0.0706793	0.125958	0.303069	-0.0347214	-0.473216	-0.33038	0.0589929	-0.253843	-0.699328	0.0445959	1.27076	0.502433	-0.375238	-0.474371	0.651737	0.248777
3018	ARPC3	10	10	0.169663	0.723118	0.913495	-0.9708	0.418012	-0.672392	-1.90516	1.40962	0.861442	0.679726	-1.28661	-0.42156	-0.381536	0.150181	-1.25149	-0.117954	0.188488	1.06085	0.664158
3019	ZBTB7B	3	3	-1.48597	0.0827932	0.413258	1.07584	3.24061	-2.02105	0.541677	0.434578	2.0267	-4.36219	0.439967	-0.453251	-1.0538	-0.92134	-0.964957	-0.591194	-2.22675	-2.5702	-1.73015
3020	POLR1C	11	11	-0.527767	0.165649	0.550136	-0.371262	0.67576	-0.399018	-0.0337598	0.453556	0.838776	-0.0589295	0.447625	-1.1151	-0.870616	-0.103158	-1.74328	-0.183134	-0.143758	0.454451	1.03521
3021	TRIM24	10	10	-0.601354	0.195851	0.588689	0.984953	1.9752	-0.352779	-0.187821	0.923139	0.433472	-0.395778	0.611225	1.35342	-0.33821	-0.582404	-0.138217	1.543	-0.861609	-0.590339	-1.20487
3023	PGRMC2	9	9	0.0223644	0.959229	0.985193	0.0806612	-0.114627	0.577828	1.4329	-0.492238	0.284098	0.668006	0.631233	-0.0238693	-0.719507	2.24396	-0.168912	0.0875487	-0.701831	1.71748	0.811903
3026	RGL2	14	14	-0.544443	0.130362	0.496659	-0.0980315	-0.16583	0.0757815	0.0531652	1.39209	0.27195	0.532498	0.27982	-0.859894	-1.13618	-1.22987	0.00449974	0.669342	-0.0247249	-0.266357	0.829079
3027	PFDN6	11	11	-0.550188	0.430767	0.769955	0.992453	2.61612	-0.0883873	-1.76135	-0.246862	1.53745	-1.05189	-2.6867	-0.505613	-0.399294	1.61499	-0.874299	-2.13941	-0.137129	-1.10144	-1.54847
3028	WDR46	15	9	-0.5559	0.084816	0.416782	-0.354487	0.734891	0.725513	-0.360377	0.138869	0.881169	-0.342505	-0.148923	-0.0152078	-0.0409792	-1.13172	0.111898	-1.26435	-0.721356	-0.0343947	-0.0769386
3029	GSTA4	5	5	-0.331032	0.575915	0.848662	-0.176605	2.30932	1.80272	0.194132	-1.23983	2.97849	0.543103	1.60471	0.023834	1.71506	-0.710467	1.26864	1.37711	1.99873	0.0721268	-0.377241
3030	NKRF	18	18	-0.394434	0.439886	0.775672	-1.70647	1.93484	-0.340233	1.09242	-0.543521	0.687743	-0.303629	0.428085	1.05765	0.257113	-1.46563	-1.25731	0.916488	0.0480639	-0.815565	-0.647049
3031	GNPAT	10	10	0.711326	0.0555171	0.344159	-0.68677	-0.3279	-0.148088	-0.494746	-0.0571771	0.0422771	0.0166768	-0.509951	0.958173	0.737141	-1.46053	0.390216	0.684135	1.42603	-0.165347	0.955105
3032	KMO	8	8	-0.527698	0.387336	0.746175	0.864418	-0.839617	2.96414	1.82341	1.69577	-0.116077	1.37395	-0.646821	-1.1269	1.53061	0.0157021	2.04991	-1.35321	0.636122	0.0692255	1.07613
3033	LAMA5	89	87	1.11986	0.0182763	0.220235	0.0829583	-1.15125	0.497418	-0.734263	-0.352485	-0.970794	0.343043	-0.680994	2.12697	0.407786	0.539459	0.687914	2.41182	0.443016	-0.974333	0.349893
3034	ZNF185	34	10	0.168812	0.785188	0.932806	-0.868338	0.430318	0.902585	0.337679	-1.77135	-0.923294	-0.340641	-0.202146	2.16744	-1.65736	0.500514	-0.436611	1.67218	-2.78103	-0.0155736	-0.534261
3035	MATN3	12	12	0.400524	0.661001	0.886158	-4.32133	-4.73098	-4.74403	-0.867209	-2.48386	-0.125835	-2.27691	2.20699	-2.52558	-3.46872	-1.93335	-2.36414	-0.993114	-2.20971	0.80108	-1.44544
3036	CASC3	14	14	-0.0189707	0.955279	0.984527	0.846408	1.13984	-0.795783	0.284002	-0.224883	-0.255538	-0.955305	0.709459	-0.682924	-0.42671	0.604416	-0.0551643	0.196502	0.273131	0.411626	0.275562
3038	CLIC2	12	12	1.32015	0.068831	0.381061	1.41663	-1.43761	0.183874	-0.275266	1.61404	-1.15203	-0.203256	-0.416222	4.14525	0.286056	-0.813363	1.72827	3.44634	0.629398	-0.466936	1.33635
3039	ACOX3	15	15	0.678361	0.0332179	0.280151	-0.0807608	0.0484139	0.427034	-1.1526	0.334647	0.0362314	0.304041	-0.414036	0.593639	0.413512	-0.15349	0.582994	1.26869	0.608671	0.189974	1.42587
3040	RER1	7	7	-0.782997	0.26637	0.657136	-0.0441592	1.92122	-0.468034	-0.713705	-0.677682	1.1496	-2.65394	0.381487	-1.04732	-1.95286	-0.75995	-0.636132	-1.06391	-3.80263	1.51233	0.381274
3041	SURF4	7	7	-0.93011	0.00305168	0.103915	0.970073	0.306941	0.542131	0.222312	0.765669	1.11765	0.461298	0.71826	-0.366353	-0.51046	-1.09395	0.358585	-0.21464	-0.968898	0.0671964	0.391976
3042	MAPK13	16	15	-0.292878	0.395468	0.749818	-1.1253	0.423577	0.241792	0.0201028	-0.673003	1.00128	0.460314	0.726296	0.261039	-0.959655	-0.907649	-0.391422	0.493249	0.269006	-0.10146	0.0689204
3043	SPTLC1	14	14	0.379648	0.19917	0.594132	0.407262	-1.02294	-0.242651	-0.257936	-0.374638	-0.477737	-0.631645	0.913268	-0.586528	0.173956	0.217248	0.53037	0.275984	0.329549	0.0154615	0.394125
3044	SPTLC2	16	15	-0.0118264	0.96964	0.989391	-1.1063	-1.19077	-0.973518	-0.0516001	-0.478576	-0.488469	-0.920305	0.0432537	-1.62845	-0.350088	-0.831456	-0.661671	-0.948493	0.266298	-1.14653	0.039489
3045	OGT	30	30	-0.420904	0.168523	0.552576	0.934203	1.19059	0.430819	0.647742	0.888308	0.781375	-0.0586927	0.199034	0.278262	0.806022	-0.474495	0.329005	0.536544	0.94857	-0.798872	0.0211057
3046	PMM2	16	15	-0.716854	0.104102	0.452996	0.726732	-0.205825	0.708906	-0.183442	1.54843	0.990623	1.54628	0.787782	-0.812751	-0.913342	0.585056	-1.39295	1.03195	0.25528	1.4036	0.0278146
3047	CHAD	10	10	0.507042	0.244501	0.64113	-5.25364	-4.95732	-4.91789	-2.8126	-3.61128	-4.98413	-3.80764	-3.39643	-4.39462	-4.25301	-3.27298	-3.34848	-4.55751	-4.39862	-2.92709	-2.53227
3048	MID1	15	12	0.202491	0.671788	0.890764	-0.799053	0.796722	-1.51029	-0.870619	1.36218	1.28787	0.0685756	-0.360504	-0.0129521	0.453363	-1.25853	-0.319875	-0.284034	1.57574	0.521038	0.92005
3049	PPM1G	21	21	0.0189942	0.964401	0.987748	-0.680965	1.36669	0.21232	0.281373	-0.93577	0.641344	0.236262	0.223625	0.596183	1.36635	0.880929	-1.18007	0.0556246	0.874271	0.147945	-1.2444
3050	INPPL1	33	33	-0.891207	0.0804601	0.409095	1.24549	0.336567	-0.407297	0.733267	2.35465	1.88373	1.67767	1.19502	-0.909849	-0.611955	-0.797014	0.611325	0.612743	1.40144	-0.438049	2.0208
3051	EIF3D	24	24	0.202643	0.390777	0.747268	0.105538	-0.179029	0.42055	0.0595336	-0.108169	-0.239334	-0.115454	0.136411	-0.0859068	0.566555	0.16575	0.309738	-0.342868	0.931787	0.193958	-0.0378229
3053	HDAC3	6	6	-0.445752	0.531116	0.82914	-0.659276	0.148049	-0.262323	0.896612	-0.0224044	1.53341	0.0919385	0.352099	1.87555	1.45119	-2.7126	1.66931	-0.586183	0.174151	-3.56342	0.204089
3054	NVL	15	15	0.0329097	0.900064	0.971032	0.182004	0.201579	0.472822	-0.380431	-0.176338	-0.103855	-0.234974	-0.381541	-0.0124701	0.26335	-0.280682	0.724818	-0.862485	-0.435639	0.0944446	0.351205
3055	BCAT2	17	17	-1.10432	0.00358192	0.111981	1.1028	2.09004	2.11367	1.14322	1.47672	1.73906	1.81274	0.257935	1.2178	-0.185073	-0.11059	0.782605	0.690892	-0.352429	-0.0889373	0.947356
3057	IPO8	13	13	-0.595661	0.118207	0.479505	0.650266	0.478071	0.909815	0.364468	0.129704	0.237186	0.862398	-0.619436	0.764654	0.27502	-0.371979	0.427481	0.0029843	-0.202806	-0.575645	-2.07253
3058	STX7	10	10	-0.00551723	0.986953	0.995185	0.05763	-0.474589	0.415317	1.15014	0.259624	-0.141036	0.656894	1.29353	-0.0300952	-0.184838	0.906899	0.0815914	0.136213	-0.165715	1.57331	0.85601
3059	SLC16A3	6	6	0.452458	0.600788	0.861589	-1.0174	1.08256	1.66311	-1.62403	-0.88507	-0.335978	0.167498	-1.76335	-0.761078	4.55883	0.283932	-1.37121	-1.57899	2.0279	0.490795	-2.74318
3061	ABCC3	19	19	-2.1277	0.000329469	0.0398273	-1.44639	-0.202439	0.894324	-0.737875	-1.34204	-0.936187	1.26401	-0.255234	-3.10543	-2.33012	-1.78937	-0.843175	-3.47759	-2.65267	-3.82461	-1.76043
3062	ABCC4	24	24	-1.04052	0.0910411	0.428297	1.10692	3.29741	-0.487252	3.03205	0.511928	2.73611	-0.800861	2.70057	1.31848	-0.0900039	-0.336939	0.126813	1.33025	0.363347	0.57191	0.488865
3063	ABCC5	18	16	1.73757	0.00928163	0.160014	-2.61813	-2.67738	-2.48626	-2.07898	-2.53278	-2.32162	-2.38319	-3.94249	-2.31153	1.69951	-0.762881	-1.38873	-2.71597	1.70358	-1.59081	-1.77349
3064	CD3EAP	14	14	-0.419049	0.30979	0.692239	-1.67196	0.417709	0.070638	-0.404424	-0.73098	-0.973508	-0.278169	0.45401	-0.513246	0.0837806	-0.784715	-1.72623	-0.10063	-0.566688	-0.373921	-2.48744
3065	TLR3	6	6	0.452671	0.224456	0.622953	-0.284347	-1.5153	-1.69444	-1.86779	-0.344994	-0.657679	0.087777	-0.591445	-0.754547	-1.16728	-0.844748	-1.14816	0.253161	-0.282803	0.299979	0.397556
3066	P4HA2	19	19	0.183415	0.753263	0.922943	-1.30735	-0.511671	0.230639	0.387815	-1.6813	-0.939291	-1.04063	-0.499395	0.241258	-1.03638	2.30633	-1.83156	-0.203081	-1.54507	0.707132	-2.53248
3067	CAPN5	13	13	-1.82424	0.00532747	0.125455	0.88257	0.900489	1.28949	0.626991	1.34965	-1.21889	-0.457536	0.676786	-1.01469	-0.846722	-0.591504	0.253556	-2.58248	-3.29696	-3.02469	0.559098
3068	GYG2	4	4	-2.44872	0.00436226	0.118443	0.425682	2.18402	-0.111311	2.82572	2.6939	2.45773	-0.99412	3.82325	-0.91096	-0.667196	1.37382	-0.106197	-4.03014	-1.16822	0.386203	-1.16217
3069	YKT6	10	10	0.00577813	0.987771	0.995225	0.228799	0.013376	-0.556619	0.219693	-0.0706082	0.836793	-0.5181	0.154709	-0.709531	-0.374657	1.3957	-0.0501438	-0.959754	0.386582	1.36843	-0.702358
3070	NUPL2	8	8	-0.265397	0.479233	0.801562	-1.03227	0.245626	-0.455912	-0.678007	-0.806955	0.0220141	0.567784	0.260969	-0.239453	0.25472	-1.35597	-0.684073	-0.474708	0.855504	-1.73409	-0.621855
3071	ARPC5	11	10	0.555619	0.108495	0.463673	-1.38141	-0.769022	-0.669756	-1.37218	-1.34882	-0.567814	-0.546974	-1.26513	-1.23154	-0.510067	-0.209788	-0.590422	-1.29029	-0.429185	1.24316	-0.458017
3072	POLR2D	7	7	0.278077	0.265254	0.656393	-0.541525	0.0290304	-0.215359	-0.508147	0.13904	0.0168438	0.194558	0.084809	-0.0921518	-0.433919	0.724851	-0.0482495	0.0163339	0.0259	0.642541	0.588558
3074	RNF113A	10	10	-0.553639	0.106549	0.459328	0.581091	1.21258	0.407331	1.10904	0.859323	1.17803	-0.485303	1.54312	0.365631	0.160789	0.266992	1.03806	-0.369563	0.0255771	-0.547667	1.03628
3077	DHX15	37	36	0.0447883	0.833629	0.952413	0.107586	0.353707	-0.243442	0.050236	-0.33049	0.38035	-0.454158	-0.00598915	-0.089612	0.205176	0.112118	0.116249	0.0396725	0.0165562	0.0930797	-0.277135
3078	RNMT	16	16	0.189264	0.600316	0.861589	-1.39611	0.0712285	-0.0979347	0.450264	-1.38671	-0.364357	0.00673414	-0.680688	0.499536	0.567941	-0.540963	-1.05562	-0.0706662	0.44666	-1.04821	-0.682131
3079	ZZEF1	50	50	0.0191465	0.943036	0.9823	1.20662	0.394844	1.51719	0.997506	0.485322	0.223038	0.676447	0.728927	0.690857	1.01695	0.652316	1.67986	0.305161	0.588728	0.473352	0.975848
3081	TTI1	7	7	0.40216	0.244709	0.6412	0.110388	0.186686	-1.45541	0.167118	-0.574047	-0.21432	-0.0320337	0.958324	0.379336	-0.153224	1.27371	0.633804	-0.256203	-0.425054	0.451585	0.460027
3082	PLXNB1	7	7	-0.542227	0.468674	0.795359	0.239962	1.48476	0.879501	3.85153	-1.69917	-0.324845	0.895499	1.7107	1.37894	-0.239	1.02445	2.72919	0.730433	-2.5568	0.169018	-0.536101
3083	RRP8	15	15	-0.970304	0.00982289	0.164539	0.325508	1.76925	0.24639	-0.436377	-0.382932	1.04612	0.48802	-0.531394	0.135561	-0.867182	-1.14138	-0.820562	-0.495947	-0.862729	-0.853971	-0.331634
3084	PJA2	7	6	-0.756372	0.190987	0.581541	1.22635	0.189282	-0.397226	0.221681	1.27895	-0.266139	-3.08394	0.337133	-0.62973	-0.636106	-0.0813018	0.270978	-1.25883	-1.72555	0.0224778	-2.50682
3085	SIPA1L1	28	26	-0.101968	0.716669	0.910161	-0.217962	0.123028	0.205424	1.09044	0.0260674	-0.0431484	-0.146109	0.841037	-0.130719	0.97831	0.0467849	0.18326	-0.0149631	0.162106	-0.623506	0.461757
3086	PRPF4	16	16	0.0738483	0.770012	0.929731	-0.913126	-0.03022	-0.349593	-0.720004	-0.924001	0.0398177	-1.08044	-0.65104	-0.0942889	-0.178844	-0.706353	-0.033318	-0.811163	-0.7355	-0.837854	-0.640496
3087	NDUFS4	5	5	0.746083	0.0546166	0.342677	-0.0770862	-1.18746	-0.445441	-0.728092	-0.107137	-0.519856	0.393475	0.00742743	-0.472444	-0.12913	0.865968	-0.389472	0.210517	0.635849	2.20635	0.376853
3091	SEPT4	11	10	-0.340554	0.516882	0.821673	2.39015	-0.234461	0.809864	1.38063	2.12825	0.315289	-0.213526	2.28445	1.36342	-0.46361	0.18739	1.85592	2.14609	-0.454966	0.00170513	1.50028
3092	DYNC1LI2	17	17	0.0454813	0.897415	0.969892	-0.528624	0.158657	-0.988084	0.608811	-0.738563	0.618701	-1.08333	0.932369	0.232413	-0.598047	0.314968	-0.192705	0.606884	0.108023	-0.879164	-0.248581
3093	PSMD3	32	32	-0.0658972	0.757953	0.924644	-0.12478	-0.0674646	0.163241	-0.0970125	0.288638	-0.171857	0.33914	0.339211	-0.00390319	-0.0184175	0.104665	-0.423355	-0.0882005	0.531708	0.0667986	-0.0273564
3094	PAPSS1	23	23	0.675092	0.0330349	0.279583	-0.153125	-0.780732	-0.22759	-0.273012	0.349507	0.354654	0.0859839	0.05778	1.4951	0.494895	0.321161	-0.117538	1.51714	0.770735	0.347495	-0.0147797
3095	ZW10	19	19	0.484703	0.171541	0.555939	-0.417675	0.245977	-0.00340363	0.571403	0.554801	0.624007	0.834745	-0.311876	0.561301	0.71106	-0.19937	0.283824	1.11755	1.58406	-0.103162	2.02033
3096	SPINT1	19	9	-0.133241	0.819703	0.947459	-0.784469	-0.73073	-0.388789	0.375317	0.264593	-0.0398512	0.897399	1.16211	-0.341377	0.00539252	1.72887	-2.65914	0.413939	0.9035	1.57693	-1.93847
3099	SART1	38	38	-0.377226	0.227422	0.625421	0.21279	0.789829	0.645343	0.279043	0.282809	0.659442	0.291939	0.34841	-0.113538	0.674491	-0.621092	0.0916834	0.440195	0.821241	-1.33173	0.530549
3100	GPAA1	10	10	-0.446714	0.623919	0.870879	-3.09099	-0.581023	-4.38638	2.10153	0.356583	-1.12505	1.16387	0.754843	-0.355763	-2.68269	-1.89386	-4.08283	0.467827	0.539431	0.357526	-0.729951
3101	DAPK3	12	12	-0.111648	0.790978	0.935273	-1.04238	-0.247296	-1.00232	1.22896	0.905466	0.304498	0.0818756	0.821832	-0.641495	-0.675658	0.432326	-0.870838	-0.319398	-0.0614471	1.40245	0.89151
3102	TGFB1I1	16	16	-0.622866	0.325133	0.704779	-1.25055	-1.00164	-2.21496	2.28437	-1.31987	-0.20666	-2.48351	1.56221	-0.179919	-1.9939	-1.59375	-0.961737	-0.36243	-1.77696	-2.0459	-0.698948
3103	SRGAP3	4	4	0.608359	0.34777	0.721709	1.93963	0.201226	1.09845	0.127333	-0.0332333	0.791179	-0.12323	-0.568144	1.3372	4.44678	0.290449	2.68286	0.410632	-0.824956	0.0927543	-0.135632
3105	AP5Z1	7	7	-0.299912	0.48694	0.806747	-0.696301	-1.15868	-0.65076	0.243824	0.240313	-0.217789	1.7638	0.705019	-0.70315	-1.23489	-1.01404	-0.705852	0.282089	0.844005	0.630038	-0.268062
3107	CTIF	19	19	0.107579	0.750729	0.921458	0.55049	0.134637	-0.842608	1.45338	-0.115321	-0.106327	-0.99624	0.825022	-0.037653	-0.0517993	0.201577	0.371931	-0.0427642	0.343262	0.051379	0.927728
3108	MTSS1	12	11	0.130276	0.778606	0.931403	0.78049	-1.32393	-0.130971	1.51749	1.41388	0.349632	1.2431	0.90871	1.7867	-0.357688	0.787607	1.09376	-0.62925	0.441966	0.67517	2.00235
3109	MAP3K7	12	6	0.0821533	0.841997	0.954615	0.666535	0.00656819	1.13189	1.32846	0.178149	0.0482907	0.353219	0.449751	1.07287	0.560874	0.641489	0.820626	0.805743	0.549558	2.04712	-1.67819
3110	EEF1E1	8	8	-0.644384	0.202024	0.596614	0.819429	3.06648	-0.407661	-0.438854	0.236986	2.6697	-0.131696	0.134396	0.554289	0.604057	-0.364777	-0.31709	0.360172	0.184748	0.0603362	-0.288024
3112	RIPK2	13	12	0.404218	0.239195	0.635998	-0.103616	-0.183603	-0.271381	0.0212155	0.629891	0.170833	-1.615	0.65914	0.056176	0.782769	-0.484706	0.358522	-0.0328343	0.167889	1.2203	0.47311
3113	HNRNPR	31	23	-0.435308	0.228308	0.626088	0.18106	0.787478	-0.599709	-0.0319278	-0.144082	0.58752	-0.684846	0.344938	0.813945	-0.194073	-1.19466	-0.647912	0.490756	-0.222854	-1.51734	-0.569886
3114	PRPF3	28	28	-0.00407368	0.995368	0.997983	-0.591409	0.979154	0.0672162	-0.121902	2.1511	2.56924	3.68336	0.599588	0.710292	0.306694	-0.579658	-0.0727745	1.46238	1.93542	1.29314	4.24826
3115	TXNL1	16	16	0.271713	0.49412	0.809727	0.450742	0.537655	1.09575	0.967967	-0.287573	-0.176537	-0.229272	0.235142	0.260384	2.07894	0.398031	0.687499	0.799263	1.68913	-0.616496	-0.529177
3116	TPD52L2	13	13	-0.129618	0.777813	0.931334	0.244873	1.36776	0.947317	0.00745374	-0.301787	0.806818	0.851904	0.838417	0.0867575	-0.558618	2.5056	-0.808261	0.0109887	0.00834215	2.05322	0.427783
3118	ERI3	8	8	-0.385574	0.312409	0.695734	0.0846106	0.438643	-0.461449	0.87371	-1.02998	-0.325303	-1.12646	0.461656	0.314736	-1.56787	0.612951	-0.477902	-0.844903	-1.0488	-0.252973	-0.904409
3119	THAP12	5	5	0.395149	0.331759	0.710389	-1.14784	1.25686	-1.53663	-0.628536	-0.67861	-0.901704	0.496358	0.366956	0.128515	0.206158	0.741422	-0.583688	-0.8764	-0.262621	0.335327	0.699335
3120	FIBP	9	9	0.0265851	0.923606	0.976779	0.481247	0.48192	0.755001	-0.197177	0.0147588	0.532867	0.000269394	-0.552152	-0.0554214	0.436492	0.355099	0.857697	-0.448269	0.818421	-0.163639	-0.0709639
3121	PPIH	10	10	1.36747	0.0667941	0.375549	0.0991687	0.036924	-0.754051	-0.757318	-2.85953	-0.021922	-4.62859	-0.686552	0.659067	0.443938	1.4981	0.293509	0.737547	-0.431448	0.9773	-2.81012
3122	HTRA2	10	9	0.743113	0.228492	0.626088	-0.842082	-1.65196	-0.492568	-2.0763	0.785337	-3.35395	0.551388	-1.53843	-2.29718	-0.465266	0.692942	-1.30101	-0.00950008	-0.717187	1.44184	-0.0183079
3123	AKR7A2	13	9	-0.0266581	0.90906	0.973772	-0.0421574	-0.269213	-0.046988	0.422306	-0.459214	-0.200609	-0.0507316	0.142865	-0.198084	-0.405087	0.0143026	-0.0701856	0.389	-0.764589	0.196333	0.121303
3124	EPB41L2	55	28	0.551805	0.303829	0.687346	0.894082	-0.835682	-1.08859	2.04199	0.5487	-1.01788	-0.79195	1.53797	1.7992	1.06769	-0.406258	1.10571	1.09664	0.817426	-0.935926	1.1586
3125	TGOLN2	19	19	-1.49948	0.0156869	0.204523	-0.0890067	3.42822	0.209226	0.766632	-0.0683198	2.7594	-0.0210758	0.99778	-1.21888	-1.95185	1.20333	0.00642966	-1.20763	-0.699349	-0.219353	0.0743384
3126	LAMTOR5	5	5	0.82226	0.090298	0.427501	-1.97731	-2.70048	-1.19653	-2.10236	-0.689676	-1.43378	0.295718	-1.32869	-2.21622	-1.32174	0.58391	-1.28183	-0.0290038	-0.396356	0.457688	-0.351475
3128	WIPF1	19	19	0.882873	0.0250848	0.250842	0.000872018	-0.670898	0.0902547	-0.719182	0.676403	-0.373322	-0.554911	-0.219211	0.416662	-0.185024	0.928969	1.24079	-0.394192	-0.106366	2.06537	1.32678
3129	ATP8B1	15	12	-0.39653	0.379929	0.742866	-0.171548	-1.35285	-0.633929	0.957866	-0.862895	-0.707985	-2.44862	0.117798	-1.17544	-0.290388	-0.339575	-1.45367	-2.30924	-0.893376	-0.12241	-1.69031
3131	RGS14	10	2	0.307707	0.495017	0.810299	0.305382	0.141279	1.62589	-0.320252	-0.263766	-0.902463	-0.339675	-1.14718	-0.0719672	0.688589	1.03301	1.46204	-1.11045	-0.789836	-0.543209	0.8927
3134	DENR	9	9	-0.190976	0.648939	0.88191	-0.394608	1.17198	-0.589365	1.35826	-1.30208	0.976404	-0.360643	1.1315	0.780802	0.00114584	0.113826	-0.255911	0.365219	0.711454	-0.252847	-1.00004
3135	XPOT	23	23	-0.382603	0.457765	0.788452	-0.282253	1.96878	-0.486934	-0.298511	-0.490234	0.932963	-0.783664	-0.776464	0.19769	1.48441	-1.20754	-1.08066	-0.42629	0.683301	-1.95064	-0.977408
3136	DNPH1	8	8	0.118662	0.833372	0.952413	-1.16337	0.632407	-0.453657	0.385339	-2.27093	0.786934	0.421445	1.27047	-0.492143	-1.08777	2.0619	0.0383412	1.30833	-0.966451	0.685661	-0.989931
3137	TIMM44	21	21	-0.0929202	0.816594	0.945541	0.0685896	1.85799	0.124394	0.171291	-0.433682	1.02255	-0.2018	-0.951625	0.708305	0.374812	0.615602	-0.448678	0.536609	0.755709	-0.74715	-0.880866
3138	TRAPPC3	7	7	-0.0864964	0.806471	0.940862	0.523297	1.06813	0.993216	0.73327	-0.231017	0.0479991	0.746746	-0.412858	-0.440766	-0.134573	1.62996	0.901579	-0.360996	-0.11227	1.02704	0.266845
3139	CHMP2A	12	12	0.102031	0.800112	0.93916	-1.21508	-0.436787	0.288718	-0.620877	-0.530697	0.556426	1.35774	0.490829	0.0427237	-0.919882	0.571302	0.100707	0.801607	-0.556789	1.24606	-0.579214
3140	NCK2	8	8	0.667954	0.0544285	0.342089	1.06339	0.293964	0.25572	1.51032	-0.373769	-0.66113	-0.313146	0.490545	1.25779	1.0873	1.50005	1.06498	1.28421	0.412004	0.595848	0.407334
3141	PLRG1	18	18	-0.341609	0.305559	0.68848	0.594488	0.644671	-0.378517	0.704915	-0.344994	-0.0450255	-1.36387	-0.213334	-0.247467	-0.482929	-0.587078	0.0690544	-0.651228	-0.238261	-1.29234	0.295707
3142	PRC1	6	6	-0.622317	0.308467	0.691097	1.91346	1.3627	2.5757	1.44148	0.0366608	1.61852	-0.00481765	0.840118	2.03687	1.72534	0.958763	2.93626	-0.697799	0.00534128	-0.737226	-1.42226
3143	RGS10	7	7	1.66986	0.000142028	0.0271087	0.134735	-0.999324	-1.12819	-1.19642	-0.0873865	-1.65683	-0.656923	-2.17131	0.78418	1.51078	0.895756	0.909323	0.655558	0.843272	-0.3509	0.349273
3144	NDUFB3	4	4	0.891885	0.186694	0.57793	1.7589	-0.0817262	1.64982	0.27856	0.281754	-1.21431	0.178953	-0.194324	3.51109	2.13307	0.630373	3.81683	0.429305	-0.242799	-0.704606	0.219452
3146	NDUFA2	5	5	0.773074	0.13725	0.508413	0.493976	0.00940578	-0.276637	-1.89681	0.451786	1.09588	1.06931	-1.17967	-0.48598	-0.0984864	1.85952	-0.222314	0.399814	1.66018	2.0867	0.752397
3147	BUB3	12	12	-0.122722	0.635468	0.87508	-0.382078	0.366802	0.185982	0.132113	0.106245	0.28442	-0.555837	-0.278624	0.157071	0.336768	-0.865121	-0.200495	-0.284001	0.250627	0.190057	-0.70766
3148	PLPP2	4	4	-0.350679	0.656457	0.885325	-2.10017	0.635733	-2.21253	1.80408	-1.36851	-2.19844	-2.36789	0.403845	-2.64572	0.555498	-0.0295105	-3.2615	-2.97505	1.16369	-0.610693	-2.40603
3150	SULT1B1	3	3	0.0653934	0.936545	0.980424	-2.67877	-3.73259	-1.04388	-3.1281	-1.76428	-0.510852	2.05696	-0.62306	-4.84119	-2.78239	-0.944983	-1.21717	-0.167168	0.504345	-0.58926	-0.863611
3151	ACTN4	72	17	0.418445	0.151014	0.530188	-1.55385	-0.997042	-0.706513	-0.0693575	-0.968582	-0.957017	-0.26204	-0.0674188	-0.214247	-0.735534	0.0701554	-0.911246	0.179089	-0.412809	0.211321	-0.420988
3152	BUD23	6	6	-0.00523614	0.993218	0.996791	-0.646455	0.807581	1.88023	-1.0472	-2.88658	1.13403	-0.113907	-0.19725	-0.903076	-0.682842	-0.825441	-0.115556	0.602642	0.0126403	2.1133	-1.31311
3153	TRIAP1	3	3	0.164497	0.849253	0.955427	-3.96138	-2.39174	-4.70206	-1.28049	-4.30663	-1.9985	-1.8035	-0.592529	-0.401971	-4.38546	-1.13675	-4.47058	-0.414559	-2.40114	-0.649089	-5.86128
3154	GATC	6	6	0.381094	0.386259	0.746078	0.0748166	0.459226	1.0796	-0.727226	-0.291564	-0.164977	-1.5537	-1.447	-0.650799	0.300433	1.04924	0.919417	-0.79591	-1.03372	0.869867	-0.180593
3155	HTATSF1	35	35	-0.577923	0.126572	0.491714	0.652237	0.757964	-1.17524	1.49953	0.362637	0.650854	-0.353748	1.43176	-0.00424778	-0.658618	-0.192835	-0.721081	0.298241	0.423695	0.270674	-0.213211
3159	AP1G1	29	29	-0.442794	0.263968	0.65557	0.0226949	-0.232612	-0.24566	0.314777	1.28411	1.24896	1.31883	1.0777	-0.731345	-0.690847	-0.396181	-0.197328	1.3539	1.08279	0.0715006	0.753953
3160	STX6	9	9	-0.514773	0.225972	0.623881	-0.379412	0.647959	0.159324	0.183582	0.0562052	-0.0426407	-0.868254	-1.24011	-1.15373	-0.354679	0.643425	-0.208769	-1.84321	-1.95048	0.475346	-1.20944
3161	SYNGR2	5	5	0.662466	0.0323725	0.276558	0.439428	0.42977	0.512197	-1.10679	-0.410719	0.203917	0.107366	-0.171697	0.773087	1.1485	1.01781	0.349469	1.2256	0.399342	0.132667	0.256733
3162	SGTA	11	11	0.195169	0.540288	0.833526	-1.17783	-0.397358	-0.686666	0.145445	-0.0369603	-0.568646	-0.807695	-0.596598	-1.19869	-0.648557	0.300961	-0.941629	-0.172745	0.113837	0.788477	-0.806602
3163	SLC25A20	14	14	-0.229323	0.541805	0.834333	0.375496	0.463206	1.32217	0.175294	1.53877	1.07279	2.23517	0.177686	0.831475	0.175229	-0.185779	1.03984	0.832882	1.02214	-0.0809739	1.89118
3164	NARS	28	26	-0.15257	0.592621	0.859507	0.132916	0.248487	0.546292	0.953342	0.553581	1.35216	0.246918	1.53309	0.134631	0.850901	0.291361	0.0499328	1.08511	1.10937	0.268869	0.556046
3165	SSNA1	6	4	0.578244	0.316928	0.699749	0.693193	-0.460226	-1.14227	-2.92214	0.856148	0.225848	-0.41135	-1.19851	-1.32659	-0.43137	1.78311	-0.727345	0.0590366	-1.16715	1.27657	0.800388
3166	NUDT21	13	13	0.183049	0.645443	0.878853	-0.151992	0.947243	-0.327282	-0.365803	0.995014	1.76585	0.140722	0.797691	-0.104513	0.446916	1.13849	-0.639891	0.628384	1.18664	1.8835	0.726304
3167	LANCL1	10	10	0.181192	0.613112	0.867899	-0.478017	-0.587511	-1.40038	-0.23408	-0.361621	-0.623799	-1.54127	0.308768	-0.0465855	-0.499341	-0.603661	-0.512233	1.05317	-0.493467	-1.5877	-0.77855
3168	STRN	25	24	0.675704	0.0192401	0.224715	-0.767357	-0.298099	-0.431562	-0.527152	0.0744587	-0.2908	0.128794	-0.0222408	-0.148618	0.847348	0.269702	-0.32738	0.508274	1.14457	0.148064	0.829721
3169	RRP9	11	11	-0.296068	0.334312	0.711284	-1.38704	0.414692	-0.0975428	0.179805	-0.952743	-0.0565631	-0.24863	-0.762353	-0.716481	-1.04683	0.190172	-1.1509	-0.55905	-1.02946	-0.486045	-0.480324
3170	SCO2	6	6	-0.563358	0.346229	0.720988	0.314907	-1.09141	-0.181703	-1.22805	1.67507	1.18988	0.940468	1.8114	-1.67235	-2.2841	0.188935	-0.738049	0.84543	0.437169	1.28088	0.865781
3171	CFAP410	4	4	-0.30985	0.460182	0.790736	2.04632	-0.783862	-0.246006	1.08624	-0.190108	-0.503678	0.286174	1.15427	-0.853415	-0.565049	0.139831	0.835721	-0.0845661	-0.326983	0.304722	0.920287
3172	AKAP8	19	19	-0.525075	0.334677	0.711643	-1.39939	1.79871	-0.962627	-0.940595	-0.878619	1.51816	0.516074	-0.0161617	0.153288	-0.650072	-1.92902	-1.74988	1.00426	0.0477261	-1.154	-0.287343
3173	GTPBP6	11	11	-0.504562	0.285975	0.671907	1.36696	0.0715484	0.873898	-1.63051	1.35715	1.06589	-1.00054	-1.00302	-1.46444	-0.267322	-0.227809	-0.182379	-0.566668	-0.276292	-0.574221	0.624008
3174	SLC37A4	4	4	-0.198373	0.678233	0.893989	-1.52701	-0.359815	-0.592762	0.727789	1.0792	-0.360312	0.416668	1.12658	0.35779	-0.114064	-0.47926	-0.603825	-1.02569	-0.926368	2.12571	-0.410945
3175	CALU	23	23	-0.106724	0.788046	0.933912	-0.879539	0.405123	0.172229	0.563418	-0.538534	0.303975	0.168764	0.527228	-0.363441	-0.765457	1.80812	-1.07499	0.0546077	-0.359117	1.02646	-0.457321
3176	EDIL3	7	7	0.349607	0.55808	0.841453	-0.780925	-1.34687	-0.683864	-0.205841	-0.545	-0.391392	-1.0149	0.620884	-1.39367	-1.85067	1.76444	1.14334	-0.300913	-1.6755	2.207	-1.44508
3177	ATP9B	6	2	-0.22385	0.570315	0.846383	0.462674	-0.876071	1.14674	-0.606969	1.61298	-0.523627	0.44385	0.658968	-1.02691	-0.494877	-0.0409374	-0.0800933	0.192397	0.851863	0.73342	0.392889
3178	AHCYL1	12	12	-0.642225	0.0569753	0.347847	0.605738	-0.145321	-0.285347	1.46128	0.505808	0.20514	-0.360971	1.56724	0.0369801	-0.670105	-0.323312	-0.0598176	-0.180795	-0.44342	-0.361551	0.417788
3179	CD5L	11	11	-0.977039	0.134532	0.50371	2.42073	0.648705	-1.40216	0.711179	3.40369	0.330621	0.0425179	0.238695	0.821662	-1.847	-0.23641	-0.021463	0.930941	-0.255315	-1.88885	1.07409
3180	KIF1C	20	20	0.0329664	0.924441	0.976779	-0.277736	-0.37851	1.15647	0.196285	-0.414226	-1.24935	0.123883	0.0447275	-0.00693079	0.366317	-0.915384	0.898241	-0.131511	-0.762204	-0.408987	0.425727
3181	ORC5	7	7	-0.137171	0.761783	0.926248	0.0762978	1.1877	0.810976	0.429274	1.24043	1.50863	0.490454	0.842382	1.58538	2.08009	-1.41465	-0.106624	0.982649	1.59995	-0.375113	1.1371
3187	ORC4	10	10	-0.339738	0.411319	0.757153	-0.0606591	0.131227	0.106526	-0.44241	0.712737	1.89416	0.693678	0.147206	0.290195	0.972436	-0.908167	0.313576	-0.320905	0.945765	-1.49269	0.664351
3188	RAD21	21	21	0.113805	0.776499	0.931168	-0.604305	0.328282	-0.0970734	0.147217	-0.807197	-0.373306	-2.46061	-0.935952	0.320337	0.296057	-0.422754	-0.25397	-0.137072	-0.983225	-1.59028	-1.1216
3189	AKR1B10	21	13	-3.08786	0.244447	0.64113	-6.36525	7.12902	6.75155	-3.65499	-6.75894	7.14637	6.11436	-3.96311	-6.76782	4.83774	-4.65653	-3.51801	-5.37613	5.76783	-5.64832	-2.94265
3190	TIMM8A	4	4	0.34005	0.632982	0.87508	-1.35945	-1.69153	-2.6877	-4.20719	0.499625	0.44081	-2.71811	-2.50411	-3.04767	-2.06494	-0.0423413	-3.03394	-1.54458	-0.595112	0.825873	-2.00455
3191	DHX16	28	28	-0.261587	0.542134	0.834506	1.57254	1.77064	-0.653889	0.64331	0.2962	0.923927	-0.223192	1.58975	1.72205	1.37382	-0.284166	-0.324666	0.292505	1.12143	-0.0320944	-0.0422916
3192	SSSCA1	5	5	0.457294	0.398006	0.750582	0.756007	-0.841935	-0.24588	-0.369493	-0.283284	-0.208898	-1.57914	-0.651887	-0.424629	0.401923	1.176	0.809881	-1.06945	0.630456	1.53109	-2.82143
3193	GMFG	7	7	0.60405	0.108216	0.463673	0.212083	-0.429628	1.55724	-1.28414	0.354454	-0.547519	0.524343	-0.800852	0.0114056	0.329635	1.09233	0.98995	0.210748	0.579822	0.396687	0.807802
3194	PPP1R12B	5	5	-0.00131265	0.998813	0.999364	2.4927	0.857581	-0.911543	2.94912	2.4152	-0.13168	0.131596	3.25092	3.47066	-0.474987	0.612477	1.27133	3.20261	-0.214021	-1.47866	4.65398
3197	PLIN1	3	3	0.0264113	0.979084	0.992911	-4.14807	-3.5103	-2.9715	-1.72906	-2.31229	-1.88624	-2.34297	-0.352592	-2.34047	-7.38169	-0.762942	-3.40903	-4.66355	-2.49441	1.54243	0.467944
3199	MED14	14	14	-0.132291	0.719707	0.911478	-0.6142	0.957061	-1.31914	0.408458	-1.00447	0.386493	-0.516478	-1.32175	-0.128621	-1.19902	-1.13167	-0.458117	-0.273878	0.174509	-0.840074	-0.225486
3200	PCDH7	5	5	-0.0990956	0.923142	0.976779	0.998104	-0.00534955	-2.10484	2.2811	0.0425562	-0.351633	-1.66583	1.71968	-2.30618	-2.67855	5.148	-1.9032	-0.453477	-1.04668	3.0449	0.316217
3201	PRPSAP2	17	15	0.369149	0.214639	0.61194	0.669388	0.255278	0.708679	0.184678	0.0518596	-0.233473	-1.1504	0.00446534	0.651533	0.525253	0.220249	0.87609	0.993741	0.1126	-0.125643	0.189849
3202	GNG7	3	3	-0.390347	0.55226	0.838681	0.5726	2.12712	1.37003	-0.779256	1.91597	0.0886808	0.366138	-0.344414	-0.551273	-1.56141	0.542931	0.0273315	0.841682	-1.61482	3.51626	0.993395
3203	SMARCA5	55	36	0.0209186	0.949863	0.982687	-0.15268	0.248544	-0.433478	0.0772378	-0.278481	0.535977	-0.325294	0.0630808	0.261414	1.12225	-0.731212	-0.389453	0.283119	0.95705	-1.13988	-0.461035
3205	SPAG9	54	2	-0.119328	0.65747	0.886033	-0.386739	-0.755222	-0.271662	0.575707	0.201547	-0.296154	-0.442563	0.76404	-0.588312	0.173708	-0.301757	-0.391081	-0.0325439	0.279665	-0.363501	-0.34185
3207	URB1	14	14	-0.148603	0.774095	0.930885	0.318991	0.950885	0.556285	0.32272	-0.258828	1.6435	0.736292	0.172973	1.80457	1.35234	0.0868963	0.697568	0.691542	1.50159	-2.56477	-0.315742
3208	SIPA1L3	25	25	-0.0794486	0.820774	0.947827	2.00141	0.519781	1.22548	1.17302	0.485011	-0.234714	-0.0431735	0.304412	0.858291	1.32289	0.438404	1.1431	-0.37884	0.145184	0.346198	0.920397
3209	ZFC3H1	10	10	-0.618973	0.134406	0.503535	0.324621	2.00836	0.253828	1.10215	-0.419535	0.173228	0.235061	0.311519	0.437794	0.348727	0.296416	0.928718	-1.07352	-0.211379	-1.5779	-0.111422
3212	AQR	30	30	-0.115261	0.673359	0.891381	0.00658001	0.249668	0.31454	0.028378	0.13385	0.207276	0.858747	-0.0774643	-0.148265	0.831563	-0.404435	0.282044	0.0473917	0.928711	-0.669301	-0.0682192
3213	MAST3	11	9	0.142944	0.633261	0.87508	0.205698	-0.33816	0.0748469	-0.748038	0.429513	0.237242	0.826808	-0.0338392	-0.782716	-0.0231052	0.624541	0.891573	-0.210383	0.104003	0.450654	0.743057
3216	OPA1	46	1	0.670047	0.126767	0.491756	-0.902971	-0.668075	-0.980569	-1.28086	-0.386823	-0.514774	-0.105095	-1.23769	-0.499823	1.77931	-0.48829	-1.10445	-0.606757	1.55178	-0.300821	-1.04743
3217	MCM3AP	19	19	0.446652	0.242421	0.639296	0.30599	0.517871	0.561714	-0.132137	-1.40653	0.409319	-1.41942	-1.10469	-0.0865611	-0.0336673	0.0582133	0.462088	-0.283255	1.02048	0.676967	-0.508936
3218	PIP5K1C	14	11	-0.159826	0.619519	0.869417	0.681542	-0.323387	0.414471	0.405933	0.679892	-0.275893	1.95515	1.01593	0.0333717	0.0135163	0.601818	1.13098	0.170285	0.239113	0.386103	0.699847
3220	KDM1A	28	28	-0.660953	0.11974	0.481951	0.397687	2.1873	0.294196	0.307588	-0.625993	1.54973	0.0644569	0.365278	0.710419	0.566295	-0.748202	-0.20834	0.484481	0.415165	-0.988724	-0.97847
3221	TBC1D4	22	21	0.844473	0.030142	0.26709	-0.0779854	-0.284373	-0.763019	-0.347432	0.0958752	0.984045	-0.52024	0.0520439	1.91377	-0.0450802	0.024297	0.702426	2.11215	0.290915	0.457163	0.43906
3222	FZD6	9	9	1.27418	0.0338907	0.28319	-0.721803	-1.06652	-1.06748	-0.767151	-0.689884	-0.764475	-1.48933	-2.30014	2.54356	-0.204343	0.741783	-0.000929164	-0.809645	-1.55816	2.17762	-1.56327
3224	GSDME	13	13	1.06839	0.17033	0.554472	-1.72507	-2.09702	-1.01093	0.0786446	-3.61185	-4.29717	-2.03859	-0.717082	-0.903536	-0.636137	1.37766	-0.787989	-3.23894	-1.89074	1.82036	-2.6126
3225	EVI5	6	1	-1.01419	0.00838276	0.153536	1.2981	1.10099	0.860813	1.31984	0.195754	1.33603	-0.252911	1.16322	0.0114445	-0.185667	-0.0675531	0.733165	-0.20844	-0.186688	-1.65128	0.463377
3226	LY75	19	19	0.637457	0.0600573	0.354431	0.0804564	0.974981	1.23867	0.0370617	-0.163693	-0.292394	0.492174	-0.7476	0.951699	0.344827	1.53071	1.41318	0.222224	0.361547	0.933462	0.961663
3227	NRP2	17	17	-0.856746	0.134887	0.504557	0.161473	0.0935738	3.80279	0.451816	0.0400325	-0.635016	1.96487	-0.334635	-0.972938	0.646449	0.431983	-0.0685617	-1.23285	0.10632	0.418138	-0.637597
3228	MAN1A2	13	13	-1.50064	0.00262099	0.0960103	1.62195	2.30868	1.10815	1.65532	-0.47437	1.56135	-0.262982	0.439541	-0.155891	0.122988	-0.409655	0.359788	-1.07632	-0.256455	-1.90018	-0.731735
3229	PLXNC1	27	19	0.367888	0.296485	0.680939	-0.447914	-0.655808	0.970333	0.82036	-0.289534	-0.449297	0.053164	1.07088	0.21986	0.546824	0.430239	1.69793	-0.246694	0.0160112	0.74619	0.60493
3230	MPZL2	3	3	0.721578	0.435335	0.773136	-1.82356	-0.765742	0.705124	-3.37695	-1.23675	-0.700252	3.28038	-5.54016	-1.07139	-0.0775623	0.412754	-2.44637	-0.374845	-0.306903	0.827126	-0.648094
3231	ACSL4	23	23	0.377837	0.333679	0.710851	-0.479278	-1.09405	0.487877	-0.807186	0.563162	-0.595799	0.831658	-0.650997	0.590729	-0.162559	-1.46032	0.0414827	0.970585	0.348468	0.0795942	0.8701
3232	SNX3	11	11	0.105177	0.674318	0.891674	0.189121	-0.309617	0.448312	0.0513465	0.0818772	0.00493726	-0.39411	-0.293684	-0.359249	0.239657	0.818161	0.0576744	-0.322772	0.31549	0.363668	-0.49303
3233	DOK2	12	12	0.448899	0.320111	0.701935	1.36812	-0.555943	0.859202	-1.03245	0.791724	-0.759658	0.971591	-0.724747	-0.280023	1.17231	0.520856	1.79747	-0.307963	1.23352	-0.34922	0.722082
3234	OGA	24	24	-0.369154	0.167514	0.551762	-0.180787	0.876591	-0.412351	0.301868	-0.490794	0.476861	-0.261966	0.0211296	-0.109233	-0.372117	-0.13147	0.162365	-0.874584	-0.209173	-0.477922	-0.610544
3236	SORBS3	22	22	-0.202333	0.683346	0.895918	2.25082	0.138689	1.20722	2.54072	0.766549	-0.396554	-0.0746829	2.01316	1.57372	0.480378	0.83377	2.16412	0.950593	-0.603262	0.0106867	1.41725
3237	SYNCRIP	21	5	-0.0273471	0.939672	0.981345	-0.103522	0.327993	0.88358	0.600841	-0.819553	0.500101	0.523131	0.445074	0.842414	1.21677	-0.396432	-0.176298	0.509533	1.26354	-0.991955	-0.128702
3238	TPST1	5	5	0.307948	0.592576	0.859507	-0.354539	0.357199	-1.10498	-0.16527	-1.71011	0.0508334	-3.55083	-0.503708	-0.794807	1.37574	0.156056	-0.652626	-0.911081	-1.09002	-0.0557424	-2.54534
3239	CDC40	14	14	-0.0694046	0.856532	0.957832	0.130123	0.790732	1.19483	0.816683	0.364159	0.155238	0.0877734	0.631055	0.412923	1.62721	-1.11779	1.12108	0.31225	1.59826	-0.512314	0.173742
3241	B4GALT4	6	6	0.0455205	0.890943	0.966637	-0.699923	-0.775968	-0.590838	-1.47718	-0.0262281	-0.376422	-0.221935	-1.05746	-1.99867	-0.320528	-1.06388	-1.06477	-0.380593	-0.294543	0.268673	-0.00747669
3242	RANBP6	13	13	0.343114	0.539369	0.832938	0.393349	-0.916448	1.38241	-0.196541	0.374179	-1.23136	-2.12983	-0.14715	0.188168	1.50741	-0.202613	0.753032	-2.63185	-0.314996	0.505106	0.46927
3243	NEMF	22	22	-0.28177	0.363186	0.732125	-0.340667	-0.137961	-0.624629	0.902879	-0.0631397	0.395054	0.152669	0.784854	-0.86571	0.307658	-0.588258	-0.664753	-0.466138	0.44099	0.197488	0.453621
3244	GMDS	19	19	-1.33042	0.0106196	0.171546	-0.0302901	2.3565	1.87426	1.28445	-0.281954	1.48107	0.35827	0.778308	0.0171175	-0.910289	1.15615	0.21761	-0.148571	-1.95842	0.12553	-1.32188
3245	NMT2	6	6	0.619673	0.353246	0.725547	1.50889	0.350947	1.44905	0.552738	-0.15393	0.332807	-0.249732	0.254287	3.92814	0.535294	1.48432	1.46751	1.98856	-2.33149	-0.287848	2.21796
3246	CCNT1	10	10	-0.129017	0.761011	0.926098	-0.00425888	0.487201	-0.382171	0.145309	-1.61581	1.4167	-0.0770405	-0.309159	0.138876	0.92976	-0.0235841	-0.772352	-0.867054	0.477469	0.330915	-1.5854
3247	GREM1	4	4	0.470503	0.393181	0.747911	-1.64711	-0.893899	-0.341791	-1.83872	0.488431	0.405611	1.47843	-0.0444269	-0.0779519	-1.41498	0.650125	-1.63076	0.362842	1.06087	1.39251	1.02791
3249	PLOD3	24	24	1.48589	0.0107561	0.172007	-1.53933	-0.517592	0.635669	-1.84267	-1.27448	-2.05472	-0.210234	-3.26857	0.727914	0.512326	1.97671	-1.02608	0.44626	-0.206115	0.263695	-0.879509
3251	TLR2	11	11	0.970748	0.0351153	0.286814	-1.67712	-1.31649	-0.345344	-2.22331	-0.364903	-0.420038	1.02708	-1.53832	-1.09074	0.105536	0.240406	0.131971	-0.549183	0.544346	0.694329	0.83087
3253	EXOC3	26	26	-0.179682	0.517157	0.821673	0.296168	0.854332	0.525431	0.482547	0.03911	0.274819	0.113501	-0.0757164	1.32911	0.381361	-0.213538	0.0608846	0.360729	-0.0797939	-0.283268	-0.482752
3254	PLIN3	23	23	0.316984	0.423974	0.764689	-0.729187	-0.978782	-0.652764	0.391556	-1.35055	-0.595306	-1.12526	0.214051	-0.126937	-1.51046	1.26475	-0.0288674	-0.324738	-0.667315	0.38733	-1.28414
3257	JAK2	4	4	0.260564	0.783342	0.932664	1.1467	-0.740802	0.0227811	-0.261157	4.42927	0.207762	3.61459	2.89827	0.122625	0.216189	-0.744953	1.18162	5.90515	1.27959	2.04352	3.39818
3258	MAFK	6	4	0.639412	0.266116	0.657136	-0.456241	0.699171	0.392456	-0.871651	-0.670955	0.113088	-1.44838	-1.93327	-1.77121	-1.25572	0.348607	-0.904573	0.865508	2.01677	1.82804	-0.187906
3259	PRMT3	7	7	1.58612	0.239316	0.635998	-0.132472	1.77174	-0.272518	-0.705678	-0.852251	0.650769	-0.587189	-3.87072	-0.360585	8.31887	-0.0306638	-0.354147	-0.944842	5.58068	-1.38749	-2.13116
3260	KPNA6	13	12	0.0655184	0.821995	0.947993	-0.431301	-0.421998	-0.944315	0.0558648	0.155036	-0.326617	-0.247704	0.0737578	-0.622978	-1.08618	0.509593	-0.414657	-0.124052	-0.551528	0.753007	-0.0263351
3261	SRPX2	7	7	0.161775	0.823623	0.948665	-1.42317	-0.931023	-1.75875	0.600025	-0.708526	-2.06063	-0.898216	-2.13892	-1.27304	-1.81196	3.71652	-1.61437	-1.01868	-2.99887	-1.28192	-1.74269
3262	UGDH	32	24	-3.27683	0.0116246	0.178078	-4.10504	0.336054	4.71411	0.244633	-3.59637	2.01085	4.75532	2.10564	-4.37006	-1.20749	-3.12195	-2.48183	-3.53806	0.116253	-3.34661	-1.79969
3263	TPST2	6	6	1.13942	0.00789245	0.14943	0.0955288	-0.914086	-0.527272	0.0484616	0.864044	-0.904659	0.862772	-0.0148562	1.02698	1.13976	1.18929	-0.466103	1.85757	1.31752	2.088	0.472253
3264	ABCC9	4	4	-0.73603	0.212745	0.61062	0.116721	1.83245	0.0714763	2.38514	-0.857546	-1.5473	-1.58205	-0.218315	-0.594271	-1.06158	-0.321521	-0.0178543	0.305316	-1.70213	-2.27727	-0.0183708
3265	LPXN	6	6	0.715563	0.154193	0.53498	-2.31116	-3.77728	-1.59254	-2.89391	-0.139317	-1.79313	-1.0863	-2.52791	-2.45102	-1.66007	-1.99441	-0.737646	-0.66652	0.117053	-1.08925	-1.91517
3266	ICMT	3	3	-0.623389	0.388971	0.747268	1.6391	1.89085	-0.807636	0.198741	-0.859469	-1.248	-0.945418	-1.54723	-2.07397	-2.90441	2.45872	-0.689227	-0.984087	-0.541915	0.386322	-2.31762
3269	SNX2	25	23	0.517783	0.0805428	0.409095	-0.357564	-0.566705	-0.572071	-0.628242	0.644776	-0.0604847	0.592133	0.252599	0.322784	0.157532	0.136171	-0.264664	0.955263	0.81354	0.494275	0.8318
3272	DPM1	12	12	-0.199402	0.62933	0.873805	2.2014	-0.21041	2.13721	0.410348	1.0758	0.0312176	1.65073	1.31927	0.685564	0.280991	0.935641	1.62041	1.89622	-0.207385	1.17327	0.635638
3273	USO1	42	42	-0.315206	0.497834	0.811297	-0.576949	-0.687891	-0.248605	0.00236218	0.299166	0.407952	0.452939	2.0104	-0.547302	-1.10635	-0.408384	-1.12665	0.972592	0.76222	1.45197	-0.860361
3275	TOM1	16	16	0.0604472	0.851868	0.956144	0.0291833	-1.03368	0.603943	-0.0123983	-0.289493	-0.471829	0.117705	0.144279	-0.682855	-0.331161	1.07859	0.386381	-1.06369	-0.158026	-0.0586485	0.400699
3276	PFKFB2	28	24	0.00421584	0.991016	0.995568	1.21528	-0.410143	0.581097	-0.364828	0.955857	0.202819	1.15864	-0.673728	-0.332714	-0.403775	-0.535187	0.980371	0.492624	0.418057	0.805914	1.27343
3277	CCDC22	28	28	-0.121506	0.671645	0.890764	0.277561	-0.140679	0.473992	-0.447431	0.665345	0.00139698	0.92861	0.0783422	-0.194183	-0.23732	-0.789457	0.106801	0.601793	0.320464	0.194902	0.86209
3278	PQBP1	9	9	0.394663	0.437464	0.775303	-0.3112	0.370745	-1.73221	0.010748	0.136512	0.610584	-1.05622	0.908518	0.0525465	0.388712	0.732453	-0.431723	1.25517	1.35149	0.968274	-2.22214
3280	PRAF2	4	2	-0.28339	0.687066	0.897428	-2.3225	0.141362	-3.96031	0.766711	-0.101017	0.336108	-1.09822	1.48601	0.312497	-2.35489	-0.87993	-2.17037	0.858159	-1.56748	-0.690464	-0.526489
3281	DKC1	19	19	-0.63285	0.137093	0.508352	-0.521117	0.664255	-0.370385	0.491195	0.447812	1.35859	0.0557455	0.819504	0.78861	-0.263052	-1.39605	-0.313895	0.916647	0.228176	-1.8577	-0.219927
3282	TRIM13	6	6	0.114656	0.790045	0.934932	0.308023	0.397767	0.574005	0.0454769	-2.20634	0.616625	-0.0212699	-0.686189	-0.0958788	0.37896	-0.802007	1.67986	-0.272884	-0.581621	-0.352875	-0.00820877
3283	GAS7	8	8	-0.268174	0.438757	0.775416	0.479135	-0.0362938	-0.0326011	0.334495	0.935206	0.519568	-0.576059	1.75301	-0.144243	0.466535	-0.193541	0.955995	0.146084	-0.0272513	-0.781941	0.809425
3284	EDF1	12	12	0.160629	0.703273	0.904886	-0.492439	-0.273468	-0.543507	-0.817962	0.908868	0.86394	0.274225	1.4835	-0.688809	0.156314	0.865235	-0.585302	0.374785	-0.207251	1.70049	1.07272
3285	KIN	8	8	-0.745488	0.0236177	0.24469	-0.329613	1.33793	0.574957	0.78482	0.536372	1.38211	0.881606	1.12704	0.0360813	-0.68418	-0.153293	0.996255	0.345891	-0.468633	-0.0772233	0.336423
3287	DNAJA2	14	14	-0.134227	0.730828	0.914336	-0.792145	0.50715	-0.609822	0.174045	0.232821	0.854616	0.331448	0.078342	0.425841	0.415013	-1.56637	-0.498706	0.894369	0.929486	-1.09756	0.20057
3288	BRD4	30	23	0.404601	0.21332	0.611305	-0.569587	0.48913	0.0174301	-0.307347	-0.0729475	0.397997	0.103958	-0.336385	1.25338	1.09573	-0.735122	0.290215	0.695027	0.465094	-0.628406	0.523134
3289	CUTA	5	5	-0.327077	0.553404	0.839208	1.03024	0.338042	2.14077	0.664547	-0.805226	0.147957	0.780624	-0.0994664	-0.276595	-0.790842	2.40337	0.965426	-0.963128	-1.44697	1.69554	-0.00592862
3290	OPHN1	6	6	-1.03096	0.0893463	0.424937	0.381318	1.64455	-1.60779	0.448947	0.200754	2.06369	-0.577926	0.400837	0.728917	-9.00559e-06	-1.67972	0.145334	0.545406	-0.397958	-2.75058	-1.88467
3294	NBN	25	25	-0.159026	0.640598	0.877592	0.926609	-0.372633	0.643703	0.505112	0.441971	-0.504032	0.335032	-0.275001	1.21104	-0.193565	-0.992041	0.346532	0.725397	-0.492189	-0.455194	0.278572
3295	RNGTT	11	11	-0.597397	0.126551	0.491714	0.38716	0.430973	0.28013	1.96835	-0.593259	0.256114	0.644969	1.16952	-0.939373	0.322861	-0.201353	-0.477821	-0.644368	1.04616	0.862251	-0.203574
3296	ABCB7	13	13	-0.222835	0.522098	0.824467	1.42567	-0.2891	0.0775189	0.03519	1.21479	-0.563559	1.0008	0.364835	0.134038	0.133591	-0.476413	0.608413	-0.158515	0.38305	-0.366635	1.22595
3301	NOS1AP	5	5	-0.916574	0.0778132	0.405736	-0.535724	0.87638	0.122604	-0.0972884	1.75969	2.72266	1.394	0.831798	0.186832	0.588627	-0.0470408	1.32684	0.883476	-0.704181	-1.37921	-1.1138
3302	IGSF3	7	7	0.642735	0.267217	0.657883	1.19621	-0.13402	0.917099	-0.978882	0.0145467	0.0483783	-0.945137	-1.28497	3.04227	0.958905	0.283065	0.552844	1.7273	-0.734649	-0.512188	-1.34244
3304	FAM20B	7	7	-0.909926	0.130527	0.496778	0.857257	2.39492	-1.41828	0.110696	0.185929	0.744844	-1.03258	-1.03786	-0.321005	-0.319223	0.326112	-0.605808	0.288539	-0.686822	-2.14317	-3.01311
3305	DENND4B	14	14	0.226449	0.651458	0.883313	0.568452	-0.746549	0.198604	-1.06087	-0.889112	-0.16508	1.33617	-0.404805	-0.563153	0.343836	-0.344856	1.46713	-1.91672	0.776226	-0.738309	1.62426
3306	EFCAB14	5	5	0.716948	0.268657	0.658968	-2.46447	-0.029302	-2.18797	-1.95728	0.0660403	0.21384	1.1023	-1.12178	1.75272	-0.924268	-0.805558	-2.61001	0.00293045	0.687028	0.0616255	1.19249
3307	WDR1	26	26	0.161789	0.608522	0.865753	-1.26271	-0.936628	-0.978345	-0.177416	-0.0333943	-0.116731	0.264228	0.237032	-0.7204	-0.807932	-0.27685	-0.795698	0.299952	0.269156	-0.204766	0.526882
3309	MEGF6	4	4	-0.601441	0.334913	0.711936	1.3787	2.21286	-1.62217	2.81991	1.95221	0.649306	-0.479647	2.55619	0.122336	-0.588338	1.21268	-0.171679	2.07935	-0.27455	1.47597	0.800062
3310	ATP9A	19	15	-0.847507	0.0404747	0.299231	-0.826966	-1.6148	-0.504035	-0.0621698	0.475289	-0.642958	0.548968	0.88974	-0.997287	-1.56423	-1.44269	-1.78391	0.191606	-1.2633	-0.343764	-1.31342
3311	LDB3	9	9	0.49739	0.551027	0.838037	1.43927	-1.66	0.10028	0.945014	0.285805	-2.39472	0.392304	1.00094	2.07686	0.178091	-1.68377	2.32412	3.06828	0.00654274	-3.21309	1.33097
3312	N4BP1	21	21	-0.0466977	0.888193	0.966045	0.865641	-0.339107	0.173862	0.0983527	-0.484298	1.6295	1.22074	0.917883	0.501847	0.28197	0.356833	0.860915	0.12699	-0.141338	0.547681	1.17409
3313	ROCK2	65	58	0.120246	0.815621	0.945232	-0.302951	0.0100664	-0.936639	0.47965	1.29607	1.12291	0.701813	1.5061	0.0530312	0.418772	-1.62952	-0.357626	2.16881	1.78526	1.17887	1.22139
3314	CPNE3	21	20	0.405944	0.287719	0.672518	-0.292366	-0.359762	-0.49626	0.0438294	-1.27295	-0.754422	-1.03163	-0.616425	1.83274	-0.188519	-0.733072	-0.408482	0.421095	-0.796059	-1.0571	-0.603043
3315	HIP1R	47	44	-0.392703	0.157531	0.539888	-0.471951	0.242778	-1.15216	0.255027	-0.520035	0.277014	-0.675023	-0.0474611	-0.841229	-1.2839	-0.706054	-0.292216	-0.362478	-0.576111	-0.381605	-0.789837
3316	RNF40	30	30	-0.256449	0.371175	0.739596	0.475246	0.609355	0.369198	0.298315	0.839885	1.17434	0.0352335	0.544788	-0.0873839	0.670933	-0.969562	0.255987	0.577423	0.759412	0.695138	0.392819
3317	PHF2	19	17	0.690105	0.0275415	0.259764	0.07594	0.33266	-0.0956481	-0.0115173	-0.0246871	0.0964072	0.267156	-0.313806	0.809015	1.80198	-0.257323	0.717712	0.41568	1.38331	0.0202345	0.956732
3318	ZC3H11A	27	27	0.20497	0.615667	0.868086	0.270966	0.0654747	-0.27521	-0.124736	-0.428936	-0.260614	-0.627885	-0.605493	0.253511	1.77876	-0.905136	0.571216	-0.666498	0.904183	-1.35531	-0.927401
3319	CLUH	35	1	-0.195587	0.624823	0.871172	-0.335595	0.752738	-0.598511	0.677947	0.436142	0.584442	0.458457	1.17647	-0.501317	1.2073	-0.8831	-0.870894	0.263664	1.71787	0.276853	0.377015
3320	CAND2	4	4	1.13977	0.015304	0.202687	0.341131	0.339568	-1.03017	0.573118	-0.37073	0.587012	-1.77292	-0.12759	0.558651	2.18942	-0.0895753	1.32001	0.344547	1.44614	-0.013151	1.90151
3321	TSC22D2	3	3	0.212454	0.652041	0.883313	0.631064	0.286722	-1.01977	-0.911216	1.04591	-0.419425	-1.10914	0.0682008	-0.889136	-0.81733	1.97245	-0.757027	-0.70024	-0.252751	1.19704	0.518973
3322	NPHP4	4	4	-0.392678	0.664611	0.88764	0.950045	-2.03172	-2.76551	0.134963	0.0889959	-0.333497	2.8028	-3.72519	-2.96032	-2.8693	-0.848003	-2.29741	-1.87049	0.809183	1.58307	0.432739
3323	KDM4A	6	6	0.352231	0.504292	0.814349	0.687329	0.303754	1.15132	0.409896	-1.87453	-1.44461	0.466563	0.586501	0.839785	1.05411	0.754369	1.33672	-0.6481	-0.116468	1.49641	-1.61276
3324	DNAJC13	77	77	0.325511	0.451287	0.784372	-0.674491	-0.319919	0.401683	-0.31704	0.815031	0.296518	1.8172	-0.0348762	-0.313051	1.08557	-0.545988	0.207564	0.693885	2.16396	-0.012339	1.3086
3325	PPP6R2	17	17	0.77434	0.199768	0.594132	-0.0965976	-0.83485	0.175442	0.530352	-1.24211	-2.09403	-4.00607	-0.540438	0.523939	-0.19173	0.295434	0.12685	-2.26632	-0.814969	-0.298855	0.712076
3326	ADAMTS4	5	5	-0.00555857	0.994241	0.997128	0.365906	0.82452	0.381232	-0.655672	-0.102813	0.662283	-5.09525	0.29192	0.0639666	-0.331901	0.334345	1.14294	-2.83635	-1.70417	0.530627	-0.571803
3327	CNOT3	13	13	0.416819	0.20063	0.594132	1.37267	0.362761	1.31556	1.01824	-0.0037687	0.365751	0.718486	-0.236745	1.32288	1.30319	0.411311	1.86107	1.22251	1.30611	0.298054	0.522387
3329	ANKRD17	25	24	0.343424	0.270428	0.660488	0.511913	0.275755	0.0876518	1.04106	-0.491313	-0.0715135	-0.712306	-0.0614391	0.96472	0.884049	0.078719	1.17956	-0.113585	-0.105268	-0.0224596	0.461463
3330	SIN3B	8	8	-0.382667	0.467743	0.794952	-0.162874	-0.0533828	0.50627	-0.095291	1.98829	0.73608	-0.388493	1.12009	-0.547116	0.526015	-0.263263	-0.469894	2.03164	-0.0278664	-2.15668	1.49651
3331	DNAJB6	9	8	0.405071	0.234499	0.630922	0.102318	0.171798	0.139677	-0.112773	-1.08594	-1.00573	-0.321707	-1.51816	0.545853	-0.00297105	0.361899	0.179866	0.216418	-0.220665	-0.15568	-1.31466
3332	XYLB	10	10	-0.0306294	0.935908	0.980328	-0.283422	-1.18347	-0.437828	0.294655	-0.229281	-1.03403	-1.761	0.162395	-0.0753635	-0.928421	-0.858044	0.975449	-0.328387	-0.972721	-1.45919	-1.07034
3334	COQ9	9	9	0.156835	0.715929	0.909552	0.363557	-1.58067	-0.104541	-1.61622	1.01852	-0.174073	0.237734	-0.0254219	-0.290828	-0.855592	-1.11987	0.383845	-0.660642	0.0393721	1.06733	0.809947
3335	GGCT	13	13	-2.02194	0.0035267	0.111981	1.90205	2.07454	-1.30234	-0.79742	1.92156	2.66679	-0.319901	0.503514	-3.07437	-1.11222	-0.477869	-1.85215	-1.72882	-0.0195413	-0.216707	-1.04505
3336	NDUFS2	17	17	-0.406348	0.265859	0.657136	0.755463	0.328358	1.0789	0.237517	1.91532	1.1107	2.0795	0.522424	-0.255527	0.334053	-0.219971	0.609602	0.912715	0.572369	1.05425	1.76991
3337	ZPR1	18	18	-0.686552	0.0720248	0.388687	0.12703	1.04926	0.542398	1.84515	-0.0484117	1.06211	-0.597395	1.2936	-0.672259	0.0833624	0.673875	-0.240017	-0.298494	-0.339685	0.961718	-0.387177
3340	NIPSNAP2	10	10	-0.147802	0.6889	0.897973	-0.447835	0.677452	-1.0979	-0.597252	0.340259	-0.0293129	-1.34385	-1.48263	-0.739052	-0.606639	0.638427	-1.20885	-0.653394	-0.728698	-0.452131	-1.41315
3341	SEMA7A	4	4	1.15619	0.0486154	0.328484	-1.54269	-1.53592	0.0697131	-0.49515	-0.250542	-0.164739	-2.60598	-0.611288	-0.407282	-1.41178	0.165571	0.471129	1.0387	0.530137	2.86711	-1.14067
3343	CILP	28	28	-1.24454	0.0662403	0.373593	-0.417089	-0.946742	-2.28779	2.2138	-0.715148	-1.20545	-2.11793	1.08843	-2.58731	-2.87801	-0.552491	-0.679685	-2.79274	-3.23625	-0.720589	-0.897188
3344	PDCD6	13	13	-0.305524	0.678655	0.893989	0.630804	2.0461	0.097728	1.18404	0.356726	2.44448	0.659417	1.50537	2.31979	-1.09689	3.6495	-1.37349	1.57136	-1.06293	3.05176	-0.578638
3345	ATP6V1G1	6	4	0.287469	0.619667	0.869417	-1.39593	-0.00864836	-0.774852	-0.545494	-1.10978	-0.414901	-0.13465	-0.501304	-1.34796	-1.80532	3.24127	-1.14151	-1.24465	-0.518535	0.825324	-0.594421
3346	VPS4B	26	21	0.632751	0.0258108	0.251621	-0.39488	-0.78468	-0.363972	0.0809706	-1.26572	-0.309902	-0.230008	0.236827	0.286439	0.5558	0.11327	0.0691546	0.709234	0.560528	0.133643	-0.397431
3348	H2AFY	18	16	0.0656764	0.837923	0.954242	-1.34163	-0.786541	-1.60676	-1.68565	-0.843017	0.0188778	-1.33853	-0.924754	-0.89005	-1.86154	-1.78189	-0.971666	-0.145599	-1.13607	-0.87241	-0.323377
3349	SH3BGRL	11	11	0.104342	0.751827	0.922361	1.57322	0.28746	1.62008	1.20396	0.74413	-0.3804	0.742011	1.33097	0.535351	1.03842	1.89494	1.52538	0.637159	1.03883	0.894572	0.391525
3350	FLNB	130	125	0.241539	0.538361	0.832663	-1.56215	-1.07952	-0.164575	-0.121218	-0.754474	-0.678323	0.0341855	0.181739	0.814162	-0.941271	-0.60531	-1.07518	1.35051	-0.953444	-0.267422	-0.534071
3351	NCOR1	31	31	-0.0114239	0.96785	0.988651	0.475602	0.670659	0.312738	0.296202	-0.135158	0.448541	-0.203138	0.0822511	0.194472	0.648846	-0.702584	1.17986	-0.23723	0.361708	-0.216374	0.627605
3352	VAMP4	5	5	0.0511733	0.853031	0.956577	-0.135154	0.20357	0.55304	-0.063805	0.425168	0.16749	-0.444954	-0.0936761	-0.0638102	0.0228294	0.379676	0.577979	-0.479555	-0.767217	0.892575	0.458587
3353	NDUFS6	6	6	0.446686	0.304813	0.688082	-0.989595	-0.416449	-1.35	0.833149	0.250016	0.541002	0.616252	0.075516	0.195178	-0.875567	0.851391	-0.918105	1.79827	0.813714	0.538924	0.72957
3354	PEX14	13	13	-0.304884	0.497673	0.811297	0.65293	1.03533	1.44276	0.0937737	0.423247	1.42	0.245218	0.551832	-0.397685	0.511287	1.56051	0.739784	-1.04604	-0.509818	2.48516	0.0828127
3355	TRIM3	13	13	-0.73396	0.107429	0.4616	1.39136	-0.159593	1.56545	1.14135	0.578292	-0.040096	0.0614146	0.431913	0.217873	0.216926	0.83987	1.59363	-1.08784	-1.00491	-1.49455	-0.182594
3356	ULK1	6	6	1.0184	0.16448	0.548571	2.00601	0.953136	-1.19017	0.823985	-1.41742	0.24648	-0.957956	-0.55602	5.07202	0.361828	1.14257	1.49087	-0.031011	0.0600206	-0.612356	0.57133
3357	SPAG7	7	7	-0.270054	0.373202	0.740179	-0.0144777	0.533684	-0.120606	0.390684	1.06078	0.856763	-0.169018	0.941123	0.449055	-0.0777905	-0.647273	0.143894	0.256896	0.356105	-0.342668	1.18029
3359	SEC22B	13	13	-0.752488	0.027986	0.262475	-0.407288	-1.17356	-0.302713	-0.315583	0.544277	0.291115	0.761439	0.685532	-0.660349	-1.18388	-0.828376	-0.640133	-0.0228337	-0.880444	-1.44925	-0.271424
3360	TACC1	24	24	0.500816	0.0792765	0.40693	-0.412832	-0.927959	-0.0870558	-0.417371	-0.765446	-0.419129	-0.411576	-0.343809	-0.398684	-0.00450735	-0.247119	0.967896	-0.292606	-0.149008	-0.533827	0.87921
3361	GIGYF1	12	12	0.189073	0.551607	0.838285	-1.53574	0.667458	-0.548046	-0.599469	-0.820035	0.606391	0.123344	-0.630611	-0.363001	-0.589526	0.0678556	-0.012875	0.280118	-0.180394	-0.365774	-0.0605245
3362	LRCH4	25	25	0.306719	0.410761	0.757115	-0.717352	-0.658156	0.0958128	-0.825796	1.07207	0.452025	0.238031	-0.971458	-0.734247	-0.35715	-0.367294	0.164956	0.273585	0.0973863	1.45665	0.605043
3363	MTX2	6	6	-0.0155011	0.962739	0.987344	0.822024	-0.355448	0.970802	-0.365139	1.27405	0.462221	0.161693	1.14775	0.504154	0.156457	0.207745	0.433533	0.976001	-0.417571	0.637181	1.49644
3364	VPS26A	16	14	-0.728412	0.122336	0.486742	2.15735	1.72636	1.49434	-0.218573	0.256387	1.1387	-0.341563	-0.731432	-0.333057	0.103467	-0.230861	1.63115	-0.568944	-0.326861	-0.650057	0.0294342
3366	PMPCB	13	13	-0.492881	0.0652571	0.369773	0.485257	0.5694	-0.404075	-0.275954	0.948037	0.564207	0.324281	0.0832671	-0.542169	-0.00195159	-0.714021	-0.246319	0.126828	0.135557	-0.121831	-0.284723
3367	SAP30	5	5	0.154502	0.800475	0.939259	-1.49935	2.09965	-3.11463	1.12192	-0.152328	0.953073	-0.650984	0.320986	0.11735	0.585198	-0.453016	-0.749794	-0.359872	1.67899	-0.317298	-0.1872
3368	KATNA1	3	3	-0.39603	0.395681	0.749818	3.77121	4.24341	5.32598	2.66994	3.4749	3.37314	4.48811	2.70967	2.28691	2.37076	3.37139	2.33045	4.80407	3.47224	3.99002	4.2623
3369	ERN1	5	5	0.414199	0.519124	0.822477	-2.35969	-1.39925	-1.99746	-0.523303	0.0692463	3.16775	0.113196	-0.242726	0.476473	0.549779	-0.435253	-1.782	0.200173	0.822088	-0.188838	0.498922
3370	CRLF1	10	10	-1.41968	0.141698	0.515852	-3.64965	0.343703	-5.16721	2.26828	-1.34851	0.466657	-2.15921	1.71777	-2.82206	-4.08795	-1.50708	-3.11623	-2.84003	-2.83767	-0.938905	-0.735708
3371	PSIP1	27	26	0.439245	0.244293	0.641049	0.968219	0.305633	0.573847	-0.171845	0.717759	-0.299889	0.571463	0.506506	1.46933	0.332978	0.525924	2.18039	0.154371	0.0956077	-0.0667474	1.9938
3372	ERLIN1	8	8	0.600702	0.0804046	0.409095	-0.127789	-0.649857	-0.257953	-0.875	-1.96524	-0.587534	-0.745649	-0.92008	-0.330866	0.405145	-0.768104	1.12238	-0.829129	-0.296139	-0.236034	-0.390736
3374	GPC4	13	11	0.550734	0.453918	0.786682	0.161893	0.898087	-0.0435175	2.96499	-1.54955	0.0665191	-1.08855	1.61173	1.58947	4.0252	2.02103	0.255821	-0.160899	0.622234	0.658173	-1.58357
3375	NDUFS3	18	18	0.214711	0.467913	0.79498	0.675539	0.563139	1.40104	0.65592	0.620997	0.578014	-0.389869	0.172749	1.16956	1.46668	0.511358	0.555546	1.03653	0.384959	0.989748	-0.119161
3376	SRSF10	13	13	-0.081748	0.78129	0.932482	-0.44575	-0.257411	-0.523458	-0.481045	-0.960413	0.621105	-0.568789	-0.398426	-0.456344	-0.396144	0.110818	0.0601627	-1.21502	0.181802	-0.782266	-1.17118
3377	HSBP1	4	4	0.780192	0.0810818	0.410428	-1.84538	-1.27974	-0.7737	0.225282	-0.436522	-0.439299	-0.959723	1.37535	0.413417	0.427246	0.660501	-1.37496	0.519832	0.240344	0.953641	0.267784
3379	TADA3	7	7	-0.187201	0.544279	0.835299	0.0893969	-1.38994	-0.455298	0.612048	-0.373738	0.11568	0.0187826	0.179126	-0.225307	-0.00794282	-0.459255	-0.246431	-0.365019	-0.834911	-1.06368	0.500997
3381	EED	8	8	0.038368	0.919143	0.975706	0.169741	0.68613	0.680897	-0.374783	0.195677	0.0263191	-0.0972946	-0.987393	-0.908681	1.21829	-0.100318	1.12845	-0.990698	0.730614	-0.526382	0.0549571
3382	BANF1	9	9	0.904086	0.0497743	0.331508	-1.60735	-0.763957	-0.244054	-1.85907	-1.55639	-1.60029	-2.01179	-1.93284	-0.28806	0.250748	0.938733	-1.87326	-0.896356	-0.750575	0.34335	-2.06762
3383	SF3B1	55	54	-0.34809	0.30645	0.689204	-0.150762	1.00848	0.411283	0.154067	-0.046025	1.12766	0.195097	1.02406	0.925846	0.522957	-1.20255	-0.567966	0.676062	0.327211	-0.130472	0.38806
3384	CSDE1	36	36	-0.242393	0.406128	0.7547	-0.386847	0.690178	0.303087	0.821347	-0.390326	0.0361699	0.246617	-0.152131	-0.301341	0.0599124	-0.763728	-0.897343	0.206281	0.586517	0.388559	-0.0499078
3386	STX11	7	7	0.692752	0.167474	0.551762	1.11536	-0.175224	2.59032	-0.850924	-0.533641	-0.0586644	1.15887	-0.49973	0.831624	1.29528	0.914072	2.26618	-0.517426	0.83583	1.17407	1.48876
3387	SKAP2	10	10	0.47455	0.267215	0.657883	0.0229769	-1.16621	0.926493	-1.4383	-0.632645	-0.857853	-1.23938	-0.398651	-0.241603	1.35512	-0.0423117	0.779144	-1.00267	-0.687757	0.125439	-1.27252
3388	PRKRA	15	15	0.50091	0.292695	0.677248	-0.212569	1.5695	-0.781841	0.24151	0.110864	1.65435	0.0112176	0.0859221	0.133335	1.58497	1.17027	-0.742244	-0.193646	1.89228	2.17159	0.669677
3389	MTRF1	4	4	0.00931943	0.987875	0.995225	-1.44091	0.853814	-0.932856	-0.173428	-0.833644	0.843201	-1.50067	1.02883	-1.09653	-0.858122	1.3481	-0.656204	0.45656	-1.65884	2.29559	-1.91165
3390	RPS6KA5	7	7	0.942029	0.105094	0.454167	0.924372	0.754545	0.579968	-0.675315	1.14196	0.853108	-0.480669	0.319879	2.88383	1.65549	-1.01384	1.72192	3.02266	2.45349	-0.47226	0.702798
3391	MYCBP2	66	66	0.26768	0.323212	0.703569	0.360682	0.10119	-0.0789714	1.21969	0.171848	-0.175199	0.0321524	0.894258	0.700402	0.507869	0.349499	1.022	0.559714	0.334333	0.0691245	1.12414
3392	PGLYRP1	3	3	0.576395	0.169976	0.554472	-0.234921	0.429574	-0.0927671	-0.853456	0.541529	-0.0387405	0.822572	-0.0117865	-0.14963	0.763756	2.06213	1.00892	-0.919663	-0.126242	1.81061	0.723279
3393	NPM3	6	6	0.39106	0.50963	0.818154	-2.62475	-0.177211	-2.24755	-2.02373	-3.10795	-0.0271988	-3.07131	0.0853285	-1.47859	-0.2122	0.00199898	-1.94157	-2.29527	-1.15611	-0.149238	-2.8349
3394	ERAL1	6	6	-0.308821	0.487113	0.806747	0.786242	1.20744	0.297169	-1.95708	-0.56244	0.167675	-0.316306	0.222614	-1.45973	0.741065	-0.700833	-0.422755	-0.875814	0.122444	0.77385	-0.803486
3397	SNRNP200	86	85	-0.529714	0.090685	0.428159	0.0772252	0.576257	-0.102639	0.497643	-0.592638	0.365035	-0.727222	0.0860578	-0.22435	0.163869	-1.0946	-0.0335219	-0.442119	-0.200691	-1.51072	-0.715861
3398	TIPRL	10	10	0.337572	0.57018	0.846383	0.172253	0.046184	-0.420647	0.322398	-1.73487	-1.00271	-3.17278	-0.869893	0.187932	0.932473	0.14655	-0.941906	0.291622	-0.944343	-0.303931	-3.32789
3399	SURF6	10	10	-0.0857311	0.760303	0.925714	0.204745	-0.514906	0.0278254	-0.334078	0.429956	-0.41345	0.530467	-0.394649	-0.136386	0.495234	-0.0560264	-0.262686	0.621335	-0.70158	-0.900132	-0.209698
3400	PPM1B	10	10	0.352673	0.346742	0.721147	0.291896	0.599822	1.07704	0.308663	-0.560092	0.454035	0.224715	-0.135394	-0.125079	1.54601	1.11929	1.02318	-0.841652	1.63103	-0.0180921	0.747391
3401	ADAP1	10	9	0.711361	0.200304	0.594132	0.0353484	-0.983326	1.06209	-1.90783	-0.07896	-0.485525	1.24492	-1.96966	0.151759	0.601514	0.719801	1.71808	-1.36923	-0.748585	0.0830084	1.4516
3402	UTP20	32	32	-0.649023	0.12648	0.491714	-0.091394	1.92468	1.16724	0.291683	-0.597393	1.64404	0.320469	-0.121877	0.135569	0.768818	-0.413769	-0.0561095	-0.0673613	0.801816	-1.35808	-0.465606
3403	RP2	9	9	0.42835	0.159719	0.54285	0.51173	0.458715	1.32992	0.591206	-0.237867	-0.0240521	0.285248	-0.208394	0.546938	1.14309	1.12625	1.54246	0.181395	0.152509	1.02684	0.413813
3404	WDHD1	12	12	0.724597	0.297692	0.682056	-1.51841	0.808748	0.469675	0.876587	0.304273	0.322186	0.994319	0.605269	-0.68954	4.01288	-0.364621	0.100688	-1.10645	3.16414	2.20445	1.33787
3405	SLC25A12	20	20	0.0892619	0.733926	0.915607	0.404047	-0.114449	0.487823	-0.858901	0.270746	0.0100016	0.33335	-0.170041	-0.257076	0.679791	0.268929	0.160399	-0.511677	0.381527	0.405646	-0.0508674
3407	TCEA3	6	6	-0.910208	0.050919	0.334126	-0.816797	0.716951	-0.496764	-1.92062	0.607118	0.655252	0.397438	-0.723931	-2.20051	-1.6426	-1.92965	-1.58737	-0.074518	-0.600023	-0.379957	-0.448393
3408	PALM	13	12	0.331101	0.463927	0.793161	0.113055	-1.11669	-0.868883	1.13649	1.24615	-0.489253	0.261063	0.923927	1.69371	-0.986231	0.52134	0.766758	0.970913	1.23315	-0.51639	0.171416
3409	GRAP2	10	10	1.35795	0.0404045	0.299231	1.54312	-1.3306	1.77599	-2.06152	0.472043	-0.977096	0.473235	-2.47156	1.04557	1.7565	0.625695	2.44073	-0.0437434	1.13716	-0.28392	1.60921
3410	RNASEH2A	12	12	0.995801	0.00190635	0.0838151	-0.364215	0.0831164	-0.463823	0.145182	-0.598768	0.22403	0.417288	0.187568	0.989671	1.57888	0.686227	0.602674	0.44101	1.93225	0.774976	0.591099
3411	CDC123	4	4	0.356088	0.433786	0.771865	-1.79767	-0.413102	-0.205879	-2.29211	0.0146285	0.885731	-0.775308	0.214118	-1.60631	0.1503	-0.45018	-0.617976	-0.114529	-0.177158	0.820156	0.474807
3413	BCAR3	3	3	-0.00970837	0.987267	0.995225	1.91305	0.333244	0.849583	1.80969	-1.35411	-1.83156	0.131794	-1.03529	1.53001	-0.687429	1.41199	1.11068	-0.554718	-1.5304	-0.609829	0.0684309
3414	RPP40	5	5	-0.150552	0.668515	0.888929	-0.425084	0.981199	-0.0472206	-0.399849	-0.113051	1.14352	0.13009	-0.583281	0.218423	0.583441	-0.560925	-0.513544	0.124226	0.840219	0.02524	-1.23517
3416	EIF3G	25	4	0.272692	0.372364	0.740148	-0.710033	-0.317428	-0.310756	-0.640955	-0.203123	0.6426	0.72851	0.576439	-0.484575	0.595324	0.548614	-0.1581	-0.117508	0.256303	0.924381	0.382349
3417	EIF3J	17	17	0.234053	0.59082	0.858417	-1.01435	0.254774	-0.813859	0.0332563	-0.292411	1.10347	-0.0459343	0.422815	-0.417466	1.35245	-0.312815	-1.25419	-0.0857145	1.88425	0.566967	-0.213305
3418	CBR3	13	13	0.0497109	0.950076	0.982687	-1.32171	2.24539	-1.08566	-0.180761	-2.73468	0.291732	-2.97164	-0.232816	0.0210695	2.34193	0.677514	-0.999639	-1.71913	-0.533743	-2.6465	-2.73395
3419	PSMD10	11	11	0.487338	0.0957331	0.438077	-0.252283	-0.50619	-0.640905	-0.486439	-0.186834	0.436882	-0.143085	-0.0959009	-0.268735	-0.305871	0.249979	-0.405776	1.25526	0.757667	0.317445	0.423988
3420	AP1G2	16	16	-0.091754	0.75749	0.924509	-0.320224	-0.394897	-0.291219	0.146046	-0.95575	0.117566	0.327134	-0.00310193	-1.115	-0.551081	-0.241944	0.35232	-0.925864	0.642836	-0.334472	0.064732
3421	ZMPSTE24	13	13	-1.09697	0.000124149	0.0265063	0.914581	0.808587	0.419911	1.41191	0.670285	0.745708	0.573206	0.94476	-0.721338	-0.439128	0.0670455	0.121873	-0.293352	-0.141775	-0.582596	-0.297532
3422	PPP1R37	7	7	-0.00970808	0.97712	0.992135	1.11563	-0.31401	1.63001	0.425202	-0.0116494	0.534376	0.764318	0.914533	0.4409	0.555886	1.00705	1.52391	0.867165	1.0828	-0.0792922	-0.417675
3424	IDH1	25	25	-1.83795	0.000593174	0.0594337	1.7523	2.82872	1.15111	-0.106254	1.42031	2.38079	0.915793	0.3054	-1.3223	0.29652	-0.982463	-0.218348	-0.77437	0.872089	-1.4302	-0.496329
3425	CYP7B1	13	13	0.264122	0.59268	0.859507	-0.0191261	-2.48581	-1.77791	-0.135821	-0.00229976	-0.685616	0.203773	-0.35234	-1.28097	-1.08211	-1.72433	1.28561	-0.97532	0.409935	-0.285176	0.510182
3426	ATRN	11	11	-0.529169	0.145453	0.520057	1.1309	0.661787	0.836012	1.48526	0.796127	0.249426	1.7775	0.983017	0.19055	-0.638414	0.845691	1.37788	-0.0707691	0.227045	-0.0245294	1.77922
3427	RBBP9	6	6	0.0398481	0.938139	0.980827	-1.71711	-2.43329	-2.12783	-0.233593	-0.302176	-0.330973	-1.23937	1.01041	-1.44716	-1.85588	-0.156368	-1.88597	0.721411	-0.26368	-0.610297	-1.55721
3428	STAM2	17	15	0.00469932	0.988191	0.995225	-0.166884	-0.338657	-0.472012	0.691216	0.48991	-1.15833	-0.527645	0.0793002	-0.424137	0.143624	-0.840977	-0.122419	0.364809	-0.0641645	-0.990199	0.567954
3429	ALDH1L1	4	4	0.311922	0.729026	0.913895	0.535585	-0.290513	3.46409	1.72946	-0.363228	-1.324	5.2757	-0.361791	0.72129	0.690745	1.72098	2.19817	2.93518	-0.550593	3.83593	-0.391015
3430	TUSC2	3	3	0.553158	0.223494	0.621903	-0.884526	-0.972187	0.388096	-0.952454	-2.08359	-1.46736	0.625434	-0.626707	-1.25002	-0.644695	0.922442	0.610863	-0.549989	-0.708649	1.00801	-0.935997
3433	DHRS3	6	6	-0.186164	0.676144	0.89288	0.760106	-0.00383325	1.1975	-0.546478	-0.482145	0.240385	-0.605744	-0.420559	0.233719	-0.270315	0.462268	0.884298	0.69716	-2.16458	0.202517	-1.39515
3434	ARL6IP5	7	7	0.565722	0.0962328	0.438152	-0.256538	-1.57862	0.107886	-1.26708	-0.437411	-0.974436	0.515096	-0.481321	0.040448	0.498439	-0.97268	0.529611	0.0237846	0.240876	-0.176163	-0.0309681
3435	DYSF	60	60	-0.183955	0.661165	0.886158	1.17991	0.401698	2.70675	0.0721268	0.0437512	-0.182516	1.04576	-0.514354	-0.107527	0.896524	0.0440156	1.30926	-0.321362	0.862003	0.294557	0.304016
3436	BCAS2	11	11	-0.295601	0.343977	0.719306	-0.704308	0.493578	-0.323031	-0.771784	-0.568964	0.168649	0.54947	-0.984066	-1.03544	-0.602324	-0.909605	-1.0955	0.110278	-0.130591	-0.869165	0.0270773
3437	DCTN3	8	8	0.481022	0.0488153	0.328484	-0.367932	-0.221069	-0.450015	-0.387392	0.311322	-0.799777	-0.0212856	-0.242289	0.1901	-0.267169	0.481939	0.0656006	0.689879	0.327437	0.14114	0.0408108
3438	DNAJC8	17	17	0.0309529	0.903803	0.971427	0.519776	0.625235	-0.0247159	-0.0421224	-0.205876	0.402767	-0.189089	0.21877	-0.299556	-0.244601	0.663575	0.8235	0.179897	-0.313515	0.567004	0.176063
3439	SMNDC1	10	10	-0.22314	0.486825	0.806747	-0.205102	1.02447	-0.52956	0.291118	-0.808907	0.951446	-0.465682	0.293585	-0.096585	0.344073	-0.41516	0.190619	0.364145	-0.393317	-0.908813	-0.318707
3440	ATP5PD	12	12	0.04155	0.88946	0.966045	0.198468	0.816041	0.26892	-0.587069	-0.83683	0.10372	0.200016	-1.20501	0.0880624	-0.154719	0.0154104	-0.0667605	0.210906	-0.00189552	-0.0249859	-0.775356
3441	FLOT1	28	28	-0.0320473	0.935803	0.980328	-0.257981	0.310211	1.25508	-0.468726	-0.825142	1.02442	0.945459	-0.305193	0.275945	0.378508	-0.473338	0.713837	1.00258	0.486877	-1.42604	0.463389
3442	TRIO	44	39	0.325252	0.173548	0.557706	-0.53562	-0.400238	-0.709323	0.0284274	-0.490828	-0.389535	-0.7308	0.022764	-0.0177984	-0.1904	0.458612	-0.130031	-0.285894	-0.53736	0.38023	-0.280493
3443	CPD	39	39	-2.28387	0.00176362	0.0817694	0.271885	0.498395	2.2988	1.14861	0.859885	2.00064	2.1948	2.69696	-3.03928	-1.04539	0.442017	-1.85928	-1.7353	0.382307	2.08363	-1.52965
3444	SASH3	14	14	0.704771	0.161096	0.544167	1.09365	-0.19323	1.90454	0.00120255	1.39526	-1.05944	0.232697	-1.04875	0.546971	0.739941	1.45132	2.62018	0.391316	-0.0984942	0.498595	1.81427
3445	GLRX3	13	13	0.429984	0.476713	0.79926	-0.734322	0.967638	-0.384651	-0.80479	-0.153984	0.910226	-0.44493	0.374889	-0.761217	3.79989	-0.433093	-1.09619	-0.310351	1.88168	0.12513	-0.035903
3446	RSL1D1	24	24	-0.451562	0.280409	0.669812	-1.21013	0.350491	-0.609776	-0.61165	-0.0772569	0.467493	0.38938	-0.0301442	-0.169131	-0.269247	-1.74165	-2.07532	0.407083	0.678922	-0.588735	-1.18601
3447	WFS1	18	18	0.0299715	0.950996	0.982687	1.26097	-1.39992	0.200378	2.01738	0.518477	-1.13832	0.933634	1.58908	0.827753	-0.800888	0.488862	0.394942	1.55239	0.176873	0.551328	1.03019
3448	ANXA9	6	6	-0.362587	0.741932	0.917429	2.5638	-2.1971	2.54654	-0.664168	3.73246	-1.73101	1.3656	-1.00469	-0.259213	-0.722845	2.37894	0.9174	-0.459851	-4.86608	3.57174	1.15065
3449	CLPX	18	18	-0.615295	0.0787512	0.40693	-0.119661	0.693781	0.591753	0.205673	0.520892	1.42624	-0.749676	0.637413	-0.494347	0.304715	-0.918076	0.18076	-0.0150129	0.698346	-0.893138	-0.579197
3452	SEC14L2	3	2	1.18597	0.0356681	0.287311	-0.759518	-1.96125	-1.97792	-0.686054	-0.0806751	-0.627739	1.08862	-0.955613	-1.00789	-0.647806	2.48337	0.782726	-0.663155	0.492892	0.598803	1.4887
3453	TM7SF2	5	5	-1.1807	0.104177	0.452996	2.61327	0.51241	-0.401866	0.197685	0.0166427	0.369646	-2.70338	0.279343	-0.115714	-2.09923	0.485678	-0.199008	-2.1359	-3.99458	0.00918721	-0.512258
3454	SNCG	10	9	0.669924	0.610168	0.867074	3.72875	-1.45628	-0.345087	1.27573	3.26692	-0.626196	0.706471	1.35529	7.23369	-2.51829	1.91693	0.20526	6.20779	-2.45335	2.50643	0.166518
3455	CIAO1	8	8	0.325682	0.614062	0.867899	-2.18548	-1.09398	-1.04703	-0.307536	-5.00537	-2.1346	-2.36962	1.03024	-1.13046	-2.24844	-0.223169	-1.09317	-0.693464	-2.38807	-0.968732	-1.76241
3456	PDE5A	15	15	0.152647	0.761532	0.926213	0.831928	-0.441095	-0.00723331	1.5651	-0.448642	-0.920914	0.218862	0.0426054	1.96855	0.328406	0.204177	2.11474	0.183402	-0.775367	-0.810181	-1.15193
3459	SRP72	27	27	-0.416907	0.200567	0.594132	0.657809	0.462361	0.57752	0.885873	-0.56287	-0.536188	-0.60411	-0.0385532	0.220644	0.118353	0.175992	0.0944582	-0.404924	-0.717232	-1.01616	-0.964548
3462	DDAH1	14	13	-0.373209	0.339	0.71596	0.0104898	-1.387	-1.02809	-0.122273	0.423596	-0.2405	-0.708847	-0.307159	-0.680175	-1.94314	-0.733805	0.247355	-0.357678	-2.05148	-1.09638	0.26984
3465	URI1	16	16	0.526034	0.263262	0.65557	-0.32327	0.383777	0.327614	-0.288701	-1.03938	0.63484	-1.66822	0.501364	0.0165191	1.11064	1.04797	0.149738	-1.14552	0.208364	2.06766	-0.719074
3466	B3GAT3	10	10	0.0391818	0.901715	0.971211	0.193995	-0.752315	0.159994	-1.20191	-0.456913	-0.435096	-0.16463	-0.384928	-0.942615	0.361354	-0.453704	-0.289675	-0.864153	0.192079	0.545239	-1.27688
[truncated: 5,254 more rows]
