# Supplementary material for: Comprehensive micro-scaled proteome and phosphoproteome characterization of archived retrospective cancer repositories
Source: Nat Commun. 2021 Jun 11;12:3576. doi: 10.1038/s41467-021-23855-w (PMC8196151; doi:10.1038/s41467-021-23855-w)
Supplement: Supplementary file 9 — Supplementary Data 6 [file 41467_2021_23855_MOESM9_ESM.xlsx]

## Sheet: Sheet1
Unique identifier	Gene	pSite	Score for localization	Phospho(STY)Probabilities	logFC SCC/ADC	P.Value	5% FDR adj.P.Val	ADC15_rep1_IS	ADC02_rep1_IS	ADC01_rep1_IS	ADC07_rep1_IS	ADC15_rep2_IS	ADC02_rep2_IS	ADC01_rep2_IS	ADC07_rep2_IS	SCC07_rep1_IS	SCC10_rep1_IS	SCC14_rep1_IS	SCC08_rep1_IS	SCC07_rep2_IS	SCC10_rep2_IS	SCC14_rep2_IS	SCC08_rep2_IS
UID1	CLN3	O95090;S12-p	287.54	RFS(0.995)DS(0.005)EGEETVPEPR	0.0116376	0.965506	0.99277	0.732283	0.912132	0.398734	-0.105424	0.80901	0.5318	0.889971	-0.236863	0.0411356	0.320263	0.722862	0.571588	0.00399612	0.420403	1.1685	0.775992
UID9	PRICKLE2	A0A024R368;S543-p	185.71	GS(0.991)MES(0.009)LALSNATGLSADGGAK	0.189762	0.640932	0.882416	0.462243	-1.2647	-0.813618	-0.857991	0.590531	-0.926841	0.430357	-0.407242	0.220321	0.0780507	-0.952287	-0.994014	0.154147	0.938553	0.737018	-1.45095
UID15	HDLBP	A0A024R4E5;S1252-p	94.203	APDMSSSEEFPS(1)FGAQVAPK	-0.727739	0.0496524	0.37569	0.772359	-0.608995	0.097976	0.0864039	0.42203	-1.2491	-0.387213	0.166035	-1.22112	0.144888	-0.00135118	-1.08071	-0.923599	-0.486237	-0.988754	-1.96554
UID19	HDLBP	A0A024R4E5;S904-p	50.04	DFS(1)VQIK	-2.38996	0.00360006	0.123601	-1.86514	-2.22575	0.918424	1.74783	-2.26333	-1.76615	0.650274	2.91241	-2.6586	-4.02598	-1.94819	-2.46968	-3.69419	-3.15542	-1.59007	-1.46896
UID21	HDLBP	A0A024R4E5;S667-p	81.676	LHNS(1)LIGTK	-0.481422	0.485152	0.815829	-1.49273	-1.17929	0.954231	0.202406	-3.74156	-1.96873	0.59439	1.71033	-0.806995	-0.375202	-0.159464	0.178545	-1.59438	-2.10668	-0.835336	-3.07281
UID24	HDLBP	A0A024R4E5;S31-p	154.69	VATLNS(1)EEESDPPTYK	-0.136419	0.597144	0.863136	0.110842	-0.462189	-0.504812	0.39465	-0.0017424	-0.0739277	-0.930869	-0.123023	-1.07488	-0.47183	-0.240966	0.0243366	-0.0376698	-0.352124	-0.244266	-0.285033
UID26	EHD1	A0A024R571;S298-p	119.07	DIQS(1)LPR	1.11468	0.00565488	0.153172	0.732098	-0.375282	0.174897	-1.49482	-0.45072	0.0831705	-0.00466883	-1.6035	0.636107	1.10691	0.787294	1.40927	0.415872	0.75281	-0.309158	1.17947
UID29	SLCO2B1	A0A0A0MTF1;S543-p	145.48	S(0.5)S(0.5)PAVEQQLLVSGPGK	0.62445	0.110089	0.499034	-0.345661	-0.913344	0.391724	-0.422136	0.642713	-0.0204783	1.44044	-0.699007	-0.031389	0.718644	0.6366	1.32362	0.708074	0.0263562	1.80366	-0.115713
UID30	SLCO2B1	A0A0A0MTF1;S544-p	145.48	S(0.5)S(0.5)PAVEQQLLVSGPGK	0.62445	0.110089	0.499034	-0.345661	-0.913344	0.391724	-0.422136	0.642713	-0.0204783	1.44044	-0.699007	-0.031389	0.718644	0.6366	1.32362	0.708074	0.0263562	1.80366	-0.115713
UID31	SLCO2B1	A0A0A0MTF1;S176-p	198.93	VLAVTDS(1)PAR	-0.0487268	0.900738	0.973456	0.247401	0.458378	1.54272	-0.521622	-0.136501	-0.533945	0.826225	-1.02919	-0.563491	-0.00995253	0.222471	1.02847	-1.25897	0.264858	0.373463	0.406805
UID36	TCEB3	A0A024RAC6;S137-p	97.551	KLS(1)ELERPHK	-4.44533	0.00151106	0.0936326	1.32847	-3.33057	1.43854	4.79426	2.58348	-1.95496	0.618249	4.49189	-0.564863	-5.65468	-2.54273	-7.75795	-0.72275	-4.59157	-1.29286	-2.4659
UID38	BAT3	A0A024RCR6;S1075-p	136.02	PLT(0.151)S(0.848)PES(0.001)LSR	-0.525972	0.0908917	0.467677	1.695	1.05209	1.827	0.878221	1.0161	0.573142	1.15194	0.410615	-0.413302	0.42785	0.717805	0.349358	0.149603	0.941448	0.978622	1.24494
UID39	BAT3	A0A024RCR6;S958-p	55.846	VGDPPQPLPEEPMEVQGAERAS(1)PEPQR	0.783581	0.00874568	0.189629	-0.481332	-0.117847	-0.852395	-0.735485	-1.44926	-0.574867	-1.16989	-1.2177	0.072974	0.621148	-0.168338	-0.658441	-0.268108	0.449703	-0.193696	-0.185379
UID40	BAT3	A0A024RCR6;S967-p	227.73	ENAS(1)PAPGTTAEEAMSR	-0.282804	0.383372	0.755827	1.058	1.58095	0.417265	0.471083	0.42098	0.826951	-0.666307	-0.273444	-0.518329	0.751612	0.612176	0.204622	0.410848	0.0184876	0.0734734	0.0201578
UID42	BAT3	A0A024RCR6;S1111-p	181.46	LQEDPNYS(1)PQR	-0.802949	0.0155835	0.234467	0.816612	1.97046	1.88871	1.17301	0.712263	1.09552	1.50595	1.05204	-0.518731	0.518252	0.263313	0.946062	0.535303	1.14156	-0.154038	1.05925
UID43	LOC113230	A0A044PY82;S233-p	120.12	S(1)PPQPLGELK	0.681394	0.197629	0.60791	0.902891	-0.637917	0.394999	-2.0661	1.15418	-1.41523	0.54753	-2.34822	0.856937	-0.357275	0.02589	0.767355	0.826942	-0.485014	-0.617474	0.965916
UID44	LOC113230	A0A044PY82;S350-p	74.141	KVS(1)ENGLEQEER	0.587531	0.149142	0.549108	1.34097	-0.125855	0.586929	-1.02126	0.595182	-0.933278	-0.175389	-1.42246	-0.0688758	0.183075	-0.22895	0.9088	1.47723	0.557944	0.12068	0.595184
UID47	VGLL4	A0A075B6E4;S149-p	163.32	NSLDAS(0.001)RPAGLS(0.706)PT(0.284)LT(0.009)PGER	-0.601231	0.222567	0.628675	0.611711	0.146638	0.796636	0.349608	-1.23897	-1.71562	-1.21814	0.200236	-0.134169	-0.22742	-1.12588	-0.0952211	-0.178227	-2.67208	-2.17756	-0.2672
UID49	VGLL4	A0A075B6E4;S52-p	63.76	T(0.001)GPPPIS(0.992)PS(0.007)K	-0.169696	0.637277	0.881879	-0.0862816	-0.41552	-0.189357	0.6657	-0.354014	-0.509724	-0.142926	0.877812	1.28617	-0.589534	-0.937754	-0.0733116	0.621971	-1.21936	-0.43039	-0.169675
UID54	DMD	A0A087WV90;S1438-p	101.89	VLS(1)QIDVAQK	0.174638	0.719561	0.912509	0.476639	0.216109	-0.0797993	2.10051	0.247718	-0.065319	-0.834163	2.57292	1.65755	0.847907	-0.791959	1.13529	1.50711	0.514634	-0.0492288	1.21042
UID56	FILIP1	A0A075B6G6;S880-p	78.932	AMS(0.992)PVT(0.008)ITTFSR	0.798815	0.0666521	0.418181	-0.893026	-0.87038	-1.0942	0.296798	-1.95428	-1.30565	-1.27899	-0.0930392	1.39648	-0.444681	-0.548434	-0.545316	1.40845	-0.888155	-0.639541	-0.541045
UID63	FNBP1L	A0A075B6Q2;S141-p	203.51	T(0.004)IS(0.996)DGTISASK	-0.300229	0.495525	0.819901	0.156969	-1.15519	-1.13237	0.382239	-0.181891	-0.909933	-0.914868	0.39427	0.83254	-1.82903	-1.25487	-1.46975	1.02424	-1.07689	-1.05861	-0.930226
UID64	BCORL1	A0A075B6Q3;S633-p	121.25	RGS(0.892)S(0.043)T(0.065)ERPQLGSQVDLGR	-0.669063	0.100976	0.485605	1.96933	2.13024	1.43335	1.74201	0.623975	-0.0567148	0.977352	0.146533	0.0344766	0.9563	1.43605	1.05447	-0.143087	-0.448367	-0.185162	0.908892
UID68	AMBRA1	A0A075B6T1;S549-p	197.68	LELSSSAS(1)PQEER	0.354376	0.476079	0.810328	-1.78618	-0.949311	-1.31483	-1.17198	-0.225516	0.131837	1.45807	-0.39317	-1.76067	0.615022	-0.687865	-0.890534	-0.282356	1.55445	-0.499998	0.535891
UID71	EPPK1	A0A075B730;S2693-p	185.84	QVS(0.99)AS(0.007)ELHT(0.004)SGILGPETLR	0.862642	0.107493	0.496396	-1.20847	-0.616404	0.297866	-1.80612	-0.41824	-0.368726	0.433539	0.557555	0.055189	0.916101	0.944084	0.261382	1.08844	-2.41145	1.9241	0.994287
UID72	PDE4DIP	E9PQG4;S523-p	68.224	EDVS(1)IPR	0.618318	0.231757	0.637019	1.73061	-0.997501	0.852108	-0.121919	1.05661	0.220419	1.33973	-1.43846	1.47641	1.08953	0.597331	2.55383	-0.557483	-0.200785	1.24681	1.3825
UID73	PDE4DIP	E9PQG4;S515-p	91.583	QTDQGSMQIPS(0.011)RDDS(0.145)T(0.145)S(0.667)LT(0.032)AK	0.184295	0.706438	0.906786	-0.565871	-1.29722	0.892129	-0.945955	-2.0314	-1.75564	-0.452367	-1.83807	0.715582	-0.188245	-2.38685	-0.61533	0.194455	-1.09917	-1.10032	-2.04017
UID74	ATAD5	A0A075B754;S602-p	105.2	IS(0.012)S(0.944)T(0.035)PT(0.008)TETIR	0.244442	0.56231	0.848635	-2.50328	-0.187242	-0.967265	-0.01229	0.0629775	0.305555	0.454272	0.631862	0.330271	0.425989	0.136246	-0.493923	-0.532229	-0.766498	1.02796	-0.387692
UID80	USP36	A0A075B784;S871-p	96.665	QPGS(1)PMYR	-0.665103	0.135588	0.53222	1.8204	1.40901	2.50163	1.15758	0.0564479	1.06941	2.00827	0.305842	0.736231	-0.646068	0.500315	2.43077	0.861788	-0.0678587	0.141999	1.05059
UID83	KIAA1468	A0A075B785;S182-p	292.12	AGS(0.016)IS(0.932)T(0.052)LDSLDFAR	-0.252097	0.584975	0.857323	-0.300509	-1.83975	-0.231867	0.30289	-1.46653	-1.65666	-0.390012	0.582242	0.588885	-0.799551	-0.665045	-1.80309	0.0950451	-0.487672	-1.8454	-2.10015
UID85	KIAA1468	A0A075B785;S170-p	94.45	EPS(0.003)T(0.061)AS(0.936)GGGQLNR	0.38019	0.166212	0.570769	0.0913369	0.638582	-0.151353	-0.707994	-0.0332745	-0.0698039	-1.02293	-0.26692	0.264039	0.322568	0.747232	0.062593	0.138216	-0.142711	0.316936	-0.189708
UID86	KIAA1468	A0A075B785;S51-p	105.49	LGAGSGLDPGS(0.997)AGS(0.002)LSPQDPVALGSSAR	0.323515	0.40947	0.77273	-0.694719	0.265028	0.876102	-0.103857	0.380713	-0.559913	0.604113	-1.07553	-0.327287	0.292664	0.00829299	-0.273211	0.856429	1.84109	0.674059	-0.791978
UID87	KIAA1468	A0A075B785;S56-p	84.183	LGAGSGLDPGSAGS(0.009)LS(0.991)PQDPVALGSSAR	-0.269623	0.453447	0.796678	-0.0339682	-0.374663	1.29448	0.397465	-0.945993	0.635979	1.18971	-0.102388	-1.0935	-0.269366	0.56431	-0.323439	0.692886	0.251437	-0.0447727	0.12609
UID88	KIAA1468	A0A075B785;S439-p	76.826	NT(0.002)DIHLS(0.983)IS(0.015)DEADSTIPK	-0.212365	0.388705	0.760589	0.16549	-0.474759	-0.271898	-0.0613372	-0.0998317	0.287107	-0.883767	7.99328e-05	-0.740661	-0.761657	-0.00778686	-0.122684	-0.533355	-0.33667	-0.16598	-0.369039
UID89	KIAA1468	A0A075B785;S141-p	112.57	QS(0.668)GT(0.332)PPGMGAPGVPGAAGVGGAGGR	0.12667	0.801666	0.940738	-1.41151	0.356961	0.86445	-2.1033	0.336763	1.27198	1.02062	0.0921351	-1.77073	0.302249	0.830456	0.546084	-0.159616	0.198251	1.16299	0.331771
UID95	GRIPAP1	A0A075B793;S635-p	162.76	TQTGDSS(0.03)S(0.939)IS(0.03)SFSYR	-0.310372	0.612407	0.870293	-1.22955	-1.43269	0.868482	1.38405	-0.0859121	-1.92674	0.546844	1.20872	0.492356	-0.613367	0.0390086	-0.900461	2.27318	-1.13026	-2.05131	-1.25891
UID97	BCL2L12	A0A087WSV0;S189-p	77.078	ACPGPPPPS(1)PEPLAR	0.439074	0.140915	0.538541	0.64744	1.13578	0.00925572	0.641559	-0.575899	0.589482	0.236775	-0.398383	0.585634	1.15343	0.559086	1.25098	0.605969	0.387016	0.990083	0.266401
UID98	BCL2L12	A0A087WSV0;S158-p	135.15	LVRLS(0.983)S(0.017)DSFAR	0.90853	0.0132958	0.220092	-0.48471	0.489458	-1.52038	-0.523667	-0.447057	0.277988	0.160592	-0.046433	0.98847	1.29797	0.663739	0.132932	0.908139	1.29453	0.331931	-0.443674
UID101	BCL2L12	A0A087WSV0;S108-p	82.01	S(0.842)PPS(0.158)PELQGPPSTEK	0.416388	0.154266	0.55664	0.019644	-0.039468	0.149202	-0.116734	-0.279225	-0.368196	-0.460619	-0.312995	-0.303853	0.844953	0.0865519	0.175112	-0.712754	0.540669	1.2511	0.0409393
UID102	BLOC1S1	H0YHA4;S13-p	59.574	RGPGVPS(1)PQPDVTMLSR	-0.413881	0.228336	0.633364	-0.0543133	0.151016	1.33788	0.116455	0.787845	1.22125	0.0656719	1.27898	-0.591439	-0.0681862	0.555691	1.29803	-0.451881	0.772621	0.0887597	-0.00985318
UID103	LILRB1	A0A0G2JM38;S563-p	231.75	REMASPPS(1)PLSGEFLDTK	0.535591	0.0822261	0.455611	-0.678172	-0.569479	-0.58172	-1.19795	-0.537851	-1.46849	0.0268638	-0.940642	-1.20617	0.333903	0.0259325	0.183682	-0.40706	-0.773328	0.216152	-0.0358213
UID104	LILRB1	A8MVE2;S505-p	183.65	S(0.5)S(0.5)PAADAQEENLYAAVK	-0.176995	0.509569	0.827185	-0.647141	-0.424569	-0.231706	0.215067	-0.552596	-0.355316	0.559606	0.0585376	-0.0226348	-0.116342	-0.467627	-0.399479	-0.537209	-1.06413	0.300226	-0.486883
UID105	LILRB1	A8MVE2;S506-p	183.65	S(0.5)S(0.5)PAADAQEENLYAAVK	-0.176995	0.509569	0.827185	-0.647141	-0.424569	-0.231706	0.215067	-0.552596	-0.355316	0.559606	0.0585376	-0.0226348	-0.116342	-0.467627	-0.399479	-0.537209	-1.06413	0.300226	-0.486883
UID108	PDE4D	A0A087WSZ7;S217-p	69.594	QHEVEIPS(0.992)PT(0.008)QK	0.042314	0.903768	0.974591	-0.0383278	0.495623	0.729035	-0.215286	-0.567187	0.2831	0.763238	-0.813046	-1.32278	0.824364	0.2773	0.319585	-0.616718	0.607444	0.53317	0.353296
UID110	CECR2	B7WPH3;S1128-p	97.836	LDESMERPES(1)PK	0.741241	0.0776897	0.447334	-0.297403	-1.04368	-0.155806	-1.09262	0.563848	-0.0894164	-1.28713	-1.17211	0.0518248	-1.49194	-0.420194	0.833338	-0.29853	0.516406	1.39464	0.770069
UID112	TP53	A0A087WXZ1;S156-p	119.32	ALPNNTS(0.002)S(0.128)S(0.87)PQPK	-0.035592	0.978536	0.994124	8.41513	1.21296	-2.5778	0.0451708	6.61717	0.846307	-1.40272	0.149424	3.91732	2.98661	-0.489201	0.977434	2.74363	2.78069	0.535888	-0.431463
UID118	COL1A2	A0A087WTA8;S982-p	69.986	GET(0.017)GPS(0.983)GPVGPAGAVGPR	-0.121505	0.807109	0.941269	2.55703	0.704118	1.47468	0.327731	1.38899	1.25902	-1.01925	0.101794	-0.936754	1.94274	1.55992	1.0808	-0.426441	1.0978	0.298002	1.20601
UID119	COL1A2	A0A087WTA8;S1057-p	97.163	GPAGPS(1)GPAGK	0.325934	0.361608	0.739329	0.235248	0.772701	-0.0359788	-0.0447189	0.554003	0.809816	-0.306123	-0.764935	0.167658	-0.685235	0.641915	1.81902	0.237425	-0.149494	0.753929	1.04227
UID121	CUL3	A0A087WTG3;S311-p	59.426	FLPS(1)PVVIK	-1.04773	0.0334641	0.319447	1.59964	0.477467	0.159008	-1.08639	0.428382	2.13454	0.713445	0.725447	-1.07752	-1.99631	0.0305172	-0.904126	-0.536511	1.06658	0.301097	-0.113979
UID123	KIZ	A0A087WX12;S400-p	253.79	IASEASFSSSEGS(0.999)PLS(0.001)R	1.29553	0.0346634	0.326917	-0.100598	-0.945414	-2.51318	-1.53806	-1.18445	-0.742934	-0.994459	-3.08266	-1.09585	-0.50689	1.89961	-1.39674	-1.63795	0.245382	2.15833	-0.40339
UID129	BCL2L13	A0A087WTL4;S402-p	122.08	EESLVEELS(1)PASEK	0.497733	0.161507	0.563938	-0.205985	-0.395591	-0.329685	0.425702	-0.926229	-0.901003	-0.581449	0.000432831	-0.747527	-0.127226	1.18276	0.577782	-0.500656	-0.101027	1.31377	-0.529811
UID130	BCL2L13	A0A087WTL4;S420-p	81.099	LS(1)PAGEMK	0.767165	0.155235	0.557187	0.72561	0.00855819	0.284042	-0.132544	-0.807838	-0.950439	-0.270012	-0.356971	-0.724503	0.34104	2.88577	1.11551	-1.56458	1.1781	1.85074	-0.444355
UID131	BCL2L13	A0A087WTL4;S281-p	150.68	SENNS(0.026)S(0.183)NS(0.791)DIVHVEK	-0.017031	0.972643	0.994124	-0.511574	0.525333	-0.487526	0.0976278	0.760843	0.577257	0.732399	0.0641911	-2.85353	0.822884	1.27704	-0.327471	0.231122	0.701467	0.245622	1.52517
UID135	KHSRP	A0A087WTP3;S480-p	109.84	GS(1)PQQIDHAK	0.0956422	0.804135	0.940976	0.276316	2.07626	-0.364493	0.505348	-0.232895	2.16617	0.397474	0.139005	0.990382	0.94504	1.47392	0.881088	0.330837	0.60252	0.221644	0.282883
UID136	KHSRP	A0A087WTP3;S193-p	148.52	S(0.013)VS(0.974)LT(0.013)GAPESVQK	0.0735802	0.82097	0.94609	-0.728827	-0.328188	-0.481243	-0.29285	-1.44569	-0.445582	0.108489	0.400124	-0.662365	0.145813	-0.423337	-0.68059	0.463855	-0.197391	-1.47935	0.208231
UID137	KHSRP	A0A087WTP3;S181-p	218	VQIS(0.999)PDS(0.001)GGLPER	0.378049	0.352772	0.73352	-1.04617	0.493425	0.0251604	-0.783801	-0.58864	0.736162	0.722684	-0.177128	-0.0803023	1.63375	-0.747329	-0.288433	0.335309	1.63387	-0.324977	0.244197
UID139	WDR37	E7EQ49;S24-p	99.7	SHS(0.002)LS(0.998)IR	-1.06038	0.0298171	0.304462	3.29074	0.130738	2.51128	0.940884	3.02395	1.28086	2.04054	2.13842	0.873935	-0.756192	0.817977	1.02505	1.71923	0.404841	1.27227	1.51724
UID140	DDB2	A0A087WTQ7;S26-p	103.91	S(1)PLELEPEAK	1.10168	0.00308858	0.119004	-0.910265	-0.246557	-0.294197	-0.879051	-0.414204	-0.147413	-0.106364	-1.12383	-0.281535	1.62762	0.744804	-0.00147451	0.00384257	1.67509	0.741952	0.181239
UID141	DDB2	A0A087WTQ7;S24-p	52.254	S(0.563)RS(0.437)PLELEPEAK	0.572249	0.329849	0.717294	-0.0224853	-0.470433	0.724327	0.175467	2.88354	0.128744	1.65092	0.0207318	-0.0691872	1.44013	0.75832	-0.163312	1.59927	2.3023	0.0608404	3.74044
UID143	PABPC1	A0A087WTT1;S290-p	113.24	EFS(1)PFGTITSAK	0.128894	0.742884	0.919841	-0.0083275	-0.156719	-1.66738	-0.323624	-0.0835396	0.998555	-0.75027	-0.572547	-0.71794	1.04944	0.11718	-0.706748	-1.47646	-0.229467	0.524632	-0.0933423
UID144	PABPC1	A0A087WTT1;S71-p	72.531	S(1)GVGNIFIK	0.622606	0.179177	0.587663	0.453152	0.396743	0.556432	-1.04735	2.05777	1.08796	1.14421	-0.364489	-0.275164	1.29311	1.08316	0.772267	0.273991	2.239	2.27829	1.60061
UID146	TMEM230	Q5JWB9;S24-p	165.86	LS(0.076)S(0.813)T(0.111)DDGYIDLQFK	-0.431535	0.380381	0.753114	-1.22865	-2.22528	-1.16727	-0.0407351	-1.50188	-2.00867	-0.134852	0.456947	-0.151782	-3.00017	-1.17465	-1.69326	0.100115	-1.53316	-1.37767	-2.47208
UID147	LRRC41	A0A087X0S7;S254-p	113.47	APS(1)RDEGSLLLGSR	0.363023	0.212478	0.618792	-0.262329	-0.677607	-0.0197004	-0.0295677	0.485829	0.253547	0.483341	0.0191619	0.756533	0.0857864	0.176969	-0.554227	0.141128	0.516819	1.09823	0.935616
UID148	LRRC41	A0A087X0S7;S304-p	111.57	S(0.825)T(0.175)QESLTAGGTDLKR	0.283358	0.369408	0.745376	0.172002	-0.00277606	0.158066	0.0483268	0.148364	-0.264599	-0.619857	0.208457	0.876099	0.70004	-0.270299	-0.334492	1.63473	-0.14787	-0.341717	-0.00164866
UID149	LRRC41	A0A087X0S7;S335-p	147.68	S(0.909)PS(0.091)APAATSSASSSTSSYK	-1.05073	0.0174879	0.247569	2.41526	1.09233	0.00475953	1.82994	2.55201	0.504885	1.19407	1.3258	0.92582	0.468199	0.269047	0.102929	1.6824	0.140133	-0.422541	-0.652795
UID150	LRRC41	A0A087X0S7;S337-p	143.1	S(0.5)PS(0.5)APAATSSASSSTSSYK	-1.05183	0.0153747	0.231718	2.35702	1.12595	0.223687	1.82607	2.55201	0.504885	1.19407	1.3258	0.981097	0.650995	0.059193	0.256334	1.6824	0.140133	-0.422541	-0.652795
UID155	UHRF1	A0A087WVR3;S300-p	47.392	IERPGEGS(1)PMVDNPMR	-0.719965	0.0326843	0.31735	-0.053284	1.10219	0.855446	0.0341452	1.37237	1.5296	1.23996	0.379045	-0.483054	0.780785	0.259455	-0.149319	-0.75329	0.375606	0.318471	0.351101
UID159	POLR1D	A0A087WTY1;S76-p	128.91	GSASYS(1)PPR	0.455797	0.313742	0.705522	0.527587	1.76659	0.105793	0.310851	0.220028	0.42459	-0.612309	-0.280377	1.67428	-0.654272	2.41647	0.9409	1.46055	-0.592609	0.475157	0.388645
UID161	CMIP	A0A087WU05;S162-p	97.565	DNS(0.991)PS(0.009)LK	0.0878974	0.820172	0.945707	0.327153	1.87986	-0.152346	-0.372577	-0.504887	1.58105	0.24646	-0.92684	-0.338064	0.366964	0.718511	0.161061	0.0150432	0.851839	0.565938	0.439761
UID169	ELF4	A0A087WU18;S188-p	81.346	S(0.021)T(0.021)S(0.87)PVT(0.087)DPSIPIRK	0.668734	0.0781115	0.447334	-1.22411	-0.195288	-0.85693	-1.35808	-0.470661	0.430987	-0.090278	-1.02283	0.0120302	1.34885	-1.00468	0.0747293	-0.393353	0.901763	-0.516784	0.140132
UID180	CTNNBL1	A0A087WUB9;S550-p	144.23	EYAENIGDGRS(1)PEFR	0.0551171	0.844667	0.954571	0.016937	0.761318	0.258333	-0.292401	0.437982	0.695281	0.0049804	0.411436	-0.267289	1.20727	0.201988	0.34547	-0.149907	1.09624	0.145446	0.155592
UID181	LENG8	A0A0G2JNN3;S203-p	103.31	EPVAES(1)PK	-0.378419	0.335518	0.720291	1.14351	0.91049	-1.33406	0.069657	-0.851657	0.281671	0.218879	0.518504	0.405986	-0.656465	-0.510134	0.771172	-0.907485	-1.0508	0.33131	-0.453934
UID182	LIME1	A0A087WUJ1;S53-p	88.203	LQGSAT(0.001)AAEAS(0.999)LLR	0.297179	0.283257	0.681755	0.212704	-0.375733	0.371718	0.0564619	-0.117984	-0.141204	0.183208	-0.0960602	0.624535	-0.414935	-0.645216	0.380911	0.77281	0.505485	0.943864	0.303088
UID184	HNRNPDL	A0A087WUK2;S241-p	167.29	VFVGGLS(1)PDTSEEQIK	-0.18561	0.469142	0.805099	-0.329291	-0.241198	0.116942	-0.244934	-0.319633	0.0342966	-0.61612	0.0522421	-0.281037	0.355353	-0.618148	-0.480516	-0.312949	0.00429299	-1.22303	-0.47654
UID185	NR2C1	A0A087WUK4;S215-p	179.64	DLRS(1)PLTATPTFVTDSESTR	-0.20428	0.507248	0.826329	-0.670655	0.309951	0.356235	1.00298	-0.156102	-0.212236	0.817501	0.6065	0.214429	0.450767	0.421314	-0.144882	-0.987911	0.441205	0.28426	-0.259248
UID186	SYNJ2BP-COX16	A0A087X1F5;S21-p	140.34	GPS(1)GLGFNIVGGTDQQYVSNDSGIYVSR	0.317169	0.589488	0.859359	0.295416	-0.191574	-0.070955	-1.19697	-1.94922	1.03636	0.836613	-2.99438	-0.634113	1.06301	1.38405	-1.74058	-1.29913	-0.166915	0.160922	-0.464604
UID192	GPX1	A0A2R8Y6B6;S107-p	118.71	LITWS(1)PVCR	1.15507	0.0465398	0.367324	-1.36792	0.00480144	-0.634753	-4.49162	-0.949001	-0.213995	-0.595841	-0.521452	0.787721	0.621034	-1.15778	-0.102605	1.02439	0.0501828	0.284153	-1.03628
UID194	MYC	H0YBT0;S76-p	102.52	FELLPT(0.03)PPLS(0.954)PS(0.016)R	-0.808336	0.146592	0.545193	0.204768	-0.336352	0.487266	-0.00759039	-0.175812	-1.81024	1.02201	0.098567	-0.628931	0.218684	-2.55419	-3.2347	-1.34	-0.168718	0.0752025	0.648581
UID199	EIF5B	A0A087WUT6;S214-p	154.79	NKPGPNIES(1)GNEDDDASFK	0.0805046	0.82611	0.947946	-1.23233	0.810965	-0.982357	-1.21362	-0.359	0.411884	-0.718654	-0.162356	-0.423391	0.0573392	-1.76603	-0.728685	0.0863929	-0.210052	0.180653	0.00233735
UID212	SUCO	A0A087WV04;S518-p	75.387	S(0.999)LQLT(0.001)GK	-0.827366	0.095132	0.476304	-0.431543	0.0559424	-1.8086	1.0572	-0.182347	0.539113	-0.419929	0.374761	-0.438687	-1.29933	-2.775	-2.21742	0.002486	0.462398	-0.576485	-0.592296
UID217	SMAP2	A0A087WV97;S214-p	167.29	DLDLLAS(0.003)VPS(0.992)PS(0.005)S(0.001)SGSR	0.204712	0.46779	0.803681	-0.291494	-0.240509	0.140194	-0.392459	-0.415319	-0.737713	0.0562492	-1.0249	0.00289157	-0.380505	0.883758	-0.722265	-0.184186	-0.341244	0.139452	-0.666155
UID220	SMAP2	A0A087WV97;S232-p	108.72	VVGS(0.002)MPT(0.039)AGS(0.957)AGS(0.003)VPENLNLFPEPGSK	0.0397909	0.94675	0.986548	-0.190384	-0.190163	0.47767	-0.275549	-0.0808052	-2.79612	-1.12677	-0.770352	0.112292	0.846635	-3.63946	-2.0691	0.133349	-0.385785	0.235778	0.132142
UID221	SMAP2	A0A087WV97;S235-p	80.835	VVGSMPTAGS(0.006)AGS(0.994)VPENLNLFPEPGSK	0.361435	0.196711	0.607195	-0.214319	-0.746106	-0.67443	-1.02502	-1.16624	-1.28127	-0.271347	-0.409631	0.394656	0.135	-0.728694	-0.815125	-0.0459565	-0.641007	-0.481908	-0.71385
UID227	AUTS2	A0A087WVB5;S961-p	133.23	TPPTAALSAPPPLIS(0.002)T(0.013)LGGRPVS(0.985)PR	0.590989	0.0408187	0.3512	-1.16317	-1.42499	-0.753697	-0.795321	-1.32245	-0.699441	-0.675248	0.0454362	-0.19551	0.394778	-0.787612	-0.22676	-0.640814	-0.24394	-0.50017	0.139057
UID229	AUTS2	A0A087WVB5;S669-p	119.41	VPS(1)PYVR	0.117337	0.845928	0.954618	0.134317	-0.640201	-0.213777	0.0352356	-1.45467	-2.66856	0.00631625	1.24506	0.80992	0.350857	0.123856	0.162606	1.05715	-1.02013	-3.32889	-0.772946
UID232	KRBA1	A0A087WVC5;S312-p	138.87	QPLS(0.998)PS(0.002)ATGDTR	0.154329	0.777626	0.93622	-0.0280826	0.622607	-1.79839	1.63524	-0.160642	-0.124986	-0.612836	1.29728	0.486708	-0.87501	0.534583	-0.167568	-0.336109	-1.22362	0.998607	2.64723
UID233	C18orf25	A0A087WVF1;S66-p	232	RDS(0.94)S(0.06)ESQLASTESDKPTTGR	-0.0295311	0.941851	0.985934	0.689868	-0.215787	-0.0443429	0.760795	0.470027	0.337019	-0.765507	0.873464	1.29458	0.150975	1.1996	-0.696719	0.883754	-0.906598	0.978942	-1.03524
UID238	ITSN2	A0A087WVF7;S220-p	104.07	AQS(1)LIDLGSSSSTSSTASLSGNSPK	-0.576844	0.264346	0.664349	-0.652518	-0.443456	-0.249146	-0.00810277	-0.377964	0.157409	-1.3867	-0.592934	0.430699	-0.150854	-0.736886	-2.41145	1.1403	-2.06103	-1.51129	-2.86767
UID242	ITSN2	A0A087WVF7;S872-p	297.91	TVSPGS(0.001)VS(0.999)PIHGQGQVVENLK	0.140431	0.752882	0.924105	-0.812476	-0.845379	-0.818661	-1.07424	-1.60812	-2.38672	-1.1578	-1.92805	-1.78837	-0.0391419	-1.53466	-1.81932	0.720093	-0.731009	-2.93178	-1.3838
UID244	TMC4	A0A0G2JMP8;S103-p	133.94	NAS(1)RDQVVYGSGTK	-1.58824	0.000223185	0.0420823	0.979902	0.541638	1.80163	1.04988	0.333695	0.891953	1.79662	1.56845	-0.876372	-0.292629	-0.225026	-0.457391	-0.531946	0.771207	-1.93916	-0.190838
UID246	FAT1	A0A087WVP1;S4475-p	251.24	DMPAAGS(1)LGSSSR	-0.078454	0.818569	0.944968	-0.366494	-0.443951	-0.476147	0.442093	-1.9737	-0.31624	-1.23829	-0.106738	-0.383399	-0.599847	0.218956	-1.5744	-0.65034	-0.970914	-0.772809	-0.374347
UID252	SMTN	A0A087WVP4;S360-p	88.267	SLSVLS(1)PR	-0.820085	0.181032	0.590412	0.717277	-0.398827	-1.16931	2.41239	-0.5209	0.0207822	0.815028	1.56599	-0.144795	0.540021	-2.50429	0.184098	1.22954	0.385119	-0.347236	-2.46071
UID255	SMTN	A0A087WVP4;S848-p	198.48	S(0.001)T(0.003)S(0.997)FGVPNANSIK	0.175329	0.802998	0.940804	-0.861162	-2.46864	-2.6251	1.88039	-0.527128	-0.769038	-1.05217	1.40291	2.10698	-1.63765	-2.78216	-0.631422	0.481484	-0.351204	-0.850482	0.0471387
UID256	SMTN	A0A087WVP4;S301-p	191.65	T(0.14)T(0.14)S(0.72)PEPQESPTLPSTEGQVVNK	0.271083	0.496224	0.819901	-0.761829	-0.689331	-0.621394	0.606577	0.0164841	-0.481267	1.01568	-0.759996	0.715831	0.103751	-1.37248	0.843395	0.353849	0.378134	-1.19685	0.667951
UID257	SMTN	A0A087WVP4;S307-p	87.511	T(0.002)T(0.002)S(0.002)PEPQES(0.949)PT(0.045)LPSTEGQVVNK	-0.0718441	0.870891	0.963557	-0.379772	0.222243	-0.869555	1.37468	-0.0384182	-0.062322	-0.43898	0.540268	0.429388	-0.424603	-0.84812	0.122913	-1.62234	1.96493	-0.37211	0.523318
UID258	SMTN	A0A087WVP4;S570-p	135.56	VNS(0.999)PGT(0.001)LAR	-1.30944	0.03878	0.342579	0.483	-0.0641153	0.0948589	2.78745	-0.656665	-0.224393	-0.360805	3.3969	0.136336	-1.5224	-0.0563522	0.568286	-1.21276	-1.06618	-2.06903	0.202818
UID259	PHF23	A0A087WVQ2;S64-p	252.52	EESDWPASGSS(0.002)S(0.998)PLR	-0.149251	0.669584	0.894865	0.262706	0.500794	1.30387	-0.126204	-0.919731	0.488895	1.19285	0.15079	-0.851409	0.185807	0.0582878	0.54276	0.000938866	-0.133633	0.851043	1.00616
UID261	CLTC	A0A087WVQ6;S580-p	110.84	NNRPS(1)EGPLQTR	-0.460497	0.440877	0.788826	2.2473	2.47211	-1.62522	0.397668	1.20534	2.52479	-0.00622872	0.903362	0.662459	-1.43543	1.68666	0.64205	-0.190512	0.0320441	1.18178	1.8561
UID262	CLTC	A0A087WVQ6;S67-p	59.512	RPIS(0.994)ADS(0.006)AIMNPASK	-0.14086	0.689121	0.899805	0.09731	1.06411	0.587689	0.480637	0.112631	1.11666	0.878898	-1.08158	-0.221314	1.04741	-0.262972	0.216729	-0.111027	1.33786	0.201677	-0.0788898
UID263	CLTC	A0A087WVQ6;S1498-p	228.84	TSIDAYDNFDNIS(1)LAQR	-0.554164	0.11856	0.508581	0.316384	0.0958171	1.07034	-0.86874	1.1233	0.364771	0.273936	-0.592326	-0.433696	-0.259266	-0.799346	-0.440195	0.226052	0.313071	-1.3861	0.129638
UID264	ZNF48	A0A087WVT1;S220-p	115.49	GFADS(0.994)S(0.006)AR	0.115008	0.868618	0.963416	-1.5838	-0.668032	-0.21257	-2.45187	-2.02769	-1.04895	-0.136463	-2.83557	-2.26044	-2.72756	1.99529	-1.49762	-2.34158	-2.65965	1.44294	-1.99625
UID266	SSBP3	Q9NW25;S237-p	126.91	NS(1)PNNISGISNPPGTPR	0.208487	0.630335	0.879765	-0.164612	1.43841	-0.285638	-0.301929	-0.0612363	1.24672	1.45907	-1.65358	-0.406866	0.456927	0.048512	0.735688	0.493371	0.534785	-0.0310575	1.51375
UID270	ZMYND8	H7C4X9;S474-p	135.68	ELSESVQQQS(0.001)T(0.005)PVPLIS(0.995)PK	0.0350328	0.898453	0.972291	-0.17954	-0.225931	-0.696333	-1.09881	-0.907541	-0.641881	0.510523	-0.0539759	-0.992766	-0.0106706	-0.335317	-0.43554	-0.141295	-0.710539	-0.230966	-0.156131
UID271	ZMYND8	H7C4X9;S1022-p	123	ETPSSILLGSNQGS(0.975)VS(0.025)K	0.0671287	0.85698	0.96019	-0.28089	0.371263	-0.342463	-0.647105	0.0941797	-0.709474	-0.470444	0.26702	0.918	-0.527265	0.236987	-0.749448	0.119973	0.641222	0.184671	-2.00502
UID272	ZMYND8	H7C4X9;S333-p	113.61	LNFDMT(0.002)AS(0.998)PK	-0.3955	0.429635	0.781648	-0.454394	-1.16548	-0.0300466	0.785926	-1.90566	-1.17555	0.300696	0.862129	1.43398	-0.149639	-1.19794	-0.742818	-0.422097	-1.30846	-1.961	-1.59842
UID274	ZMYND8	H7C4X9;S352-p	155.99	RIS(1)LSDMPR	-0.423961	0.282707	0.681134	-0.342305	0.364371	0.14364	0.671293	-0.086769	-0.161309	-0.364565	0.370914	0.428486	-2.1214	-0.72874	-1.42788	0.49938	0.154511	-0.301666	0.700888
UID281	ZMYND8	H7C4X9;S417-p	91.616	TGQAGSLS(0.021)GS(0.979)PK	-0.141455	0.671348	0.894936	0.230285	0.796165	-0.129265	0.818734	-0.983775	1.17843	0.0259208	0.483922	0.104485	-0.713867	0.171856	0.324026	-0.435843	0.633965	0.931443	0.272711
UID285	MLLT6	A0A087WW39;S423-p	94.309	APS(1)PGDYK	-0.697592	0.0319442	0.313847	1.23519	0.982063	0.70699	0.625292	1.5067	0.817984	1.94494	1.06515	0.428062	-0.394449	-0.389509	0.868985	1.27364	0.278291	0.288203	0.950348
UID288	MLLT6	A0A087WW39;S258-p	152.17	RPES(0.986)PPS(0.014)ILTPPVVPTADK	0.188616	0.503429	0.824351	-0.637367	-0.240605	-0.0490407	-0.432494	-0.568153	0.519803	0.152835	-0.62863	-0.453022	0.549004	-0.0338846	0.033789	-0.466395	0.715862	-0.675925	-0.044148
UID289	MLLT6	A0A087WW39;S382-p	110.4	PTAPAPS(0.002)APPS(0.989)PS(0.009)APEPPKADLFEQK	0.43734	0.141601	0.539	-0.691262	-0.237782	0.314005	-0.103937	0.19554	0.597749	-0.131012	-0.0894005	0.638373	1.13293	0.187578	-0.641003	0.204231	0.723756	0.179099	0.92765
UID294	PSMD1	A0A087WW66;S315-p	61.344	T(0.005)PEAS(0.995)PEPK	-0.267747	0.510646	0.827756	1.15401	2.46415	0.656477	1.12387	0.685944	1.44397	-0.0161679	0.570203	-0.874894	1.01393	1.40013	0.989478	0.213179	0.368535	2.01395	0.816165
UID298	LLGL1	J3QRV5;S658-p	105.36	SLRQS(1)FR	-1.34577	0.0229879	0.276416	2.3711	2.96663	2.51943	0.212604	4.01758	3.27791	1.80622	0.115966	0.712656	-0.0570273	1.79585	0.975854	0.388002	0.260268	2.41606	0.0296126
UID299	MAP3K9	G3V4P9;S284-p	157.74	S(0.909)S(0.091)PPASPTIIPR	0.0191066	0.954082	0.988268	-1.38592	0.274087	0.0809827	-1.15231	-0.367842	0.553141	-0.509525	-0.982407	-0.992474	-0.319399	-0.477899	-0.237151	-1.3055	0.101617	-0.00715113	-0.0989786
UID302	KIF1B	A0A087WWA3;S1428-p	244.74	MSDT(0.001)GS(0.999)PGMQR	-0.61299	0.278783	0.678172	-1.16646	1.09368	-1.47409	1.78334	-0.404747	0.895305	-0.957315	1.6321	-0.684858	-1.27814	0.998897	0.384363	0.193642	-1.55078	0.214366	-1.7796
UID304	GLTSCR1	A0A087WWH3;S1361-p	65.179	GGS(1)PAPLPAK	-0.249334	0.510407	0.827672	0.147096	-0.0817412	0.252592	1.11895	0.510991	-0.467019	0.623499	1.0239	1.41473	-0.716084	0.354842	-0.8833	1.39534	-0.18488	0.15225	-0.3993
UID307	MSH6	A0A087WWJ1;S829-p	91.313	IHNVGS(1)PLK	1.03679	0.201144	0.609212	-2.07282	0.614853	-0.462057	-0.476913	-2.13863	0.396198	1.00468	-0.048046	0.328702	3.8997	0.936494	0.309956	-0.188345	3.46975	-2.59341	-1.05128
UID308	IQSEC1	A0A087WWK8;S75-p	128.51	LQHS(0.001)T(0.082)S(0.917)ILR	-0.224113	0.68473	0.898176	-1.2105	-1.14265	-0.539416	-2.30042	-0.404514	-1.71443	-3.01609	-2.42279	-3.97772	-2.13676	-2.87136	-1.23562	0.675631	-1.71642	-2.13377	-1.14768
UID313	IQSEC1	A0A087WWK8;S911-p	152.86	SALSS(0.002)S(0.997)LR	0.649017	0.110421	0.499261	-1.00051	-0.0295324	0.502448	0.683496	1.1525	0.285264	0.15734	0.749438	0.385206	0.0242525	-0.00901744	0.643586	2.57353	1.53484	1.38952	1.15066
UID320	MUC1	A0A0C4DGW3;S460-p	139	VSAGNGGS(0.089)S(0.823)LS(0.089)YTNPAVAATSANL	0.035048	0.946662	0.986548	1.13165	2.54068	-0.901546	-0.054049	-0.468964	1.65819	-0.153312	-0.728544	-1.4127	0.406194	1.39319	1.48942	0.372779	0.903916	-0.206669	0.35835
UID322	MUC1	A0A0C4DGW3;S442-p	110.31	YVPPS(0.898)S(0.1)T(0.002)DR	-1.02917	0.245046	0.650457	0.749274	5.63035	0.232744	-0.223739	0.137843	3.71048	-0.49901	-0.82853	-0.999375	-2.07839	2.19768	0.322531	1.85257	-0.608916	0.47184	-0.481921
UID325	GMPR2	H0YMB3;S28-p	103.82	S(1)EVDLTR	0.418307	0.259623	0.661859	0.944668	1.36881	0.879952	0.202053	1.18674	1.45615	-0.350943	-0.258026	0.760252	0.915553	1.56746	1.58932	0.106902	0.645315	2.27224	0.918819
UID326	GMPR2	H0YMB3;S26-p	120.57	S(0.914)RS(0.086)EVDLTR	0.435383	0.3828	0.755359	0.839107	-0.364245	0.38772	0.710377	1.52535	0.351846	-2.09288	1.22873	-0.10035	0.235008	-0.506051	1.83191	1.79004	0.334071	1.64648	0.837957
UID338	RBM15	A0A499FJY3;S656-p	106.55	LLLERPS(1)PIRDR	-0.747105	0.0324637	0.317027	0.490766	0.92212	0.790391	-0.280516	0.848612	0.905665	0.0378122	-0.28861	0.331053	0.544973	-0.459611	0.336223	-1.07137	-0.601901	-1.17956	-0.450408
UID341	RBM15	A0A499FJY3;S250-p	205.97	S(0.001)LS(0.999)PGGAALGYR	-0.141888	0.616557	0.873044	0.338668	-0.214159	0.517689	-0.446352	-0.501662	-0.502663	-0.464423	-0.201233	0.501118	-0.711973	-0.383683	0.0598835	0.00597032	-1.03369	-0.84042	-0.206448
UID344	RBM15	A0A499FJY3;S697-p	109	TTAPTEGKS(1)PLK	-0.951647	0.0356177	0.331907	2.49231	2.44703	1.15052	1.62131	1.27048	1.39486	-0.0482303	1.31232	1.67661	-0.443354	0.478251	1.25505	0.565804	-1.12784	1.03666	0.586243
UID345	RSBN1	A0A0C4DH79;S33-p	45.161	PHAGVS(1)PR	-1.3454	0.0192215	0.255289	1.03329	2.00506	2.6209	1.75218	1.68852	1.76554	0.968843	-0.700594	0.00372869	-1.49308	1.98706	0.398013	0.0623638	-1.56357	1.33635	-0.360361
UID346	THOC1	A0A087WWS1;S560-p	108.53	ENES(1)PDVRR	-0.575794	0.534178	0.839719	2.51256	3.31359	1.54305	0.65936	-0.304558	1.62264	-4.46395	0.915446	-0.636461	-2.41538	1.72491	2.49542	1.37064	-0.603179	0.402991	-1.14715
UID350	TPM3	A0A087WWU8;S51-p	93.181	EQAEAEVAS(1)LNRR	0.212846	0.661787	0.893066	0.26042	1.18215	1.06457	-0.566184	-0.82626	1.02324	-2.07679	-1.57733	-0.444859	1.12891	0.438631	-0.16329	0.530808	-0.989832	-0.314258	0.000469491
UID357	IQCE	H7C427;S129-p	154.66	VLS(0.003)T(0.016)S(0.971)PT(0.009)ISK	0.108868	0.736352	0.918818	0.63045	-0.259073	-0.791371	0.275981	0.315426	0.515272	-0.501922	0.126603	0.168852	0.147868	-0.253718	0.428253	-0.675666	-0.435269	1.43719	0.3648
UID359	TARDBP	A0A087WX29;S235-p	156.11	FGGNPGGFGNQGGFGNS(1)R	0.00371664	0.993588	0.997514	0.810852	-0.67066	1.50448	-0.483954	-0.221969	-1.06107	0.442817	-1.59745	-0.157213	0.958001	1.3345	-0.407737	-0.282618	-0.655525	-0.858064	-1.17857
UID360	RUSC1	A0A087WZ68;S56-p	102.98	GAPPEMPS(1)PQELEASAPR	0.654367	0.204531	0.611533	-0.455387	-0.635336	1.36866	0.334018	0.456209	-0.65213	-2.57832	-0.556887	-0.358981	1.35277	1.5962	0.926131	-1.14441	0.465406	0.11654	-0.437894
UID365	RPUSD2	A0A087WXE2;S35-p	116.96	VELS(1)PGPPKPAGR	-0.37112	0.425119	0.779822	-0.517561	-0.986705	0.644707	-0.680619	-1.66386	-1.95493	0.566707	-0.844087	-1.11073	-2.72597	-0.0267642	-1.52715	0.3235	-1.00088	-0.660607	-1.67671
UID366	CDH1	A0A087WXI5;S814-p	60.657	NDVAPT(0.008)LMS(0.992)VPR	0.674772	0.31037	0.705282	1.84714	1.63906	0.00761639	-0.500254	0.563645	-1.38418	-1.89633	0.958278	-0.617729	1.013	3.54922	1.76384	-0.75637	-0.630338	1.31984	0.991684
UID371	VPS11	B7Z879;S914-p	210.98	LT(0.001)S(0.189)S(0.81)LEAGLQR	-1.20798	0.00228246	0.106213	-0.0566683	-0.469176	-0.0305556	0.513621	-0.0113502	-0.812555	0.324533	1.3745	-1.25611	-0.605799	-1.85429	-0.48857	-0.628536	-1.00586	-2.2287	-0.763645
UID372	RPL17	A0A087WXM6;S141-p	82.007	INPY(0.036)MS(0.557)S(0.407)PCHIEMILTEK	0.261714	0.6406	0.882416	-0.577031	-0.0362217	0.155736	-1.60915	-2.06644	-0.337974	0.00272099	-0.29418	-1.66651	1.10414	0.271819	-1.46499	1.05574	0.598406	0.30813	-2.87557
UID373	RPL17	A0A087WXM6;S142-p	120.52	INPYMS(0.089)S(0.911)PCHIEMILTEK	-0.0175342	0.978079	0.994124	-1.16599	0.226467	-0.655676	0.187345	-0.774227	-0.38893	-2.23884	-1.42933	-1.54709	0.543128	1.36291	-0.366271	-0.24056	0.383715	-2.65029	-3.86499
UID375	INTS12	A0A087WXN4;S128-p	160.13	LEKPETQS(0.015)S(0.985)PITVQSSK	-0.442737	0.135607	0.53222	-0.562129	-0.279654	-0.140012	0.282948	-0.96649	-0.103003	0.094152	0.527769	-0.182417	-0.380503	-1.49387	-0.417232	-0.719619	0.0909726	-0.681671	-0.903982
UID377	INTS12	A0A087WXN4;S378-p	101.93	S(0.001)VS(0.999)CDNVSK	0.587576	0.145454	0.544482	-0.433343	0.138397	-0.247438	1.2546	-0.863434	0.806048	0.43949	0.622359	0.733091	-0.00494405	1.77252	0.722566	-0.0265377	0.184255	2.27998	0.756366
UID378	MTSS1L	A0A087WXN9;S611-p	104.3	AGS(1)EECVFYTDETASPLAPDLAK	0.342566	0.391991	0.762683	-0.526804	-0.413085	-1.36721	0.36321	-0.46639	-1.31888	-0.935771	1.02758	-0.894481	0.578878	0.585777	-0.25044	0.557139	-1.43624	-0.181475	0.144032
UID380	MTSS1L	A0A087WXN9;S455-p	66.299	GLS(1)LEHQK	0.201917	0.700763	0.904963	0.016287	-2.0093	-1.15608	0.827472	-0.306291	-1.17585	-1.11487	1.21135	1.31639	-0.954273	-0.671953	-0.269208	1.17086	-1.71054	-1.23929	0.266062
UID392	ESYT2	A0A499FIX8;S615-p	94.48	S(0.044)HMS(0.9)GS(0.056)PGPGGSNTAPSTPVIGGSDKPGMEEK	-0.268869	0.435651	0.784863	-1.26447	-0.427917	-0.206299	-1.4979	-1.39963	-0.392209	-1.57611	-1.63484	-1.3248	-0.647581	-0.83443	-2.42568	-1.98889	-1.50439	-1.3759	-0.448656
UID396	OTUD5	A0A087WXV6;S40-p	84.166	AS(1)PPPQGPLPGPPGALHR	0.0422523	0.895098	0.970579	0.288847	0.544209	0.194512	0.37682	-0.4695	0.79642	0.301416	-0.114076	-0.00727837	1.24299	0.198079	0.924132	-0.944527	0.605471	0.616112	-0.378311
UID397	OTUD5	A0A087WXV6;S479-p	214.58	AT(0.083)S(0.917)PLVSLYPALECR	0.602185	0.242282	0.648328	-1.95577	-0.504889	-1.42339	-1.86574	-2.07827	-2.57373	-3.44453	0.480179	-0.784131	-1.09885	-0.650687	-2.51309	0.0454438	-0.491069	-0.819555	-2.23673
UID416	AP2M1	A0A087WY71;S45-p	115.82	S(0.998)PVT(0.002)NIAR	0.59646	0.203929	0.611533	1.93776	1.27162	0.543337	0.598567	1.43424	1.7129	-0.294822	-1.1352	2.30835	2.11751	0.881218	2.05401	0.989299	0.53094	0.160996	1.79776
UID417	F11R	A0A087WY82;S264-p	96.745	KVIYS(0.001)QPS(0.999)AR	0.987608	0.00389052	0.12817	-1.30158	-0.716534	-1.6632	-0.296565	-1.26665	-0.11188	-0.454415	-0.413529	0.379693	0.276121	-0.822745	-0.156527	0.557769	0.727618	0.41388	0.30071
UID420	TAP2	A0A140T9S0;S455-p	95.71	QPNLPS(0.975)PGT(0.025)LAPTTLQGVVK	1.26582	0.00251752	0.106748	-0.878482	-0.496624	-0.454721	-1.42369	-1.10324	-0.778451	-2.60648	-2.41373	-0.112713	0.574411	0.464277	-0.731421	0.27983	-0.945154	0.27365	0.168245
UID423	PDLIM3	A0A087WYF8;S89-p	87.16	GET(0.002)HLWS(0.997)PQVSEDGK	-0.0962836	0.850793	0.957182	-0.866115	-0.767045	1.40906	2.4978	0.00966395	-0.70584	-0.516748	2.14228	0.667235	-0.284619	0.2854	1.48004	0.191124	0.383647	-0.445609	0.155571
UID424	PDLIM3	A0A087WYF8;S18-p	126.07	LS(1)GGIDFNQPLVITR	-0.441338	0.462585	0.800825	-0.504971	1.19117	-0.0646119	1.7578	-1.51642	-0.0737006	0.112631	0.910757	0.600031	0.468742	-0.575015	0.791956	-1.26768	1.15022	0.439813	-3.32612
UID427	MAPK8IP3	E9PFH7;S579-p	146.16	LFSS(0.001)S(0.002)S(0.071)S(0.927)PPPAK	0.861587	0.0324826	0.317027	-1.03664	-1.31476	0.0139168	-0.785759	-1.436	-1.24794	-1.1113	-1.85708	-0.474419	0.166083	0.627021	-1.91419	-0.565967	-0.314781	0.9916	-0.398225
UID429	MAPK8IP3	E9PFH7;S596-p	169.21	S(1)PTTAGFSQR	0.334093	0.449165	0.794035	0.584197	-0.0975845	-1.96651	0.248653	-0.634736	-0.389594	0.115613	-0.7066	0.179976	-2.07715	1.0613	0.643258	0.20423	-0.327172	0.657061	-0.515324
UID430	MAPK8IP3	E9PFH7;S365-p	251.87	TGS(0.015)S(0.985)PTQGIVNK	0.58128	0.209193	0.614271	-1.77762	-1.20184	-0.14062	-2.18569	-2.22147	-1.37583	-0.354849	-1.53247	-0.00350435	-0.568747	-0.165201	-1.48404	-0.213548	-0.833441	0.171075	-3.04273
UID435	SRP19	A0A087WYR0;S111-p	141.55	TGGADQSLQQGEGS(1)K	0.145821	0.775568	0.935476	-0.401753	0.380318	0.191007	0.4361	-0.0998678	1.36268	-1.27658	0.151176	-2.09443	-1.16042	1.44116	0.661893	0.757368	-0.361964	1.24857	1.41749
UID436	UGP2	A0A087WYS1;S13-p	85.937	AMS(1)QDGASQFQEVIR	0.508991	0.0371652	0.33965	0.163913	-0.327992	0.149744	-0.546517	-0.312826	0.0888808	-0.738807	-0.499687	0.469499	0.00420474	0.0594688	0.314825	0.262494	0.249198	0.483625	0.205321
UID437	UGP2	A0A087WYS1;S435-p	114.99	LGS(0.07)S(0.907)FT(0.023)K	0.668703	0.152405	0.553758	0.372148	1.23155	1.52473	-1.2082	-1.12329	0.924329	-1.16889	-0.973307	0.369558	1.5998	0.822187	0.774976	-0.20277	0.0662445	1.02253	0.476163
UID439	PTGES3	A0A087WYT3;S89-p	104.82	GESGQS(1)WPR	0.495488	0.157562	0.560012	-0.397125	0.815926	0.626074	-0.500209	0.634824	1.13903	0.367491	-1.12744	1.12238	0.460126	0.72	0.287316	0.376569	1.42127	0.946373	0.188441
UID443	NKTR	A0A087WYW3;S566-p	82.445	ENLS(1)DHLR	-0.566254	0.301872	0.699895	0.971842	2.64549	1.26935	2.182	2.6103	1.23082	-0.454624	-0.567821	-1.28343	2.09762	1.04133	0.841673	-0.0966206	1.46122	0.431651	0.863873
UID445	RAVER1	A0A087WZ13;S6-p	120.24	AADVS(0.987)VT(0.007)HRPPLS(0.005)PK	0.967777	0.120431	0.508581	-1.45333	-0.0276746	0.642709	-1.3345	2.0517	-0.134143	-0.216857	-0.713329	-0.836009	-0.542929	0.559016	0.0991835	1.69812	1.46036	0.47205	3.64699
UID446	RAVER1	A0A087WZ13;S14-p	68.187	AADVS(0.018)VT(0.018)HRPPLS(0.965)PK	0.546232	0.231347	0.636795	-0.405906	-0.66622	-0.240237	-1.205	1.07953	0.533751	1.46843	-0.046157	-0.30317	-0.133168	-0.592944	0.364855	0.974044	1.0149	1.91257	1.65097
UID448	RAVER1	A0A087WZ13;S617-p	127.7	MS(1)PPPSGFGER	-0.0413397	0.87906	0.964615	0.793914	0.201557	1.0242	-0.12704	0.707793	0.33356	0.869292	-0.202593	-0.00915944	0.152131	0.0934629	0.999606	0.515322	0.54208	0.0966802	0.879846
UID449	RAVER1	A0A087WZ13;S567-p	163.91	LLS(1)PLSSAR	-0.865494	0.20545	0.611533	0.217064	-2.36616	-0.514517	-0.457997	-0.0531339	0.159591	1.10169	-0.747157	-0.652667	-1.00076	-4.31233	-2.95451	-0.826232	-1.37616	-0.0576616	1.59573
UID454	CAP2	B7Z385;S200-p	52.693	SHTPS(0.001)PT(0.147)S(0.851)PK	0.158818	0.772726	0.935122	0.631168	1.43837	-0.2537	0.920079	2.06057	1.46348	-0.197684	-1.17376	-0.539674	0.292689	1.8806	1.33337	-1.24261	0.465963	2.29748	1.67125
UID457	PLEKHA2	A0A087WZ32;S134-p	233	SQS(1)YIPTSGCR	-0.091988	0.929028	0.982497	-1.43181	-1.64591	-2.59753	1.29864	-2.00953	-2.1382	-4.04541	-0.281357	1.81772	-3.86081	-2.24892	-2.09052	2.8013	-5.47335	-0.885387	-3.64704
UID459	ANK3	Q12955;S861-p	237.34	LS(1)LHEEEGSSGSEQK	0.0325812	0.938681	0.985779	-1.29789	0.0506918	-0.674733	-1.21049	-1.2037	-1.57326	-2.63981	-2.18953	-1.80795	-0.029152	-0.266047	-0.732016	-2.02907	-1.35481	-1.89289	-2.36614
UID460	ANK3	Q12955;S868-p	321.67	LSLHEEEGS(1)SGSEQK	-0.656858	0.160053	0.562474	-2.83053	-1.91605	-3.02503	-3.39906	-1.03096	-1.98447	-2.72187	-2.16528	-4.23207	-4.18904	-3.42477	-3.97115	-1.55594	-2.61217	-2.66533	-1.67766
UID461	ANK3	A0A087WZ65;S402-p	102.87	RQS(1)FASLALR	0.329922	0.361845	0.739329	0.348134	-0.856845	0.177806	-0.250758	-0.255423	-1.25316	-0.943609	-1.40387	0.635548	0.492822	-1.05595	0.18739	-0.24489	-0.798202	-1.16798	0.152914
UID467	C18orf8	A0A087WZD4;S281-p	94.006	SIQPYQIPITGPAAVT(0.039)S(0.174)QS(0.787)PVPCK	0.263602	0.546979	0.841657	-1.63673	-1.58889	-1.52894	-0.778852	-0.526969	-2.0395	-1.04296	-0.393932	0.488298	-2.70814	-0.754627	0.303475	-1.69451	-1.52099	-1.37811	-0.163342
UID468	HMGN3	A0A087WZE9;S78-p	191.48	EGTAPS(1)ENGETK	0.255533	0.497406	0.820294	1.34428	1.04681	-0.324052	-0.293184	1.78898	0.54846	0.437293	-0.921408	1.52344	0.237807	0.806254	0.531048	0.230482	0.496883	1.08134	0.764192
UID469	HMGN3	A0A087WZE9;S6-p	123.96	S(1)PENTEGK	1.47512	0.0218901	0.270348	0.844672	0.96062	0.181386	-1.14419	0.466415	1.05654	0.656249	-0.800878	1.89858	0.311594	3.91516	0.765739	1.88184	-0.0794649	4.30774	1.02055
UID479	PARD3B	A0A087WZG6;S672-p	253.06	S(0.001)S(0.001)S(0.999)LESLQTAVAEVR	0.289524	0.411386	0.773166	-0.477465	-0.523754	0.180983	-0.852683	0.703678	0.108399	-1.11461	0.248104	-0.282206	0.977646	-0.147425	-1.26872	0.672714	-0.0186794	0.188366	0.467151
UID483	MST1R	H7C3Z8;S77-p	71.349	KES(1)IQLR	-0.824936	0.310324	0.705282	-0.970958	-3.57112	2.04717	-0.636835	-0.0238769	-0.997811	2.18337	-1.06684	0.966001	-3.31692	-2.75541	-1.2601	1.41716	-2.10914	-1.60231	-0.975669
UID486	PPIP5K2	A0A087WZV0;S1021-p	85.563	S(0.992)GEQIT(0.008)SSPVSPK	0.390735	0.252488	0.657347	0.6027	0.211541	0.257466	0.113228	0.565988	-1.24613	-1.23259	0.339518	0.226653	-0.325592	0.635001	0.948738	-0.226009	0.285901	0.626152	0.566759
UID487	PPIP5K2	A0A087WZV0;S1031-p	98.507	SGEQITS(0.001)S(0.005)PVS(0.994)PK	-0.0917459	0.851124	0.957234	1.14459	0.0392038	-1.18814	0.768087	0.574119	0.324266	-0.267072	0.245382	-1.17056	-1.68844	0.495277	2.31445	-0.507137	0.460751	0.822998	0.179128
UID498	MAML2	A0A087X0G5;S919-p	109.98	TGINQPPSLTPS(0.006)NFPS(0.953)PNQS(0.017)S(0.024)R	-0.0783907	0.78653	0.93838	0.473456	0.266666	0.673432	-0.0804754	0.347762	0.328431	0.937784	0.554313	1.10231	1.01239	-0.573303	0.488574	-0.357061	0.151012	0.804797	0.245521
UID501	RBM26	A0A087X0H9;S613-p	127.75	EGS(0.894)T(0.106)QQLQTTSPK	-0.350322	0.351708	0.733028	1.00477	1.61414	-0.581032	1.02119	1.07262	-0.0700728	-0.394487	1.45867	-0.619397	0.485848	0.465152	0.108199	0.0117294	1.00076	0.932588	-0.0616433
UID505	RBM26	A0A087X0H9;S523-p	107.58	T(0.001)NS(0.999)PGFQK	-1.14468	0.00731543	0.175689	0.79158	0.124114	-0.0354391	1.92534	-0.201465	0.104214	0.522128	2.29897	0.241318	-0.990394	-0.587172	0.107584	0.0263584	-1.01113	-0.604138	-0.81045
UID506	TNXB	A0A087X0I0;S1369-p	226.03	LGPLSAEGTTGLAPAGQT(0.021)S(0.979)EESRPR	0.496253	0.117238	0.508132	-0.499677	0.0949451	-0.00274883	-0.233473	-0.100614	0.270852	0.0954785	-0.598999	0.136717	0.584126	-0.352117	-0.0246455	1.25824	0.686277	-0.564388	1.27158
UID511	PRKCQ	A0A087X0I9;S649-p	139.89	ALINS(1)MDQNMFR	0.461082	0.288051	0.686581	1.22297	-0.900785	0.613672	-0.214247	-1.76612	-0.79636	0.51562	-1.4952	-0.322021	-0.445138	-0.465552	0.591572	1.07282	-0.051133	0.667587	-0.179929
UID512	PRKCQ	A0A087X0I9;S334-p	83.862	ERPS(1)LQIK	1.25879	0.00348725	0.123601	-1.63642	-1.68814	-1.5896	-1.23086	-0.795863	-0.416703	0.247547	-2.14462	-0.141076	0.163059	-0.551841	0.689901	1.37002	-0.760455	-0.282251	0.328307
UID513	PRKCQ	A0A087X0I9;S659-p	107.37	NFS(1)FMNPGMER	0.325952	0.288633	0.687011	0.185101	0.156517	-0.521097	-1.16094	-0.110468	0.477735	0.223281	-0.249942	0.665815	0.455989	-0.741018	0.0964962	-0.0502164	1.00542	0.172579	0.00273103
UID515	SLC4A1AP	A0A087X0M4;S28-p	130.41	PALPVS(1)PAAR	-0.734877	0.0480695	0.372045	-0.985542	-0.431945	0.340995	0.594705	-0.365439	-0.884789	0.878835	0.664737	-0.400185	-0.441331	-1.32388	-1.00778	-0.469406	-0.426452	-0.135397	-1.86303
UID516	SLC4A1AP	A0A087X0M4;S90-p	196.22	SLQEEQSRPPTAVS(0.189)S(0.811)PGGPAR	-0.988105	0.247604	0.651991	-2.16866	0.120786	3.26647	-2.74583	-0.906599	1.0838	2.56181	-2.26769	-2.86273	-1.37521	-0.436232	-1.13165	-2.91638	0.800886	-0.176153	-0.863282
UID518	KDM6A	H0Y6I7;S367-p	123.53	S(0.998)PGLLS(0.001)SDNPQLSALLMGK	-0.540719	0.18736	0.596771	-0.0353889	-0.104556	-0.691761	1.09117	-0.423375	-0.417967	1.06254	0.79846	0.303668	-0.523627	-0.787583	-0.344323	0.8799	0.315248	-1.12954	-1.76037
UID519	KDM6A	H0Y6I7;S416-p	95.834	TDNS(0.002)VAS(0.17)S(0.803)PS(0.012)S(0.012)AISTATPSPK	0.668901	0.0623766	0.411909	-0.91169	0.797719	-0.632621	-0.476628	-0.575773	-0.472703	-1.44196	-0.837054	-0.246161	0.23291	-0.807908	-0.416428	0.482224	1.06824	-0.24151	0.729126
UID525	SENP3-EIF4A1	A0A087X0R7;S99-p	176.22	NHLS(1)PQQGGATPQVPSPCCR	0.260153	0.5403	0.839877	-1.22764	-0.0136231	-0.940897	-0.05157	0.656721	-0.445243	-1.13571	0.602844	-1.667	-0.300919	0.165008	0.419118	-0.772492	-0.344189	0.544808	1.48177
UID536	HNRNPM	A0A087X0X3;S633-p	159.66	GNFGGS(0.849)FAGS(0.151)FGGAGGHAPGVAR	0.166666	0.696043	0.903405	0.77781	-1.03383	0.866813	-0.728129	-0.429209	-1.48855	0.0120343	-1.34011	-0.194021	0.100187	-0.159803	-1.8383	-0.455115	0.203263	-0.658297	0.972237
UID537	HNRNPM	A0A087X0X3;S637-p	150.48	GNFGGSFAGS(1)FGGAGGHAPGVAR	0.238941	0.463803	0.800933	-0.366664	-0.0857027	0.221694	-1.86075	-0.346483	-0.343789	-0.127724	-0.652357	-0.523039	0.626609	-0.0808825	0.322339	-0.272797	-0.841023	0.0301396	-0.911592
UID539	HNRNPM	A0A087X0X3;S575-p	114.4	MGANS(1)LER	0.00468914	0.992489	0.997368	1.61421	0.52574	-1.41584	-1.12046	-0.0975664	0.547733	-0.277744	0.475925	-0.201069	0.471926	-2.12384	1.17089	1.05306	0.658207	-0.82866	0.0889903
UID541	HNRNPM	A0A087X0X3;S528-p	100.02	MGLS(1)MER	0.417972	0.370733	0.746859	-0.420568	-1.52838	-0.1089	-2.3984	-1.39608	-0.637626	-1.89654	-1.01817	0.0738155	-1.64522	-0.160036	-0.984838	1.16219	-1.06786	-1.05699	-2.38196
UID543	HNRNPM	A0A087X0X3;S468-p	68.82	MGPLGLDHMAS(0.166)S(0.834)IER	-0.805941	0.292662	0.691434	2.00177	0.12669	-1.75177	-0.494141	3.66302	1.62953	0.142231	1.52655	-1.32137	-2.38936	0.388979	0.785266	-1.06794	-0.214085	2.24721	1.96765
UID544	HNRNPM	A0A087X0X3;S452-p	60.019	MGS(1)GIER	-1.34341	0.00333012	0.122262	1.26701	1.24337	0.471218	2.04031	1.64021	1.96335	1.30967	2.21587	0.423506	0.518311	-0.779701	-1.7285	0.77281	1.25507	0.89684	0.045379
UID547	HNRNPM	A0A087X0X3;S432-p	96.936	VGS(1)EIER	-0.399179	0.18835	0.596771	0.374292	1.28852	0.030595	0.0454825	0.0768501	1.24636	-0.533549	0.604822	0.144923	-0.282914	0.0245054	-0.166596	-0.268438	-0.410891	0.383749	0.515602
UID550	SSBP2	H0Y9V4;S235-p	139.44	NS(1)PNNMSLSNQPGTPR	0.41685	0.130545	0.525142	-0.0249647	0.258895	0.942071	0.0345385	0.35407	0.132678	0.160967	0.310804	-0.00770869	0.98319	1.1652	0.656797	-0.140923	0.751116	1.07134	1.02485
UID551	RAB18	Q5W0J0;S99-p	63.682	KHS(1)MLFIEASAK	0.820411	0.0710504	0.433452	-0.343024	0.893647	-0.831097	-0.675279	0.535804	0.479069	0.998647	-1.05336	0.862843	1.56727	1.64185	-1.17919	0.15282	1.17951	0.963745	1.37885
UID555	SRCIN1	A0A087X165;S1021-p	138.51	RGS(1)DELTVPR	0.0375299	0.919333	0.978208	1.18358	-0.506136	-1.16929	0.951345	-0.143362	0.761133	-0.691416	-0.0138579	0.417359	-0.259895	0.0176329	1.27574	-0.138067	-0.496875	0.0977381	-0.241391
UID556	SRCIN1	A0A087X165;S1037-p	47.198	S(1)PPPPPPRR	-1.17562	0.0835026	0.456696	1.41429	1.79403	1.29472	3.55508	2.0624	0.776391	-1.46511	1.51979	1.67557	0.516448	1.68746	-0.360628	0.912426	-0.762565	0.444477	-2.56651
UID559	CFAP45	A0A087X182;S44-p	116.96	S(1)PAQGQSDSPIVLLR	0.103864	0.839152	0.952917	0.384311	-1.95349	-0.121718	-0.412679	-0.221628	0.0550465	-0.445974	-1.14759	0.481331	-3.17603	-0.818383	-0.10016	-0.310387	0.635812	1.08998	-0.834969
UID560	BIN2	A0A0A0MT10;S343-p	166.29	AKS(1)QEEVLPSSTTPSPGGALSPSGQPSSSATEVVLR	-0.0983347	0.758474	0.927373	-0.320291	-0.53371	0.436457	-0.0853219	-0.711923	0.0029097	0.200415	-0.473076	-0.450268	0.715392	0.169598	-0.553132	-0.306965	0.462731	-0.891815	-1.41676
UID565	BIN2	A0A0A0MT10;S444-p	208.03	ASLGTGTAS(1)PR	-0.0316778	0.95441	0.988268	1.73225	-1.39918	1.33184	-0.613782	0.754471	0.317068	1.56612	-0.285275	-0.349319	-1.8583	1.78028	1.10238	0.353913	-0.374233	1.69312	0.802243
UID569	BIN2	A0A0A0MT10;S421-p	266.78	PSSGNIPS(0.807)S(0.161)PT(0.032)ASGGGSPTSPR	0.0611119	0.924516	0.980266	-0.835634	-1.22185	2.65853	-1.04617	-1.17822	0.154542	3.01715	-0.648729	1.12432	1.44703	-0.318014	0.136587	-1.03397	-0.949249	0.0862513	0.895567
UID570	BIN2	A0A0A0MT10;S422-p	134.63	PSSGNIPS(0.01)S(0.988)PT(0.002)ASGGGSPTSPR	0.641665	0.149907	0.549108	-0.517139	-0.371841	0.033348	-1.58254	-1.04322	-1.11793	1.40822	-1.10557	0.358569	-0.425354	0.340917	1.82555	-0.3142	-0.232145	-0.868928	0.152232
UID572	BIN2	A0A0A0MT10;S430-p	279.15	PSSGNIPSSPTAS(0.001)GGGS(0.994)PT(0.005)SPR	1.00479	0.00419268	0.130829	-0.428576	0.334059	0.22194	-0.821746	-0.38588	0.434141	0.226739	-0.906827	-0.297028	1.51257	0.965891	0.975292	0.349775	1.16814	0.847539	1.18997
UID575	BIN2	A0A0A0MT10;S245-p	128.03	S(0.998)LVIS(0.002)PPVR	0.768886	0.308535	0.704284	0.588109	-3.36898	-1.40718	-3.08731	0.937515	-2.58912	-2.29432	-2.24713	0.166886	-4.14192	-0.536799	0.104586	0.574568	-2.69496	-0.289286	-0.500382
UID577	BIN2	A0A0A0MT10;S381-p	172	TAS(0.967)EGS(0.033)EQPK	0.13485	0.840669	0.953583	-0.472211	-2.30508	-0.238348	-2.28291	0.848042	-0.753655	0.330579	-1.34551	-2.3397	-2.90329	1.03688	0.583756	-2.02525	-1.20365	1.6952	0.0157561
UID583	BIN2	A0A0A0MT10;S271-p	171.29	TATVSSPLTSPTS(0.002)PS(0.047)T(0.236)LS(0.714)LK	0.42098	0.235956	0.641503	-1.25643	-1.40399	-1.89621	-1.57725	-0.433014	-0.308009	-0.170819	-1.44044	0.169015	-0.102499	-1.70935	-0.628247	-0.604264	-0.590766	-0.189465	-1.46274
UID585	BIN2	A0A0A0MT10;S448-p	164.57	T(0.127)S(0.872)LEVSPNPEPPEK	0.643715	0.133323	0.528402	-1.37314	-1.87666	1.17189	-2.31028	-0.882978	-0.74561	-0.752609	-1.21678	0.132056	-0.702873	-1.09771	-0.135782	0.292401	-0.788512	0.269119	-0.805143
UID588	ATXN3	G3V3T6;S86-p	147.18	NIS(0.998)QDMT(0.002)QTSGTNLTSEELRK	0.730426	0.0984379	0.481372	-0.650983	-0.67718	-0.170225	-0.838608	-1.49911	-1.98951	-1.30645	-0.460127	0.180059	0.0114214	-0.178471	-0.470809	1.76629	-1.41507	-1.65113	0.00891617
UID590	IKBKG	A0A087X1B1;S43-p	82.36	PAMLHLPS(1)EQGAPETLQR	0.245557	0.474171	0.809511	0.187282	-0.578746	-1.01895	-0.581089	0.0289532	-0.148415	0.076177	-0.110728	0.22906	-0.686337	1.28623	0.0124027	-1.08379	0.363238	-0.81055	0.508687
UID591	IKBKG	A0A087X1B1;S386-p	114.82	S(1)PPEEPPDFCCPK	-0.0209906	0.946092	0.986548	-0.488333	0.991304	-1.32882	0.513929	-0.352634	0.305679	-0.575457	0.191409	-0.244378	-0.342771	0.375472	-0.300461	-0.273449	0.109381	-0.154528	-0.0801187
UID596	ACAP2	A0A087X1H5;S774-p	91.658	FQQDS(1)QKF	-0.505269	0.04273	0.354753	-0.914594	-1.20819	-0.275404	-0.678942	-1.07735	-0.684715	-1.00831	-0.904498	-1.1182	-1.03765	-1.63784	-1.78845	-1.66635	-1.17015	-1.30649	-1.06902
UID598	ACAP2	A0A087X1H5;S378-p	209.25	KS(0.034)S(0.962)PS(0.004)TGSLDSGNESK	0.748652	0.102956	0.489325	0.27579	1.15343	-1.04032	-0.545501	-0.173374	1.37799	-0.429668	-0.437139	-0.219721	2.22129	0.785243	0.14643	-0.346998	2.00672	0.758603	0.818868
UID599	ACAP2	A0A087X1H5;S380-p	92.457	S(0.001)S(0.002)PS(0.882)T(0.112)GS(0.003)LDSGNESK	-0.24275	0.722358	0.913591	0.272408	0.789031	2.95217	1.38025	-0.143014	-0.241523	-4.16197	0.173325	0.451087	-0.333486	-0.162456	-1.25091	0.000262395	-0.309452	0.379439	0.304209
UID602	ACAP2	A0A087X1H5;S520-p	269.04	YSISLS(1)PPEQQK	0.93181	0.0537721	0.389842	-1.30764	-1.5241	-0.00675918	-1.17273	-1.5453	-1.27927	-1.17184	-1.74925	-0.846217	1.86447	-1.04277	-1.47371	-0.421062	1.37973	-0.849359	-0.913483
UID603	KLF13	A0A087X1K6;S160-p	113.93	ADLES(1)PQRK	0.0511408	0.889324	0.968274	0.89638	1.33659	0.761154	1.11564	-0.385544	0.15641	-0.304882	0.494738	1.55279	0.106561	1.56334	0.5106	1.04008	-0.413825	0.404941	-0.284882
UID609	SYTL1	A0A087X1N4;S327-p	131.02	VPPS(1)PDDLPSR	0.521318	0.0863315	0.459652	-1.0755	-0.189385	-0.410466	-0.927184	-0.163846	0.398455	-0.202337	-0.0422452	-0.544774	0.281045	0.0325394	-0.2865	-0.101551	0.810035	0.572502	0.794739
UID612	CADPS2	C9IYE1;S58-p	200.82	S(0.005)VS(0.995)PSPSVLSEGR	-0.32959	0.324623	0.714704	-0.26313	-0.699727	-0.392005	0.872426	-0.672474	-1.08286	-0.411539	0.521987	-0.326649	-0.478564	-1.30642	-0.750146	0.565144	-0.876417	-0.758501	-0.832491
UID614	RRP12	A0A087X1U8;S66-p	122.34	LHNELQS(0.052)GS(0.948)LR	-0.392138	0.587181	0.858932	0.26487	-0.280377	-0.460127	-0.51714	1.53164	1.27688	-0.819711	0.802339	-4.85944	-0.0524073	-0.857941	0.14018	1.48003	0.873223	0.86607	1.07156
UID617	PSME2	A0A087X1Z3;S10-p	76.728	PCGVRLS(1)GEAR	0.895999	0.100047	0.483791	-0.776706	-0.0154177	0.122195	0.438315	0.238783	1.19535	-1.95103	-2.1349	1.77171	0.754282	1.10272	-1.1157	-0.918518	1.3497	0.737107	0.603281
UID620	PCDH7	A0A087X2C4;S289-p	167.69	LSDS(1)PSMGR	0.00741992	0.991043	0.9971	0.20727	0.396049	-0.778894	1.93488	-1.15381	-1.30796	-1.66894	1.17367	0.30531	-1.90433	1.43218	-1.08249	0.727858	-1.39262	2.33542	-1.55971
UID626	SLC11A1	A0A087X2D6;S14-p	133.13	LS(0.062)GS(0.187)S(0.738)YGS(0.013)ISSPTSPTSPGPQQAPPR	0.642335	0.126016	0.518455	-1.22862	0.00981555	0.919855	0.0990034	-1.30895	0.477476	-0.514577	-1.53325	-0.680888	1.22821	0.718223	-0.367281	0.204585	0.85776	0.562867	-0.464051
UID627	DDX1	F1T0B3;S400-p	189.57	DNTRPGANS(1)PEMWSEAIK	0.0463452	0.88008	0.964824	-0.731305	0.181626	-0.10599	-0.185938	-1.02063	0.111417	0.112672	0.104395	-0.18767	0.663502	-0.730397	-0.28523	-0.479547	0.793065	-0.929456	-0.00725294
UID633	HECTD1	A0A087X2H1;S1776-p	66.779	RQFS(1)ALVPAFDPRPGR	0.276961	0.495839	0.819901	-1.37491	0.0974436	-0.854483	-0.553384	-1.06453	-0.686375	-0.109787	-1.13447	-0.890991	0.24822	0.431424	-0.562113	-2.65679	-0.024703	-0.382876	0.373022
UID636	HECTD1	A0A087X2H1;S1571-p	177.81	TNATNNMNLS(1)R	0.112432	0.860699	0.961027	-0.497216	1.03824	0.695532	0.640484	-1.21309	-1.33384	-2.55194	-0.293481	1.80272	-1.0119	0.595927	0.797617	0.419496	-1.99605	-0.494124	-2.72953
UID644	WDR20	A0A088AWN2;S388-p	76.713	RNS(0.952)T(0.047)DS(0.001)RPVSVTYR	0.447679	0.546522	0.841657	2.06291	1.47147	1.97559	1.83259	2.45981	1.53093	-1.66688	0.633193	0.924591	-2.03685	2.90866	2.03149	4.5611	1.71723	2.18176	1.59308
UID646	WDR20	A0A088AWN2;S465-p	106.57	S(0.255)NS(0.744)LPHSAVSNAGSK	-0.0744175	0.890785	0.968724	0.466442	1.33523	0.152982	1.71512	0.187858	1.22046	1.47435	-2.27553	1.00597	0.472	0.276196	1.11654	-1.26254	-0.406529	0.485219	1.99472
UID648	PRUNE2	H7BZH9;S21-p	89.44	RAS(0.971)DS(0.029)VFQPK	0.132183	0.759909	0.928679	1.17813	0.996547	-0.45694	2.59678	0.302964	0.585092	-0.389825	1.4045	2.34767	1.4825	0.440024	0.442812	0.792573	1.14204	0.225003	0.402097
UID659	CDKL5	A0A1B0GTX4;S306-p	47.559	LLDRS(0.971)PS(0.029)R	-0.251474	0.576674	0.854985	1.63307	0.828861	-1.30222	0.373269	1.08608	1.81082	-0.251958	1.87895	1.61187	0.142361	0.23408	0.981059	0.0728075	0.17867	-0.334644	1.15889
UID661	MCC	A0A096LNU0;S294-p	242.01	LQSVQATGPS(0.002)S(0.998)PGR	-0.650155	0.279491	0.678549	-1.0171	-1.26062	-1.98178	-0.0172445	-2.98988	-2.30746	0.00643008	0.102092	-0.919952	-2.45732	-1.45254	-4.76615	-0.226333	-1.85922	-1.35948	-1.62579
UID663	SCARF2	A0A096LNX8;S687-p	117.37	APS(1)PPPPGSEAAPSPSK	0.049777	0.90146	0.973881	0.104695	-0.54358	-1.4702	1.10771	0.283353	0.440046	0.186758	0.838057	0.397705	-0.133162	0.957675	0.413965	-0.282	-1.45122	0.836873	0.605218
UID664	SCARF2	A0A096LNX8;S742-p	158.12	DPTPRPPGLPEEATALAAPS(1)PPR	0.287225	0.333657	0.718209	0.359208	0.175159	0.276622	0.471391	0.711482	0.343977	-1.05158	0.214154	0.426402	0.201839	0.965188	0.480631	-0.45906	0.589777	0.996995	0.596434
UID666	SCARF2	A0A096LNX8;S653-p	228.38	GEIGGLSLSPS(1)PER	-0.219149	0.575193	0.854116	-0.395521	-0.862385	-1.2984	1.07328	-0.616807	-1.01928	-1.27731	0.805344	0.0611791	-1.36615	-0.383752	-0.920074	-0.316193	-1.46732	-0.0625562	-0.889411
UID670	GPS1	J3QQX0;S62-p	241.15	SPPREGS(1)QGELTPANSQSR	0.167468	0.648961	0.887996	0.834429	0.369735	0.0290414	1.15023	-0.375828	-0.0778722	-1.46995	0.648844	0.957869	0.110176	1.21232	-0.0181289	-0.439007	-0.187367	0.38728	0.425227
UID671	GPS1	J3QQX0;S71-p	187.56	EGSQGELTPANS(1)QSR	0.442977	0.374938	0.748878	-0.112372	0.876263	0.429395	-0.0191152	-0.480982	-1.70497	-1.63246	0.0140517	1.1863	0.587619	0.432939	1.2544	0.142548	-0.934826	-2.11579	0.360429
UID672	GPS1	J3QQX0;S56-p	213.2	S(0.997)PPREGS(0.003)QGELTPANSQSR	1.54093	0.105074	0.493026	-2.21564	-0.521551	-2.69925	-1.00848	-2.06059	-0.0825553	-1.61031	-1.37946	0.984848	2.96448	-0.0041689	-4.89105	1.08092	3.50883	-0.745208	-2.14904
UID673	AAK1	A0A096LP25;S249-p	68.49	LGGAVPFAPPEVS(1)PEQAK	0.23689	0.581782	0.857291	-0.696559	-0.677734	-0.328812	-0.532661	-1.71478	-1.38252	0.0296149	0.0243458	-0.793639	0.59405	-0.782573	-1.15564	-0.651186	1.55809	-1.81331	-0.339776
UID675	AAK1	A0A096LP25;S441-p	94.465	PFRPQS(0.999)LS(0.001)K	-0.111742	0.87106	0.963557	-1.67421	-2.11969	1.11789	1.04135	-1.59081	-3.14742	-0.756716	1.5345	1.51852	-1.51725	-1.93663	-0.455043	-0.279034	-0.886465	-2.41793	-0.515191
UID683	FAM21C	E7ESD2;S442-p	182.1	AVAS(0.989)PEAT(0.011)VSQTDENK	-0.576008	0.0954367	0.477022	-0.120277	-0.571598	0.630048	0.225633	0.00363389	-0.779286	0.569467	-0.544886	-0.296523	-1.48345	0.137237	-1.11142	-0.351238	-0.458612	0.0189831	-1.65031
UID684	FAM21C	E7ESD2;S277-p	103.1	RT(0.416)PS(0.584)DDEEDNLFAPPK	-0.213777	0.549547	0.842868	-0.113371	-0.0473909	-0.165118	-0.845855	0.0755415	-0.590704	0.502189	-0.785319	-1.47809	-0.0837393	-0.354483	0.490623	-1.95418	-0.396888	0.10645	-0.00993866
UID686	FAM21C	E7ESD2;S161-p	191.52	GS(0.999)IVDT(0.001)EEEK	0.389941	0.431399	0.782772	0.555277	0.830207	-0.705982	-0.844592	2.07095	0.909567	0.0992194	-1.23589	-0.831314	0.790165	0.355984	0.750828	-0.423923	1.39505	0.65233	2.10917
UID689	FAM21C	E7ESD2;S228-p	144.08	S(1)RPTSFADELAAR	0.1833	0.535315	0.839719	0.222338	0.159838	-0.758005	0.432025	0.0783689	-0.677149	-0.0274444	0.675414	-0.402661	-0.00222796	0.293277	0.941829	-0.354441	0.43148	0.758869	-0.0943413
UID690	FAM21C	E7ESD2;S232-p	182.85	S(0.002)RPT(0.106)S(0.892)FADELAAR	-1.38761	0.072158	0.435181	0.132428	0.506396	3.01286	0.86128	-1.2551	-1.68001	0.18605	-0.355089	-4.4339	-1.68399	2.01222	-0.472665	-1.6112	-0.962405	-1.61978	-0.920369
UID691	FAM21C	E7ESD2;S917-p	157.47	S(0.987)HGLES(0.013)VPVLPGSGEAGVSFDLPAQADTLHSANK	0.118352	0.740108	0.919096	-1.38569	-1.84274	-0.7748	-1.56273	-1.09944	-1.3946	-0.327243	-1.53612	-1.11813	-0.212025	-1.67143	-0.655244	0.0735719	-1.55938	-1.42304	-2.41085
UID698	CLASRP	F5H0Q6;S285-p	111.52	KIS(1)PPSYAR	-0.989194	0.0220546	0.271504	1.73348	3.0879	1.82685	0.815475	1.64525	2.97155	2.27101	0.602276	0.409127	1.75787	1.69942	0.0971241	0.478657	1.54364	0.709568	0.344837
UID699	CLASRP	F5H0Q6;S547-p	48.659	PAAS(1)PAVGEK	-0.1812	0.55806	0.846258	-0.997116	0.353056	0.138872	-0.0733837	0.0178788	0.641155	0.576141	0.311637	-0.144236	0.806931	-0.526831	-0.468486	-0.805124	0.500533	0.359924	-0.204075
UID700	CLASRP	F5H0Q6;S294-p	51.135	RDS(0.993)PT(0.004)Y(0.001)DPY(0.001)KR	-0.806812	0.0399422	0.347514	1.88118	3.46199	1.21894	1.34827	1.70467	2.41205	2.29774	0.858769	0.542528	2.16586	1.14939	1.43077	0.936624	1.08698	0.223624	1.19332
UID704	LAMA4	A0A0A0MTC7;S947-p	109	VFLTVPS(0.002)LS(0.077)S(0.781)T(0.14)AEEK	-0.536012	0.318002	0.708696	-1.06555	0.0539139	-1.31688	-0.160826	-2.0395	-1.2664	0.995401	-0.44112	-1.27968	-3.35114	0.308726	-1.92291	-2.12022	-1.07212	0.129299	-0.221003
UID708	SCLY	H7C280;S117-p	56.122	GHT(0.001)GGHHS(0.999)PVK	-0.710389	0.60477	0.86793	8.66409	4.44393	5.6513	4.72439	9.75891	6.24207	6.87253	4.04682	10.352	6.15406	8.12981	8.34228	0.235245	2.86923	7.94557	0.692772
UID711	SETD1B	A0A0A0MQV9;S1255-p	133.25	EVEARPPLS(1)PER	-0.581166	0.155074	0.557187	0.346981	-0.731395	2.16597	0.244571	1.37446	0.29422	1.45136	0.650943	-0.233063	-0.117877	0.647157	0.111344	-0.322794	-0.138894	-0.329111	1.53101
UID712	SETD1B	A0A0A0MQV9;S1616-p	77.39	HEDLVPPAGS(0.999)PELS(0.001)PPQPLFR	-0.079642	0.871872	0.963557	-0.219882	0.115849	0.266423	-1.07967	-0.92176	-0.585943	0.905459	-0.622482	-0.60019	-0.662	1.33621	-2.85407	-1.18596	0.26274	0.402668	0.521466
UID715	MYEF2	A0A0A0MQW0;S17-p	220.41	AEVPGATGGDS(1)PHLQPAEPPGEPR	-0.0212169	0.94019	0.985903	-0.492205	0.653722	-0.283893	-0.809561	0.263002	0.760089	-0.0357183	-0.588581	-0.563069	-0.114942	-0.252936	-0.117124	-0.0239624	0.258997	-0.278574	0.388731
UID717	KSR1	A0A2R8Y4X0;S249-p	56.563	FDLS(0.03)HGS(0.97)PQMVR	-1.05327	0.0236677	0.280405	0.0544136	0.305695	0.719986	2.97515	-0.526671	-0.130698	0.16414	1.33839	-0.924946	-0.538038	-0.328235	-1.25752	-0.00644852	0.252915	0.172734	-0.896223
UID718	KSR1	A0A2R8Y4X0;S321-p	263.9	T(0.001)ES(0.999)VPSDINNPVDR	-0.372032	0.233507	0.639474	-0.213683	0.631011	-0.292744	0.767146	0.405538	0.894661	-0.367844	1.08694	0.53657	-0.282823	-0.590051	-0.198456	0.869769	-0.273372	-0.244751	0.117884
UID720	VDAC2	A0A0A0MR02;S115-p	129.84	LTFDTT(0.002)FS(0.998)PNTGK	0.0151484	0.974936	0.994124	-1.26634	0.169786	0.0666428	-1.7423	-1.14358	1.55321	0.0173202	-2.12023	-1.34445	0.065404	-0.632239	-0.720204	-1.40316	0.0666693	0.580242	-0.956565
UID721	CTDP1	A0A0A0MR03;S621-p	69.783	ENS(0.963)PAAFPDREGVPPT(0.037)ALFHPMPVLPK	0.208785	0.577122	0.854985	-1.22443	-0.269426	-0.406253	-0.745458	-0.996027	-0.504871	-0.639284	-1.36743	0.687179	-0.983453	-0.360653	0.272886	-1.36161	-0.111651	-0.382776	-2.24282
UID722	CTDP1	A0A0A0MR03;S720-p	78.674	QPS(0.946)MS(0.053)ET(0.001)MPLYTLCK	0.449697	0.227546	0.633128	-0.864141	-1.20033	-0.48892	0.624437	-2.03442	-1.22503	-0.150676	0.254933	0.491747	-0.172488	-0.533108	-0.290071	0.24372	0.108343	-0.338634	-0.996088
UID724	VAV1	F5H5P4;S746-p	50.149	DRS(0.001)ELS(0.999)LK	0.034913	0.980672	0.994474	-2.80816	-2.59975	-0.100175	0.343181	6.367	0.939328	0.975535	2.7023	-2.47905	-1.44509	-2.32921	-1.42012	0.62735	3.17897	7.75937	2.20635
UID727	CCDC14	A0A0A0MR27;S709-p	150.09	RLS(1)PQPQIR	-0.124656	0.7998	0.940555	1.79934	2.36295	0.86698	1.14327	-1.26237	1.19946	0.846438	0.883251	1.79851	0.149385	2.51594	-0.609811	1.21033	0.963444	0.233011	0.581258
UID730	SCARF1	A0A0A0MR54;S628-p	82.452	HFGS(1)FQK	-0.436936	0.550065	0.843515	1.73109	-1.39155	0.568045	-2.0963	2.55453	-1.78213	0.897021	-2.6855	1.04023	-1.58792	-0.729585	-1.2488	0.95148	-1.20089	-1.87751	-1.04728
UID731	SCARF1	A0A0A0MR54;S503-p	137.73	RPS(0.998)VS(0.002)FAEGTK	0.385683	0.599896	0.864578	2.73846	-0.419675	-0.630947	-1.57632	2.59898	-0.187334	0.721008	-0.684107	3.18498	-0.12458	-1.57331	-0.0951964	2.92101	-0.0108256	0.298575	1.04487
UID732	SCARF1	A0A0A0MR54;S519-p	139.58	RS(0.5)S(0.5)GELSSPLR	-0.220012	0.721738	0.913591	2.43242	-1.01312	0.660366	-1.66402	2.52247	-0.702421	1.29492	-1.00981	0.777848	-0.148972	-0.326531	0.950728	1.30475	-0.633172	-1.41469	0.250758
UID733	SCARF1	A0A0A0MR54;S520-p	151.16	RS(0.038)S(0.962)GELSSPLR	0.180165	0.722444	0.913591	2.01577	-0.978808	0.420549	-1.72075	2.13288	-0.199171	0.973127	-0.503254	1.36967	-0.0784807	-0.134299	0.415138	0.884721	0.340015	-0.183517	0.968427
UID734	HNRNPUL1	A0A0A0MRA5;S616-p	59.678	APQQQPPPQQPPPPQPPPQQPPPPPS(0.536)YS(0.464)PAR	-0.245969	0.502662	0.824019	0.0873701	0.410114	0.17447	-0.170826	-0.296823	0.297202	1.809	-0.656193	-0.685353	-0.0728411	-0.668877	0.85043	-0.447331	-0.464247	0.984367	0.190411
UID735	HNRNPUL1	A0A0A0MRA5;S618-p	88.987	APQQQPPPQQPPPPQPPPQQPPPPPS(0.5)YS(0.5)PAR	-0.341253	0.378382	0.750496	0.0962032	0.536739	0.234075	-0.135627	-0.296823	0.297202	1.809	-0.656193	-0.4536	-0.245224	-1.28669	0.876859	-0.447331	-0.464247	0.984367	0.190411
UID736	HNRNPUL1	A0A0A0MRA5;S412-p	181.58	NYILDQTNVYGS(1)AQR	-0.211879	0.479002	0.812028	0.235319	0.17641	-0.472481	0.126456	0.946291	0.257124	0.787534	0.31151	0.112841	0.373972	-0.564129	0.219905	-0.99068	0.653681	0.25924	0.6083
UID737	EPB41L3	A0A0A0MRA8;S420-p	200.73	RAS(1)ALIDRPAPYFER	-0.475097	0.250943	0.655999	1.37784	0.212031	1.15088	-0.695047	0.160596	-0.529347	-0.0509143	-1.05243	-0.0544922	-0.863683	0.0545083	0.804578	-0.240687	-1.21766	-0.179058	-1.53069
UID740	EPB41L3	O43491;S404-p	109.71	FLTLGS(1)K	-0.0459838	0.941854	0.985934	2.4807	0.967823	0.0597084	-0.689441	0.199974	-2.00807	-1.48548	-0.878831	-0.908879	0.350584	-0.505174	0.584667	-2.76157	1.36904	-0.553936	0.703788
UID742	EPB41L3	A0A0A0MRA8;S478-p	61.102	GIS(0.858)QT(0.142)NLITTVTPEK	1.36494	0.0210087	0.266662	-2.22511	-3.20483	-1.26908	-0.648395	-1.20806	-2.58706	-0.842404	0.0185581	1.67754	-0.577676	-1.2236	-0.571868	1.97157	-0.99771	-0.892042	-0.433062
UID743	EPB41L3	A0A0A0MRA8;S591-p	68.836	RLS(0.831)T(0.166)S(0.004)PVR	-0.534332	0.35323	0.733706	2.22099	1.20473	1.65826	0.989232	0.382457	0.0996545	1.54172	1.2674	2.5105	-1.89926	1.52394	0.200408	2.13566	-1.31455	0.788462	1.14463
UID745	EPB41L3	A0A0A0MRA8;S88-p	198.07	QLEYQQLEDDKLS(1)QK	0.957513	0.071583	0.434202	-0.817261	-2.26473	-1.1777	-1.00714	-0.839408	-2.83592	-1.85976	-1.78074	1.8032	-1.0032	-1.36463	-1.27085	1.15417	-1.39908	-1.42453	-1.41766
UID747	EPB41L3	A0A0A0MRA8;S448-p	81.788	S(0.213)LDGAS(0.787)VNENHEIYMK	-0.136385	0.62799	0.878631	-0.529494	-0.96052	0.113314	0.309864	-0.392957	0.346954	-0.738111	-0.93989	-0.736938	0.15912	-0.909387	-0.428231	-0.623638	-0.699859	-0.540702	-0.102283
UID749	EPB41L3	A0A0A0MRA8;S793-p	128.64	TETISFGS(0.001)VS(0.999)PGGVK	0.837813	0.0496108	0.37569	-0.768582	-1.90343	0.000424814	-1.28627	-0.777358	-0.933158	-0.112679	-0.720774	0.00334019	0.41543	-1.14858	-1.21052	1.39366	0.880094	0.545249	-0.67798
UID752	MADD	A0A0A0MRB5;S1039-p	166.77	S(0.999)PT(0.001)ESVNTPVGK	0.0655492	0.841089	0.953583	0.890209	1.03897	-0.0784491	1.10243	-0.0401044	0.534165	-0.369685	0.627429	0.617874	1.08564	1.14288	0.601256	-0.533763	0.657316	0.968552	-0.310391
UID753	MADD	A0A0A0MRB5;S1232-p	98.629	LAGS(1)PIR	-0.575176	0.323297	0.714172	0.89834	0.589865	0.618505	3.08136	-0.750676	-2.16838	1.39275	1.63016	0.729774	-0.705694	-1.1154	0.623919	0.43954	-0.396469	0.715198	0.399652
UID759	TCF3	A0A0A0MRB7;S479-p	314.18	T(0.001)S(0.001)S(0.996)T(0.003)DEVLSLEEK	0.168186	0.531983	0.839719	-0.512238	-0.299196	-0.862138	-0.773158	-0.151001	0.0858144	-1.54316	-0.314422	-0.592141	-0.00287743	-0.245724	-0.393093	-0.806918	-0.503736	-0.513291	0.0337699
UID762	GPSM1	A0A0A0MSK4;S572-p	72.2	AS(0.009)VGS(0.991)LPGLR	-0.946025	0.0466305	0.367324	1.24672	0.118678	1.84965	0.865478	-0.749098	-0.60759	2.18593	-0.565047	-0.174337	0.0092669	-1.08392	0.045152	-1.16902	0.261013	-1.02876	-0.0828675
UID764	GPSM1	A0A0A0MSK4;S471-p	129.01	EGS(0.003)HS(0.997)PLDSADVR	0.313977	0.314155	0.705762	0.68049	0.684209	0.518678	1.22235	1.32416	0.656821	-0.0166855	0.165676	0.476168	0.498177	0.617752	1.73373	1.42489	0.122888	1.28205	1.59186
UID770	ASAP1	H0YBF7;S731-p	66.262	KTDHLS(1)LDK	0.563981	0.254395	0.658619	0.224067	-0.655512	-1.57497	1.47633	-0.957845	-1.15862	-0.849131	0.0706335	0.683851	-0.606841	0.687236	2.04727	0.612488	-0.948849	-0.629796	-0.758561
UID776	ASAP1	H0YBF7;S862-p	111.04	QAS(0.992)EDS(0.008)NDLTPTLPETPVPLPR	0.249369	0.467304	0.80319	-0.0678412	0.238217	-0.787507	0.661558	-1.46925	0.344637	-0.659064	0.217996	0.11816	-0.0876394	0.10728	-0.435725	-0.190206	-0.36448	1.28363	0.0426775
UID777	ASAP1	H0YBF7;S848-p	128.71	SHPLDLS(1)PNVQSR	0.320517	0.443337	0.790283	1.18463	0.281336	0.723171	0.144032	0.890572	0.611765	1.24265	-0.150247	-0.647025	1.79689	0.619669	1.16319	-0.498819	2.01319	2.07306	0.971889
UID778	ASAP1	H0YBF7;S829-p	101.64	SQTGDVS(1)PK	0.0649432	0.88483	0.96593	1.30393	0.123652	-0.532047	1.17143	0.566953	0.82634	-0.444222	1.0903	2.02237	-0.56813	1.27597	1.46221	0.0678843	-1.12839	1.0361	0.457881
UID780	ASAP1	H0YBF7;S664-p	66.285	T(0.001)LS(0.005)DPPS(0.994)PLPHGPPNK	0.242181	0.512014	0.828913	1.46729	0.458392	1.32593	-0.153261	0.695153	-0.134641	1.28562	1.00891	0.805621	0.940469	0.305224	2.50549	0.213666	1.32988	0.37888	1.4116
UID783	WDR47	A0A0A0MRE6;S276-p	103.2	RPQS(1)ADAYMTR	-0.517551	0.232454	0.638563	0.794866	-0.38143	1.23104	1.33572	0.642158	0.778764	0.286384	0.348399	-0.720854	0.389387	0.832865	-1.82788	1.55286	-0.37546	0.980952	0.0636102
UID784	WDR47	A0A0A0MRE6;S284-p	115.88	S(1)LNPALDGLTCGLTSHDK	0.281333	0.355667	0.73423	-0.595239	-0.493954	-1.52063	0.271619	-0.813334	-0.249734	-0.794407	-0.504841	0.305235	-0.745066	-0.867116	-0.61989	-0.341403	5.44003e-05	0.53163	-0.713294
UID786	AKAP9	A0A0A0MRF6;S1652-p	154.13	S(0.894)S(0.106)IDNENLVSER	-0.0548843	0.851611	0.957495	-0.0106536	0.950338	0.990645	0.475079	0.531976	0.499096	1.33181	0.11007	0.46781	1.38902	0.201544	0.386736	0.0667378	1.09795	-0.114675	0.944168
UID792	CDC42BPA	A0A0A0MRJ1;S937-p	121.08	EFS(0.951)GGS(0.025)YS(0.025)AK	-1.22338	0.0179607	0.248311	0.427291	-0.2109	-1.17529	1.00704	1.22635	-0.687998	-0.303846	1.76827	-0.713875	-1.93466	-0.133681	-2.33761	0.29503	-0.193121	-0.966944	-1.7513
UID793	CDC42BPA	A0A0A0MRJ1;S940-p	133.07	EFSGGS(0.998)YS(0.002)AK	-0.283101	0.425998	0.780644	1.12383	-0.643083	0.0273134	0.928764	0.714903	-0.551565	-0.290709	0.577723	0.992113	-0.0327043	-0.37592	-1.17306	0.558503	-0.013094	-0.26245	-0.0710201
UID796	CDC42BPA	A0A0A0MRJ1;S1005-p	149.17	S(0.923)LS(0.077)LESTDR	-0.423218	0.167313	0.571219	0.868673	0.542885	0.275955	0.216294	0.354419	-0.379686	0.79853	0.559933	0.605836	-0.220299	-0.100586	0.323604	0.12942	-1.3395	0.490415	-0.0376319
UID801	CDC42BPA	A0A0A0MRJ1;S256-p	149.57	S(0.011)T(0.011)S(0.96)PS(0.014)T(0.003)SSEAEPVK	-0.153302	0.627619	0.878528	0.10167	0.253425	0.0926399	0.378038	0.533399	0.758794	-0.262113	0.816852	0.120201	-0.446302	0.398734	0.937755	-1.082	0.0157243	0.45388	1.0483
UID806	ARHGAP30	A0A0A0MRJ8;S532-p	103.14	LREGS(1)REETEAK	1.26765	0.0565567	0.396397	2.14793	1.05671	0.246391	-1.28219	-0.273853	-0.682353	-2.40737	-0.977907	1.76482	0.164965	2.28617	3.01577	-0.64083	-0.44442	1.08489	0.737158
UID807	ARHGAP30	A0A0A0MRJ8;S453-p	343.27	GS(0.865)GS(0.135)LEGEAAGCGR	0.381423	0.587837	0.859029	-1.93431	-3.80465	-3.80496	-1.03969	-0.703126	-1.84274	-0.564918	-1.71388	0.30408	-3.61473	-0.0844186	-4.06752	0.0826232	-2.82787	-0.600236	-1.54882
UID808	ARHGAP30	A0A0A0MRJ8;S455-p	167.89	GSGS(1)LEGEAAGCGR	0.0102542	0.982332	0.995134	-0.787547	0.88866	0.290864	0.164065	-1.69158	1.33258	-0.478875	-0.800117	-1.23088	-0.22877	1.25867	0.654408	-0.668105	-1.30092	0.461828	0.0538542
UID812	ABLIM1	F8W8M4;S646-p	70.889	GVS(1)MPNMLEPK	0.502876	0.060671	0.407534	-0.618312	-0.612024	-0.470172	-0.93892	-0.376446	-0.195675	-0.619632	-0.845164	0.373561	0.419197	-0.683958	-0.611456	0.381963	0.178005	-0.354615	-0.35603
UID813	ABLIM1	F8W8M4;S430-p	80.746	NS(1)PLPYRPDSR	-0.92895	0.109412	0.498255	2.71418	1.10112	2.3502	0.587675	4.12898	1.49583	5.02853	2.88917	0.852871	1.76447	1.34482	1.96693	2.10154	1.54129	0.441401	2.85077
UID814	ABLIM1	F8W8M4;S362-p	64.65	QERQS(1)LGESPR	0.196492	0.793984	0.939494	3.29146	1.28145	-0.133435	0.251642	-0.151422	-0.0332803	-0.568614	1.10677	2.97013	-1.36248	1.44704	2.42224	3.18218	-1.53908	-1.03008	0.526581
UID815	ABLIM1	F8W8M4;S366-p	160.53	QSLGES(1)PR	-1.67159	0.175036	0.580526	3.30101	-2.04044	2.70072	1.50634	2.03687	-4.00287	2.59387	0.873307	3.01903	-4.59703	-1.06867	-0.191239	2.3985	-4.11776	-2.38423	0.537462
UID817	ABLIM1	F8W8M4;S527-p	151.03	RS(0.001)S(0.999)GREEDDEELLR	0.324283	0.328187	0.716691	1.54972	0.272552	0.488052	-0.22312	0.865659	0.340467	0.896217	-0.505183	0.898653	0.00996294	0.999928	1.34079	0.840978	0.368891	0.278501	1.54093
UID821	ABLIM1	F8W8M4;S395-p	253.82	STS(0.003)QGS(0.997)INSPVYSR	0.508426	0.419015	0.775914	1.43174	-1.32522	1.07319	-1.02054	2.48739	-0.256671	1.27768	0.165252	1.0817	1.38857	-1.02032	0.952659	3.47996	1.0029	-0.563457	1.57821
UID822	ABLIM1	F8W8M4;S398-p	188.59	STSQGSINS(1)PVYSR	-0.686444	0.292509	0.691258	1.01615	0.442407	1.42186	0.729445	1.06162	-1.48997	1.36027	-0.613834	2.10156	-1.20836	0.160698	0.156336	2.10675	-2.53484	-1.55027	-0.795464
UID823	ABLIM1	F8W8M4;S595-p	182.24	TAS(1)LPGYGR	0.0457424	0.925159	0.980596	0.851627	-0.121149	-1.80099	-0.797806	1.28585	-0.178612	0.170268	-1.64614	0.400482	0.0888403	-1.06504	-1.82077	0.714111	0.820124	-0.631897	-0.376875
UID824	ABLIM1	F8W8M4;S371-p	283.66	T(0.006)LS(0.989)PT(0.005)PSAEGYQDVR	0.518393	0.253859	0.658445	-2.15601	-1.53429	-1.64788	-1.22966	-0.322107	-1.96406	-0.194126	-1.55651	-0.775528	-1.08894	-0.858085	-1.27201	1.68162	-1.16098	-1.95892	-1.02466
UID827	ABLIM1	F8W8M4;S293-p	123.42	T(0.083)S(0.083)S(0.827)ES(0.006)IYSR	-0.849591	0.130867	0.52574	2.66702	-0.196916	2.69507	1.59921	2.54705	-0.299898	0.622433	1.16804	0.82582	-1.35304	0.488111	0.461506	0.936556	-0.631225	1.25153	2.02601
UID838	NOLC1	A0A0A0MRM9;S632-p	91.064	AS(0.001)S(0.999)PFRR	-2.05887	3.80364e-05	0.0160514	2.72746	2.89063	2.86969	2.35761	2.1817	2.82671	1.32848	2.04326	-0.427487	-0.572265	1.83267	0.69947	-0.350168	-0.208974	1.55213	0.229218
UID843	NOLC1	A0A0A0MRM9;S547-p	61.353	GS(1)PRPQAPK	0.694397	0.484975	0.815687	5.20673	5.06527	7.82861	5.90751	5.03399	4.0067	3.28031	5.29401	11.558	6.33778	4.44891	6.22939	3.68899	4.28938	7.79722	2.82864
UID846	PRPF38B	A0A0A0MRN0;S416-p	59.709	S(1)QS(1)IEQESQEK	-0.394807	0.262287	0.662156	0.357642	1.63309	0.377092	-0.165438	0.988131	1.90522	0.716855	-0.120165	-0.832347	0.389219	0.399886	0.51995	0.424068	0.383471	0.976764	0.272965
UID847	PRPF38B	A0A0A0MRN0;S418-p	59.709	S(1)QS(1)IEQESQEK	-0.0772413	0.845518	0.954618	-0.155226	1.44755	-0.0763506	-0.318845	-0.120913	2.17695	0.222116	-0.163292	-0.0628957	0.0285829	0.917139	0.731793	0.194086	-0.85872	0.996663	0.447408
UID850	OGFR	A0A0A0MRN5;S487-p	67.334	DEPAES(0.09)PS(0.875)ET(0.036)PGPR	0.271422	0.655297	0.890723	0.385418	2.18579	0.437146	-0.989973	2.26413	0.927742	0.410603	-0.810784	-1.54439	0.516832	3.16658	-0.225491	0.714781	1.29319	1.851	1.20894
UID851	OGFR	A0A0A0MRN5;S465-p	196.7	EGT(0.023)PGS(0.801)PS(0.168)ET(0.008)PGPSPAGPAGDEPAESPSETPGPR	-0.246581	0.541113	0.839962	-0.471269	0.192247	1.85643	0.518219	0.201573	0.250373	1.91557	-0.0297195	-0.0320899	0.253643	1.19855	-1.0982	0.0340229	0.465691	0.978439	0.660717
UID855	OGFR	A0A0A0MRN5;S263-p	146.65	KVEEEGS(1)PGDPDHEASTQGR	0.0404856	0.936297	0.984679	0.270371	0.835625	-0.46704	-1.4172	0.0070839	-0.885664	-2.33296	-1.43776	-1.91793	-1.16094	1.33818	-0.0974409	-0.599299	-1.9714	-0.176683	-0.518148
UID857	OGFR	A0A0A0MRN5;S326-p	234.45	SQGDEAGGHGEDRPEPLS(1)PK	-0.379951	0.286621	0.684965	-1.58944	-0.316366	-0.605288	-1.52741	-1.4925	-0.499547	-0.452435	-1.58866	-1.86846	-1.18293	-0.5697	-1.13462	-0.22267	-2.26511	-1.98133	-1.88642
UID860	SMARCA1	A0A0A0MRP6;S758-p	49.025	EALRVS(1)EPK	0.0743048	0.875057	0.964086	0.563832	0.668152	-0.42568	0.906804	-0.78269	-0.104983	-2.59835	0.878221	-0.722973	0.498319	0.440739	1.0082	-0.0576083	-0.39493	-1.16976	0.0977594
UID862	SMARCA1	A0A0A0MRP6;S116-p	66.071	S(0.996)PT(0.003)SPLNMK	-1.01137	0.00901961	0.192672	0.31174	1.11985	-0.146037	0.635499	0.0192822	0.98097	0.44892	0.986966	-1.81833	-0.880421	0.204782	-0.248207	-1.37318	0.00792585	0.507507	-0.133854
UID863	SMARCA1	A0A0A0MRP6;S119-p	91.656	S(0.042)PT(0.113)S(0.845)PLNMK	-1.17481	0.0218712	0.270348	-0.658318	-0.728189	-0.854378	0.820799	0.0668523	-1.27053	1.52879	2.05716	-1.56538	-0.905709	-0.310936	-0.161235	-0.670491	-1.09429	-1.77893	-1.94934
UID864	SDCCAG3	A0A0A0MRP9;S193-p	84.515	VS(0.026)PAS(0.935)PAGS(0.038)PSADFAVHGESLGDR	-0.149515	0.625872	0.87742	-0.465323	0.0825085	-0.429416	-0.494337	0.118989	-0.870594	0.777076	-0.244697	-0.506033	-0.507424	0.297721	-0.633007	-1.02117	-0.895557	0.0352907	0.508264
UID865	SDCCAG3	A0A0A0MRP9;S197-p	163.76	VSPASPAGS(0.996)PS(0.003)ADFAVHGESLGDR	0.539107	0.133004	0.527374	-0.535138	-0.329102	-0.00259645	-0.307797	-0.751164	-1.11885	-1.70749	-1.54905	-1.25364	0.527953	0.0283571	0.176136	-0.823715	-0.208162	-0.957446	0.522186
UID866	ZNF691	Q5VV51;S39-p	80.293	EQS(1)PEPHLPEEGEGGKPWR	0.18714	0.474534	0.809649	-0.298749	-0.308811	0.112797	-0.558885	0.227679	0.49085	0.123296	-0.292711	-0.217433	0.355454	0.259073	-0.544635	0.897107	0.0834544	0.0507874	0.108778
UID874	ABI1	B6VEX4;S183-p	170.98	TNPPTQKPPS(1)PPMSGR	0.516014	0.13027	0.524513	0.0202564	0.439461	-0.0660391	-0.506752	-0.329914	0.718627	-0.20033	-0.60936	0.629766	1.46955	-0.313448	0.403386	-0.0953647	1.54654	-0.176628	0.130251
UID875	ABI1	B6VEX4;S187-p	42.314	T(0.001)NPPT(0.008)QKPPS(0.138)PPMS(0.853)GR	0.302987	0.426733	0.780706	0.242803	0.985394	0.93756	0.236095	0.524028	0.818741	1.24279	0.129715	2.23639	1.3848	1.31825	1.18002	0.834753	1.4344	-0.799035	-0.0485645
UID880	DDRGK1	A0A0A0MRX2;S30-p	137.52	AAS(1)AGQEPLHNEELAGAGR	0.267406	0.481954	0.813848	0.575909	0.312656	0.658583	-0.559826	-0.216542	1.06504	0.617148	-0.419087	-0.293508	1.14771	0.308524	0.833635	-0.851443	1.88365	0.271159	0.873394
UID885	TBC1D22A	A0A0A0MRY0;S102-p	185.86	PRPEAEPPS(1)PPSGDLR	0.146882	0.654183	0.89042	-0.761683	-0.057923	-0.141812	-0.106355	0.329513	1.08023	0.488006	-0.16077	-0.243735	-0.107764	1.48755	0.277661	-0.685942	0.339803	0.506222	0.270464
UID886	TBC1D22A	A0A0A0MRY0;S137-p	284.1	S(0.095)QS(0.839)LPHS(0.066)ATVTLGGTSDPSTLSSSALSER	0.201221	0.594239	0.861357	-1.08873	-0.999386	-1.7225	0.12673	0.404173	-0.35665	-1.23405	-0.02827	0.391924	-1.53694	0.147548	-0.852448	0.0552512	-0.18528	-0.0812584	-1.22771
UID887	TBC1D22A	A0A0A0MRY0;S141-p	136.62	S(0.016)QS(0.047)LPHS(0.927)AT(0.01)VTLGGTSDPSTLSSSALSER	0.88995	0.263969	0.664292	-5.87863	0.124106	0.665243	-0.646709	0.503495	-0.657941	-1.11323	-1.64946	-0.386054	0.859533	-3.0006	-0.147626	-0.0719288	0.704956	-0.210798	0.718977
UID894	ZMYND11	A0A0A0MRY2;S283-p	76.282	NQS(1)VEPK	-0.19836	0.730042	0.915052	2.14206	0.402517	1.246	0.747121	1.05923	1.04967	0.721609	-1.108	1.54254	-1.82238	0.182402	2.06821	1.04676	0.630839	-1.1809	2.20587
UID896	MFF	A0A0A0MS29;S79-p	198.74	ERS(1)MSENAVR	-0.79354	0.181547	0.590412	0.633111	0.141414	-0.887388	0.77377	-0.559331	-0.449263	-1.69167	0.723545	-1.47808	-2.6161	0.832553	-0.390594	0.387478	-3.03669	0.564156	-1.92685
UID898	MFF	A0A0A0MS29;S96-p	212.93	NDS(1)LVTPSPQQAR	-0.237379	0.41392	0.773166	-0.548239	-0.384891	-1.035	-0.396571	-0.509152	-0.308964	0.607459	-0.150582	-1.12677	-0.55728	-1.2122	-0.535777	-0.473222	-0.867928	0.263395	-0.115197
UID899	MFF	A0A0A0MS29;S101-p	85.457	NDSLVT(0.017)PS(0.982)PQQAR	-0.168038	0.630862	0.879886	0.13206	1.13867	0.980207	-0.286008	-0.693559	-0.132959	0.0665194	0.586438	-0.182237	0.575603	1.19636	0.332228	-0.923768	0.109035	-0.672105	0.0119455
UID904	PDE1C	A0A0A0MS69;S528-p	154.48	S(0.881)S(0.119)LNSISSSDAK	0.25131	0.562275	0.848635	2.31525	0.747591	1.03261	-0.0132898	0.685562	1.37061	0.347801	0.00776673	3.03517	1.31999	1.01968	1.46829	-0.0558684	0.0627503	0.851263	0.803099
UID905	PDE1C	A0A0A0MS69;S529-p	220.4	S(0.159)S(0.84)LNS(0.001)ISSSDAK	-0.112354	0.669868	0.894908	1.2295	0.861914	0.833979	0.0758014	0.373211	1.20447	0.653669	0.502973	0.763751	0.364134	0.490314	0.997876	0.893125	0.554291	0.969838	-0.196638
UID908	NDRG2	G3V578;S245-p	284.26	T(0.001)AS(0.95)LT(0.045)S(0.003)AASVDGNR	-0.0764557	0.884464	0.965894	0.649706	-0.652755	0.695071	-1.30643	2.08613	1.02893	1.60519	0.16094	1.08699	-0.647072	-0.926003	0.241041	-0.334901	0.990271	2.39596	0.848837
UID909	NDRG2	G3V578;S251-p	152.16	TASLTSAAS(1)VDGNR	0.170129	0.697305	0.90416	-0.0542487	0.71571	0.392809	-0.591378	-1.52312	-0.0637726	0.590369	-0.597212	0.786979	0.50458	0.77824	-1.32219	0.401063	0.569887	0.320563	-1.80894
UID911	ABCC1	A0A0A0MS99;S614-p	90.653	HHNS(0.98)T(0.02)AELQK	-0.23051	0.591944	0.859929	0.118289	0.179597	0.692104	0.443134	0.475746	-0.364683	-1.68524	-0.214325	0.0260777	1.65317	-1.11715	-1.20978	-0.85384	-0.307733	0.425978	-0.816182
UID916	ABCC1	A0A0A0MS99;S605-p	270.21	QLSSSSSYS(1)GDISR	0.0880645	0.861985	0.961285	0.571522	0.574599	2.27668	-0.414931	0.504746	-0.653664	2.60435	-0.0081121	0.367102	2.31137	0.869464	0.951147	-0.30971	1.81546	0.359141	-0.204265
UID917	ABCC1	A0A0A0MS99;S829-p	78.939	RLES(1)VSR	0.642551	0.432707	0.783436	0.869437	0.589134	-0.0497303	-0.159431	6.07643	3.39276	1.6102	2.89049	1.57448	1.78439	1.75685	0.973891	5.12994	3.78872	2.28333	3.0681
UID919	EIF4G3	A0A0A0MSA7;S239-p	58.433	LVLS(1)GEK	0.442866	0.368184	0.744205	0.58465	-1.73962	-1.51158	-0.577407	-1.33305	-2.94023	-3.33348	-0.547207	-0.0179911	-0.63852	-1.13611	-1.43159	-0.298492	-1.91361	-1.12882	-1.28988
UID920	EIF4G3	A0A0A0MSA7;S494-p	150.59	S(1)PVPAQIAITVPK	-0.351755	0.357899	0.736059	0.315085	-0.320726	-0.27603	1.26549	-0.251362	-1.01942	-0.564047	1.05178	0.118253	-0.037511	-0.26435	0.677255	-0.717488	-0.441533	-1.62544	-0.32245
UID921	EIF4G3	A0A0A0MSA7;S229-p	97.068	S(0.998)PS(0.002)PVLR	-0.672454	0.316009	0.706952	0.647566	-0.619562	-1.06144	3.40273	-0.255681	-1.32564	0.0457698	3.15464	-0.349356	-1.92499	0.540677	-0.743942	0.0235627	0.760667	-0.294875	0.597014
UID922	EIF4G3	A0A0A0MSA7;S231-p	125.49	S(0.005)PS(0.995)PVLR	-1.25593	0.0786324	0.447952	1.51395	0.904871	-0.250446	2.07515	0.453238	0.722462	0.398699	1.58906	-3.19915	-3.38775	1.74088	0.931521	-0.723512	0.246658	1.01829	0.732593
UID933	FHL2	J3KNW4;S348-p	69.812	YIS(1)FEER	0.0225588	0.97978	0.994131	-0.806754	-1.70206	-1.57281	3.79472	-1.44717	-2.18127	-2.82332	4.0485	-0.948975	-1.58949	0.637314	-0.37771	0.411033	-0.429894	-0.182247	-0.0297383
UID934	ADARB1	A0A0A0MSG8;S26-p	49.777	NLDNVS(1)PK	-0.434939	0.222966	0.628675	1.38566	1.39711	0.447072	1.00495	0.724683	1.30992	0.193391	0.709545	0.74185	0.329728	-0.0620116	1.97909	-0.538246	0.0886053	-0.0475009	1.20131
UID937	IKZF2	A0A0A0MSL2;S252-p	74.376	IERPIS(1)R	-1.96233	0.0309728	0.311426	5.05178	4.43722	2.05442	0.505038	3.52865	0.890298	-1.82886	-1.04266	-0.550623	-1.2965	0.850932	-0.544129	0.820872	-1.13767	-0.753292	0.507638
UID938	HSPH1	A0A0A0MSM0;S733-p	61.212	PKIES(1)PKLER	0.579043	0.377175	0.749782	-0.405561	0.597674	1.3253	-0.8053	-1.12416	0.708416	1.48757	-1.04922	2.75282	2.18045	0.966662	-0.919341	0.519926	1.7054	0.535075	-2.37392
UID942	HSPH1	A0A0A0MSM0;S481-p	177.85	NVQQDNSEAGTQPQVQTDAQQTSQS(0.004)PPS(0.994)PELT(0.001)SEENK	0.756699	0.160547	0.562474	-2.13754	-0.0689642	-0.690676	-0.590682	-1.98801	-0.651541	-0.39669	-1.11004	0.614889	1.88112	-1.94856	-0.278339	-0.712238	1.39089	-1.06942	-1.45889
UID943	PLS3	A0A0A0MSQ0;S326-p	151.08	RAES(1)MLQQADK	-0.685208	0.0874308	0.462396	0.20004	0.329458	0.027058	1.88892	0.0481881	0.339368	-0.663031	2.22197	-0.850603	0.317442	-0.128938	0.289511	-0.54061	0.0933074	-0.167187	-0.102616
UID948	MON1A	A0A0A0MSQ9;S39-p	181.56	AES(0.97)PT(0.03)PGMAQGMEPGAGQEGAMFVHAR	0.424736	0.18232	0.59184	-0.783482	-0.0752997	-0.830882	-0.482032	-0.417485	-0.467632	-0.780976	0.536358	-0.0656079	0.068704	-0.124804	-0.593587	0.898964	-0.261034	0.942313	-0.768492
UID951	NUDC	A0A0A0MSS4;S90-p	58.172	NGS(0.001)LDS(0.999)PGK	-0.382309	0.429644	0.781648	1.64542	1.16303	0.157783	0.684878	-0.433901	0.990831	-1.24649	0.00558877	0.059496	0.267163	0.900096	0.399872	-2.49078	0.116477	0.629188	0.0271509
UID956	ELMSAN1	A0A0A0MSU2;S461-p	226.7	RAS(1)QEANLLTLAQK	0.0236446	0.954487	0.988268	-0.483082	-2.0103	-0.317259	-0.323096	0.261174	-0.935889	0.595811	-0.0346321	0.229773	-0.368129	-1.10093	-1.8586	0.770289	0.357568	-0.816331	-0.271757
UID957	ELMSAN1	A0A0A0MSU2;S923-p	91.858	RES(1)PSEERLEPK	1.10912	0.0277662	0.298658	-0.797948	1.21827	-1.04184	-1.71031	-0.10126	0.890762	-0.966146	-1.19702	1.25261	2.03731	0.359614	-0.679984	0.91793	0.549323	1.15152	-0.420827
UID962	ROBO1	A0A0A0MSX4;S820-p	128.22	VPS(0.988)FT(0.012)FTPTVTYQR	0.895897	0.0114334	0.210173	-0.803472	-0.405564	-0.879555	0.165638	-0.40355	-0.617011	-1.1476	-2.00086	0.991519	-0.258885	0.0965277	-0.300707	0.864664	-0.200253	-0.32992	0.212249
UID963	IARS	J3KR24;S937-p	82.007	APLKPY(0.001)PVS(0.942)PS(0.057)DK	1.0651	0.0533084	0.388503	-1.04342	0.952853	0.185828	-1.13807	-1.5853	1.58221	0.495661	-0.344676	0.0272359	2.21545	0.580353	-0.0494704	0.781966	2.354	2.02795	-0.31163
UID965	MARK3	A0A0A0MSZ1;S492-p	121.01	GIAPAS(1)PMLGNASNPNK	0.894737	0.0126329	0.216255	0.204191	-0.922511	-1.08335	-1.31267	0.366569	-0.766411	-0.706844	-0.369661	1.31163	0.288269	0.13076	0.744352	0.616824	-0.64772	-0.208388	0.331492
UID975	MARK3	A0A0A0MSZ1;S563-p	151.87	TPVAS(0.871)T(0.129)HSISSAATPDR	0.148679	0.725317	0.913595	-0.743537	0.341777	0.807771	0.384494	0.385389	-0.562723	-1.58315	0.168123	0.194626	-1.56216	0.268652	-0.110104	0.884356	-0.967503	0.979745	0.699964
UID978	LILRB4	A0A0G2JPC7;S318-p	101.41	RS(0.59)S(0.41)PAADVQGENFCAAVK	0.797167	0.0723407	0.435181	-2.87339	-1.56968	-0.674895	-1.01595	-2.13616	-1.16208	-0.444072	-0.768716	-1.95422	-0.831264	0.255549	-0.551077	-1.20601	0.153892	0.757633	-0.892124
UID979	LILRB4	A0A0G2JPC7;S319-p	133.09	S(0.5)S(0.5)PAADVQGENFCAAVK	0.777659	0.0960242	0.478071	-2.87339	-1.56968	-0.674895	-1.01595	-2.41523	-1.5161	-0.629518	-0.587166	-1.95422	-0.831264	0.255549	-0.551077	-1.59856	0.0659912	0.84655	-1.29363
UID980	SCAF8	A0A0A0MT33;S695-p	300.71	ETVQTTQS(0.999)PTPVEK	-0.373629	0.354493	0.733827	0.152752	0.710247	-0.170693	0.938353	0.550088	0.836725	-0.852449	1.43494	1.33068	-1.27129	-0.0342119	-0.0359869	1.19806	-0.330661	-0.420819	0.175162
UID987	SMARCA4	K7EP28;S99-p	187.93	LS(1)PNPPNLTK	-0.925127	0.0460542	0.367089	0.0279722	1.4651	-0.346494	1.48429	-0.387256	0.9449	-0.908512	0.966514	0.16861	0.188083	-1.62926	-0.675053	-0.0863493	0.365522	-1.9117	-0.57434
UID989	FKBP15	A0A0A0MT60;S1049-p	137.73	DGS(1)LPPELSCIPSHR	-0.682367	0.154428	0.556996	0.643925	0.412819	-0.777898	-0.570599	0.474377	0.506259	1.13959	-0.270862	-1.14843	0.805889	1.33892	-1.27634	-1.14444	-2.23152	-0.0832554	-0.162148
UID990	FKBP15	A0A0A0MT60;S336-p	138.84	DS(0.042)AAPS(0.958)PIPGADNLSADPVVSPPTSIPFK	-0.8616	0.156884	0.558355	0.0461399	-1.64561	2.37287	-0.0498694	-0.259893	-1.62344	2.28297	-0.645691	-0.274107	-0.44374	-0.838096	-1.07474	0.148364	-0.290992	-2.84762	-0.794396
UID993	FKBP15	A0A0A0MT60;S1122-p	182.51	LS(0.963)LT(0.036)S(0.001)DPEEGDPLALGPESPGEPQPPQLK	-0.729647	0.222617	0.628675	1.67125	-0.410719	2.39772	-0.96136	0.519552	-0.262049	1.70688	-1.33788	-1.1917	0.189606	-1.32317	0.266922	-0.972929	0.958023	-1.67566	1.23513
UID996	FKBP15	A0A0A0MT60;S981-p	342.98	RPS(1)QEQSASASSGQPQAPLNR	0.570992	0.323356	0.714172	0.899294	0.463918	0.323425	-0.662025	0.13315	0.571604	-3.5507	-1.49824	-1.3941	1.09044	1.13752	0.61344	0.0230184	-0.701969	0.438769	0.0412533
UID999	FKBP15	A0A0A0MT60;S373-p	183.25	S(0.01)NS(0.037)LS(0.953)EQLAINTSPDAVK	-0.0132661	0.967854	0.993279	-0.428659	-1.53987	-0.088324	-1.20854	0.660809	-0.792096	0.147923	-0.400644	-0.634172	-0.860677	-0.287009	-0.461279	-0.516029	-0.507428	0.507154	-0.996096
UID1005	CCM2	A0A0A0MT72;S378-p	200.6	GIITDS(1)FGR	-0.235601	0.437642	0.786717	-0.408007	-0.634861	-0.597067	0.0317241	-0.783405	-1.30389	0.121847	-0.521373	-0.47763	-1.72154	-0.674214	-1.29633	-1.0336	-0.490934	-0.40402	0.118426
UID1007	STAU2	A0A0A0MTD1;S417-p	116.28	DMNQPSSSFFS(0.012)IS(0.951)PT(0.03)S(0.006)NSSATIAR	0.162352	0.63476	0.881277	-0.70474	0.125666	0.683775	-0.031623	-0.273516	-1.34621	-0.775878	-0.491795	-0.164012	0.222684	0.9832	-0.580009	-0.851135	-0.836322	-0.55056	0.260655
UID1009	STAU2	A0A0A0MTD1;S454-p	115.66	GSSPTPPCS(1)PVQPSK	-1.30169	0.0325208	0.317051	0.515631	-0.945009	-0.819088	3.66604	0.322508	0.683398	1.35414	1.79792	0.581879	-1.20428	-1.00974	-1.02441	-0.325526	-1.64211	0.184715	0.601539
UID1010	STAU2	A0A0A0MTD1;S402-p	233.37	VISGTTLGYLS(1)PK	-1.50868	0.0369498	0.33965	-1.17393	-1.98659	1.56106	3.23783	-0.181574	-1.80704	-0.20544	2.298	-1.0209	-2.33409	-1.47451	-1.59502	0.0490044	-1.89795	-1.51916	-0.534476
UID1012	PTPN22	A0A0A0MTD9;S565-p	87.793	SELHQDRS(0.079)S(0.921)PPPPLPER	0.014027	0.972143	0.994124	0.595689	0.827849	1.28223	-0.261225	1.14003	0.940179	1.31988	-0.294009	-0.0475154	0.75533	1.45093	1.40744	-1.17534	0.768783	0.935561	1.56767
UID1013	PTPN22	A0A0A0MTD9;S322-p	52.391	S(0.857)T(0.143)PFELIQQR	0.194479	0.597284	0.863198	0.443368	-0.673563	-0.229982	-0.961942	-0.840964	-0.299494	-0.571156	-1.72951	-0.88434	0.445398	-0.159808	0.69553	-0.394201	-0.257679	-1.46415	-1.28816
UID1022	SCAP	A0A0A0MTG6;S448-p	126.86	RDS(1)GVGSGLEAQESWER	-0.0402826	0.896691	0.971522	0.647427	0.0245042	0.252958	0.189619	0.0174098	-0.254166	1.22027	-0.207732	-0.634288	-0.439874	0.737722	0.0602995	0.152901	0.895457	0.912493	-0.116678
UID1025	ILK	A0A0A0MTH3;S217-p	66.435	HS(1)GIDFK	-0.633691	0.12946	0.523862	1.78845	0.174936	0.468219	1.43003	0.382959	1.48964	1.18425	1.3316	0.9797	0.218902	-1.7103	1.4852	0.738154	0.660222	-0.00698122	0.815653
UID1032	SKP2	D6RF40;S64-p	114.31	EEPDSENIPQELLSNLGHPES(1)PPRK	0.654018	0.190391	0.599046	-0.567159	0.265673	-0.988554	-0.172763	0.126702	0.0393999	-0.382076	-0.0359383	-0.304089	0.22946	-2.07851	0.736345	-0.36471	1.91388	2.00524	1.37981
UID1033	FAM65A	H3BMG9;S310-p	140.27	FSTYS(0.022)QS(0.977)PPDT(0.001)PSLR	0.591322	0.0946422	0.475734	-0.384363	0.0875851	1.1574	-0.570194	-0.344344	0.200232	-0.213103	-1.3304	0.671905	0.434874	0.441714	-0.448438	1.23131	0.860343	-0.175627	0.317305
UID1038	SCAF11	A0A0A0MTP7;S278-p	227.64	AETASQS(0.006)QRS(0.991)PIS(0.003)DNSGCDAPGNSNPSLSVPSSAESEK	-0.0864913	0.779267	0.936684	-1.39064	0.421106	-0.428792	0.487118	-1.17161	0.168208	-0.538183	-0.132456	-0.122457	-0.433231	-0.107914	-0.983323	-0.328713	-0.402114	-0.154	-0.745426
UID1040	SCAF11	A0A0A0MTP7;S736-p	78.529	FHS(0.743)PS(0.219)T(0.037)T(0.001)WSPNK	0.346332	0.392861	0.763661	-1.36519	-2.15065	-1.44499	-1.24987	-2.54079	-1.10795	-1.80442	-0.118784	-0.840716	-1.9236	-0.497173	-2.33336	-1.2767	-0.653406	0.255692	-1.74272
UID1043	SCAF11	A0A0A0MTP7;S903-p	133.91	IDRDSYS(1)PR	-0.219578	0.630873	0.879886	0.789035	-0.259969	0.945333	0.112409	0.855244	-0.0157511	-0.903694	0.694997	0.504612	-0.120765	1.76984	-0.864404	0.718467	-1.70213	0.98127	-0.825907
UID1046	SCAF11	A0A0A0MTP7;S756-p	65.224	RPQS(0.998)PS(0.002)PR	0.074504	0.931839	0.982795	2.94829	1.47179	1.69513	-4.11743	2.5032	3.02072	-1.60977	0.615963	-0.717572	0.231609	1.27604	2.2878	0.789087	-0.300988	1.64472	1.91324
UID1049	SCAF11	A0A0A0MTP7;S822-p	129.72	SESLS(1)PR	-2.45608	0.00399818	0.12901	1.75385	1.35051	3.74284	1.10186	2.95666	1.57888	2.0035	0.935208	-0.24664	-3.64324	2.22862	2.58597	-1.82636	-2.27133	-0.147524	-0.904822
UID1052	SCAF11	A0A0A0MTP7;S711-p	128.68	VET(0.003)VS(0.974)QPS(0.023)ESPK	0.246627	0.568903	0.852452	0.0462033	0.514971	0.128054	-1.12875	-1.56576	-0.0510076	-0.169328	0.495597	0.441759	0.456275	-0.0871115	1.71168	0.266657	-1.23527	-1.33578	0.0247887
UID1054	SCAF11	A0A0A0MTP7;S716-p	217.12	VETVSQPSES(1)PK	-0.102283	0.830948	0.949567	0.369433	1.06565	-0.697973	0.125017	0.317847	1.25642	-0.704833	0.479427	-1.44791	0.506506	-0.342757	1.87771	-1.20426	1.06669	-0.371275	1.30803
UID1057	RNF213	A0A0A0MTR7;S82-p	46.73	AS(0.97)WT(0.03)VQESK	-2.23169	0.000328082	0.049279	1.64821	-0.49982	-1.66981	-0.545146	2.02042	0.456894	-1.14634	0.835034	-1.51677	-1.55787	-1.86572	-1.49607	-2.07763	-1.65981	-3.17085	-3.40931
UID1058	RNF213	A0A0A0MTR7;S217-p	100.39	GLS(0.989)QEGT(0.011)GPPTSAGEGHSR	-0.792182	0.163237	0.566609	1.41753	2.22605	2.58311	-0.376628	0.514429	0.865666	0.227001	0.352655	-0.347168	0.481369	1.28343	1.40008	-0.876844	-2.02526	1.8168	-0.260056
UID1059	RNF213	A0A0A0MTR7;S226-p	98.298	GLSQEGT(0.003)GPPT(0.21)S(0.785)AGEGHS(0.002)R	0.23945	0.6542	0.89042	2.13067	1.42136	-0.113254	0.901094	0.0364755	1.52371	-2.25962	-1.09779	0.0116203	0.0926786	1.45527	1.16118	1.02298	0.220401	-0.138874	0.63299
UID1061	GPI	A0A0A0MTS2;S37-p	40.725	EHRS(1)ELNLRR	-0.662332	0.206997	0.612252	0.597715	2.17485	0.536756	0.307137	0.116298	1.88854	1.56078	-0.658988	-0.598517	0.225611	1.60237	-0.379438	-2.13505	0.861592	0.961682	0.686181
UID1063	GPI	A0A0A0MTS2;S122-p	121.95	NRS(0.985)NT(0.015)PILVDGK	0.141196	0.72819	0.914572	0.137747	0.43098	-0.0413597	0.00530575	-0.0826283	1.12406	-0.0565348	-0.734148	-0.586915	1.26306	0.0868358	0.723449	0.154125	1.91644	-1.03914	-0.604862
UID1065	ZFP91-CNTF	A0A0A6YYC7;S82-p	223.07	S(0.894)S(0.106)PSARPPDVPGQQPQAAK	0.0284696	0.94177	0.985934	0.577117	0.452326	1.35947	-0.803814	0.345013	-0.205257	0.543168	-0.373581	-0.386617	1.2826	-0.0639868	-0.000606151	1.80177	0.353196	-0.312181	-0.55198
UID1066	ZFP91-CNTF	A0A0A6YYC7;S83-p	210.64	S(0.18)S(0.82)PSARPPDVPGQQPQAAK	0.438439	0.395265	0.765147	-0.61297	0.800128	-0.453274	-0.887647	0.189698	1.10187	0.315396	-0.976679	0.282574	1.75225	0.613285	-1.55108	-0.421326	2.25594	-0.884994	0.937375
UID1068	ZFP91-CNTF	A0A0A6YYC7;S101-p	68.915	S(0.99)PS(0.01)PVQGK	0.235198	0.493612	0.819901	0.883473	0.867055	-0.317925	0.356309	1.70391	0.839015	0.923473	0.383483	1.14758	1.04156	1.11702	1.85296	0.353199	-0.0641921	1.72841	0.34384
UID1069	ZFP91-CNTF	A0A0A6YYC7;S103-p	121.41	S(0.003)PS(0.997)PVQGK	0.182454	0.736651	0.918818	1.7639	1.87766	0.206264	-0.690734	1.15706	1.36156	0.049694	-0.188277	0.825647	1.65656	2.69325	1.3138	-0.751328	0.0561143	2.05931	-0.856597
UID1075	NCAPH2	E5RJN3;S250-p	67.726	S(0.999)PQQS(0.001)AALPR	-0.273723	0.59649	0.862844	2.22306	1.85565	-0.14135	0.125035	0.142535	0.849524	0.163715	-0.640306	-0.198275	0.868143	1.5775	1.96996	-1.64807	-0.124575	-0.334431	0.277829
UID1077	PPAN	H7C446;S119-p	256.4	VGGS(1)DEEASGIPSR	0.131722	0.688468	0.899338	-0.651225	0.388637	0.375295	-0.688373	-0.671561	0.377385	0.542909	-0.82952	-0.649917	0.913267	-0.307541	-0.0646294	-0.624355	0.722431	-0.290532	0.198595
UID1078	PPAN	H7C446;S124-p	201.08	VGGS(0.283)DEEAS(0.717)GIPSR	-0.0761793	0.801414	0.940738	-0.392511	0.111867	0.607077	-0.492827	-0.478729	0.348724	0.65515	-0.633549	-0.416053	0.55255	-0.405665	-0.656727	-0.674507	0.657776	0.149092	-0.0906983
UID1086	CORO7-PAM16	A0A0A6YYL4;S21-p	187.85	RES(0.999)WIS(0.001)DIR	-0.0470439	0.861757	0.961285	0.585535	-0.226615	0.873382	0.223479	0.895767	0.366781	0.791399	-0.082911	-0.496344	0.271019	0.549196	0.697725	0.163972	0.431027	0.772436	0.661435
UID1089	CORO7-PAM16	A0A0A6YYL4;S462-p	78.505	S(0.985)LQS(0.015)LLGPSSK	-0.649217	0.198342	0.608068	-1.32237	-0.276342	1.0654	-0.0414485	-1.88848	-1.39854	0.903626	-0.473435	-0.369371	-1.25978	-0.737803	-0.849299	0.17365	-2.39073	-0.550165	-2.64184
UID1092	C10orf32-ASMT	A0A0B4J1R7;S45-p	106.38	S(0.95)S(0.05)ELLGQAAR	0.215589	0.587644	0.858932	0.159639	-0.376334	-0.683617	0.47744	-0.99551	0.282046	1.20245	0.617404	1.69674	-0.129347	0.365083	-0.977508	0.910501	-0.225257	-0.0662639	0.834276
UID1095	PI4KB	A0A0B4J1S8;S523-p	78.661	RLS(0.999)EQLAHT(0.001)PTAFK	-0.0837228	0.836812	0.951602	0.575003	-0.370177	-0.0915936	-0.382167	-0.55189	-1.65822	-1.38222	-0.629765	0.821102	-0.77275	-0.446523	-0.372523	0.186817	-1.65749	-1.04232	-1.87713
UID1099	PI4KB	A0A0B4J1S8;S440-p	193.32	S(1)VENLPECGITHEQR	0.434224	0.113159	0.500728	-0.826934	-0.0587068	0.266085	-0.392885	-0.063237	0.166873	-0.411569	-0.566493	0.498724	0.398909	0.41723	-0.662975	0.45311	0.0540105	0.599839	-0.171919
UID1104	FIP1L1	Q6UN15;S304-p	95.608	AES(1)PDLRR	-1.0601	0.0283098	0.300409	1.79047	1.16753	0.551317	1.79115	1.60185	0.699792	0.324512	1.78633	0.748052	-1.34209	1.62282	0.168424	1.1374	-0.785384	0.961318	-1.27838
UID1105	FIP1L1	A0A0B4J203;S527-p	72.496	SLYDRPAS(1)YK	-1.12404	0.0847176	0.45797	1.84233	-1.5283	0.0524446	3.35365	1.42546	-0.0640092	0.349008	2.47263	-0.369724	-1.38498	-1.99212	1.11303	0.423817	-0.0458385	0.614443	0.552215
UID1120	MECOM	E7EUL6;S436-p	101.53	VS(1)PLQNLASINNK	0.523203	0.260896	0.661859	-0.94083	0.370544	-1.76282	-1.90002	-0.0615512	1.07402	-0.256697	-0.403109	1.20637	0.880246	-1.32159	-0.799055	-0.0436244	0.64524	-0.19608	-0.0663526
UID1121	MECOM	E7EUL6;S362-p	81.574	HPS(1)VGDNKPVELQPER	-0.345696	0.213244	0.619962	0.0645314	0.229285	0.802976	0.252846	-0.252171	0.505371	0.533499	-0.583452	0.0864668	-0.376519	-0.226447	-0.219997	0.309466	0.444725	-0.462481	-0.767897
UID1122	MECOM	E7EUL6;S538-p	42.789	MEPQS(1)PGEVK	-0.0270491	0.923693	0.979958	0.742395	1.07934	-0.620934	0.449502	0.286451	0.597991	0.436834	-0.668959	0.19303	0.0143149	0.522356	0.268433	0.199082	0.54653	0.307682	0.0348041
UID1129	ZNF574	A0A0C4DFM2;S254-p	95.195	APAPVVLGS(1)PVVLGPPVGQAR	0.815844	0.121694	0.511117	0.959136	-0.148695	1.92961	-1.02993	-1.09772	-1.30531	-2.00006	-0.517548	-0.332617	0.568464	-0.653509	1.23925	-0.379388	1.29097	0.426811	1.15626
UID1136	MTX1	A0A0C4DFQ1;S43-p	120.86	S(1)PEPAAPSGVR	-0.612136	0.242984	0.649156	2.33586	2.39482	2.55884	1.74102	0.584875	0.59475	1.571	0.652878	-1.89162	1.8296	1.90242	0.653735	1.17262	0.589537	1.25328	2.02738
UID1137	ZBTB34	A0A0C4DFQ2;S467-p	121.44	IES(0.999)PERT(0.001)DVYVEQK	0.623968	0.117979	0.508581	-0.447677	0.111287	-0.0124259	-0.440778	-1.9958	0.377456	0.355511	-0.622093	1.1142	0.508724	-0.900811	0.584336	0.389807	0.864578	0.549737	-0.793347
UID1138	TMCC3	G3V207;S185-p	68.83	FGS(1)ADNIAHLK	0.600635	0.0822588	0.455611	-0.233351	-0.449689	-1.11895	-0.379649	-0.666533	-0.50058	0.0707664	-0.700273	1.42755	0.499154	-1.21862	0.44476	-0.377645	0.155625	-0.394091	0.290088
UID1140	DLG1	A0A0C4DFT3;S268-p	70.856	EAGS(1)IVR	-0.425549	0.317696	0.708696	1.25117	0.890815	-0.166574	0.164384	0.985313	2.25108	-0.269225	1.06233	0.103622	0.751356	1.19389	0.117424	-1.06951	0.750112	1.42678	-0.508764
UID1143	DLG1	A0A0C4DFT3;S540-p	152.11	EQMMNSSISS(0.001)GS(0.962)GS(0.036)LR	0.27111	0.439629	0.788096	-0.296595	-0.678273	0.20961	-0.83172	0.355808	-0.308057	0.763279	0.174547	0.575259	1.21843	0.715541	-0.879172	-0.496142	-0.52729	0.722436	0.228421
UID1144	DLG1	A0A0C4DFT3;S542-p	158.14	EQMMNSSISSGS(0.002)GS(0.998)LR	-0.0086268	0.970492	0.994019	0.763335	0.463045	0.435368	0.503146	0.940391	0.364626	-0.106081	0.46121	0.389436	0.763394	0.360361	0.298391	0.677274	-0.00197369	0.807643	0.461501
UID1146	DLG1	A0A0C4DFT3;S565-p	88.19	T(0.207)KDS(0.793)GLPSQGLNFK	0.30261	0.534789	0.839719	-0.245029	-0.139924	0.77611	-1.45345	0.0607948	0.0615059	-0.089071	0.338838	-0.883263	2.19818	-0.991512	-0.57934	0.36428	2.05825	0.16912	-0.605061
UID1158	SRCAP	A0A0C4DFX4;S2971-p	53.3	AGAPVGGS(1)PGLAK	-0.328276	0.279884	0.678686	0.206916	-0.149252	-0.126735	0.0828039	-0.247191	-0.755866	1.02879	-0.253849	-0.640423	0.26547	0.116749	-0.82046	-0.734886	-1.00826	0.246366	-0.265145
UID1165	SRCAP	A0A0C4DFX4;S2839-p	128.74	NPPS(0.999)PRPS(0.001)QLPVLDR	-0.0292338	0.930723	0.982795	1.16961	0.228932	-0.13212	-0.863615	0.659388	0.198962	1.02923	0.551149	0.228045	1.36024	0.769633	0.119351	0.0561219	-0.0851125	-0.510975	0.670364
UID1166	SRCAP	A0A0C4DFX4;S2548-p	104.41	RT(0.198)S(0.802)ADVEIR	-0.126062	0.725047	0.913591	1.3668	0.926484	1.60163	0.53098	1.38383	0.916343	0.70432	0.462794	-0.102206	0.660303	1.8995	1.75151	0.594168	-0.31712	1.78713	0.611398
UID1168	SRCAP	A0A0C4DFX4;S1682-p	234.04	SGPPS(1)PPSTATSFGGPRPR	-0.27047	0.392301	0.763075	0.470808	1.02976	1.02857	-0.685537	0.745766	0.701039	0.598049	-0.63827	-0.605239	0.44469	0.461799	0.0473199	-0.214275	0.304841	0.219671	0.427614
UID1174	NELFA	H0Y3X6;S367-p	129.23	EASRPPEEPS(0.002)APS(0.996)PT(0.002)LPAQFK	-0.183352	0.60456	0.86791	0.0539612	-0.438787	-0.249922	-0.153016	-0.00567173	-0.803619	0.977273	1.09762	0.725838	-0.836373	0.165001	-0.570635	0.716628	0.276703	-0.609294	-0.856847
UID1177	GPRC5C	J9JIE0;S83-p	166.77	ATANS(1)QVMGSANSTLR	0.000133369	0.99985	0.999905	-0.799957	1.88828	-2.05887	-0.813953	-1.16723	2.75658	1.43334	-0.694192	-0.163631	-0.176041	1.09405	-2.05137	1.53704	1.56151	-1.62993	0.373437
UID1179	GPRC5C	J9JIE0;S91-p	222.64	ATANSQVMGSANS(0.95)T(0.05)LR	-0.900838	0.46449	0.801431	-2.82105	4.00699	-4.11197	-0.984254	-1.99966	5.66101	-1.18525	-0.349774	-4.80309	-1.31372	-0.0916016	-3.26364	0.591859	-0.23858	0.211861	-0.0837527
UID1180	GPRC5C	J9JIE0;S116-p	52.071	DGKNS(1)QVFR	-1.27308	0.124067	0.515946	0.776766	4.29157	-0.874408	-0.618818	-0.416058	4.78821	-0.245337	0.20987	0.463324	-1.71085	-0.609727	-0.230114	1.29371	-1.6695	0.594256	-0.403989
UID1181	GPRC5C	J9JIE0;S68-p	126.09	VPS(1)EGAYDIILPR	0.38343	0.248376	0.652612	-0.856189	0.193418	-0.462924	-1.07705	-1.45297	-0.0143829	-0.166031	-0.185808	0.35992	-0.802866	-0.466666	-0.143717	0.185318	0.438123	0.558709	-1.08332
UID1182	C14orf93	G5E9D9;S105-p	102.57	HSLGLT(0.001)VS(0.999)PCR	-0.105926	0.852154	0.957863	0.636898	0.116291	-0.631149	0.369108	3.09526	1.01061	0.271229	0.264163	-0.0973503	-0.791712	-1.00777	-0.101332	1.55161	0.19932	2.29234	2.2399
UID1183	C14orf93	G5E9D9;S44-p	82.651	QLS(0.997)PAT(0.003)QLAIQR	-0.404963	0.169123	0.573143	0.236324	-0.155888	0.557766	0.175258	0.428921	-0.361915	0.956931	-0.79923	0.13193	-1.09445	-0.165521	-0.549747	-0.122594	-0.129001	-0.210322	-0.0618302
UID1185	PAN3	A0A0C4DFZ9;S45-p	89.557	MT(0.003)NS(0.036)S(0.121)S(0.649)S(0.19)PS(0.001)LLNDSAK	0.286647	0.58383	0.857323	0.783492	-0.270034	-1.99982	-1.53711	-0.988849	0.897897	1.36472	0.5316	1.85862	-0.135293	-0.122727	0.0848308	0.56702	0.727027	-0.952985	-0.951426
UID1187	ABI2	H7C3Q7;S172-p	58.079	HTPPT(0.014)IGGS(0.986)LPYR	0.0222943	0.947328	0.986548	0.189287	0.558682	0.39686	0.8247	1.70889	0.932747	-0.288944	0.883588	-0.0145145	1.27325	0.375913	0.159496	0.731438	1.95695	0.627283	0.274357
UID1190	ABI2	H7C3Q7;S49-p	99.409	TTPPTQKPPS(1)PPMSGK	0.623358	0.0511478	0.381863	-0.450348	0.124135	-0.637159	-0.396135	-0.666221	0.162141	-0.524685	-0.625697	0.375692	1.42686	-0.464021	-0.116931	-0.368337	1.00179	-0.0207725	0.138608
UID1195	REXO4	A0A0C4DG31;S15-p	105.4	APS(0.056)S(0.944)PVAK	-1.59037	0.0289371	0.303122	0.539474	0.204148	3.7299	1.09969	0.750723	0.350494	2.28977	0.530111	-1.35735	-0.0679838	3.57053	-0.770118	-1.63975	-1.47709	-1.16592	-0.320985
UID1196	PEX1	A0A0C4DG33;S1154-p	114.02	S(0.119)QS(0.878)GEDES(0.004)MNQPGPIK	-0.750778	0.00866832	0.189629	0.208665	0.62284	0.71763	0.352175	0.496689	0.824504	0.649315	-0.0578851	-1.08843	0.221361	-0.762474	0.0539796	-0.39736	0.13397	-0.302455	-0.0508805
UID1197	PEX1	A0A0C4DG33;S1124-p	137.52	T(0.001)AS(0.999)QEGCQELTQEQR	-0.18193	0.628317	0.878673	1.02417	0.399725	0.774345	0.938755	1.29611	1.6871	-0.436595	-0.284099	0.188933	1.26311	1.18618	0.155562	-0.689524	0.104025	1.31627	0.419503
UID1199	SYNE1	A0A0C4DG40;S8679-p	102.73	GGS(0.005)DS(0.103)S(0.891)LS(0.001)EPGPGR	-0.0708228	0.908841	0.97626	2.90514	1.50857	0.227097	0.539797	1.82372	-0.102069	0.790421	-0.950824	-2.04904	0.553441	2.78898	1.9556	0.0130991	0.525553	1.39871	0.988923
UID1200	SYNE1	A0A0C4DG40;S6104-p	76.588	LKGS(1)LLELQR	0.0926497	0.897924	0.971846	-2.29936	0.602078	-0.948651	-0.575587	-1.95987	0.735808	0.141261	-1.56675	-3.59319	-0.324463	-3.15992	1.32932	-0.54641	1.25445	-1.04838	0.958713
UID1217	ARL6IP4	F5GYV5;S140-p	230.45	S(1)AGEEEDGPVLTDEQK	-0.191861	0.53887	0.839808	-0.148122	-1.02536	0.165456	-0.347707	-0.013312	0.00559392	0.956301	-0.0179833	-0.403617	-0.7056	-0.492839	0.173097	-1.14007	0.234951	-0.132421	0.506484
UID1220	POU2F1	A0A0C4DG88;S355-p	194.77	INPPSSGGTS(0.002)S(0.933)S(0.065)PIK	-0.521978	0.132381	0.526769	-0.583189	1.53103	1.70037	1.11523	0.149762	1.92865	1.21579	0.853409	0.587524	0.646525	0.327171	0.208856	0.646136	0.848418	0.131086	0.339509
UID1221	POU2F1	A0A0C4DG88;S356-p	92.307	INPPSSGGTS(0.002)S(0.151)S(0.846)PIK	-0.237581	0.598433	0.864014	0.896425	2.69232	0.29589	1.03012	-0.567798	1.80394	-0.345403	1.3307	1.21917	1.0287	0.0743694	0.920025	1.04579	0.641874	-0.839494	1.1451
UID1222	POU2F1	A0A0C4DG88;S293-p	126.71	RT(0.156)S(0.844)IETNIR	-0.83367	0.0760709	0.441769	1.03542	1.56013	-0.00866716	0.614662	1.74227	1.02834	0.445491	0.646825	1.25257	-0.587545	1.17657	0.713244	-0.250441	-0.905279	0.961359	-1.96537
UID1224	THOC2	A0A0C4DG98;S1302-p	107.34	IDT(0.003)HPS(0.994)PS(0.003)HSSTVK	-0.0622274	0.905007	0.975334	0.574864	0.760471	1.49407	0.00961742	1.92058	1.37771	-0.487173	-0.446262	-0.635828	0.6353	3.13046	0.498742	-0.403032	-0.23032	1.65466	0.0560688
UID1227	ABLIM3	A0A0C4DGA7;S373-p	214.48	AS(0.008)S(0.992)PGYIDSPTYSR	0.793376	0.061952	0.410942	1.26777	-0.144596	0.716973	0.519031	1.18978	-0.359869	-0.262215	0.226351	2.48197	0.548671	-0.14166	0.538107	2.53826	1.29702	0.900437	1.33742
UID1230	ABLIM3	A0A0C4DGA7;S470-p	97.095	RFS(0.991)S(0.009)GGEEDDFDR	0.511471	0.208742	0.613769	1.79092	0.945226	-0.401057	0.0233237	1.39289	1.38411	-0.0723287	-0.358235	1.03701	1.32434	2.12434	0.951346	-0.0827024	1.29038	0.522243	1.62966
UID1232	GCLC	A0A0C4DGB2;S8-p	153.11	GLLSQGS(1)PLSWEETKR	0.391824	0.520816	0.83323	-1.71493	0.661575	-0.143666	-1.5075	-0.773279	0.48721	-0.420044	-1.54917	-0.985423	2.14684	-1.10709	0.540252	-1.33723	2.06005	-1.80035	-1.34226
UID1238	CAST	A0A0C4DGB5;S289-p	193.09	PIGPDDAIDALSSDFT(0.008)CGS(0.976)PT(0.015)AAGK	-0.598442	0.340998	0.725941	-2.26563	-1.31086	0.031515	0.372695	-1.48584	-1.52115	-1.21	-0.350131	0.0980058	-1.23977	-1.24951	-1.60562	-0.531665	-5.45776	-1.19736	-1.34325
UID1241	CAST	A0A0C4DGB5;S623-p	160.74	LSDS(1)LGQR	0.71761	0.0809021	0.452337	0.912752	-0.33719	1.33333	-0.248985	0.630775	-0.719006	1.36268	-0.0420885	1.37524	0.123589	1.11361	1.99366	1.88851	0.1047	0.536611	1.49723
UID1244	CAST	A0A0C4DGB5;S179-p	127.78	S(0.894)LT(0.106)PAVPVESKPDK	-1.23322	0.0404431	0.349324	-0.51174	-2.68506	-1.14363	0.931071	-1.0249	-2.99864	-1.26976	1.27342	-1.76919	-3.12442	-2.88918	-0.91592	-1.38257	-2.77747	-2.56888	-1.86738
UID1251	PACSIN3	A0A0C4DGG1;S319-p	175.86	GGRS(1)PDEVTLTSIVPTR	0.325693	0.248614	0.652612	-0.291695	-0.350543	0.467659	-0.456923	-0.118675	-0.070687	0.573861	-0.694251	-0.229085	1.18924	-0.115587	0.439654	0.258384	0.161624	-0.0658166	0.0258803
UID1254	CHD4	A0A2R8YER1;S1524-p	59.75	KMS(0.999)QPGS(0.001)PSPK	0.0283661	0.964236	0.992227	2.5372	2.75962	-1.03005	1.24633	1.0922	1.41707	-0.757316	-0.168027	2.70962	1.67765	1.4442	1.88963	-0.726906	-0.308145	-0.671946	1.30985
UID1255	CHD4	A0A2R8YER1;S1528-p	153.49	MSQPGS(0.997)PS(0.003)PK	-0.425996	0.237411	0.643229	0.258791	-0.104755	-0.612861	0.591761	0.330161	0.241938	-0.388019	0.734556	0.512356	-1.49884	0.33225	0.0501059	-0.450069	-1.55321	0.406687	-0.155676
UID1256	CHD4	A0A2R8YER1;S1595-p	112.86	STAPETAIECTQAPAPAS(1)EDEK	-0.224002	0.561786	0.848134	0.251699	1.05903	-0.0469785	0.294553	-0.130091	0.208266	0.687714	-0.774391	-1.34447	-0.387268	0.0995425	0.141125	-1.25195	0.737825	1.13908	0.623906
UID1258	CHD4	A0A2R8YER1;S508-p	68.444	WGQPPS(0.94)PT(0.06)PVPRPPDADPNTPSPK	0.101556	0.774001	0.935387	-0.228145	0.646048	-0.421806	-0.510469	-0.332365	0.910812	-0.0145087	-0.497558	-0.0875505	1.11478	-0.411272	0.173476	0.326444	0.987482	-1.1342	-0.604706
UID1261	NUMBL	A0A0C4DGH3;S222-p	176.44	AEAAAAPTVAPGPAQPGHVS(0.995)PT(0.005)PATTSPGEK	0.0884428	0.774227	0.935476	-0.842254	-0.317581	0.777705	0.243783	-0.577951	-0.0822713	-0.329794	0.43221	-0.496369	0.832237	0.687299	-0.253963	-0.630966	0.274564	-0.196383	-0.205031
UID1266	UHRF1BP1L	A0A0C4DGH6;S639-p	124.84	S(0.003)GS(0.981)GEIGS(0.016)ETSDKK	0.0117629	0.981594	0.994727	-0.00577544	-0.147802	-1.90793	1.2095	-1.63666	-0.766855	-3.0212	-0.283563	0.305915	-1.60851	-0.749433	-0.857613	0.273451	-1.12412	-1.33941	-1.36646
UID1270	ZSCAN29	H3BUW4;S153-p	71.545	S(1)PDLGPQEQMNPK	-0.192899	0.771818	0.934595	-0.531609	-0.622161	-0.786955	-0.0732454	0.751136	3.03917	3.73245	1.50646	0.465616	-0.518155	-0.216884	-0.141298	2.67356	0.508431	1.48192	1.21888
UID1277	ZSCAN5A	K7EIX9;S150-p	70.412	GDALNLS(0.409)S(0.591)PKR	-0.173803	0.701714	0.904963	-0.493518	-0.640105	1.55377	0.378164	0.78801	0.473292	2.83502	0.470552	0.994338	1.005	-0.958691	0.305893	0.232273	0.711863	0.46229	1.22181
UID1282	IQSEC1	A0A0C4DGT3;S803-p	152.86	SALSS(0.002)S(0.997)LR	0.649017	0.110421	0.499261	-1.00051	-0.0295324	0.502448	0.683496	1.1525	0.285264	0.15734	0.749438	0.385206	0.0242525	-0.00901744	0.643586	2.57353	1.53484	1.38952	1.15066
UID1283	ACD	R4GNJ5;S25-p	130.77	ELILGSET(0.002)PS(0.039)S(0.96)PR	0.0201115	0.947287	0.986548	0.315075	-0.441498	-1.33406	0.321053	0.0284224	-0.293123	-0.195048	0.448851	-0.139097	0.542445	-0.632992	-0.694054	-0.418897	-0.052264	-0.144408	0.549833
UID1285	MMACHC	A0A0C4DGU2;S218-p	66.27	VS(0.977)PPAS(0.023)PGP	-0.405857	0.367756	0.744043	0.973223	0.509228	1.49166	-0.187602	0.746423	1.56366	-0.253528	-0.801184	-0.193465	0.403507	0.408564	0.995855	-0.383797	0.24094	1.19477	-1.87135
UID1289	SNX16	E5RHF1;S29-p	173.44	SSS(0.995)FGS(0.005)VSTSSNSSK	-0.246803	0.635356	0.881277	2.32775	-0.24093	0.24579	1.34474	-0.453082	-0.919869	-0.687117	1.24724	0.759325	0.354717	0.57103	0.743814	0.665847	-2.22923	-0.401764	0.426356
UID1293	GP1BA	A0A0C4DGZ8;S603-p	61.765	RPS(1)ALSQGR	-0.507654	0.466381	0.802226	1.2174	1.11145	1.07761	0.287521	1.84002	0.292669	1.62566	-2.18731	0.287392	0.650539	3.40419	-0.136342	-2.31437	-1.31247	1.06186	-0.437007
UID1296	BET1L	H7BXT7;S9-p	148.89	AQS(1)PGAVEEILDRENKR	-0.371734	0.210736	0.616408	-0.722333	-1.25257	-0.457039	-0.242225	-0.396634	-0.868951	0.334354	0.235786	-1.29627	-1.36883	-0.550846	-0.547077	-1.25397	-0.394571	-0.356402	-0.5755
UID1297	EPB41L1	A0A0C4DH22;S564-p	61.932	AGLREGS(1)EEK	1.61974	0.00129341	0.0902538	-0.307554	0.0443329	-2.3756	0.214139	-1.75869	-0.23098	-2.30268	-0.18129	0.815825	0.876032	0.741486	-0.382117	0.578456	1.32426	1.60748	0.498145
UID1300	EPB41L1	A0A0C4DH22;S510-p	87.216	HQAS(1)INELKR	0.0856867	0.878935	0.964597	1.41545	-1.14357	0.941705	0.28611	1.15341	0.188099	0.182203	0.568161	3.28026	-1.45889	-0.145665	0.218584	2.13052	-0.417067	0.455912	0.213393
UID1301	EPB41L1	A0A0C4DH22;S541-p	153.34	LPS(0.009)S(0.99)PAS(0.001)PSPK	-0.65798	0.104832	0.492849	0.599279	-0.457997	1.55561	0.733112	0.811182	-0.734552	1.93151	0.317079	0.346574	-0.886809	-0.108021	-0.00604487	0.94651	-0.797981	-0.241226	0.23838
UID1302	EPB41L1	A0A0C4DH22;S544-p	102.63	RLPSSPAS(0.995)PS(0.005)PK	-0.674316	0.286469	0.684965	0.318814	-1.39113	1.38677	-0.00958156	0.801929	-0.576266	2.8	0.65936	2.13754	-1.96311	0.566981	-0.946061	0.503606	-2.03086	-0.0946769	0.421953
UID1303	EPB41L1	A0A0C4DH22;S546-p	64.121	RLPS(0.011)S(0.011)PAS(0.164)PS(0.814)PK	-0.117918	0.675112	0.896172	0.644315	0.522985	1.60839	0.362962	0.45948	0.457455	1.2075	0.398933	0.872118	0.458819	0.22994	0.145753	0.751559	1.03836	1.25621	-0.0340737
UID1309	EPB41L1	A0A0C4DH22;S781-p	100.02	S(0.5)LS(0.5)PIIGK	-0.287761	0.682285	0.89776	-0.295562	-2.55236	0.392371	-1.49227	-0.531785	-2.21706	0.779264	-1.29962	1.37365	-3.04169	-2.40345	-1.64537	1.87251	-2.14234	-1.56764	-1.96478
UID1310	EPB41L1	A0A0C4DH22;S783-p	72.928	S(0.015)LS(0.985)PIIGK	-0.294755	0.685587	0.898236	-0.228429	-2.70537	0.170002	-1.43982	-0.66518	-2.31973	0.642158	-1.24279	1.51811	-3.22736	-2.56867	-1.80119	1.92977	-2.25563	-1.67491	-2.06731
UID1311	RPL30	A0A0C4DH44;S10-p	147.75	S(1)LESINSR	0.04475	0.9316	0.982795	-0.145705	1.95081	1.45921	0.488334	0.569483	1.51564	0.511602	-0.444142	-1.24964	1.69687	1.53771	0.943232	-1.23258	1.63105	2.02639	0.910223
UID1316	PAPOLG	A0A0C4DH56;S193-p	117.07	RLS(1)LDSSCLDSSR	0.0617782	0.874164	0.964086	0.706571	-0.887223	0.213589	0.941025	0.736	0.592819	-0.736039	0.432381	1.10175	0.70937	-1.36249	0.687381	0.598706	-0.0843843	-0.238516	1.08153
UID1318	PAPOLG	A0A0C4DH56;S316-p	155.99	SHS(0.997)PS(0.003)IDGTPK	-0.460101	0.349263	0.731546	1.10307	0.670374	0.230804	-0.359096	0.766192	0.343282	-0.972963	-0.196619	-1.59432	1.31095	1.29907	0.629652	-0.627066	-0.00965397	-1.57784	-1.52656
UID1319	PAPOLG	A0A0C4DH56;S318-p	63.662	S(0.029)HS(0.176)PS(0.795)IDGTPK	-0.376796	0.52364	0.835095	0.474352	-0.796929	-0.146144	-2.93239	0.616794	0.232264	-0.315382	0.719646	-2.65459	-2.05215	0.297364	-1.74359	-0.395921	0.151682	0.895867	0.339174
UID1320	CRY2	A0A0D2X7Z3;S579-p	85.845	PLPSGPAS(1)PK	-0.444775	0.516712	0.831437	2.22176	1.19556	1.10947	0.0866762	1.09419	0.112468	-1.56496	0.442207	-0.568184	-1.57325	0.735592	3.26029	0.608444	-2.63151	0.445783	0.862026
UID1325	RANBP10	A0A0D9SEU5;S369-p	192.54	SQDSYPGS(0.001)PS(0.007)LS(0.993)PR	-0.106185	0.708789	0.907831	0.37171	0.541182	1.16236	0.27481	0.0572544	0.898826	1.54392	1.15125	-0.186746	1.05473	0.94932	0.627586	0.967681	0.685482	0.734502	0.319272
UID1326	MAP4K4	A0A0D9SEY1;S881-p	98.429	AAS(0.752)S(0.248)LNLSNGETESVK	-0.19616	0.66411	0.893713	0.19188	-2.31167	0.192503	0.208218	0.428948	-0.652011	-1.79899	-0.262668	0.42434	-2.28045	-1.11285	-0.466842	-0.896924	-0.778737	-0.118104	-0.343497
UID1331	MAP4K4	A0A0D9SEY1;S735-p	57.836	NS(0.086)T(0.076)S(0.7)S(0.138)IEPR	-0.381485	0.515168	0.830415	1.50993	-0.314479	-1.94106	2.12367	1.70446	0.972091	-0.953981	-0.310395	1.93244	-1.36636	-0.832539	-0.290474	0.686974	-0.552866	0.135961	0.0252137
UID1332	MAP4K4	A0A0D9SEY1;S736-p	143.22	NSTS(0.042)S(0.957)IEPR	-0.466996	0.539636	0.839808	2.12479	1.98445	2.91954	2.00577	0.698449	0.0178529	-2.20867	2.03618	2.98124	0.839299	2.04558	1.19605	1.20414	-2.64231	0.360731	-0.142336
UID1333	MAP4K4	A0A0D9SEY1;S981-p	185.44	KGS(1)VVNVNPTNTRPQSDTPEIR	-0.360325	0.390295	0.76191	0.620925	-1.50923	-0.23241	0.443212	0.509095	-1.53646	0.42079	0.68707	0.870998	-0.504437	-1.03521	-0.230775	0.221181	-0.594526	-1.28004	-0.926803
UID1346	POU2F2	A0A1B0GW97;S43-p	111.98	TSPFS(0.01)VS(0.987)PT(0.003)GPSTK	0.662071	0.199581	0.609095	-0.100258	0.0074071	0.85862	0.23908	-1.4054	-1.04068	0.279577	-0.757826	-1.23165	0.618277	2.05234	2.20192	-0.119649	-0.954112	1.01111	-0.20115
UID1354	DDX3X	F6S8Q4;S561-p	63.816	FS(1)GGFGAR	-0.285854	0.409969	0.773024	1.12872	0.501004	0.793685	0.884838	2.06179	-0.502287	1.72349	1.02686	1.06777	0.19303	0.0971578	0.945628	0.410008	0.259851	1.20203	1.1558
UID1355	DDX3X	A0A2R8Y5G6;S90-p	120.2	SSFFSDRGS(1)GSR	-0.746448	0.0939998	0.474703	-0.127687	-1.44723	0.86457	1.43971	0.274551	0.420163	-0.00722529	0.962398	0.884278	-1.9329	-0.935263	-0.858406	-0.409636	-0.0203767	-0.572476	0.252439
UID1360	PKP4	Q99569;S281-p	173.49	AASPYSQRPAS(0.982)PT(0.018)AIR	-0.179464	0.685269	0.898236	1.20718	0.349214	-0.676	1.01052	0.0201557	-0.195105	-0.083678	0.105239	1.1622	-1.31215	0.286682	-1.27501	1.83667	-0.490993	0.349682	-0.255257
UID1366	PKP4	Q99569;S83-p	98.077	LGAESPSIAS(0.001)T(0.004)S(0.052)S(0.793)T(0.151)EK	-0.352991	0.345335	0.72868	0.0961837	1.0013	1.45564	0.147442	1.22863	1.35306	0.704044	0.269671	1.62023	1.87765	-0.238474	-0.111617	-0.110128	-0.122497	0.219704	0.29718
UID1374	PKP4	Q99569;S336-p	182.02	VASPSQGQVGS(0.068)S(0.818)S(0.114)PK	0.0195344	0.980572	0.994474	1.94661	1.73365	-4.8203	1.30614	0.185431	1.58415	-2.02157	-0.0921642	-0.0771448	0.550104	-1.08001	1.45218	-0.655154	0.759421	-0.203614	-0.767556
UID1376	PKP4	Q99569;S314-p	82.578	VGS(0.99)PLT(0.01)LTDAQTR	0.439371	0.207055	0.612252	-1.42188	-1.12341	-1.12557	-0.6609	-0.97079	-0.631615	-1.19873	-0.929578	0.86834	-1.34966	-0.809622	-1.60973	0.465918	-0.952969	-0.760019	-0.399761
UID1379	ARFGAP2	A0A0D9SF70;S232-p	110.9	DNPFSLGES(0.874)FGS(0.126)R	0.745222	0.0854531	0.459164	-0.983475	-0.899183	-0.721691	-0.809021	0.710676	-0.0558505	0.95517	0.198533	1.51108	0.0485338	0.389324	0.477649	2.24525	-0.316315	0.294747	-0.293333
UID1389	DNM1	A0A0D9SFE4;S791-p	56.482	APAVPPARPGS(1)R	-0.941684	0.0285275	0.300965	2.42953	1.70209	1.05393	1.80503	1.61547	0.604474	2.18398	1.90657	-0.0506204	-0.50443	1.73436	1.70167	0.271548	-0.308562	1.44924	1.47439
UID1390	DNM1	A0A0D9SFE4;S847-p	110.74	GPAS(0.931)PT(0.069)RPAAPR	-1.39953	0.086195	0.459652	1.12275	0.254582	0.659807	2.33278	1.36421	0.425378	-0.584778	2.79978	-1.80858	-1.01289	2.6263	0.367773	-2.0602	-3.72579	1.81836	0.973323
UID1399	MYO18A	A0A0D9SFK2;S140-p	118.41	RFS(1)FSQR	-0.536829	0.331536	0.717424	1.96586	0.142983	1.13345	0.994166	-0.327331	-0.87737	0.396939	1.7741	1.27102	0.13881	1.14582	1.25051	0.837812	-2.37974	-0.826396	-0.529674
UID1401	MYO18A	A0A0D9SFK2;S2004-p	164.46	SLAPDRS(1)DDEHDPLDNTSRPR	-0.141856	0.624707	0.877362	-0.392961	0.21536	-0.508485	-1.19196	-0.162426	-0.101575	-0.106584	-0.58145	-1.39035	-0.860367	0.331187	-0.429643	0.0180854	-0.749593	-0.292643	-0.591609
UID1404	MYO18A	A0A0D9SFK2;S727-p	96.052	S(0.048)T(0.048)S(0.9)FRQGPEES(0.004)GLGDGTGPK	0.871141	0.166789	0.571037	-3.89311	-2.54701	-4.55947	-3.14721	-1.6687	-1.05029	-1.01739	-1.55415	-0.968467	-3.12725	-2.25175	-3.30009	0.599805	-0.710958	-1.10372	-1.60576
UID1408	NR3C2	B0ZBF6;S283-p	150.89	S(1)PVSSPNNVTLR	0.577035	0.218494	0.624408	-0.610037	-1.07389	0.571136	-1.65095	0.677946	0.195159	0.735283	0.0241154	0.978429	-0.338466	-1.44357	0.454501	1.99291	0.524232	0.562076	0.754917
UID1419	COBLL1	A0A0X1KG75;S345-p	161.62	APLPPMPASQS(1)VPQDLAHIQERPASCIVK	0.460442	0.144204	0.543705	-0.588176	-0.328135	-0.557842	-0.863979	-1.50311	-0.0638086	-0.260633	-0.561873	-0.688476	0.570305	-0.762955	-0.485458	-0.16797	0.956086	-0.00967411	-0.455876
UID1420	COBLL1	A0A0X1KG75;S951-p	80.638	DMLPS(1)PEQTLSPLSK	0.306861	0.518654	0.832363	-0.724224	-0.446289	-0.498581	-1.38291	1.30165	0.230906	-0.150525	-1.69971	0.473542	0.965016	-0.166733	0.399919	-0.831187	0.698354	-2.17302	-0.280698
UID1421	COBLL1	A0A0X1KG75;S957-p	82.482	DMLPSPEQT(0.005)LS(0.993)PLS(0.001)K	0.718152	0.177282	0.58534	0.776907	-0.498797	-0.74764	-0.594657	1.40966	-0.662769	-2.42136	0.290126	1.85164	-0.554105	-0.0951995	-0.906732	1.6987	0.941725	0.505255	-0.144589
UID1422	COBLL1	A0A0X1KG75;S296-p	182.7	DQT(0.013)AS(0.986)APAT(0.001)PLVNK	1.1752	0.042953	0.354753	-0.383549	-0.342021	0.998532	-0.818196	-1.67589	-0.991017	-1.72753	-2.01371	1.48856	1.77049	0.35474	2.00769	-0.439915	-0.378545	-0.79191	-1.56288
UID1423	COBLL1	A0A0X1KG75;S1110-p	275.42	QS(0.001)S(0.951)LT(0.048)FQSSDPEQMR	0.535155	0.0759406	0.441647	-0.371778	-1.04598	-0.885222	-0.492126	0.0653448	-0.924761	0.0625979	-0.372552	0.733891	0.108491	-0.177319	-0.0295544	0.471359	0.35522	-0.140023	-1.0053
UID1424	COBLL1	A0A0X1KG75;S1038-p	65.535	RS(0.017)QS(0.983)FSK	-0.342631	0.555455	0.845489	-1.53877	-1.32011	-0.417599	-0.835357	-0.217958	0.299637	-2.55727	-0.676849	-1.97235	-0.293385	0.933289	-1.11559	-4.27645	-1.48177	-1.16013	-0.638931
UID1426	COBLL1	A0A0X1KG75;S366-p	70.808	S(0.007)MS(0.993)VDETDK	0.291459	0.51657	0.831437	-1.64981	-0.271737	-0.698482	-0.593964	-0.948161	-0.623273	-1.53184	-1.7465	-0.0396506	-3.02875	-0.121484	-0.252749	0.479571	-1.81177	-0.0833458	-0.873915
UID1430	COBLL1	A0A0X1KG75;S478-p	61.435	VEAENIS(1)PK	0.906587	0.00451629	0.135672	-0.65761	-1.12113	-1.78788	-1.30525	-0.336778	-1.03262	-0.459861	-0.965602	0.398419	-0.340675	-0.595225	0.621816	-0.324372	-0.104314	-0.480591	0.410906
UID1431	ZNF793	A0A0D9SG64;S324-p	51.252	S(0.011)FGEKS(0.87)Y(0.119)LNVHR	-0.241828	0.636497	0.881625	0.832783	1.5127	2.13537	0.649201	2.04445	1.72643	1.16298	-0.367117	-1.40769	1.53664	2.66385	0.36611	0.906554	2.09683	0.255204	1.34468
UID1432	UBAP1	A0A0D9SG79;S231-p	116.48	GGS(0.973)GS(0.027)VLQDEEVLASLER	0.556522	0.135872	0.532317	0.0978302	-1.02756	-0.477139	0.243412	-0.692165	-2.09777	0.252447	0.415053	0.0937461	-0.266166	0.627238	-0.0803737	0.961982	-0.431484	-0.0941297	0.355475
UID1440	MEF2C	A0A0D9SGF3;S313-p	91.812	PSPDERES(0.995)PS(0.005)VK	-0.270049	0.61279	0.870558	1.31288	0.26505	0.945909	0.584751	2.32137	1.58865	1.76937	2.82357	-0.121822	0.539423	0.396437	0.40477	2.50684	0.140818	2.06508	3.51962
UID1441	MEF2C	A0A0D9SGF3;S96-p	159.79	NS(1)PGLLVSPGNLNK	-0.625402	0.155386	0.557501	-0.785524	-0.721466	0.414088	-0.345623	-1.06862	-1.27519	1.0138	0.136782	-0.328474	-0.510108	-0.366047	-0.166929	-0.262598	-1.74182	-2.69844	-1.56056
UID1442	MEF2C	A0A0D9SGF3;S250-p	136.21	SEPVS(1)PPR	0.0543172	0.897622	0.971846	0.909774	0.542323	1.85042	1.48263	1.18047	0.306727	1.14953	0.841583	1.72742	-0.28013	1.61672	2.07256	0.442297	-0.661589	1.72012	2.06059
UID1443	MEF2C	A0A0D9SGF3;S114-p	57.804	S(1)PPPMNLGMNNR	0.938981	0.00361263	0.123601	-1.07303	-1.0214	-1.01214	-0.283697	-0.156755	-0.279992	-0.278309	-0.185754	1.11065	0.249327	0.705095	0.770498	0.196877	-0.450257	-0.117438	0.75602
UID1445	SPTAN1	A0A0D9SGF6;S1322-p	67.605	CTELNQAWS(0.573)S(0.427)LGKR	0.9366	0.0780939	0.447334	-2.1575	-1.86013	-2.22499	-2.29241	-0.220448	-0.0216507	-0.989	-2.74673	-0.954701	-1.061	-1.19178	-0.667515	-0.00847894	0.536916	-2.58945	0.915943
UID1446	SPTAN1	A0A0D9SGF6;S1323-p	132.86	CTELNQAWS(0.122)S(0.878)LGK	-0.201567	0.65757	0.89172	-2.15338	0.0404309	-1.98558	-0.202758	-0.763061	0.824725	-0.424545	0.463974	0.328068	-0.651465	-2.23886	-0.972024	-0.432168	-0.101885	-0.846373	-0.898019
UID1451	SPTAN1	A0A0D9SGF6;S1031-p	133.42	LDPAQS(0.001)AS(0.999)R	0.2514	0.587905	0.859029	-0.607319	-0.598485	-0.89329	0.116472	-0.665705	-0.899455	-0.155563	-0.0654961	2.19259	-1.80433	-0.7586	-0.811992	1.23734	-0.683682	-0.696634	-0.432329
UID1453	SPTAN1	A0A0D9SGF6;S1550-p	190.34	LGES(0.918)QT(0.082)LQQFSR	0.0419548	0.90327	0.974303	-0.21378	0.106424	0.311212	-0.730985	-0.388186	-0.326954	0.616727	-0.690543	-0.0347453	-0.117483	-1.1252	0.262233	-0.0543173	1.20816	-1.23919	0.120099
UID1454	SPTAN1	A0A0D9SGF6;S1557-p	106.58	LGESQTLQQFS(1)R	0.416825	0.25549	0.659946	-0.223997	-0.709167	-0.769268	0.408284	-0.190217	0.649033	-0.73487	-0.259668	-0.566962	0.835318	0.552701	0.526275	-0.316743	0.391042	-1.1937	1.2768
UID1456	SPTAN1	A0A0D9SGF6;S2071-p	115.04	RWS(1)QLLANSAAR	-0.108361	0.771323	0.934595	1.02688	-0.499325	1.09657	-0.280182	1.15858	-0.561049	0.0896601	-0.137738	-0.5003	0.700594	-0.427934	1.01874	0.0281609	0.673495	-0.948224	0.481965
UID1457	SPTAN1	A0A0D9SGF6;S1217-p	156.02	WRS(1)LQQLAEER	0.490486	0.211188	0.617213	0.210584	0.00126926	0.202287	-0.840428	0.387292	0.0446173	-0.153875	-0.905943	0.0691642	1.55579	-0.83569	0.935249	0.189697	1.53608	-0.87287	0.292261
UID1459	SPTAN1	A0A0D9SGF6;S1291-p	136.82	VNS(0.793)LGET(0.207)AER	-0.145745	0.671263	0.894936	1.02335	0.784506	-0.0624594	-0.280608	0.852827	1.13412	0.318893	0.32885	0.648186	-0.237858	-0.598488	1.40369	0.208198	0.837013	-0.416043	1.08882
UID1468	SYNJ1	A0A0D9SGJ6;S1518-p	175.54	AS(0.999)PT(0.001)LDFTER	0.533446	0.0568748	0.397039	0.112755	-0.664581	0.17865	0.118331	0.029475	0.00936633	0.233046	-0.0906767	0.0713409	0.616701	0.212349	1.15991	-0.295396	1.11761	0.56366	0.747768
UID1472	SYNJ1	A0A0D9SGJ6;S1344-p	171.73	S(0.925)S(0.075)PNPFITGLTR	-0.110996	0.717894	0.911613	0.504079	-0.707665	0.695227	0.855702	0.401348	-0.289817	0.420016	0.219686	0.251129	-0.201802	-0.985284	0.491427	0.669344	0.0357045	0.251712	0.698378
UID1475	SYNJ1	A0A0D9SGJ6;S1079-p	66.447	T(0.001)PGPPS(0.029)AQS(0.155)S(0.805)PIDAQPAT(0.011)PLPQK	0.552872	0.109356	0.498255	-0.32381	-0.410731	0.106148	0.13436	-0.697595	-1.12121	-1.34005	0.0582589	-0.0110549	1.02818	-0.074101	-1.14471	0.336386	0.207855	-0.23177	0.717546
UID1476	SYNJ1	A0A0D9SGJ6;S1044-p	116.35	T(0.269)S(0.73)PCQS(0.001)PTISEGPVPSLPIRPSR	0.565047	0.109073	0.49807	-0.767524	-0.0687837	-1.59268	-0.267623	-2.32025	-1.25173	-1.2954	-0.375302	0.0478115	-0.502109	-0.756433	-0.550635	-0.157161	0.334929	-0.952566	-0.882756
UID1479	DIAPH1	A0A2R8Y5N1;S22-p	129.32	GRS(1)PDELPSAGGDGGK	0.0288511	0.906169	0.975425	0.157839	0.401364	-0.0948224	0.182603	0.159264	0.964607	-0.132416	0.561496	-0.214496	0.637723	0.323931	0.0265057	0.207048	0.511122	0.262483	0.676428
UID1481	PPP1R18	A0A0G2JHC2;S145-p	76.572	EERLS(1)PR	0.152076	0.769976	0.93409	2.01712	1.33816	1.23021	1.28553	0.448171	-0.242689	0.238418	0.759056	1.58687	0.377993	2.87183	2.04974	-0.307927	-0.911549	2.3451	0.278516
UID1482	PPP1R18	A0A0G2JHC2;S224-p	171.92	LS(1)PGESAYQK	-0.296847	0.459876	0.800058	0.89515	-0.615106	1.2123	1.38654	-0.680797	-1.00825	-0.852763	0.15167	0.410168	-0.293039	-0.254033	0.276202	0.322469	-0.924192	-0.714534	-0.709077
UID1483	PPP1R18	A0A0G2JHC2;S368-p	139.6	LLES(1)PGVEAGEGEAEK	0.190985	0.477114	0.810774	-0.00590212	-0.755538	-0.330885	-0.0565483	-0.794048	-0.30186	-1.11279	-0.384753	0.186703	-0.376114	-0.136994	0.0796162	-1.04642	-0.487654	-0.61557	0.181988
UID1484	PPP1R18	A0A0G2JHC2;S432-p	69.344	QQEEEAVELQPPPPAPLS(0.999)PPPPAPT(0.001)APQPPGDPLMSR	0.793724	0.00473909	0.139528	-0.970965	-0.133726	-0.525113	-0.960329	-1.02987	-0.106531	-0.795939	-0.832566	-0.0706506	0.333858	0.132291	0.389071	0.557585	-0.517899	0.240222	-0.069715
UID1485	PPP1R18	A0A0G2JHC2;S125-p	78.098	RPS(1)PGEMR	-0.672608	0.320777	0.711713	3.68593	1.01539	1.81758	1.22987	2.83977	0.567774	1.33419	0.961846	1.70776	-2.39411	2.64745	1.50975	1.97653	-0.996617	2.16931	1.4514
UID1488	PPP1R18	A0A0G2JHC2;S195-p	127.32	WRLS(1)PGETPER	0.294582	0.288456	0.686808	0.121257	-0.510329	0.16937	0.0424572	0.700738	-0.791915	-0.444789	0.0896534	-0.190205	0.275089	0.766278	0.105486	-0.296103	0.550882	0.56232	-0.0406496
UID1489	BRD2	H0YDJ7;S21-p	121.1	KADTTTPTPTAILAPGS(0.998)PAS(0.002)PPGSLEPK	-0.340897	0.417609	0.774398	-0.657945	-1.50766	-0.232918	0.184874	0.217784	-0.00144307	0.624027	-0.324895	-0.0320247	-1.87906	-0.633714	-2.25265	-0.0109642	0.463453	0.00138318	-0.0817775
UID1490	BRD2	H0YDJ7;S24-p	88.842	ADTTTPTPTAILAPGS(0.019)PAS(0.975)PPGS(0.006)LEPK	-0.0165342	0.961036	0.990801	-0.286332	-0.203285	0.0810189	0.786891	-0.770931	0.30285	-0.149367	-0.214818	0.193423	-1.14959	1.29919	-0.534875	0.40735	-0.663524	0.170447	-0.308661
UID1493	PHF1	A0A0G2JIJ9;S136-p	117.42	S(0.174)LS(0.811)PGT(0.015)GGGVR	0.307685	0.547327	0.841849	-0.324289	-0.214449	2.33107	-0.426022	2.66574	0.77979	1.04976	1.03175	1.4936	-0.109263	1.54731	1.63246	1.28326	-0.258454	1.17058	2.59534
UID1496	EHMT2	A0A0G2JIS2;S173-p	105.71	LLSMPGAQGAAAAGSEPPPAT(0.011)T(0.206)S(0.782)PEGQPK	0.46351	0.19729	0.607481	0.0345703	-0.290165	0.659299	-1.01489	0.188155	0.589561	-0.0813718	-1.35479	-0.151636	0.569549	0.595277	0.667134	0.855463	0.498792	-1.00546	0.409334
UID1501	EHMT2	A0A0G2JIS2;S140-p	93.839	S(1)PPSVQSLAMR	0.0799751	0.828579	0.949304	0.752817	0.308744	-0.205381	0.457453	-0.935121	0.770696	1.22058	-1.09198	0.209655	0.882016	0.0824732	0.487671	-0.817939	0.899756	0.312173	-0.13819
UID1504	HSPA1B	A0A0G2JIW1;S634-p	220.1	GGS(0.013)GS(0.987)GPTIEEVD	0.602133	0.0323575	0.316853	0.3117	0.87881	-0.364778	-0.529716	0.209119	0.460966	-0.347178	0.392621	0.4183	0.973832	1.13406	0.656563	0.479204	1.00162	0.397327	0.767703
UID1509	LILRB3	A0A0G2JLT7;S502-p	153.1	RS(0.615)S(0.385)PAADVQEENLYAAVK	0.88396	0.0133118	0.220092	-1.27963	-0.808836	-0.290181	-0.594267	-0.510506	-0.946727	0.167717	-0.639062	-0.00891512	0.553267	-0.306996	0.649054	-0.416768	0.96069	-0.641025	1.38088
UID1510	LILRB3	A0A0G2JLT7;S503-p	246.03	S(0.376)S(0.624)PAADVQEENLYAAVK	0.734518	0.0473577	0.36995	-0.493409	-0.212754	0.339544	-0.196101	-0.548622	-1.0057	0.207506	-0.634971	0.132407	0.680721	-0.140354	1.28011	-0.410493	1.00742	-0.718663	1.50048
UID1511	LILRB4	A0A0G2JM38;S306-p	123.2	RS(0.59)S(0.41)PAADVQGENFSGAAVK	0.670534	0.199137	0.608326	-1.637	-1.12871	0.936402	-1.54546	-1.03348	-0.721697	0.536856	-0.716186	-2.32164	0.991219	-0.0418075	0.593079	-1.26192	1.00339	0.518224	0.574448
UID1512	LILRB4	A0A0G2JM38;S307-p	294.98	S(0.5)S(0.5)PAADVQGENFSGAAVK	0.757584	0.180332	0.588966	-1.637	-1.12871	0.936402	-1.54546	-1.30098	-1.4775	0.655835	-1.12612	-2.32164	0.991219	-0.0418075	0.593079	-1.78282	1.05122	0.0117179	0.936158
UID1525	OCLN	A0A0G2JMZ8;S369-p	62.055	YS(0.828)S(0.163)GGNFET(0.008)PSK	0.747784	0.195497	0.60528	0.698347	0.475595	-1.13362	-1.18728	0.683614	0.811519	-2.51647	-0.459775	-0.284013	-0.548916	-0.769518	-0.498548	2.34781	0.156392	1.83925	1.11174
UID1526	OCLN	A0A0G2JMZ8;S370-p	115.83	YS(0.392)S(0.606)GGNFET(0.002)PSK	-0.0495807	0.906088	0.975425	0.759278	0.632262	-1.34925	-1.28377	0.55919	-0.353115	-0.671027	0.0865765	-0.130589	-0.391859	-1.03518	-0.54927	1.7334	-0.591897	-0.454666	-0.596436
UID1527	MARVELD2	A1BQX2;S161-p	104.42	DPYGS(1)LDR	-0.326758	0.50964	0.827185	1.19699	0.0279244	-0.568888	0.301418	0.680547	0.737465	-1.87059	-0.876958	-1.55667	-1.10504	-1.61155	0.0794623	1.52142	-0.209556	0.19283	-0.297042
UID1533	KANSL1	A0A3B3IT55;S947-p	135.38	S(0.865)PIS(0.135)PELHSAPLTPVAR	0.305422	0.599545	0.864578	-0.808965	0.060185	-0.244165	-2.24967	2.03928	0.626597	2.1499	-0.316436	1.7868	0.183891	0.362791	-1.06155	0.305966	0.036115	0.167003	1.91908
UID1535	KANSL1	A0A3B3IT55;S1001-p	166.49	TFPLAHS(1)PQAECEDQLDAQER	0.158364	0.615082	0.872304	-0.860251	0.513598	0.232468	-0.124802	-1.45395	-0.0259292	0.275772	-0.290032	-0.422675	0.0748609	0.0844124	0.400577	-0.280737	0.488473	0.0412452	-0.852377
UID1541	SLC12A7	A0A0G2JNW7;S40-p	159.66	TEAPGTPEGPEPERPS(1)PGDGNPR	-0.48987	0.296034	0.693669	0.661957	1.44581	2.02614	-0.012114	0.820808	0.666521	3.2578	0.602762	0.779011	1.22855	1.4332	-0.257393	-0.337547	1.80599	-0.228769	1.12768
UID1546	ARHGAP27	E9PIR1;S466-p	171.47	SSQDGDTPAQAS(1)PPEEK	-0.153917	0.603131	0.866983	0.493421	0.591587	1.25504	0.359252	0.430106	0.609979	-0.141152	0.155828	0.145051	-0.210465	0.99237	0.991655	-0.492802	0.192345	-0.022171	0.92674
UID1552	SCRIB	A0A0G2JNZ2;S1486-p	116.12	ALS(1)PAELR	-1.4407	0.0603226	0.407534	-1.25846	-1.73848	0.458485	1.66598	-0.260427	-1.94163	0.0144452	2.46995	0.555896	-2.63955	-3.07448	-2.70142	1.33704	-1.94569	-1.48529	-2.16226
UID1554	SCRIB	A0A0G2JNZ2;S764-p	68.847	VS(1)EEGPAAR	0.262271	0.60222	0.866097	0.295507	1.42733	0.356187	0.199447	-0.654791	2.48523	-0.180817	1.49564	-0.474596	-0.108279	1.25277	0.374774	1.37716	1.06807	1.06213	2.96987
UID1559	SCRIB	A0A0G2JNZ2;S1566-p	199.21	LS(1)PDFAEELR	-0.658676	0.0535914	0.389372	-0.329118	-0.30416	-0.434958	-0.0247482	0.597771	-1.42003	0.558281	0.390101	-0.121189	-0.90013	-0.654191	-0.41141	-1.14732	-0.26571	-1.37374	-1.36257
UID1561	SCRIB	A0A0G2JNZ2;S853-p	136.7	LPLLPPES(1)PGPLR	-0.0350161	0.931942	0.982795	-1.22911	-1.38596	-0.929996	-0.0372625	-0.872226	-1.82349	-0.140127	0.524751	0.180508	-2.33252	-1.16328	-0.769129	0.402964	-0.539744	-0.932969	-1.01938
UID1562	SCRIB	A0A0G2JNZ2;S1475-p	169.09	VQS(1)PEPPAPER	-0.503863	0.562607	0.84894	0.179954	-0.204975	0.464694	1.17747	-0.336671	-3.18057	0.0702586	1.68568	1.80597	-0.524055	-0.0408627	-0.0475855	3.17228	-3.34335	-3.06414	-2.13331
UID1563	SCRIB	A0A0G2JNZ2;S1306-p	106.72	MAESPCSPS(0.001)GQQPPS(0.993)PPS(0.007)PDELPANVK	-0.239225	0.41485	0.773166	0.174818	0.804321	0.609443	-0.242701	0.107129	0.871612	-0.452516	0.544806	-0.0165695	0.516048	0.823901	-0.602054	0.186262	0.324471	-0.3255	-0.403449
UID1564	SCRIB	A0A0G2JNZ2;S1309-p	114.6	MAESPCSPSGQQPPS(0.007)PPS(0.992)PDELPANVK	-0.192149	0.592033	0.859929	-0.842247	0.772495	-0.843789	0.551345	0.429419	0.742728	-0.409427	0.0240173	0.160736	0.159669	-0.697208	-1.17384	0.856681	0.420042	-0.742494	-0.0962349
UID1565	SCRIB	A0A0G2JNZ2;S835-p	175.9	MVEPENAVTITPLRPEDDYS(1)PR	-0.45843	0.233579	0.639474	-0.111048	-0.109244	-0.00571483	0.491388	-0.389455	-1.79922	0.775376	0.883022	-0.908603	0.253915	-0.497478	-0.162974	0.338354	-0.754666	-1.36457	-0.836319
UID1566	SCRIB	A0A0G2JNZ2;S1220-p	118.14	NS(0.995)LES(0.005)ISSIDRELSPEGPGK	0.18082	0.775631	0.935476	-3.19085	-1.28871	-4.00936	-0.482719	0.273721	0.340154	0.327887	0.683061	0.464025	-0.867206	-1.32529	-1.69443	0.0280012	-0.639266	-1.48534	-0.380753
UID1569	SCRIB	A0A0G2JNZ2;S1448-p	124.5	QS(0.068)PAS(0.932)PPPLGGGAPVR	0.217318	0.432337	0.783191	0.268614	-0.14333	1.06383	0.147254	0.119468	-0.314086	1.06555	-0.192183	0.587989	0.148658	1.06167	0.369752	0.718375	0.282811	0.216211	0.368195
UID1570	SCRIB	A0A0G2JNZ2;S515-p	182.89	RLS(1)AESGLSEDSR	-0.539414	0.314852	0.706383	2.60032	1.31349	1.3758	1.66699	1.58745	1.84291	0.586458	-0.0120448	0.351856	-0.293993	2.20571	2.78822	-1.31206	0.19396	1.00009	1.71227
UID1571	SCRIB	A0A0G2JNZ2;S504-p	126.47	RSEACPCQPDS(0.005)GS(0.995)PLPAEEEK	0.410922	0.203178	0.611396	-1.66338	-0.612939	-0.546912	0.464829	-1.34962	-1.29492	-0.934687	-0.960477	-0.531233	-0.902711	0.00830901	-0.0362908	-0.757194	-0.129631	-0.0978316	-1.16415
UID1572	SCRIB	A0A0G2JNZ2;S1378-p	72.898	RVS(1)LVGADDLRK	0.676547	0.266733	0.665863	-0.823346	-1.18497	-1.08838	-0.424364	0.488436	-0.385227	-2.21247	0.364758	1.86264	-0.89121	-0.146411	0.278058	2.21763	-2.86777	0.101605	-0.407719
UID1574	SCRIB	A0A0G2JNZ2;S1508-p	156.64	S(1)LEQDALR	0.768938	0.248873	0.652942	-0.791354	-0.640055	-1.82188	0.37576	-0.837543	-1.79081	-2.65705	0.796987	2.50522	-0.813546	-1.31472	-0.915699	2.26478	-1.73728	-1.15125	-0.0519428
UID1575	MAPT	A0A0G2JQJ7;S411-p	65.627	NRPCLS(1)PK	-1.07032	0.0833145	0.456696	0.186799	0.417702	-1.96236	2.01744	0.570379	0.802184	-1.09604	2.20189	1.06615	-2.63304	-0.263675	-1.7258	-0.888574	-0.327392	-0.130285	-0.521925
UID1578	MAPT	A0A0G2JQJ7;S519-p	178.68	SGYSSPGS(0.999)PGTPGSR	-0.966106	0.0446557	0.361736	-0.135208	0.604225	2.17778	0.838916	1.84289	1.57529	1.99973	1.57332	-0.226726	-1.62187	0.700597	0.29117	0.936423	0.836062	1.94216	-0.109715
UID1579	MAPT	A0A0G2JQJ7;S721-p	139.32	SPVVSGDT(0.002)S(0.998)PR	-0.476527	0.291438	0.689829	-0.0585004	1.40392	0.406835	-0.938248	0.309482	1.57723	0.428306	-0.45695	-1.6766	-1.31284	-0.157547	1.12277	0.246077	-0.381276	0.580525	0.438754
UID1583	NCF4	B0QY04;S58-p	225.44	SVS(1)PQGNSVDR	-0.200822	0.6513	0.889751	0.721108	1.08437	0.00521687	-0.523737	0.058195	0.99384	-0.402589	-0.967413	-0.448882	-0.699018	2.11086	0.547446	-1.29043	-0.414558	-0.463353	0.0203456
UID1590	KIF26B	A0A0G2JR66;S852-p	169.51	S(0.025)HS(0.975)PVPAAAPAHSPSPASPR	-0.107854	0.889492	0.968274	0.932296	0.990867	0.964063	0.663399	1.21506	0.229048	-3.91161	-1.5515	-2.99745	0.540487	2.12066	1.59566	-0.224057	-0.782429	-1.08853	-0.495556
UID1593	AP2A2	O95782;S588-p	110.22	ES(0.017)S(0.983)ILAK	-0.499202	0.210575	0.616299	-0.0328895	0.43268	1.31112	1.6601	-0.345373	0.436615	1.56879	2.01046	-0.296504	0.902386	0.838426	0.0394446	0.364191	1.38575	-0.549244	0.363443
UID1594	OVOL3	A0A0J9YVN9;S140-p	41.283	CS(1)LEAHLAK	-0.785695	0.049132	0.374705	2.00407	1.88992	1.09063	1.73834	3.05489	1.71953	2.39112	1.36181	1.3989	0.649742	2.1069	2.16482	1.35022	1.19119	-0.305795	0.408765
UID1599	PHRF1	A0A0J9YX88;S1360-p	160.43	AEAPS(0.01)S(0.99)PDVAPAGKEDSPSASGR	-0.417306	0.165628	0.570459	0.246829	-0.61175	0.16946	-0.716631	-0.500941	-0.223686	-0.120328	0.671663	-0.240787	-0.808859	0.107307	-1.19287	-0.186682	-0.964369	-0.0564779	-1.08109
UID1600	PHRF1	A0A0J9YX88;S1371-p	133.46	AEAPSSPDVAPAGKEDS(0.965)PS(0.03)AS(0.005)GR	0.0744247	0.873549	0.963819	1.12689	2.68497	0.791885	-0.137425	0.91259	2.21392	0.498333	-0.646764	0.276991	2.07573	1.36923	0.735851	-0.148105	1.97477	1.19813	0.55719
UID1602	PHRF1	A0A0J9YX88;S1202-p	98.328	EAS(1)PAPLAQGEPGR	-0.475116	0.101282	0.485955	-0.0525542	0.820766	1.24718	0.246425	0.301683	0.864806	1.19357	0.186471	-0.360386	-0.247104	0.8432	0.354582	-0.263577	0.0638926	0.304146	0.312677
UID1603	PHRF1	A0A0J9YX88;S1124-p	210.44	ECS(1)PTSSLER	-0.794156	0.265007	0.664717	-0.581679	3.45826	-0.55178	1.3373	-0.542308	3.29935	-1.79995	0.809655	-0.695489	-0.155862	1.24365	-1.44769	0.173486	-0.114923	1.19748	-1.12506
UID1604	PHRF1	A0A0J9YX88;S814-p	73.082	ENPS(1)PLFSIK	-0.543669	0.118799	0.508581	-0.635358	-0.406052	0.684883	-0.28824	-1.24625	-0.400173	0.403322	0.30918	-0.744116	-1.78998	-1.45117	-0.608806	-0.188556	-0.785593	-0.384467	0.0246468
UID1605	PHRF1	A0A0J9YX88;S915-p	191.51	GAVAAEGAS(1)DTEREEPTESQGLAAR	0.0430448	0.883196	0.96557	0.255396	0.608002	0.15838	-0.215409	-0.638963	0.962296	0.256325	-0.429934	-0.639514	0.573795	0.632378	0.481226	-0.387401	0.196635	0.169471	0.273861
UID1606	PHRF1	A0A0J9YX88;S1229-p	207.76	LPALGEAHVS(1)PEVATADK	-0.549629	0.104894	0.492879	0.823195	1.49811	1.17036	0.249592	0.579541	1.17873	0.484034	0.0129772	-0.282091	0.659854	0.110501	0.784265	-1.09313	0.556817	-0.0253636	0.888645
UID1607	PHRF1	A0A0J9YX88;S936-p	105.21	RPS(1)PPEPWDEEDGASCSTFFGSEER	-0.125244	0.704457	0.905957	-0.983293	0.655385	0.0920464	-0.654273	-0.0821838	-0.104456	-0.0641301	-0.220314	-0.817596	0.507444	-0.0353209	-1.49628	-0.479037	0.389854	0.261138	-0.693367
UID1609	PHRF1	A0A0J9YX88;S1034-p	113.95	SAS(0.983)PS(0.017)VGEERPR	-1.3999	0.118818	0.508581	2.00704	3.99094	1.37284	1.04097	1.7666	3.32733	-1.21712	0.260479	-0.44826	-1.03113	2.2839	1.66884	-2.59023	1.13913	2.93629	-2.6087
UID1611	PHRF1	A0A0J9YX88;S846-p	142.21	SEVYDPSDPTGSDSSAPGS(0.243)S(0.757)PER	-0.166071	0.686562	0.898317	0.0478122	1.5672	0.503979	-0.405081	-0.382	1.83672	0.737083	-1.3407	-0.199843	0.918061	-0.465993	0.34829	-0.125049	0.635959	0.164057	-0.0390261
UID1613	PHRF1	A0A0J9YX88;S867-p	68.847	TISINS(1)PK	-0.59521	0.101134	0.485773	-0.234506	-0.762071	0.281824	-0.656528	-1.84562	-0.204454	-0.0215345	-0.678744	-0.973929	-0.549076	-0.920375	-0.0760404	-0.865843	-1.76334	-2.02797	-1.70673
UID1614	PHRF1	A0A0J9YX88;S973-p	162.07	TVTCVTVVEPEAPPS(1)PDVLQAATHR	0.536926	0.113899	0.500754	-1.24395	0.0818723	0.405469	-1.07937	-1.07064	0.237927	-0.130055	-0.170653	-0.398116	0.28279	0.542995	-0.0968145	-0.692559	0.425971	0.935774	0.325968
UID1615	PHRF1	A0A0J9YX88;S991-p	73.841	VVELRPPS(1)R	-0.676185	0.013987	0.222932	-0.171319	-0.18058	0.156717	-0.775752	0.150106	0.184889	0.700827	0.0225382	-0.893413	-0.768024	-0.584181	-0.775056	-0.88276	-0.831436	-0.588511	0.00132479
UID1617	AIM1	A0A0J9YWL0;S892-p	70.99	DT(0.004)CVQS(0.93)PIS(0.029)S(0.037)FPCTDLK	1.13982	0.00109225	0.0840617	-0.52027	-0.893658	-0.384372	-0.791382	-0.758734	-0.711947	-0.857338	-1.18555	-0.25701	0.114988	1.29852	-0.144014	0.0776422	0.0952999	1.60135	0.22854
UID1618		A0A0J9YWL0;S157-p	64.244	DVVAS(1)PKLPER	0.908423	0.169026	0.573034	-2.13097	-1.52684	-0.846292	-2.70792	0.515354	1.08777	1.32113	0.567465	-1.17183	-1.28918	0.498479	0.337006	0.398687	1.03717	2.2608	1.47596
UID1620		A0A0J9YWL0;S140-p	99.864	NGLES(0.997)PT(0.003)R	-0.0581811	0.921784	0.979361	0.770044	-1.30724	0.130897	-2.17903	0.316736	-0.310026	0.111638	-1.28789	1.17348	-2.46414	1.10739	-1.1102	-0.0475628	-2.11687	0.823585	-1.58601
UID1622	AIM1	A0A0J9YWL0;S511-p	43.991	QPPPAS(0.151)S(0.833)PT(0.016)K	0.783771	0.255922	0.660446	0.629903	-0.328467	0.00099467	-2.13077	1.51462	0.617623	2.2007	-2.49177	1.64757	-0.436452	1.63417	0.0364838	-0.862475	0.470015	3.06817	0.725533
UID1626	AIM1	A0A0J9YWL0;S1326-p	53.17	S(0.912)PS(0.088)HMEK	0.466321	0.414724	0.773166	-0.347486	1.32669	2.81105	-0.140341	-0.886739	-0.593958	2.45929	0.198563	2.52812	1.09573	1.81209	1.73534	0.228975	-0.325599	1.09846	0.384517
UID1629	AIM1	A0A0J9YWL0;S430-p	98.508	S(0.02)T(0.02)DS(0.961)PGADAELPESAAR	0.461349	0.286755	0.684965	0.830666	0.534062	2.32797	-0.782463	0.462837	0.89708	0.669131	-0.24885	0.1346	1.84393	2.36259	0.104385	1.10317	0.445197	1.02395	1.3634
UID1631	AIM1	A0A0J9YWL0;S756-p	115.12	VT(0.006)VS(0.994)EEEILPATR	0.189943	0.539472	0.839808	-0.444123	0.100693	0.504437	-0.841955	-0.100211	0.109629	-0.281041	-0.295412	0.365383	0.0390736	0.0727118	-0.0548267	-1.00686	0.567566	0.981744	-0.693237
UID1635	MPZ	A0A0J9YWT2;S83-p	94.087	RLS(1)AMEK	-2.19767	0.138399	0.535923	-1.6959	-1.20938	-2.45398	6.77994	-1.21626	-4.01089	-2.75398	7.66078	-1.62526	-3.73598	-0.903646	-1.73577	-2.60194	-1.87352	-2.85816	-1.14675
UID1637	TRIM2	A0A0J9YX34;S456-p	68.277	RPAS(1)MYSTGK	0.237715	0.717527	0.911607	2.3243	-0.511451	-2.19977	1.19368	1.27586	0.0181092	0.154294	1.54523	3.64167	-1.22824	0.784594	-0.0606939	1.53689	0.39538	0.197724	0.434654
UID1639	TRIM2	A0A0J9YX34;S424-p	191.53	S(0.998)ADVS(0.002)PTTEGVK	-0.505776	0.315793	0.706952	-0.221808	1.31723	-1.45564	0.149921	0.515822	1.66755	-0.673806	0.20371	-0.914619	0.7312	-0.524272	-0.576798	-1.05788	1.84538	-0.823899	-1.22234
UID1640	TRIM2	A0A0J9YX34;S428-p	102.64	SADVS(0.992)PT(0.008)TEGVKR	-0.0126544	0.986413	0.996669	-0.889232	0.7646	-5.61972	0.0656498	-0.111005	0.961766	-1.42838	0.650379	-1.25803	0.335398	-1.51586	-0.887681	-0.729169	0.66353	-1.49301	-0.822364
UID1641	DNAJB6	E9PH18;S162-p	197.38	HAPHCLS(1)EEEGEQDRPR	0.868541	0.243955	0.649563	0.384526	0.905109	-0.758607	-0.540769	-0.380749	-0.227694	-4.07208	-0.642238	0.301382	1.13908	1.53347	1.27176	0.692576	-3.56181	1.14167	-0.902298
UID1644	WDR81	A0A0J9YXM6;S1135-p	94.281	APDEGGAPVDKS(0.179)S(0.821)LR	-0.399609	0.37772	0.750403	1.49742	1.40307	3.27728	0.00144686	0.230333	1.16014	2.38236	-0.0197045	0.444214	1.01825	1.70015	1.29101	1.09961	0.0778317	0.360312	0.744108
UID1645	WDR81	A0A0J9YXM6;S1271-p	165.38	QQFTVSS(0.003)GES(0.996)PPLSAGNIYQK	0.0989035	0.78438	0.937884	-0.618025	-0.212513	0.979645	-0.685811	-0.199325	0.612144	0.831444	-0.33466	-0.761987	-0.988158	0.645139	0.829698	0.121437	0.703731	0.749614	-0.135347
UID1649	WDR81	A0A0J9YXM6;S1117-p	240.4	SSTSET(0.002)S(0.998)LGEER	-0.582991	0.491588	0.818556	3.2877	4.44169	5.4883	1.79739	0.422916	1.56862	0.958549	-0.8587	1.06623	1.88727	3.64263	3.95483	-0.329405	1.42331	0.338377	0.459282
UID1650	NHSL2	A0A0J9YY72;S797-p	254.01	VTSTPQADSEREAS(1)PLGSSVEPGTEEK	0.554359	0.0465994	0.367324	-0.27429	-0.15898	-0.507998	-0.307987	-1.00645	0.0659708	-0.272003	-0.146639	0.577362	0.0843039	-0.777427	0.299214	0.251046	0.595965	0.0970039	0.699032
UID1652	NHSL2	A0A0J9YY72;S64-p	104.82	FPS(0.986)LT(0.013)S(0.001)PVLR	0.514602	0.465953	0.801962	1.21608	-1.34285	0.740472	0.605391	-0.814972	-2.99384	1.46003	0.113835	2.07573	-0.780127	-2.09621	0.794497	1.50452	1.13884	1.70777	-1.24405
UID1654	NHSL2	A0A0J9YY72;S526-p	89.403	HHS(1)ETNFGVK	-0.503635	0.28752	0.686053	0.282341	1.33515	-0.622372	-0.819673	1.77895	1.21475	0.614545	1.7255	-1.20756	-0.205122	0.43513	0.661941	1.86456	-0.494987	-0.0210831	0.447244
UID1658	NHSL2	A0A0J9YY72;S876-p	59.017	NT(0.093)AES(0.892)PIS(0.011)ES(0.001)T(0.001)ATAGSGSSANLDAGR	0.005582	0.985817	0.996669	-0.524623	-0.417049	0.0526735	0.258754	-0.199918	0.334305	0.268569	-0.171684	-0.924177	0.0425988	-0.394991	-1.12891	0.547048	0.51072	0.126269	0.867123
UID1660	NHSL2	A0A0J9YY72;S916-p	66.498	S(0.5)RPS(0.5)AAELLK	0.283283	0.70396	0.905836	0.368515	0.647357	1.63308	-2.35972	1.28012	0.436157	1.38556	0.334036	2.14032	0.387977	-0.38726	-0.168984	4.40555	1.88108	-1.49615	-0.771172
UID1661	NHSL2	A0A0J9YY72;S919-p	66.498	S(0.5)RPS(0.5)AAELLK	0.283283	0.70396	0.905836	0.368515	0.647357	1.63308	-2.35972	1.28012	0.436157	1.38556	0.334036	2.14032	0.387977	-0.38726	-0.168984	4.40555	1.88108	-1.49615	-0.771172
UID1665	NHSL2	A0A0J9YY72;S786-p	202.3	VT(0.001)S(0.925)T(0.074)PQADSER	-0.352419	0.470572	0.806461	1.36423	-0.404362	0.469264	-0.122848	-0.575844	-0.356543	0.0688271	0.206768	1.82131	-0.542026	-1.15642	-0.401045	1.24246	-2.05359	0.00999941	-1.09055
UID1668	DAAM2	A0A0J9YYF7;S1059-p	151.68	S(0.927)GS(0.073)QALEVTR	0.0415087	0.946028	0.986548	1.39793	-0.191603	-1.07502	2.69516	2.15489	-0.307875	-0.824394	2.67237	2.57187	0.226785	0.139633	0.576136	1.29692	1.17533	-0.587706	1.45455
UID1678	MATR3	D6REM6;S188-p	53.756	RDS(1)FDDR	-2.20155	0.0109467	0.206977	3.96021	2.40569	2.4938	1.80888	3.48492	1.33756	0.545801	0.900781	-1.59944	-2.86291	2.11179	2.01412	-0.533573	-2.18724	-0.363564	2.74604
UID1681	MATR3	D6REM6;S9-p	154.66	SFQQS(0.003)S(0.997)LSR	-0.638127	0.065288	0.417048	0.487217	0.353578	1.80977	0.819602	-0.0467222	0.530014	0.368139	0.185496	0.280706	-0.172231	0.753071	0.289827	-0.11603	-1.3626	-0.489517	0.218854
UID1684	MATR3	D6REM6;S596-p	78.934	S(0.981)YS(0.019)PDGK	-1.83276	0.00118759	0.086979	3.24317	2.33044	0.616264	2.13309	2.87847	1.4273	0.304944	1.79304	-0.716947	-1.08714	0.0386315	1.61859	0.440826	-0.86694	-0.507095	1.14471
UID1685	MATR3	D6REM6;S598-p	97.431	SYS(1)PDGK	-1.15077	0.0241982	0.282449	3.08022	3.42915	1.18376	0.901549	2.75194	3.21096	0.561707	0.654748	0.628517	-0.357187	0.830553	1.36864	1.47292	0.50732	0.772881	1.34423
UID1687	MATR3	D6REM6;S157-p	145.95	TEEGPTLS(1)YGR	-0.115022	0.74545	0.920436	0.313669	-0.0625902	1.18594	0.167856	0.281383	0.495734	0.633213	-0.293226	0.642806	-0.114544	0.882588	-0.429837	0.88482	0.287074	-1.38588	1.03478
UID1688	MATR3	D6REM6;S621-p	103.39	T(0.002)ES(0.111)S(0.864)T(0.022)EGKEQEEK	0.702029	0.148182	0.547997	0.840037	1.87141	0.2873	0.0104313	1.17901	-0.0632104	-1.09848	-1.11954	0.41438	0.705447	1.14755	0.389416	-0.275179	1.15638	1.23212	2.75307
UID1689	MLF1	A0A0S2Z4A4;S43-p	105.2	DLLS(0.995)IS(0.005)DGR	0.248619	0.468868	0.804879	0.256664	-0.568198	-0.855701	-1.1259	0.999885	-0.369753	-0.642241	-0.425582	-0.205256	0.347044	-0.564846	0.887007	-0.190272	0.211093	-0.170131	-1.05651
UID1691	MLF1	A0A0S2Z4A4;S264-p	83.045	S(1)NVLGDK	1.0523	0.223958	0.629143	2.12953	-1.85178	-2.73041	-4.03273	1.64317	-1.95105	-3.78569	-3.0943	0.333291	-1.24188	-1.15636	1.53296	-1.44518	-1.90101	-1.62131	0.244638
UID1698	SH3D19	A0A0U1RQE4;S345-p	260.05	AS(1)GEWDSGTENR	-0.219416	0.637959	0.881952	1.94878	0.589619	0.697895	0.319389	1.74429	0.510692	0.221722	1.17943	2.95709	0.0895209	0.304332	0.381927	2.1079	-0.292349	0.0849862	-0.17693
UID1699	SH3D19	A0A0U1RQE4;S555-p	105.77	CLHEDPQS(1)PPPLPAEK	-0.116043	0.75228	0.924105	-0.552761	-0.418675	-1.00704	1.07658	-0.505422	-0.725621	-0.880728	0.0152543	0.932015	-1.15284	-0.323412	-0.69847	0.0930695	-0.518757	-0.830274	-1.42809
UID1710	FASN	A0A0U1RQF0;S724-p	103.71	WLSTSIPEAQWHS(0.618)S(0.382)LAR	0.0320379	0.95226	0.988123	-0.335506	0.974565	1.27684	-1.67744	-1.4076	-0.0291439	1.16362	0.503154	-0.784856	1.25987	0.506792	1.36197	0.680326	-0.446212	-1.96937	0.11628
UID1712	SORBS1	Q9BX66;S85-p	53.967	DIS(1)PEEIDLK	0.405482	0.432005	0.78291	0.315852	-0.0758402	-1.01289	1.06403	0.505394	-0.437916	-0.670256	1.05855	1.69252	0.934991	-0.968938	1.57586	0.906032	0.70626	-2.01471	1.15875
UID1714	SORBS1	Q9BX66;S417-p	90.806	NPVDYMDLPFS(0.052)S(0.597)S(0.323)PS(0.029)R	0.0335347	0.907279	0.975662	0.125669	-0.0464015	-0.214881	0.596704	1.01138	-0.153144	0.181199	0.826734	0.15289	-0.0157635	0.0767452	0.63732	1.15866	0.0129106	-0.266473	0.839248
UID1715	SORBS1	Q9BX66;S418-p	265.93	NPVDYMDLPFS(0.001)S(0.226)S(0.773)PS(0.001)R	-0.663363	0.235501	0.641366	0.0616588	-0.0840306	-1.07041	2.066	-0.761905	-0.566599	-0.371351	1.00932	2.00278	-1.31281	-1.61606	-1.23664	0.503423	-1.4178	-1.499	-0.448116
UID1716	SORBS1	Q9BX66;S138-p	143.17	RES(1)DGAPGDLTSLENER	0.447829	0.129224	0.523862	0.456499	0.362059	0.713284	-0.288026	0.418718	0.157281	0.378827	0.10954	0.609443	1.08827	0.0340119	1.45386	0.0312309	1.36795	0.176217	1.12984
UID1724	SCYL2	A0A0U1RQQ9;S681-p	148.13	RAS(1)LTLEEK	-0.0720846	0.825772	0.947778	-1.12412	-1.46378	-1.95001	-1.58104	-0.730755	-0.647755	-0.59905	-0.0420893	-0.593646	-1.95076	-1.47581	-1.44901	-1.0491	-1.0201	-1.0597	-0.117146
UID1726	SHANK3	A0A0U1RR93;S476-p	80.738	AHS(1)PQGEGEIPLHR	-0.268607	0.476081	0.810328	1.85014	1.51031	1.10547	1.1422	2.285	1.11753	0.399855	0.180188	-0.169916	0.411323	1.30952	2.03514	0.540172	0.386371	1.66444	1.26479
UID1727	SHANK3	A0A0U1RR93;S679-p	103.26	APS(0.997)T(0.003)TLTLR	0.327096	0.538776	0.839808	1.38249	-0.166734	1.49312	-0.455514	1.78385	-0.891886	1.12645	-1.48518	2.11831	-0.808368	-0.200967	0.150565	1.28711	1.42473	0.322893	1.10909
UID1730	SHANK3	A0A0U1RR93;S388-p	109.42	GEAQPAAS(1)PGPSLR	0.586172	0.243721	0.649563	0.190603	0.513645	0.773594	0.332908	-0.0891752	-0.0947943	-0.651616	-0.505552	2.23122	-1.30915	0.9285	-0.0850116	2.77859	-0.567802	0.844331	0.338315
UID1731	SHANK3	A0A0U1RR93;S1522-p	47.894	KS(1)PIAAAR	-1.07774	0.146747	0.545272	3.15687	0.354542	3.77647	1.98224	2.57742	0.321549	2.94769	0.234511	3.46961	-0.567135	1.31312	1.59112	1.41163	-2.3265	0.503169	1.33436
UID1735	SHANK3	A0A0U1RR93;S1246-p	137.19	LGGAEEERPGTPELAPAPMQSAAVAEPLPS(1)PR	-0.126283	0.705235	0.906307	0.0457274	-0.631149	1.22465	-0.758868	-0.726346	-0.321804	0.633529	-0.302438	-0.732791	0.516101	-0.339492	-0.852486	-0.524745	-0.355834	0.303004	0.139278
UID1736	SHANK3	A0A0U1RR93;S1570-p	40.994	RAPS(1)PVK	0.15786	0.757516	0.926969	0.20615	-0.175495	1.23969	-0.559523	0.615667	0.650275	1.28376	-0.598833	2.14987	-1.40256	0.609637	-0.844106	2.22639	0.144081	1.19673	-0.155454
UID1739	SHANK3	A0A0U1RR93;S395-p	113.77	S(1)LPHQLLLQR	-0.231731	0.681494	0.89776	0.529069	0.0494415	-0.485485	-1.17516	-0.117377	-2.04363	-0.147129	-1.87046	0.513499	-0.190472	-0.450161	-0.0913459	-0.985943	-0.771821	-4.15015	-0.988184
UID1741	SHANK3	A0A0U1RR93;S1629-p	141.17	S(0.186)RS(0.787)PS(0.011)PS(0.016)PLPSPASGPGPGAPGPR	-0.127058	0.6744	0.896015	-0.14556	-0.540774	-0.191066	0.105677	0.603761	0.146451	0.868723	0.986851	-0.241489	0.75306	0.342009	-0.417051	0.79869	-0.511185	-0.0338464	0.127408
UID1750	ATP2B1	A0A0U1RQU3;S219-p	164.28	S(0.5)S(0.5)IHNFMTHPEFR	0.578464	0.267581	0.665863	0.590419	0.274695	-0.809571	-0.255688	-0.13857	-0.299258	-3.11073	-0.222669	-1.4373	0.146108	1.16817	0.922118	-1.28187	1.09384	0.247429	-0.202169
UID1751	ATP2B1	A0A0U1RQU3;S220-p	164.28	S(0.5)S(0.5)IHNFMTHPEFR	0.578464	0.267581	0.665863	0.590419	0.274695	-0.809571	-0.255688	-0.13857	-0.299258	-3.11073	-0.222669	-1.4373	0.146108	1.16817	0.922118	-1.28187	1.09384	0.247429	-0.202169
UID1752	DIP2C	E7EPU2;S812-p	41.644	IAVFS(0.973)VT(0.027)VLHDER	0.855022	0.0875934	0.462448	-0.669751	-0.0275857	0.0226848	-1.12194	-2.2022	1.80487	-1.02047	0.558208	0.00339065	0.496021	0.235442	-0.141682	0.097383	1.41072	0.238782	1.84394
UID1754	CBL	A0A1B0GW38;S617-p	166.29	ELTNRHS(1)LPFSLPSQMEPRPDVPR	-0.19816	0.58409	0.857323	-0.610717	-1.09803	-0.302076	-1.69594	0.0281637	-0.368553	-0.134767	-0.426173	-0.538891	-0.355715	-0.51832	-2.23979	-1.45176	0.395725	-0.973263	-0.511362
UID1757	CBL	A0A1B0GW38;S667-p	89.668	IKPS(0.019)S(0.126)S(0.853)ANAIY(0.001)S(0.001)LAAR	0.112094	0.807333	0.941269	0.812238	-0.652925	0.656038	0.0662566	-1.50277	-1.33832	0.951666	0.882627	1.36063	-0.754836	0.183906	-1.02695	0.571984	0.968609	-0.681852	0.150082
UID1759	CBL	A0A1B0GW38;S481-p	212.51	VERPPS(1)PFSMAPQASLPPVPPR	0.444311	0.0721519	0.435181	-0.657353	-0.581648	-0.605336	-0.681665	-0.531606	-0.791992	-0.68057	-0.55422	-0.288465	0.226398	-0.481918	0.314752	-0.783072	-0.125447	-0.605852	0.213705
UID1760	CBL	A0A1B0GW38;S484-p	47.603	VERPPS(0.039)PFS(0.942)MAPQAS(0.02)LPPVPPR	0.353645	0.15001	0.549108	-0.249426	-0.488481	0.218358	-0.454494	-0.470031	-0.276595	-0.279793	-0.667735	-0.293624	0.495823	0.00485845	-0.341825	-0.295837	0.575728	-0.00470603	0.0205476
UID1765	SMARCA2	A0A0U1RQZ9;S1377-p	46.158	LS(1)PNPPK	1.24011	0.00633859	0.162349	0.0435536	1.01076	-0.154047	-1.01461	0.37986	1.72945	0.545463	-0.685172	1.90163	2.03727	0.430259	1.42024	2.45677	1.94582	0.749254	0.834922
UID1766	SMARCA2	A0A0U1RQZ9;S329-p	56.72	IS(1)PIQKPQGLDPVEILQER	1.48952	0.0908529	0.467677	-2.29707	0.10617	0.529395	-3.43355	-0.935568	-0.264023	0.0475324	-1.80182	1.10233	4.26703	-2.1205	-0.674848	-0.738608	3.35875	-0.956853	-0.370051
UID1770		A0A0U1RR07;S1208-p	95.264	RNS(1)LTASLDK	0.00752157	0.988932	0.996899	-2.24352	-3.12529	-4.05355	-1.21813	-1.76743	-1.38686	-2.61186	-0.567946	-4.39807	-2.63444	-1.97889	-2.25809	-2.60029	-1.17814	-0.70242	-1.16409
UID1772	SYTL2	A0A0U1RR07;S1851-p	71.207	S(0.989)VPAFLQDES(0.01)DDRETDTASESSYQLSR	0.382815	0.193058	0.601223	-0.288806	-0.21912	-0.0330044	-0.237105	-0.73201	0.108286	-0.124818	0.0108143	-0.353436	0.710403	0.456726	-0.131107	-0.33419	1.00478	0.814779	-0.621194
UID1775	DENND4A	A0A0U1RR27;S1059-p	158	HKS(1)DNETNLQQQVVWGNR	0.155957	0.646003	0.885518	-0.0638198	0.402182	-0.682196	-0.550768	-0.701146	-0.177636	0.955502	0.0479994	1.16477	0.575726	-1.15388	-0.207379	0.206625	-0.0780514	-0.261646	0.231613
UID1777	DENND4A	A0A0U1RR27;S1631-p	84.289	S(0.984)IS(0.012)T(0.003)S(0.001)GPLDK	0.189855	0.713418	0.909293	0.124037	0.98575	1.9627	-0.26748	0.324526	0.372126	-0.243285	-1.34472	0.864245	2.25994	1.23719	0.769227	-0.560734	0.885286	-1.33659	-0.686064
UID1786	DCLK2	G5E9L9;S347-p	152.32	SSSSSPTSPGS(1)FR	-0.797171	0.156655	0.558215	1.47442	0.306303	-0.0479531	2.16321	1.14049	0.00663904	-1.09367	2.81983	-0.173109	-0.104194	-0.402793	0.682814	1.93944	-1.56394	-0.376273	0.389955
UID1787	PHF14	A0A0U1RRH6;S835-p	40.883	S(1)FVPEEEK	-0.597365	0.360578	0.738659	-0.819211	-1.54862	-2.95022	1.06093	-1.02615	-2.02387	-1.68625	1.10755	0.848537	-2.51338	-1.93633	-1.92454	0.258432	-2.10701	-2.69502	-2.59545
UID1788	PHF14	A0A0U1RRH6;S290-p	94.856	NSADDEELT(0.005)NDS(0.962)LT(0.033)LSQSK	-0.402028	0.307079	0.702876	0.241861	0.768722	0.9353	0.576215	-0.303666	0.787755	1.0551	-0.158245	-0.204548	0.733013	1.09635	-1.45578	-1.01003	1.09946	-0.0347121	0.46307
UID1789	PHF14	A0A0U1RRH6;S298-p	211.83	S(0.999)NEDS(0.001)LILEK	0.312166	0.440398	0.788649	-1.47536	0.576595	0.477271	-0.698937	-0.688164	0.326891	-0.33566	-0.267032	-0.760059	1.41596	-0.266923	-0.682603	-0.380198	1.41068	0.0774343	-0.401354
UID1793	ELF1	A0A0U1RRL5;S187-p	172.8	TKPPRPDS(0.997)PAT(0.003)TPNISVK	0.433206	0.147386	0.5465	-0.433804	0.0263327	0.333387	-0.189808	-0.27986	0.132317	0.321823	-0.619249	1.24726	0.600548	-0.368011	0.119104	0.954171	0.578045	-0.319715	-0.0546228
UID1794	ELF1	A0A0U1RRL5;S376-p	102.57	TVQPTQS(1)PYPTQLFR	-0.893862	0.0293096	0.303951	0.656227	0.135157	2.31881	1.03918	0.818021	-0.606861	1.91483	1.49813	-0.221022	0.169464	-0.0754043	0.911403	-0.0625536	-0.0261906	-0.61605	0.542952
UID1796	ELF1	A0A0U1RRL5;S334-p	150.62	VSS(0.051)S(0.948)PGVK	-0.0704741	0.844053	0.954324	0.858903	1.10683	0.0667758	0.503218	-0.098093	0.926687	0.582415	0.0821761	0.206241	-0.699691	1.01908	1.47471	0.105188	-0.738547	1.24319	0.854956
UID1799	ELF1	A0A0U1RRL5;S168-p	234.49	YADSPGAS(0.017)S(0.983)PEQPK	0.0157214	0.970667	0.994019	1.38819	1.44209	1.16054	0.724491	0.64246	1.25	-0.929718	0.316809	1.20907	0.352593	0.421622	2.17731	1.52178	-0.665349	-0.118329	1.22193
UID1800	GATAD2B	A0A0U1RRM1;S122-p	101.92	LT(0.03)PS(0.969)PDIIVLS(0.001)DNEASSPR	0.115841	0.79967	0.940555	-0.732365	0.541912	-0.150296	-1.10752	0.277284	0.267487	-1.12653	-0.833748	-0.445922	0.929767	-0.332394	0.197917	-0.378757	0.948933	-2.69217	-0.164427
UID1802	GATAD2B	A0A0U1RRM1;S135-p	118.76	LTPSPDIIVLSDNEAS(0.056)S(0.944)PR	0.201763	0.571147	0.85312	-0.153026	-0.0832354	1.1678	-0.233435	1.05844	-0.0338311	-0.159727	-0.670824	0.251823	1.17192	0.190743	1.38577	0.570261	-0.539414	-0.273756	-0.251094
UID1803	GATAD2B	A0A0U1RRM1;S470-p	74.579	LQQQAALS(0.908)PT(0.045)T(0.045)APAVS(0.001)S(0.001)VSK	-0.384623	0.495309	0.819901	-0.498414	-0.678508	1.64286	-0.46519	-1.90933	-1.38959	-0.0860038	0.127562	0.725189	-0.405833	-2.27923	-0.677518	1.1308	-1.05895	-2.63973	-1.12834
UID1806	GATAD2B	A0A0U1RRM1;S318-p	119.28	VS(0.185)S(0.807)PLPS(0.008)PSAMTDAANSQAAAK	0.312603	0.446155	0.792015	0.0531491	0.0375211	0.621082	-0.403843	0.278569	-0.851203	0.267188	-0.498682	0.60512	1.38716	0.752411	-2.08656	0.370018	0.427673	-0.149253	0.698045
UID1814		A0A0U1RRM6;S368-p	138.44	NS(0.037)RPS(0.596)S(0.367)PVNT(0.001)PSSQPPATK	-0.657221	0.172991	0.578507	0.881621	-0.360082	-0.143691	2.00403	0.774032	0.0520766	-0.779207	1.12492	0.935093	0.475904	-0.444479	0.11364	-0.597573	-0.952771	0.85682	-2.0907
UID1816	ENAH	A0A0U1RRM6;S129-p	184.4	QNS(1)QLPAQVQNGPSQEELEIQRR	-0.199133	0.605751	0.868692	-0.914649	-0.930311	-2.2045	-0.858096	-0.197529	-0.0532998	0.684619	-0.33472	-0.057396	-1.24857	-1.54796	-1.53385	-0.319442	-0.121597	-1.18497	-0.38776
UID1817		A0A0U1RRM6;S740-p	111.82	S(1)PVISRPK	-0.614832	0.228668	0.633664	1.57945	-0.206927	0.945916	2.80511	1.02648	-0.12862	0.788348	2.36023	1.68796	-1.08891	1.16389	0.562636	1.11558	-0.940334	1.13444	0.616068
UID1824	HLA-C	A0A140T912;S359-p	124.86	GGSCSQAAS(0.001)S(0.008)NS(0.843)AQGS(0.148)DESLIACK	1.13696	0.00484139	0.141599	-0.520692	-0.478362	-0.753136	-1.83376	-0.679237	-0.362367	-1.11342	-0.649191	0.961704	-0.0303881	1.53752	-0.0314333	-0.45821	1.17172	0.468803	-0.914237
UID1827	HLA-F	A0A140T9W7;S219-p	90.913	NRGS(0.966)YS(0.034)QAAV	0.431842	0.249035	0.652942	1.30055	-0.135322	1.57266	0.898365	0.86674	0.409159	-0.586519	0.00945016	2.23501	0.211528	0.90935	0.565532	0.961424	0.276517	1.20298	1.42748
UID1829	KIFC1	A2AB20;S6-p	80.69	MDPQRS(1)PLLEVK	-0.04136	0.910955	0.976503	-1.59966	-1.47667	0.365043	-0.249699	0.626785	-0.172587	0.212069	-0.796527	-0.453299	0.258881	-0.334335	0.0830531	-1.53026	-0.0466448	-0.657904	-0.741615
UID1830	HLA-DOB	A0A140T9Z3;S230-p	96.23	TQMS(1)GNEVSR	1.66642	0.017955	0.248311	-0.222098	1.75397	-2.89322	-2.08343	-0.633651	1.47298	-1.44034	-1.43052	1.34308	0.0984864	2.31799	1.0528	0.924878	-1.22152	2.13524	1.20413
UID1832	LSM14A	A0A140TA76;S173-p	156.14	TQLS(1)QAEVHK	1.03115	0.0210099	0.266662	-1.11703	-1.06643	-2.53774	-0.694687	0.481261	-0.966993	-0.911647	-0.0521302	0.988105	-0.707886	0.116807	-0.0526458	1.09156	-0.78945	1.02352	-0.286237
UID1837	IL10RB	A0A1B0GU52;S36-p	79.693	NS(1)LPQHLK	0.334533	0.32856	0.716691	0.557092	0.320685	-0.186406	-0.523263	-0.0271834	0.604253	0.323635	-0.323691	0.833614	0.68724	-0.83001	1.47663	-0.623759	0.582365	0.875609	0.419697
UID1841		A0A1B0GTL5;S1081-p	168.89	DPPSLSSAS(0.991)PPGS(0.009)R	-0.282662	0.4148	0.773166	0.44541	0.556463	1.45193	0.0539674	0.232912	0.579771	1.72071	0.334843	-0.635373	0.0909439	0.450632	0.811488	-0.11646	-0.00849913	1.36056	1.16142
UID1842		A0A1B0GTL5;S1085-p	111.83	DPPSLSSAS(0.025)PPGS(0.975)R	-0.416138	0.264061	0.664292	-0.62551	1.11488	1.46552	0.359545	0.56313	0.897697	1.82037	0.404302	-0.428541	0.0326947	1.00308	0.69847	-0.6625	0.827354	0.236176	0.964113
UID1844		A0A1B0GTL5;S866-p	69.152	GESDEPAPQVQPES(0.966)PET(0.029)VS(0.005)PK	-4.31157e-05	0.999905	0.999905	-1.19251	-0.367041	1.08473	0.702551	-0.605399	0.776472	0.0910965	-0.510971	0.722669	-0.190302	-0.763139	-0.173704	-0.0804242	0.304413	-0.578173	0.737237
UID1846		A0A1B0GTL5;S938-p	165.38	GPETEGEDAS(0.997)PS(0.003)ALVVGPPETK	0.120256	0.604679	0.86793	-0.205966	0.252141	0.419726	-0.14074	0.181712	0.523623	0.189612	0.0587536	0.0780187	0.184151	0.337272	0.333158	0.360575	0.942933	-0.0545286	0.0593285
UID1848		A0A1B0GTL5;S913-p	152.32	LFT(0.001)PS(0.006)RS(0.994)QEEEEEK	0.454861	0.20009	0.609212	-0.664644	-0.865379	-1.78811	-0.2594	-0.902382	-0.561458	-1.63953	0.0277871	0.421559	-0.546054	-0.529066	-1.37012	0.410744	-0.38764	0.144888	-1.15854
UID1850	RAB11FIP5	A0A1B0GTL5;S1209-p	153.72	PLSAAPVEGS(1)PDRK	0.0484445	0.870178	0.963557	0.192248	0.455415	-0.0425778	-0.312724	0.0563401	-0.212838	-0.226939	-0.384788	1.20976	-0.270178	0.120619	-0.584634	-0.326433	-0.730401	0.668061	-0.175099
UID1853	RAB11FIP5	A0A1B0GTL5;S307-p	92.866	T(0.007)YS(0.993)DEANQMR	0.0985615	0.880897	0.965316	0.970568	-0.00963624	-0.00982875	1.99236	-1.04457	-1.04662	-0.861827	0.757248	1.87738	-0.791512	0.725027	-0.131303	2.67082	-2.06136	-1.7881	1.03523
UID1854	RAB11FIP5	A0A1B0GTL5;S116-p	79.148	S(1)LIGVDK	0.472028	0.228347	0.633364	0.498586	0.738366	-0.443524	0.367217	0.206689	1.18276	-1.46586	0.577545	0.659603	1.73871	1.17319	1.03697	-0.0953306	0.917766	0.228353	-0.221267
UID1856	RAB11FIP5	A0A1B0GTL5;S395-p	92.01	S(0.156)NS(0.65)S(0.156)S(0.038)EAVLGQEELSAQAK	0.25877	0.374437	0.748878	-0.535729	-1.17901	-0.564694	-0.186002	-0.719179	-1.10565	-1.48871	-0.229235	0.406457	-0.513983	-0.478965	-0.953806	0.042261	-0.985868	-0.872729	-0.581417
UID1859	RAB11FIP5	A0A1B0GTL5;S357-p	160.55	S(0.029)S(0.933)IS(0.038)GSLPSSGSLQAVSSR	-0.337211	0.325368	0.714761	0.784728	0.394792	1.03785	0.659295	-0.0692299	-0.417281	0.413877	0.0332777	0.98617	0.778749	0.565905	0.369943	-0.569959	-0.813261	-0.862541	-0.315381
UID1865	RAB11FIP5	A0A1B0GTL5;S391-p	89.46	STDDTWPRGS(1)R	0.0572444	0.893259	0.969898	1.4451	1.50247	-0.117173	1.7509	1.34324	1.37276	0.688077	0.857819	2.67998	0.219705	0.645189	1.38959	2.6964	0.63336	1.16258	-0.125667
UID1869	KIF16B	A0A1B0GTU3;S1052-p	64.862	EQS(0.011)GLQAS(0.989)LEAEQEALEK	0.282502	0.496905	0.820033	-0.602711	-0.286672	-0.872167	-0.498645	-1.03791	0.370819	1.29341	-0.252271	0.389312	0.811614	-0.887504	-0.59161	0.483173	1.25725	-1.3336	0.245232
UID1873	PXN	A0A1B0GTU4;S792-p	306.37	S(0.994)S(0.006)PGGQDEGGFMAQGK	0.110863	0.724516	0.913591	0.742034	-0.47208	0.972261	-0.0645899	0.23306	-0.615988	0.376489	-0.660827	0.992133	0.19177	-0.289896	0.202301	0.658943	0.0306342	-0.538008	0.149388
UID1874	PXN	A0A1B0GTU4;S793-p	300.56	S(0.023)S(0.977)PGGQDEGGFMAQGK	0.240572	0.352347	0.733289	0.0923322	-0.638417	0.12437	-0.574184	-0.0987238	-0.623615	0.191006	-1.06742	-0.0784089	-0.129087	-0.316454	0.0359693	0.368906	0.0662396	-0.48238	-0.134865
UID1876	PXN	A0A1B0GTU4;S84-p	160.67	FIHQQPQS(0.017)S(0.893)S(0.09)PVYGSSAK	0.402802	0.521633	0.833973	-0.54326	-1.2208	0.370839	-1.84848	-1.38974	-3.71421	-0.383139	-3.96331	-1.18402	-1.30755	-0.783441	-0.679592	1.03708	-1.79731	-2.44649	-2.30836
UID1880	PXN	A0A1B0GTU4;S830-p	103.26	PGSQLDSMLGS(0.995)LQS(0.004)DLNK	0.58157	0.345933	0.729005	0.263813	-1.07557	0.0565042	-0.309375	-0.539016	-2.3042	-1.08891	-0.516769	1.98691	-2.75163	-0.332341	0.419776	2.27844	-0.310749	-1.31015	-0.841221
UID1881	PXN	A0A1B0GTU4;S130-p	281.5	SAEPS(0.976)PT(0.024)VMSTSLGSNLSELDR	-0.0400427	0.909083	0.976375	-0.329468	-0.266413	-0.608022	-0.175852	0.115897	-1.19802	1.3704	0.328721	-0.0814224	0.583073	-0.673712	-0.916979	-0.0615795	0.45248	-0.629472	0.244509
UID1893	RP1	A0A1B0GTV9;S28-p	67.456	HLS(0.883)LT(0.117)HPVVAK	-0.0300978	0.966476	0.993148	1.8592	-0.453631	-3.14959	-2.44661	2.04428	-0.19974	-1.13166	-1.00489	1.65313	-1.18477	-1.81869	-0.874572	0.512062	-0.226263	-0.682223	-2.1021
UID1894	TJP2	A0A3B3IRI3;S955-p	94.82	RAAS(0.988)S(0.012)DQLR	-1.41071	0.0709267	0.433186	0.924555	1.34373	0.483021	2.28706	1.59014	-0.0915288	1.73819	1.70702	2.33193	-3.5909	1.75609	-1.15404	2.64064	-0.906844	-1.34705	-1.03328
UID1895	TJP2	A0A3B3IRI3;S956-p	167.52	AAS(0.18)S(0.626)DQLRDNS(0.194)PPPAFKPEPPK	-0.24577	0.821857	0.946251	-3.74037	-2.98072	-3.72563	-2.91857	1.20277	-0.703603	2.47953	1.51263	0.948149	-0.706988	-2.42824	-4.82819	2.34593	-1.84853	-3.37646	-0.945798
UID1896	TJP2	A0A3B3IRI3;S963-p	73.809	DNS(1)PPPAFKPEPPK	0.0441296	0.918498	0.978104	-0.795937	-0.973208	1.07312	-0.925005	-1.2527	-1.37738	1.09009	-1.115	0.127325	-0.29602	-1.24203	-0.319431	0.35653	-0.10623	-1.71797	-0.725174
UID1897	TJP2	A0A3B3IRI3;S243-p	114.2	AYS(1)PEYR	-0.572136	0.313852	0.705522	1.88952	1.08912	1.59302	0.962241	1.68695	-0.372798	2.16339	0.685067	2.01854	-0.00740354	1.42637	0.823478	3.05786	-1.35416	-0.731188	-0.11408
UID1899	TJP2	A0A3B3IRI3;S221-p	102.9	GRS(1)IDQDYER	-1.42016	0.0104953	0.205246	1.82917	1.49671	1.72044	1.65835	0.562549	0.317369	0.503555	1.16708	1.20999	-2.44325	0.0568081	-0.322076	1.51681	-1.68663	0.417467	-0.855181
UID1903	TJP2	A0A3B3IRI3;S390-p	110.22	S(0.972)FS(0.028)PEER	-1.35915	0.0178855	0.248311	3.01775	-0.0143607	3.48167	1.51282	2.17449	0.482476	2.33894	0.49756	1.76176	-0.948213	-0.480633	0.350883	1.38979	-0.0308159	-0.184911	0.760295
UID1904	TJP2	A0A3B3IRI3;S392-p	109.83	SFS(1)PEERR	-0.863823	0.0649828	0.417048	1.86902	0.44926	2.05038	0.937759	-0.999878	-0.177256	1.53947	0.526414	1.47309	-0.835275	0.150466	-0.196002	0.0674353	-0.865212	0.0490516	-0.558967
UID1907	TJP2	A0A3B3IRI3;S679-p	118.15	S(0.999)REDLT(0.001)AVVSVSTK	0.308115	0.51505	0.830415	1.60048	-0.525897	-0.623763	0.479379	0.727936	-0.954605	-0.75939	0.327529	2.00966	-1.25063	0.1659	-0.120908	1.5521	-0.421703	0.447726	0.354448
UID1908	TJP2	A0A3B3IRI3;S147-p	166.16	S(0.043)RS(0.957)WEDSPER	0.206361	0.579743	0.856138	-0.0390379	0.635149	1.40259	-0.335035	0.603979	1.3129	-0.625148	0.789493	1.17337	0.0786025	0.385273	-0.372517	1.83054	0.956381	0.92957	0.414564
UID1909	TJP2	A0A3B3IRI3;S151-p	173.75	SWEDS(1)PER	-0.611218	0.0684554	0.424529	1.02828	2.00498	1.12094	0.687197	0.453186	1.54316	1.59075	0.96685	1.42011	-0.385991	0.1909	0.537019	1.41877	0.0977226	0.815045	0.412035
UID1911	TJP2	A0A3B3IRI3;S943-p	192.57	SSEPVQHEES(0.001)IRKPS(0.999)PEPR	0.555765	0.197568	0.60791	-2.18846	-1.12908	-2.16079	-3.56486	-2.41219	-0.799108	-2.07508	-2.89706	-3.15623	-1.11175	-1.97205	-1.77584	-0.351912	-1.69838	-1.46862	-1.24572
UID1915	TNRC6C	A0A1B0GU24;S924-p	99.407	DSSEATGWEEPS(0.999)PPS(0.001)IRR	0.273248	0.465354	0.801808	0.121395	0.827116	-0.719286	-0.157112	-0.306297	0.610742	-0.273732	-1.17219	-0.186147	-0.183729	0.098057	0.205431	-1.4024	0.889434	0.757099	0.938879
UID1917	TNRC6C	A0A1B0GU24;S778-p	67.153	S(0.884)PT(0.116)WGEPPKPK	0.392353	0.545119	0.841435	-0.391663	-0.934151	-2.65761	1.19811	-0.344961	-0.0775494	-3.5283	1.46182	-0.413128	0.667044	-2.41931	0.157657	-0.360589	0.587969	-0.228377	-0.126741
UID1921	KIF13A	H0Y9Z7;S291-p	85.813	QSFT(0.001)QS(0.999)LK	0.25434	0.516371	0.831437	1.03974	-0.269277	-0.143502	0.746068	0.466672	-0.248591	0.851166	0.178054	2.16048	-0.242457	-0.817376	0.0747955	1.45663	0.563506	0.929514	0.52996
UID1922	KIF13A	H0Y9Z7;S702-p	123.72	T(0.155)GS(0.801)CS(0.044)ELDACPSK	-0.368033	0.458122	0.799431	-1.12334	-0.449815	-0.00746563	1.13879	0.278947	0.835692	-0.160678	1.26268	1.5606	-1.96929	-0.439609	-1.46079	0.98365	0.588477	-0.0409777	-0.39151
UID1923	KIF13A	H0Y9Z7;S704-p	210.38	T(0.004)GS(0.25)CS(0.746)ELDACPSK	-0.172126	0.738606	0.919096	-1.07911	-0.575665	-1.53052	1.24541	-1.98599	-0.987259	-1.60598	-0.0315147	0.324692	-2.19447	-0.506033	-1.35979	0.249692	-1.53244	-2.68242	-0.226872
UID1928	RALGAPA1	A0A1B0GUI1;S1319-p	144.55	RGS(0.985)S(0.015)PGSLEIPK	-0.754169	0.0534681	0.389346	-0.0484192	-0.862898	-0.245901	1.3074	0.276025	-0.17862	-0.233488	1.56007	0.26993	-0.909288	-1.00602	-1.30155	-0.893229	-0.124686	0.127951	-0.622285
UID1929	RALGAPA1	A0A1B0GUI1;S1320-p	103.43	GS(0.097)S(0.885)PGS(0.017)LEIPK	-0.576571	0.0546907	0.390862	0.863388	0.894471	0.617985	1.62824	0.934333	1.49405	0.575274	0.550582	0.401832	0.0424204	-0.169299	1.12455	0.495635	0.487962	-0.391428	0.954078
UID1938	RALGAPA1	A0A1B0GUI1;S740-p	96.464	SATTTGS(0.999)PGTEK	-2.23244	0.00373583	0.123601	2.5435	2.63744	-0.159134	2.47674	0.891373	-0.275317	0.576734	1.59828	0.185875	-1.31224	1.17864	0.0627291	-0.840867	-4.35278	-0.261073	-2.23022
UID1939	RALGAPA1	A0A1B0GUI1;S1463-p	188.32	SQT(0.011)PS(0.758)PS(0.228)T(0.003)LNIDHMEQK	-0.162956	0.720563	0.913277	-1.37035	0.815319	0.0263203	0.864999	-0.330615	0.491036	-0.00492153	-0.716167	-2.42964	1.28201	-0.0507888	0.125125	-0.596972	0.522076	-0.0884611	-0.291387
UID1943	RALGAPA1	A0A1B0GUI1;S797-p	225.31	S(0.013)S(0.013)S(0.889)T(0.081)S(0.004)DILEPFTVER	0.27294	0.459424	0.799945	-0.0848947	-0.997347	-1.40384	0.426111	-0.866495	-1.56584	-1.28286	0.863607	-0.630681	-0.698233	0.389298	-0.544567	0.166406	-0.672624	-0.459922	-0.277724
UID1947	GSE1	Q14687;S829-p	141.73	S(0.998)PS(0.002)LGMLSTATR	0.149928	0.775379	0.935476	-2.04692	-0.121355	0.379495	-0.142084	1.76959	0.133642	0.234545	1.21284	0.304641	-1.6312	0.476152	-0.252416	1.73788	0.118437	0.116085	1.74958
UID1963	PLEKHA6	Q5VTI5;S862-p	184.42	S(1)LQLPASPAPDPSPR	0.182151	0.577882	0.855529	0.236651	-0.899879	-0.353102	-0.859895	-0.259502	-0.489264	-0.154922	-0.225578	0.266133	0.419546	-0.570466	0.147591	0.929534	-1.32158	-0.762959	-0.656081
UID1964	PLEKHA6	Q5VTI5;S797-p	90.754	T(0.029)KS(0.951)PT(0.02)DDEVTPSAVVR	-1.0323	0.00236834	0.106213	0.331042	0.0942796	0.737547	0.426474	1.01208	0.442481	1.66736	1.81922	-0.216958	-0.741848	-0.0880047	-0.549939	0.239238	-0.424865	-0.0695326	0.123995
UID1967	EFR3A	A0A1B0GUZ7;S247-p	74.392	IGPPS(0.036)S(0.924)PS(0.028)AT(0.013)DK	0.316579	0.340296	0.725277	-0.115347	0.634647	-0.154189	-0.913608	-1.04149	0.527703	-0.975236	-0.819307	-0.653052	0.0778238	0.0321641	-0.0274648	-0.479687	-0.533727	0.729527	0.530224
UID1970	ZEB2	A0A1B0GWI0;S525-p	118.21	S(0.007)NT(0.029)PS(0.962)PLNLS(0.001)STSSK	-0.465623	0.244968	0.650457	1.09824	0.263366	0.365555	0.422829	0.596275	0.869484	1.50193	-0.328161	0.103176	1.21122	-0.694173	0.548222	-0.597304	1.41222	-1.2616	0.342775
UID1974	ZEB2	A0A1B0GWI0;S101-p	127.3	TGSSPNSVSS(0.015)S(0.982)PT(0.002)NSAITQLR	0.41225	0.418882	0.775914	-1.48697	-1.70214	-1.24676	-1.33945	0.673665	0.141731	0.414195	-0.934986	-1.8755	-0.150833	-0.985141	0.883975	-0.452379	1.21822	-1.57249	0.751418
UID1979	KIF21A	H0YHT2;S587-p	98.055	IPEPS(1)PVTR	-0.0369596	0.934983	0.984426	1.00308	-1.34202	-1.68838	-1.45622	0.874686	-0.0305073	0.31421	0.116419	-0.832525	-1.12658	-0.902618	-0.82663	-0.358935	0.184181	0.346809	1.01189
UID1980	KIF21A	H0YHT2;S201-p	238.6	KLS(0.978)S(0.017)S(0.005)DAPAQDTGSSAAAVETDASR	0.0729353	0.823575	0.946631	-0.665426	-0.932223	-2.25682	-0.802801	-0.96659	-1.41466	-0.860238	-0.152061	-0.671608	-0.524127	-1.02004	-1.37976	-0.249783	-1.99171	-0.467343	-1.16297
UID1987	ZBTB38	A0A1B0GV48;S297-p	93.448	S(1)PQPAAVLTR	-0.332728	0.323083	0.714172	1.13891	0.493455	1.23132	0.122088	0.915902	0.449205	1.76744	-0.0168098	0.224707	0.321555	0.21477	1.20758	-0.686017	0.592798	0.341177	1.22311
UID1997	FARP1	C9JME2;S427-p	200.19	VSAGEPGSHPS(1)PAPR	-0.0903617	0.864145	0.962309	0.479353	0.228583	-1.00255	-0.145578	1.25334	-1.58646	-2.2333	-0.222723	-0.904471	-0.677441	0.318162	-0.341633	1.5152	-0.644283	-0.992171	-2.2256
UID2002	ENTHD2	A0A1B0GV70;S401-p	141.45	TRPWLQELS(0.001)MGS(0.999)PGPVTNK	-0.0946247	0.786377	0.93838	-0.448226	-0.284751	-0.0547343	-0.213493	-0.479368	-1.26073	0.87682	0.937372	-0.699984	-0.694375	0.438879	0.172198	0.543723	-0.264558	-1.04795	-0.132045
UID2003	CAPN15	A0A1B0GVE3;S364-p	104.63	RLS(1)VLEEEATEGGTSR	0.142241	0.790668	0.939494	1.00803	1.2673	0.692308	0.0251814	-2.63845	-0.597074	1.13165	-0.343091	0.330795	-0.829163	1.34242	0.698885	0.349205	0.66762	-1.53895	0.662965
UID2006	FAM193A	E7EUR8;S998-p	141.08	LVLAES(1)PQPK	0.114843	0.718016	0.911613	0.533089	-0.0298932	-1.4065	-0.826653	-0.491682	0.200017	-0.525751	0.588346	-0.150036	-0.517114	-0.240852	0.417969	0.274176	0.0969505	-0.806758	-0.114623
UID2007	FAM193A	E7EUR8;S983-p	153.65	SNPTPMEPT(0.001)S(0.999)PGEHQQNSK	-0.584318	0.278365	0.67815	-0.966761	-0.177831	-0.506774	0.124919	-1.12511	-0.0813405	-0.96585	-1.8432	-1.40428	-1.6819	-0.722725	-3.89975	0.674474	-0.617887	-0.0795915	-2.48483
UID2008	NFIB	A0A1B0GVN4;S232-p	68.515	DQDMS(0.894)S(0.103)PT(0.002)T(0.001)MK	-0.744861	0.108125	0.496995	0.842813	-1.08656	0.442476	1.92839	1.42637	-0.649833	0.657043	1.31748	0.656705	-0.376634	0.832071	-0.569139	0.565451	-1.47319	-0.303806	-0.412168
UID2009	NFIB	A0A1B0GVN4;S233-p	208.08	DQDMS(0.067)S(0.927)PT(0.005)TMK	-1.14126	0.0622577	0.411903	1.63888	-0.539259	0.459642	2.74117	0.222201	-0.993403	0.364993	1.28998	0.85612	-3.0217	-0.215913	-0.126124	0.9666	-1.46951	-0.32948	-0.605847
UID2013	NFIB	A0A1B0GVN4;S185-p	79.659	S(0.01)LS(0.873)S(0.117)PPSSK	-0.813013	0.338069	0.722993	2.04519	-0.855143	0.0718675	2.60528	1.04931	-0.0550908	0.0233818	1.65521	2.95195	-3.75129	-0.0298329	-0.261016	3.4593	-1.43234	-0.0420651	-0.858808
UID2014	NFIB	A0A1B0GVN4;S186-p	83.862	SLS(0.016)S(0.974)PPS(0.009)S(0.001)K	-0.403787	0.62322	0.876663	2.0494	-0.985355	0.0833109	2.57994	0.0848975	0.53889	-1.21113	-0.566647	3.0358	-4.37763	-0.164391	-0.399313	0.279707	-0.153062	1.83397	-0.712074
UID2026	NEDD4L	A0A1B0GVY1;S754-p	133.94	DT(0.029)LS(0.969)NPQS(0.001)PQPSPYNSPK	0.315052	0.458994	0.799923	-0.816421	-0.0575341	-0.145273	0.353918	0.108895	0.422384	-0.550986	-0.184609	0.790123	1.21818	0.177733	-0.966231	-0.892183	1.7838	-1.23605	0.775411
UID2027	NEDD4L	A0A1B0GVY1;S762-p	95.767	DTLSNPQS(0.005)PQPS(0.99)PY(0.005)NSPK	0.489724	0.205359	0.611533	-0.328071	-0.165582	-0.714644	1.47654	-0.35264	0.28434	0.271	-0.306385	-0.354246	1.92551	1.04031	0.696854	-0.519853	0.0761654	0.512857	0.704758
UID2029	NEDD4L	A0A1B0GVY1;S621-p	131.94	S(0.16)CS(0.797)VT(0.043)DAVAEQGHLPPPSAPAGR	0.233292	0.53185	0.839719	-0.581117	1.08828	0.0995755	-0.219155	-0.389989	0.100677	0.0167859	-0.15758	1.89362	0.994153	-1.04131	-0.1609	0.271257	-0.231861	0.0172926	0.0815561
UID2032	NEDD4L	A0A1B0GVY1;S728-p	99.566	S(0.098)LS(0.081)S(0.813)PT(0.009)VTLSAPLEGAK	0.223606	0.613342	0.871064	-2.05596	-1.14498	-0.538187	-0.396938	-1.88885	-1.03827	-0.119989	1.20068	0.128055	0.294932	-1.37685	-1.37545	0.102933	-0.0510267	-0.736631	-1.17962
UID2033	NEDD4L	A0A1B0GVY1;S582-p	244.37	T(0.5)S(0.5)PQELSEELSR	-0.0216726	0.953207	0.988187	-0.155275	-1.12541	0.0717171	0.345069	-0.598408	-1.5412	-0.178991	-0.0830875	-0.627177	0.641296	-1.19383	-0.651185	-0.609401	0.752287	-1.41049	-0.340462
UID2034		A0A1B0GW05;S46-p	64.711	APLS(1)PGRK	-0.297139	0.47918	0.812028	-0.462761	-1.75521	-1.52288	-0.944625	0.312302	0.45614	-1.19303	-0.279756	-1.18632	-1.96632	-0.565636	-2.09321	-0.112083	-1.28789	0.366915	-0.922385
UID2037	ING5	A0A1B0GW41;S150-p	60.255	RT(0.463)S(0.514)EEDT(0.023)PK	-0.155875	0.780763	0.937043	0.21768	2.39995	-0.97477	0.00776845	1.04258	1.93398	-1.02166	1.79788	-1.2697	0.464521	1.2316	1.84221	-0.267464	-0.203975	1.40802	0.951211
UID2039	EPB41	A0A2U3TZH6;S353-p	138.22	HHAS(1)ISELK	-0.0610558	0.911049	0.976503	1.75775	0.0374722	2.21087	-0.939117	1.45536	0.84051	1.23198	-1.67038	0.296773	-0.0557788	-0.282742	0.8801	2.53003	0.184627	-0.0488843	0.931863
UID2040	EPB41	A0A2U3TZH6;S378-p	114.23	RLS(0.992)T(0.008)HSPFR	0.274331	0.519083	0.832812	1.84798	1.28393	2.20013	0.495468	1.92216	0.101562	1.06366	-0.749862	0.773612	1.29722	0.895617	1.90662	0.965608	1.65369	2.39342	0.473885
UID2042		A0A1B0GWG0;S266-p	222.48	S(1)LDGAAVDSADR	0.473045	0.228071	0.633364	1.1045	0.704434	1.12665	0.00127689	0.265094	0.557678	0.861737	0.230433	0.318907	1.70358	0.573045	2.77106	0.948657	0.790857	-0.307031	1.8371
UID2043		A0A1B0GWG0;S278-p	133.77	SLDGAAVDS(0.029)ADRS(0.968)PRPT(0.001)S(0.001)APAIT(0.001)QGQVAEGGVLDASAK	0.589212	0.188356	0.596771	0.44982	-0.939955	-0.66271	-1.12312	1.05397	-1.3484	-0.796267	-0.0523062	0.256832	0.281179	-1.9851	0.453038	0.560927	0.385089	0.0874952	1.25527
UID2044		A0A1B0GWI6;S28-p	186.4	AGLGPEGGEQAGAHT(0.348)AS(0.652)PGAPR	-1.49209	0.118916	0.508581	0.509456	1.89212	-0.30317	5.93739	0.227784	0.520159	0.138382	6.69425	0.298377	0.610158	1.5015	1.2997	-0.72995	-0.637465	0.188913	1.14841
UID2053		A0A1C7CYX9;S27-p	81.017	NLGSGS(1)PK	-1.99408	0.0371342	0.33965	2.13978	-1.31024	-1.99468	2.97147	2.02108	-1.00684	-1.83361	4.73822	-0.605872	-3.13989	-0.476366	-0.828408	-1.29524	-3.07759	-0.648041	-0.156079
UID2054		A0A1P0AZG4;S273-p	199.05	EITSHEEGGGDVS(1)PR	0.258298	0.554025	0.845389	1.75367	0.995781	-0.834827	0.351642	0.299883	0.590782	-0.421633	-0.284114	1.28425	0.467657	1.45612	1.31508	-0.553115	-0.959172	1.2422	0.26454
UID2055		A0A1P0AZG4;S294-p	86.313	IKPNLS(0.092)S(0.849)S(0.059)PR	0.465501	0.344352	0.72868	-0.191109	1.09399	0.670977	0.479314	-2.02935	1.5698	-0.841845	-0.363241	0.994866	1.94635	0.48851	0.982074	0.807427	-0.394363	-0.234919	-0.477397
UID2059	ARPC1A	A0A1W2PNV4;S298-p	87.806	NMS(1)AMER	0.69718	0.0489482	0.374161	0.233297	1.38887	-0.14255	0.570086	0.281903	1.68447	0.0659529	0.406085	1.80912	0.508456	1.91993	0.954325	1.32026	0.658426	2.00312	0.891927
UID2060	JMJD1C	A0A1W2PNZ9;S1871-p	141.9	EQDNSESPNGRT(0.192)S(0.796)PLVS(0.012)QNNEQGSTLR	-0.220325	0.595789	0.862725	0.66405	2.26907	1.14129	-0.446024	-1.00466	0.765417	0.546185	-0.267565	0.271878	0.419614	-0.198008	-0.51371	-0.199982	0.129773	0.831848	1.16375
UID2062	JMJD1C	A0A1W2PNZ9;S760-p	62.891	IT(0.002)AHS(0.594)S(0.404)PPLTK	-0.756484	0.149511	0.549108	-0.503327	1.63493	-0.681781	-0.696743	0.308456	1.45995	0.950012	-0.35972	0.0653315	0.899103	-1.63759	-0.87024	-2.43129	-0.821183	0.685899	0.169878
UID2063	JMJD1C	A0A1W2PNZ9;S761-p	81.278	ITAHS(0.079)S(0.921)PPLTK	-0.650648	0.123494	0.515744	0.244263	1.55105	-0.653868	-0.745876	0.690456	1.22121	0.846719	0.0110914	-0.827265	0.00188178	-0.446408	-0.26696	1.01417	-1.55732	0.523448	-0.481687
UID2064	JMJD1C	A0A1W2PNZ9;S470-p	97.911	ITHS(0.999)PDS(0.001)VK	-0.803491	0.15278	0.55489	2.11705	4.27882	0.518197	0.615664	2.06885	3.67478	0.854208	0.452703	0.188223	2.14561	1.12001	1.51175	0.478539	0.285424	1.08258	1.34023
UID2067	JMJD1C	A0A1W2PNZ9;S435-p	89.298	S(1)PPPETIK	-0.765137	0.112357	0.500551	0.405147	2.4015	-0.497151	-0.194817	0.505984	2.7258	0.173788	-0.134454	-0.8617	0.153413	-0.501158	0.778946	-0.649547	0.374697	-0.458675	0.428728
UID2068	JMJD1C	A0A1W2PNZ9;S459-p	95.631	S(0.131)S(0.021)PS(0.849)PEVVKPK	-1.11714	0.00425817	0.132407	1.06801	2.37556	0.705536	0.542622	0.533473	2.50981	1.0249	0.23543	0.00555702	-0.377853	-0.279324	-0.222388	0.431956	-0.164208	0.110529	0.553984
UID2071	RFC1	A0A1W2PP02;S255-p	192.44	ES(0.005)VS(0.986)PEDS(0.009)EK	-0.0865983	0.81584	0.944116	0.505782	2.27465	2.33732	1.00677	0.688031	1.95907	0.912979	0.480256	0.866551	1.86783	2.01286	1.02359	0.33618	1.29211	1.65698	0.415987
UID2076	TCEA1	A0A1W2PRL9;S79-p	320.45	EPAITSQNS(1)PEAREESTSSGNVSNRK	0.62145	0.483791	0.814932	2.35147	2.62707	4.28557	2.45409	0.507404	1.0157	-0.235561	1.41032	6.62979	4.02287	2.65271	3.83902	1.7908	-0.345504	0.881698	-0.0837262
UID2077	TCEA1	A0A1W2PRL9;S60-p	82.417	LLDGPS(0.806)T(0.194)EK	-0.529129	0.193134	0.601223	-0.777461	-0.635014	-0.324181	0.763621	0.158261	-0.904674	0.181922	0.369975	-0.653956	-1.48388	-0.535175	-1.27874	-1.57586	-0.301383	-0.903155	1.33156
UID2084	DDX17	A0A1X7SBZ2;S571-p	172.61	T(0.067)T(0.084)S(0.832)S(0.017)ANNPNLMYQDECDRR	0.195357	0.460407	0.800058	-0.514048	0.471479	-0.655738	0.121331	0.309655	0.355263	-0.561189	-0.330688	0.51417	0.0299563	0.379762	-0.117227	-0.132773	-0.45451	0.270383	0.269157
UID2087	RAI1	A0A1W2PQJ7;S1060-p	60.95	AAS(0.523)S(0.462)PS(0.015)NPAALPVASDSSPMGSK	0.795786	0.0198735	0.258239	-0.047082	0.615508	-0.285323	-1.044	-1.18037	0.225791	0.196174	-0.518391	0.275987	1.12796	1.18177	0.281204	0.0490957	0.652537	-0.10906	0.869103
UID2089	RAI1	A0A1W2PQJ7;S1311-p	70.414	APGASPGNPLS(0.989)PS(0.009)LS(0.002)DK	0.479649	0.203025	0.611282	0.0937303	-0.858461	-0.479204	0.578562	-0.664672	-0.194906	-0.258821	-0.588614	0.0233468	1.13147	0.741484	-1.49164	0.153203	1.28154	-0.185933	-0.188664
UID2090	RAI1	A0A1W2PQJ7;S1219-p	128.74	EERPEGS(0.999)PT(0.001)LFK	-0.555585	0.0985341	0.481372	-0.0843108	-1.31952	0.147267	0.563521	0.386386	-0.0886809	0.85771	0.259622	-0.591731	-0.809734	-0.976989	-1.19346	-0.106113	-0.21272	0.296983	-0.128925
UID2092	RAI1	A0A1W2PQJ7;S1327-p	222.3	GAGGS(1)PVGVEEGLVNVGTGQK	-0.553681	0.21124	0.617213	-1.47585	0.180244	0.842795	0.116114	-0.836982	-0.945705	0.233352	0.0107327	-0.321628	-0.159827	-2.12058	-0.30999	0.0546008	-1.87649	-1.81481	0.243976
UID2099	PFKFB3	Q9H178;S30-p	102.38	RNS(0.999)VT(0.001)PLASPEPTK	0.03759	0.904716	0.975258	-0.339174	-0.348628	-1.16572	0.181457	-0.963356	0.411101	-0.336956	0.440441	0.142828	-0.94356	0.546759	-0.464056	-0.164127	-0.794696	0.242912	-0.386179
UID2104	TXNRD3	A0A1W2PR67;S4-p	89.355	S(1)PPQSPGPGK	0.145484	0.611862	0.870204	0.57797	0.893255	0.190617	0.552879	-0.390494	0.608482	-0.18133	0.0748582	0.170536	0.969343	0.702078	-0.178679	0.518748	-0.362888	0.859411	0.811561
UID2105	TXNRD3	A0A1W2PR67;S32-p	63.216	VLS(1)PPGRR	0.317902	0.53809	0.839808	-1.83544	0.358972	0.163587	-1.44644	0.189439	0.601245	-1.19648	-0.182937	1.26889	0.396634	-2.16335	0.294377	-1.18383	0.108539	1.28394	-0.810036
UID2106	SYNJ2	E7ER60;S534-p	93.51	GGAS(1)EEALSAVAPR	0.277606	0.281115	0.679554	-0.701302	0.0417809	-1.24307	-0.295495	-0.608588	-0.0445065	-0.349307	-0.00456679	0.509705	-0.233848	-0.318055	-0.211373	-0.212487	-0.347081	-0.183725	0.0126596
UID2115	STIM2	A0A1X7SBY3;S518-p	103.91	S(1)IVPSSPQPQR	-0.256111	0.552579	0.845032	0.311845	-1.00722	1.0031	0.922331	0.822487	0.503563	1.25128	-0.20682	-1.64048	1.22646	0.452598	0.231824	0.562622	0.581186	1.01981	-0.88235
UID2116	STIM2	A0A1X7SBY3;S523-p	153.54	SIVPS(0.085)S(0.915)PQPQR	-0.652763	0.220271	0.627061	-0.553269	-0.529804	-0.289061	1.3219	-0.360843	-0.0879461	0.603531	1.18304	1.93981	-1.98421	-1.24845	-1.2763	0.479026	-0.900976	0.597207	-1.54065
UID2122		A0A1W2PRG7;S6-p	68.551	ADS(1)PKPPVAPK	-0.798416	0.238203	0.643976	1.66424	-1.57108	1.82251	1.987	1.14523	-1.01214	1.02895	2.13894	2.52877	-1.10255	-1.48286	0.144836	2.06968	-0.946636	-0.233453	-0.16149
UID2123	FGD5	A0A1W2PRG7;S595-p	109.11	S(0.001)FS(0.999)VEGR	-0.134435	0.796336	0.939494	1.2153	0.524947	-1.22545	0.421286	0.980837	0.561318	0.0809635	0.30091	2.07323	-0.866436	0.954564	0.283107	1.27328	-1.90736	1.00412	-1.02987
UID2124	FGD5	A0A1W2PRG7;S742-p	99.5	S(0.964)LS(0.029)NS(0.007)PQLK	0.00806787	0.987672	0.996669	1.8348	-1.26947	0.302941	0.0521704	1.9326	-1.27068	0.778892	-0.562539	1.44429	0.779386	-0.253483	-0.199256	1.57314	-0.0182603	-0.862457	-0.600099
UID2126	FGD5	A0A1W2PRG7;S746-p	75.89	S(0.01)LS(0.103)NS(0.887)PQLK	-0.0828416	0.890686	0.968724	-1.17867	-2.76264	-0.822253	-1.24532	-0.912867	-1.49542	0.721916	-0.996673	0.877438	-3.46386	-2.1733	-1.11202	1.14752	-1.62304	-2.11654	-0.890859
UID2129		A0A1W2PRG7;S19-p	194.29	TT(0.007)S(0.993)PLTPVTAPK	-0.206933	0.572778	0.853331	-0.205585	-1.25359	0.558169	0.741684	-0.0259856	-0.881035	1.40012	0.676321	-0.2348	-0.319422	-0.892969	0.0297164	-0.162498	0.524694	0.325751	0.0841532
UID2136	ENSA	A0A1W2PRU0;S2-p	58.83	S(1)QKQEEENPAEETGEEK	0.13623	0.708948	0.907904	1.23304	1.14417	-1.08516	0.352982	-0.0699086	0.985479	-0.213057	-0.103001	0.289589	0.0943345	1.36798	0.0917247	-0.250352	-0.0132025	1.08573	0.66857
UID2142	BIVM-ERCC5	A0A494C0S2;S526-p	137.8	ELTPAS(0.997)PT(0.003)CTNSVSK	0.20281	0.626448	0.87742	0.136657	-1.36929	-0.764065	1.90816	-0.561844	-0.350753	-0.0311496	0.423369	0.665484	-0.412058	0.931221	-1.00817	0.13237	0.197399	-0.208831	0.71615
UID2143	BIVM-ERCC5	A0A494C0S2;S341-p	191.53	EPDATPPS(1)PR	-0.508069	0.105366	0.493026	1.29734	1.50508	1.15212	1.05377	1.07748	1.42263	0.616396	1.59824	0.27967	0.399677	1.56661	1.25094	0.633198	-0.486723	1.34385	0.671282
UID2145	BIVM-ERCC5	A0A494C0S2;S384-p	275.23	NAPAAVDEGSIS(1)PR	-0.0555309	0.875548	0.964086	-1.42872	-1.22812	-0.337508	-0.265748	-2.06186	-0.868725	0.265995	-0.178644	-0.154269	-1.11613	0.0371808	-1.39349	-0.691061	-1.42549	-0.657324	-1.14699
UID2146	HSPB6	A0A1X7SC65;S16-p	156.96	RAS(1)APLPGLSAPGR	0.0400642	0.893413	0.969898	1.13631	-0.238873	0.428888	0.296783	0.92511	-0.104837	-0.0636402	-0.181173	0.23677	0.436391	0.306971	1.1262	0.227351	-0.692074	0.30787	0.569593
UID2149	NFIC	A0A286YEX4;S344-p	120.31	NWTEDMEGGIS(0.9)S(0.1)PVKK	0.602576	0.101665	0.487264	-0.571502	-0.867428	-1.04349	-0.916112	-1.21972	-0.28616	-0.762091	-0.982726	1.22394	-0.474518	-1.53317	-0.894603	0.675669	0.291934	-0.352312	-0.76557
UID2151	NFIC	A0A286YEX4;S355-p	235.35	S(1)PFNSPSPQDSPR	0.250193	0.404695	0.770177	0.0951288	0.114375	0.452227	0.0812747	0.452701	0.0218506	-0.19278	-0.0644376	0.748146	0.514705	0.0386956	-0.683298	1.63096	0.626599	0.0637353	0.0223406
UID2153	NFIC	A0A286YEX4;S361-p	118.29	SPFNS(0.001)PS(0.999)PQDSPR	-0.063581	0.812618	0.942703	-0.82982	-0.280491	0.18977	-0.249527	-0.157877	-0.148466	0.839331	-0.371085	-0.596478	-0.0534972	-0.586952	0.0579328	0.155661	-0.412782	-0.338623	0.257925
UID2159	CHCHD3	A0A286YEX5;S13-p	144.3	YS(1)GAYGASVSDEELK	-1.01345	0.127473	0.521582	3.46855	3.16709	3.00728	0.691288	-0.506959	0.469092	0.209565	-0.912334	-0.60012	1.27049	0.991963	1.01074	-0.64801	0.762202	-0.417158	-0.884174
UID2174	FRY	A0A2R8YCY2;S1890-p	148.78	SSS(1)PDLSSSSK	-0.935751	0.0756198	0.441037	1.5194	0.672863	0.530948	1.84611	1.03596	0.0687649	-1.36352	2.08276	0.578477	-0.0983212	0.357697	-0.880962	0.6253	-0.227148	0.747304	-2.19508
UID2183	MON2	A0A286YFF8;S205-p	72.496	S(0.97)VS(0.027)T(0.003)LKPCAK	-0.0316705	0.946367	0.986548	0.0920346	0.234086	-1.19907	0.578437	-0.257553	-0.576575	-1.19342	0.423009	1.17122	-0.330161	-0.238551	-0.683604	1.37029	-0.7927	-0.232664	-2.41624
UID2185	IGHG4	P01857;S134-p	118.33	DTLMIS(1)R	-0.445568	0.50882	0.827185	1.60177	1.4585	2.87546	1.74421	1.36415	0.555479	2.64674	-2.23215	1.96636	1.60668	1.62909	1.66684	-1.94531	0.689533	-0.172599	1.00902
UID2191	CNOT3	H7C3F5;S118-p	234.04	STDSEVSQS(1)PAK	-1.35631	0.0210633	0.266662	0.639868	0.795771	-0.972255	0.74807	-0.00799652	1.2654	0.070441	0.81192	-2.63497	0.129316	0.984205	-1.99464	-2.19385	-0.841561	1.01071	-1.95849
UID2201	CAMK2G	D6R938;S280-p	117.14	STVAS(1)MMHR	-0.203774	0.608243	0.869309	1.93636	1.26269	0.989363	0.00545704	0.968159	0.229489	1.05343	0.510153	1.48051	-0.639331	1.97835	1.23265	1.14467	-0.133581	-0.0439825	0.305629
UID2204	PIK3CA	A0A2R8Y2F6;S312-p	107.06	RIS(0.763)T(0.218)AT(0.018)PYMNGETSTK	-0.0790206	0.817031	0.944622	-0.421915	-0.660777	0.399092	0.122456	0.306462	-0.481621	0.94631	-0.368498	-0.456899	0.180685	0.152751	0.277536	-0.171638	-0.607778	-1.26988	1.10457
UID2205	HARS2	A0A2R8Y5E8;S56-p	72.62	DLS(1)PQHMVVR	-0.77705	0.0806791	0.451704	1.43235	1.82533	0.0586978	-0.386828	1.75487	1.8533	0.805113	-0.446779	-0.982568	0.133948	0.786238	0.221566	-0.980441	0.723076	0.380077	0.397754
UID2208	GSS	A0A2R8Y5T7;S301-p	88.396	IEPEPFENCLLRPGS(1)PAR	0.637869	0.107867	0.496396	-0.61458	0.908229	-1.30936	-0.426268	-2.42962	0.263024	-0.473636	0.0339275	0.0773938	0.545784	0.563999	-0.173992	0.0038745	0.0483481	-0.128712	0.117969
UID2212	SPAST	A0A2R8Y7K2;S51-p	162.94	APS(1)YSGLSMVSGVK	0.131459	0.685182	0.898236	-1.00625	-1.6827	-0.574439	-1.07024	-1.22508	-1.57603	-2.37415	-0.947962	-0.415573	-1.34909	-0.906242	-1.77115	-0.359914	-1.32945	-1.15353	-2.12023
UID2214	SPAST	A0A2R8Y7K2;S324-p	152.99	S(0.059)VS(0.836)PQT(0.105)LEAYIR	0.360914	0.417126	0.774398	0.368531	0.275954	1.05084	0.121431	0.0180275	-1.09082	-1.11558	0.289715	-0.288878	2.45887	0.442837	0.718553	-0.966302	0.743225	-0.12414	-0.17876
UID2215		A0A2R8Y5G6;S554-p	63.816	FS(1)GGFGAR	-0.568214	0.28423	0.683169	1.69614	-0.664876	2.41295	0.738647	2.06179	-0.502287	1.72349	1.02686	0.85457	0.0166825	-1.6922	1.74028	0.410008	0.259851	1.20203	1.1558
UID2217	SLC29A3	A0A2R8Y4I0;S23-p	214.18	TTSS(0.043)S(0.957)LRADQEALLEK	-0.964379	0.311528	0.705522	-2.30232	-1.34803	-0.00711648	-0.843375	-2.35356	-0.395228	0.492466	-0.974446	-7.50458	-1.43621	-1.13458	-0.97299	-4.65926	-0.677161	0.763614	0.174525
UID2219	PPAPDC3	X6R886;S43-p	57.826	KAS(0.946)GPS(0.054)AQPPPAGDGAR	-0.774908	0.115056	0.503519	2.64405	2.07468	-0.219309	0.972303	1.99066	0.765305	0.19408	0.898838	0.277703	1.10905	0.641704	1.13755	-0.124848	-0.263372	1.71025	-1.36669
UID2222	SAMSN1	A0A2R8Y4K8;S330-p	184.81	NNS(0.747)LS(0.251)KPDDS(0.001)T(0.001)EAHEGDPTNGSGEQSK	-0.669688	0.134658	0.530607	-2.12752	-1.18562	-0.606345	-2.15339	-0.748874	-0.72168	-1.90509	-0.543141	-3.50275	-2.81342	-2.17539	-1.09507	-0.944261	-2.76708	-1.13902	-0.912187
UID2225	CCDC82	F5H777;S131-p	175.48	HLS(1)QEDNDLNK	-0.614943	0.0417593	0.353458	1.03287	0.965271	-0.343465	0.777909	0.720713	1.11107	-0.0620078	0.827157	0.476278	0.375687	-0.312226	0.0167493	-0.576327	0.21518	0.309547	-0.394917
UID2226	DNAJC21	A0A2R8Y534;S395-p	158.52	APS(0.773)S(0.196)S(0.03)SLNSATSSQSK	-0.0576688	0.919141	0.978208	-0.238255	0.676735	0.0530981	2.19292	0.461626	-0.800356	-1.54061	2.172	1.82698	-0.114	-1.00806	0.415251	2.02702	-0.666834	-0.0807949	0.116239
UID2228	TNS1	A0A494C067;S999-p	204.18	RAAS(1)DGQYENQSPEATSPR	-0.121234	0.798877	0.939959	2.15361	0.961908	1.23003	1.53109	1.9187	0.489086	1.10292	1.71748	2.34273	0.0296567	0.881249	2.33878	3.02438	-0.273957	-0.0280825	1.82021
UID2229	TNS1	A0A494C067;S1007-p	263.04	AASDGQYENQS(1)PEATSPR	-0.00118929	0.997797	0.999263	2.34137	1.24606	0.454387	2.0042	1.78776	0.625775	-0.304976	1.42908	1.93336	-0.0236187	1.16276	1.69848	2.51128	0.171345	0.987315	1.13321
UID2236	TNS1	A0A494C067;S781-p	209.75	AHLESLVAS(0.017)RPS(0.982)PQPLAETPIPSLPEFPR	0.401592	0.554578	0.845389	-3.45735	-0.484076	0.293966	-1.63083	-0.192456	-4.04753	-1.66311	-0.539704	-2.12836	-1.39751	-2.2804	0.100574	1.68036	-1.27681	-1.00366	-2.20256
UID2237	TNS1	A0A494C067;S792-p	94.281	PSPQPLAETPIPS(1)LPEFPR	0.0532631	0.906039	0.975425	-0.324241	-0.925051	0.848032	-0.369628	-0.0693331	-0.594911	1.78239	-0.573718	0.876496	0.894779	0.299285	1.21373	-0.125003	-1.18356	-0.649863	-1.12622
UID2238	TNS1	A0A494C067;S1269-p	135.33	AQFSVAGVHT(0.003)VPGS(0.997)PQAR	0.120869	0.667704	0.894163	0.0378823	-0.561799	-0.86061	-1.26275	-0.394736	0.209	0.0437476	-0.201306	-0.521863	-0.640518	-0.205449	-0.600146	0.29927	-0.66015	0.0896148	0.215624
UID2239	TNS1	A0A494C067;S883-p	103.31	AS(0.972)LES(0.028)VPPGR	-0.0552305	0.843394	0.953827	0.774085	0.264766	0.502904	0.809563	1.01195	0.578901	1.09222	0.65797	1.54582	0.154605	-0.297313	0.773925	1.05736	0.681502	0.32658	1.00803
UID2242	TNS1	A0A494C067;S1582-p	48.656	DQEPGAFIIRDS(0.812)HS(0.188)FR	0.758693	0.120657	0.508581	0.379317	0.388874	-0.721801	-0.745947	1.19969	-0.21034	1.26777	-1.02281	0.997128	0.598882	-0.958666	1.19294	2.27483	1.76731	-0.361046	1.09292
UID2243	TNS1	A0A494C067;S1584-p	65.784	DQEPGAFIIRDS(0.382)HS(0.618)FR	0.790495	0.119673	0.508581	0.444529	0.155148	-1.06147	-0.539983	1.19969	-0.21034	1.26777	-1.02281	1.09772	0.693188	-1.21104	1.20262	2.27483	1.76731	-0.361046	1.09292
UID2247	TNS1	A0A494C067;S1063-p	307.92	EAFEEMEGTS(0.003)PS(0.067)S(0.93)PPPSGVR	0.106741	0.698157	0.90416	-0.0615174	-0.196709	0.222387	0.0679875	0.25517	0.0576999	0.952093	-0.943478	0.347014	0.757381	0.314745	-0.172639	0.123101	0.115597	-0.259174	-0.0184668
UID2259	TNS1	A0A494C067;S1473-p	133.13	QGS(0.973)PT(0.027)PALPEK	0.705777	0.132406	0.526769	0.472092	-1.18925	-1.16014	-0.613035	0.716565	-1.12523	-0.558275	-0.63693	2.08522	-0.533533	-0.568619	0.0386512	1.72248	-0.38687	-0.767412	-0.0379018
UID2266	TNS1	A0A494C067;S1140-p	105.96	S(0.14)FS(0.774)APAT(0.085)QAYGHEIPLR	0.220572	0.620291	0.874486	0.186668	-0.0598375	1.27133	-0.170357	0.690131	0.68576	-1.27728	-0.139007	-0.54431	0.825426	-1.53896	0.487459	0.68582	1.5819	0.0956706	1.35898
UID2267	TNS1	A0A494C067;S1209-p	147.7	S(0.994)GS(0.006)LGQPSPSAQR	0.31498	0.677702	0.896729	1.82673	0.655608	-0.437891	2.33229	2.39996	-1.05591	0.0488313	2.08209	4.48153	-0.505386	1.84295	2.24911	2.60769	-1.57484	0.836911	0.433588
UID2269	TNS1	A0A494C067;S1216-p	181.9	SGSLGQPS(0.996)PS(0.004)AQR	-0.26002	0.698388	0.90416	2.16193	-0.498097	1.63957	3.35808	2.11127	1.76372	-0.163956	1.5412	4.36059	-0.681336	-0.720367	0.758202	1.42798	1.68271	0.97576	2.03002
UID2271	TNS1	A0A494C067;S864-p	208.87	S(0.999)GYIPS(0.001)GHSLGTPEPAPR	0.369623	0.263648	0.664142	0.0214079	-0.324462	-0.297905	-0.436813	-0.315754	0.501823	0.133973	-0.46856	-0.589977	0.527808	1.17182	-0.331114	0.910179	0.850825	-0.88011	0.111256
UID2272	TNS1	A0A494C067;S872-p	164.4	SGYIPSGHS(1)LGTPEPAPR	0.159118	0.724139	0.913591	-0.893261	-1.99901	-0.192326	-0.745237	-0.135757	0.137376	-0.128434	-0.801308	-2.4152	-1.2345	-0.0294576	-1.05964	1.20616	-0.254865	-0.0181701	0.320649
UID2280	TNS1	A0A494C067;S721-p	319.45	S(0.001)QS(0.993)FS(0.007)EAEPQLPPAPVR	0.261771	0.619003	0.874061	-0.463208	-1.22365	0.325421	0.45671	-0.330202	-1.9602	-0.0980301	0.663268	1.63702	-0.142575	-1.03121	0.0656988	1.95078	-0.941628	-1.7205	-0.35331
UID2281	TNS1	A0A494C067;S723-p	185.14	S(0.001)QS(0.162)FS(0.838)EAEPQLPPAPVR	-0.130229	0.68383	0.897919	0.255878	-0.831641	-0.182074	0.526723	-0.0701812	-0.46815	0.317113	0.138785	0.969214	-0.180248	-1.05391	-0.501434	0.658995	-0.316794	-0.698596	-0.232607
UID2283	TNS1	A0A494C067;S833-p	197.4	SQS(1)VPGAWPGASPLSSQPLSGSSR	0.396868	0.181172	0.590412	-0.497395	-0.775331	0.14759	-0.246428	0.348015	-0.52231	0.0668585	-0.542218	-0.229547	0.540609	-0.535096	0.541025	0.33222	0.251635	-0.651118	0.903998
UID2284	TNS1	A0A494C067;S842-p	102.03	SQSVPGAWPGAS(0.997)PLS(0.003)S(0.001)QPLSGSSR	-0.13509	0.787987	0.939288	1.01894	-0.295338	1.07517	0.943593	0.897401	-0.348258	-1.81477	-1.71663	0.0154609	-0.732085	0.329897	-1.25462	1.46618	-0.176818	-0.933886	-0.0347499
UID2286	TNS1	A0A494C067;S533-p	93.093	TDEPVPGASSATAALS(1)PQEK	0.224598	0.472627	0.808255	-0.213629	-0.962036	0.104762	-0.513499	-0.402917	0.0257958	0.172842	-0.418508	1.29935	-1.00898	-0.529135	0.0519596	0.135372	-0.191116	-0.358389	0.19054
UID2287	TNS1	A0A494C067;S1284-p	263.98	TVGTNTPPS(1)PGFGWR	-1.27988	0.188176	0.596771	-2.70228	-2.52532	2.74755	1.34055	-2.72784	-3.08767	1.72532	0.954536	-5.05489	-0.412749	-1.55826	-0.528011	-3.23556	-0.804165	-2.70184	-0.218695
UID2288	TNS1	A0A494C067;S1361-p	173.6	VATTPGS(0.995)PS(0.005)LGR	0.385922	0.601751	0.866097	1.38697	-0.78895	0.13874	1.10099	1.77019	-0.779979	0.122805	1.0809	4.13606	-0.940229	-0.172162	0.100078	4.18402	-0.236506	-0.427327	0.475104
UID2289	TNS1	A0A494C067;S1597-p	137.93	VS(0.107)S(0.893)PPPTIMQQNK	0.169478	0.611726	0.870204	0.33099	0.113899	-0.169746	-0.422215	0.570488	0.786431	1.10318	0.0076016	-0.213495	-0.00987569	-0.299872	1.05894	0.157635	1.73364	0.51365	0.73583
UID2291	TNS1	A0A494C067;S1538-p	172.17	YSMPDNS(1)PETR	-0.0100416	0.972438	0.994124	0.416173	0.416552	0.70882	0.920598	0.337582	0.184273	0.314043	0.896958	1.10891	0.508725	-0.340525	0.506045	1.36658	0.237311	-0.288866	1.01649
UID2295	CDK13	A0A2R8Y4Z0;S163-p	203.32	GGDVS(0.999)PS(0.001)PYSSSSWR	-0.743577	0.0817124	0.454288	1.45522	0.0478063	2.14282	-0.942754	1.7498	0.356027	0.504119	0.120072	-0.654241	-0.0869474	0.136417	-0.294224	0.0444474	0.645532	0.546296	-0.852791
UID2297	CDK13	A0A2R8Y4Z0;S305-p	84.859	IEHAPS(0.955)PS(0.037)S(0.007)GGTLK	-1.09406	0.0485305	0.373007	-0.180055	-0.510297	1.27084	0.513792	1.46517	-0.599734	1.29905	0.128353	-1.31769	-0.429662	-3.19824	-1.48858	-0.438416	0.951631	0.0155529	0.540064
UID2299	CDK13	A0A2R8Y4Z0;S95-p	57.496	S(0.528)LS(0.472)PLGGRDDSPVSHR	-0.0730071	0.855817	0.959545	0.0893879	0.63294	0.584498	-0.762621	-0.901604	0.685731	0.71038	1.16708	-0.0965085	0.876525	0.387709	0.847059	-1.44124	0.565058	-0.520802	1.00394
UID2300	CDK13	A0A2R8Y4Z0;S97-p	107	S(0.009)LS(0.991)PLGGR	-1.30838	0.0878643	0.462638	1.35022	2.24612	3.71373	-1.49849	0.499304	2.50585	3.28442	-0.707497	-1.06973	-0.144091	0.514841	1.88752	-1.92066	-0.330405	0.253006	1.73613
UID2301	CDK13	A0A2R8Y4Z0;S122-p	190.1	S(0.003)PS(0.997)PAGGGSSPYSR	-0.17671	0.783905	0.937884	2.3061	3.80229	0.5622	1.07818	2.14123	3.36466	-1.0228	0.509118	-0.714664	2.54999	1.77164	1.64444	0.0592071	2.12508	2.0131	1.8785
UID2305	CDK13	A0A2R8Y4Z0;S177-p	84.083	S(0.997)PY(0.001)S(0.002)PVLR	-0.692968	0.0836974	0.456696	2.16111	1.30071	1.85582	0.453431	1.21611	1.006	2.23346	-0.253213	-0.0926168	0.548188	0.388448	1.80356	-0.161898	0.469244	0.450202	1.02455
UID2306	CDK13	A0A2R8Y4Z0;S180-p	93.178	S(0.002)PYS(0.998)PVLR	-1.42946	0.000377225	0.0540459	0.646819	1.34092	1.71173	0.506088	1.24529	1.113	1.49958	0.290386	-1.1534	0.743867	0.132108	-0.219968	-1.47137	-0.34994	-0.658438	-0.104722
UID2308	CCDC9	A0A2R8Y4Z8;S376-p	121.92	EGAAS(0.998)PAPET(0.002)PQPTSPETSPK	-0.530672	0.0780985	0.447334	-0.123942	0.151307	-0.0523035	1.09745	0.579446	0.706073	0.82108	0.84214	0.442831	-0.483183	-0.42526	0.31608	-0.725355	0.572888	-0.304355	0.382227
UID2309	CCDC9	A0A2R8Y4Z8;S386-p	82.885	EGAASPAPET(0.014)PQPT(0.072)S(0.906)PET(0.007)S(0.001)PK	-0.475518	0.111768	0.500551	-0.0875905	0.135659	0.969084	0.18363	-0.232897	0.69019	1.15481	0.384145	0.427892	-0.224868	-0.536771	-0.203994	-0.400971	0.818422	-0.400679	-0.0861477
UID2310	CCDC9	A0A2R8Y4Z8;S202-p	160.81	S(1)GPLEESER	-0.396739	0.324293	0.714704	1.32804	0.156369	0.0251353	1.21492	1.39117	0.234544	-0.244764	1.23673	0.706944	-0.253403	1.25345	0.717181	0.835428	-1.27094	0.774816	-0.595239
UID2312	CCDC9	A0A2R8Y4Z8;S80-p	74.853	S(0.997)PGT(0.003)PRPPGASK	-2.55949	6.68047e-05	0.0219324	2.97513	2.82539	2.37018	3.28894	2.72403	3.75153	2.75962	3.49931	1.05348	0.0621063	2.57342	1.22971	-0.829323	-2.03539	1.3762	0.288001
UID2313		A0A2R8Y4Z8;S521-p	111.1	TTHLAGALS(1)PGGGQSAPAFPESGPSLR	0.159953	0.609499	0.869341	-0.442566	-0.413859	-0.262722	-0.568006	-1.06153	-0.361089	0.364028	-0.695619	-0.663925	-0.0618954	-0.215909	-0.657076	-1.35922	-0.0683343	-0.0892893	0.953899
UID2314	PRKG1	A0A2R8YE50;S66-p	153.15	QS(0.182)AS(0.59)T(0.228)LQGEPR	-0.126116	0.895087	0.970579	2.34186	-0.600938	-0.48729	4.14712	1.28162	-1.60621	-1.35803	3.70597	3.10701	-2.1881	0.986563	1.82239	2.97232	-1.14152	-0.75552	1.61203
UID2318	CTNNB1	A0A2R8Y804;S552-p	265.74	RT(0.011)S(0.989)MGGTQQQFVEGVR	0.28436	0.312404	0.705522	0.155984	-1.24779	-0.447425	0.210109	0.00592253	-0.620739	0.441261	-0.769633	-0.157949	-0.477432	-0.076862	-0.0527549	0.207645	0.0801938	0.145825	0.333899
UID2319	CTNNB1	A0A2R8Y804;S191-p	95.273	S(1)PQMVSAIVR	0.266537	0.387779	0.75974	-0.309941	0.170839	0.130998	-1.02123	0.12216	0.559435	0.012958	-0.928867	0.575422	0.549776	-0.631593	-0.340275	0.387549	0.615349	-0.433442	0.145858
UID2321	INADL	A0A2R8Y549;S1618-p	134.66	AGS(0.928)WT(0.071)S(0.001)AR	-2.30678	0.000256951	0.0448736	0.487458	-0.0905393	3.45189	1.33708	1.0208	0.485955	3.18588	2.22901	0.958057	-1.32632	-0.268293	-0.95858	-0.995171	-1.04844	-1.69424	-1.01369
UID2324	INADL	A0A2R8Y549;S455-p	115.12	T(0.027)S(0.945)S(0.018)S(0.003)T(0.006)S(0.001)PLEPPSDR	0.324819	0.414656	0.773166	-0.476036	0.584411	0.654311	0.0264845	0.166436	-0.21384	0.30646	-1.10031	-1.60348	0.827761	-0.0779944	0.61986	0.144467	1.06047	0.130799	1.44459
UID2330	TNKS1BP1	Q9C0C2;S196-p	154.74	RDS(1)LGTYSSR	-0.148152	0.758063	0.927254	1.77024	-0.16262	0.665373	0.574093	1.11956	-0.316625	-0.378098	0.698966	1.32144	-0.447204	1.3515	0.985088	1.13435	-1.00948	1.08327	-1.63329
UID2336	TNKS1BP1	Q9C0C2;S217-p	246.34	RDS(1)LGAYASQDANEQGQDLGKR	0.0702172	0.847401	0.955307	-0.132194	-0.596944	-0.327893	-0.440061	-1.14302	-1.81811	-1.05958	-1.02926	0.206189	-0.46204	-0.758323	-1.17112	0.640689	-1.40944	-1.54278	-1.4885
UID2337	TNKS1BP1	Q9C0C2;S160-p	56.851	S(1)QEADVQDWEFRK	0.241807	0.445612	0.791703	-1.59435	-1.77957	-1.85982	-0.826765	-1.21034	-1.68312	-0.919103	-1.10282	-0.158517	-1.82342	-1.49539	-1.12108	-0.0912472	-1.2953	-1.8737	-1.18278
UID2339	CBLB	B5MC15;S480-p	97.551	QNSPVT(0.078)S(0.92)PGS(0.001)SPLAQR	0.147795	0.70342	0.905764	0.883531	1.14326	2.22071	0.0784417	-0.202868	0.635229	0.592639	0.55121	-0.17904	1.49433	1.78077	1.50171	0.148819	0.480336	0.260358	1.59723
UID2353	TSC2	A0A2R8Y6C9;S963-p	83.692	ADVGRLS(1)PEVK	-0.459149	0.272798	0.670793	0.834146	-2.11555	0.65988	-0.129524	-0.024538	-1.6073	0.175776	0.147651	-0.951372	-0.476526	-0.210449	0.0404924	-0.580221	-0.936549	-1.40485	-1.21317
UID2355	TSC2	A0A2R8Y6C9;S1001-p	238.01	GQPEGPLPSS(0.003)S(0.997)PR	-1.18959	0.011451	0.210173	1.4868	0.296499	0.332308	1.32071	1.42992	-1.26168	0.459494	0.832189	0.27096	-0.793644	-0.82367	0.276619	0.165684	-1.1615	-2.11778	-0.437128
UID2357	TSC2	A0A2R8Y6C9;S898-p	90.614	S(1)LHAEELVGR	0.123037	0.793992	0.939494	-0.00661629	-0.553108	-1.35664	0.3129	1.7346	0.330723	-0.246295	-0.293306	1.18883	-1.56451	1.69682	0.598185	-0.414536	0.298046	-0.303187	-0.593101
UID2358	TSC2	A0A2R8Y6C9;S806-p	135.21	SLS(0.997)VPAAS(0.003)TAKPPPLPR	-0.379924	0.214029	0.620461	0.093998	-0.0482505	-0.297339	0.292016	0.739613	0.341619	-0.377309	0.86068	-0.318592	-0.2252	-1.22925	0.159668	-0.223274	0.735359	0.158843	-0.491909
UID2369	TSC2	A0A2R8Y6C9;S217-p	125.11	T(0.004)S(0.004)GPLS(0.991)PPT(0.001)GPPGPAPAGPAVR	0.390206	0.183899	0.593671	0.611928	0.252093	-0.168094	-0.343367	0.43138	0.139372	-0.178643	-0.448901	0.705114	0.840439	-0.176437	0.35166	-0.207509	1.41055	0.0277042	0.465894
UID2373	TSC1	A0A2R8Y6S1;S94-p	77.192	DSLPGS(1)QR	-1.58407	0.00754474	0.179253	2.696	0.576209	0.705499	2.26072	2.13329	0.934589	1.5143	1.34806	1.51237	-1.02024	1.45331	1.11183	-0.807778	-2.33596	0.433824	-0.851265
UID2374	TSC1	A0A2R8Y6S1;S645-p	93.949	WETTMGEAS(0.002)AS(0.002)IPT(0.011)T(0.062)VGS(0.901)LPS(0.016)S(0.005)K	0.373364	0.355798	0.73423	0.413798	-1.18548	1.2259	-0.0492703	-0.488882	-0.139502	-0.337687	-1.12576	-0.342929	-0.182559	-0.196819	1.13952	-0.754947	1.54797	-0.215246	0.305044
UID2378	SHROOM3	A0A2R8Y5P9;S829-p	83.395	DRPGS(0.999)PES(0.001)PLLDAPFSR	0.0948432	0.718742	0.91216	-0.391201	-0.32946	-0.157102	-0.484678	0.134477	-0.131252	0.843197	-0.199677	-0.0682261	0.456692	-0.544562	0.449371	0.366611	-0.179383	-0.286444	-0.151008
UID2379	SHROOM3	A0A2R8Y5P9;S1360-p	114.4	EDS(0.987)LPEES(0.012)S(0.001)APDFANLK	-0.487743	0.19576	0.60528	0.561949	-0.00834859	0.226354	0.767387	-0.372939	0.623843	-0.527698	0.915695	-0.202678	0.345478	-0.222631	0.445989	-1.01435	-1.79626	0.840816	-0.112068
UID2383	SHROOM3	A0A2R8Y5P9;S583-p	132.31	SAFS(0.038)S(0.962)LQNIPESLR	0.224998	0.583495	0.857323	0.42519	-0.535222	-0.149211	0.518842	0.140729	-0.388752	-0.542676	0.585671	1.65152	-0.088869	0.150464	-0.829963	1.94205	0.187658	-0.907561	-0.250749
UID2386	SHROOM3	A0A2R8Y5P9;S358-p	99.069	S(0.999)PENS(0.001)PPVKPK	-0.71282	0.131703	0.526106	1.64286	0.501643	0.632535	1.63208	1.46484	1.26156	0.62083	2.58452	2.42956	-0.281548	-0.0115516	0.620418	2.22281	-0.500557	-0.0461135	0.205277
UID2387	SHROOM3	A0A2R8Y5P9;S1161-p	115.78	S(0.935)S(0.065)PATADK	-0.795887	0.153013	0.554966	2.21724	1.93444	-0.832758	1.2531	3.11538	2.09073	1.4446	3.23315	1.36155	-0.772797	1.45307	1.03627	1.85133	0.830494	2.31553	0.0133444
UID2388	SHROOM3	A0A2R8Y5P9;S940-p	74.92	SYS(1)EPEK	-0.390661	0.401891	0.768404	0.863795	0.928578	0.844686	2.84148	0.415158	0.789422	0.192329	1.81159	2.65611	-0.551243	0.805215	1.39775	0.567092	-0.499679	0.86122	0.325277
UID2393	ASXH1	A0A494C1R1;S503-p	229.71	AS(0.003)AS(0.997)PDRIPSLPQETVDQEPK	-0.462154	0.173815	0.579285	-0.445542	-0.881824	-0.034709	0.19058	0.0826089	-0.88748	-0.589333	0.806842	-0.811332	-1.12246	-1.67911	-0.649363	-0.0517226	0.366641	-0.839444	-0.669302
UID2394	AP3D1	A0A2R8Y611;S400-p	66.335	HRPS(1)EADEEELAR	-0.595421	0.374962	0.748878	-0.454591	-0.560407	-0.795416	0.664603	0.361555	-0.0742811	-4.58877	1.09311	-0.74203	-1.73219	-0.127426	-0.721671	-0.873278	-3.1826	-0.071091	-1.66728
UID2404	RAPGEF2	A0A2R8Y661;S994-p	128.12	S(0.937)S(0.063)FLNAK	-0.8397	0.229889	0.635069	1.13431	-2.6906	0.728676	1.49039	1.66354	-0.196971	0.749923	2.24323	0.457739	-1.71412	-2.62699	1.17116	0.852613	-0.409051	-0.77444	1.44798
UID2405	RAPGEF2	A0A2R8Y661;S995-p	84.507	RS(0.187)S(0.813)FLNAK	-1.22989	0.113009	0.500728	2.14811	-0.977453	0.626846	2.38579	2.62262	-1.3593	0.774524	1.83296	2.47787	-1.66492	-0.5508	0.713896	1.44875	-2.27242	-2.19048	0.253105
UID2407	RAPGEF2	A0A2R8Y661;S970-p	205.12	S(0.158)LS(0.817)QGS(0.023)T(0.002)NATVLDVAQTGGHK	-0.134222	0.628318	0.878673	-0.654969	-0.80521	-0.531276	-0.333169	-0.180091	-0.482343	-1.36744	-0.137345	-0.522014	-1.16964	-1.2766	-0.915567	-0.836745	-0.0103828	0.00843452	-0.843103
UID2420	CASK	A0A2U3TZM4;S571-p	233.14	TQS(0.002)S(0.019)S(0.979)CEDLPSTTQPK	0.150542	0.699163	0.904655	-1.17177	-0.220312	-1.34116	0.919734	-1.56949	-0.208782	-1.67241	0.663145	0.0901095	-0.518432	-0.395599	-0.948204	0.119679	-0.506708	-0.472741	-0.764813
UID2421	DYRK1A	A0A2R8Y6I6;S720-p	59.324	QGADREESPMTGVCVQQS(0.803)PVAS(0.099)S(0.099)	0.0744321	0.844777	0.954571	0.37972	0.418307	0.288785	0.238635	-1.62484	1.36986	0.158558	-1.23214	-0.273389	-0.408897	0.112667	0.877813	-0.195272	0.149898	0.290494	0.0390288
UID2422	PMS2	A0A2R8Y6S3;S310-p	56.258	RS(1)PLGQK	-2.08323	0.00580642	0.153817	3.41464	3.86524	1.58431	2.81417	2.65052	2.91439	0.320458	1.52774	-0.931201	-2.90387	2.31589	0.920052	-0.0429523	-0.381477	1.73027	1.71891
UID2423	ABCC4	A0A2R8Y6V8;S664-p	114.46	TFSES(0.001)S(0.001)VWS(0.003)QQS(0.604)S(0.392)RPSLK	0.385417	0.274792	0.674012	-0.149939	-0.829404	-1.51527	-0.0402612	0.674009	-0.282597	-0.484657	0.574426	0.691364	0.286005	-0.678671	0.148469	-0.567483	0.91129	-0.238638	0.477313
UID2427	CCDC88A	A0A2R8Y7B1;S1175-p	76.679	FY(0.001)DPS(0.999)PPR	-0.0138886	0.96797	0.993279	0.382207	0.701767	1.00381	-0.0782095	0.816297	0.844314	0.315252	0.313828	-0.983593	1.804	1.18235	-0.127521	0.436574	0.911839	0.570031	0.394477
UID2430	CCDC88A	A0A2R8Y7B1;S1205-p	107.21	S(0.93)LT(0.067)LT(0.003)PTR	0.127143	0.77086	0.934595	1.03249	-1.09786	-1.1046	-0.277506	0.941161	-1.06685	0.0209972	0.364394	1.53083	1.12998	-0.75159	-0.314958	-0.427253	-0.787274	-0.5566	0.00622929
UID2431	CCDC88A	A0A2R8Y7B1;S1385-p	148.5	S(0.93)S(0.07)PVLQHK	-0.884177	0.0197045	0.257174	1.94625	1.07828	1.51445	2.27914	1.55468	1.36397	0.521221	0.642587	0.424527	0.0889368	1.71155	0.308747	-0.0887549	-0.321321	0.288888	1.4146
UID2432	CCDC88A	A0A2R8Y7B1;S1386-p	134.23	S(0.215)S(0.785)PVLQHK	-0.67137	0.0196283	0.257174	1.92152	1.13449	1.24581	1.59212	1.51924	1.23136	0.715085	0.91663	0.261249	0.74989	1.28904	0.771529	0.263542	-0.0743401	0.748411	0.895979
UID2437	FAM65B	F5H029;S538-p	160.78	LLSEGS(1)VGGESEGCR	0.324259	0.324603	0.714704	-0.283515	-0.290968	0.411379	-0.0711278	-1.41538	-0.11107	0.489428	0.212913	-0.269369	0.868334	0.412279	0.0855764	-0.0300297	0.427409	0.87304	-0.831514
UID2438	FAM65B	F5H029;S439-p	76.759	NS(1)LGEGQEPK	0.644674	0.372452	0.747943	1.63289	1.47844	-1.98368	-1.1998	0.756304	0.713459	0.236434	-1.05375	0.873136	-2.13534	0.892021	3.33904	-0.490307	0.138063	0.267614	2.85346
UID2444	TMF1	A0A2R8Y7M0;S72-p	86.455	SNT(0.001)EPQS(0.999)PPIASPK	-0.586486	0.0847836	0.45797	-0.225536	0.196372	0.194525	-0.117854	1.01151	1.45226	1.13716	1.72283	-0.711999	0.116505	0.0905528	-0.0722699	0.205948	0.168233	0.271324	0.611092
UID2446	TMF1	A0A2R8Y7M0;S344-p	145.43	S(0.01)VS(0.04)EINS(0.95)DDELSGK	-0.00563081	0.982226	0.995134	0.203041	0.252093	0.611421	-0.129808	0.698996	-0.245114	0.836478	0.315938	-0.197044	0.167283	-0.175918	0.627365	0.461728	0.421214	0.579555	0.613815
UID2452	BPTF	E7ETD6;S2231-p	100.41	LS(1)PQMQVHQDK	-0.27965	0.481767	0.813843	1.3397	2.48449	0.110123	-0.353159	0.868816	1.28575	0.94371	0.228468	-0.313856	0.692393	1.55553	-0.117781	0.304661	1.34054	0.404291	0.804922
UID2454	BPTF	E7ETD6;S2326-p	117.62	PQVAAQSQPQSNVQGQS(1)PVR	-0.349163	0.281619	0.679843	0.578671	1.22569	0.432027	0.794606	1.03947	1.49684	1.78232	0.758059	-0.450129	1.79799	0.0357994	0.711853	1.0042	0.78062	0.635079	0.79896
UID2455	BPTF	E7ETD6;S77-p	89.029	S(1)PILEEK	0.249857	0.56339	0.849398	-0.389022	0.411363	-0.300085	-0.563529	-0.981556	0.508429	-0.418581	-1.68114	-0.410594	1.24157	-0.165974	-0.204937	-0.83189	1.13164	-0.303177	-1.87189
UID2459	BPTF	E7ETD6;S1959-p	116.63	VGS(0.985)PAT(0.015)VTFQQNK	-0.645827	0.118186	0.508581	-0.572098	0.506177	1.13057	0.0708576	-0.648078	-0.68439	0.0134417	-0.265808	-1.19596	0.127939	-0.864923	0.889795	-2.0229	-1.2278	-1.12178	-0.200316
UID2460	BPTF	E7ETD6;S1161-p	59.673	VLDDVS(0.015)IRS(0.97)PET(0.015)K	-0.401352	0.321511	0.712308	0.763685	0.17332	0.683368	0.29946	1.10207	-0.94186	-0.418012	0.315225	-1.20885	0.70771	0.187172	0.254506	0.919846	-1.51644	-0.786179	0.208678
UID2464	SMIM1	H3BS66;S27-p	113.86	DGVSLGAVS(0.968)S(0.027)T(0.005)EEASR	-0.083	0.832154	0.949887	0.154322	-0.00683767	0.416711	-0.341108	0.768832	-0.401504	1.27359	-0.986021	-0.385776	0.204448	-0.409526	0.331642	-1.40107	0.93899	-0.229658	1.16494
UID2466	SMIM1	H3BS66;S17-p	106.63	WEDGS(0.924)RDGVS(0.076)LGAVSSTEEASR	0.25435	0.46601	0.801962	-0.464612	-0.144841	0.110131	-0.569811	0.490668	-0.563455	0.82513	-0.417687	0.488274	0.29265	0.345447	0.263257	-0.711728	1.04928	-1.20565	0.778797
UID2469	PPFIA1	A0A2R8Y7R9;S755-p	160.15	GALHT(0.001)VS(0.999)HEDIR	0.240442	0.663501	0.893713	1.53708	-0.231536	0.35449	1.33564	1.18343	0.713685	-1.36023	1.00879	3.20839	-0.624587	0.860995	0.0919502	2.42734	-0.361794	0.441267	0.421336
UID2470	PPFIA1	A0A2R8Y7R9;S690-p	63.624	RIPHS(1)PAR	-1.82876	0.0119349	0.212513	1.56311	-0.203833	1.14113	2.67964	0.142003	2.09977	2.62974	3.40908	-0.0782622	-2.67312	0.865448	-0.904954	2.24399	-0.189396	1.21366	-1.64684
UID2473	PPFIA1	A0A2R8Y7R9;S132-p	99.409	QAQS(1)PAGVSSEVEVLK	0.628969	0.148642	0.548673	-1.75756	-1.25804	1.21746	-0.463634	-2.10108	-1.00497	-0.000805782	-0.370096	-0.428723	1.11512	-0.505312	0.0301531	-0.774739	0.190709	-0.106094	-0.228094
UID2480	PPFIA1	A0A2R8Y7R9;S1194-p	95.264	VTSS(0.002)MS(0.102)S(0.893)PS(0.003)MQPK	-0.0503873	0.907347	0.975662	-0.130946	-0.42594	0.64985	0.365697	0.630999	-0.283029	3.14015	0.787328	0.0734505	-0.138181	0.557599	0.627888	0.781126	0.512302	1.56537	0.351455
UID2482	HBG1	A0A2R8Y7X9;S53-p	106.36	FFDSFGNLS(0.001)S(0.018)AS(0.981)AIMGNPK	-1.1422	0.153051	0.554966	1.32779	-0.116922	3.98865	1.30375	1.54249	-0.205432	3.02478	0.297842	1.32152	-0.195402	-3.97291	1.862	1.26777	1.73635	-0.232796	0.238823
UID2484	RBBP6	A0A2R8Y880;S899-p	135.86	ENFS(1)PER	-0.63297	0.0246426	0.283643	0.205216	0.0707211	-0.0188231	-0.176729	0.321562	0.441782	-0.207918	0.0842217	-0.378696	-1.40507	-0.232044	0.134583	-0.359324	-1.21874	-0.393238	-0.491209
UID2488	RBBP6	A0A2R8Y880;S1315-p	211.7	KVTGTEGSSSTLVDYTSTSST(0.001)GGS(0.998)PVR	-0.00743762	0.985077	0.99666	-0.0274122	0.771193	0.310856	-1.3033	0.0745561	0.82533	1.31963	0.266953	-0.986611	1.56008	-0.282551	-0.022005	0.383074	1.0296	-0.0234305	0.520156
UID2489	RBBP6	A0A2R8Y880;S1217-p	99.481	LEVTEIVKPS(1)PK	-0.536062	0.140925	0.538541	0.0319519	-0.174928	-0.307027	-0.506446	-0.457439	0.15371	-0.682361	-0.317622	-0.165498	0.284443	-1.26819	-0.519749	-1.0416	-0.43437	-2.70189	-0.701812
UID2494	RBBP6	A0A2R8Y880;S726-p	53.237	S(0.998)PYS(0.001)GSSYSR	-2.24481	0.00173662	0.0974048	4.26228	3.50669	2.15392	2.36858	4.84126	2.36596	1.35678	2.48168	0.218064	-0.0667804	2.13623	1.20469	-2.45067	1.32045	0.914478	2.10227
UID2497	SNX27	A0A2R8Y8A7;S51-p	149.33	S(0.072)ES(0.928)GYGFNVR	0.533964	0.225573	0.631093	-0.193791	1.86812	1.42377	-0.0663616	-0.275571	1.99935	1.12979	-0.823449	0.258946	1.61279	0.868034	0.78494	1.33159	2.16244	1.23306	1.08176
UID2498	GRB10	A0A2R8YCL1;S142-p	132.55	SIQPQVS(1)PR	-2.76129	0.000268371	0.0448736	0.336989	0.964581	2.96578	1.07006	0.27471	0.964437	0.998461	0.916142	-2.77238	-2.08168	-4.85099	-2.30027	-0.566917	-1.46447	0.516044	-0.078538
UID2504	SAMHD1	Q9Y3Z3;S18-p	165.37	CDDS(0.567)PRT(0.424)PS(0.008)NT(0.001)PSAEADWSPGLELHPDYK	0.0452663	0.932976	0.98347	-1.06341	-0.416987	0.595741	-0.481467	-1.67424	-1.9932	-0.57631	-0.945669	-0.360197	-0.681842	0.279484	-1.81783	1.56601	-0.310554	-2.38199	-2.48649
UID2506	SAMHD1	Q9Y3Z3;S33-p	102.05	TPSNTPSAEADWS(1)PGLELHPDYK	0.458626	0.153865	0.55664	-0.715813	-1.15756	0.0594789	-1.31711	-0.782799	-1.50894	-0.801975	-1.54411	-0.588392	0.355626	-0.0450958	-0.327865	-1.03864	-0.326512	-1.5071	-0.621842
UID2508		A0A2R8YCS7;S583-p	160.86	NFTKPQS(0.991)PT(0.009)R	0.0733676	0.829869	0.949325	0.0259914	0.451298	1.05101	0.109802	-0.32281	1.8001	0.765693	-0.640418	0.511621	0.114444	0.28802	0.960117	-0.156231	0.789975	0.260717	1.05895
UID2509	HSD17B4	E7ER27;S318-p	214.48	ATS(0.996)T(0.004)ATSGFAGAIGQK	0.0834464	0.846216	0.954725	-0.0527554	0.401208	1.64854	-0.420263	0.00304686	0.414041	0.187757	-1.0203	-0.200122	0.578094	-1.56425	0.847529	0.391315	1.35026	-0.57501	1.00104
UID2511	HSD17B4	E7ER27;S294-p	95.197	PQSIQES(0.004)T(0.026)GS(0.97)IIEVLSK	0.716614	0.113858	0.500754	-1.68124	-1.6584	-0.736593	-0.541082	1.26235	0.179822	-0.0228986	-0.569885	-0.0129284	0.0754309	0.422163	1.97359	-0.0040206	0.557533	-0.492515	-0.554274
UID2514	SAP130	H7BXF5;S439-p	99.991	AS(1)PNPVAMETR	-0.262768	0.351226	0.732581	0.960279	0.410776	0.386091	1.17441	0.436473	-0.43464	0.289949	1.11048	-0.273385	0.293206	0.881638	0.543481	0.0418566	0.0424706	0.296263	0.406143
UID2517	SAP130	H7BXF5;S416-p	128.46	VVPQQITHT(0.122)S(0.878)PR	-0.0845215	0.778432	0.936274	0.0229319	0.644308	-0.436198	0.660206	-0.535924	0.407008	0.673747	0.978357	0.190508	0.193129	-0.355838	-0.270475	0.189654	0.497355	1.16705	0.126875
UID2525	EPS8	A0A2R8YE63;S534-p	107.56	GSHLDQGEAAVAFKPT(0.229)S(0.771)NR	0.340991	0.375538	0.748878	0.282411	-0.539986	-1.07236	-1.89545	0.325443	-0.0442159	-0.0986074	-0.28012	1.21999	-0.481062	-0.632574	0.328638	0.620722	-0.680253	-0.839647	-0.130782
UID2530	EPS8	A0A2R8YE63;S679-p	210.08	QNSSS(0.028)S(0.965)DS(0.006)GGSIVR	-1.22063	0.0423157	0.354753	1.59162	1.31423	0.0593479	-0.0345891	2.24444	0.783759	-2.03306	0.890288	-1.94924	-1.56988	-0.14634	0.0882586	-1.07879	-1.74055	0.794175	0.653368
UID2532	EPS8	A0A2R8YE63;S702-p	106.36	S(1)QMEEVQDELIHR	0.209139	0.501457	0.823404	0.365987	0.358888	0.357038	0.11818	0.370238	0.216893	-0.210586	0.10387	0.574883	0.243327	0.900585	0.135001	0.643854	-0.542375	1.7818	-0.383452
UID2537	ARHGEF5	A0A2R8YFR7;S57-p	171.56	EEHRLS(1)ATQQSELR	-0.869219	0.03939	0.343916	0.764252	0.140833	-1.67116	0.624229	0.19833	0.111689	-0.40522	-1.45858	-0.880996	-1.67116	-1.22563	-0.188713	-0.517974	-2.20913	-1.11829	-0.837475
UID2538	ARHGEF5	A0A2R8YFR7;S11-p	213.48	GAS(1)PPISAIEEFSIIPEAPMR	-0.580847	0.401109	0.767573	-1.61397	-1.22031	-0.048008	0.011549	-1.2866	-1.24536	-4.30053	-2.01402	-0.892632	-0.58921	-5.17017	-3.44761	-0.72769	-2.77668	-1.27887	-1.48115
UID2541	ARHGEF5	A0A2R8YFR7;S1126-p	225.72	LESLSETPGPS(0.003)S(0.997)PR	-0.0756166	0.812561	0.942703	-0.0327895	-0.839058	0.839268	-0.391214	-0.472645	-0.436738	0.858977	-0.835735	0.00965602	0.330609	-0.939883	-0.227019	-0.000849871	-0.106821	-0.112659	-0.8679
UID2542	ARHGEF5	A0A2R8YFR7;S1011-p	134.45	RDS(1)GRPPGDSSGQAVAPSEGANK	-0.59116	0.344197	0.72868	-0.148937	-0.870294	0.0247597	-0.241212	-0.551304	0.26205	-3.16771	-1.43465	0.597017	-4.34728	-0.886875	-0.710067	-1.17734	-2.63022	-0.343917	-1.3579
UID2543	ARHGEF5	A0A2R8YFR7;S1044-p	134.06	RPS(1)ILPEGSSDSR	0.301455	0.567334	0.851577	0.564172	0.0636094	-0.0783186	-0.12469	0.0972794	0.576344	-3.59494	0.0175826	-0.365289	0.886768	0.690139	-0.637791	0.272673	0.0697946	0.474462	-1.45808
UID2544	ARHGEF5	A0A2R8YFR7;S606-p	115.23	S(0.003)DS(0.957)FPGS(0.04)HR	0.020087	0.959406	0.990362	1.08509	0.539701	0.888512	1.11614	1.72415	2.32325	0.681416	1.25105	0.280705	0.00817393	2.07042	0.769765	1.56933	0.585298	2.56625	1.92004
UID2554	MICALCL	A0A2R8YFA9;S1321-p	54.871	GHPS(0.996)PPT(0.004)PNFR	0.506658	0.296993	0.694264	1.09084	1.17968	0.529297	-1.16811	1.23087	1.2123	0.0623975	-0.858576	0.314236	-0.154757	1.44765	1.71626	-0.443494	0.884708	2.60429	0.963065
UID2559	PANK2	A0A2R8YFI4;S17-p	131.02	AS(0.992)AT(0.008)S(0.001)VSSAGEQAAGDPEGR	-1.03023	0.00147628	0.0936326	1.615	0.688061	1.56208	2.10081	1.2227	0.587628	1.09489	1.17987	0.384694	-0.314517	0.671774	-0.0809836	0.447661	-0.257718	0.218262	0.739999
UID2560	PANK2	A0A2R8YFI4;S45-p	208.52	RAS(0.996)S(0.004)ASVPAVGASAEGTR	0.0324788	0.911967	0.976554	1.13597	0.718588	-0.10993	0.75055	0.510075	0.00402452	-0.0418728	0.620974	1.11777	-0.0505535	-0.0262644	0.714345	0.539211	0.15625	1.34643	0.0510231
UID2561	PANK2	A0A2R8YFI4;S46-p	214.82	AS(0.014)S(0.983)AS(0.003)VPAVGASAEGTR	-0.582617	0.105284	0.493026	0.615162	-0.269862	-0.0742021	0.770717	0.667127	-0.552368	-0.793263	0.701646	0.125068	0.496584	-0.762222	0.108482	-0.253775	-1.42599	-1.03122	-0.852909
UID2565	BCAR1	A0A2R8YFS8;S449-p	147.28	LSAS(0.002)S(0.993)T(0.004)GSTR	-0.302739	0.683519	0.897916	2.53626	2.1875	-0.360506	1.01441	1.94327	1.97945	-2.31428	2.44691	-1.70067	0.225796	2.24396	2.35639	-0.116532	-0.215111	2.38641	1.83085
UID2566	BCAR1	A0A2R8YFS8;S657-p	56.563	PLPS(1)PPK	0.406377	0.197339	0.607481	-1.88422	-1.33147	-0.556469	-1.56846	-1.74827	-0.734495	-0.0660561	-0.805988	0.0120232	-0.623352	-1.42865	-0.549328	-0.982269	-0.766166	-0.555204	-0.551483
UID2569	WIZ	B9EGQ5;S698-p	99.078	AADGGERPLAAS(0.998)PPGT(0.002)VK	-0.0560897	0.864389	0.962338	0.0700147	-1.45357	-0.370179	-0.0106197	0.7311	-0.585607	0.391948	0.149107	-0.0352692	0.419516	-1.08437	0.0555853	-0.451931	-0.718816	0.0437124	0.245042
UID2571	WIZ	B9EGQ5;S163-p	64.534	GLGHPPS(0.814)S(0.186)PLLK	0.543097	0.204857	0.611533	-0.724547	-0.0880925	-0.157872	-0.818037	-1.86022	-1.7052	-0.709794	-0.508924	-0.845639	-0.307169	0.163234	0.0548444	-0.010373	-1.8603	1.53023	-0.952745
UID2578	WIZ	B9EGQ5;S177-p	58.831	TPLALAGS(0.977)PT(0.023)PK	0.437214	0.289207	0.687673	-0.709118	-1.94401	-0.486495	-0.686621	0.528149	-0.93013	-1.15788	-1.50286	0.84937	-0.989405	-1.16814	-1.6391	0.200739	0.251266	0.0563126	-0.952303
UID2581	NAV3	H0YHA8;S261-p	251.2	S(0.937)S(0.063)PVTVNQTDK	-1.25962	0.0239386	0.281312	3.02454	1.77577	1.65626	1.79063	2.03189	0.482966	0.790395	1.19098	-0.601356	-0.900702	0.383263	2.28873	-0.794282	-0.906252	1.42229	1.77477
UID2585	ARHGEF7	B1ALK7;S619-p	77.39	KES(1)APQVLLPEEEK	-0.133011	0.8414	0.953583	-0.50365	-3.88579	-0.1529	0.288903	-1.00497	-4.3653	-1.12494	-0.601674	-0.494128	-2.36057	-3.0444	-1.52034	0.333233	-1.35726	-2.08052	-1.89044
UID2586	ARHGEF7	B1ALK7;S516-p	118.76	KPS(1)DEEFASR	-0.016125	0.971047	0.994019	-0.629039	-0.649804	-1.12991	1.07248	-0.139793	-0.730318	0.431759	2.44179	0.254689	-0.437435	0.218492	-0.616622	0.551562	-0.371573	0.614261	0.324795
UID2587	ARHGEF7	Q15052;S525-p	126.26	KS(0.83)T(0.17)AALEEDAQILK	0.642476	0.371095	0.747298	-0.461657	-0.772195	0.251584	0.385469	1.04118	-0.853734	-1.43683	0.32101	3.03645	-0.301625	-0.324045	-0.440962	3.98971	0.08694	-2.22199	-0.209849
UID2588	ARHGEF7	Q15052;S340-p	99.864	MS(1)GFIYQGK	-0.0981671	0.788613	0.939288	0.372316	0.848772	0.76786	-0.11352	0.221417	1.16864	0.760377	0.00205957	-0.192039	1.11096	-0.726617	1.09675	0.246432	1.41286	-0.766921	1.06115
UID2591	GLI3	A0A2R8YGX0;S386-p	88.992	IKPDEDLPS(1)PGAR	0.0343282	0.914312	0.976918	0.0965956	-1.27838	-0.40957	0.872103	-0.206384	-0.104225	-0.60001	0.00297161	0.623854	-0.901248	-0.644351	0.037403	-0.226961	-0.32483	0.473589	-0.389729
UID2592	GLI3	A0A2R8YGX0;S605-p	260.06	S(0.999)PGRPT(0.001)QGALGEQQDLSNTTSK	0.0062089	0.986599	0.996669	0.253045	-0.356083	-0.253568	0.521046	-0.159306	-0.50232	-1.14524	0.825649	1.14563	0.33181	0.572156	-0.759549	-0.54707	-0.220438	0.0420662	-1.33171
UID2594	FAM208B	A0A2R8YH03;S434-p	130.01	ADRS(0.989)PS(0.011)LSVAPQDR	-0.354857	0.258448	0.661859	1.66885	0.629586	1.5564	0.892521	0.32589	0.894607	0.738741	0.432521	0.726278	0.894871	0.847194	0.819863	0.866573	-0.861947	0.38918	0.61825
UID2597	FAM208B	A0A2R8YH03;S1481-p	68.132	QT(0.001)S(0.013)LS(0.985)VS(0.001)R	-1.04407	0.144221	0.543705	2.51555	1.47219	0.259416	2.03933	1.55358	-0.658972	-1.13303	2.30821	1.88024	1.59605	1.37951	-0.500857	0.315367	-1.36496	-2.84222	-0.459449
UID2598	FAM208B	A0A2R8YH03;S1483-p	120.45	QTSLSVS(1)R	-1.13827	0.00703878	0.171754	1.01923	1.34842	1.08394	0.936409	1.27026	1.23186	1.43871	2.00025	0.785809	-1.40968	-1.03197	0.0595035	0.508983	1.67285	0.610143	0.0272925
UID2599	FAM208B	A0A2R8YH03;S1302-p	105.13	QVS(0.995)PAAS(0.005)LR	-0.0114261	0.975379	0.994124	0.56162	0.630858	0.117516	1.18093	1.56604	-0.0773818	-0.976908	1.20657	0.661533	0.667414	0.0692813	0.380717	-0.41205	1.36752	1.15794	0.225486
UID2600	FAM208B	A0A2R8YH03;S900-p	117.09	S(1)PEAATPVGK	-0.588526	0.138947	0.536606	0.173054	-1.15259	0.669673	1.12874	-0.0624453	-0.838251	-0.916836	1.42493	-0.184302	-1.26192	-0.599425	-0.236914	0.0511965	-1.00676	-0.422263	-0.621558
UID2601	FAM208B	A0A2R8YH03;S2252-p	40.179	S(0.999)PLLVT(0.001)VVESDPRPQGQPR	0.444971	0.217844	0.624162	0.0798488	0.147578	0.619857	-0.311818	-1.58311	-0.820788	-1.44899	-0.63261	0.575455	0.37948	0.103001	-0.337457	-0.930727	0.528289	-0.220531	-0.487773
UID2604	FAM208B	A0A2R8YH03;S555-p	108.1	VFPLS(0.995)PAS(0.005)NLR	0.166784	0.66199	0.893066	0.104199	-1.74334	0.685451	0.315789	-0.303966	-0.147053	-0.313802	-0.600359	0.117088	0.642841	-0.830745	-0.597392	-0.532065	0.665654	-1.02428	0.890092
UID2619	EPB41	A0A2U3TZH6;S555-p	141.86	SLDGAAAVDSADRS(1)PR	0.404932	0.549087	0.842857	1.63648	-2.95024	0.286615	-0.533543	2.01347	-1.46891	0.37994	-0.524804	2.19771	-0.292351	-1.33552	0.710751	1.57274	-0.485927	-1.19229	0.903363
UID2621	BCL11A	A0A2U3TZJ5;S86-p	58.159	AVDKPPS(0.958)PS(0.042)PIEMK	2.20203	0.00186636	0.10019	-1.01626	0.329215	-2.3748	-0.834355	-1.10142	0.135912	-1.24245	-1.02855	1.5399	3.87655	-0.221294	0.205485	1.15218	3.80491	-0.067626	0.19342
UID2624	BCL11A	A0A2U3TZJ5;S298-p	135.58	ELAGNTSS(0.001)PPLS(0.99)PGRPS(0.009)PMQR	0.688452	0.0523535	0.386953	-0.437941	0.880205	-0.519466	-0.226737	-0.0233614	0.248109	-0.318205	-0.354516	1.72706	-0.140256	-0.0998998	-0.0058529	0.824977	0.87134	0.0716431	1.50669
UID2634	COL4A3BP	A0A2U3TZL3;S54-p	121.79	TESGYGS(1)ESSLRR	0.255927	0.513065	0.82988	0.804059	1.09232	1.8304	0.808472	-0.151272	0.530999	-1.55501	0.476542	0.921828	0.566086	1.13293	0.867697	0.389534	-0.013777	1.2565	0.763131
UID2640	ZNF385B	A0A2U3TZT0;S409-p	80.18	S(0.997)PS(0.003)ILAAK	-0.166428	0.794979	0.939494	3.4069	0.149597	-0.29115	-1.93528	2.08347	-1.06954	-0.332184	-1.94632	0.114952	-0.432198	-0.202754	0.549141	0.0249199	-0.96719	-0.703395	0.350595
UID2642	PLCH1	A0A2U3TZV8;S1299-p	98.316	TAALESNLPGS(0.996)PNT(0.003)S(0.001)R	-0.652239	0.0509549	0.381278	0.50138	0.667863	0.209929	0.479378	0.208066	-0.396207	0.0923621	0.214578	-0.579189	-0.181358	0.125455	-1.55518	0.158599	-0.698908	-1.15038	0.640396
UID2643	KCTD1	A0A2U3U043;S617-p	108.5	S(0.956)PAS(0.044)PLNNQGIPTPAQLTK	0.502267	0.0950602	0.476214	-0.438637	-0.309466	-0.572985	0.633052	0.113703	0.310307	-0.272979	0.166912	0.26217	0.20593	0.245891	1.01723	1.16376	0.367716	0.886197	-0.500848
UID2645		A0A2U3U043;S590-p	135.45	S(0.086)T(0.086)NS(0.648)PT(0.181)IVSPAIVSPTQDSRPNMSRPLITR	0.447296	0.336709	0.721623	1.03967	-1.20619	0.627522	-0.251367	-0.417458	-0.986566	-1.30391	0.360232	1.05752	0.742539	0.256533	-2.01481	-0.142577	0.875399	-0.179294	0.844986
UID2646	PNPLA6	A0A384DVU0;S107-p	250.22	KVS(0.991)QS(0.007)T(0.003)SSLVDTSVSATSRPR	-0.222092	0.519808	0.832859	-0.45874	-1.95121	-1.33142	-0.405535	-0.0604651	-0.171716	-0.0804903	-0.912722	-0.802232	-1.05055	-1.14436	-0.234622	-1.61678	-1.22525	-1.27592	0.200679
UID2650	PNPLA6	A0A384DVU0;S345-p	103.87	LFPS(0.995)PGLPT(0.005)R	0.378407	0.218361	0.624408	-0.875149	-0.759021	0.809574	0.0608158	-0.531185	0.23043	0.386256	-0.0817472	0.00750295	-0.341048	0.58139	0.953587	0.0841036	0.73432	-0.0447531	0.29213
UID2651	PNPLA6	A0A384DVU0;S363-p	91.123	MVS(0.984)T(0.012)S(0.004)ATDEPR	0.284095	0.576	0.854985	1.72005	1.54467	-1.49505	0.756181	-0.764483	-0.321803	-0.358885	1.16497	0.886585	0.330711	1.91388	1.08211	-0.319198	-0.746296	1.4615	-0.0908852
UID2655	CFHR2	A0A3B3IRW0;S80-p	107.57	S(0.004)TIS(0.995)AEK	-1.26057	0.105344	0.493026	-0.998699	2.52133	-1.17446	1.49874	-0.0185209	2.40368	-1.13592	1.87047	-4.09556	-1.80291	0.146661	0.98164	-1.10909	-0.0819864	0.48474	0.358574
UID2658	IFIH1	A0A3B3IRK8;S301-p	85.958	AS(1)PEPELQLR	0.687394	0.0909538	0.467677	0.405041	-0.0449496	-0.103272	-0.911926	0.0429812	-0.210211	0.00327096	-1.27385	0.150113	1.45535	-0.287924	0.00283243	1.454	1.59029	-0.824216	-0.134214
UID2669	NHP2L1	A0A3B3IRU2;S67-p	247.69	QQIQSIQQS(1)IER	0.595835	0.119563	0.508581	-1.06185	-0.0320121	0.0713991	-1.01666	-0.070424	0.3042	-0.0957625	-2.20477	-0.137924	0.338183	0.255688	-0.497023	-0.462589	1.0895	-0.342108	0.417068
UID2672	SP4	A0A3B3IRW4;S29-p	115.58	TSGSQDS(0.012)QPS(0.987)PLALLAATCSK	1.14785	0.046778	0.367832	-1.20806	-0.597498	-2.93536	0.320081	-3.25618	-2.27344	-3.11952	-1.31057	0.291996	-0.682885	-0.929549	-0.339861	-1.59498	0.202934	0.301952	-2.4474
UID2675	CASC4	A0A3B3IRW9;S209-p	203.76	LIPGS(1)NLDSEPR	-0.34063	0.559068	0.84706	0.408346	-0.893932	-1.25092	-0.501051	-0.0746453	0.227437	0.350563	0.0844871	-4.04916	-1.39935	0.904661	-1.19992	0.0228313	0.54674	0.531148	0.26828
UID2678	MED13L	F8VRB8;S913-p	108.18	MEVEDGLGS(1)PKPEEIK	-0.011934	0.96398	0.992194	-0.443114	-0.503673	-0.444757	-0.133815	-1.23229	-0.407377	-0.226982	-0.332451	0.0395195	0.128456	-0.510872	-0.21338	-0.32218	-0.893048	-1.03004	-1.01838
UID2680	CCDC13	A0A3B3IRZ5;S497-p	81.356	EVS(0.999)PAY(0.001)T(0.001)QFLEDPGLTK	1.69274	0.000916656	0.078868	-0.531018	-2.10423	-2.40305	-1.13148	-0.386	-1.75449	-0.832747	0.550749	1.47751	0.374319	2.00112	0.0145182	0.843989	-0.226589	0.286599	0.178201
UID2681	DLG4	A0A3B3IU19;S235-p	85.716	RYS(1)PVAK	-0.479775	0.395009	0.765078	3.25448	1.13262	1.85971	2.81799	3.36255	0.598997	0.754614	2.68957	2.3376	1.50739	3.38636	1.3395	2.45114	-0.0945954	-0.232513	1.93744
UID2683	KDM5B	A0A3B3ISE6;S1415-p	116.13	ERS(1)YELVR	-0.443969	0.285592	0.684529	1.13745	0.683483	0.297544	1.41166	0.629705	1.03616	0.983014	1.29227	1.24917	-1.38839	-0.210016	0.123769	1.80815	-0.197237	1.5778	0.956271
UID2687	RB1	A0A3B3IS71;S795-p	110.31	FPS(0.001)S(0.999)PLR	-0.287973	0.450526	0.794779	0.159452	-0.658847	0.566062	0.6147	-2.13833	-0.847652	-0.0858333	0.635854	-0.571013	-0.281819	-0.307753	-0.403654	0.0513704	-0.379251	-1.12159	-1.04467
UID2688	RB1	A0A3B3IS71;S807-p	111.39	IPGGNIYIS(1)PLK	0.374827	0.357182	0.736059	-3.25355	-1.76513	-0.680864	-0.201943	-1.45417	-2.1731	-1.37544	-0.632498	-0.466124	-1.50287	-0.963552	-0.131616	-1.32926	-1.17323	-1.07199	-1.89943
UID2695	WDR24	A0A3B3ISA1;S570-p	87.388	DMAPGLGS(0.978)ET(0.022)RLDR	0.730454	0.0146573	0.227086	-1.179	-0.207903	-0.710756	-0.0416195	-1.10205	-0.478051	-0.789424	-0.43638	0.00935602	-0.0831762	0.570283	-0.0575006	0.846616	-0.487495	0.475788	-0.375427
UID2698	LARP1B	H0Y9K3;S309-p	98.048	IGS(0.99)PLS(0.01)PK	-1.24986	0.0129741	0.217661	1.16174	-1.06597	0.443823	1.15681	0.35292	-0.611384	-0.0795755	1.94473	-0.676348	-2.59859	-1.0502	-1.47832	0.290511	-0.714752	-0.20796	-0.260146
UID2699	LARP1B	H0Y9K3;S312-p	90.15	IGS(0.203)PLS(0.797)PK	-1.01004	0.0338055	0.321787	-1.03075	-1.35228	0.599767	1.28203	0.148288	0.0785297	0.0230447	0.919555	-2.48608	-2.18338	-1.0219	-0.213331	-0.401745	-0.389089	-0.642846	-0.0737305
UID2701	LARP1B	H0Y9K3;S29-p	160.81	LNGPGENVS(1)EDEAQSSNQR	-0.070506	0.799679	0.940555	0.627706	1.25599	0.447723	1.18551	1.51038	0.685176	0.18104	0.362572	0.398393	0.222721	0.919274	0.844132	0.106469	0.949631	1.25876	0.992676
UID2706	PPP1R13B	A0A3B3ISJ2;S656-p	182.74	EPEQDGPAAPADGS(0.013)T(0.002)VES(0.12)LPRPLS(0.707)PT(0.157)K	0.703943	0.0500042	0.377138	-0.862203	-0.520456	-0.438676	-0.452891	-0.664875	-0.784863	-2.11344	-0.205514	0.489855	-0.328895	-0.31136	-0.423236	1.23665	-0.317506	-0.950733	0.193849
UID2711	CAAP1	A0A3B3ISJ3;S89-p	212.95	S(0.827)T(0.165)DS(0.007)S(0.001)SVSGSLQQETK	-0.306136	0.407115	0.771568	-0.406121	-0.87539	-1.20829	0.0261286	0.293392	0.779693	-0.689476	0.867183	-1.1425	-0.380223	-0.849056	-0.65172	-0.219878	0.923844	-0.802207	-0.540235
UID2712	ANKS1A	A0A3B3ISP1;S641-p	81.525	AELKLS(1)R	-1.47879	0.0951855	0.476304	0.832657	-1.78072	0.616425	2.29174	0.664987	-1.43514	0.585878	2.24524	1.78734	-3.66141	-1.21215	-0.385571	2.11576	-4.01879	-1.10439	-1.33001
UID2714	ANKS1A	A0A3B3ISP1;S668-p	210.79	SES(0.944)LS(0.056)NCSIGK	-0.26634	0.606379	0.868692	-0.648627	1.50439	-0.212635	0.306744	-1.24864	2.13065	-1.60849	0.269083	1.1089	-0.633209	-0.151468	0.920132	-0.138732	-1.01731	-0.648871	-1.07769
UID2715	ANKS1A	A0A3B3ISP1;S670-p	166.04	SES(0.293)LS(0.706)NCSIGK	-0.20278	0.749895	0.922868	-0.506165	2.15475	-1.66279	0.0941525	0.467958	2.11667	-2.49038	1.6155	1.0997	-0.640179	0.415727	-1.65233	-0.0482329	0.551432	0.770524	-0.329174
UID2726	DLG2	F8VYC1;S359-p	104.22	AVS(1)LEGEPR	0.548183	0.324754	0.714704	-0.168826	-0.117741	-2.75389	0.366665	-2.7189	-1.89438	-2.59227	-0.121256	-0.633892	-0.648743	0.322336	0.575055	-0.245562	-2.05826	-1.2319	-1.69416
UID2731	COPA	A0A3B3IT15;S173-p	172.82	NLS(1)PGAVESDVR	-0.406391	0.165888	0.570769	-1.51265	-0.964634	-0.00553832	-0.243847	-1.20041	-0.780605	-0.0431497	-0.00550367	-1.00523	-0.47589	-1.40201	-1.01029	-0.846638	-1.03326	-1.37332	-0.860829
UID2735	SLC18B1	A0A3B3IT67;S365-p	157.67	S(1)QNILSTEEER	1.08304	0.0661081	0.417272	-1.38032	0.185532	-0.268368	-0.464885	-0.485086	0.394794	1.95821	-0.399823	0.923199	2.61073	-0.423325	-0.472746	2.16644	2.99724	0.221638	0.181198
UID2744	MSL3	A0A3B3ITF3;S311-p	65.073	S(0.013)QEELS(0.086)PS(0.889)PPLLNPS(0.002)T(0.002)PQS(0.002)T(0.002)ES(0.002)QPTTGEPATPK	0.130217	0.754195	0.924693	-1.18965	-0.0857516	-0.683178	0.406167	-0.583999	-0.348657	-0.444729	-1.27113	0.62171	1.05503	-0.578255	-2.4463	-0.422997	-0.22085	-0.767281	-0.400251
UID2745	MSL3	A0A3B3ITF3;S400-p	112.84	S(0.029)S(0.029)S(0.941)PIPLTPSK	0.188293	0.516972	0.831437	0.115545	0.301319	0.0296965	-0.341862	-0.211728	-0.274008	0.360476	-1.16079	-0.668163	0.605317	-0.478772	0.56939	-0.330079	0.245052	0.0918144	0.290433
UID2747	DAB2IP	H0Y3A3;S887-p	134.84	GDS(1)PELKPR	-0.457366	0.220611	0.627731	1.87187	1.03126	1.40514	0.865801	1.39065	0.909286	0.310257	0.451792	1.7687	-0.676392	0.848185	1.12096	1.2297	-0.477843	0.257157	0.506657
UID2748	DAB2IP	H0Y3A3;S1017-p	57.802	LMS(1)VEEELKK	0.565952	0.103983	0.491465	-0.715135	0.34262	-0.501359	0.964038	-0.868897	-0.747892	-0.511661	-0.182711	0.42984	0.911525	-0.203466	0.910505	-0.740835	0.212765	-0.0691997	0.855483
UID2749	DAB2IP	H0Y3A3;S611-p	120.76	LPS(0.914)PT(0.086)PENK	-0.496791	0.179025	0.5876	1.51241	0.47791	-0.206032	1.13543	1.15381	0.235809	-0.253506	0.735172	0.565229	0.511189	0.490894	0.870566	-0.666768	0.161129	-1.2827	0.167148
UID2758	KAT6A	A0A3B3ITI3;S1422-p	97.384	S(0.997)APLPS(0.003)AAAHQQQLYGR	0.0331578	0.925963	0.981095	0.540735	0.746917	0.0246104	1.18423	0.225543	-0.583559	-0.694949	0.0219679	1.28611	0.103718	0.561983	0.409869	-0.668836	-0.638597	0.929463	-0.252952
UID2759	KAT6A	A0A3B3ITI3;S562-p	100.11	S(0.012)S(0.012)S(0.974)PPILT(0.001)KPTLK	-0.137885	0.69931	0.904713	-0.0132867	1.04173	1.17615	-0.285741	-0.115604	1.30285	0.732564	-0.753411	0.468737	-0.231618	-0.762403	0.668603	0.519451	0.767079	-0.166963	0.719283
UID2761	INPP5F	A0A3B3ITL0;S572-p	63.408	LS(1)LENLEK	-0.171429	0.567187	0.851545	-0.0521846	-0.450583	1.20907	0.253304	0.98207	-0.0483234	0.0467048	-0.255545	-0.102573	0.599124	-0.136314	0.256336	-0.00536466	0.617689	-0.430057	-0.485755
UID2762	INPP5F	A0A3B3ITL0;S1007-p	132.74	S(1)PPEPEIINQVQQNELK	0.310693	0.493884	0.819901	0.729813	-0.251025	-0.127498	-0.50292	-1.07996	-0.400178	-0.187684	-1.67704	-0.873259	1.46124	-0.444505	0.343324	-0.607976	1.4698	-1.20683	-1.15273
UID2766	PEX10	A0A3B3ITN6;S246-p	105.2	RAS(1)LEER	-0.292935	0.667728	0.894163	2.13315	1.60776	1.2463	0.753986	0.631206	-1.09533	-0.26873	1.15574	-0.169266	-2.26331	3.40429	1.32652	-0.746099	-0.180257	2.41626	0.032459
UID2767	POLA2	E9PIQ6;S101-p	72.302	S(0.997)PHQLLS(0.003)PSSFSPSATPSQK	0.0459726	0.896339	0.971489	-0.679639	-0.252245	-1.25303	-0.0161993	-0.182601	-0.427927	0.955529	-0.942877	-1.09795	0.528203	0.116868	-1.00404	-0.0263013	-0.699679	0.503757	-0.752072
UID2768	RAB12	A0A3B3ITT1;S117-p	138.3	AGGGGGLGAGS(1)PALSGGQGR	1.15299	0.0075857	0.179448	0.0920669	-0.970363	-0.637258	-0.715298	-0.761099	0.0976639	-0.770178	-0.291601	2.51882	0.239715	0.0236539	0.244831	1.66102	-0.641009	0.856472	0.364384
UID2774	ITPR1	A0A3B3ITU8;S1750-p	224.68	RES(0.999)LT(0.001)SFGNGPLSAGGPGK	-0.0165387	0.963596	0.992145	0.369895	0.325066	0.42945	-0.112374	0.433642	-0.154571	0.296143	0.010273	0.329271	0.494001	-1.09489	0.643303	1.01013	0.981594	-1.49821	0.600017
UID2776	ITPR1	A0A3B3ITU8;S1583-p	155.47	RDS(1)VLAASR	-1.33375	0.047758	0.371529	2.37239	0.804286	0.464946	1.81149	2.39467	1.22135	-1.11909	2.10793	1.92896	-1.93831	0.447364	0.987356	1.75271	-1.30069	-1.15777	-1.33165
UID2781	PRDM1	A0A3B3IU23;S355-p	140.05	S(0.923)S(0.077)PDQSLK	-0.0860492	0.797751	0.93967	0.999025	0.22234	-0.660154	0.789604	-0.549845	0.724729	-0.389152	0.43983	0.00962569	-0.985562	1.11208	0.416328	-0.000694716	-0.0738267	0.120761	0.289276
UID2785	STON2	A0A3B3IU55;S819-p	46.461	GAS(0.994)FGS(0.004)T(0.001)S(0.001)VSGSEPVMR	0.0961271	0.803145	0.940838	0.111855	0.649289	0.0441077	0.412271	1.15279	0.67467	0.980258	0.170449	0.618344	0.846791	0.96711	-0.681153	-1.08548	1.48476	1.42088	1.39345
UID2787		A0A3B3IU55;S227-p	74.78	LDPS(0.003)PPS(0.997)PQPK	0.768682	0.0506856	0.379951	0.579425	0.506966	-0.515664	-0.147765	-0.288456	-0.262358	-0.617272	0.200108	-0.406276	1.89001	0.205871	0.945405	-0.0817737	1.7119	-0.1244	1.46371
UID2789	EML1	G3V497;S82-p	103.32	KPTGS(0.001)LPS(0.947)PS(0.052)GVR	0.110209	0.764642	0.931347	-0.0769935	-0.0456282	1.47515	0.743084	-0.0903526	-0.272584	1.75637	0.945376	1.55304	0.5732	0.477213	0.937451	1.47806	0.364356	0.0408694	-0.108082
UID2790	TRIM25	A0A3B3IUA7;S100-p	102.6	AS(0.002)APS(0.998)PNAQVACDHCLK	-0.478091	0.350551	0.732511	-2.66394	-0.653277	-3.531	0.392465	-2.48725	-0.461977	-2.41672	-0.116079	-1.53788	-2.19193	-2.37235	-2.3445	-1.4656	-1.50124	-2.23283	-2.11619
UID2792	EIF2B5	A0A3B3IUB1;S552-p	101.38	GGS(1)PQMDDIK	-0.0103715	0.97846	0.994124	0.0538323	1.78602	0.573985	0.0828044	-0.0175322	1.86562	0.549725	-0.170616	-0.135413	0.636298	1.66189	0.199467	-0.137595	0.984046	1.34012	0.0920574
UID2794	MSTO1	A0A3B3IUD2;S143-p	158.25	GS(0.004)S(0.996)PLPTATTPK	0.0487548	0.858564	0.960681	-0.916592	-0.00658949	0.00418334	-0.032543	-0.703407	-0.147404	-0.551026	-0.103059	-0.232467	0.685451	-0.383264	-0.300192	-0.503413	-0.714063	-0.826898	0.208448
UID2802	CMPK1	A0A494BXC7;S130-p	82.543	SDDNRES(1)LEK	0.304837	0.411081	0.773166	1.62832	1.17965	1.14018	0.970177	1.19467	1.11286	-0.0291064	0.625461	0.286947	1.1898	0.868043	2.77252	1.38337	0.325862	2.25662	1.17774
UID2803	KIF18B	A0A494BYR6;S683-p	148.44	RGS(1)LPDTQPSQGPSTPK	-0.651019	0.156319	0.558047	0.102167	-0.390953	-0.221978	0.885893	-0.104069	-0.00698899	0.783137	-0.56812	0.348893	-0.201815	-0.385223	-2.38201	-0.0621129	-1.8651	1.13546	-1.31715
UID2804	TACC3	A0A494BZT8;S317-p	115.11	AMT(0.019)LS(0.981)PQEEVAAGQMASSSR	0.405912	0.325034	0.714752	-1.11219	0.551112	0.11319	-1.46806	0.575434	-0.190421	1.04908	-0.383585	-0.828142	0.663738	-0.117896	0.825295	-0.239429	0.253339	0.189106	1.63585
UID2805	TACC3	A0A494BZT8;S71-p	86.344	ILS(0.962)PS(0.038)MASK	-0.489957	0.389749	0.761455	-1.15505	-1.36445	-0.311041	1.37078	-2.66269	-2.08641	-0.25752	1.88026	-1.76884	-1.65772	-1.16863	-1.41836	-1.252	0.00727595	-0.580659	-0.666861
UID2808	TACC3	A0A494BZT8;S177-p	108.77	VS(0.133)GS(0.867)PEQAVEENLSSYSLDR	0.81256	0.0837812	0.456696	0.387974	0.08907	0.100928	-0.341027	-0.317399	-0.37518	-2.60512	-2.87717	0.154878	0.390926	-0.393519	0.384509	-0.386957	0.153827	-0.0198947	0.27879
UID2812	MPRIP	A0A494BZV2;S483-p	165.63	DFTNEAPPAPLPDASAS(0.001)PLS(0.998)PHR	0.0376019	0.894419	0.970496	-0.517664	-1.12101	0.172801	-0.0532452	-0.0184911	-0.516138	0.524676	-0.20203	-0.915306	-0.477652	0.105846	-0.265833	-0.389516	0.311168	0.325748	-0.124735
UID2813	MPRIP	A0A494BZV2;S220-p	180.31	DQPDGS(0.003)S(0.02)LS(0.97)PAQS(0.007)PSQSQPPAASSLREPGLESK	0.180456	0.482832	0.814245	-0.349559	-0.563557	-0.373211	0.161415	-0.400896	-0.502025	-0.272477	-0.0858669	0.0169368	0.412073	0.289847	-0.746903	0.360536	-0.0730411	-0.620152	-0.581826
UID2814	MPRIP	A0A494BZV2;S224-p	171.93	DQPDGSSLSPAQS(1)PSQSQPPAASSLR	0.348518	0.241381	0.647556	-0.382259	-0.386595	-0.978745	-0.241641	-0.980594	-0.959975	4.71243e-05	-0.29021	-0.373796	0.47682	0.15505	-0.25519	-0.989909	0.493621	-0.9525	0.0140739
UID2816	MPRIP	A0A494BZV2;S737-p	101.35	S(1)PGLPMSDLK	-0.209001	0.596776	0.862874	0.187899	-0.796199	-0.0343356	1.41199	0.323676	-1.07229	0.365356	1.85388	0.808738	0.0212539	-0.139375	-0.0929166	0.523061	0.171402	-0.77044	0.0462433
UID2819	MPRIP	A0A494BZV2;S2380-p	56.563	S(1)NPDFLK	-0.302113	0.508799	0.827185	0.0358248	-1.16556	-1.47857	0.730102	0.0649321	-1.01004	-0.662301	1.11478	0.761863	-1.24016	-1.58366	-0.180224	0.5428	-0.839354	-1.72566	-0.523337
UID2820	MPRIP	A0A494BZV2;S2364-p	160.27	S(0.999)PDS(0.001)ATVSGYDIMK	-0.642574	0.107783	0.496396	-0.615074	-0.847269	1.19869	1.51245	0.899094	-0.183373	1.04094	0.943442	-0.160444	-1.07234	-0.979812	0.16389	0.331411	-0.040797	0.264652	0.301746
UID2821	MPRIP	A0A494BZV2;S2367-p	121.95	S(0.094)PDS(0.906)ATVSGYDIMK	0.29824	0.318041	0.708696	-0.170448	-0.384265	-0.183342	0.746556	0.390934	0.368826	0.511284	1.03953	0.461368	-0.0274901	0.134639	0.740289	0.556664	0.259011	1.12623	1.45428
UID2823	MPRIP	A0A494BZV2;S2278-p	177.09	TLLTGDGGGEAT(0.005)GS(0.995)PLAQGK	-0.821831	0.166989	0.571037	-0.0947971	-1.08951	0.882064	2.57446	-0.352805	-1.76728	1.19543	2.5508	-0.226673	0.280785	-1.15105	-0.10307	-0.288468	-0.0841631	-1.61112	0.507482
UID2825		A0A494BZV2;S305-p	99.454	YS(0.013)CPES(0.973)PS(0.013)QELGGPLPSPGPR	-0.243314	0.515221	0.830415	0.227699	0.807727	1.90489	-0.540214	0.304514	0.295667	0.578374	-0.371857	0.253295	0.590062	0.139373	-1.1633	0.448622	0.293142	-0.388945	1.08804
UID2830	MYADM	A0A494C017;S16-p	133.29	TTIT(0.006)T(0.035)T(0.035)T(0.035)T(0.04)S(0.801)S(0.044)S(0.002)GLGSPMIVGSPR	0.604444	0.293633	0.692389	-2.60615	-1.40749	-3.18021	-0.886028	-0.20131	0.448127	-0.0616629	-0.135172	-1.94487	-2.10119	-0.362607	0.242774	0.702511	0.684144	0.212179	-0.627292
UID2831	MYADM	A0A494C017;S17-p	118.85	TTITT(0.002)T(0.002)T(0.002)T(0.002)S(0.052)S(0.77)S(0.169)GLGSPMIVGSPR	0.43643	0.202384	0.611011	-0.432059	-0.551182	1.23427	0.299901	0.640745	-1.05268	-0.0200252	-0.614204	0.266808	0.353682	0.239965	1.24675	-0.0708898	0.530888	0.590425	-0.161427
UID2833	MYADM	A0A494C017;S22-p	98.967	TTIT(0.001)T(0.003)T(0.003)T(0.003)T(0.002)S(0.012)S(0.012)S(0.072)GLGS(0.891)PMIVGS(0.001)PR	0.46975	0.259846	0.661859	-0.644119	0.185043	-0.381088	-0.741703	-1.5967	-0.341177	0.811676	-0.100066	-1.42567	1.04444	-0.393935	0.0952212	0.0299013	1.38826	-0.491799	0.703437
UID2834	PTPRZ1	A0A494C1J5;S534-p	56.951	NRT(0.146)S(0.827)S(0.027)IIPVER	0.867996	0.0912776	0.467782	-0.713496	-0.119311	-0.677358	0.246075	0.0159671	-0.364267	1.49003	0.077111	1.00295	2.40574	0.678831	-0.133589	-0.729494	3.02777	0.0199101	0.626598
UID2846	RAD23A	A0A494C0B4;S123-p	319.97	EDKS(0.951)PS(0.049)EESAPTTSPESVSGSVPSSGSSGR	0.530464	0.390765	0.762004	3.72101	0.279538	2.81435	-0.26862	3.40917	0.566451	3.13255	0.0722303	1.8716	2.53995	1.13213	3.36147	2.60875	2.29593	1.31161	2.84895
UID2852	PGM3	A0A494C0G1;S64-p	145.72	STIGVMVTAS(1)HNPEEDNGVK	-0.306676	0.237458	0.643229	-0.670969	-0.226154	0.0880962	-0.334684	-0.912356	-0.436942	-0.379643	-0.303128	-1.43239	-0.303515	-0.333839	-0.781017	-1.11856	-0.216242	-0.557807	-0.885809
UID2854	ZNF827	G5E9Z1;S168-p	127.75	TSQGGAGVS(1)PLLVK	-0.437265	0.2879	0.686581	0.00315432	0.244593	-0.600192	0.222904	-0.187906	-1.01052	-0.310516	0.655689	-0.1782	-0.450132	-2.6801	-0.441514	-0.393955	0.975629	-0.833009	-0.479628
UID2858	KAT8	A0A494C0I2;S42-p	117.84	VS(1)PPTPAR	0.647013	0.0987547	0.481918	-0.953886	-0.104996	0.259494	-0.599656	-0.0122589	0.646951	0.456462	-1.47879	-0.0334352	0.397302	0.727334	0.281295	-0.687592	0.00176167	0.977231	1.72553
UID2859	PARN	A0A494C0Q6;S561-p	76.24	ELS(1)PAGSISK	-0.802099	0.0132961	0.220092	-0.186982	-0.433449	0.847017	-0.378712	-0.197913	-0.385897	0.922318	-0.164464	-0.575762	-1.79592	-0.611251	-0.600102	-0.234079	-0.835558	-0.903951	-0.838254
UID2860	PARN	A0A494C0Q6;S565-p	77.062	ELS(0.001)PAGS(0.955)IS(0.044)K	-0.958875	0.0128519	0.216779	0.292824	-0.594308	1.76986	-0.574514	0.908582	0.49101	-0.0480915	0.354272	-1.65897	-0.334284	-0.361644	-0.2664	-1.25738	-0.189979	-0.478525	-0.52419
UID2861	PARN	A0A494C0Q6;S499-p	206.7	NNS(0.995)FT(0.005)APSTVGK	-1.46619	0.00073202	0.072834	-0.93885	-1.39907	-0.357117	-0.0384581	-0.680001	-1.27177	0.165036	1.38968	-1.61358	-2.69589	-2.08981	-1.93505	-1.51195	-2.0007	-1.55099	-1.46207
UID2866	NR3C1	A0A494C0P1;S134-p	173.24	S(0.005)T(0.005)S(0.99)VPENPK	-1.13993	0.0103939	0.205246	1.40443	-0.0409274	0.493527	1.62299	1.45835	-0.389379	-0.168199	1.47591	-0.53847	-0.220575	0.310734	0.555249	-0.394886	-1.82676	-1.05316	-0.0949084
UID2874	CLUH	K7EIG1;S605-p	92.29	SEDPPGQEAGS(0.999)EEEGS(0.001)SASGLAK	0.00844765	0.978054	0.994124	0.0363214	0.377265	-0.430133	-0.0341969	-0.318403	0.974412	0.0739365	-0.288819	0.00524395	0.747198	0.0540101	-0.693205	-0.878055	0.782882	0.43725	0.00263985
UID2878	TBCB	K7EL99;S14-p	85.377	S(0.946)LT(0.054)IAEFK	0.350166	0.449864	0.794638	-0.702947	0.344458	-1.80943	0.409438	-0.621207	-0.333893	-0.311018	0.333247	-0.389538	1.61808	-0.0354259	0.963603	-1.98614	0.301069	0.459196	-0.820864
UID2881	KRI1	A0A494C108;S634-p	151.47	QLPALDGSLMGPES(1)PPAQEEEAPVSPHK	0.0881388	0.780545	0.937035	0.395257	0.0327187	0.358521	-0.926615	-0.687627	-0.315089	-0.351685	-0.216721	-1.06076	0.844109	0.557841	0.224263	9.33483e-05	-0.417905	-0.515514	-0.638255
UID2882	KRI1	A0A494C108;S645-p	115.74	QLPALDGSLMGPESPPAQEEEAPVS(1)PHK	0.463484	0.128126	0.522768	-0.109753	-0.487218	0.295142	-1.09822	-1.13292	0.031482	-0.277282	-0.446686	-0.0967829	0.871269	0.4502	-0.385835	-0.692708	0.218893	0.26487	-0.147485
UID2892	DEK	D6R9L5;S51-p	76.17	S(1)LIVEGKR	-1.03934	0.024388	0.282449	-0.940999	0.0146734	1.52395	0.897278	-0.609628	-0.480654	0.624025	0.568776	0.0257802	-2.463	-1.79595	-0.294765	0.0854419	-0.557123	-0.779167	-0.938504
UID2894		A0A494C1D7;S186-p	179.43	AAS(0.085)LS(0.828)S(0.085)IPS(0.001)GIER	-0.58175	0.243603	0.649563	0.252509	-1.53665	1.09021	0.0794658	-0.339359	-1.22574	0.996865	0.395819	0.608518	-1.04186	-1.78907	0.0688432	1.11226	-0.941616	-1.59198	-1.36597
UID2897	DST	F8W9J4;S2000-p	100.04	S(0.407)FS(0.593)EDVISHK	0.139508	0.707032	0.906933	0.313327	0.855599	-0.536946	-0.186067	0.299313	1.13338	0.26059	0.318331	0.234202	1.2811	0.70566	0.209623	-1.44916	0.620475	1.23223	0.739456
UID2898	NUP214	P35658;S1069-p	57.662	HGAPS(0.666)PS(0.334)HPISAPQAAAAAALR	0.589477	0.0657129	0.417154	-1.44002	0.370116	-0.228111	-1.13698	-0.426257	0.00384465	-1.1011	-0.252136	0.338352	-0.296347	-0.105631	-0.547813	0.562296	0.505563	0.265816	-0.217068
UID2899	NUP214	P35658;S1071-p	49.765	HGAPS(0.221)PS(0.778)HPISAPQAAAAAALR	0.55992	0.130078	0.524252	-1.44002	0.370116	-0.228111	-1.13698	0.164912	-0.0142291	0.581425	-1.00226	0.338352	-0.296347	-0.105631	-0.547813	-0.00944973	1.1799	0.268272	0.946932
UID2903	NUP214	P35658;S645-p	73.928	SAQGS(0.025)S(0.139)S(0.831)PVPS(0.005)MVQK	-1.09099	0.00399467	0.12901	1.72804	0.771318	0.880372	1.44372	1.22727	0.0177252	2.33637	1.42197	0.0562711	-0.209342	0.373234	0.878473	0.938549	-0.415368	-0.423831	-0.0991282
UID2905	NUP214	P35658;S430-p	109.79	S(0.855)PGS(0.066)T(0.066)PT(0.011)T(0.001)PTSSQAPQK	-0.275303	0.540926	0.839962	1.57308	2.52847	-0.530296	0.235515	1.61211	2.62419	0.160976	0.494223	0.376502	0.293191	1.83839	0.976447	0.87099	0.585258	0.228929	1.32614
UID2908	NUP214	P35658;S634-p	110.38	SSVLPS(0.923)PS(0.077)GR	-0.643276	0.0423195	0.354753	0.0708952	0.00501196	0.33993	1.1765	-0.381963	0.3231	1.06689	1.1664	-0.0508138	0.323946	-0.177347	0.398392	-0.901843	-0.223389	-0.334723	-0.413674
UID2909	NUP214	P35658;S954-p	99.973	STAPAS(0.872)LS(0.128)R	-0.315954	0.494877	0.819901	0.215562	1.12385	0.382911	1.40666	0.312987	0.8064	-0.501449	0.292516	-0.375128	-0.507365	0.906946	1.2796	-0.982004	-1.59028	1.58053	1.19951
UID2921	SPECC1L	A0A494C1J1;S906-p	121.56	HS(0.973)IS(0.027)GPISTSK	0.433153	0.420422	0.777176	-0.55262	-0.52882	-1.39642	-0.622946	0.972061	-1.29468	-1.40935	-1.08004	-2.50826	0.976348	-0.625291	1.72653	-0.472373	-0.0581661	-1.78459	0.298226
UID2925	SPECC1L	A0A494C1J1;S900-p	51.463	TPPAAAVS(1)PMQR	-0.367678	0.303682	0.700354	-0.272892	-0.0810533	-0.569527	0.878016	0.670762	0.669415	0.296284	1.36285	-0.205742	-0.895284	0.565943	0.939793	0.19435	-0.611719	-0.618829	0.643914
UID2928	GTF2I	A0A494C1K3;S264-p	147.12	MS(1)VDAVEIETLRK	0.217893	0.3358	0.720372	-0.0576796	-0.504075	-0.974662	-0.440252	-0.277283	-0.472413	-0.615756	-0.62489	-0.147371	-0.209019	-0.646956	-0.0615803	-0.187524	-0.375102	-0.542621	-0.0536932
UID2929	GTF2I	A0A494C1K3;S945-p	105.52	RPS(0.995)T(0.005)FGIPR	0.313152	0.317287	0.708322	0.56709	-0.317706	0.146037	-0.0396556	0.221937	-0.366305	-0.366739	-0.367653	-0.501336	0.698018	-0.358764	1.48453	-0.385239	0.0349132	0.422177	0.587923
UID2930	GTF2I	A0A494C1K3;S573-p	81.525	RPS(0.992)T(0.008)YGIPR	0.0579398	0.874602	0.964086	1.69427	1.74569	-0.701712	0.300965	0.965778	1.08449	0.375557	0.274676	0.559284	1.2904	1.33697	1.36374	0.461097	-0.176625	0.332972	1.03539
UID2940	LRBA	E9PEM5;S3-p	125.28	AS(1)EDNRVPSPPPTGDDGGGGGR	0.228018	0.412243	0.773166	-0.778975	-0.786159	-0.780437	-0.399491	-0.833443	-0.87536	-0.593386	0.0458308	0.405687	-0.626516	-0.110133	-1.08638	0.205432	-0.948864	-0.717167	-0.299338
UID2941	LRBA	E9PEM5;S10-p	133.13	VPS(0.998)PPPT(0.002)GDDGGGGGR	-0.022667	0.940799	0.985934	0.45789	0.5152	0.265322	0.257991	-0.315349	-0.354986	-0.221535	-0.0205173	-0.702123	-0.235681	1.38242	0.0427977	-0.01336	-0.60823	-0.0123618	0.549219
UID2942	LRBA	E9PEM5;S1261-p	133.16	AS(1)PNVEAPQPHR	-0.0886879	0.871052	0.963557	0.965904	2.02033	0.921357	1.12852	1.2523	-1.36289	3.20144	1.19367	3.09448	0.68324	1.44667	0.103288	0.98438	-0.208207	1.6554	0.851866
UID2944	LRBA	E9PEM5;S2485-p	113.59	GSAMQVS(1)PLMFTDK	-0.0732321	0.817745	0.944809	-0.136092	-1.07014	-0.300413	-0.0393016	-0.574707	-0.677302	-0.804208	0.505077	-0.758613	-0.429588	0.266742	-0.505549	-0.979472	0.288949	-0.0394169	-1.52599
UID2945	LRBA	E9PEM5;S2190-p	101.25	ISLAS(1)PR	-0.83719	0.102669	0.489168	-0.178381	0.652669	0.155724	-0.992776	1.35468	1.62613	0.72464	0.485085	-0.651731	0.370839	-0.0890542	-0.410571	-2.77269	0.124353	-0.814769	1.37387
UID2952	LRBA	E9PEM5;S1767-p	144.49	SAVSPSTFNTSIPTNAVSVVSSVDSAQAS(0.001)DMGGES(0.813)PGS(0.186)R	-1.5532	0.037741	0.34011	0.139198	-0.302853	0.431813	-0.22396	0.763229	-3.08357	-0.31306	0.0899556	-0.547824	-0.242301	0.114555	-0.825579	-4.43533	-1.80604	-4.36227	-2.82005
UID2955	LRBA	E9PEM5;S1000-p	177.1	T(0.154)S(0.154)S(0.691)LES(0.001)ASNIELQTTNTSYEEMK	0.633799	0.0551377	0.391845	-0.339425	0.912544	-0.995112	-1.0917	0.0553086	-0.374236	0.62216	-0.78909	0.143809	0.800749	0.783152	0.135219	0.540195	0.254342	0.246883	0.166493
UID2956	LRBA	E9PEM5;S1118-p	106.88	VEGS(0.935)PT(0.065)EEANLPTELQDNSLSPAASEAGEK	-0.0986831	0.675474	0.896327	-0.478225	0.165668	0.374127	0.200905	-0.224311	-0.356785	0.255968	-0.359448	0.127619	0.14979	-0.375957	-0.380539	-0.190198	-0.00730382	-0.516799	-0.0181771
UID2959	GTF3C3	A0A494C1S7;S43-p	156.37	GKLS(1)AEENPDDSEVPSSSGINSTK	-0.258413	0.398058	0.76644	-0.123314	0.476284	0.583308	-0.535893	0.695765	0.315488	0.735023	0.0778554	0.0955653	0.0300996	-1.2746	-0.0491123	0.27883	0.797813	-0.0648085	0.343426
UID2962	FAM83H	J3KPS2;S795-p	154.08	AVPAPSPGPTHNS(1)PELGRPPAAGVLAPDMSDK	0.444346	0.474179	0.809511	-0.949886	-0.478367	-2.09083	-2.82779	-0.77619	-0.727212	-1.26459	-2.15546	-1.53804	0.0217977	-0.140186	-4.83206	-0.754133	0.297237	0.0478986	-0.818076
UID2964	FAM83H	J3KPS2;S443-p	101.05	EQT(0.013)VS(0.936)ET(0.051)LGPGGEAVR	0.544893	0.143675	0.542963	-0.983809	0.46489	0.889441	-0.259859	-0.754376	0.0906226	0.355965	-0.937219	-0.450681	0.890824	0.212065	-0.236491	-0.311554	0.973876	1.24561	0.901155
UID2965	FAM83H	J3KPS2;S663-p	139.74	RGS(0.999)LT(0.001)LTISGESPK	0.166058	0.690772	0.900503	0.295846	-1.15372	-0.103977	-0.456843	-1.22102	-1.05999	-0.216048	-1.66014	1.08329	0.207293	-0.127525	-0.710127	-0.210901	-1.28615	-1.96493	-1.23837
UID2966	FAM83H	J3KPS2;S608-p	184.27	GS(1)PTPGFSTR	0.62857	0.164502	0.56835	-0.151777	-0.470626	0.670418	-1.53975	-0.899719	-0.679393	-0.524503	-2.21642	0.814427	0.997683	0.0515808	-1.20961	-0.0502452	0.243808	0.0394884	-1.67034
UID2967	FAM83H	J3KPS2;S597-p	201.56	GS(1)PTSAYPER	0.694651	0.0804298	0.450889	1.09667	-0.412179	1.44298	-0.0609089	0.72848	0.580049	1.10949	-1.02574	1.19682	1.55668	1.18604	0.182776	1.9181	0.931595	1.6558	0.388228
UID2968	FAM83H	J3KPS2;S619-p	148.24	RGS(0.988)PT(0.012)TGFIEQK	0.649047	0.107846	0.496396	-0.752531	-0.827098	-0.189539	-1.08508	0.789743	0.584596	1.10438	-0.196627	0.00509689	1.13689	0.345104	-0.636933	0.703552	1.63099	1.0213	0.414218
UID2969	FAM83H	J3KPS2;S641-p	51.888	RGS(1)PVPPVPERR	0.41822	0.229948	0.635069	0.0291598	0.204174	0.0523255	-0.550873	-0.273465	-1.00614	-0.807338	-0.96644	0.150213	-0.787256	1.52568	0.111197	-0.119529	-0.74443	0.417234	-0.525946
UID2970	FAM83H	J3KPS2;S250-p	137.01	HGS(1)DPAFAPGPR	0.545913	0.0885981	0.464315	-0.563793	0.0563317	0.0704218	-0.249462	0.308357	-0.360225	0.171414	-0.649178	0.0209687	0.199421	0.931902	0.487148	-0.454911	0.493767	1.67317	-0.200291
UID2973	FAM83H	J3KPS2;S240-p	190.57	LDYVPS(0.992)S(0.008)ASR	1.44142	0.0049984	0.143727	-0.9811	-1.27905	-0.692604	-1.76685	-0.507957	-1.25814	-1.06504	-2.83854	1.88077	0.242789	-0.506493	-0.911583	1.51258	0.295156	-0.0420635	-1.32909
UID2975	FAM83H	J3KPS2;S243-p	139.98	LDYVPSS(0.001)AS(0.998)R	0.99809	0.0218271	0.270348	-1.10066	-0.802128	1.2512	-1.17223	-1.16569	-1.42823	-0.0600304	-0.997359	0.314039	1.6083	0.0874938	0.630191	0.167711	0.70192	-0.156404	-0.84365
UID2979	FAM83H	J3KPS2;S730-p	338.42	RLS(1)LGQGDSTEAATEER	0.22229	0.443415	0.790283	-0.513677	-0.656569	-0.383834	-0.740508	0.382071	-0.0990216	-1.56975	-1.01572	-0.447804	-0.491989	-0.61021	-0.798453	-0.192977	0.34089	-0.359438	-0.258716
UID2981	FAM83H	J3KPS2;S752-p	142.41	LS(0.015)S(0.983)AT(0.002)ANALYSSNLRDDTK	-0.0838345	0.72746	0.914433	-0.652189	-0.212543	-0.292969	-0.438497	-0.480537	-0.762098	-0.0949898	-0.258328	-0.426021	-0.199523	0.136206	-0.413256	-0.738207	-1.17465	-0.62789	-0.419486
UID2982	FAM83H	J3KPS2;S725-p	92.822	RMEDEGGFPVPQENGQPES(1)PRR	0.141163	0.613209	0.871014	-0.6567	0.142581	0.355076	-0.495099	-0.195155	0.233362	-0.32316	-0.857533	-0.600249	0.392314	0.0257625	-0.543934	-0.682429	0.141676	0.135626	0.463911
UID2985	FAM83H	J3KPS2;S651-p	83.204	RS(0.838)S(0.162)PVPPVPER	0.280182	0.403477	0.769611	1.28303	0.66661	0.00104185	-0.303877	-0.149777	-0.339619	-1.04213	-0.935629	0.246819	-0.139437	0.943957	0.359182	-0.261873	0.146078	0.222581	-0.0962036
UID2986	FAM83H	J3KPS2;S652-p	164.39	S(0.037)S(0.963)PVPPVPERR	0.513931	0.121069	0.509551	0.299068	0.103139	0.196452	-0.707162	-0.243756	-0.871767	0.0377384	-1.40077	0.240338	0.6494	0.897501	0.175184	0.0480202	0.23876	0.23658	-0.961394
UID2990	FAM83H	J3KPS2;S374-p	93.427	VPVPGPGS(1)GGNGPER	-0.194305	0.481292	0.813661	0.181424	0.403351	1.05139	-0.562325	-0.0339416	0.30712	-0.0851983	-0.373476	0.126721	-0.219656	-0.308421	0.250718	-0.679476	-0.106692	-0.196182	0.466898
UID2991	NBEAL2	A0A494C1V1;S1267-p	109.08	LYVLEAAT(0.018)AGS(0.98)PPPS(0.001)S(0.001)PESPTSPK	0.136363	0.701654	0.904963	0.234084	-0.312969	0.739771	-0.284775	-0.145118	-0.921038	0.341303	0.243714	-0.581136	0.744784	0.206002	0.179115	0.838931	1.24325	-0.642705	-1.00237
UID2992	NBEAL2	A0A494C1V1;S1272-p	151.91	LYVLEAATAGSPPPS(0.173)S(0.81)PES(0.016)PT(0.001)SPK	-0.19697	0.670931	0.894936	0.818595	0.13073	0.802451	-1.18853	-0.00446355	0.242673	0.994734	-0.579664	-0.155038	1.09119	0.0493345	1.39338	-0.772339	0.902695	-1.29238	-1.57608
UID2993	NBEAL2	A0A494C1V1;S1275-p	88.001	LYVLEAATAGS(0.002)PPPS(0.029)S(0.029)PES(0.754)PT(0.163)S(0.023)PK	-0.763578	0.0789279	0.448483	-0.238945	-0.669036	1.5542	-0.860323	-1.14886	-1.3607	0.311968	-0.0213006	-2.00017	-0.266065	-1.92158	-1.45015	-0.0317729	-0.969801	-1.0895	-0.81258
UID2994	NBEAL2	A0A494C1V1;S2705-p	259.14	RIS(1)QVSSGETEYNPTEAR	0.299061	0.351022	0.732581	-1.45254	-0.591834	-0.49606	-0.803401	0.207674	-0.417656	0.490449	-0.403103	0.681692	-0.0358785	-0.665666	-0.0650706	0.373081	-0.535625	0.0723047	-0.898823
UID2995	NBEAL2	A0A494C1V1;S32-p	82.417	S(0.022)IS(0.971)LS(0.006)S(0.001)LEPR	0.145096	0.710202	0.908181	0.288457	0.206811	-0.812797	0.154402	-0.0761055	0.878824	-2.11025	-0.153572	-0.456682	-0.212504	-0.212441	0.0409536	-0.654339	0.652449	0.981332	-0.602228
UID3008	SART3	A0A499FI31;S8-p	150.12	ATAAET(0.055)S(0.755)AS(0.19)EPEAESK	0.372085	0.235422	0.64135	0.372564	1.19449	-0.516749	-0.211898	0.289082	1.08449	-0.0227341	0.315902	0.374999	1.05085	0.638193	1.03591	-0.308464	0.907953	0.636319	1.14607
UID3021	mkl1	W0Z7M9;S191-p	182.41	VSEPLLSATS(0.003)AS(0.99)PT(0.007)QVVSQLPMGR	0.0783834	0.831732	0.949847	-0.496624	0.135771	-0.58552	-0.424949	-0.0534857	-0.381723	1.48333	1.00724	1.01747	-0.916994	0.00229533	0.951568	-0.0994142	0.482947	0.188407	-0.315166
UID3023		A0A499FIZ0;S34-p	137.27	AS(0.999)AAEGVGEPGAS(0.001)AGR	-0.111693	0.739262	0.919096	-0.68662	1.2673	1.00024	0.83152	1.67374	1.05339	0.391994	0.159925	0.423768	0.565691	0.915554	1.02117	-0.239347	0.191714	1.16649	0.752917
UID3024	WDR26	A0A499FIZ0;S221-p	201.38	RLS(1)QSDEDVIR	0.328122	0.227913	0.633364	0.124279	-0.000239935	0.340282	-0.872772	0.0153571	0.475013	-0.0294187	-0.315733	0.18095	0.621861	-0.445021	0.561208	-0.0510844	0.711637	0.156153	0.62604
UID3032	MYCBP2	A0A499FJI4;S2882-p	181.21	APS(1)PHVVQENLHSEVVEVCTSSTLK	0.368964	0.447542	0.793224	-1.00318	0.088401	-0.059718	-0.586503	-2.25404	-0.0291174	0.500763	-0.398144	-0.68357	0.0961055	0.475451	1.69766	-1.89482	0.202083	0.525371	-1.2081
UID3038	MYCBP2	A0A499FJI4;S3481-p	64.82	HPS(1)PELSR	-1.28836	0.220703	0.627731	2.09416	1.81135	-0.0341198	0.588612	0.602164	1.1633	-3.62848	0.369031	-7.45494	0.356684	0.186514	0.879923	0.147097	-0.681034	0.388688	-1.16378
UID3040	MYCBP2	A0A499FJI4;S2281-p	115.33	MS(1)LQQDQAK	-0.442946	0.210909	0.616653	0.441376	-0.788002	-0.709998	0.658547	0.359908	-0.176088	-0.606242	0.827703	0.00289717	-0.992398	-1.44655	0.173174	-0.169928	-0.805934	-0.722802	0.425184
UID3041	MYCBP2	A0A499FJI4;S1586-p	61.265	QVS(0.808)T(0.192)ENDSTLVHR	0.28265	0.532449	0.839719	1.23081	1.00849	1.472	1.10496	-0.492796	-0.507312	-0.468419	-0.455887	1.17475	0.927543	1.19817	1.66149	-1.1056	-0.443437	0.908888	0.831239
UID3042	MYCBP2	A0A499FJI4;S2751-p	109.14	S(0.024)LS(0.944)PNHNT(0.032)LQTLK	0.310208	0.474497	0.809649	-0.996409	-1.06268	0.445153	-1.87221	0.30694	0.218332	-1.00211	-0.184625	-2.22535	-0.121896	0.0251099	-0.100583	0.0732052	-0.101275	-0.239517	1.02436
UID3046	MYCBP2	A0A499FJI4;S3440-p	105.95	S(0.016)YS(0.984)VVASEYDK	0.135037	0.632107	0.880818	-0.265516	-0.575367	0.290697	0.710502	0.052148	-0.565653	0.0994981	0.587178	0.09599	-0.231255	0.51774	-0.355716	1.00334	0.244058	0.0207992	0.11883
UID3047	MYCBP2	A0A499FJI4;S3467-p	83.253	VNS(0.932)GDT(0.068)EVGSSLLR	-0.195609	0.538493	0.839808	-0.399011	-0.234257	0.317975	0.639164	-0.544145	-1.0711	-0.575525	0.598359	-0.460937	0.544232	-0.718603	-0.450012	-0.771161	0.0602645	-0.988538	-0.0486627
UID3050	APOBR	A0A4V7I447;S118-p	77.192	QDS(0.955)GAGET(0.045)AK	0.737002	0.335713	0.720372	0.416549	-0.939911	1.56708	-2.12954	-0.581025	0.110285	1.23745	-2.418	-0.744499	-0.866498	3.30799	-0.149424	0.161806	-1.20912	3.26661	-0.607953
UID3052	GAS2L1	A0A5E8;S316-p	91.076	GS(1)RPEMTPVSLR	-0.631379	0.0714056	0.433719	1.40672	-0.138588	-0.627914	1.492	0.571449	0.843195	0.266047	0.264727	-0.138874	-0.46733	-0.451773	-0.456457	-0.623634	0.154295	0.769028	0.241344
UID3054	GAS2L1	A0A5E8;S306-p	146.79	PAS(0.998)PVPGS(0.002)ER	0.103968	0.78278	0.937765	1.61937	-0.256758	-0.521949	1.5796	1.21732	0.0618024	0.570084	1.18458	0.429584	0.0711562	1.48606	1.08448	0.939954	0.11793	1.65292	0.503711
UID3055	GAS2L1	A0A5E8;S352-p	205.01	RYS(0.995)GDS(0.005)DSSASSAQSGPLGTR	-0.152214	0.682778	0.897916	0.519336	1.1105	0.308202	0.0331901	-0.455729	0.743131	-0.445983	0.255286	0.501361	1.31955	0.902926	-1.1889	-0.609625	0.41594	-0.639	0.147969
UID3056	GAS2L1	A0A5E8;S297-p	141.02	VS(0.998)PT(0.002)TSPR	0.7638	0.120388	0.508581	0.971461	-0.0792727	-0.498717	-0.563308	0.679161	0.839517	1.54496	-0.466639	-0.0188466	2.67481	1.60516	0.900079	-0.784444	1.99935	1.62953	0.531926
UID3070	KIAA1598	A0MZ66;S506-p	104.32	S(1)MPVLGSVSSVTK	-0.380595	0.225668	0.631093	-0.0962656	-0.781577	-0.792379	-0.280751	-0.441563	-0.513835	-0.991731	-0.497043	0.170284	-1.39726	-1.5431	-1.33994	-0.127396	-0.667067	-1.79475	-0.740679
UID3073	KIAA1598	A0MZ66;S327-p	45.312	Y(0.433)QNS(0.567)EEK	1.21231	0.0913182	0.467782	0.959731	-2.47831	-1.42505	-0.753833	3.45567	-0.107785	1.25877	0.0493636	0.0217034	1.64287	0.948461	0.948475	0.112868	1.35915	2.32849	3.29506
UID3085	MEX3A	A1L020;S428-p	128.85	S(0.99)PAT(0.009)S(0.001)AGPELAGLPR	-0.419325	0.260486	0.661859	0.416494	1.0817	-0.318607	-0.511559	0.834256	1.74408	0.103894	0.338566	-0.477688	0.547841	-0.011183	0.32369	-1.32471	0.256512	0.315011	0.704762
UID3087	C1orf226	A1L170;S222-p	171.67	RAS(0.996)S(0.004)PSLIER	0.0386536	0.959882	0.990608	0.0528692	0.574834	0.688234	-0.530492	3.60523	-0.0355083	2.9557	3.06795	-0.134022	0.27678	0.885875	0.590857	-0.445569	1.63759	3.66041	4.21613
UID3088	C1orf226	A1L170;S223-p	187.99	AS(0.004)S(0.996)PSLIER	-1.2727	0.0504839	0.379464	1.42934	-0.757807	2.49004	-0.518038	1.30074	-1.00932	2.33976	0.139996	0.845323	-2.21298	-1.69184	0.0717781	1.31505	-1.07277	-1.48369	-0.537732
UID3089	PLEKHG3	A1L390;S433-p	132.95	AWS(0.067)S(0.933)QDEVSTNVR	0.52422	0.10826	0.497098	-0.668066	-0.31113	-1.59742	0.34783	-1.07344	-0.0277496	-0.660412	-0.691211	-0.520817	0.563453	-0.923596	-0.0537651	-0.192772	-0.0810063	0.108584	0.612078
UID3090	PLEKHG3	A1L390;S759-p	89.721	FNS(1)LPRPDPEPVPPVGSK	0.432924	0.411228	0.773166	-0.985053	-2.07507	0.406518	-0.129673	-0.0128903	-2.96654	-1.06067	-1.52832	-0.191963	-0.437903	-3.08755	-0.0229192	0.219998	-0.575415	-0.843165	0.050608
UID3091	PLEKHG3	A1L390;S76-p	152.17	GPLS(1)PFNSR	-1.10632	0.320834	0.711713	-3.44447	-3.63539	-3.56129	1.68184	-2.17279	-2.84353	-1.98265	1.7702	-0.920025	-4.23507	-1.90853	-8.63017	-0.226107	-2.15324	-3.32121	-1.64432
UID3096	PLEKHG3	A1L390;S741-p	104.41	RRES(1)LSYIPK	-0.295025	0.311985	0.705522	-0.228574	-0.12652	-0.167334	0.645241	0.529224	0.662127	0.248476	0.93517	-0.585467	0.243205	-0.5024	-0.595178	0.347582	0.750239	0.146414	0.333212
UID3100	PLEKHG3	A1L390;S1081-p	152.94	S(0.006)HS(0.994)VPENMVEPPLSGR	-0.0970786	0.71252	0.908735	0.147421	0.244507	0.20234	-0.051862	0.149858	0.169436	-0.0870925	0.246955	-0.0233137	0.407494	0.309406	-0.500856	-0.910487	-0.06442	0.866275	0.160837
UID3101	PLEKHG3	A1L390;S1037-p	124.16	S(1)PLSPTETFSWPDVR	1.05465	0.0187985	0.251656	-0.531329	-1.24673	0.940678	0.0786066	-2.70681	-1.21519	-1.06552	-0.110612	0.482353	0.618428	-0.151629	-0.0926688	0.764218	0.498679	-0.277535	0.738466
UID3105	PLEKHG3	A1L390;S647-p	139.78	SSSVLSLEGS(1)EK	-0.405699	0.22208	0.628675	-0.888402	-0.39529	0.468497	0.156965	-0.754672	-0.0755414	-0.630751	0.17568	-1.57714	-0.107165	-0.53018	-0.114042	-1.22439	0.243727	-0.491037	-1.38888
UID3110	SH3PXD2B	A1X283;S291-p	124.18	NSGEPLPPKPGPGS(0.964)PS(0.036)HPGALDLDGVSR	-0.613363	0.0538845	0.389842	-0.513461	-0.209477	-0.307248	0.863327	-0.232385	-0.541104	-0.283012	-0.0157264	-1.80587	-0.576054	-0.440726	-1.134	-1.16466	0.153693	-0.655358	-0.523018
UID3111	SH3PXD2B	A1X283;S293-p	78.324	PGPGS(0.121)PS(0.879)HPGALDLDGVSR	-0.49979	0.12201	0.511716	-0.976569	-0.075455	0.720944	-0.173422	0.0364689	0.32882	0.439077	-0.550149	-1.08178	-0.271003	-0.759951	0.390576	-1.08212	-0.537329	0.0902631	-0.997263
UID3114	RALGAPB	A2A2F0;S187-p	190.88	S(0.001)DS(0.999)APPTPVNR	-0.663266	0.10858	0.497476	1.25961	2.66755	0.204539	0.478508	0.912144	2.3234	0.356791	0.328838	-0.107019	-0.360435	1.20357	1.24758	0.446518	0.0539137	0.236311	0.504797
UID3115	RALGAPB	A2A2F0;S548-p	136.36	T(0.004)NS(0.948)GIS(0.026)S(0.021)AS(0.001)GGSTEPTTPDSERPAQALLR	-0.556891	0.178471	0.587305	0.565236	0.335196	-0.453655	-0.0390008	-1.35758	-0.430007	1.2174	0.0133545	0.788269	-1.37026	-0.0673954	-0.725005	0.115006	-1.21838	-1.6531	-0.473311
UID3119	GGT7	A2A2G5;S89-p	195.38	LPS(0.981)S(0.018)SSEMGSQDGSPLR	0.281224	0.37235	0.747943	-0.449066	-0.0388338	0.375575	-1.26261	-0.304931	-0.842888	0.805666	-1.11611	-0.0527556	-0.0678408	0.196788	0.0460473	0.378902	-0.53488	-0.15097	-0.398696
UID3122	RBM34	Q5TCT4;S28-p	126.75	SVQEGENPDDGVRGS(1)PPEDYR	-0.00307207	0.994407	0.997785	0.201377	2.07375	2.34848	0.595129	0.366819	1.55698	2.20041	-0.444157	0.197	2.07674	1.14184	0.391394	0.550722	1.68307	1.24616	1.58729
UID3123	RBM34	Q5TCT4;S14-p	57.679	S(1)VQEGENPDDGVR	-0.569214	0.131455	0.525939	0.228387	-0.294346	-1.40447	0.466541	0.976062	0.368182	-0.386783	0.487942	-0.402309	-1.48485	-0.774679	-0.656341	0.758618	-0.891851	0.00161248	-0.662401
UID3125	COL17A1	A2A2Y8;S85-p	148.01	AHS(0.997)PAS(0.003)TLPNSPGSTFER	0.288118	0.593695	0.86096	-0.542292	1.35114	-0.163501	-1.41283	0.542345	2.46295	1.17686	-1.27141	-0.641077	0.92609	2.00881	0.701792	-0.00767395	0.415554	1.27043	-0.225717
UID3127	COL17A1	A2A2Y8;S93-p	124.2	AHSPAS(0.001)T(0.001)LPNS(0.995)PGS(0.003)TFER	0.920815	0.0753981	0.441037	-0.525861	1.35309	-1.18049	-0.29421	0.273166	1.48505	-1.19417	-0.922399	-0.772169	1.38487	1.88945	0.686715	-0.233099	0.564934	2.12877	0.711229
UID3128	COL17A1	A2A2Y8;S130-p	113.18	EFAS(0.001)S(0.016)S(0.982)TR	0.427803	0.284522	0.683685	-0.44896	-0.332928	-1.51879	-1.69851	-1.27305	-0.284002	-1.59184	-1.91215	-1.30676	-0.961449	0.499631	-0.322696	-1.87286	-1.64323	-0.158918	0.12848
UID3139	BNIPL	F8W685;S6-p	105.35	RLS(1)APELR	0.0627992	0.948879	0.986554	1.9705	0.578185	-3.80535	-2.00883	3.81175	1.83098	-0.539405	-1.67628	1.07893	-1.84676	-0.678865	0.867596	3.21391	-2.24428	0.999265	-0.725866
UID3140	CXorf23	A2AJT9;S402-p	51.147	LPDVKPS(1)PINLR	0.513778	0.55268	0.845039	-3.66076	1.36648	-4.78409	-0.0785625	-2.15691	1.17462	-0.236689	0.420803	-0.125904	0.68998	-0.766243	-2.73153	-1.05033	2.08182	-1.21581	-0.726875
UID3141	CXorf23	A2AJT9;S192-p	117.2	RGS(1)EDFETR	0.170073	0.698576	0.90416	1.4869	-0.503696	-0.648457	0.45306	1.38426	0.415436	0.123657	-0.446981	-1.51684	-0.432816	1.11933	0.629684	0.741444	0.795351	1.2747	1.01391
UID3143	CXorf23	A2AJT9;S17-p	113.89	S(0.001)LS(0.999)PVPR	-0.941161	0.136889	0.533755	-0.94097	2.14953	-0.462594	1.27685	-0.976343	1.95171	0.343566	1.06134	-1.91435	0.428491	0.180235	-2.81843	-0.0112159	1.27741	0.624408	-0.892739
UID3144	CXorf23	A2AJT9;S80-p	68.625	S(0.009)PS(0.991)PNIR	-0.52846	0.361595	0.739329	0.93294	3.80289	-0.481148	1.09794	0.841372	3.60974	0.261726	1.91813	0.205	2.03969	0.737967	1.27897	-0.523744	1.29534	1.22747	1.49521
UID3146	CCDC78	I3L158;S12-p	119.69	LGS(1)GLQGEVK	0.974788	0.261199	0.661859	1.1282	-1.35011	-2.00704	-0.67705	-0.146655	-3.16888	-5.85822	-4.1301	-0.0415197	0.230763	-1.67575	0.502793	-1.63852	-1.86926	-3.58485	-0.335225
UID3147	WDR7	A2RRE0;S260-p	144.5	ARGS(1)PPTSSNIVQGQIK	0.0952529	0.776157	0.935476	-0.335649	-0.585979	-0.872748	-1.91168	-0.155174	-0.344145	0.358273	-0.516918	-1.12739	0.374628	-0.218258	-0.61947	-1.08795	0.156698	-0.908772	-0.17148
UID3154	TESPA1	A2RU30;S454-p	152.67	S(0.994)LDLS(0.003)IT(0.003)QQK	1.0826	0.0119042	0.212513	-0.344696	-0.62819	-0.896889	-1.20698	-0.616382	0.569967	-0.33945	-1.53269	-0.223024	1.03917	-0.740788	1.60898	-0.364756	0.47959	0.269359	1.59698
UID3158	SBNO1	A3KN83;S815-p	125.18	RPS(0.967)FS(0.032)STPVISPAPNSTPANSNTNSNSSLITSQDAVER	0.381408	0.443852	0.790581	-1.10561	0.580768	0.0947819	0.634776	-0.471921	-0.249441	0.68835	-2.79107	-0.00771095	-0.398491	0.291676	0.880947	1.27605	-1.46518	-0.511937	0.366537
UID3163	WDR91	C9J1X0;S242-p	77.08	LS(1)PAQGPPQPQSSAK	-0.263726	0.389457	0.76122	-0.0828728	-0.338471	1.00772	0.731106	0.673515	0.607291	0.303696	0.757701	0.420471	0.67011	-0.91688	0.461645	0.864747	-0.341745	0.380687	0.0108416
UID3174	CCDC88B	A6NC98;S596-p	143.84	RS(0.64)S(0.356)LQS(0.005)PASVAPPQGPGTK	0.153402	0.583328	0.857323	-0.242494	0.0127111	-0.0635511	-1.06187	0.213634	-0.131318	0.638261	-0.96814	0.0363062	0.322421	-0.121964	-0.537273	-0.132119	0.281713	-0.262327	0.0376924
UID3175	CCDC88B	A6NC98;S597-p	177.88	RS(0.272)S(0.723)LQS(0.005)PASVAPPQGPGTK	0.367487	0.271096	0.669394	-0.251079	0.296618	0.129599	-1.74524	-0.524606	-0.79364	-0.54752	-1.20176	-0.335618	-0.49447	-0.984292	0.297034	0.682128	-0.39644	-0.397952	-0.0681226
UID3177	CCDC88B	A6NC98;S436-p	188.47	SLEPPPGS(1)PGEAPLAGAAPSLQDEVR	0.138591	0.591724	0.859929	-0.478714	-0.391624	0.0364174	-0.521548	-0.164385	-0.373318	0.0345366	-0.91439	-0.669331	0.668655	-0.667212	-0.111329	-0.471518	0.0100528	-0.250965	-0.172651
UID3178	CCDC88B	A6NC98;S1408-p	197.3	SSES(0.684)FS(0.316)PGDTPR	-0.00305565	0.993081	0.997514	0.96644	1.1655	1.57532	-0.64346	-0.0392266	0.438176	0.653325	-0.438002	0.826803	0.346721	1.47553	0.0521421	0.594057	-0.0721991	0.455525	-0.024947
UID3181	FAM83G	A6ND36;S650-p	142.1	RQLS(1)APHITR	-0.591143	0.264085	0.664292	0.639751	1.87608	-0.258036	1.00173	1.41878	0.950052	-0.753851	1.15725	-0.383405	0.783157	0.499843	1.05578	-1.39272	-1.10018	2.4548	-0.614673
UID3184	FAM83G	A6ND36;S127-p	64.723	S(1)IPQLDLGWPDTIAYR	-0.276576	0.645005	0.885263	-1.41932	-2.81828	0.71062	0.406168	-0.913289	-1.02738	-1.30959	-1.20314	-3.07707	-1.51931	-2.65682	-1.88077	-0.163411	1.16548	-1.66124	0.00632246
UID3186	PALM3	A6NDB9;S420-p	53.493	DEAEMS(1)PVVER	0.464744	0.253152	0.658325	1.38907	1.46597	-1.33498	0.215045	0.0722947	0.662778	-0.468447	-0.396536	0.96806	0.818743	0.64566	-0.203266	1.05676	0.986598	1.28859	-0.237991
UID3189	PALM3	A6NDB9;S375-p	67.136	GDES(1)PLGAEGAK	1.00181	0.0414921	0.352775	0.545245	0.55631	-1.52869	-0.638243	-1.2168	0.133853	-1.5142	-0.286955	1.38713	-0.603385	-0.0472034	0.147987	2.62012	-0.0122408	0.578452	-0.00585897
UID3191	PALM3	A6NDB9;S439-p	85.163	LELES(0.001)RGS(0.999)AEK	1.76874	0.0311111	0.311426	-1.78658	0.553621	-2.23031	-1.25914	-1.63867	0.875464	-0.867179	-0.680419	4.17573	-0.341008	-0.358456	-1.51088	4.01316	0.412508	1.09246	-0.366773
UID3195	PALM3	A6NDB9;S544-p	155.88	TQGTEGDLNLEQGS(1)R	-0.501321	0.294789	0.692605	1.48721	2.04693	0.970699	0.151947	1.44163	2.82987	0.0910161	0.205273	0.482443	1.73036	-0.231749	1.18157	-0.176832	0.868897	-0.62205	1.98137
UID3196	PALM3	A6NDB9;S303-p	149.58	VPEVVQTS(0.014)S(0.986)PR	-0.383574	0.320165	0.711104	2.60812	-0.555165	0.493971	0.63236	1.71153	0.172963	0.392498	0.0819255	0.0537545	0.503969	0.71419	0.321701	0.115161	-0.161253	0.276239	0.645854
UID3203	SOWAHB	A6NEL2;S166-p	106.63	GS(1)PGQRPPVPAAAAAGAQAR	-0.366205	0.280089	0.678686	0.483766	0.427733	1.00353	1.0947	0.726567	0.988609	1.65816	-0.280128	-0.461509	-0.0711076	0.422326	0.966817	-0.0717927	0.255084	1.58898	0.544507
UID3207	OFD1	A6NF31;S759-p	156.02	RQS(1)NLQEVLER	0.0170263	0.95537	0.988268	-0.230927	-0.716309	-1.25895	-0.26905	-0.105529	-0.241876	-0.0419399	-0.976648	-1.24213	-0.764041	-0.79198	-1.16586	-0.0693304	-0.0236949	0.0248773	0.327141
UID3211	ZNF316	A6NFI3;S112-p	114.39	S(1)PVLQEK	-0.22003	0.539862	0.839808	0.0318191	-1.54434	-0.127806	0.460076	-0.549733	-1.38981	-0.536563	0.232674	-0.930607	-1.645	-0.0279376	-0.371432	-0.0171295	-1.42438	-0.25787	-0.509564
UID3215	HN1L	A6NGP5;S57-p	54.764	GS(0.996)GIFDES(0.003)T(0.001)PVQTR	0.71024	0.0518679	0.385499	-1.53722	-1.44217	-2.21148	-1.46351	-0.417242	-0.565159	-0.277183	-0.911436	0.370743	-1.04874	-0.575234	-1.33044	-0.676381	0.164421	0.260829	-0.308685
UID3217	BICC1	A6NGY7;S392-p	48.794	S(1)MPAETIK	-0.312309	0.458285	0.799431	-0.265032	0.55239	-1.4211	0.828296	-0.101946	0.429366	-1.03366	0.904486	-1.87259	-0.183313	-0.144548	0.137737	-1.31464	0.32746	0.215371	0.228849
UID3226	ZMYM3	A6NHN7;S172-p	86.891	RGS(1)PGQEEELPQGQPQSPNAPPSPSVGETLGDGINSSQTK	-0.425008	0.394671	0.765078	-0.147807	1.28014	-0.327875	-0.507681	-2.19787	0.901654	-1.22681	-0.0368546	-1.86871	-0.107345	-1.75824	-1.22656	-0.78477	1.04058	-0.29945	-0.658673
UID3227	ZMYM3	A6NHN7;S466-p	118.23	T(0.066)GS(0.934)PGPELLFHEGQQK	0.117845	0.736326	0.918818	-0.511058	-0.0741878	-1.06898	-0.468345	-0.326698	-0.0574584	-1.23728	0.0861264	0.639208	-0.078299	-1.19116	-0.0344356	-0.618729	0.108817	-1.75615	0.215623
UID3228	TRAF3	A6NHG8;S9-p	67.416	MDS(0.997)PGALQT(0.003)NPPLK	0.459784	0.412482	0.773166	-0.184314	1.03304	-0.746747	-1.29543	1.09855	0.214255	0.743164	-0.0158188	-0.225055	1.68118	1.50405	-0.185109	3.08747	-0.116564	-1.48864	0.267652
UID3231	PHKA1	A6NIT2;S926-p	146.1	SVRPTDSNVSPAIS(1)IHEIGAVGATK	-1.03253	0.0881406	0.462638	-0.721453	0.433808	-0.393335	1.01564	-0.175636	-0.135353	0.498269	1.89784	0.160752	-1.16607	-0.0233373	-1.21877	-0.374824	0.416237	-4.16242	0.528011
UID3233	DOCK11	A6NIW2;S1237-p	231.52	EDS(0.98)RGS(0.02)LIPEGATGFPDQGNTGENTR	0.181764	0.527304	0.83658	-0.662417	0.0637245	-0.654733	-0.421022	-0.93507	-0.215148	-0.140929	-0.575455	0.101227	0.279233	0.23697	-1.38938	-0.16332	-0.198927	-0.0671366	-0.885612
UID3235	DOCK11	A6NIW2;S437-p	117.37	EMLWGSST(0.001)QLAS(0.976)DGS(0.023)PK	0.249885	0.454545	0.797274	-0.517494	-0.322412	-0.710574	-0.627976	-0.375141	0.443558	0.216363	-0.571324	-0.168876	0.223738	-0.166051	1.18876	-1.38971	0.490803	-0.512158	-0.13243
UID3236	DOCK11	A6NIW2;S440-p	64.203	EMLWGSST(0.002)QLAS(0.059)DGS(0.939)PK	0.188722	0.553843	0.845389	0.757181	-0.0918654	0.585548	0.140474	0.182927	-0.270614	0.599704	0.121487	-0.0619089	0.784412	0.245559	1.45752	-0.672332	1.23898	0.593773	-0.0513899
UID3240	WTIP	A6NIX2;S88-p	74.732	AAVPELS(0.003)AQPAGS(0.997)PR	0.382433	0.607894	0.869268	0.507731	1.11687	0.829913	0.51498	-0.123065	-0.0910719	-4.31401	1.11681	0.857531	1.83237	0.480596	1.48562	0.272546	0.674396	-0.0792632	-2.90617
UID3242	USP14	A6NJA2;S97-p	307.5	YAGALRAS(1)GEMASAQYITAALR	0.183672	0.458532	0.799431	-0.338007	-0.791188	-0.220427	-0.401317	-0.101075	-0.508557	0.131962	-0.62449	-0.540532	0.0576699	0.201961	0.155579	-0.411727	-0.288966	-0.761471	0.203761
UID3251	HMGN1	A6NL93;S7-p	86.944	KVS(0.962)S(0.038)AEGAAK	0.811025	0.253352	0.658325	2.32847	-0.0480466	-0.127844	-0.0932161	1.94823	-2.03578	-1.1526	-0.287794	2.99102	-0.722273	1.72584	0.979537	1.90976	-2.026	1.36768	0.794045
UID3252	HMGN1	A6NL93;S8-p	158.85	VS(0.067)S(0.933)AEGAAK	1.58108	0.0160088	0.236704	1.82025	0.967692	-1.5337	-1.5852	1.31492	0.427206	-0.292283	-1.57546	0.874835	-0.10621	3.1867	2.3103	0.657552	0.435148	2.49283	2.34094
UID3253	HMGN1	A6NL93;S76-p	161.49	T(0.002)EES(0.998)PASDEAGEK	-0.207134	0.653025	0.890164	3.04631	1.71775	0.7152	0.930627	1.85812	1.86938	0.536467	1.17406	0.615079	0.433215	3.19724	1.79872	0.28425	0.459102	2.27326	1.12998
UID3254	HMGN1	A6NL93;S79-p	113.65	TEES(0.002)PAS(0.998)DEAGEK	-0.0169557	0.969036	0.99359	2.08415	1.88123	0.360087	1.06309	1.90253	1.59994	0.282555	0.960743	0.946366	0.0227797	2.81743	2.12997	0.220315	0.358992	2.14988	1.35296
UID3258	ZFP92	A6NM28;S400-p	145.65	LAGPGSTGPGSAVAAT(0.034)S(0.966)PPRPSTAAR	-0.0462164	0.915735	0.977387	0.607913	-0.726301	0.609493	-0.46642	0.254811	-0.00614376	0.990944	-0.608519	1.89809	-0.391475	-0.0773279	-0.190788	1.51759	-0.845713	-0.738836	-0.885496
UID3259	STAM	A6NMU3;S45-p	86.898	AS(1)PALVAK	-0.656937	0.0641672	0.415866	1.38884	-0.72689	0.303456	0.0135686	1.28929	0.23391	1.42762	0.905945	-0.0290795	0.780244	-0.129746	-0.115258	0.204901	-0.0679347	-0.701195	-0.361686
UID3265	OBSL1	A6NN50;S10-p	132.51	ASSGDQGS(1)PPCFLR	0.527864	0.164001	0.567465	-0.363188	-0.576233	-0.557475	0.422659	-1.56987	0.0346057	-0.252128	-0.714698	1.14109	-0.572665	0.432829	0.454399	0.978547	0.0579936	-0.790782	-1.05483
UID3268	AIF1L	A6PVM9;S78-p	172.37	ANES(0.099)S(0.901)PKPVGPPPER	-0.843538	0.26517	0.664717	2.70085	3.63699	-0.777686	-1.36215	3.62914	3.81581	1.95335	0.0328868	-0.321151	1.0263	1.44945	0.845124	1.57305	1.84715	1.17092	-0.709954
UID3269	CRELD2	A6PWM2;S71-p	117.72	YES(0.156)S(0.844)EIR	-0.166684	0.676854	0.896633	2.06948	1.63717	0.995408	0.692137	2.2459	1.96786	1.83242	0.847882	0.317922	1.174	2.84566	1.70181	0.213041	1.27181	2.47161	0.958926
UID3270	IGFBP3	C9JMX4;S91-p	203.71	VDYESQSTDTQNFS(0.901)S(0.098)ES(0.001)K	-0.970951	0.0371661	0.33965	-0.612406	0.36501	2.48296	0.694078	-0.352475	0.677888	2.79694	0.845318	0.342888	0.100391	-0.627634	-0.395929	-0.125496	0.236141	-0.294237	-0.106412
UID3275	ZSWIM8	H7BZ52;S1090-p	176.6	NVPESSPHS(1)PCEGLPSEAALTPRPEGK	0.00529857	0.989474	0.996899	-0.519187	-0.533252	-0.875698	-1.10911	-0.12925	-2.54298	-2.02497	-0.404157	-1.57738	0.0761996	-0.331824	-1.23471	-0.415654	-1.31619	-1.11235	-2.18431
UID3276	ZSWIM8	H7BZ52;S567-p	124.18	RLS(1)AEGGDK	-0.89334	0.0786519	0.447952	1.09378	-0.570515	0.420137	0.739079	-0.0472565	-0.889482	-0.0349452	0.979127	-0.689336	-2.90419	-0.0987996	0.419024	-0.371406	-2.15493	0.639269	-0.296422
UID3277	ARHGAP32	A7KAX9;S952-p	83.309	S(0.98)PT(0.02)QIVK	-0.230643	0.522043	0.834328	-0.891595	-0.177176	0.845754	0.631766	-1.53606	0.0697852	-0.609219	0.108362	-0.0339512	0.0301857	-0.686532	0.163495	-0.637237	-0.054811	-0.732135	-1.45254
UID3281	ARHGAP32	A7KAX9;S892-p	118.26	VVYAFS(1)PK	0.277491	0.601577	0.866097	-1.1658	0.707461	-0.0862523	-0.545165	-0.386876	-2.21662	-1.4173	0.757818	0.184784	0.002569	0.719566	-2.64345	0.697227	-0.692259	0.794202	-1.19545
UID3282	TBKBP1	A7MCY6;S504-p	132.13	AYGSELYGPGRPLS(1)PR	-0.411475	0.323509	0.714172	0.243334	0.918884	1.61599	0.755816	0.868005	-0.911841	0.561354	2.06488	1.67822	0.382769	0.635683	0.0958607	0.371731	0.514677	-1.02094	0.166626
UID3284	TPM2b	Q6ZN40;S87-p	194.12	ATDAEADVAS(1)LNR	-0.298092	0.254223	0.658557	0.400318	1.30962	1.40467	0.417417	0.574309	1.03907	1.01078	0.809399	-0.162042	0.666127	0.600214	0.607464	0.414888	0.716624	0.567186	1.17039
UID3285	POM121C	Q96HA1;S674-p	117.64	APPTLQAETATKPQATS(0.001)APS(0.999)PAPK	-0.297538	0.400555	0.767174	0.117469	-0.811345	-0.201738	0.0327755	-0.335778	-0.382662	0.619876	-0.507927	0.164922	-2.04072	0.259582	-0.891731	-1.08475	-0.527741	-0.0345095	0.305308
UID3293	POM121C	Q96HA1;S935-p	95.244	S(0.861)PLPS(0.137)Y(0.002)PGANPQPAFGAAEGQPPGAAK	0.171705	0.559185	0.847094	-0.630888	-0.590629	-0.0238973	-0.191456	-0.492691	0.108601	0.520425	-0.0610893	-0.0665871	-0.208559	-0.214033	-0.971901	0.613057	0.938948	-0.171972	0.0930615
UID3296	POM121C	A8CG34;S370-p	251.75	SS(0.001)S(0.998)MS(0.001)SLTGAYTSGIPSSSR	0.228936	0.493405	0.81977	-0.257389	0.0150955	0.429093	-0.465789	0.911922	-0.00550016	0.287348	-0.320284	-0.301758	0.347202	0.777136	0.413268	-0.609521	0.890872	-0.52625	1.43503
UID3299	WASH3P	C4AMC7;S215-p	119.76	LFDAPLS(0.999)IS(0.001)K	0.245377	0.667885	0.894163	-2.52987	-1.92403	-0.828229	0.295386	-0.722777	-2.68704	-1.13944	-0.743398	0.937708	-2.65969	-1.64172	-0.66077	0.563312	-2.98651	-0.896622	-0.972095
UID3304	MLLT4	A8MQ02;S1653-p	117.23	DYEPPS(0.991)PS(0.009)PAPGAPPPPPQR	0.572137	0.0855962	0.459164	-0.0676086	-0.0331254	-0.79451	-0.876979	0.712238	0.545564	0.148554	-0.116999	-0.180756	1.60908	0.130053	0.558043	-0.0935975	0.636096	0.913903	0.521411
UID3308	MLLT4	A8MQ02;S1756-p	121.56	LFS(1)QGQDVSNK	0.293886	0.535047	0.839719	-0.525441	-1.43614	0.46592	-0.296544	-0.829455	-0.859964	0.580253	-0.837563	1.24114	-1.38861	-1.15205	-0.288968	1.89889	-1.10641	-0.640773	0.0489241
UID3311	MLLT4	A8MQ02;S1234-p	141.44	S(1)QEELREDK	0.181108	0.755496	0.925776	1.02949	-0.349926	-1.34623	0.546987	0.816817	-0.256045	-1.21338	0.398718	2.32162	-1.88506	0.567777	0.184264	2.04575	-1.41926	0.00214549	-0.741943
UID3313	MLLT4	A8MQ02;S1131-p	152.17	S(0.5)S(0.5)PNVANQPPSPGGK	-0.66537	0.0531353	0.388199	0.899942	1.23492	1.59718	1.85731	1.04019	1.10524	0.983146	1.4861	0.963733	0.303944	-0.504187	1.38	1.77788	0.87142	0.0464977	0.0417662
UID3314	MLLT4	A8MQ02;S1132-p	141.6	S(0.424)S(0.576)PNVANQPPS(1)PGGK	-0.66537	0.0531353	0.388199	0.899942	1.23492	1.59718	1.85731	1.04019	1.10524	0.983146	1.4861	0.963733	0.303944	-0.504187	1.38	1.77788	0.87142	0.0464977	0.0417662
UID3315	MLLT4	A8MQ02;S1141-p	141.6	S(0.424)S(0.576)PNVANQPPS(1)PGGK	-0.187132	0.628835	0.879119	1.04431	0.179492	-0.164836	-0.685184	0.340626	0.142088	-0.406397	-0.183984	1.23929	-1.42752	-0.541711	0.724867	-0.0208462	-1.33438	0.198505	-0.0691457
UID3316	MLLT4	A8MQ02;S1287-p	143.97	S(0.994)VT(0.006)PASTLTK	0.56956	0.267043	0.665863	0.342937	-0.748866	0.124139	-0.629205	-0.135242	-1.31092	0.103095	-1.35556	1.30926	-0.0847275	0.104044	-0.232875	2.71433	-1.19384	-1.41357	-0.255763
UID3317	MLLT4	A8MQ02;S175-p	66.953	T(0.015)IS(0.985)NPEVVMK	-0.0909924	0.864688	0.96255	0.286305	-1.11579	0.218859	-0.84033	0.152252	-2.10824	-0.171059	-1.01339	1.1096	-1.37349	-0.920536	-1.14582	1.81255	-1.65681	-1.77347	-1.37136
UID3318	MLLT4	A8MQ02;S1414-p	127.38	TQS(0.002)LNPAPFS(0.993)PLT(0.005)AQQMKPEK	0.593229	0.140115	0.537676	-0.86528	-1.17279	-1.47433	0.433182	0.798409	-0.651328	-0.883715	0.530277	0.928664	-0.547704	-0.962031	0.51274	0.818128	0.271256	0.32787	0.111338
UID3322	MLLT4	A8MQ02;S1042-p	150.14	T(0.01)S(0.01)S(0.98)VVTLEVAK	1.23528	0.00189301	0.100454	-0.855464	-1.64398	-1.5376	-2.0687	-0.699296	-1.20485	-0.926812	-2.27213	0.192817	0.31685	-1.23406	-0.196508	-0.433912	0.708194	-1.09315	0.413196
UID3328	RHPN2P1	A8MT19;S551-p	137.09	SAS(0.834)T(0.165)LCLPSVGAARPQVK	0.50132	0.313243	0.705522	-1.65376	-0.722176	-1.69707	0.361057	-0.102589	0.313086	-1.14632	0.862809	1.77696	-0.535133	-0.183858	0.03933	1.0717	0.171306	-0.342328	-1.77238
UID3335	SPATA6	B1AN51;S195-p	149.27	HSPS(1)PVLNR	0.323293	0.705832	0.906533	2.7901	-0.141036	-0.400576	1.46542	2.29987	-2.92571	-2.15085	1.0316	3.25693	-1.83978	1.34541	0.777179	0.576464	-1.85938	0.667325	1.63102
UID3337	RARA	A8MUP8;S461-p	85.595	DGGGLAPPPGS(0.025)CS(0.961)PS(0.012)LS(0.001)PSSNR	0.193234	0.57472	0.854029	-0.902344	-0.234504	-0.596455	-0.254055	0.522707	0.8275	-0.0935464	-0.478476	-0.674477	0.449727	-0.312003	1.02906	-0.63338	0.679405	-0.70563	0.503997
UID3338	RPL23A	H7BY10;S45-p	94.409	IRT(0.11)S(0.885)PT(0.005)FR	0.715868	0.295882	0.693669	-1.83118	-1.37709	-5.02491	-2.91313	-2.52446	-1.47435	-4.58598	-0.738579	-3.56798	0.0968827	-0.60738	-1.99146	-1.88653	-0.646548	-2.54361	-3.59611
UID3341	BICD1	A8MVZ6;S610-p	112.99	TPTISPVIT(0.002)APPS(0.133)S(0.864)PVLDT(0.001)S(0.001)DIRK	-0.318076	0.408892	0.772534	-0.566411	0.0344955	-0.523541	-0.290114	-0.884451	0.814467	-0.71596	-0.647207	-2.18706	-0.410336	-0.595167	-1.39832	-0.485378	-0.0955098	0.836793	-0.988349
UID3343	AKAP13	Q12802;S1094-p	148.36	AET(0.001)FGGFDS(0.999)HQMNASK	0.122103	0.763465	0.930699	-0.530811	-0.314612	0.285556	-1.81544	-0.0715952	-0.500192	-0.423371	-1.86844	-2.05251	0.0352607	-0.859077	-0.200768	-0.38025	0.535128	-1.29173	-0.0481239
UID3346	AKAP13	Q12802;S205-p	52.79	RHS(1)WGPGK	-1.57897	0.00845072	0.18864	2.98373	1.82437	1.21423	0.474596	2.89952	2.37052	0.46783	0.904924	0.809811	-0.64786	0.854671	0.678086	-0.711251	-2.49138	1.23592	0.779938
UID3349	AKAP13	Q12802;S1330-p	90.468	IPSFFPS(0.01)PEEPPS(0.964)PS(0.026)APSIAK	-0.0765971	0.905856	0.975425	-3.39948	-4.2137	-1.00021	-0.444881	-1.40157	-2.39294	0.134877	-0.0862203	-0.15117	-0.234281	-1.4556	-3.37426	-1.19764	-2.0494	-1.87464	-3.07991
UID3351	AKAP13	Q12802;S1119-p	116.74	RT(0.002)ES(0.995)DS(0.003)GLK	0.772242	0.0353187	0.330163	0.508622	0.746777	-0.501961	0.0193466	-0.793968	1.01714	-0.213158	0.649022	-0.126365	0.78259	1.00023	1.18079	0.512297	0.705606	1.76607	1.78854
UID3353	AKAP13	Q12802;S497-p	190.24	S(1)AVLLVDETATTPIFANR	-0.0629827	0.886573	0.966873	-0.716197	-1.47422	-0.114245	-0.333941	-3.0761	-1.5346	-1.62457	-0.447652	-0.787588	-0.811285	-0.993546	-0.954237	-1.04111	-3.04897	-0.464994	-1.72365
UID3355	AKAP13	A8MYJ1;S224-p	203.06	S(0.011)FS(0.965)LEGLT(0.024)GGAGVGNK	-0.142338	0.854897	0.959242	0.129785	-0.25884	-0.697259	-1.45776	0.675493	-2.62074	-3.50567	-0.115028	0.742649	-0.872856	-1.85962	0.728449	-1.63463	-3.62924	-3.69553	1.23206
UID3358	AKAP13	Q12802;S1347-p	80.014	S(0.009)GS(0.048)LDS(0.015)ELS(0.655)VS(0.274)PK	0.16794	0.594643	0.86163	-0.413511	-0.569817	-0.154465	-1.14941	-1.16628	-0.318359	0.951127	-0.345429	-0.926755	-0.398444	-0.19273	-0.254474	-0.601363	0.0209897	0.0565776	0.47357
UID3359	AKAP13	Q12802;S1349-p	186.85	SGSLDSELSVS(1)PKR	0.11515	0.679032	0.896729	-0.462525	-0.522197	-0.303477	-0.838074	-0.419568	-0.522957	0.817624	-0.545059	-0.72152	-0.120801	-0.0282133	-0.257125	-0.792768	0.0911099	-0.397721	0.352006
UID3360	AKAP13	Q12802;S199-p	97.635	SLS(1)PFRR	-1.63785	0.0228811	0.27588	1.66534	-1.68597	2.52811	0.785612	1.99607	-0.188012	2.15917	1.42386	0.344475	-2.41503	0.243472	-2.27526	1.02871	-2.22592	0.902627	-0.0217195
UID3361	AKAP13	Q12802;S1182-p	60.541	S(0.838)LS(0.122)RPS(0.031)S(0.008)LIEQEK	0.444431	0.266096	0.665203	-1.07127	-1.73738	-1.52735	0.000541524	-1.89321	-1.83737	-1.02694	-0.152677	-0.795283	-1.59355	-1.20098	-1.17811	0.881235	-0.281031	-0.240816	-1.28167
UID3362	AKAP13	Q12802;S1184-p	166.65	SLS(0.953)RPS(0.042)S(0.005)LIEQEK	0.74252	0.0824719	0.455729	-1.81907	-2.35447	-0.986656	-0.708556	-1.55416	-2.64285	-0.557168	-0.614233	0.364844	-1.56287	-0.680954	-0.904727	0.73203	-1.04377	-0.70119	-1.50037
UID3368	AKAP13	Q12802;S527-p	75.71	S(0.138)VS(0.859)IQNIT(0.002)GVGNDENMSNTWK	0.527791	0.126375	0.519449	-0.937804	0.21947	-0.243373	-0.426592	-0.799261	-1.78051	-0.815549	-1.68256	0.753443	-0.982241	-0.420743	-0.629207	0.222241	-0.578849	-0.311738	-0.296756
UID3369	ODF3B	A8MYP8;S96-p	93.106	RS(1)APFLTPGPGR	0.420341	0.222049	0.628675	1.46065	0.00102774	0.179363	-0.41634	0.788741	-0.0547269	-0.661711	-0.986834	0.829867	0.788957	0.135658	0.474342	0.659018	-0.350504	0.531796	0.603763
UID3370	ODF3B	A8MYP8;S191-p	77.39	TPGPCAYQVVS(1)PGVYK	1.2391	0.0139559	0.222842	0.859594	0.104192	0.639181	-1.16144	0.642591	-1.29197	-0.218659	-2.54384	-0.233076	1.30749	1.41643	0.411688	1.59252	1.11075	0.864811	0.471862
UID3374	RUNX1	A8MZI9;S227-p	84.62	VS(1)PHHPAPTPNPR	-1.2786	0.0465994	0.367324	1.8392	1.62051	1.3536	0.830123	1.49055	1.60957	-1.6843	-0.143336	-0.0256018	-2.21889	2.11756	-0.0630902	-1.52353	-0.251575	0.397297	-1.74506
UID3375	SRRM1	A9Z1X7;S747-p	91.752	AAS(0.999)PS(0.73)PQS(0.271)VR	-0.83369	0.100141	0.483791	1.78891	1.73355	-0.220093	1.14218	1.55752	1.33995	0.0236099	1.40211	0.863111	-0.069858	1.68094	1.15052	-0.399062	-1.78637	1.41675	-0.757813
UID3376	SRRM1	A9Z1X7;S749-p	175.64	AASPS(0.999)PQS(0.001)VR	-0.839663	0.391641	0.76258	0.822141	3.64773	-1.03424	0.191786	1.91677	3.44056	0.3099	0.557281	-4.61947	2.71124	0.250511	1.92795	-2.26444	2.51041	1.50487	1.11355
UID3380	SRRM1	A9Z1X7;S705-p	133.05	APQTS(0.008)S(0.016)S(0.976)PPPVR	-0.719031	0.118014	0.508581	1.28031	1.82514	0.906586	1.08998	1.50242	1.24129	0.010617	0.346105	-0.438932	-0.49768	2.33558	0.416434	-0.742702	-0.727611	1.48777	0.61735
UID3382	SRRM1	A9Z1X7;S637-p	50.207	RAS(1)PS(1)PPPK	-0.155926	0.798643	0.939917	0.408333	2.09659	-1.34088	0.244859	0.776326	2.36473	-1.17909	0.388523	-1.2021	0.813834	1.72992	0.204349	-1.70057	1.58039	1.37555	-0.289403
UID3384	SRRM1	A9Z1X7;S445-p	48.527	RES(1)PS(1)PAPKPR	0.0899811	0.869507	0.963557	0.908101	2.47588	0.725439	0.423302	0.209875	2.24755	0.239626	0.561142	1.99349	1.49252	3.39919	-0.394572	-0.764532	0.669231	1.8228	0.292644
UID3385	SRRM1	A9Z1X7;S447-p	48.527	RES(1)PS(1)PAPKPR	-0.225429	0.705247	0.906307	0.766573	1.8723	-0.367152	0.143874	-0.393689	1.53783	0.137119	-0.554702	-3.0905	-0.212109	1.09247	0.93348	-1.00392	1.39962	1.13891	1.08077
UID3388	SRRM1	A9Z1X7;S397-p	75.574	HRPS(1)PPAT(1)PPPK	-0.15458	0.833135	0.950235	0.247399	3.05849	-1.40922	0.209004	0.822413	3.79039	-0.759807	1.22336	-1.70903	1.60274	1.04919	1.15399	-1.07028	2.51055	1.14626	1.26196
UID3392	SRRM1	A9Z1X7;S778-p	93.667	KPPAPPS(1)PVQSQSPSTNWSPAVPVK	0.0619175	0.910334	0.976503	-0.824012	1.29723	-0.195516	-0.600224	-0.431511	1.70787	0.201278	0.759108	-1.05293	2.32392	-0.0718047	-0.782678	-0.740228	2.35475	-0.271815	0.650353
UID3395	SRRM1	A9Z1X7;S458-p	71.98	KVELS(0.997)ES(0.003)EEDK	-0.688231	0.102094	0.488268	0.319901	1.18856	-0.201439	0.297329	0.220079	1.95807	-0.572459	0.342969	-1.08436	0.518856	-0.273963	0.0288502	-1.78875	0.639383	0.15822	-0.151067
UID3396	SRRM1	A9Z1X7;S460-p	80.245	VELS(0.002)ES(0.998)EEDK	-0.568432	0.146842	0.545397	0.319901	1.18856	-0.201439	0.297329	0.265049	1.68097	-0.330296	0.367561	-1.08436	0.518856	-0.273963	0.0288502	-1.46488	0.902393	0.362343	0.0509456
UID3397	SRRM1	A9Z1X7;S384-p	134.38	RLS(1)PSASPPR	-0.294174	0.573028	0.853331	0.943439	2.70648	0.705574	0.427996	1.31287	2.76118	0.165638	0.650143	0.0532884	2.35165	1.72632	0.393746	-0.954082	2.42898	0.502601	0.817427
UID3398	SRRM1	A9Z1X7;S386-p	112.71	LSPS(0.993)AS(0.007)PPR	-0.524294	0.414117	0.773166	2.0671	1.39257	2.02918	0.724192	1.05605	1.29466	0.317094	-0.0990535	-3.2147	2.5532	1.36642	0.604802	-0.265736	2.00884	1.28416	0.250441
UID3399	SRRM1	A9Z1X7;S388-p	186.92	LSPSAS(1)PPR	0.16544	0.812293	0.942703	-0.281082	1.97625	-1.00694	-0.216448	-0.0035921	3.00022	-2.48692	-0.497256	-1.44558	1.28504	0.308211	0.302434	-1.78972	2.09204	0.680186	0.375149
UID3401	SRRM1	A9Z1X7;S260-p	82.975	VPKPEPIPEPKEPS(1)PEK	0.731898	0.151718	0.552168	-2.56646	-0.660974	-2.80603	-1.80319	-1.90931	0.330383	-1.94308	-1.2888	-1.29168	-0.27246	-0.995197	-1.9748	-1.72229	0.443212	0.760397	-1.73947
UID3404	SRRM1	A9Z1X7;S722-p	67.964	RQS(1)PSPSTRPIR	0.0928132	0.935482	0.984473	4.66953	4.24607	3.32828	2.77849	2.75823	3.14362	-1.56191	0.680079	6.46815	4.18523	4.03623	5.0522	-2.98735	1.38894	2.21286	0.428626
UID3406	SRRM1	A9Z1X7;S662-p	97.452	RS(1)PSLSSK	-1.00683	0.22699	0.632169	2.75341	4.35177	-0.118295	-0.695869	2.56888	4.08197	0.149723	-0.0176587	-1.57709	0.726678	2.9757	0.826367	-0.782007	0.668936	2.4135	-0.2328
UID3409	SRRM1	A9Z1X7;S569-p	85.154	S(1)PS(1)PAPPPR	-0.439173	0.584986	0.857323	2.11338	3.31197	0.559464	0.295774	1.96739	4.68403	-0.497196	-1.07232	-1.41067	1.14732	1.83606	1.61079	-1.22419	2.50495	2.54795	0.836884
UID3411	SRRM1	A9Z1X7;S558-p	87.806	S(1)PS(1)PPPTR	-1.94562	0.0434018	0.355806	1.09281	2.93475	0.210579	-1.91884	0.571125	3.36574	0.421055	-0.534743	-4.52956	-1.65262	1.84992	-1.45505	-3.1123	0.202629	1.66346	-2.38892
UID3413	SRRM1	A9Z1X7;S625-p	126.19	TAS(1)PPPPPKR	-0.496857	0.362073	0.739329	1.22171	2.72468	0.121122	1.23446	1.41016	2.98987	-0.959472	1.05489	-0.234228	0.904821	1.64346	0.854417	-1.10105	0.892979	1.9673	0.894851
UID3415	SRRM1	A9Z1X7;S647-p	113.18	VS(0.001)HS(0.999)PPPK	-0.455746	0.494509	0.819901	1.14733	3.00453	-1.38646	0.0903495	0.8233	2.90805	0.497951	0.660945	-1.29673	-0.736152	2.26492	-0.0206479	-0.618055	0.987611	2.62435	0.89473
UID3416	SRRM1	A9Z1X7;S547-p	126.03	RWQS(1)PVTK	-0.0391203	0.902245	0.974135	-0.864897	-0.186973	-0.603913	-0.46397	-1.17329	0.132351	-0.470099	-0.458168	-0.265874	-1.20991	-0.35766	-0.532239	0.459318	-1.52172	0.194917	-1.16875
UID3417	SRRM1	A9Z1X7;S606-p	128	RYS(1)PPIQR	-0.70972	0.0897826	0.467654	1.59366	2.48149	1.07093	0.674113	1.89972	2.16065	1.08498	0.913354	-0.570935	1.55848	1.56984	0.410596	-0.564538	1.64582	1.12246	1.02942
UID3418	SRRM1	A9Z1X7;S614-p	88.187	RYS(0.995)PS(0.005)PPPK	-0.738856	0.270507	0.668497	1.56861	2.91995	-0.462085	1.38242	1.60982	3.15838	-1.39799	1.34423	-1.6502	1.37964	0.911424	0.317463	-0.644787	2.73446	0.491708	0.672786
UID3419	SRRM1	A9Z1X7;S616-p	66.299	YS(0.002)PS(0.998)PPPK	-0.505844	0.326112	0.715435	1.8869	2.36057	-0.251718	1.44296	1.66004	1.78635	0.343227	0.43597	-1.68038	1.61411	1.8114	1.61478	-0.0763806	1.26557	1.00671	0.0617201
UID3424	SRRM1	A9Z1X7;S211-p	119.22	S(0.029)PS(0.971)PAPEK	0.222336	0.828543	0.949304	0.302112	2.34184	-2.54627	-1.87921	1.18186	3.38835	-3.03555	-0.578648	-2.4683	1.32374	1.93889	0.495776	-4.02672	2.04192	1.73178	-0.083908
UID3426	SRRM1	A9Z1X7;S806-p	131.09	SPTPS(0.004)PS(0.996)PPR	0.558657	0.661744	0.893066	-1.74168	3.56578	-5.78781	-2.37214	-0.848362	3.56489	-5.76341	-1.63241	-3.04335	0.362728	0.0875904	-0.213129	-4.21905	0.681708	1.05374	-1.25612
UID3428	SRRM1	A9Z1X7;S426-p	146.27	VSVS(1)PGR	-1.16963	0.117269	0.508132	2.21528	2.73857	0.15863	0.765573	1.99664	3.29221	0.751928	0.260696	-3.06997	0.110098	2.17937	0.655255	-1.4405	1.40505	2.65213	0.331087
UID3431	SRRM1	A9Z1X7;S765-p	162.1	S(0.019)VS(0.073)GS(0.909)PEPAAK	-0.182307	0.792118	0.939494	0.520996	3.27747	-1.35972	-0.567915	1.68213	3.43248	0.354572	1.4541	-1.28623	0.706092	2.36029	1.06116	-0.0099202	2.04802	2.21278	0.243449
UID3432	SRRM1	A9Z1X7;S375-p	72.879	T(0.032)S(0.032)S(0.936)PPRK	-0.451791	0.616914	0.873198	0.976774	3.16116	-1.77768	-0.708335	0.534915	3.61681	-1.24121	-0.141454	-1.37658	-0.974829	2.68663	-0.34516	-1.91433	0.0802778	3.69325	-1.04261
UID3434	UPK3BL	E5RIL1;S245-p	93.495	STSLSGPEEAGS(1)VRR	-0.234296	0.697995	0.90416	0.970208	0.73158	2.42722	1.97659	0.242956	-0.278582	1.14859	-0.885354	-1.37712	-0.96242	1.84432	0.629112	-0.0268654	-0.254736	2.5115	2.09506
UID3436	MYO1G	B0I1T2;S992-p	147.49	LIS(1)VEPRPEQPEPDFR	-1.1822	0.0625701	0.41247	-1.14795	-0.614375	1.54572	-0.439004	-1.42467	-0.880358	3.51051	-0.215389	-1.58111	-0.0656471	-0.882306	-0.878046	-1.7081	-0.57916	-2.53986	-0.888873
UID3437	MYO1G	B0I1T2;S583-p	112.74	NS(1)MVALVENLASK	-0.429707	0.582139	0.857323	-2.01733	-0.348138	-1.29025	-2.96678	-2.45468	0.542938	2.25149	-2.85955	-1.29397	-0.85283	-3.28718	-2.73556	-2.2357	1.33801	-3.01339	-0.499338
UID3440	KIAA0930	B0QY16;S189-p	96.673	NNRPAFFS(0.976)PS(0.024)LK	-0.389575	0.488877	0.817685	-2.244	-2.36843	-3.61998	-1.32968	-1.1078	-1.71276	-0.191762	-0.821297	-1.19659	-3.70735	-2.02097	-1.0417	-2.0907	-0.441773	-1.80241	-4.21081
UID3443	KIAA0930	B0QY16;S209-p	100.22	S(0.001)HS(0.999)ANDSEEFFR	0.0734409	0.782292	0.937607	-0.587737	0.121423	-0.317995	-0.829163	-0.323047	-0.139331	0.434776	-0.350221	-0.500071	0.000692588	-0.138395	-0.536825	-0.762574	0.585291	-0.0114423	-0.0404475
UID3444	KIAA0930	B0QY16;S236-p	125.53	S(0.999)LS(0.001)GTGR	-0.30232	0.721051	0.913397	2.52057	2.04184	0.831958	2.20993	1.29309	1.83371	0.384563	0.476215	0.686421	-0.531927	5.18872	1.35167	-1.13718	-1.00637	4.76224	-0.140264
UID3446	KIAA0930	B0QY16;S247-p	94.692	SLVGS(1)WLK	0.292141	0.567579	0.851774	-2.13594	-3.06439	-2.11595	-0.3442	-0.0700187	-0.856321	-0.192372	-0.176267	-1.33445	-2.04772	0.815872	-1.66547	0.216264	-1.17529	-0.416333	-1.01121
UID3452	MIEF1	B0QY95;S94-p	98.967	S(0.837)LQT(0.161)LPT(0.002)DSSTFDTDTFCPPRPK	0.843309	0.00715396	0.173064	-0.176185	-0.531303	-1.59488	-1.27604	-1.18198	-0.731009	-0.328357	-0.627238	-0.375002	0.95144	0.0651826	0.0743079	0.0245684	0.193295	-0.280111	-0.354195
UID3458	TFEB	B0QYS6;S481-p	214.78	RS(0.001)S(0.999)FSMEEGDVL	0.107173	0.676584	0.896633	-0.935021	-0.327804	-0.513899	-0.656009	-0.0938845	-0.19857	-0.129168	-0.173235	-0.0486273	-0.758772	-0.301885	-0.460745	-0.879136	-0.156147	0.509668	-0.0745628
UID3462	ARCN1	B0YIW6;S261-p	79.771	VAPAPARPS(0.997)GPS(0.003)K	-1.85362	0.000132019	0.0286518	1.55985	2.2982	1.52523	1.50138	2.29887	1.47351	1.44219	2.70688	-1.4729	-0.954601	0.318968	1.48234	-0.428068	-0.105762	0.945819	0.191336
UID3471	XBP1	B1AHH2;S47-p	77.506	GAS(1)PEAASGGLPQAR	-0.436117	0.309269	0.705282	1.0418	1.17315	0.604559	0.919627	1.63617	0.781643	-0.781228	0.867091	-0.932239	0.388737	0.965175	-0.00702049	0.0581077	-0.857337	1.51357	1.62488
UID3475	NRD1	F5H7V1;S94-p	164.7	RGS(1)LSNAGDPEIVK	0.249251	0.3707	0.746859	-0.971105	-0.637804	-1.14806	-1.06552	-0.601804	-0.279265	-0.324037	-0.625407	-1.15087	-0.374689	-0.229479	-0.50762	-0.865319	-0.37387	0.615212	-0.772361
UID3476	RERE	B1AKN3;S373-p	45.359	VKEEAS(0.5)S(0.5)PLK	-0.679457	0.259331	0.661859	0.0391379	1.0064	-2.04394	0.597275	1.51495	1.44293	-1.81204	1.29644	0.21616	-1.82254	0.221101	-0.266509	-0.955688	-1.38221	1.53366	-0.938488
UID3477	RERE	B1AKN3;S374-p	66.27	EEAS(0.094)S(0.906)PLK	-0.469472	0.31946	0.71025	0.0271542	1.10927	-1.93683	0.740476	0.196055	1.35707	-1.0863	1.18741	0.167218	-1.28007	0.349086	-0.361054	-0.241591	-0.406657	0.675554	-1.06396
UID3482	RERE	B1AKN3;S998-p	86.014	PHVMS(0.994)PT(0.006)NR	0.52235	0.247825	0.651991	1.56992	0.090971	0.524803	0.931722	2.25005	0.777525	0.79865	2.2369	0.105145	1.92004	2.45461	2.96769	0.739181	1.44271	2.64979	1.08017
UID3486	RERE	B1AKN3;S411-p	212.86	TQEISRPNS(0.982)PS(0.018)EGEGESSDSR	-0.727642	0.18975	0.598584	1.33523	1.69138	-0.191457	1.29207	-0.214985	1.70177	0.320146	0.74377	1.75392	0.124624	1.37925	0.452459	-1.11939	-0.996793	1.41871	-2.15598
UID3492	NFIA	B1AKN7;S268-p	76.311	S(0.199)LPS(0.799)T(0.002)SSTSSTK	-0.149151	0.722649	0.913591	0.615867	-0.524669	-1.69134	1.50948	0.678463	0.504153	0.0699092	1.3956	0.485042	-0.120573	0.0836462	1.04128	-0.19482	-0.447408	0.891218	-0.374117
UID3500	PEA15	B1AKZ5;S94-p	75.55	QPS(1)EEEIIKLAPPPK	0.149269	0.620144	0.874486	-0.586698	-1.17785	-0.950844	-0.237048	0.533969	-0.940016	-0.813021	-0.0448133	0.0180954	-1.12594	-0.065119	-0.570916	0.00220616	-0.953221	-0.255616	-0.0716569
UID3502	AP4B1	B1ALD0;S425-p	118.08	T(0.101)S(0.101)S(0.796)FAAS(0.003)GPLIPEENK	0.520761	0.0584635	0.400769	-0.568097	-0.144563	-0.159337	-0.396227	-0.524796	-0.656174	-0.181039	0.00364254	0.492655	0.3737	-0.319385	-0.673798	0.124364	0.760504	0.0452961	0.736162
UID3513	UNC13B	B1AM27;S462-p	47.938	T(0.5)S(0.5)LKDEELK	-1.70529	0.000394206	0.0540459	0.689831	-0.188168	1.52867	1.80087	-0.284057	1.07447	1.54304	1.9002	-0.926782	-1.56886	-1.6225	-0.924587	-0.571402	-0.365691	0.481604	-0.0792649
UID3514	ABCA1	B1AMI2;S283-p	44.415	PNMMGRET(0.022)LLS(0.116)ICAS(0.862)VPK	-0.193995	0.658821	0.892592	-0.541208	-0.170398	-0.202547	-1.16751	-1.3031	-1.52156	-0.308665	-2.2498	-1.87998	0.201482	-0.0680943	-0.0845311	-2.54257	-1.61608	-1.69339	-1.33357
UID3518	CDK5RAP2	B1AMJ5;S884-p	103.31	T(0.001)VS(0.999)LEHLQR	-0.342998	0.485981	0.816294	1.47576	2.7804	1.64084	0.134063	0.24571	0.472669	2.30684	0.770351	1.57762	2.20764	0.187984	1.09549	0.747649	1.45857	-1.25634	1.06405
UID3519	SEPT6	B1AMS2;S411-p	108.71	TAAELLQS(0.001)QGS(0.998)QAGGS(0.001)QTLK	-0.317982	0.34542	0.72868	0.53793	0.437686	0.509942	1.16749	-0.0793605	-0.352337	1.06174	-0.110505	0.838965	0.537336	0.258579	0.0150816	-1.15753	0.396905	-0.665325	0.40473
UID3520	SEPT6	B1AMS2;S416-p	83.826	TAAELLQSQGS(0.003)QAGGS(0.983)QT(0.013)LK	0.378676	0.337639	0.722654	-0.10756	-0.485094	-0.0547357	-0.586829	0.851732	0.147101	0.881737	-0.463858	0.805526	0.909873	0.693613	0.99916	0.654991	0.694267	0.251373	-1.7969
UID3523	NMNAT1	B1AN62;S117-p	195.36	LEASDCDHQQNS(1)PTLERPGR	-0.305986	0.429828	0.781648	-0.883602	-0.416711	-1.26701	-0.715285	-0.73151	-0.911176	-2.26958	-0.589743	-2.08002	-1.59325	0.251926	-0.685928	-0.618381	-1.6959	-1.31764	-2.49332
UID3525	PSEN2	E5RHT1;S22-p	102.87	T(0.011)S(0.001)LMS(0.986)AES(0.002)PTPR	0.0397971	0.927658	0.982177	-0.241098	-0.0606194	0.620648	0.062764	2.26534	0.532509	-0.189404	0.904072	-0.658632	-0.110154	0.154622	-0.0512291	1.4823	0.0566401	2.0092	1.32984
UID3526	PSEN2	E5RHT1;S25-p	186.36	TSLMSAES(0.986)PT(0.014)PR	-0.0672425	0.779622	0.936942	0.213085	0.106259	-0.498662	-0.381508	-0.167342	-0.202879	-0.146885	-0.261182	-0.87635	-0.27424	-0.569973	-0.313757	-0.246839	-0.0624846	0.316803	0.149787
UID3527	BNC2	F5H586;S229-p	120.8	TEPACVS(0.999)PIQNSAPVSDLTK	0.0891495	0.860352	0.961027	-1.50068	-1.69226	-0.0121496	-0.0849626	-2.0708	-1.73636	-2.53121	1.16375	-0.859716	0.454105	-1.1814	-0.898676	-1.02841	-1.01089	-0.726179	-2.50033
UID3529	PFKP	B1APP6;S170-p	135.61	GRS(1)FAGNLNTYK	0.505999	0.221933	0.628675	-0.426729	-0.0936582	0.378038	-0.83568	-0.309114	-0.105251	0.580371	-1.29474	-0.575422	1.42975	-0.0617052	-0.201413	0.794035	1.7572	-0.847381	-0.353835
UID3530	USF2	M0R1C6;S100-p	92.838	T(0.001)HPYS(0.999)PK	-0.893828	0.0959448	0.478071	3.28566	2.23204	2.0013	2.39571	1.08337	0.920104	1.33108	2.16671	2.48701	0.0282416	2.72427	0.991753	1.87351	-1.23835	0.903856	0.495067
UID3534	EPS15	B1AUU8;S662-p	43.512	LDS(1)PDPFK	-0.324258	0.305007	0.701707	-0.263952	-1.45114	-0.591218	0.304557	-0.270669	-1.46743	-0.353046	0.285275	-0.135886	-1.18387	-0.841729	-1.17618	-0.463985	-0.871542	-0.596932	-1.13155
UID3535	EPS15	B1AUU8;S680-p	56.936	LNDPFQPFPGNDS(1)PK	0.0294244	0.939207	0.985779	-1.73413	-0.76106	-0.352633	-1.0704	-0.775235	-0.44314	-0.318543	-0.718171	-0.503517	-0.573785	-1.81102	0.742464	-1.9135	0.379106	-1.3527	-0.904963
UID3545	EPS15	B1AUU8;S428-p	312.62	S(0.5)S(0.5)PELLPSGVTDENEVTTAVTEK	0.26664	0.364312	0.740319	-0.00810968	0.354044	0.0813269	-0.513145	0.236622	0.538099	0.107865	-0.186556	-0.191085	1.03789	0.0730193	0.812634	-0.329163	1.05692	-0.351251	0.634309
UID3546	EPS15	B1AUU8;S429-p	312.62	S(0.5)S(0.5)PELLPSGVTDENEVTTAVTEK	0.26664	0.364312	0.740319	-0.00810968	0.354044	0.0813269	-0.513145	0.236622	0.538099	0.107865	-0.186556	-0.191085	1.03789	0.0730193	0.812634	-0.329163	1.05692	-0.351251	0.634309
UID3547	EPS15	B1AUU8;S221-p	108.7	T(0.263)WVVS(0.737)PAEK	0.507294	0.163065	0.566609	-1.53598	0.126168	0.429994	-0.0321807	-0.162919	-0.0911767	1.06786	0.0188677	0.0095317	1.27633	0.419871	0.0132433	-0.250087	1.39958	0.301108	0.709397
UID3550	RPS6KA3	B1AXG1;S198-p	340.9	AYS(1)FCGTVEYMAPEVVNR	0.429086	0.31311	0.705522	-0.996214	-0.340163	-3.06525	-0.557689	-0.857308	-0.313127	-1.37455	0.043546	-0.408534	-1.36956	-1.71314	-0.282914	0.387065	-0.316686	-0.112996	-0.211306
UID3551	RPS6KA3	B1AXG1;S340-p	132.51	DS(1)PGIPPSANAHQLFR	0.227468	0.538404	0.839808	-0.220962	0.179347	-0.114808	-1.14164	1.01928	-0.149727	0.773966	0.923021	-0.619977	1.06995	0.514429	-0.511011	1.34547	0.395657	0.61152	0.282187
UID3553	RPS6KA3	B1AXG1;S686-p	153.15	NQS(1)PVLEPVGR	-0.144651	0.66953	0.894865	-1.51653	-0.30791	-1.71556	-0.791626	-1.57986	-0.742388	-1.48684	-0.0623941	-0.612557	-0.309339	-0.90156	-1.82292	-2.10599	-1.41711	-1.38512	-0.80572
UID3554	RPS6KA3	B1AXG1;S386-p	178.34	NS(1)IQFTDGYEVK	0.107921	0.765915	0.932099	-0.802307	-1.02638	-0.476532	-1.19474	-0.396674	-0.955602	0.285609	0.0683012	-1.52596	0.0760984	-1.0169	0.377365	-1.03943	0.0855725	-1.18704	0.595337
UID3555	HNRNPC	G3V4W0;S125-p	125.58	MYS(1)YPAR	-2.26032	0.00228669	0.106213	1.95122	-0.341923	2.13972	2.64637	1.89854	1.31361	2.15122	2.87009	-0.565541	-2.39188	-2.67782	-1.6671	1.99735	1.20594	-0.124525	0.769895
UID3556	HNRNPC	G3V4W0;S220-p	183.6	NDKS(1)EEEQSSSSVK	0.166233	0.701173	0.904963	-0.0306767	1.25333	-1.96318	-0.264079	-0.102896	1.85661	-0.56305	0.215381	-0.280686	-0.0241323	-0.318726	0.326553	-0.0506589	0.822217	0.754946	0.501791
UID3559	HNRNPC	G3V4W0;S227-p	128.61	SEEEQS(0.001)S(0.012)S(0.711)S(0.277)VK	-0.406404	0.334336	0.718624	0.203555	0.737939	0.619909	-1.22138	1.24682	1.33751	0.133835	-0.266372	-1.11537	-0.542301	-0.897187	0.194409	-0.534836	0.939635	0.996334	0.499889
UID3560	HNRNPC	G3V4W0;S228-p	250.67	SEEEQSSS(0.011)S(0.989)VKKDETNVK	-0.783896	0.0867879	0.460761	0.546597	0.936111	-0.683712	-0.344626	0.194822	2.73929	1.38867	1.16988	-0.458367	-0.775717	0.176636	-0.121362	1.01212	0.508202	0.224289	-0.889935
UID3567	MYO9A	H3BRD5;S1258-p	59.908	S(1)LEDLHQK	-0.489187	0.431281	0.782772	0.433912	0.831762	-0.0586778	1.1385	1.05105	-0.222955	0.211047	0.830521	1.70478	1.15224	0.384362	1.43151	0.836222	-1.04745	-3.79554	-0.364458
UID3568	MYO9A	H3BRD5;S1299-p	141.34	SLGGIS(0.997)PS(0.003)EDRR	-0.533588	0.0906783	0.467677	0.756614	-0.324863	0.132111	1.1123	1.03462	-0.29949	0.29323	1.04674	0.00363583	-0.0607611	0.139349	0.843474	-0.091284	-0.329774	-0.563831	-0.458256
UID3570	MYO9A	H3BRD5;S1219-p	69.864	SVIES(0.003)NRIS(0.997)R	0.0933876	0.859344	0.960986	1.65679	0.177413	2.17157	1.15964	0.808721	-0.943068	-0.285049	1.71344	1.15379	0.177896	1.51107	2.00146	1.54444	-1.00803	2.10103	-0.275096
UID3580	PAK1	H0YCM0;S114-p	161.84	DVAT(0.002)S(0.013)PIS(0.985)PTENNTTPPDALTR	0.322456	0.172233	0.577498	-0.793132	-0.0295887	-0.294725	-0.351474	-0.714722	-0.572409	-0.340998	-0.598305	-0.265045	0.00985629	-0.171246	-0.5255	-0.212243	0.167287	-0.458241	0.339424
UID3582	PAK1	H0YCM0;S35-p	147.36	YMS(0.5)FT(0.5)DK	0.861855	0.0258063	0.291224	-0.457743	-0.425762	-0.672236	-1.05717	-0.977639	-0.877398	-0.451976	-1.30065	0.0623121	1.32637	0.737028	-1.06725	0.454347	0.848204	-0.595325	-1.09142
UID3587	ISCU	F5H5N2;S29-p	104.44	ELS(1)APAR	-0.787304	0.192553	0.601223	1.27266	3.87235	-0.194301	0.965063	0.532	3.22127	-0.0163618	1.86473	0.906635	-0.919845	1.84954	0.138478	0.19222	0.41156	2.26655	0.373839
UID3592	TLK1	B3KRP1;S159-p	65.16	ISDYFEY(0.004)QGGNGS(0.246)S(0.75)PVR	0.366731	0.354093	0.733706	0.750046	1.21605	0.492378	-0.247993	0.727567	0.798128	-1.08717	-0.678535	0.137935	1.32502	-0.197242	1.31717	0.966576	-0.535313	1.09593	0.794247
UID3597	FAF1	B3KT28;S388-p	87.241	T(0.253)PS(0.747)GEFLERR	-0.054434	0.889081	0.968178	0.806024	0.804258	0.980713	-0.275478	0.656798	1.37128	1.22257	-0.375513	-0.866399	0.435875	1.55988	0.79017	0.0089141	0.583504	1.91923	0.324003
UID3602	DBNL	Q9UJU6;S245-p	80.737	AMS(0.779)T(0.208)T(0.012)SISSPQPGK	0.140916	0.797435	0.939494	0.905098	-1.54447	-0.687729	-0.0232893	1.25739	-0.779485	-2.02836	-0.970243	1.167	-1.02751	-0.469371	0.261286	0.861136	-1.72426	-2.07823	0.266187
UID3604	DBNL	Q9UJU6;S250-p	73.881	AMSTT(0.002)S(0.009)IS(0.624)S(0.365)PQPGK	-0.111911	0.809067	0.941854	1.70975	-0.344457	-0.445427	1.44351	0.29811	-0.428661	-0.0291013	0.541026	2.43896	-0.152379	0.293142	0.565953	0.392432	-0.636028	0.0490837	-1.10171
UID3605	DBNL	Q9UJU6;S251-p	211.26	AMSTTSIS(0.051)S(0.949)PQPGK	-0.940695	0.0974763	0.480331	-0.364803	-1.2621	0.336153	0.877357	-1.39692	-2.76102	-0.649205	0.427331	0.169514	-1.8195	-0.918658	-1.34575	-0.752646	-3.06395	-1.48154	-3.10624
UID3607	DBNL	Q9UJU6;S259-p	90.263	LRS(1)PFLQK	-0.295037	0.510586	0.827756	-0.705758	-1.55118	1.32253	0.136622	-0.0511161	-1.51699	0.902649	-0.51192	0.939403	-1.15666	-0.488504	-1.16329	0.203843	-1.06794	-0.619174	-0.983153
UID3612	MSR1	B4DDJ5;S45-p	83.617	S(0.892)MT(0.108)ALLPPNPK	0.374331	0.28078	0.679202	-0.0360967	-1.0554	-1.25597	-1.47184	-0.348287	-0.944158	-1.19744	-1.55762	0.5343	0.0230125	-0.767418	-0.527259	-0.905778	-0.294964	-1.82416	-1.10988
UID3615	H3F3B	Q71DI3;S58-p	166.3	S(0.955)T(0.045)ELLIR	0.576678	0.174249	0.579436	-0.256048	0.27849	-0.0143964	-2.25311	0.050387	0.690182	0.247708	-1.18271	-0.955439	0.384587	-0.0382779	0.872702	-0.00844466	0.934491	-0.0404601	1.02477
UID3623	ITFG3	C9J1M4;S21-p	164.56	S(1)QENLGNPSK	0.334654	0.405206	0.770372	0.112252	0.812695	-0.970877	0.641175	-0.647154	-0.567693	-1.5964	1.29838	0.469127	0.15922	1.13426	-0.302722	0.377338	0.233157	0.22626	-0.53703
UID3624	MSI2	B4DHE8;S257-p	131.03	GSVLNSYSAQPNFGAPAS(0.997)PAGS(0.003)NPAR	-0.368996	0.318864	0.709816	-1.01079	-0.0532077	0.386976	1.16203	0.430127	0.20407	0.306178	1.15839	-1.30287	0.492742	0.190626	-0.307381	0.616809	0.178506	0.589971	-0.826603
UID3625	PLXNC1	F8W1K6;S19-p	199.12	KQS(1)QQLELLESELRK	0.427458	0.222924	0.628675	-1.40114	-1.925	-0.504632	-0.511183	-1.36771	-0.692188	-0.0400089	0.0175639	-0.22941	0.054837	-0.486091	-1.08549	-0.815879	0.58844	-1.00895	-0.0220906
UID3628	CDC25B	G8JLH2;S262-p	103.5	S(0.879)VT(0.121)PPEEQQEAEEPK	0.202889	0.458444	0.799431	-0.48323	0.875673	-0.299227	0.842694	0.262076	-0.23705	0.352545	0.272327	0.467437	0.368891	0.673385	0.0719261	0.0561177	0.894266	0.0269575	0.649942
UID3629	SEPT5	C9JM82;S280-p	118.36	MES(1)PIPILPLPTPDAETEK	-0.431532	0.544718	0.841248	0.53075	-0.211577	-0.136599	0.212439	0.91714	-4.48108	-0.086876	0.88416	-0.303673	0.283078	-2.71762	-0.702897	-1.96589	0.450985	-1.80932	0.94144
UID3633	AKR1C2	Q04828;S73-p	83.623	IADGS(1)VKR	-1.25976	0.0140622	0.222932	-1.18406	-0.146585	1.32522	-0.22582	-1.87813	-0.518626	1.38096	-1.06837	-2.89226	-1.68079	-1.09144	-0.470338	-1.94079	-1.30972	-1.95448	-1.05366
UID3634	AKR1C2	B4DK69;S136-p	107.09	S(0.955)IGVS(0.045)NFNHR	-0.223487	0.745039	0.920342	1.54546	1.49969	1.5352	-2.3784	0.233122	0.507656	0.926845	0.0952926	-2.9129	-0.587931	-0.481536	1.44503	0.695232	1.55116	2.41886	0.0490292
UID3636	EPS8L1	B4DKV7;S567-p	91.589	APEPQLS(0.998)PGS(0.002)DASEVR	0.346433	0.31391	0.705522	-0.503104	0.0912792	0.375861	-0.243895	-0.151213	0.574933	0.184834	-0.0983164	-0.524985	0.698736	1.68566	-0.125398	-0.38616	-0.00998682	1.40407	0.25991
UID3637	EPS8L1	B4DKV7;S118-p	100.58	DRS(1)PAAETPPLQR	-0.29361	0.552437	0.845032	0.0820934	1.65034	1.85847	0.12167	-0.822477	0.281217	1.46673	0.292314	0.0258466	1.24116	1.98671	-1.36414	-0.263059	-0.486232	1.29302	0.148168
UID3638	EPS8L1	B4DKV7;S175-p	154.99	PIPEAEEAQRPEPVGTSSNADS(0.07)AS(0.93)PDLGPR	0.0961314	0.787128	0.938706	-1.24205	0.103347	0.644608	0.0277446	0.573955	-0.120323	1.1293	-0.495961	0.2873	0.365342	0.65066	-0.878111	-0.414495	0.228605	1.08327	0.0671019
UID3642	CARS	B4DKY1;S32-p	40.482	VQPQWS(0.997)PPAGT(0.003)QPCR	0.746606	0.0215516	0.26976	0.406636	-0.930208	0.221268	-0.790599	0.111685	0.271696	-0.13338	-0.338551	0.475231	1.06622	0.333242	0.964961	-0.174972	1.45108	0.0672072	0.608429
UID3643	NQO1	B4DLR8;S82-p	112.17	EGHLS(1)PDIVAEQK	-0.397171	0.400306	0.767174	0.0623328	0.291606	1.31435	-0.727966	-0.109723	0.677256	0.22097	-1.00939	-1.66701	-0.310547	-0.338309	1.01574	-2.16862	-0.204967	0.145871	1.06991
UID3644	RBCK1	B4DML5;S137-p	89.613	NT(0.5)S(0.5)LNPQELQR	0.346509	0.191091	0.599046	-0.381865	0.220407	-0.499465	-0.330381	-0.250053	-0.637836	-0.111068	-0.140952	-0.718899	0.240763	-0.252438	0.483301	0.0135549	0.833048	0.208912	-0.167379
UID3647	PRPSAP1	C9J168;S141-p	95.435	LGLAVIHGEAQCTELDMDDGRHS(1)PPMVK	0.127175	0.716943	0.911562	-1.02205	-0.265128	-0.279627	-1.09339	-0.540881	0.802948	0.481098	0.0159739	-0.733748	0.13735	0.543586	-0.920577	-0.360628	0.67019	0.509478	-0.729312
UID3648	GOSR1	B4DQA8;S49-p	144.95	RDS(0.992)S(0.007)DT(0.001)TPLLNGSSQDR	-0.195223	0.521075	0.83323	0.699442	0.000384574	-0.685285	-0.0925495	0.6542	0.485264	-0.639686	0.719661	0.0920134	-1.00055	-0.08932	0.608859	0.187581	-0.104259	0.0563282	-0.171004
UID3650	SEC61A1	B4DR61;S414-p	197.94	ET(0.005)S(0.995)MVHELNR	-0.252969	0.366303	0.742229	0.383303	1.23454	0.699789	0.164124	0.887018	1.50197	0.594944	0.246522	0.959383	0.807301	0.311188	0.740581	0.647283	0.462834	-0.230564	-0.00954648
UID3651	STK24	B4DR80;S4-p	151.15	AHS(1)PVQSGLPGMQNLK	-0.0637402	0.813227	0.942766	-1.45685	-0.996042	-0.688049	-1.08478	-0.829452	-0.744039	-0.427773	-0.919769	-1.49328	-0.718523	-0.347997	-1.85848	-1.06046	-0.521247	-0.640463	-1.01624
UID3652	STK24	B4DR80;S8-p	46.3	AHS(0.5)PVQS(0.5)GLPGMQNLK	0.327528	0.480192	0.812961	-1.42295	-0.0235605	-0.65124	-1.28938	-0.613021	-0.924607	0.131085	-0.626362	-0.674254	-0.092729	0.672912	-0.695886	-3.04356	0.490591	-0.167563	0.710679
UID3656	ZDHHC20	B4DRN8;S253-p	113.24	S(0.148)S(0.849)GS(0.003)NQPFPIK	-0.495772	0.140453	0.537676	0.351228	-0.254579	0.820905	0.34245	1.80905	-0.438637	0.744251	1.0441	0.0857623	0.160133	-0.0511014	0.444509	-0.494969	0.605892	-0.598527	0.300894
UID3659	METTL3	B4E349;S43-p	156	NPEAALS(0.99)PT(0.01)FR	-0.177931	0.630535	0.879771	-0.0385297	-0.617632	-0.553898	0.812224	-1.09967	-1.19172	0.996519	0.668554	0.184729	0.0672105	-0.940443	0.446353	-0.314496	-0.457256	-0.868116	-0.56558
UID3661	METTL3	B4E349;S50-p	234.85	S(0.012)DS(0.988)PVPTAPTSGGPK	-0.704103	0.171905	0.577054	0.963843	-0.229489	0.320816	2.01482	0.607292	-0.375879	-0.440028	1.97554	1.40163	-0.0776505	-0.412995	-0.703465	1.83029	-0.921148	-0.981315	-0.931263
UID3666	PHF11	B4DTX8;S17-p	140.05	VLGAS(0.003)S(0.997)PEAR	-1.4725	0.00358371	0.123601	1.87512	0.398053	2.37299	1.20491	1.77814	0.438597	1.27053	-0.208225	1.16002	-0.925237	-0.429966	0.597855	-0.353138	-1.94006	-0.758387	-0.00101361
UID3667	CCT3	B4DUR8;S207-p	106.12	KGES(0.996)QT(0.004)DIEITREEDFTR	0.423254	0.263885	0.664292	-1.46992	-0.664738	-0.430984	-0.275813	-0.174314	0.931324	-0.599556	-0.150614	-0.166836	-0.174023	-0.37166	-0.808911	0.816983	0.943403	1.07116	-0.758686
UID3673	BAIAP2	B4DWA1;S188-p	109.72	S(0.018)LS(0.982)PPQSQSK	0.3587	0.410779	0.773166	-0.809453	0.265335	-1.86268	0.0728206	0.913299	0.10727	-0.569645	0.258329	0.987799	-0.326299	0.0320085	-1.20909	0.909572	-0.904353	0.723771	1.03147
UID3675	BAIAP2	B4DWA1;S229-p	81.335	S(0.022)S(0.022)S(0.956)MAAGLER	-0.290786	0.643606	0.884833	-0.277707	1.07423	-0.477676	-1.08973	-0.0758411	1.14921	-0.286635	-0.716539	1.8231	-2.74874	0.175246	-1.79756	2.12789	-1.56361	-0.0163042	-1.02701
UID3676	BAIAP2	B4DWA1;S317-p	186.76	SSS(0.817)T(0.182)GNLLDK	-0.0331123	0.969319	0.99361	-1.07716	-2.76457	-1.91678	-1.47543	-1.10402	-0.776512	-1.279	-1.25764	1.97449	-4.82301	-1.91183	-5.12286	1.65191	-1.28138	-0.385004	-2.01833
UID3677	PTK2	B4DWJ1;S220-p	114.56	LQPQEIS(1)PPPTANLDR	0.362922	0.233547	0.639474	-1.58016	-0.805882	-0.930567	-0.128469	-0.514668	-1.1769	0.00103929	-0.59313	-0.390978	-0.508604	-0.323637	-0.836633	-0.794693	0.0853609	0.638164	-0.694346
UID3679	PTK2	B4DWJ1;S32-p	74.944	PSRPGYPS(1)PR	0.327248	0.418277	0.775475	-2.55178	-0.666701	0.004525	-0.0313741	-0.229303	-0.114107	0.51915	0.0208213	0.361766	-0.607166	-0.700294	-0.756405	1.05995	0.0347119	0.0870892	0.0895517
UID3680	EAF2	B4DWJ3;S154-p	67.019	MS(0.022)PAS(0.978)PIDDIER	0.195446	0.544877	0.841248	-0.0565741	0.0114731	0.981761	-1.01536	-0.392568	0.425915	-0.0606191	-0.57361	0.0378203	0.247909	-0.489859	0.226091	1.01303	-0.432434	-0.388763	0.670189
UID3683	FXR1	E7EU85;S321-p	252.77	RGPNYTSGYGTNSELS(1)NPSETESERK	0.182266	0.667993	0.894163	0.309691	0.733473	1.12096	-0.232119	-0.440281	-0.77697	-0.203222	-0.563969	-1.03953	1.83655	0.180944	-0.752691	-0.331248	1.47063	0.0891474	-0.0481245
UID3699	CTPS1	B4E1E0;S406-p	81.548	GCRLS(1)PR	1.15107	0.235218	0.641187	2.53276	0.988113	-0.281853	2.03139	-4.67696	2.27843	-2.08688	1.23702	1.68005	-0.0438782	2.07199	0.574077	3.16284	0.664697	3.94138	-0.820553
UID3702	CTPS1	B4E1E0;S419-p	210.14	SGSS(0.01)S(0.99)PDSEITELK	0.112647	0.714687	0.910124	-0.462871	4.20959e-05	-0.295373	-0.701808	-0.349826	0.170792	0.455146	-0.790138	-0.841425	0.342803	0.246084	-0.457607	-1.00248	0.737575	0.316561	-0.414379
UID3703	DERL1	E5RGY0;S101-p	61.235	NFLS(0.944)T(0.056)PQFLYR	0.687288	0.155079	0.557187	-0.137326	-0.0729709	0.233453	0.614263	-0.510856	0.8846	-1.80582	-0.229877	1.15057	1.24876	-0.189341	0.615778	2.31541	0.7123	-0.0354367	-1.34427
UID3704	MSANTD2	B4E1M0;S48-p	137.21	GAS(1)PLGPGSAAGSGAAASGGLGLGLGGR	0.762238	0.0144113	0.224846	-0.909026	-0.686098	-0.864155	-0.651354	0.0493508	-1.06381	0.115964	-0.709046	1.01688	-0.480512	-0.232776	0.449928	0.353802	-0.1398	0.591444	-0.179235
UID3709	SUPT20H	H7C5F9;S103-p	88.565	S(0.974)PT(0.026)PPPSSKPSSIPR	0.388891	0.211774	0.617756	-0.322184	0.218031	-0.575706	0.000148074	0.016904	0.818435	-0.278913	-1.17266	-0.250739	0.554886	0.20443	0.0804061	-0.139291	1.12719	0.448255	-0.209953
UID3710	USP28	G3V1N5;S729-p	100.39	EPPTIRPNS(0.997)PYDLCS(0.003)R	0.0770655	0.834643	0.950476	0.644129	1.16135	-0.366235	0.574923	0.435903	0.943218	-0.838794	-0.221183	0.398494	-0.133573	-0.886673	-0.0893624	1.45419	0.894861	0.740094	0.571809
UID3712	USP28	G3V1N5;S228-p	193.49	S(0.911)S(0.089)MEMPSQPAPR	0.017744	0.966995	0.993279	0.646043	0.609517	0.0992356	1.15381	0.699219	0.717631	0.549515	0.481364	0.713943	2.2834	-0.228726	-0.517039	0.84221	2.50172	-0.322238	-0.174978
UID3715	CDCA5	B5MBX0;S75-p	86.016	IVAHAVEVPAVQS(1)PR	0.0372198	0.919029	0.978208	1.06743	0.930484	-0.178952	0.679383	1.65225	-0.129848	0.492213	1.043	0.725192	1.05281	0.0993178	0.565032	-0.364262	1.84015	0.222136	1.71335
UID3716	LBH	B5MBX5;S46-p	155.45	DRLPS(1)IVVEPTEGEVESGELR	0.338248	0.296173	0.693811	0.198058	0.0281594	1.47537	0.0379537	-0.71779	-0.610714	0.187472	0.474079	0.756663	0.93344	0.517858	0.380649	0.382286	-0.421922	0.299108	0.930487
UID3719	EML4	B5MBZ0;S144-p	87.24	AS(0.999)PS(0.992)PQPS(0.008)SQPLQIHR	0.0924853	0.779985	0.937033	0.647805	-0.436351	-0.419202	-0.79295	0.094979	0.0790114	-1.30584	-0.858441	-0.830146	-0.659074	-1.19047	-0.360922	0.239727	0.258937	-0.145239	0.436078
UID3720	EML4	B5MBZ0;S146-p	199.15	ASPS(1)PQPSSQPLQIHR	-0.306814	0.450318	0.794779	-0.274029	0.412485	0.0994883	-0.682871	1.25979	2.33094	1.07179	1.19705	-0.117166	0.0542407	0.320101	-0.0996517	0.102934	0.544783	1.6425	0.512407
UID3730	EML4	B5MBZ0;S176-p	56.258	RPS(1)PAEK	-0.433413	0.550737	0.843785	1.08766	2.42688	3.61619	0.648515	-0.0239047	3.05446	3.05276	1.85661	0.977427	2.32338	4.39547	-0.930736	0.534553	1.86547	3.38634	-0.300042
UID3733	RABGAP1	B5MCD9;S56-p	94.688	IVGNGS(1)EQQLQK	0.82903	0.0342912	0.324322	-0.371373	0.654988	0.763331	-0.995884	0.58882	0.362356	-0.963064	-0.162316	0.0310535	0.596261	1.13105	1.97667	0.669075	-0.189851	1.30784	0.986996
UID3740	SLC30A6	B5MCR8;S307-p	115.13	GTDDLNPVTS(0.002)T(0.002)PAKPS(0.854)S(0.143)PPPEFSFNTPGK	-0.721866	0.0906437	0.467677	-0.928139	-2.71494	-0.377325	-0.517375	-0.484304	-1.25553	0.392221	-0.443477	-0.461482	-1.3981	-2.37322	-2.14545	-1.005	-2.12826	-0.766081	-1.82619
UID3744	R3HDM2	H7C0E9;S114-p	205.02	AS(0.005)S(0.93)FS(0.065)GISILTR	0.75066	0.20487	0.611533	-0.39595	-2.39683	-4.09067	-0.785338	0.824024	-1.18291	-3.17655	-0.597334	-0.55937	-1.43688	-1.69019	-0.367836	-0.432313	-0.720881	-0.992921	0.404128
UID3747	R3HDM2	H7C0E9;S34-p	80.245	S(1)IEEREEEYQR	-0.305411	0.686617	0.898317	-1.22578	-1.67608	-1.80937	-0.952865	1.56883	0.980991	0.421635	1.02918	1.50392	-3.8065	-1.44665	-2.26025	0.224207	0.409033	1.78785	-0.518354
UID3748	SEPT2	B5MCX3;S178-p	174.78	IYHLPDAES(1)DEDEDFK	0.179706	0.536755	0.839719	-0.301313	0.465106	-0.730684	0.187238	-0.61159	0.861111	0.204827	0.439859	0.310376	0.442907	0.668993	0.21204	-0.381863	0.155538	0.751558	-0.207344
UID3753	SEPT10	E7EW69;S434-p	129.43	ATSEIFHS(0.024)QS(0.975)FLATGSNLR	0.969208	0.0108158	0.205246	-1.07465	-0.0430911	-1.09046	-1.10245	0.0900247	0.45729	-1.12631	-0.119089	0.0328517	0.32147	0.257544	-0.48059	0.822788	1.41652	0.149317	1.22502
UID3754	EML3	B7WPE2;S178-p	117.8	AIS(0.086)S(0.914)ANLLVR	0.772809	0.0275142	0.298082	-1.3179	-1.70478	-1.19987	-0.783501	-0.882641	-1.96833	-1.63793	-0.652377	0.407547	-1.47861	-0.221295	-1.31908	0.391102	-0.634415	-0.681976	-0.428135
UID3756	EML3	B7WPE2;S199-p	77.42	DPLS(0.043)S(0.957)PGGPGSR	-1.02361	0.0514063	0.382826	-1.10215	-0.921542	-1.06397	1.27088	0.048805	-0.323172	0.136215	2.36597	-2.47658	-1.74577	-0.122564	-0.655283	-0.998576	-1.14587	-0.447182	-0.18602
UID3759	EML3	B7WPE2;S890-p	99.283	T(0.008)PS(0.008)LS(0.957)PAS(0.027)SLDV	0.517808	0.49585	0.819901	2.03311	-4.58983	1.13512	-0.313469	0.568613	-1.01694	-0.976883	-0.0754166	-1.80301	0.581691	-0.136148	1.95693	-1.18492	0.0643617	0.00835545	1.4195
UID3760	EML3	B7WPE2;S884-p	60.253	VLGAGGAGPAPAT(0.142)PS(0.858)R	-0.0415496	0.92812	0.982249	-0.169936	0.89693	1.84549	0.449653	-0.791604	0.382113	0.336751	0.253804	0.31943	1.62069	0.9593	1.74771	-1.23395	-1.02092	0.415865	0.0626922
UID3768	PPIP5K1	F8W9A8;S940-p	61.732	ALQT(0.169)S(0.831)PQPPEGPGLPR	0.686895	0.112421	0.500551	-0.531765	-0.848839	-0.0111941	-2.94351	-0.349573	0.132407	0.477137	-1.60156	0.68582	0.315683	0.110438	-0.492124	0.0599333	-0.602348	-0.0165235	-0.242612
UID3770	PPIP5K1	F8W9A8;S1128-p	95.98	T(0.001)LHS(0.999)PPLQLQQR	-0.252277	0.560512	0.848045	-0.42667	0.239625	-0.489446	-0.743301	-0.700175	-0.253029	-0.108173	-0.812946	-0.771128	0.188987	-0.0888065	-0.67297	0.721824	-0.115073	-3.05752	-1.51765
UID3781	ACBD5	B7Z2R7;S407-p	99.5	MQHLS(1)EGTK	-1.97752	0.00437152	0.134148	2.3919	0.219872	1.09169	2.51852	1.92231	-0.356457	-0.696551	3.82623	0.502731	-1.74756	-0.63109	-0.621026	1.10133	-1.84246	-1.21434	-0.450262
UID3785	GAB1	B7Z3B9;S448-p	139.02	PLPEWEELQAPVRS(0.977)PIT(0.023)R	0.0752207	0.849769	0.956273	0.651465	-0.703142	-1.46723	0.81119	-0.253539	-1.64932	-0.287017	-0.158162	-0.0304609	0.520261	-0.758791	-0.120574	0.0513476	-0.184983	-0.213062	-1.71773
UID3794	GAB1	B7Z3B9;S278-p	106.99	TASDTDSSY(0.005)CIPT(0.023)AGMS(0.864)PS(0.108)R	0.545987	0.145572	0.54456	-0.81004	0.00294162	-1.04034	-0.91298	-0.589629	-0.294729	1.00503	-0.275929	-0.921216	0.00529316	-0.0303192	-0.60357	0.119051	1.11305	0.838818	0.93111
UID3795	GAB1	B7Z3B9;S171-p	196.06	VS(0.835)PS(0.162)S(0.001)T(0.001)EADGELYVFNTPSGTSSVETQMR	0.266985	0.413626	0.773166	-0.377496	-0.655183	-0.640491	0.06644	-0.0700784	-0.634968	0.61777	-0.377683	0.342171	-0.0749187	-0.890094	0.537647	-1.2207	0.642711	0.4975	0.229879
UID3801	FGD4	F8W1R0;S609-p	93.258	S(1)ADLPHSFK	-1.17106	0.153959	0.55664	0.777481	0.362382	1.90647	-1.84391	1.24426	1.11601	2.34186	-0.666599	-1.90241	-0.212678	1.56531	1.57145	-4.30641	-0.255914	1.26463	-1.85451
UID3805	SMAD2	K7EJX0;S2-p	92.062	S(0.5)S(0.5)ILPFTPPVVK	-0.310506	0.524635	0.835095	-1.32348	-1.46298	1.17145	-0.308626	-0.00516931	0.647373	-2.31229	-0.124989	-1.98092	-0.376888	0.370008	-0.203561	-1.50606	-0.183452	-1.58998	-0.731898
UID3806	SMAD2	K7EJX0;S3-p	92.062	S(0.5)S(0.5)ILPFTPPVVK	-0.310506	0.524635	0.835095	-1.32348	-1.46298	1.17145	-0.308626	-0.00516931	0.647373	-2.31229	-0.124989	-1.98092	-0.376888	0.370008	-0.203561	-1.50606	-0.183452	-1.58998	-0.731898
UID3807	ZNF747	B7Z5R0;S141-p	95.71	EGTGALEKPDPVAAGS(1)PGLK	0.176789	0.607755	0.869268	-1.28041	-0.793876	-0.124189	0.571129	-0.472978	-0.533732	0.437409	-0.778786	-0.107337	-1.10977	-0.679289	0.158865	-0.711232	0.521834	-0.38713	0.752933
UID3809	NBR1	B7Z5R6;S635-p	105.39	S(0.882)LT(0.118)LDAAPDHNPPCR	0.149199	0.72261	0.913591	0.976929	0.691076	0.747744	0.495928	-0.398056	0.430909	1.0504	-1.65511	-0.309588	0.160205	0.489947	1.15518	-0.949169	1.29485	0.696853	0.995134
UID3812	ANK2	I6L894;S13-p	155.53	SDSNAS(1)FLR	0.477749	0.307248	0.702876	1.18421	-0.214504	0.355806	0.583601	1.42609	0.301253	-4.71243e-05	0.33219	0.278712	1.78516	0.25318	2.39655	-0.626085	1.15677	-0.12848	2.67479
UID3813	ANK2	I6L894;S869-p	75.825	Y(0.004)S(0.996)LEGGR	-0.389589	0.463822	0.800933	3.16549	0.285403	0.845308	1.59634	2.19606	0.501148	0.755809	1.0449	1.63691	-1.39386	1.26609	1.8468	1.99007	-0.4854	0.667297	1.74584
UID3814	MYL6	F8VPF3;S45-p	107.21	S(1)DEMNVK	0.2018	0.588265	0.859038	1.12302	0.989576	-0.643758	0.816814	0.51586	0.585274	-0.492022	0.0991619	1.08153	0.0359158	1.86204	0.763316	-0.757313	0.400679	0.428056	0.79411
UID3815	RANBP3	B7Z7F3;S143-p	133.71	ALSQTVPSSGTNGVSLPADCTGAVPAAS(0.96)PDT(0.04)AAWR	-0.382222	0.353326	0.733706	-0.457953	-0.237083	0.823319	-0.248005	0.129805	-0.421243	-0.509845	-0.108367	-0.0465821	1.00654	0.197769	-2.26142	-0.67549	0.0741039	-0.713301	-1.66878
UID3821	RANBP3	B7Z7F3;S171-p	248.2	NESS(0.002)NAS(0.998)EEEACEK	-0.0801102	0.864368	0.962338	-0.172711	1.91349	-1.00044	1.36862	1.61639	0.826892	1.18497	1.74832	0.665392	0.197813	2.21942	0.248021	-0.164642	0.600214	2.25338	0.825048
UID3823	RANBP3	B7Z7F3;S33-p	152.88	SAGGS(0.125)S(0.875)PEGGEDSDREDGNYCPPVK	-0.374943	0.396801	0.765445	0.0809964	1.73109	0.917299	0.64696	-0.0945922	1.73847	0.330315	0.257181	0.504826	1.4016	1.36976	0.28436	-1.92407	0.267273	0.657423	0.0470009
UID3824	RANBP3	B7Z7F3;S151-p	139.76	S(0.989)PS(0.011)EAADEEK	-0.226547	0.632731	0.880818	0.699018	-0.415297	0.10137	2.05858	0.789763	0.355382	-1.38216	1.02914	0.125058	-1.81393	1.38623	0.631155	0.229486	0.227667	0.726606	-0.0888591
UID3826	RANBP3	B7Z7F3;S58-p	238.07	TSS(0.998)LT(0.001)QFPPSQSEER	0.207835	0.377147	0.749782	-0.196538	-0.553035	0.0545411	0.233622	-0.278229	-0.521718	-0.246609	0.0998565	0.500037	-0.114561	-0.158913	-0.201502	0.442849	-0.184685	0.100195	-0.12885
UID3829	RAPGEF6	B7Z7Y1;S1093-p	96.946	RS(0.854)S(0.146)LLNAK	-1.30133	0.0548556	0.391197	2.46266	-2.96612	0.994396	0.108054	1.68888	0.547691	0.517083	0.829526	0.644158	-1.81278	-0.892304	-0.521292	0.422102	-0.729065	-2.91237	-0.426927
UID3830	RAPGEF6	B7Z7Y1;S1094-p	118.91	RS(0.012)S(0.988)LLNAK	-1.02568	0.0354982	0.331491	1.3906	-0.0840285	1.15683	0.682479	0.629324	-1.45837	0.226111	0.295321	0.686833	-0.392108	-0.971216	-0.336476	0.517799	-2.31074	-1.35499	-1.2063
UID3832	RAPGEF6	B7Z7Y1;S1073-p	200.87	S(0.02)LS(0.114)QGS(0.856)T(0.011)NSNMLDVQGGAHK	0.327139	0.312816	0.705522	-0.445096	-0.520673	-0.719666	-0.674768	-0.843859	-0.126528	-0.997292	-1.37692	-0.0236576	-1.55322	0.627603	-0.634531	-1.22885	0.104117	-0.205147	-0.174009
UID3834	PPHLN1	B7Z8L1;S78-p	124.47	DNTFFRES(1)PVGR	0.07875	0.809216	0.941854	-0.200534	0.43585	-0.801754	-0.624974	0.0122466	1.18273	0.564117	0.0253734	-0.226521	0.861798	-0.221572	-0.110795	-0.237581	0.956582	-0.287662	0.488803
UID3835	PPHLN1	B7Z8L1;S150-p	197.06	DT(0.083)S(0.901)PS(0.016)SGSAVSSSK	-0.0216464	0.971137	0.994019	0.710587	1.84728	0.031818	1.41394	-1.90072	1.14079	0.191767	1.66316	-1.56419	-0.0588457	2.41303	0.473089	1.69591	0.0997201	2.06206	-0.195319
UID3843	PDZRN3	E7ENB6;S505-p	69.825	S(0.992)PT(0.008)PSQK	-0.232153	0.744326	0.919975	0.486769	0.907602	-2.52537	2.57123	-0.463391	0.396179	0.479354	1.24524	-0.30733	-0.866176	2.43716	1.86318	-0.823804	-1.81614	-1.09128	1.84477
UID3848	KATNA1	B7ZBC9;S170-p	203.88	S(1)PAAVTEPETNK	0.47227	0.248916	0.652942	0.0559833	0.126152	-1.32649	0.458482	0.0291725	-0.352222	0.370341	1.20308	0.11978	0.100456	-0.538746	0.460478	1.47471	0.23407	0.315348	2.17656
UID3849	FOXP4	B7ZBM3;S542-p	128.03	MT(0.011)GS(0.986)PT(0.003)LVK	-1.10229	0.00107944	0.0840617	0.0586053	0.294863	-0.901379	0.691319	0.0138419	0.568908	-0.197486	1.20302	-0.582306	-1.0527	-0.59301	-1.11846	-0.978276	-0.99372	-1.1686	-0.599551
UID3851	RCSD1	B7ZKW8;S186-p	91.657	APGS(0.988)PLS(0.009)S(0.002)EGAAGEGVR	0.373954	0.251383	0.655999	-0.507203	0.0273313	-0.30278	-1.05804	-0.987621	-0.10532	0.416556	-0.476254	-0.470425	-0.395572	1.07054	-0.496778	-0.352092	-0.541176	0.644787	0.539023
UID3852	RCSD1	B7ZKW8;S268-p	105.51	CGS(1)PREEKPAGEEAEMEK	1.34069	0.0150499	0.229379	-0.973576	-0.295553	-1.69383	-1.27404	-1.97074	-0.513864	-1.62049	0.794757	1.5477	-0.023674	0.676034	-1.68497	0.412064	-0.492252	2.19392	0.549395
UID3853	RCSD1	B7ZKW8;S321-p	90.861	ETPHS(1)PPGGVK	0.52244	0.236685	0.643089	1.35891	1.32855	0.314048	-0.945229	1.09088	1.12168	0.690245	0.00464412	0.169237	0.955068	2.48923	1.96319	0.147518	0.0317631	1.72912	1.65812
UID3855	RCSD1	B7ZKW8;S237-p	248.62	RS(0.614)S(0.386)EEVDGQHPAQEEVPESPQTSGPEAENR	0.0316943	0.932002	0.982795	0.210583	1.06009	0.653414	-0.879753	0.130751	1.15948	-0.0664899	-0.857799	-0.90686	0.529146	1.02114	0.0409152	-0.460438	0.801283	0.546856	0.091788
UID3856	RCSD1	B7ZKW8;S238-p	245.16	RS(0.236)S(0.764)EEVDGQHPAQEEVPESPQTSGPEAENR	0.246751	0.519961	0.8329	-0.181663	0.923437	0.303573	-1.05934	0.0729908	0.962008	-0.273665	-1.3022	-0.89812	0.628794	0.946285	0.121337	-0.370587	0.871502	0.371246	-0.251307
UID3861	RCSD1	B7ZKW8;S53-p	172.25	S(0.048)S(0.952)PLIEK	0.213201	0.655976	0.890921	0.832591	-0.889526	1.12524	-0.993573	0.0153544	-1.32992	0.606142	-0.776282	0.698807	-1.40675	0.71472	0.541241	0.984301	-1.75001	0.212436	0.300879
UID3863	FNBP1	B7ZL14;S296-p	242.97	T(0.004)VS(0.992)DNS(0.004)LSNSR	0.132001	0.788438	0.939288	0.624942	0.504916	-0.292751	0.667927	0.324093	-1.22488	0.254643	0.213013	1.08623	-0.669353	1.04011	0.586808	2.23422	-1.95864	-0.624277	0.43282
UID3867	CPEB4	E5RJM0;S99-p	45.011	QQLS(0.152)PS(0.847)PGQEAGILPET(0.001)EK	-0.669882	0.0374206	0.34011	-0.112384	-0.156327	0.47346	-0.24889	0.0765145	-0.285753	0.630628	0.667044	-0.292791	0.375428	-1.67578	-0.50693	-0.549719	0.0330464	-0.965374	-0.732647
UID3874	CCDC74B	F8WCQ0;S38-p	120.71	QRPSVGVQSLRPQS(1)PQLR	0.374006	0.39115	0.762034	1.29714	0.601705	0.17569	0.25408	0.817101	0.108845	-0.15884	-0.632531	2.20349	0.0354287	0.659139	1.10907	2.04873	0.469706	-0.0912252	-0.979102
UID3880	EVA1A	B8ZZF5;S102-p	71.176	NVFT(0.038)S(0.962)AEELER	0.866634	0.0116641	0.210957	-0.196438	-0.0156982	-0.979725	-0.80292	-1.38128	-0.244401	-0.151694	-0.533941	0.252265	0.307235	0.676544	-0.844401	0.266182	0.10537	1.41113	0.45265
UID3881	AFTPH	B8ZZI9;S172-p	220.29	S(0.906)S(0.08)GT(0.014)GTEPVAK	-0.279542	0.584199	0.857323	2.04065	0.0595278	0.154723	0.861863	0.510672	-0.51915	-0.504979	0.621403	0.190177	-1.72944	-0.309739	2.34472	-0.264218	-0.938887	0.538118	1.15765
UID3882	AFTPH	B8ZZI9;S173-p	86.548	KS(0.271)S(0.685)GT(0.041)GT(0.003)EPVAK	-0.252845	0.597644	0.863437	2.04065	0.0595278	0.154723	0.861863	0.690358	-0.0192671	0.272781	0.84187	0.190177	-1.72944	-0.309739	2.34472	0.378846	0.43564	1.59462	-0.0250706
UID3883	AFTPH	B8ZZI9;S37-p	84.289	TSDDEVGS(1)PK	-0.405742	0.328317	0.716691	0.900542	0.444882	0.368957	1.86948	0.00408931	0.0723274	-0.350289	0.578673	1.11546	-1.50414	1.11754	0.377652	-0.566666	-0.739056	0.259711	0.58223
UID3886	SUMO1	B8ZZJ0;S2-p	98.507	S(1)DQEAKPSTEDLGDKK	-0.016012	0.953178	0.988187	0.253559	0.776255	0.0491024	0.267156	0.267317	0.895756	0.0907365	0.110108	0.538294	1.04123	0.00137935	-0.242403	0.0363275	1.11273	0.196066	-0.101721
UID3890	MEF2B	B8ZZJ5;S242-p	93.776	S(0.05)ERLS(0.95)PAPGGPGDFPK	-0.183169	0.710308	0.908181	-0.0186494	-0.963687	0.63795	0.389616	-0.186873	-0.331208	1.46088	0.767452	0.398388	0.226716	0.983401	-2.16339	0.844779	-1.60147	1.19963	0.402081
UID3892	PTMA	B8ZZQ6;S2-p	152.62	S(1)DAAVDTSSEITTK	0.280567	0.227907	0.633364	-0.336946	-0.111204	-0.229596	-0.660839	-0.432474	-0.0868855	-0.138146	-0.586971	-0.361813	-0.363234	0.175975	-0.131409	-0.313547	-0.0246655	0.222696	0.45747
UID3893	PTMA	B8ZZQ6;S9-p	111.39	SDAAVDT(0.09)S(0.855)S(0.056)EITTK	0.635337	0.0280306	0.299241	-0.575344	0.0919369	0.128662	-0.532253	-0.913071	-0.094212	-0.542931	-0.912448	0.0268898	0.84302	0.0865282	0.88255	-0.329004	0.164661	-0.110825	0.169216
UID3897	ATF2	B8ZZU6;S118-p	176.78	IEEPSVVETTHQDS(1)PLPHPESTTSDEK	0.334247	0.336599	0.721563	-0.294747	0.486263	-0.0889466	-0.59039	-1.21186	0.0755738	-0.567604	-1.89141	-0.699948	0.145142	-0.214647	-0.425494	-0.435573	0.756508	0.16728	-0.702414
UID3898	ATF2	B8ZZU6;S94-p	95.067	MPLDLS(1)PLATPIIR	-0.27882	0.569762	0.852767	-0.869353	-1.27921	-0.26185	0.266158	0.0396595	-0.741649	1.27189	0.715172	0.314703	-1.18629	-1.22477	-2.4174	0.761574	-0.119196	1.0025	-0.220851
UID3904	SPATS2L	B8ZZZ7;S75-p	79.646	KIS(0.998)ILEEPS(0.002)K	0.212682	0.72535	0.913595	0.152395	-1.86295	-1.84987	1.34014	-0.0243019	-1.23447	-0.617462	-0.213632	1.76302	-1.10177	-1.04358	-0.325891	-3.11351	0.836174	-0.0148316	0.391704
UID3905	SPATS2L	B8ZZZ7;S99-p	85.377	LS(1)LDGNPK	-0.636382	0.188498	0.596771	0.798061	-1.0829	0.0738395	1.60662	0.124921	-0.906078	-0.901534	1.15519	-1.73732	-0.66937	0.857779	0.587437	-1.40843	-1.2076	-0.507383	-0.138043
UID3927	PTPN7	C9JBA9;S44-p	68.944	RGS(1)NVALMLDVR	0.259418	0.403377	0.769585	0.264136	-0.870425	0.70823	-0.62051	0.698084	0.528224	0.788588	-0.170723	0.0189386	0.481278	0.275036	0.858619	1.17546	0.275512	0.0178348	0.298272
UID3929	SORBS2	C9JI79;S26-p	205.97	DS(0.006)QS(0.994)PDSAWR	-0.47955	0.280872	0.679202	0.851366	-0.218471	-0.0870102	1.74921	0.543536	0.770269	-0.472914	1.87235	1.38974	-0.673599	-0.486346	-0.0990073	1.42817	-0.926461	-0.057028	0.596459
UID3930	SORBS2	C9JI79;S13-p	178.47	RVQS(0.895)S(0.105)PNLLAAGR	-1.1835	0.0461036	0.367089	0.637626	-0.264673	-1.05206	1.62351	-0.336465	-1.05736	-1.1039	2.16301	0.223193	-1.40216	-1.37003	-1.46698	0.937657	-1.54667	-1.8382	-2.39512
UID3931	SORBS2	C9JI79;S14-p	179.5	VQS(0.5)S(0.5)PNLLAAGR	-1.1835	0.0461036	0.367089	0.637626	-0.264673	-1.05206	1.62351	-0.336465	-1.05736	-1.1039	2.16301	0.223193	-1.40216	-1.37003	-1.46698	0.937657	-1.54667	-1.8382	-2.39512
UID3932	TREX1	C9J052;S122-p	62.466	NT(0.033)S(0.853)PS(0.11)LGES(0.005)R	0.178709	0.726462	0.914086	2.08356	0.881981	-1.93917	0.537966	1.05033	1.15819	-0.174905	0.37899	-1.09444	-0.0465671	1.81248	1.16322	0.771161	0.605952	1.6518	0.543009
UID3933	NIN	H7C162;S231-p	64.675	HLS(1)MQSFDESGR	0.284459	0.459639	0.799945	-0.32513	0.181739	1.25392	-0.650335	-0.950571	0.228157	0.427392	-1.20388	0.143904	0.478857	0.3129	1.48787	-0.673753	-0.222405	-0.494912	0.204492
UID3935	CHMP2B	C9J0A7;S169-p	186.74	AT(0.004)IS(0.996)DEEIER	0.375754	0.164723	0.568668	-0.516282	0.256216	0.151681	-0.574257	-0.259523	0.213997	-0.397436	-0.56021	-0.234523	0.000163522	1.01739	0.562139	0.0270652	-0.0807456	0.269821	-0.241087
UID3936	CHMP2B	C9J0A7;S157-p	150.06	S(0.989)LPS(0.004)AS(0.004)T(0.004)SK	-0.931424	0.246621	0.65163	2.98788	2.25277	2.37744	1.31867	2.40171	2.39849	-1.35599	1.61822	-1.84546	0.717323	2.98761	1.70667	-2.44869	0.439125	2.78862	2.20261
UID3937	CHMP2B	C9J0A7;S162-p	103.34	SLPS(0.004)AS(0.868)T(0.121)S(0.007)K	0.751916	0.315313	0.70648	0.469432	1.25733	-2.24898	-1.16938	1.6908	1.95165	-0.923837	-0.53456	-1.60292	-1.27462	2.1479	1.82473	-0.43091	0.833217	2.85204	2.15834
UID3939	ZC3HC1	C9J0I9;S62-p	194.21	DTSATSQSVNGS(1)PQAEQPSLESTSK	-0.231888	0.643364	0.884665	-0.271972	1.50261	0.385205	-0.65471	0.550326	1.74868	0.506764	-0.811792	0.194623	1.84846	-0.884908	-0.39479	0.25951	1.67654	-1.39758	-0.20186
UID3942	ZC3HC1	C9J0I9;S278-p	94.584	LPLVPES(1)PRR	0.165605	0.502418	0.824019	-0.766997	-1.12515	-0.240433	-0.42178	-0.671298	-0.498514	-0.30286	0.0859685	-0.132427	-0.1036	-0.890365	-0.524323	-0.362243	0.10909	-0.325552	-0.386802
UID3943	ZC3HC1	C9J0I9;S351-p	67.416	SMGTGDTPGLEVPS(0.584)S(0.416)PLR	0.335231	0.331965	0.717652	-0.792071	-0.494856	-0.436732	-0.0291646	-0.402847	0.227576	1.49596	-0.810715	0.257715	-0.0151514	0.357783	-0.257208	0.152028	-0.600353	0.586424	0.957755
UID3944	ZC3HC1	C9J0I9;S352-p	223.68	SMGTGDTPGLEVPS(0.005)S(0.995)PLR	0.148446	0.520412	0.83323	-0.473604	-0.655205	-0.12455	-0.321891	-0.284323	-0.663435	0.0987331	-0.0132326	-0.0825173	-0.481516	-0.178294	-0.425786	-0.0987086	-0.225273	0.385975	-0.143818
UID3946	ZC3HC1	C9J0I9;S301-p	104.48	S(1)PGPIVSR	0.0249455	0.945715	0.986548	0.0435186	-0.358908	0.404079	0.18057	-1.64504	-0.927733	-0.741038	-0.0578954	-0.286986	-0.193447	0.893833	0.203828	-1.19432	-1.36491	-0.56545	-0.395427
UID3947	ZC3HC1	C9J0I9;S292-p	306.37	SQDAT(0.001)FS(0.999)PGSEQAEK	-1.49041	0.01205	0.212513	-1.179	-1.39016	0.119309	1.1764	-1.63462	-0.973809	0.53615	1.21606	-0.802453	-2.59926	-3.04649	-0.24242	-0.352506	-1.90476	-2.762	-2.34304
UID3948	ZC3HC1	C9J0I9;S311-p	227.59	T(0.004)RS(0.983)WDS(0.007)S(0.005)S(0.001)PVDRPEPEAASPTTR	0.51897	0.316113	0.706952	-0.0999255	0.778939	-2.30408	-0.954491	-0.582817	0.427647	-0.727032	-1.09396	1.06724	0.440502	1.14318	-1.67235	0.854222	-0.109438	-1.80836	-0.318957
UID3949	ZC3HC1	C9J0I9;S316-p	168.25	SWDS(0.005)S(0.033)S(0.962)PVDRPEPEAASPTTR	0.204952	0.672525	0.895285	0.943744	1.16101	0.0653883	-1.2998	0.79551	1.56623	0.0531973	-1.40344	0.796354	0.871407	-1.19028	1.16833	0.278878	0.532618	-0.46738	1.53154
UID3950	ZC3HC1	C9J0I9;S327-p	180.09	SWDSSSPVDRPEPEAAS(0.998)PT(0.002)T(0.001)R	0.390291	0.273686	0.672044	-1.23009	0.563227	-0.635974	-0.6263	-1.03521	0.0192985	-0.420502	-1.23874	-1.46804	-0.294225	0.32067	0.0791086	0.630183	-0.409348	-0.738597	0.398287
UID3951	SRI	C9J0K6;S129-p	95.523	ALTDS(1)FRR	0.232182	0.663016	0.893713	-0.381351	0.601053	0.870541	0.0747777	1.07594	-0.957427	-0.712227	-1.75731	-1.66778	-0.716123	1.08341	0.581598	-1.45936	0.54568	0.447141	1.85689
UID3954	ALG1L2	C9J202;S17-p	40.52	PAS(1)FFKEAPLDLQHR	-0.855439	0.141964	0.539917	1.52988	2.10614	2.03943	0.32017	2.5135	1.46435	0.387345	-1.46217	-0.749901	1.43225	0.955697	0.55723	-1.50791	0.858202	-0.725294	1.23486
UID3955	POLM	F8WEJ1;S12-p	99.566	VGS(0.865)PS(0.104)GDAAS(0.027)S(0.003)TPPSTR	0.274701	0.443359	0.790283	0.317156	0.640804	-0.681219	0.485776	0.313749	0.39781	-0.16229	0.262122	0.647354	0.016692	1.4952	-0.227386	0.298695	-0.90405	1.59115	0.85386
UID3958	RNF123	C9JS59;S675-p	93.096	PGWLS(0.076)S(0.884)PT(0.04)LGR	0.672517	0.0825987	0.45606	0.399075	-1.51927	-0.36043	-0.580594	-0.219898	-1.36214	0.10562	-0.0824496	0.672284	0.743861	-0.330885	-0.162758	1.54399	0.256942	-0.868366	-0.0950118
UID3960	GALNT3	C9J2C3;S134-p	74.46	T(0.002)T(0.002)NLS(0.996)VEEQK	-0.400374	0.544842	0.841248	1.02637	0.614632	0.700039	-2.43957	0.304168	0.48977	0.637594	-0.356601	0.444845	1.39014	-3.30448	0.556061	-0.650521	-1.59274	-0.88927	1.81938
UID3961	CBLL1	C9J2P9;S151-p	93.949	AS(1)LENVHPPIAPPPTEIPER	0.178423	0.546142	0.841578	-0.300435	0.086899	0.443551	-0.366425	-0.594229	-0.921989	-0.00303601	-0.367987	-0.540411	-0.636305	0.266642	0.141487	0.970098	-0.539706	-0.457153	0.199078
UID3962	CCNE1	I3L413;S260-p	126.99	AMLS(0.033)EQNRAS(0.963)PLPS(0.004)GLLTPPQSGK	0.531279	0.154162	0.55664	-0.560587	-1.0666	1.10353	-1.40191	-0.0501777	0.100401	0.880422	-0.465467	0.262377	0.0763679	0.822551	0.699262	1.00363	-0.100972	0.173229	-0.146609
UID3965	RCC1	M0R1Q8;S113-p	61.213	S(1)PPADAIPK	-0.249524	0.519385	0.832812	1.56891	1.07771	0.0920997	0.0619204	2.41079	1.36579	0.461636	0.19964	0.0345394	-0.0981967	0.940271	0.767355	0.195567	0.568522	1.90989	0.924352
UID3966	STAG3	C9JYW5;S93-p	103.85	KQS(1)EPPANDLFNAVK	0.997435	0.0581714	0.400556	-2.28365	-1.8362	-3.02829	-2.1632	-1.12752	-0.596611	-1.11505	-0.585575	-1.60621	-1.04077	-2.44377	-1.23938	0.0326507	1.15254	-0.104623	0.492942
UID3968	IMMT	Q16891;S16-p	85.963	S(0.968)IQS(0.032)GPLK	-0.358532	0.499598	0.821583	1.63657	1.32994	1.61588	-0.585231	1.63239	1.65339	-0.482417	-1.57935	1.02232	0.503215	-1.21636	0.227036	1.10948	1.27251	-0.424939	-0.140339
UID3970	BCL2L11	C9J417;S87-p	110.76	RS(0.181)S(0.818)LLS(0.001)R	-0.0830133	0.807241	0.941269	1.04672	0.0564759	1.19967	-0.0720317	0.470194	0.6607	0.6027	0.44682	1.00524	-0.880967	1.48015	0.280286	0.992023	0.116488	0.950842	-0.19692
UID3976	MKRN2	C9J494;S137-p	100.7	TQPSMVSNPGS(0.005)CS(0.121)DPQPS(0.875)PEMK	-0.668409	0.125438	0.518297	-0.803583	0.716994	-0.346017	0.58983	-0.259578	-0.838446	-1.2135	0.607816	-1.35028	-0.158178	0.469486	-1.79704	-0.486802	-1.73113	-1.88379	0.043972
UID3977	FLCN	C9J4C4;S9-p	147.25	AHS(1)PAEGASVESSSPGPK	-0.266656	0.639117	0.881952	-1.09214	-0.681335	-0.469915	-0.965208	0.151715	-1.20222	-1.84521	-1.27768	-3.34956	-3.5085	0.646058	-1.20951	0.128726	-1.07925	0.419988	-1.56319
UID3987	ZC3HAV1	C9J6P4;S284-p	175.68	AS(1)LEDAPVDDLTR	-0.0363875	0.90321	0.974303	-0.608312	0.0174573	-0.331426	-1.26759	-0.252978	-0.667531	0.601013	-0.412069	-0.121353	-0.311088	-0.139848	-1.57979	-0.314132	-0.156408	-0.284459	-0.305448
UID3989	ZC3HAV1	C9J6P4;S257-p	133.74	FFQGS(1)QEFLASASASAER	-0.609639	0.320082	0.711097	0.273444	-0.889345	0.106334	0.139427	0.0804318	-1.60915	-0.460132	-0.891011	0.0149079	-0.364045	0.180561	-0.0899353	0.704998	-4.14606	-1.50351	-2.92403
UID3993	ZC3HAV1	C9J6P4;S275-p	145.41	SCTPS(1)PDQISHR	-0.266816	0.602678	0.866472	-1.58358	0.445562	-1.96976	-0.222102	0.44055	0.145747	-1.12767	-0.248711	0.0743899	-1.79699	0.279163	-2.64962	-0.345663	-0.377796	0.551314	-1.98928
UID3996	ZC3HAV1	C9J6P4;S378-p	64.945	T(0.014)VFS(0.966)PT(0.02)LPAAR	-0.12265	0.637273	0.881879	-0.545913	-0.655285	-0.296028	-0.120241	-0.473303	-0.49823	0.452063	-0.180498	-0.479686	-0.309852	-0.505312	-0.189168	0.400404	-0.821935	-0.980807	-0.412276
UID3997	RASA4B	F8W6L0;S688-p	111.2	ELSGGAEAGT(0.002)VPT(0.135)S(0.862)PGKVPEDS(0.001)LAR	-0.163888	0.546507	0.841657	-0.281674	-0.846814	0.110257	-0.639081	0.641042	-0.831162	-0.434355	-0.201113	-0.669056	-0.561539	0.0425242	-0.397816	-0.0790992	-0.454318	-0.838435	-0.836268
UID3999	ACTR8	C9J7L6;S21-p	110.91	RIPVS(1)PEQAR	-0.0295805	0.926342	0.981262	0.602658	0.527413	-0.050113	0.890569	0.58068	0.662574	1.50974	-0.151801	-0.0268818	0.336309	0.480015	-0.0434629	0.0343124	1.13772	1.71066	0.706399
UID4000	CREB1	H7C1R5;S83-p	98.398	TAPTSTIAPGVVMAS(0.555)S(0.445)PALPT(0.001)QPAEEAAR	0.353594	0.366468	0.742229	1.02377	-0.0357088	0.3896	-0.254563	-1.17271	-0.739327	0.935014	0.303694	0.657335	0.926701	0.710452	1.03621	-0.416879	0.966616	-1.04214	0.440226
UID4001	CREB1	H7C1R5;S84-p	176.87	TAPTSTIAPGVVMAS(0.038)S(0.962)PALPTQPAEEAAR	0.590648	0.0656826	0.417154	0.0112783	-0.375446	-0.250833	-0.00901738	0.0950261	0.365343	0.0356757	-0.610809	-0.58416	0.549432	1.22471	0.593636	-0.447478	1.32294	0.672514	0.654802
UID4009	MAGEA10	C9J9A2;S118-p	88.872	EES(0.403)PS(0.576)T(0.02)LQVLPDSESLPR	0.717562	0.0143312	0.224846	-0.44716	-0.992653	-0.0924618	-0.56018	-1.12158	-0.357641	-0.464722	0.0517814	-0.0161703	1.07878	0.0617012	-0.0751421	0.726883	0.0665991	-0.123338	0.0365688
UID4017	LASP1	C9J9W2;S110-p	208.63	RDS(1)QDGSSYR	-0.141489	0.798514	0.939917	0.146808	-0.506547	-0.708185	1.56874	0.042551	-1.15322	-1.44545	0.983305	1.22503	-1.26061	-0.322979	-0.780371	2.21601	-0.848142	-1.03591	-1.39694
UID4019	LASP1	C9J9W2;S158-p	115	EPAAPVS(1)IQR	-0.417024	0.206505	0.611536	0.137948	0.0256967	-0.262709	0.318383	0.669183	0.572923	0.0523043	0.550445	-1.33888	-0.105824	-0.625374	1.15524	-0.503328	0.41032	-0.474219	0.210054
UID4021	LASP1	C9J9W2;S46-p	148.78	QQSELQS(1)QVR	0.21595	0.560159	0.848045	0.846801	0.309776	0.833602	1.06847	1.26072	1.18975	-0.129433	-0.37257	1.725	-0.103704	1.44796	1.25739	1.13851	-0.551729	0.663651	1.15764
UID4023	LASP1	C9J9W2;S82-p	134.3	TQDQIS(1)NIK	0.104614	0.724349	0.913591	0.416324	-0.431117	0.579523	0.372889	0.387165	0.298621	-0.21661	0.848009	1.32832	0.0672876	-0.513204	0.878171	0.799035	0.112004	0.127088	0.293014
UID4024	LAT2	C9JA24;S44-p	152.68	S(1)LREDQQSFTGSR	0.96398	0.0199044	0.258261	-0.362149	-0.106194	0.614929	-0.336276	1.4075	0.0980092	1.60308	0.050956	0.784612	0.579055	1.06362	1.55146	2.64125	0.605571	1.40923	2.04688
UID4026	SSR3	C9JA28;S105-p	60.828	LS(1)EADNR	-1.11413	0.0858931	0.459435	2.2563	0.704148	0.623292	1.98043	2.05958	0.668308	1.13184	2.81237	-0.391657	-1.40164	2.50021	1.05289	-0.0199449	-2.15611	2.29092	1.4486
UID4029	BBX	C9JA69;S704-p	91.076	FNS(0.001)LPQY(0.001)S(0.993)PVT(0.005)FDR	-0.673295	0.129081	0.523862	-0.135462	0.128339	0.783144	-0.532948	-1.31	-0.526362	1.05583	0.672258	-1.21353	-0.338558	0.0947019	-1.42375	-0.672847	0.462989	0.118231	-2.2788
UID4031	BBX	C9JA69;S794-p	143.47	TADGRVS(1)PAGGTLDDKPK	0.176191	0.556721	0.845931	0.102606	0.588741	0.432258	-0.256439	-0.35454	0.581984	0.593322	-0.0669802	0.963227	0.995659	-0.341354	-0.00423741	0.584087	1.11733	-0.284347	0.000123626
UID4033	NCK1	C9JAB9;S21-p	249.4	KPS(0.999)VPDS(0.001)ASPADDSFVDPGER	0.328166	0.235904	0.641503	-0.0749169	-0.995677	0.192589	-0.586463	0.0913738	-0.875051	0.324845	-0.539075	0.458309	0.0067091	0.269685	-0.317908	0.323941	-0.439978	0.13048	-0.268285
UID4038	MAPRE3	C9JB30;S162-p	61.477	LIGT(0.001)AVPQRT(0.166)S(0.667)PT(0.166)GPK	0.357216	0.535781	0.839719	1.9808	1.63482	-2.19808	-1.42897	-1.75756	0.592348	-0.778612	-1.01155	-0.681133	-1.02418	0.721768	-0.390752	0.397069	0.747745	0.615839	-0.495435
UID4039	MAP4K2	C9JCU6;S284-p	105.14	T(0.101)PS(0.899)EIQFHQVK	0.646442	0.121881	0.511415	1.05223	-0.596587	-0.584301	-0.714625	-0.833501	-0.374338	-0.361613	-0.858271	1.58867	1.40969	-0.857465	0.735454	0.464503	-0.250953	-0.669408	-0.519965
UID4044	PCYT1A	C9JEJ2;S331-p	138.78	SPS(1)PSFR	0.303726	0.618447	0.873809	-2.2445	-2.87662	-1.54529	-0.482613	-1.01184	-3.38068	-2.08476	-1.98558	-0.0427347	-2.14593	-1.04226	-2.73	-0.302326	-3.64659	0.296932	-3.56917
UID4048	PCYT1A	C9JEJ2;S343-p	203.69	T(0.081)S(0.919)PPCSPANLSR	0.399408	0.349565	0.732006	-1.14569	-1.65619	-2.14111	-0.997722	-1.99189	-3.85638	-2.22188	-2.98727	-0.632187	-2.12662	-0.818677	-1.61476	-1.85637	-2.95049	-1.70758	-2.09618
UID4049	PCYT1A	C9JEJ2;S347-p	161.23	TSPPCS(1)PANLSR	0.752659	0.215903	0.622425	0.421367	0.122947	-1.28542	-0.780249	-2.39928	-0.243616	0.126928	2.27142	0.656575	0.368287	2.45722	0.196199	0.771753	0.0481216	1.41444	-1.65722
UID4050	NAGK	C9JEV6;S25-p	163.56	SLGLSLS(1)GGDQEDAGR	0.610323	0.0253168	0.288748	-0.0392996	-0.506688	-0.0450103	-0.246167	-0.0626455	-0.235849	-0.214795	-0.243822	-0.270895	0.724406	0.232689	0.56467	-0.210686	1.25593	0.454169	0.53803
UID4051	CDC42EP3	C9JEZ4;S89-p	92.29	ANS(0.774)T(0.153)S(0.031)DS(0.042)VFTETPSPVLK	0.641294	0.159532	0.562474	-1.09044	-0.85821	-1.89853	0.354831	0.370571	0.0867394	-1.09407	0.122429	0.578239	-0.714069	0.0738995	-0.971278	-0.436724	1.95515	0.84677	-0.208314
UID4053	CDC42EP3	C9JEZ4;S100-p	135.91	ANSTSDSVFTET(0.006)PS(0.994)PVLK	0.857433	0.0140512	0.222932	-0.645521	-0.359579	0.909388	-0.874163	-0.825813	-1.49724	-0.799359	-1.10943	0.504038	-0.372346	0.0924639	0.881865	-0.0930786	-0.00473198	0.1789	0.470633
UID4057	NCOR2	C9JFD3;S956-p	60.209	ANAS(1)PQKPLDLK	-0.797726	0.206501	0.611536	-1.3976	-1.26087	1.74776	0.408773	-0.682111	-0.162315	0.621149	1.06955	-0.513837	-0.507463	-3.65638	-2.38019	0.477087	0.329628	0.650821	-0.437151
UID4060	NCOR2	C9JFD3;S1558-p	78.903	GS(0.995)PVT(0.002)T(0.002)REPTPR	-0.0736297	0.936827	0.984952	-5.2211	0.360134	-1.01041	0.0647511	0.721562	-0.191718	-1.15618	1.23616	1.37632	-2.0085	1.56814	-3.13776	1.18659	-3.21523	0.623962	-2.17937
UID4062	NCOR2	C9JFD3;S1253-p	73.082	IIGEDS(0.164)PS(0.836)RLDR	-0.229135	0.449131	0.794035	0.266634	0.279801	0.0447374	0.0969376	-1.11437	0.186518	0.47011	0.264254	-0.719387	0.106824	0.371558	0.706172	-0.291543	-0.235356	-0.363183	-0.91354
UID4063	NCOR2	C9JFD3;S149-p	74.287	LEPVS(1)PPS(0.997)PPHT(0.003)DPELELVPPR	-0.0780864	0.873178	0.963769	-0.554659	-0.15175	-0.885988	-0.169428	1.19405	-1.37964	0.155252	-0.650451	-0.540627	0.127942	-1.728	-0.073538	0.892514	-0.262002	-2.50358	1.01999
UID4064	NCOR2	C9JFD3;S152-p	332.49	LEPVSPPS(1)PPHTDPELELVPPR	0.52393	0.354065	0.733706	-1.1004	0.537154	-0.382416	-1.67727	0.328274	1.30805	-0.411101	-0.938654	-1.81983	2.20356	-0.0723201	0.175916	-0.429869	2.23148	-0.374457	-0.0594024
UID4066	NCOR2	C9JFD3;S2005-p	55.063	NLAPHHAS(0.998)PDPPAPPAS(0.001)AS(0.001)DPHR	-0.637793	0.323603	0.714172	0.793109	0.389281	2.33592	0.0935722	0.542619	-0.594002	1.66662	-0.17285	0.586921	1.55088	1.71183	0.38057	-3.69394	-0.578267	0.316395	-0.322455
UID4067	NCOR2	C9JFD3;S1017-p	60.762	PAPPAPPPPQNLQPES(0.194)DAPQQPGS(0.666)S(0.14)PR	0.0618525	0.827086	0.948575	-0.245712	0.0375189	0.74791	0.438976	0.461278	0.149061	0.453183	-0.700629	-0.40584	0.409149	-0.259826	0.883111	-0.175736	0.365684	0.673134	0.346731
UID4069	NCOR2	C9JFD3;S1173-p	123.5	QEQLS(1)PR	-1.72504	0.0859891	0.459611	0.402061	0.129627	1.61758	3.49939	0.360981	1.38072	0.268922	2.88176	1.58613	-6.37918	0.823762	-2.18482	2.04615	-0.452471	0.813478	0.487665
UID4070	NCOR2	C9JFD3;S215-p	174.46	QQQLEEEAAKPPEPEKPVS(1)PPPIESK	-0.185505	0.678518	0.896729	-1.77411	-1.59708	0.814456	-0.11349	-0.492702	-0.715682	0.157535	0.41835	0.730149	-1.33878	-1.96027	-1.2602	0.157487	0.0687823	-0.494647	-0.689276
UID4072	NCOR2	C9JFD3;S67-p	116.13	RPS(1)LLSEFQPGNER	-0.18654	0.65198	0.890162	0.584835	1.33734	0.157433	1.46948	0.316976	0.404644	-0.685923	-0.320156	1.09413	0.25101	1.04033	-0.013701	-1.26578	0.308494	-0.813449	1.17126
UID4074	NCOR2	C9JFD3;S1971-p	89.43	SGLEPAS(0.035)S(0.964)PSK	-0.97366	0.0841037	0.456712	0.390242	-0.1116	0.747351	1.67191	0.147102	0.182753	0.964129	1.2542	2.05523	-2.46144	-0.777812	-1.07471	1.3861	-1.51974	0.228667	-0.379488
UID4075	NCOR2	C9JFD3;S2077-p	62.408	S(1)HLEGELRPK	0.655247	0.0841582	0.456712	-0.11066	0.293727	0.252675	-0.329809	-0.457501	0.382526	1.90938	0.546447	1.36225	-0.102882	0.391597	1.03502	1.41897	0.47109	1.29541	1.85731
UID4076	NCOR2	C9JFD3;S1479-p	125.83	SLIGS(1)PGR	-0.966686	0.0969434	0.480137	-0.513567	-1.11714	0.713687	0.178674	-0.335986	-2.35775	1.81912	0.979951	-0.0311188	-1.07415	-1.50259	-1.32576	1.08148	-2.13186	-1.51088	-1.87162
UID4077	NCOR2	C9JFD3;S1025-p	77.662	S(1)PAPPADK	-0.706001	0.18446	0.594214	3.24025	1.62228	2.269	2.86009	3.05912	1.33464	2.93239	0.824563	3.94438	1.93337	1.64892	2.40913	1.46562	0.305587	0.571335	0.215984
UID4078	NCOR2	C9JFD3;S2258-p	154.46	S(0.997)PGNT(0.003)SQPPAFFSK	-0.438682	0.181221	0.590412	-0.809102	-0.464004	0.703392	0.455714	-0.410095	-0.320174	1.15131	0.0261127	0.0294652	-0.155679	-1.03284	-0.48107	0.0586238	-0.371487	-1.12091	-0.102412
UID4080	NCOR2	C9JFD3;S2223-p	136.63	TSVLGGGEDGIEPVS(1)PPEGMTEPGHSR	0.24721	0.30848	0.704284	-0.253816	-0.157186	-0.23883	-0.623452	-0.384674	-0.0527225	0.0851931	-0.299268	-0.506145	0.553944	-0.31229	-0.141601	-0.252333	0.435107	0.340124	-0.0638754
UID4083	KIF26A	C9JFF0;S1123-p	123.38	APS(0.989)PT(0.011)LGSPR	0.514641	0.214231	0.620461	0.85714	0.553516	1.21983	0.820402	0.572924	0.735201	-0.13666	0.0524004	0.689596	-0.328286	1.00156	1.30323	0.392274	0.499983	2.69779	2.53573
UID4085	PELP1	C9JFV4;S793-p	98.326	AGSNEDPILAPS(0.5)GT(0.5)PPPTIPPDETFGGR	0.179725	0.499505	0.821583	-0.47791	-1.03777	-0.225107	0.367981	-0.0286785	-0.381245	-0.464311	0.272807	-0.089078	0.177875	-0.265099	-0.636433	-0.198623	0.288715	0.430365	-0.24415
UID4087	PELP1	C9JFV4;S531-p	198.32	GS(1)PDGSLQTGK	-0.334982	0.414281	0.773166	0.869856	2.60472	1.52276	0.88157	0.330067	2.31748	1.01492	0.598429	1.14898	2.29513	0.390526	0.318165	0.708747	1.96166	0.142528	0.494212
UID4090	PDE5A	C9JGT3;S50-p	67.456	KIS(0.992)AS(0.008)EFDR	-0.328738	0.445935	0.791959	2.22002	0.493563	0.859495	1.00119	2.34788	1.07172	0.991572	1.12552	1.28377	0.240301	0.0671133	2.62249	1.07493	-0.131328	0.181485	2.14229
UID4094	TBC1D1	C9JIE2;S469-p	143.47	ANT(0.231)LS(0.769)HFPIECQEPPQPAR	0.520277	0.0900141	0.467654	-0.00532736	0.0321512	0.21712	-0.909172	-0.33268	-0.440083	0.329434	0.234881	0.0966012	0.0751795	0.878969	0.117044	-0.346038	0.692253	0.322712	1.45182
UID4098	TBC1D1	C9JIE2;S106-p	65.157	S(0.965)FS(0.035)QPGLR	0.254853	0.600483	0.865	-0.608082	-1.28696	0.314386	0.177671	2.18883	0.149437	0.377699	1.50058	0.451947	1.95728	-1.01538	1.35402	0.0793788	0.14934	0.769243	1.10655
UID4099	TBC1D1	C9JIE2;S108-p	137.05	S(0.018)FS(0.982)QPGLR	0.806576	0.0426113	0.354753	-0.732278	-1.09685	-0.237852	-0.515908	-0.389065	0.127457	-0.330239	-0.797316	0.00673523	1.42726	-0.701137	1.54433	-0.419945	1.03051	-0.886817	0.479621
UID4101	OXSR1	C9JIG9;S359-p	74.962	AAISQLRS(1)PR	0.182043	0.655894	0.890921	1.93218	-0.230537	1.32514	1.64522	1.18939	1.36578	0.433792	1.72432	2.1974	1.98882	1.716	-0.177048	2.47266	0.846483	0.973027	0.824276
UID4105	OXSR1	C9JIG9;S427-p	177.44	TAQALSSGSGS(0.999)QETK	-0.280772	0.499642	0.821583	2.23581	1.16059	1.55772	0.641003	2.03288	0.56951	0.877038	1.70754	1.79673	1.14496	0.943485	1.8841	1.92512	0.942762	-1.12008	1.01884
UID4107	ZYX	C9JJK5;S34-p	137.6	S(1)PGAPGPLTLK	-0.0353556	0.953143	0.988187	-0.622792	-3.11196	-0.212542	0.917092	-0.731004	-2.20952	0.0817153	0.748723	0.884761	-1.30603	-1.60652	-0.646001	1.02333	-1.40919	-2.19304	-0.170436
UID4112	ARVCF	C9JJX6;S272-p	125.57	GSMGS(1)LDR	-0.974216	0.0315938	0.3123	1.89991	1.03462	0.609824	2.50997	2.36149	1.51843	1.09233	2.1636	2.21931	-1.1462	0.724352	0.334211	0.533538	0.15573	1.20617	1.36934
UID4113	ARVCF	C9JJX6;S280-p	62.201	S(0.984)PS(0.012)VDS(0.004)AR	0.20535	0.727428	0.914433	1.60447	0.271271	-2.28285	1.03223	1.95877	1.7343	0.79147	1.82112	0.646803	-0.341193	-0.266739	1.68225	2.28414	0.746235	1.15912	2.66298
UID4114	NPR3	C9JK69;S317-p	77.379	ELREDS(1)IR	-0.775249	0.299107	0.696633	1.06324	-1.08335	-0.445314	2.92528	1.09167	1.10362	-1.88176	3.12943	1.6515	-1.55628	1.10752	-0.487617	1.25633	-2.13836	0.64152	-0.773798
UID4117	LSP1	P33241;S68-p	147.17	EDS(1)DEVHLEELSLSK	0.814341	0.0950432	0.476214	-0.321256	-0.0625396	-0.293883	-1.35881	-1.57718	-0.824185	-0.106973	-2.95199	-0.913647	0.441927	0.900619	0.534218	-1.73296	0.805695	-0.413781	-0.604164
UID4118	LSP1	P33241;S77-p	99.569	EDSDEVHLEELS(0.991)LS(0.009)K	0.487632	0.0710973	0.433452	-0.402277	-0.174385	-0.270758	-0.177416	0.276322	-0.198925	0.231194	-0.621439	-0.253928	0.190871	0.681819	0.269932	-0.203574	0.235321	1.09966	0.543277
UID4120	LSP1	P33241;S49-p	203.71	S(1)PEGEQEDRPGLHAYEK	-0.0729801	0.859379	0.960986	0.0516523	-0.386715	1.38023	-0.107524	-0.198426	-0.55733	1.34303	-0.466688	-0.0347534	-1.02469	1.00655	0.683145	0.141057	-1.40373	0.389413	0.717399
UID4122	CAV1	C9JKI3;S6-p	103.56	ADELS(1)EK	0.747558	0.332896	0.718004	0.0734143	-2.62877	-1.55609	-1.90956	-0.24242	-1.29591	-0.11408	-1.11172	3.70821	-3.20666	-1.59104	-1.33142	1.90459	-0.819473	-0.638492	-0.830387
UID4123	STARD3NL	C9JPX5;S39-p	151.5	IES(1)YEGR	-0.333549	0.309126	0.705141	2.79319	1.17777	0.37109	1.34947	1.5619	0.781679	1.24319	1.28473	1.20595	0.685305	1.81067	0.627826	0.875324	0.421241	1.07714	1.19118
UID4125	FAM195B	I3L3A7;S21-p	188.68	S(1)PPSSSEIFTPAHEENVR	0.03583	0.883597	0.965575	-0.578685	-0.160617	-0.588743	-0.565645	-0.366946	-1.25449	-0.418096	-1.09737	-0.918414	-0.718185	-0.184671	-0.623934	-0.463614	-0.421486	-1.05843	-0.355217
UID4128	FARP1	C9JME2;S864-p	105.89	GQRQS(1)IIVAASSR	0.275501	0.79719	0.939494	4.29058	4.35708	5.86878	2.52323	0.898476	0.930595	1.41507	1.06015	6.13865	4.57582	5.46104	5.77243	-0.0365244	0.446992	0.117824	1.07172
UID4136	FARP1	C9JME2;S903-p	114.4	SSSPAPEFLAS(0.019)S(0.981)PPDNK	0.397658	0.149931	0.549108	0.337994	-0.880395	-0.824843	0.134113	0.0222047	-0.530094	-0.42038	0.0705953	0.521154	-0.392486	-0.0167184	-0.306088	0.421883	0.495979	0.36752	-0.000782177
UID4141	RALA	C9JPE8;S11-p	60.49	GQNS(1)LALHK	-0.18205	0.501761	0.823598	0.807982	1.7667	1.56792	0.666731	1.14841	0.439215	1.19721	0.807405	1.20343	1.04678	1.10381	0.612436	0.624011	0.163768	1.31748	0.873462
UID4145	SMC4	C9JR83;S27-p	225.65	RREEGPPPPSPDGAS(0.955)S(0.045)DAEPEPPSGR	0.544046	0.307372	0.702949	-0.711612	1.13513	-0.140166	-0.715984	0.79602	2.12505	0.94609	0.465136	-0.628115	0.189629	1.6569	1.18623	-0.380451	1.28197	2.89008	2.05578
UID4147	SMC4	C9JR83;S41-p	278.85	TES(0.993)PAT(0.006)AAETASEELDNR	-0.00341387	0.993749	0.997514	-0.0769091	0.366255	1.01498	-0.398316	-0.660212	0.59706	0.343992	-0.0498277	-0.417421	1.85025	-1.42399	0.636558	-0.218585	1.57502	-0.589777	-0.302352
UID4148	SLC4A7	C9JRP1;S84-p	140.03	EDGRES(0.999)PS(0.001)YDTPSQR	-0.318306	0.447903	0.793378	1.8346	2.40862	0.115624	1.41636	1.61408	2.03138	-0.0543324	1.5944	0.276274	0.819711	2.13526	1.04134	0.272362	0.92629	2.328	0.61505
UID4151	SLC4A7	C9JRP1;S242-p	44.511	KHS(1)DPHLLER	-0.756989	0.0779934	0.447334	1.50801	2.91802	1.53261	1.0697	1.00748	1.69285	1.1098	0.732395	0.0132937	1.3429	0.891767	1.45412	-1.078	0.668411	1.89944	0.323004
UID4153	SLC4A7	C9JRP1;S258-p	118.32	NGILASPQS(1)APGNLDNSK	-0.0939502	0.807759	0.941464	-1.23665	-0.576996	-0.132208	-0.606845	-1.09349	-0.192139	0.0331922	-0.734203	-1.30458	0.925696	-0.981326	-0.496339	-2.08096	0.047536	-0.0144765	-1.38649
UID4154	SLC4A7	C9JRP1;S233-p	68.846	S(1)FADIGK	1.3405	0.0176428	0.248311	-2.97913	-0.522927	-0.687849	-1.28644	-4.05325	-0.241613	-1.04483	-1.2251	-0.600252	0.465733	0.71659	-0.267018	-1.88293	0.235161	0.183916	-0.168339
UID4159	LRRFIP2	C9JSU1;S96-p	223.46	RGS(0.994)GDT(0.004)S(0.001)S(0.001)LIDPDTSLSELR	-0.245961	0.394325	0.764829	0.0832746	-0.235824	0.162841	0.0826676	0.348101	-0.203162	1.4258	-0.0814554	-0.447954	0.42445	-0.163538	0.137034	-0.177111	0.308858	-0.736594	0.269412
UID4168	ANKRD54	H7BZV9;S76-p	57.019	ASGGAQS(1)PLR	-0.515873	0.372852	0.748089	1.57249	0.253039	-0.32129	2.20857	1.28956	0.298892	0.611125	1.71151	1.16813	0.42342	1.69142	0.93251	0.48539	-1.4725	2.29826	-2.02972
UID4169	TRMT10C	C9JVB6;S72-p	112.68	S(0.5)S(0.5)VQEECVSTISSSK	-0.99988	0.0243958	0.282449	-0.787963	1.00294	-0.23015	1.20613	-1.34822	0.271861	-0.118541	0.706636	-1.5397	-0.910075	-0.406258	-1.2996	-1.38171	-0.264264	-1.88596	0.391227
UID4170	TRMT10C	C9JVB6;S73-p	112.68	S(0.5)S(0.5)VQEECVSTISSSK	-0.99988	0.0243958	0.282449	-0.787963	1.00294	-0.23015	1.20613	-1.34822	0.271861	-0.118541	0.706636	-1.5397	-0.910075	-0.406258	-1.2996	-1.38171	-0.264264	-1.88596	0.391227
UID4171	AKAP2	Q9Y2D5;S201-p	356.41	DALGDSLQVPVS(0.999)PS(0.001)STTSSR	0.370042	0.206165	0.611533	0.149887	-0.530602	0.161161	-0.471306	0.757216	-0.877596	0.0401335	-0.325934	0.801991	-0.0655852	0.00432347	0.148826	1.02132	-0.03081	-0.104741	0.0879712
UID4173	AKAP2	Q9Y2D5;S424-p	225.46	PLTNPRPPS(1)VGGPPEDSGASAAK	0.0160235	0.977044	0.994124	0.850748	-0.525595	0.923533	0.171583	0.931969	-1.94493	0.16164	-0.136869	1.97267	-0.683658	-1.41832	0.885055	1.07684	-0.604633	-1.77665	1.10896
UID4175	AKAP2	Q9Y2D5;S679-p	139.43	PQSMFEPPQVS(0.729)S(0.271)PVQEK	0.372888	0.284663	0.68384	0.573244	-1.85089	-0.205448	-0.710458	0.0469029	-1.15896	-0.618012	-0.967743	0.867561	-0.306666	-0.728299	-0.104808	-0.662455	-0.210524	-0.526461	-0.236614
UID4176	AKAP2	Q9Y2D5;S680-p	151.21	PQSMFEPPQVS(0.038)S(0.962)PVQEK	0.357689	0.358281	0.736059	0.35276	-1.25065	-0.109724	-0.453867	0.0329294	-1.70872	-0.612597	-0.993337	1.0801	-0.0964799	-0.619967	0.0343053	0.557606	-1.02073	-1.36472	-0.451804
UID4181	AKAP2	Q9Y2D5;S442-p	379.3	S(1)PGALETPSAAGSQGNTASQGK	0.0097353	0.986121	0.996669	0.779148	-0.408033	-0.964706	0.289145	1.41526	-1.62648	0.70802	1.03979	-0.19049	0.443708	-0.7707	1.40264	1.2411	0.193036	-2.41637	1.40711
UID4183	AKAP2	Q9Y2D5;S769-p	228.13	T(0.004)LS(0.996)MIEEEIR	0.474272	0.34129	0.726173	1.03194	-0.823577	-0.266698	-1.17319	0.709706	-1.69314	-0.108384	-0.782809	1.63078	0.0405048	-1.00661	-0.0694416	1.84342	-0.343581	-1.24605	-0.161
UID4186	HJURP	C9JWC4;S388-p	134.97	GGPAS(1)PGGLQGLETR	-0.925116	0.0570933	0.397768	-1.42658	-0.931335	1.18346	1.49226	-1.16818	-0.859276	0.370582	0.59606	-2.10901	-0.313913	-1.03767	-2.05661	-1.08305	-0.608733	-0.592149	-0.342798
UID4190	NFIX	K7EN08;S268-p	132.47	S(0.866)IT(0.126)S(0.008)PPSTSTTK	-0.599465	0.071249	0.43366	0.943219	0.196318	0.99778	1.00921	0.624715	-0.251681	-0.136513	1.50432	0.133179	-0.805114	0.104705	0.545813	0.761209	-0.139719	-0.0139209	-0.494506
UID4193	NFIX	C9JWJ8;S304-p	227.89	S(1)PAAGSSQSSGWPNDVDAGSPR	0.354478	0.265717	0.665203	0.0534246	0.233079	0.379575	0.240421	-1.05205	0.276095	-0.702701	0.166767	0.361254	-0.104937	-0.292329	0.77275	0.287244	0.831871	-0.531004	1.10559
UID4198	NCL	P19338;S51-p	75.043	VVVS(0.997)PT(0.003)K	-0.63756	0.374782	0.748878	-0.72294	-0.465277	-0.722818	0.647102	2.09425	0.770482	0.486474	1.71508	0.00483156	-3.02013	-1.19432	-2.02398	0.184053	1.3036	3.04082	0.406979
UID4199	IGFBP1	C9JXF9;S194-p	206.32	AQET(0.068)S(0.932)GEEISK	-0.184363	0.704649	0.906065	0.0869074	-0.531968	-0.512533	-0.88372	-0.583635	-1.603	-0.620588	-2.84941	-1.75026	-1.11372	0.369215	-0.780991	-3.33176	-1.38122	-0.590477	-0.393648
UID4200	RANBP1	C9JXG8;S10-p	90.731	FAS(1)ENDLPEWK	0.630432	0.0711847	0.433566	-1.05003	-0.897978	-0.273227	-0.316517	0.219475	-0.21737	-1.85908	-0.557586	0.29167	-1.29434	-0.0161342	-0.221505	0.409619	0.606259	0.168446	0.147124
UID4201	RANBP1	C9JXG8;S137-p	85.67	LEALS(1)VK	-0.00363673	0.991294	0.9971	-0.405649	-0.352556	-0.0994397	-0.771893	-1.75399	-1.01473	0.511017	0.122756	-0.476071	-0.245362	-0.44849	0.148184	-1.58053	-0.43011	-0.553209	-0.20799
UID4205	KPNA1	C9JYI4;S95-p	85.457	S(1)PEQQLSATQK	0.381557	0.27297	0.671028	0.36672	0.776224	1.38046	0.319653	0.804571	0.489051	0.653505	1.23975	1.82134	2.46936	1.03217	1.46788	-0.273008	0.893208	0.687235	0.984207
UID4208	FILIP1L	C9JYJ6;S551-p	107.93	RIS(1)DPQVFSK	-0.195561	0.494995	0.819901	-0.0185319	-0.642514	-0.899579	0.479798	-0.436683	-0.309222	-0.489251	0.0211781	-0.495427	-0.330978	-1.4404	0.0149169	-0.384515	-0.231466	-0.999185	0.007758
UID4213	FILIP1L	C9JYJ6;S809-p	332.58	SNS(0.922)NS(0.072)S(0.006)SVITTEDNK	-0.521313	0.423599	0.778987	-0.211034	-0.532133	-0.536513	2.71331	-0.280616	-1.00871	-0.925402	2.69002	1.43074	-1.67586	-1.58149	-1.43718	1.06453	-0.670968	0.397719	0.210912
UID4217	FILIP1L	C9JYJ6;S760-p	97.085	T(0.116)MS(0.884)PIQVLAVTGSASSPEQGR	0.343567	0.313625	0.705522	-0.405975	-0.0982812	0.378319	-0.211639	-0.498561	0.0893336	-0.783593	0.61435	-0.385633	0.634911	1.24052	0.0398311	-0.593931	0.127618	1.26389	-0.494715
UID4218	FILIP1L	C9JYJ6;S772-p	128.97	TMSPIQVLAVT(0.003)GS(0.08)AS(0.618)S(0.299)PEQGR	0.357786	0.365603	0.742092	-0.472607	-0.78358	0.502257	-0.933037	-0.0323089	0.0348098	0.791248	-0.265574	0.00963844	1.21689	-0.0735744	0.760683	-1.06401	1.15078	-1.0332	0.736293
UID4219	FILIP1L	C9JYJ6;S773-p	140.3	TMSPIQVLAVTGS(0.003)AS(0.137)S(0.859)PEQGRS(0.001)PEPTEISAK	0.417601	0.156268	0.558047	-0.456415	0.430118	-0.128743	-0.137148	-0.703473	-0.390017	-0.757726	-0.657847	1.03386	-0.41106	0.316402	-0.226574	-0.556455	0.570988	0.0633135	-0.250916
UID4226	CTNND1	C9JZR2;S252-p	206.81	APS(1)RQDVYGPQPQVR	0.555424	0.364193	0.740319	-0.941251	-0.944704	0.435608	-0.782431	-0.813747	-0.380601	-0.0914277	-0.576597	2.43979	-0.100448	-0.426717	-1.84552	3.06405	-1.33841	-0.380527	-1.06398
UID4227	CTNND1	C9JZR2;S346-p	193.62	GS(1)LASLDSLRK	-0.093965	0.802557	0.940804	-0.102902	-0.662801	-0.0450808	0.0162442	-0.79529	-1.06149	-0.848447	-0.136177	0.872198	0.50441	-0.77675	-2.09782	-0.243714	-0.817814	-0.69801	-1.13016
UID4228	CTNND1	C9JZR2;S349-p	214.86	GSLAS(1)LDSLRK	-0.508599	0.120324	0.508581	-0.353299	-1.01877	0.082621	-0.935064	-0.0498136	-0.32523	0.466254	-0.767023	0.0725142	-1.27249	-1.28967	-1.25295	0.111359	-1.0619	-1.28485	-0.991145
UID4229	CTNND1	C9JZR2;S352-p	181.53	GSLASLDS(1)LR	-0.499076	0.0826808	0.45606	0.608244	-0.382446	0.119173	-0.1711	0.609281	-0.257499	0.55341	-0.357507	-0.113032	-0.180937	-0.541444	-0.0450808	0.037272	-0.301468	-1.09267	-1.03369
UID4235	CTNND1	C9JZR2;S268-p	130.1	VGGS(0.815)S(0.185)VDLHR	0.279323	0.483648	0.814932	-1.86392	-1.49809	-2.1469	-1.99842	-1.84359	-1.00195	-3.73956	-1.6796	-2.38782	-2.99975	-1.35279	-1.44734	-1.48026	-2.1351	-0.600912	-1.13347
UID4236	CTNND1	C9JZR2;S269-p	161.67	VGGS(0.015)S(0.985)VDLHR	-0.325789	0.372863	0.748089	-0.494525	-0.130755	-0.734361	-1.25051	-1.06938	-1.25203	-1.48545	-1.55992	-1.96199	-1.98725	-0.190584	-1.05645	-0.739045	-2.75839	-1.02691	-0.862632
UID4237	CTNND1	C9JZR2;S47-p	100.23	VRVS(1)PQDANPLMANGTLTR	0.242407	0.42306	0.778964	-0.508893	0.422923	0.780726	-0.575459	0.153426	-0.326591	0.216756	-0.140668	-0.107695	0.24307	0.12847	0.647072	-0.690312	1.03914	-0.0516375	0.753367
UID4241	RAPH1	C9K0J5;S1064-p	110.55	FTPPAES(0.001)GS(0.995)PS(0.005)K	-0.722138	0.0176405	0.248311	0.330446	0.437908	-0.11119	-0.228804	0.300588	0.658131	0.551294	0.349417	-0.701488	-0.399452	-0.714085	-0.164155	-1.55652	0.213244	-0.333294	0.166433
UID4242	RAPH1	C9K0J5;S1206-p	177.79	LTQAEISEQPTMATVVPQVPT(0.25)S(0.75)PK	0.132565	0.793424	0.939494	-1.1406	-0.539849	-0.957555	-1.38604	0.584077	-1.11996	0.141248	-1.56664	-1.99548	-0.348735	-2.60176	0.835353	0.986485	-0.781266	-1.21928	0.199867
UID4247	RAPH1	C9K0J5;S1048-p	135.26	RPS(1)VDSLVSK	-0.395993	0.217456	0.624162	0.158505	-1.26468	-0.523096	0.211807	0.164631	-1.27004	-0.541591	-0.669174	-1.42354	-0.89991	-1.36567	-1.08753	-0.946617	-0.811491	-0.524371	0.157549
UID4248	RAPH1	C9K0J5;S54-p	126.4	S(1)PLRQETNMANFSYR	0.982903	0.112613	0.500728	-0.279124	0.088645	-4.86813	0.277556	-1.15157	-1.22069	-0.782312	-0.39131	-0.508707	0.823272	-0.644214	-1.25338	-0.275176	0.973624	-0.128524	0.549397
UID4252	KRT8	CON__P05787;S290-p	171.31	GQRAS(1)LEAAIADAEQRGELAIK	-0.692409	0.052975	0.388199	-0.572625	-0.777252	-0.157993	0.169872	-0.902067	0.192642	0.527643	0.417846	-1.1199	-0.197134	-1.61246	-1.22824	-1.6558	-0.255722	0.239304	-0.811261
UID4259	KRT75	CON__P02538;S162-p	87.308	FAS(1)FIDK	5.46975	0.00090182	0.0787226	-4.69352	-4.88072	-5.48842	-3.88114	-4.91968	-4.23133	-4.06109	-3.92139	6.39292	2.90134	-0.14069	-5.53632	5.71105	2.82286	0.39309	-4.86355
UID4260	KRT75	CON__O95678;S34-p	182.98	FS(0.002)S(0.997)VSVAR	0.295617	0.714978	0.910364	-1.983	0.133323	-2.08459	-0.13423	-4.2884	-2.71615	-6.13748	-2.64563	-1.21203	-1.58623	-0.790826	-0.797272	-5.16947	-2.86666	-2.44618	-2.62255
UID4261	KRT75	CON__O95678;S36-p	143.7	FSSVS(1)VAR	0.775045	0.171738	0.577008	-1.83764	-1.12505	-3.92406	-3.49385	-1.74303	-1.17133	-2.60035	-2.20804	-1.99974	-1.11298	-0.351415	-0.0832742	-4.17813	-1.84181	-1.74847	-0.587159
UID4262	KRT75	CON__O95678;S21-p	220.37	GFST(0.001)T(0.071)S(0.922)AIT(0.006)PAAGR	-0.22859	0.589772	0.859491	-1.93256	-1.39231	-0.815954	-2.03226	-1.0872	0.0244814	-0.146047	-0.867719	-2.54744	-1.38115	-0.713079	-1.9214	-2.33029	0.0165636	-0.844793	-0.356696
UID4263	KRT75	CON__O95678;S534-p	108.9	GLGGS(0.018)GS(0.893)S(0.089)VK	0.299622	0.438749	0.787469	-1.18775	-0.588511	-2.37761	-1.01086	-0.533288	-0.337607	-0.324642	-1.02319	-1.93702	-0.0882435	0.595882	-0.344197	-0.822967	-0.94527	-0.0339678	-1.4107
UID4269		CON__P00761;S106-p	150.86	LSSPATLNS(1)R	0.891556	0.115727	0.505209	0.276407	-0.0132031	0.64981	-1.0893	-1.4927	0.277696	0.378563	-0.227835	-1.79776	1.62091	1.02773	2.76668	-0.982006	0.913915	1.36327	0.979147
UID4270		CON__P00761;S112-p	125.04	VATVS(1)LPR	2.51744	0.00132771	0.0912103	-2.05873	-1.43475	0.38625	-1.9582	-2.74135	-1.4776	-3.36452	-2.40837	-0.249232	-0.31618	0.87426	3.74188	-1.92415	0.84074	-0.173006	2.28791
UID4272	KRT14	CON__P02533;S44-p	152.25	APS(0.84)T(0.16)YGGGLSVSSSR	0.863801	0.16649	0.570769	-5.63156	-3.33358	-3.91756	-3.50825	-5.55004	-2.90903	-4.53564	-4.8539	-5.43973	-2.63655	-1.26437	-4.78132	-5.03054	-3.31498	-1.80955	-3.05212
UID4273	KRT14	CON__P02533;S51-p	127.66	APSTYGGGLS(0.997)VS(0.002)S(0.001)SR	0.248845	0.550235	0.843569	-0.928005	0.498665	-1.38162	-0.15552	-1.08848	0.466427	-1.34872	-1.43743	-0.872304	-0.817062	0.69	0.594216	-1.27398	-0.401219	0.197606	-1.50118
UID4274	KRT14	CON__P02533;S53-p	227.47	APSTYGGGLSVS(0.885)S(0.058)S(0.058)R	0.320829	0.392931	0.763661	-1.67773	-0.724737	-1.57636	-1.84833	-1.75153	-1.45691	-1.45376	-2.76646	-1.92953	-0.560342	-0.368207	-1.68603	-2.92379	-0.949073	-0.815707	-1.45651
UID4278	KRT14	CON__P02533;S358-p	157.56	ASLENS(0.963)LEET(0.037)K	1.13292	0.0532671	0.388503	-0.871518	-0.376177	0.305019	-0.846819	-1.29485	-1.13657	-0.1336	0.07276	2.7907	-0.549538	1.18177	-0.728863	2.60289	-1.19031	1.21448	-0.539553
UID4282	KRT14	CON__Q04695;S326-p	193.06	EVATNSELVQS(1)GK	0.561729	0.119825	0.508581	-0.428828	-0.299136	0.012251	-0.975812	-0.933859	-1.01554	-0.317338	-1.47917	-0.471845	0.248172	0.395525	-1.02042	-1.03359	0.765809	0.881672	-0.708932
UID4284	KRT14	CON__P02533;S28-p	139.66	GSCGIGGGIGGGS(0.961)S(0.039)R	0.821551	0.118114	0.508581	-0.532299	-0.426778	-1.99842	-2.45429	-1.73594	-3.4499	-1.92675	-2.42887	0.927483	-1.35635	-1.32768	-1.52006	-0.217774	-2.93352	-0.638986	-1.31394
UID4286	KRT14	CON__P02533;S33-p	179.46	IS(0.018)S(0.982)VLAGGSCR	1.20751	0.0777927	0.447334	-0.792973	-0.0737302	-1.36258	-2.10413	-2.72693	-3.27532	-3.26445	-3.65711	1.3515	-0.48091	-0.998455	0.365979	-0.409003	-3.16581	-1.40021	-2.86026
UID4287	KRT14	CON__P02533;S39-p	174.42	ISSVLAGGS(1)CR	1.82462	0.00109157	0.0840617	-2.95551	-1.89893	-3.3472	-2.51732	-2.18497	-1.42686	-0.624775	-1.97569	-0.140377	-1.06332	-0.466067	-1.21226	0.0391088	1.22358	-1.8894	1.17446
UID4288	KRT14	CON__Q04695;S128-p	108.81	LAS(0.999)Y(0.001)LDK	2.78027	0.00679847	0.168291	-2.57179	-2.9202	-1.10349	-3.71792	-3.22882	-1.88623	-0.804892	-2.88944	2.75447	2.73382	0.787203	-3.20117	2.0785	1.89494	0.393064	-4.3214
UID4290	KRT14	CON__P02533;S435-p	194.77	LLEGEDAHLSSSQFSS(0.007)GS(0.973)QS(0.017)S(0.002)R	0.153776	0.65828	0.892034	-0.0276501	0.193201	0.295607	-0.923749	-0.337018	-0.861313	-1.09515	-1.45001	-0.300148	0.377991	0.255246	0.163732	-1.45014	-1.08644	-0.616794	-0.319317
UID4291	KRT14	P08727;S213-p	57.804	MS(1)VEADINGLRR	-0.0936494	0.809192	0.941854	0.506633	0.167282	0.92285	-0.886679	-0.699243	-0.738196	0.536343	-1.52616	0.530288	-0.226152	-1.24523	-0.554008	0.608958	-0.457573	-0.229469	-0.893176
UID4294	KRT14	CON__P02533;S12-p	99.752	QFTSS(0.01)S(0.98)S(0.01)MK	2.14901	0.000537282	0.0618363	-3.42463	-2.58286	-3.87728	-3.72828	-2.66703	-1.62954	-2.58602	-2.65351	1.95782	-2.46631	-0.546674	-1.73362	0.133629	-1.66952	-0.636119	-0.996293
UID4295	KRT14	CON__P02533;S13-p	95.362	QFTSS(0.001)S(0.053)S(0.947)MK	2.12362	0.00887575	0.190922	-3.46689	-2.19121	-3.17836	-3.42901	-5.10068	-3.47	-3.92385	-5.4444	1.28263	-3.03267	-0.171577	-2.44026	0.21816	-4.04747	-1.01405	-4.01019
UID4296	KRT14	CON__Q04695;S332-p	133.99	SEIS(1)ELRR	0.905234	0.134636	0.530607	-0.251635	0.298428	0.681945	-0.921227	-0.887136	-0.954255	-0.566138	-1.57045	-1.1245	1.67887	2.1403	0.688646	-1.24067	1.09201	1.85998	-2.02323
UID4299	KRT6A	CON__P02538;S541-p	228.03	AIGGGLS(0.001)S(0.998)VGGGSSTIK	-0.104325	0.889688	0.968274	-2.63965	-1.3857	2.86863	-2.59443	-2.17478	-1.4632	0.440868	-2.61028	-1.98453	-0.498451	0.646848	-2.31183	-3.57426	-0.679921	-1.02237	-0.968629
UID4301	KRT6A	CON__P02538;S547-p	312.78	AIGGGLSSVGGGS(0.056)S(0.938)T(0.007)IK	0.435449	0.399512	0.766496	-1.58795	-0.915938	1.02856	-1.30385	-1.82333	-1.3951	1.23578	-2.01778	-1.26702	0.0570034	0.908467	-1.22051	-1.23762	0.448795	-0.283094	-0.70205
UID4304	KRT6A	CON__P02538;S22-p	145.46	GFSANS(1)AR	0.412442	0.52638	0.835982	-1.73942	-0.816778	-0.901908	-2.17598	-1.61082	-0.84654	-1.58653	-3.29197	-1.91434	-2.25474	1.80988	-1.35269	-2.68308	-2.75321	1.39369	-1.91591
UID4305	KRT6A	CON__P02538;S237-p	98.257	GRLDS(1)ELR	1.55356	0.00919323	0.19444	-0.402596	-0.480914	-1.26965	-0.647778	-0.264285	0.0355659	-1.29763	-0.682864	0.337584	3.89306	0.839565	-0.733344	-0.10755	2.65195	0.135208	0.401836
UID4306	KRT6A	CON__P02538;S44-p	134.32	GS(1)GGLGGACGGAGFGSR	1.03561	0.0464645	0.367324	-1.74858	-0.669157	-0.745774	-2.25803	-2.2663	-1.22546	-1.16531	-2.75938	-1.22814	-0.270783	0.774265	0.0597087	-2.4151	-0.605462	1.03898	-1.90654
UID4307	KRT6A	CON__P02538;S58-p	183.73	GSGGLGGACGGAGFGS(1)R	0.691169	0.160644	0.562474	-1.12338	0.520031	-0.668321	-0.56967	-1.22661	-0.485065	-1.85516	-2.20059	-1.20553	-0.0816396	1.41333	-1.80212	-1.24757	-0.334984	0.887395	0.291698
UID4308	KRT6A	CON__P02538;S60-p	73.499	S(1)LY(1)GLGGSK	1.32981	0.063532	0.413725	-4.74107	-3.75321	-0.384413	-4.7151	-3.72412	-2.55585	-0.853759	-3.8801	-2.91381	-1.53935	0.0593896	-3.00499	-2.75425	-1.45424	0.124296	-2.48618
UID4309	KRT6A	CON__P02538;S67-p	103.88	SLYGLGGS(1)KR	1.88304	0.0557503	0.392828	-4.55231	-4.00033	1.16368	-4.47865	-5.52342	-4.79055	-1.15683	-5.14412	-1.34216	-0.391399	1.13876	-2.7769	-3.01949	-1.60898	-0.787343	-4.63067
UID4310	KRT6A	CON__P02538;S71-p	277.61	RIS(1)IGGGSCAISGGYGSR	0.717521	0.0658301	0.417272	-1.25195	-0.99794	-0.660759	-2.11682	-0.844917	-0.62035	-0.77925	-2.16456	-1.43461	0.385671	0.493277	-0.946861	-1.64424	-0.053825	-0.2008	-0.294988
UID4311	KRT6A	CON__P02538;S76-p	75.533	ISIGGGS(0.999)CAIS(0.001)GGYGSR	0.648777	0.107382	0.496396	-0.00811213	-0.494511	-0.449224	-1.03545	-1.65529	-0.0331232	-1.38323	-0.963811	-1.60705	0.306059	0.477407	0.513897	-1.46119	0.202394	0.247151	0.488808
UID4312	KRT6A	CON__P02538;S80-p	213.94	ISIGGGSCAIS(1)GGYGSR	0.545103	0.387974	0.75974	-0.439659	-0.410604	1.07522	-1.4581	-3.08663	-1.5572	0.223116	-2.59391	-0.126971	-0.493803	0.572323	0.869769	-3.30259	-0.951705	-0.485527	0.0315644
UID4313	KRT6A	CON__P02538;S85-p	278.68	ISIGGGSCAISGGYGS(1)R	0.229792	0.667671	0.894163	-1.75782	-1.25675	-0.18797	-1.57192	-3.43067	-1.78838	-0.651381	-3.86425	-1.34147	-0.58513	-0.589656	-1.00961	-2.8546	-1.94978	-1.22724	-3.11331
UID4314	KRT6A	CON__P02538;S393-p	60.255	LRS(1)EIDHVK	1.58046	0.0157827	0.235862	-1.47499	-2.01647	-2.28264	-2.87744	-1.06446	-1.93161	-0.653484	-2.72482	0.290159	-0.0243529	0.787267	-2.60241	-2.87216	0.530546	1.92848	-0.419763
UID4318	KRT6A	CON__P02538;S35-p	201.56	SGFS(0.021)S(0.979)VSVSR	0.842629	0.183082	0.592421	-4.20252	-3.23528	0.124002	-3.20317	-2.60573	-2.1468	-1.21523	-3.31385	-2.88868	-0.496749	-0.344542	-3.16304	-2.4801	-2.03613	0.269033	-1.91733
UID4319	KRT6A	CON__P02538;S37-p	211.68	SGFSSVS(1)VSR	0.927138	0.120742	0.508581	-2.90357	-1.99777	0.0158905	-3.79503	-1.94186	-1.31399	-0.490093	-2.39714	-2.88309	-0.910564	1.01701	-1.64061	-1.71403	-0.870079	0.372416	-0.777515
UID4320	KRT6A	CON__P02538;S39-p	62.694	SGFS(0.001)S(0.005)VS(0.082)VS(0.912)R	0.232689	0.597635	0.863437	-0.0680614	0.247658	0.961071	0.555315	-0.850623	0.787218	0.945102	0.0112465	0.749478	0.155918	2.04428	1.00619	-0.202941	-1.29918	1.84063	0.156076
UID4321	KRT6A	CON__P02538;S41-p	107.09	SGFSSVS(0.05)VS(0.02)RS(0.93)R	0.574808	0.202245	0.610871	0.127695	0.404949	-1.83964	-1.85433	0.578063	-0.785316	-0.394284	-0.575309	-1.54925	-0.0242535	0.579747	0.488483	-0.720675	-0.231899	1.11531	0.602819
UID4328		CON__P02662;S115-p	64.675	VPQLEIVPNS(1)AEER	-0.118994	0.655057	0.890628	-0.519749	-0.379118	0.242622	-0.943621	-0.62934	-0.377421	-0.200166	-0.663132	-1.31245	-0.157321	-0.673379	-0.237932	-1.01666	-0.196748	-0.750154	-0.0772303
UID4329		CON__P02666;S35-p	172.3	FQS(1)EEQQQTEDELQDK	0.812803	0.0128668	0.216779	-0.595444	-0.155476	-0.217189	-0.706861	0.0141504	0.29948	0.0098003	-0.627409	0.193336	0.547131	0.213978	1.3156	-0.0815844	0.405618	0.192755	1.73664
UID4330	ALB	CON__P02768-1;S443-p	145.7	VPQVS(0.89)T(0.109)PT(0.001)LVEVSR	0.0857336	0.812561	0.942703	-0.230187	0.328842	0.504233	-1.02573	-0.51193	0.543931	0.717057	-0.188629	-0.438108	0.982639	-0.187793	1.15425	-0.915283	0.127157	-0.573126	0.673721
UID4334	ALB	CON__P02768-1;S89-p	74.611	S(0.978)LHT(0.022)LFGDK	-0.424342	0.491738	0.818556	1.3851	0.679683	2.12672	0.189619	1.99889	0.984195	3.25893	0.17187	0.377999	0.75508	0.0314582	2.47966	-0.331335	2.15711	-1.23668	3.16697
UID4335	ALB	CON__P02768-1;S82-p	175.28	TCVADES(1)AENCDK	-0.211554	0.671023	0.894936	-0.476063	0.472376	-1.14334	1.86863	-0.49606	0.957847	-1.74819	1.4948	0.0365608	-0.750363	0.438618	-0.975625	1.04627	-0.461568	0.443816	-0.540136
UID4337		CON__P04259;S541-p	111.09	ATGGGLS(0.155)S(0.845)VGGGSSTIK	0.522248	0.342061	0.726636	-1.49904	-1.03296	-2.54958	-1.85128	-2.29947	-1.019	-4.66766	-4.20434	-1.06176	-2.54001	-0.805281	-1.08486	-2.57262	-1.59111	-2.13065	-3.15905
UID4338		CON__P04259;S546-p	146.78	ATGGGLSS(0.009)VGGGS(0.974)S(0.016)TIK	0.659757	0.108791	0.497649	-3.29086	-1.42183	-2.16855	-2.18479	-1.96726	-1.05006	-2.82076	-1.48204	-3.05239	-0.739424	-0.946225	-1.59399	-2.05973	-0.832821	-1.18417	-0.699334
UID4339		CON__P04259;S547-p	268.92	ATGGGLSSVGGGS(0.244)S(0.752)T(0.004)IK	0.509772	0.431333	0.782772	-0.718871	-0.349989	-1.49094	-0.96155	-3.5652	-2.44273	-4.12482	-4.79653	-1.24347	-0.847548	-1.77275	-0.552702	-3.55851	-2.68429	-1.42433	-2.28886
UID4341		CON__P04259;S21-p	119.21	GFS(0.091)AS(0.893)S(0.016)AR	1.08906	0.200501	0.609212	-3.91121	-4.42647	-5.24268	-2.00751	-3.76937	-3.36815	-7.02864	-4.75209	-5.86003	-1.13926	-1.68163	-1.92453	-6.97102	-2.44618	-1.96215	-3.8088
UID4342		CON__P04259;S22-p	147.36	GFSAS(0.001)S(0.999)AR	1.21774	0.114901	0.503154	-3.1859	-2.92138	-6.74528	-2.96019	-1.29566	-1.19956	-2.95032	-1.60529	-4.32661	0.302386	-1.0574	-2.40741	-2.88832	-0.490991	-1.19243	-1.06086
UID4344		CON__P04259;S35-p	133.85	SGFS(0.043)S(0.915)IS(0.043)VSR	0.872815	0.26454	0.664349	-0.270477	-0.375509	-1.36465	-2.566	-4.11631	-2.6659	-5.27239	-4.69353	-1.33657	-0.000163522	-0.923097	-0.239705	-2.82679	-4.00294	-3.03884	-1.97414
UID4346		CON__P04259;S41-p	96.019	S(0.828)RGS(0.172)GGLGGACGGAGFGSR	0.191066	0.678379	0.896729	0.127695	0.404949	-1.83964	-1.85433	0.0476649	0.0774331	-0.174818	-0.899488	-1.54925	-0.0242535	0.579747	0.488483	-1.78313	-1.0541	0.326275	0.434214
UID4351	KRT1	CON__P04264;S66-p	49.28	S(1)LVNLGGSK	1.232	0.0655281	0.417048	-0.58737	0.58872	-0.524966	-1.35636	-1.77774	-0.704365	-1.87047	-1.28538	0.343974	-0.522615	2.6792	1.74571	-2.59354	-1.59827	1.44391	0.839698
UID4353		CON__P05784;S35-p	80.981	VRPAS(0.001)S(0.001)AAS(0.991)VY(0.007)AGAGGSGSR	-0.449967	0.294185	0.692605	1.7088	2.31103	0.663968	1.39309	-0.790197	1.57076	1.22192	0.709675	0.840251	1.20098	1.02839	0.565689	0.307877	-1.02981	1.38529	0.890651
UID4356	KRT8	CON__P05787;S24-p	120.59	AFS(0.002)S(0.008)RS(0.988)YT(0.002)SGPGSR	-2.16945	0.00154705	0.0936326	0.625767	-0.418964	2.43456	3.70518	1.89021	0.691249	2.46831	3.31496	-0.444873	-1.58746	0.0195393	-1.96939	1.08155	-0.0163793	0.954496	-0.681819
UID4359	KRT8	CON__P05787;S274-p	146.59	AQYEDIANRS(1)R	-0.935785	0.0051152	0.144841	-0.125281	-0.828191	0.876094	0.879939	-0.398386	-0.0561491	0.130811	0.873648	-1.28014	-0.853548	-0.86666	-0.87322	-0.957648	-0.489683	-0.238506	-0.574391
UID4363	KRT8	CON__P05787;S35-p	161.27	IS(0.015)S(0.982)S(0.004)SFSR	-1.49138	0.0326947	0.31735	-0.597743	-0.240577	0.0272382	3.82733	-0.534769	0.0841451	0.404085	3.46996	-1.69921	-1.74887	-0.614413	-1.172	-0.656082	-0.618464	1.00368	0.0139676
UID4365	KRT8	CON__P05787;S37-p	186.67	ISSS(0.001)S(0.999)FSR	-1.13014	0.172868	0.578507	1.52123	-0.614302	2.2878	1.86514	0.0936468	-2.95093	2.79648	2.03741	-0.184968	0.45974	0.368149	-0.404587	2.1223	-0.0884088	-0.612224	-3.66463
UID4367	KRT8	CON__P05787;S410-p	146.3	LESGMQNMS(1)IHTK	-0.697128	0.0630688	0.413024	-0.709807	-0.0119965	1.07033	-0.0104285	-0.286034	0.0830569	1.69186	0.365887	-1.4762	-0.138612	-0.418319	0.116007	-0.964114	0.0431034	-0.643672	0.0976539
UID4368	KRT8	P08670;S400-p	71.349	LLEGEES(1)R	-0.876728	0.100486	0.4845	0.435494	0.360969	-0.139627	0.620649	0.480111	1.00004	1.51501	0.220569	-3.03749	-0.897573	-1.13545	-0.00719855	-0.620716	0.920888	1.44055	0.816387
UID4382	KRT8	CON__P05787;S44-p	99.755	VGS(0.18)S(0.82)NFR	0.19994	0.771263	0.934595	-0.392702	-0.87377	-1.96579	0.89264	-0.651616	-0.61599	-0.904378	1.40728	0.833623	-0.340453	-0.354258	-0.229328	2.22763	-0.653087	1.02506	-4.01399
UID4383	KRT19	P08727;S35-p	107.93	APS(1)IHGGSGGR	0.59357	0.296696	0.69426	-1.07987	-1.66189	1.33712	-0.7907	-1.46868	-0.804031	-0.687322	-1.56645	-0.362372	-0.864472	1.82939	-1.92678	1.32547	-0.987562	0.681972	-1.66891
UID4385	KRT19	P08727;S292-p	139.94	EVAGHTEQLQMS(1)R	0.460772	0.179018	0.5876	0.644986	0.163533	-0.988961	0.0866502	0.692234	0.677433	-0.492811	0.177247	0.962522	0.623001	-0.468078	0.273893	1.11968	0.852421	1.37047	-0.087421
UID4390		CON__P08727;S58-p	203.25	FVS(0.001)S(0.003)S(0.02)S(0.127)S(0.85)GGYGGGYGGVLTASDGLLAGNEK	0.244849	0.8692	0.963557	-0.273068	-1.57032	5.09178	-0.24906	-0.103904	-6.78192	4.10061	-1.01037	0.0713148	3.49135	1.10209	-2.51665	1.14813	3.4951	-0.0654716	-5.56334
UID4391	KRT19	P08727;S234-p	148.09	GQVGGQVS(1)VEVDSAPGTDLAK	-0.131635	0.730474	0.915107	-1.05384	-0.219379	-0.27231	0.22006	-0.805984	-1.0144	0.693788	-0.0787041	-0.420686	-0.29705	-1.12546	-0.994193	0.537038	0.920723	-1.65137	-0.552852
UID4397	KRT19	P08727;S10-p	136.35	QS(0.021)S(0.978)AT(0.001)SSFGGLGGGSVR	0.183766	0.552977	0.845112	-0.57861	-0.014073	0.965987	-0.24567	0.022971	0.0306982	0.244751	-0.205657	0.619695	0.651501	-0.147998	-0.835105	0.727672	0.958222	-0.0823492	-0.201111
UID4398	KRT19	P08727;S13-p	273.35	QSS(0.001)AT(0.078)S(0.843)S(0.078)FGGLGGGSVR	0.385518	0.396029	0.765294	-0.0397371	-0.458163	1.04345	0.430683	0.777593	0.117413	1.12698	-1.15346	2.10442	1.23904	0.22395	-1.36102	0.160539	1.37233	0.806195	0.383442
UID4400	KRT19	P08727;S22-p	330.85	QSSATSSFGGLGGGS(1)VR	-0.504081	0.491715	0.818556	-0.804281	-0.525375	3.3695	0.0631664	-1.72694	-1.50363	3.76955	0.0980355	0.695264	0.184407	-0.319522	-0.735031	0.977719	0.223908	-1.11725	-1.20212
UID4401	KRT19	P08727;S395-p	175.65	SLLEGQEDHYNNLS(0.999)AS(0.001)K	0.283264	0.437246	0.786456	-1.38943	-2.16427	-0.965519	-0.412389	-0.536073	-1.70172	0.101631	-1.04833	-0.768794	-0.746642	-0.794203	-1.54234	0.204348	0.128096	-1.50912	-0.821311
UID4402	KRT7	CON__Q3KNV1;S71-p	229.03	EVTINQS(1)LLAPLR	-2.77853	1.37619e-05	0.011087	2.33004	-1.85336	-0.260943	0.184706	1.27245	0.192628	0.216547	-0.111442	-2.61081	-3.87743	-1.66694	-1.57441	-2.2795	-2.94565	-2.6282	-2.67466
UID4403	KRT7	CON__Q3KNV1;S83-p	123.11	LDADPS(1)LQR	-2.13039	4.73489e-06	0.011087	0.974716	0.172274	0.534143	-0.46662	1.16541	0.79496	0.612598	0.483229	-2.46306	-1.70504	-1.66428	-1.91681	-0.405038	-1.55447	-2.37964	-0.684068
UID4404	KRT7	CON__Q3KNV1;S27-p	63.803	LS(0.798)S(0.2)ARPGGLGS(0.001)SSLYGLGASR	-0.768296	0.159688	0.562474	-0.160838	0.222046	-0.17235	-0.221697	-0.587788	-0.348177	1.08123	3.49853	-1.01601	1.37255	-0.456957	-0.79884	-1.22351	-0.0784003	-0.804902	0.170664
UID4405	KRT7	CON__Q3KNV1;S28-p	114.05	LS(0.295)S(0.705)ARPGGLGSSSLYGLGASR	-1.47141	0.0328566	0.31753	-1.06158	-0.634011	-0.0820027	2.71383	-0.587788	-0.348177	1.08123	3.49853	-3.04389	-0.540058	-0.313793	-1.35739	-1.22351	-0.0784003	-0.804902	0.170664
UID4407	KRT7	CON__Q3KNV1;S37-p	138.46	PGGLGS(0.12)S(0.838)S(0.043)LYGLGASRPR	-0.927776	0.019873	0.258239	0.127818	-0.853918	1.26367	-0.767973	0.11031	0.595794	0.436913	1.06267	-0.809824	-0.618697	-0.449592	-0.212201	-1.34629	0.3405	-0.604022	-1.74681
UID4408	KRT7	CON__Q3KNV1;S38-p	161.55	PGGLGS(0.006)S(0.039)S(0.955)LYGLGASRPR	-2.1475	0.00103867	0.0840617	0.126901	-0.846424	3.50729	2.06765	0.91618	-0.392575	3.068	2.27412	-1.20801	-0.990206	-0.94558	-1.40674	-0.768148	-0.497658	-0.633767	-0.00879633
UID4409	KRT7	CON__Q3KNV1;S45-p	91.589	PGGLGSSSLYGLGAS(1)RPR	-0.367516	0.360444	0.738556	-0.404177	-0.0206295	0.880166	0.404576	0.473583	0.111085	1.75495	-1.33976	-1.26622	0.0772767	-0.222353	-0.82922	0.205509	0.224284	0.734524	-0.00413035
UID4412	KRT7	CON__Q3KNV1;S53-p	183.08	S(0.999)AY(0.001)GGPVGAGIR	-2.66244	0.000120225	0.0286518	-1.06075	-1.80706	0.222475	1.67874	-0.208475	-1.01081	0.934565	2.07057	-3.60441	-1.28806	-2.84919	-3.58223	-2.97049	-2.57284	-2.52474	-1.08828
UID4418	KRT16	CON__P08779;S463-p	63.128	EQS(0.815)S(0.154)S(0.03)S(0.001)FSQGQSS	0.63394	0.227042	0.632169	1.8761	0.798719	1.39568	2.27292	2.09917	1.35617	-0.5809	0.174301	3.14997	0.803354	3.7602	1.87919	2.02363	0.817091	1.52672	0.503526
UID4419	KRT16	CON__P08779;S464-p	130.2	EQS(0.075)S(0.814)S(0.088)S(0.023)FSQGQSS	1.2175	0.0610876	0.408264	-0.286265	0.7171	-1.28298	-1.93767	-0.475131	0.574328	-1.72217	-1.25159	3.54667	-0.691146	0.758306	0.052706	2.22133	-0.918766	-0.34451	-0.548974
UID4423	KRT16	CON__P08779;S446-p	200.13	EVFT(0.008)S(0.99)S(0.002)SSSSSR	0.547596	0.32323	0.714172	-1.52874	0.735045	-2.59496	-0.0780862	-0.121408	0.555943	-1.14147	-0.021232	1.29179	-1.1734	0.458776	-0.551898	1.6478	-1.84564	0.146394	0.212042
UID4424	KRT16	CON__P08779;S447-p	142.76	EVFTS(0.087)S(0.854)S(0.043)S(0.012)S(0.004)SSR	1.89669	0.00713054	0.173064	-1.86451	-1.43458	-0.977965	-2.35324	-0.407051	0.614956	-0.247512	0.562215	4.02452	-0.429326	1.89826	0.669409	2.05788	-0.436983	1.79471	-0.512649
UID4425	KRT16	CON__P08779;S448-p	236.11	EVFTSS(0.001)S(0.999)SSSSR	2.12144	0.0294871	0.303951	-2.14214	-2.63527	-2.03504	-2.13724	-2.37892	-1.70694	-0.908445	-2.8129	4.40726	-3.63754	0.75374	-1.61696	3.29697	-1.64023	0.796347	-2.14497
UID4427	KRT16	CON__P08779;S450-p	222.72	EVFTSSSS(0.006)S(0.94)S(0.052)S(0.001)R	2.01554	0.1815	0.590412	-2.71763	-2.87685	-0.736109	-2.45902	-3.7925	-4.09258	0.535567	-5.53988	5.09908	-7.63173	1.54902	-0.676829	3.95226	-4.55012	-0.515552	-2.78082
UID4428	KRT16	CON__P08779;S451-p	79.337	EVFTSS(0.002)S(0.005)S(0.04)S(0.185)S(0.658)S(0.109)R	-0.0234075	0.949427	0.986773	1.00338	1.44006	1.23478	0.438487	0.177256	1.54379	1.65092	-0.0878038	0.086126	0.806429	2.11583	1.86284	0.265055	0.216559	1.00121	0.859559
UID4432	KRT10	CON__P13645;S61-p	170.76	GS(0.802)S(0.198)GGGCFGGSSGGYGGLGGFGGGSFR	1.30263	0.105582	0.493026	0.988689	-0.646568	1.45678	-1.32762	-0.468175	-1.26896	2.12098	-0.378805	0.558229	0.00991219	3.98997	0.0272163	1.08233	0.230306	5.12463	-0.125241
UID4437	KRT5	CON__P13647;S579-p	125.68	FVS(0.821)T(0.074)T(0.071)S(0.03)S(0.004)SR	1.39655	0.0107339	0.205246	-0.00805025	0.77303	-0.22048	-0.936797	0.947386	0.873657	-1.19839	-1.03001	2.19529	2.61106	2.60811	-0.747439	0.996594	1.23506	1.19884	0.275254
UID4439	KRT5	CON__P13647;S583-p	110.64	FVSTT(0.009)S(0.052)S(0.932)S(0.007)RK	1.52129	0.296835	0.69426	2.24638	3.54913	6.74722	0.915694	-1.89837	-1.27651	-3.37751	-3.34951	3.13009	4.92519	5.88384	0.404375	2.67049	-0.401625	1.78748	-2.67298
UID4440	KRT5	CON__P13647;S584-p	120.86	FVSTTS(0.007)S(0.026)S(0.967)RK	2.93919	7.38504e-05	0.0219878	-1.36362	-0.738474	-1.87489	-2.58364	-2.71977	-0.902726	-2.9065	-1.6973	2.11562	1.98878	2.03312	-0.822955	2.87041	0.524923	1.6037	-1.58702
UID4442	KRT5	CON__P13647;S571-p	154.39	GLGVGFGSGGGS(0.996)S(0.003)SSVK	4.37904	9.81647e-05	0.0269215	-1.97006	-1.95091	-2.64783	-2.02399	-3.3323	-2.68869	-6.75911	-3.62805	3.84373	3.39404	1.5237	-2.39023	3.08623	1.73353	0.564547	-1.72417
UID4443	KRT5	CON__P13647;S572-p	336.06	GLGVGFGSGGGS(0.053)S(0.943)S(0.003)SVK	5.72786	1.03598e-05	0.011087	-4.62406	-3.04464	-6.06871	-4.25578	-6.29941	-4.53485	-7.2127	-6.16759	2.72976	2.2796	1.50136	-2.94697	2.49115	1.46729	0.678518	-4.58557
UID4446	KRT5	CON__P13647;S75-p	221.66	RIS(1)ISTSGGSFR	3.25129	0.000119809	0.0286518	-2.53514	-1.78341	-3.29566	-3.63972	-2.65376	-0.919394	-2.15505	-3.20818	4.27363	0.0637935	1.37787	-1.50072	2.30123	-0.0121031	0.439174	-1.12288
UID4447	KRT5	CON__P13647;S77-p	71.08	RIS(0.008)IS(0.974)T(0.014)S(0.004)GGSFR	3.17699	1.93845e-05	0.0132143	-1.37297	-1.80683	-0.799269	-2.41077	-4.58123	-3.26739	-3.71699	-4.57373	-0.352513	1.44019	0.563977	0.398209	1.39865	0.260129	0.5341	-1.35603
UID4449	KRT5	CON__P13647;S82-p	289.22	ISISTSGGS(1)FR	5.351	2.38009e-05	0.0139746	-5.06252	-4.24594	-8.65627	-6.08381	-3.78063	-3.20015	-3.4808	-4.11835	3.05523	2.71819	1.57418	-3.95644	1.46328	1.18857	0.545386	-2.40885
UID4450	KRT5	CON__P13647;S6-p	109.44	QS(0.017)S(0.976)VS(0.007)FR	3.62762	0.000402508	0.0540459	-2.15648	-0.774116	-4.89393	-3.39643	-2.91092	-1.64377	-2.68298	-2.66734	4.60385	-0.315414	0.996742	-1.2877	4.03283	1.23886	0.802224	-2.1764
UID4453	KRT5	CON__P13647;S18-p	309.78	S(0.004)FS(0.94)T(0.056)ASAITPSVSR	4.28014	0.000190332	0.0381609	-4.05709	-3.17182	-5.62375	-4.65234	-3.17983	-2.21753	-3.28163	-3.27785	4.8273	2.59373	-0.0837426	-3.78783	2.75845	0.340906	-0.108087	-1.76142
UID4454	KRT5	CON__P13647;S21-p	105	SFS(0.001)T(0.003)AS(0.996)AITPSVSR	0.910691	0.0218838	0.270348	-0.448008	-0.928652	-0.455854	-0.581143	-0.5859	-0.316676	-1.15264	-1.1676	1.41137	1.57021	-0.0122532	-1.12992	-0.508571	-0.31365	0.71678	-0.0849012
UID4455	KRT5	CON__P13647;S26-p	149.31	SFSTASAITPS(0.996)VS(0.004)R	2.35334	0.000630359	0.0681249	-1.77705	-0.536806	-2.60913	-1.6576	-3.49373	-1.78846	-2.34854	-3.72053	1.0523	1.06603	-0.441893	-1.15092	1.23912	1.47014	0.223115	-2.56305
UID4456	KRT5	CON__P13647;S28-p	236.42	SFSTASAITPSVS(1)R	4.11121	1.50648e-05	0.0111253	-3.41844	-2.73335	-2.78196	-3.72147	-2.80485	-1.90098	-2.75739	-3.68287	3.56302	3.2955	1.00991	-2.13621	2.23882	2.40611	0.165676	-1.45443
UID4458	KRT5	CON__P13647;S50-p	256.94	SGGGGGGGFGRVS(1)LAGACGVGGYGSR	3.46052	0.000266468	0.0448736	-3.3882	-2.29694	-3.0468	-3.74204	-3.1822	-2.12459	-2.75112	-3.30516	4.17835	0.272794	0.670455	-2.65478	3.5358	-0.297224	-0.0453279	-1.81297
UID4459	KRT5	CON__P13647;S62-p	198.87	VSLAGACGVGGYGS(1)R	2.30572	0.000409867	0.0542125	-2.62789	-1.27623	-0.899806	-2.61987	-1.89589	-1.56765	-1.14865	-3.02719	2.5463	1.01209	1.36548	-1.9676	0.598786	0.478387	-1.20666	0.555834
UID4460	KRT5	CON__P13647;S64-p	67.385	S(0.999)LYNLGGSKR	4.75937	3.72468e-05	0.0160514	-4.06336	-3.02446	-4.69967	-4.14548	-5.13405	-3.95323	-4.81045	-5.36242	3.97161	1.20327	0.338072	-2.78221	3.47387	0.465586	0.0553133	-3.8437
UID4461	KRT5	CON__P13647;S71-p	119.45	S(0.043)LY(0.006)NLGGS(0.95)K	3.67268	3.61634e-05	0.0160514	-4.17446	-2.96594	-5.08778	-5.35441	-3.16728	-2.65666	-3.16707	-3.84048	3.43777	0.12264	0.42573	-2.95165	0.257209	-0.0656221	-0.327791	-1.93088
UID4463	KRT5	CON__P13647;S34-p	152.38	TSFT(0.002)S(0.997)VSR	4.50405	2.43711e-05	0.0139746	-5.14911	-3.34247	-6.10493	-4.24313	-3.49013	-1.79689	-5.8075	-5.1463	3.05309	1.27155	0.790299	-2.66889	2.2374	-0.293639	-0.968159	-2.46973
UID4464	KRT5	CON__P13647;S36-p	177.7	TSFTSVS(1)R	2.98366	2.9704e-05	0.0147954	-1.57263	-1.1593	-3.01169	-2.68113	-1.67381	-1.39198	-2.42874	-2.79443	3.07904	0.904597	1.56558	-0.442167	2.35824	0.132781	1.06211	-1.50462
UID4465	KRT15	CON__P19012;S56-p	252.14	FVSS(0.008)GS(0.992)GGGYGGGMR	2.71641	0.00333869	0.122262	-1.29963	-0.286646	-1.48108	-1.22262	-0.67172	-0.232727	-0.824213	-0.599761	-0.0562328	6.25613	1.87733	0.107143	0.077167	5.32738	1.10191	0.422063
UID4466	KRT15	CON__P19012;S22-p	104.39	GGS(1)LLAGGGGFGGGSLSGGGGSR	1.22615	0.0178249	0.248311	-0.562657	-1.60824	-0.542675	-0.969469	-0.91257	0.426984	-0.679259	-1.22769	0.0231494	2.87659	0.65615	0.0272553	-1.26262	1.5991	-0.269894	0.0839341
UID4467	KRT15	CON__P19012;S34-p	162	GGSLLAGGGGFGGGS(0.991)LS(0.009)GGGGSR	1.78557	0.00362134	0.123601	-1.87483	-1.43617	-1.29382	-1.28703	-1.22192	-1.41478	-1.85077	-1.20677	-0.888382	3.02737	0.799445	-0.989449	-1.72809	2.01146	0.564209	-0.0981152
UID4468	KRT15	CON__P19012;S36-p	201.64	GGSLLAGGGGFGGGS(0.001)LS(0.941)GGGGS(0.058)R	0.827842	0.0979857	0.48109	0.560465	-0.314019	1.19312	-0.463146	-0.90847	-0.711205	-0.814514	-0.117093	-0.407007	2.45074	1.08564	1.22207	-1.02487	1.72662	0.500896	-0.506218
UID4470		CON__P19012;S148-p	120.11	QT(0.005)PAS(0.995)PECDYSQYFK	1.56067	0.0439035	0.358923	-2.57421	-1.59172	-1.79912	-1.95813	-0.548882	-1.14988	-0.936021	-2.42591	-2.4007	3.14636	0.0731443	-1.4964	-1.88387	2.8777	0.642837	-1.45763
UID4472	KRT15	CON__P19012;S45-p	123.35	SIS(0.999)ASSAR	0.658859	0.22875	0.633693	-0.161151	-0.0373631	-1.09831	0.243543	-1.82836	-0.0750007	-0.206168	0.829835	-1.19409	2.75938	1.74259	0.389584	-1.31374	-0.0502378	-0.0339378	0.63835
UID4476	KRT4	CON__P19013;S108-p	261.38	GAFSSVS(0.862)MS(0.138)GGAGR	0.812573	0.38579	0.757219	-1.37558	-1.13738	-0.0426593	-1.84124	1.5083	1.62925	3.12106	3.09584	3.73086	-1.07434	1.36896	-2.31383	3.15917	1.44279	2.90456	2.24
UID4477	KRT4	CON__P19013;S110-p	66.568	GAFS(0.001)S(0.002)VS(0.128)MS(0.869)GGAGR	0.655988	0.207917	0.613166	0.744002	1.75689	2.23198	0.152824	-0.500024	0.300813	0.352348	-0.278081	2.86157	1.08746	1.90015	0.65237	2.76789	-0.421866	0.892745	0.26834
UID4486	KRT17	CON__Q04695;S323-p	85.473	AS(1)LEGNLAETENR	-0.0937622	0.830149	0.949375	0.311451	1.49536	2.23668	0.391044	0.98646	0.339415	2.64203	-0.144635	0.105846	2.60111	0.748934	0.910163	0.288031	1.05731	0.934756	0.861555
UID4491	KRT17	CON__Q04695;S32-p	64.534	LS(1)GGLGAGSCR	1.63372	0.0282941	0.300409	-6.38406	-3.44727	-3.18471	-4.5705	-3.71408	-2.66888	-3.02005	-3.72377	-3.40821	-3.67296	0.780792	-4.16831	-2.74718	-2.20256	0.195409	-2.42052
UID4492	KRT17	CON__Q04695;S39-p	186.46	LSGGLGAGS(1)CR	0.429068	0.399126	0.766496	-2.67036	-2.36407	-0.791012	-3.05704	-1.48824	-1.23203	-0.181137	-1.55197	-1.19321	-1.77189	0.166097	-1.74413	-3.16027	-1.82385	0.0790028	-0.455072
UID4493	KRT17	CON__Q04695;S10-p	132.25	QFT(0.006)S(0.854)S(0.07)S(0.07)SIK	4.89766	0.000328067	0.049279	-2.90464	-2.89728	-2.87713	-3.79222	-7.54175	-8.04835	-6.12969	-6.71323	0.24549	2.34311	2.23787	-2.05955	-0.933657	1.19457	1.25823	-6.00905
UID4495	KRT17	CON__Q04695;S12-p	99.276	QFTS(0.001)S(0.072)S(0.92)S(0.007)IK	0.83689	0.130054	0.524252	-2.72781	-2.11664	-0.18961	-2.9895	-2.36666	-1.77789	-0.0546449	-2.83558	-1.155	-0.908701	0.272645	-2.54789	-2.48692	-0.532724	0.387249	-1.39187
UID4496	KRT17	CON__Q04695;S13-p	300.86	QFTSSS(0.009)S(0.99)IKGSSGLGGGSSR	0.989021	0.198988	0.608296	-4.29781	-2.67938	0.74714	-3.38133	-3.57867	-2.817	0.750536	-3.521	-2.65224	-1.00124	0.345859	-2.4574	-2.4242	-0.863371	0.330462	-2.14323
UID4498		CON__Q5XQN5;S590-p	125.68	FVS(0.821)T(0.074)T(0.071)S(0.03)S(0.004)SR	1.39655	0.0107339	0.205246	-0.00805025	0.77303	-0.22048	-0.936797	0.947386	0.873657	-1.19839	-1.03001	2.19529	2.61106	2.60811	-0.747439	0.996594	1.23506	1.19884	0.275254
UID4500		CON__Q5XQN5;S594-p	110.64	FVSTT(0.009)S(0.052)S(0.932)S(0.007)RK	1.52129	0.296835	0.69426	2.24638	3.54913	6.74722	0.915694	-1.89837	-1.27651	-3.37751	-3.34951	3.13009	4.92519	5.88384	0.404375	2.67049	-0.401625	1.78748	-2.67298
UID4501		CON__Q5XQN5;S595-p	120.86	FVSTTS(0.007)S(0.026)S(0.967)RK	2.93919	7.38504e-05	0.0219878	-1.36362	-0.738474	-1.87489	-2.58364	-2.71977	-0.902726	-2.9065	-1.6973	2.11562	1.98878	2.03312	-0.822955	2.87041	0.524923	1.6037	-1.58702
UID4513	KRT23	CON__Q9C075;S64-p	131.82	S(0.929)S(0.071)PLLGGNGK	1.7813	0.0109538	0.206977	-3.65298	-2.30668	-2.38053	-4.30407	-1.3237	-1.42195	-1.01329	-2.58752	-1.31616	-2.44543	2.25093	-1.49022	-1.01538	-1.30976	1.35026	-0.764535
UID4514	KRT23	CON__Q9C075;S65-p	183.95	S(0.078)S(0.922)PLLGGNGK	2.14477	0.00216268	0.106213	-3.65298	-2.30668	-2.38053	-4.30407	-2.35088	-1.89188	-1.43667	-3.97327	-1.31616	-2.44543	2.25093	-1.49022	-1.28681	-1.30847	1.02534	-0.56794
UID4515		CON__Q9QWL7;S10-p	132.25	QFT(0.006)S(0.854)S(0.07)S(0.07)SIK	4.89766	0.000328067	0.049279	-2.90464	-2.89728	-2.87713	-3.79222	-7.54175	-8.04835	-6.12969	-6.71323	0.24549	2.34311	2.23787	-2.05955	-0.933657	1.19457	1.25823	-6.00905
UID4517		CON__Q9QWL7;S12-p	99.276	QFTS(0.001)S(0.072)S(0.92)S(0.007)IK	0.83689	0.130054	0.524252	-2.72781	-2.11664	-0.18961	-2.9895	-2.36666	-1.77789	-0.0546449	-2.83558	-1.155	-0.908701	0.272645	-2.54789	-2.48692	-0.532724	0.387249	-1.39187
UID4518		CON__Q9QWL7;S13-p	300.86	QFTSSS(0.009)S(0.99)IKGSSGLGGGSSR	0.974684	0.197353	0.607481	-4.11681	-2.60547	0.735498	-3.29887	-3.57867	-2.817	0.750536	-3.521	-2.55499	-0.973654	0.327431	-2.35276	-2.4242	-0.863371	0.330462	-2.14323
UID4526	PTPN2	K7EIY0;S19-p	97.797	EDLSPAFDHS(1)PNK	-0.693641	0.0415378	0.352775	-0.894232	-0.0909064	-0.0266193	-0.0234143	-0.31744	-1.60923	0.482054	-0.222089	-1.90796	-0.397762	-0.589997	-0.689339	-1.46986	-0.927163	-1.35303	-0.915886
UID4531	ABI3BP	H0Y897;S828-p	115.89	QPT(0.014)VPAS(0.986)GEELENITDFSSSPTR	-0.0839458	0.779778	0.937002	-0.55205	-0.0514343	-0.33374	-0.855974	0.104806	-0.138737	0.909746	0.0621864	-0.362523	0.54773	-0.732285	-0.306042	0.28317	0.337724	-0.608816	-0.685721
UID4532	BCL11B	D3YTK1;S187-p	91.725	ELAGNSS(0.001)T(0.01)PPPVS(0.989)PGR	-0.037627	0.923672	0.979958	0.342685	1.13871	1.09068	0.573882	0.110325	1.13322	-0.166676	-0.33404	-1.29736	-0.354403	0.137741	0.902918	0.564887	0.956722	1.44807	1.2292
UID4541	TSC22D3	D6R8Z7;S42-p	96.016	GSSGENNNPGS(0.999)PT(0.001)VSNFR	-0.156127	0.588018	0.859029	0.121427	0.0625377	-0.728375	0.374589	-0.211027	-0.393515	-0.551128	0.885089	0.0702756	-0.366905	0.0819091	-0.524885	0.101233	-1.05862	0.137136	-0.12956
UID4545	CAMK2D	D6R938;S264-p	103.7	IT(0.058)AS(0.942)EALK	0.195051	0.602122	0.866097	-0.585898	-0.290431	-0.992909	-0.469497	-0.515841	-0.278351	-0.180581	0.898083	-0.273022	-0.911408	-0.974607	-1.11051	0.451333	0.539662	0.136383	1.28715
UID4546	CAMK2D	D6R938;S471-p	130.98	S(0.003)GS(0.995)PT(0.003)VPIK	1.15324	0.00169506	0.0974048	-1.00987	-0.275787	0.154726	-1.78412	-0.387074	0.194951	-0.921979	-0.627315	0.847488	0.162754	-0.199519	0.265113	1.16157	1.00925	0.822754	0.50006
UID4551	PACRGL	D6REJ6;S47-p	249.92	SSLSTS(0.002)S(0.998)PESAR	-0.813326	0.293505	0.692318	1.3854	0.0266954	-0.167081	2.85489	0.0722813	0.255973	1.1129	2.59451	3.88401	-1.67136	0.304392	-2.60189	1.84751	-0.953227	0.715913	0.103601
UID4552	CDK7	D6REC6;S71-p	102.46	SFGS(1)PNR	-1.35095	0.0170403	0.243174	1.66	3.77099	1.571	0.749729	1.35026	2.37602	0.227892	0.228306	-0.747092	-0.388173	2.12374	1.19572	-0.543867	-0.577075	-0.00659081	0.0699602
UID4558	RBM4	D6R9K7;S86-p	89.911	LHVGNIS(1)PTCTNK	-0.0357355	0.919549	0.978208	-1.38449	0.248067	-1.94849	-0.657943	-1.02707	0.202453	-0.543493	-0.614156	-0.924838	-0.230223	-0.67092	-1.1767	-1.51702	-0.0383626	-0.0946805	-1.35826
UID4564	PLRG1	D6RA26;S117-p	137.72	MPS(0.973)ES(0.027)AAQSLAVALPLQTK	-2.04079	0.0026189	0.109475	-0.552911	-1.77013	0.185934	1.91323	-1.16	-1.59131	0.733422	1.99807	-1.89729	-1.74045	-3.04124	-2.08825	-2.20896	-1.66183	-0.240878	-3.69107
UID4567	HNRNPD	D6RAF8;S87-p	104.82	HS(1)EAATAQR	1.15131	0.0185785	0.251656	0.273192	0.247987	-0.917281	-1.02378	-1.43602	-0.448948	-2.67915	-1.33627	-0.321655	0.414612	2.11409	0.487061	0.0333129	0.317915	-0.3361	-0.819016
UID4571	HNRNPD	D6RAF8;S190-p	125.97	IFVGGLS(1)PDTPEEK	0.17676	0.656734	0.891021	-0.431874	-0.0650589	0.100005	-0.711051	-0.496913	0.786359	-1.52672	-0.672201	0.180459	0.736001	-0.293881	0.578882	-0.792951	-0.0896647	0.0889024	-2.01112
UID4574	FBXO4	D6RAU6;S12-p	96.993	SGT(0.002)NS(0.998)PPPPFSDWGR	0.751427	0.00673864	0.168219	-0.842112	-0.555703	-0.292504	-0.724055	-1.0122	-0.578044	-0.463814	-0.908635	0.844405	-0.216238	0.13847	-0.380225	0.584703	0.0498308	-0.0600297	-0.326559
UID4575	FBXO4	D6RAU6;S48-p	184.22	T(0.002)T(0.002)S(0.996)REEVDEAASTLTR	0.136737	0.65267	0.890164	-0.558853	-0.359803	-1.07765	0.159697	-0.536394	0.441672	0.495255	-0.38653	-0.306944	-0.774647	-0.0723231	-0.455885	0.4465	0.00293029	-0.348022	0.779679
UID4576	DCUN1D4	D6RB33;S71-p	84.566	RPAS(1)GDDLSAK	-0.261562	0.426935	0.780716	1.40874	-0.060412	0.835286	1.61566	1.213	0.159671	0.569978	1.41557	0.438385	0.0721837	1.35713	1.4331	0.574492	-0.184845	0.625937	0.748615
UID4577	DOK3	D6RAM3;S274-p	306.44	AT(0.003)S(0.997)LPSLDTPGELR	0.126857	0.711899	0.90865	-0.584392	-1.25443	0.610656	-1.18595	-0.00266934	-1.37341	0.630914	-1.39283	-0.582829	-0.527582	-0.561254	-0.205251	-0.791223	-0.517983	-0.274172	-0.0769691
UID4584	RASGRF2	D6RAS9;S746-p	96.673	KLS(0.92)LT(0.059)S(0.021)PLNSK	-0.554151	0.592878	0.860479	1.52946	-0.867993	-2.43267	4.14713	-0.427237	-2.0606	-0.669931	5.56458	1.56727	-1.22365	-0.815807	0.659302	1.55926	-0.802345	-2.10323	1.50872
UID4594	SMARCAD1	D6RAY8;S67-p	203.99	TEDS(0.013)S(0.987)VPETPDNERK	-0.291774	0.588435	0.859038	2.02059	2.35665	-0.133994	1.22924	-0.213365	1.36374	-0.333557	1.02672	-0.280919	1.93194	1.65782	-1.28427	-0.0287134	1.09639	2.03575	-0.146181
UID4595	MIB2	D6RED3;S251-p	115.53	RVS(0.992)ADS(0.008)QPFQHGDK	-0.0377187	0.923784	0.979958	-0.343533	0.782552	-1.2987	-0.539128	-0.188399	-0.324069	-1.91309	-0.582364	-0.977201	0.0452255	-1.50564	0.317926	-0.61204	-0.456738	0.169963	-1.68997
UID4597	NECAP2	D6RB24;S120-p	112.45	VRPAS(0.843)T(0.157)GGLSLLPPPPGGK	0.0160459	0.961082	0.990801	-0.894043	-1.43898	-0.272686	-0.49861	-0.292775	-0.872592	-0.747073	0.225623	0.848819	-1.15364	-0.919748	-0.506347	-0.0805953	-1.18447	-0.939373	-0.727421
UID4600	SRPK1	D6RBF8;S49-p	134.25	QEESES(1)PVERPLK	-1.16075	0.0011193	0.0840617	0.6943	1.88009	0.767992	0.415226	0.48231	1.78591	1.26317	0.383232	-0.772005	-0.260563	0.560806	-0.552964	-0.175177	-0.243278	0.314226	-0.484812
UID4601	OCIAD1	D6RDK6;S54-p	146.1	KLENS(1)PLGEALR	-2.27481	0.000527374	0.0614946	-0.00487317	-0.217621	1.69821	-0.0245831	0.288585	-0.256835	1.20274	0.998106	-0.800109	-4.16628	0.537848	-2.48528	-0.562903	-2.79141	-2.01982	-2.22683
UID4603	SCLT1	D6RBP0;S252-p	48.741	RLS(1)QAEER	-0.214374	0.815965	0.944116	2.83081	1.00536	-3.09048	-0.316561	4.18247	1.27696	3.00297	2.10125	-0.885651	-1.28715	0.449507	0.530792	2.13234	1.72897	3.84976	2.75922
UID4604	IRX4	D6RC00;S194-p	68.383	S(0.001)CWPS(0.005)S(0.994)PR	1.03973	0.321082	0.711713	1.41305	1.05232	0.0273176	-0.69665	0.842038	2.11149	-0.445094	-3.45014	1.32446	0.975674	4.87094	-0.884054	-0.945564	1.53143	5.07708	-2.77782
UID4610	DCK	D6RCP9;S11-p	105.14	S(0.001)CPS(0.998)FS(0.001)ASSEGTR	-0.220907	0.582684	0.857323	2.42797	1.21023	-0.583244	1.09454	1.521	1.38721	-0.0731584	0.406327	0.532692	0.583113	1.98146	0.861021	0.230518	0.738075	0.609775	0.0869726
UID4612	DCK	D6RCP9;S15-p	263.89	SCPSFSAS(0.5)S(0.5)EGTR	0.626307	0.183075	0.592421	0.482155	0.642641	-1.60878	-0.234432	-1.08472	-0.00992141	-2.88828	0.288088	-0.404112	0.863413	0.680926	0.13307	0.229247	-0.694679	-0.280207	0.0695414
UID4613	DCK	D6RCP9;S16-p	114.02	SCPSFSAS(0.009)S(0.99)EGTR	0.459812	0.215169	0.622036	0.371109	0.849386	-0.924875	-0.0632417	-0.669259	0.278827	-1.67317	0.214829	-0.10184	0.691287	0.786554	0.711932	-0.41924	-0.532081	0.381159	0.544334
UID4629	SEC31A	D6REX3;S799-p	95.651	AQGEPVAGHES(1)PK	-0.359972	0.275347	0.674593	-0.805416	0.767624	-0.295067	-1.12475	-0.352158	0.801064	-0.124033	-0.686655	-1.23623	-0.669205	-0.309888	-1.25023	0.000341283	-0.327408	-0.540399	-0.36615
UID4644	ATR	D6RIG7;S116-p	126.32	RLS(0.993)S(0.007)SLNPSK	-0.242907	0.378571	0.750703	-0.0115257	0.250793	0.108945	-0.191943	0.65281	0.0320192	-0.450441	-0.493288	0.107948	-0.0993685	-0.0819986	0.0488183	-0.857268	-1.16298	0.131246	-0.132279
UID4645	MSX2	D6RIS4;S91-p	78.692	EAHS(1)PGPLVK	-0.0349527	0.914855	0.976918	0.654195	-0.0669	0.105535	0.984503	1.74708	0.435973	0.314639	1.27198	1.12507	-0.223814	0.720421	0.38197	0.791241	0.383362	0.328953	1.66018
UID4646	EXOSC9	D6RIY6;S290-p	114.71	APIDT(0.051)S(0.949)DVEEK	0.24232	0.362589	0.739862	-0.542395	0.079844	-0.0157704	-0.411338	-0.686341	0.179257	-0.71466	-0.234197	0.196042	0.176442	-0.0519869	0.0262199	-0.828472	-0.460681	-0.113019	0.648418
UID4650	sm-M20	E1CKY7;S43-p	242.24	LES(0.977)GGS(0.023)NPTTSDSYGDR	-0.432209	0.509026	0.827185	1.80597	-0.171008	1.14558	3.52359	1.64231	-0.113901	2.24359	2.90061	3.55937	-0.731107	0.0393856	0.405064	3.19934	1.4086	0.806007	0.832403
UID4651	sm-M20	E1CKY7;S21-p	211.17	SQS(0.009)DS(0.986)PPAS(0.005)PSPTAK	-0.0711987	0.911251	0.976503	2.7393	1.56449	-0.153466	3.48167	2.58452	0.889609	0.221248	3.04984	2.46733	-0.864501	1.9467	2.52427	2.74234	-0.00803323	2.07389	2.92562
UID4653	SLCO4A1	E1P5H9;S40-p	154.74	ASPGT(0.001)PLS(0.997)PGS(0.002)LR	-0.318981	0.374116	0.748878	-1.3815	-0.400696	0.212023	-1.00612	-1.40937	-0.347755	0.884876	-0.368264	-1.76261	-0.149609	-0.711683	-0.479243	-1.40225	-0.803511	-0.641159	-0.4186
UID4657	CLASP2	E3W994;S360-p	183.57	AS(0.011)S(0.989)LPGSLQR	-0.469396	0.407629	0.771716	0.99825	0.240051	-0.597811	0.425825	3.95325	-0.137522	2.18462	2.43029	0.500541	0.621046	0.423483	0.57465	2.22774	-0.153501	0.54836	0.999467
UID4664	CLASP2	E3W994;S370-p	138.28	S(0.224)RS(0.776)DIDVNAAAGAK	0.192443	0.576648	0.854985	0.428838	0.0307373	0.46695	1.26861	0.554058	0.208618	0.63179	0.867471	2.44587	-0.220995	0.24687	0.528905	1.23152	0.319922	0.436941	1.00759
UID4670	CLASP2	E3W994;S327-p	308	SSSS(0.001)S(0.999)QESLNRPFSSK	-0.389024	0.538018	0.839808	0.343695	-0.451634	1.10543	1.10262	0.0847062	-0.0107549	0.856548	0.388308	3.20194	-0.608262	-1.81748	0.343918	2.03143	-1.29923	0.336133	-1.88172
UID4673	TRPS1	E5RFF3;S132-p	134.91	ATEETGQAQSGQANCQGLS(0.995)PVS(0.005)VASK	0.484718	0.31117	0.705447	-1.05117	-0.0608313	-4.232	-1.15172	-0.897369	-0.674694	-2.09227	-0.849076	-0.698759	-1.29991	-0.560187	-0.890316	-1.23413	-0.745431	-0.0531888	-1.64947
UID4675	TRPS1	E5RFF3;S557-p	204.35	GS(0.962)PS(0.038)YTQASLGLLTPVSGTQEQTK	1.24148	0.00872701	0.189629	-0.623543	-0.545569	-1.87392	-0.805346	-0.681201	-1.3059	-3.49707	-0.705327	-0.129947	-0.019659	-0.288318	-0.639014	0.320972	0.314925	1.30815	-0.973146
UID4677	TRPS1	E5RFF3;S584-p	166.11	TLRDS(1)PNVEAAHLAR	0.0328236	0.931458	0.982795	0.475888	-1.41904	-0.0384363	0.28921	0.365606	-1.40007	-0.70091	0.070422	0.397011	-1.3567	0.30134	-0.135427	-1.17383	0.48791	-0.032607	-0.582438
UID4684	PBK	E5RFX4;S25-p	103.34	GLS(0.006)HS(0.994)PWAVK	-0.728906	0.132282	0.526769	-0.207899	1.0262	-0.0136684	2.00542	0.0101464	0.652502	-0.987396	2.88147	0.301524	-0.953393	0.353485	-0.33376	0.663343	-0.368645	-0.274859	0.147833
UID4687	EIF3E	H0YAW4;S110-p	117.18	LGHVVMGNNAVS(0.97)PY(0.03)QQVIEK	0.254994	0.605022	0.868151	-0.430446	-0.340762	0.27005	0.182554	0.0652146	1.27751	-0.220613	-0.703987	-1.29372	2.5601	-0.536516	0.852448	-0.983565	1.36746	0.59552	-0.422253
UID4689	GDAP1	E5RGI2;S11-p	94.057	QEEQRGS(1)PPLRAEGK	1.21155	0.208199	0.613493	-0.265652	0.53295	-1.67401	0.0640316	-1.46021	-0.586595	-6.88989	-0.0691156	1.17831	0.0904143	2.30407	-0.660856	1.14991	-2.58411	0.351606	-2.48541
UID4690	REEP4	E5RGS2;S152-p	104.05	S(0.002)FS(0.998)MQDLR	-0.0914523	0.755963	0.925963	-0.923228	-0.443748	0.43677	-0.573795	-0.655636	-0.243311	-0.0327467	-0.965081	-0.27398	-0.402916	0.125786	-1.13741	-0.247531	-0.149508	-0.615376	-1.43146
UID4691	HMBOX1	H0YLF2;S170-p	79.148	RDS(0.996)S(0.004)VIK	-0.342351	0.302915	0.700354	2.41938	1.04598	1.20606	0.72534	1.27408	1.33425	1.73045	0.847378	1.11461	-0.0798964	1.03785	1.5791	0.538397	0.404414	1.44365	1.80598
UID4696	PLAA	E5RIM3;S484-p	123.44	YVPGS(0.005)S(0.025)GS(0.801)S(0.169)NTLPTADPFTGAGR	-0.0234403	0.946148	0.986548	-0.612494	-0.590766	0.843379	0.219225	1.11593	-0.600265	0.525203	-0.0230679	0.388034	0.110404	-0.975361	-0.731945	0.142894	0.586323	0.669615	0.499657
UID4701	GFPT2	E5RJP4;S146-p	130.73	RLDS(0.932)S(0.068)ACLHAVGDK	0.102671	0.777889	0.936274	-0.861912	-1.07413	-1.83768	-0.554733	-0.994711	-0.179064	0.00672941	-0.545004	-2.33391	-0.648398	-0.052176	-1.03902	-0.776142	-0.519838	0.0413183	0.109036
UID4704	MTDH	E5RJU9;S228-p	89.866	GDS(1)HLNVQVSNFK	0.522822	0.150269	0.54913	-0.753799	-0.343814	-0.312025	0.331036	-0.314625	1.01118	-1.30723	-0.0587645	0.91043	-0.269251	0.425209	0.214707	-0.941663	0.917432	0.780742	0.396932
UID4706	MTDH	E5RJU9;S275-p	210.61	LSSQIS(1)AGEEK	-1.03626	0.10023	0.483791	0.601701	-1.96777	0.251455	1.53979	0.0474387	-1.84935	0.0971466	1.3253	1.13374	-2.57588	-1.71226	-1.53113	0.705293	-1.93319	-1.54068	-0.790284
UID4709	MTDH	E5RJU9;S512-p	104.82	SETSWES(1)PK	0.17253	0.768244	0.933441	1.3501	-0.501522	-2.66012	-1.84907	-0.543546	-1.03313	-0.996694	0.165641	1.46087	-1.27255	-2.77391	-0.597881	0.536539	-1.14743	0.0364996	-0.930243
UID4710	MTDH	E5RJU9;S370-p	232.49	SQEPIPDDQKVS(1)DDDK	0.299428	0.313448	0.705522	-0.122416	0.0852034	-0.256687	-0.478194	-0.599926	0.381606	-0.0815743	-0.796766	0.481939	0.19771	-0.689941	0.418794	-1.00897	0.385334	0.18337	0.558436
UID4717	MTDH	E5RJU9;S285-p	60.401	WNS(0.019)VS(0.98)PAS(0.001)AGK	-0.859022	0.0388117	0.342579	0.0194843	-0.876821	1.82776	1.57696	-0.264281	-0.0740216	0.626976	0.399746	0.557443	-0.486123	-1.50304	-0.530001	-0.258424	-0.440626	-0.804288	-0.171319
UID4718	MTDH	E5RJU9;S288-p	61.097	WNSVS(0.004)PAS(0.996)AGKR	-0.296779	0.412158	0.773166	0.184572	-0.410976	0.355798	0.733202	0.624204	-0.328775	2.0415	0.459863	-0.253267	-0.504691	-0.564108	0.0625179	0.741131	0.236696	1.07428	0.492598
UID4722	SQSTM1	Q13501;S226-p	124.86	PGPTAES(0.013)AS(0.862)GPS(0.125)EDPSVNFLK	0.239989	0.547048	0.841657	-0.365841	0.0506865	0.319513	-0.922831	0.151142	-0.173707	-0.306625	0.229377	-1.66724	0.799354	1.63317	0.4891	-0.938011	0.314716	0.430654	-0.160124
UID4724	SQSTM1	Q13501;S272-p	249.32	LTPVS(1)PESSSTEEK	0.10623	0.800932	0.940738	-1.23218	-1.1284	-2.25924	-1.00282	-0.88932	-0.526935	-0.580244	-0.295382	-2.78972	-0.400612	-0.639856	-0.48282	-2.23306	-0.103871	-0.115599	-0.299128
UID4727	SQSTM1	Q13501;S24-p	253.25	RFS(1)FCCSPEPEAEAEAAAGPGPCER	-0.0224827	0.967318	0.993279	-2.80133	-0.0152824	-2.64988	-0.529744	-0.993004	-0.0897312	-1.73217	-1.5397	-2.86869	-1.55829	-0.0997333	-3.20364	-1.48941	-0.242256	0.134456	-1.20314
UID4734	AKAP10	E7EMD6;S187-p	75.463	QSSLAEPVS(0.995)PS(0.005)K	-0.839022	0.0258826	0.291224	0.0835915	-0.717146	0.603249	0.947612	0.0144538	-0.354302	0.595842	1.48532	-0.810428	-1.45572	0.224242	-0.358508	-1.107	-0.619165	-0.0804097	0.15344
UID4740	UBR5	E7EMW7;S1722-p	108.78	AAS(0.785)T(0.214)APS(0.001)STSTPAASSAGLIYIDPSNLR	0.364302	0.377742	0.750403	-0.285345	0.790434	-0.75578	-0.188359	-1.17531	-0.0428347	-0.971806	0.459151	-0.393756	1.15143	0.0448904	-0.284251	-1.20907	0.509471	1.55036	-0.624511
UID4744	UBR5	E7EMW7;S606-p	103.68	TEMGPPPS(0.991)PAS(0.009)TCSDASSIASSASMPYK	0.126686	0.639605	0.881952	0.557997	0.556411	0.0402322	0.185519	-0.310403	0.0906911	-0.267819	0.280463	-0.465825	0.411592	0.927606	-0.0018919	0.795316	-0.0429536	-0.123182	0.645918
UID4746	TACC2	E7EMZ9;S1768-p	156.92	APGMEGTAALHGDS(1)PARPQQAK	0.243563	0.669727	0.894908	-0.52805	2.95817	-0.122181	-0.72311	-1.61395	1.33903	-0.576878	-0.901866	-0.0447543	1.35315	0.247294	-0.985278	0.484852	1.52978	-0.667693	-0.137686
UID4747	TACC2	E7EMZ9;S2467-p	166.16	FS(0.01)S(0.986)PT(0.004)EELDYR	-0.295344	0.426825	0.780706	-0.461797	0.0137181	-0.268928	-0.114743	0.0219827	-0.508306	1.17706	-0.0241934	-1.07675	-0.861812	-1.35528	-0.475305	0.90283	0.834596	-0.62524	0.128998
UID4750	TACC2	E7EMZ9;S2027-p	114.21	RKS(0.962)T(0.037)DSVPISK	-0.0249366	0.931673	0.982795	-0.674949	-1.63322	-1.96137	-0.586493	-0.934998	-1.43907	-1.83076	-1.62792	-0.569274	-1.71702	-1.3304	-0.842212	-1.45482	-1.76526	-1.45333	-1.75597
UID4751	TACC2	E7EMZ9;S2272-p	145.95	LDNTPAS(1)PPR	-0.519462	0.137143	0.533755	-0.810952	-0.492015	0.899027	-1.05218	-0.433541	-0.266574	0.93505	-0.796114	-1.11972	-1.64358	-0.849535	-0.835036	-0.292823	-0.68156	-0.348282	-0.402458
UID4752	TACC2	E7EMZ9;S2276-p	47.532	S(1)PAEPNDIPIAK	-1.3104	0.000426303	0.0547521	0.272713	-0.234246	1.10651	-0.195938	0.296996	-0.435495	0.899839	-0.168253	-1.11101	-0.504142	-0.97605	-1.64989	-1.93529	-0.536622	-1.49347	-0.73461
UID4757	TACC2	E7EMZ9;S1562-p	116.2	QELASGLPS(1)PAATQELPVER	-0.108808	0.739908	0.919096	-0.143766	0.535571	-0.000397021	-0.417841	0.00506346	0.123699	0.73649	0.22844	0.140038	0.563954	0.642109	-1.13439	-1.21081	0.356061	0.553277	0.286563
[truncated: 7,198 more rows]
