# Supplementary material for: Comprehensive micro-scaled proteome and phosphoproteome characterization of archived retrospective cancer repositories
Source: Nat Commun. 2021 Jun 11;12:3576. doi: 10.1038/s41467-021-23855-w (PMC8196151; doi:10.1038/s41467-021-23855-w)
Supplement: Supplementary file 10 — Supplementary Data 7 [file 41467_2021_23855_MOESM10_ESM.xlsx]

## Sheet: Sheet1
Gene	Unique peptides TMTmicro	Razor+ unique peptides_TMTmicro	summed TMT intensity_TMTmicro	Unique peptides TMTbiopsy	Razor+ unique peptides_TMTbiopsy	summed TMT intensity_TMTbiopsy
NSRP1	10	10	252785	9	9	50804.4
CDK1	10	11	1113391	13	14	257210
DNAJC25-GNG10	0	2	270486	NA	NA	NA
HDGFRP3	6	6	641622	5	5	143250
DNPEP	10	18	1346449	8	15	287813
HDLBP	67	67	9408440	68	68	1303327
RPS9	20	20	3926960	17	17	414225
CLN5	8	8	966228	8	8	85763.4
SERPINA1	2	2	723668	2	2	51862.7
PSMA2	13	13	1767905	12	12	83992.6
ELOA	20	20	780071	17	17	167732
NUDT4B	1	1	75261.7	NA	NA	NA
BAG6	29	29	1.71938e+06	30	30	358236
AUTS2	4	4	123407	NA	NA	NA
ATP11C	9	9	355126	11	11	176960
VGLL4	7	7	224945	4	4	35122.2
DMD	45	45	2.03012e+06	42	42	318421
TMCO4	4	4	200944	NA	NA	NA
IGLV7-46	1	3	373307	NA	NA	NA
IGLV3-9	3	6	660148	3	6	54105.3
IGKV2-24	2	2	372912	NA	NA	NA
AMBRA1	4	4	103215	6	6	63359.5
EPPK1	104	104	5860562	100	100	1459327
LILRB1	2	6	86944.2	4	11	61660.6
NUCB2	23	23	2059236	24	24	495593
HELLS	6	6	242835	10	10	109425
TXNRD1	27	28	3468843	5	26	355153
IGKV3D-15	1	1	74305.6	NA	NA	NA
GPX4	11	11	1444716	11	11	200411
KIAA1191	5	5	193986	8	8	73713
DCAF13	7	7	284723	15	15	131640
CECR2	3	3	89858.2	NA	NA	NA
MAGI1	8	8	111600	6	6	42374.7
PLCB1	6	6	264083	NA	NA	NA
COL1A2	46	46	3559169	47	47	1013836
GIMAP1-GIMAP5	8	14	653472	11	17	131946
PTPRJ	15	15	1.12832e+06	20	20	317976
ROBO1	9	9	319510	NA	NA	NA
SDK1	16	16	619926	20	21	135140
GPX2	11	11	796133	12	12	97059.4
TMPRSS4	3	3	192519	NA	NA	NA
NSMCE2	4	4	247161	5	5	24383.7
ERGIC2	3	3	263683	5	5	43439.2
GYPA	3	5	750380	NA	NA	NA
CLCN3	7	8	401016	9	11	111371
MAGT1	9	10	766059	8	9	167190
POLA1	7	7	151351	5	5	70693
NHS	8	8	64670.6	NA	NA	NA
TNFAIP3	10	10	557193	10	10	66223.8
CTNNBL1	24	24	1419758	17	17	246698
SPCS2	11	11	717191	12	12	201371
FGF2	4	4	130453	NA	NA	NA
TPSAB1	12	13	1617018	10	11	167138
PIBF1	8	8	402785	NA	NA	NA
HNRNPDL	15	16	795079	13	14	139180
SYNJ2BP-COX16	7	7	778748	7	7	80099.5
GPX1	15	15	3027761	15	15	703349
RPS24	5	5	1524992	5	5	152523
EIF5B	55	55	4624616	46	46	618033
ARL15	4	4	167894	NA	NA	NA
APOOL	9	9	330564	9	9	94142.2
SNX13	6	6	132539	7	7	63084
GJA9-MYCBP	6	6	510949	8	8	110772
LENG9	7	7	197675	1	7	58251.9
C18orf25	3	3	172298	3	3	37013.3
ITSN2	40	45	2445881	30	36	350249
TMC4	7	7	237343	11	11	112573
MTHFD1L	22	22	1770206	22	22	361878
FAT1	27	28	1232533	29	31	269143
CLTC	75	93	17762650	74	93	2019007
MOB2	5	5	286890	NA	NA	NA
ZNF48	3	3	162464	NA	NA	NA
AOAH	4	4	256708	NA	NA	NA
TTC28	10	10	160384	10	10	75676
ALOX5AP	4	4	542272	4	4	25321.8
MLLT6	4	4	37333.6	5	5	24912.6
SH3GLB1	11	11	712029	12	12	136541
IGKV2-40	1	3	116041	1	4	38109.2
KIF1B	26	31	1.84788e+06	27	30	234728
SELENOM	5	5	530441	5	5	28634
POLD2	8	8	749389	8	8	94593.1
LRMDA	8	8	103423	6	6	21618.3
IQSEC1	2	18	881223	15	19	127364
MUC1	10	10	3201431	9	9	188848
GMPR2	10	11	562800	9	11	124176
PRODH	14	15	620000	13	14	175654
RBM15	27	30	1198449	24	27	184080
RSBN1	9	9	349532	7	7	33255.6
THOC1	23	23	1209117	19	19	245562
TPM3	0	10	982930	0	27	583673
CABIN1	7	7	245394	14	14	79407.7
BCL10	8	8	493741	11	11	122516
RIN3	8	8	357909	10	10	88693.3
BCL2L13	11	11	1296482	14	14	178272
NDUFA10	8	8	1184102	10	10	140516
ZCCHC17	5	5	515831	5	5	62907.7
CDH1	21	23	2152132	19	21	472543
RPL17	7	7	1846909	8	8	314465
ASNA1	11	11	1584515	12	12	221461
PRKAA2	1	1	82402.1	NA	NA	NA
ITGBL1	3	3	34285.3	NA	NA	NA
VTA1	10	10	2124069	9	9	179697
GSTT2B	5	5	341237	3	3	44248.7
AP2M1	14	23	2152942	15	25	446357
PDLIM3	11	11	1617581	13	13	202416
MED6	7	7	365236	NA	NA	NA
DHX29	36	37	1917123	33	35	363529
SELENOH	8	8	927678	7	7	102239
SRP19	7	7	677672	NA	NA	NA
FBN2	10	10	113677	17	17	914339
RAVER1	20	20	889535	23	23	250904
PLEKHA2	11	11	1077696	15	15	131270
SPPL2B	3	3	92616.1	NA	NA	NA
DIPK1A	3	3	89026	3	3	28791.5
HMGN3	6	6	205481	NA	NA	NA
EIF3H	15	15	1797383	14	14	262323
RNASET2	7	7	822182	8	8	142958
IDH3B	14	14	1388160	17	17	209133
SAMD4B	10	10	218776	12	12	77524.6
METTL7B	5	5	482992	7	7	71304.3
BOLA2	2	2	338081	2	5	48051.2
PPIP5K2	11	27	1144435	23	25	242127
ABO	4	4	50748.7	NA	NA	NA
KIF3A	16	17	752085	14	15	74611.1
SBDS	14	14	1225350	15	15	301720
SNAP47	9	9	203901	NA	NA	NA
CTSH	7	7	647674	9	9	112849
COL15A1	17	17	1618532	17	17	319843
SLC4A1AP	18	18	489140	18	18	100688
CHL1	7	7	432684	9	9	62104.3
NOL4L	4	5	113120	4	6	48694.7
PBX1	1	4	104664	NA	NA	NA
YTHDF3	12	14	995787	10	12	195754
SELENOO	13	13	509080	NA	NA	NA
KDM6A	5	5	115611	7	11	40072
SNX12	12	14	905515	9	9	93455.5
OAS2	23	23	1859465	19	19	335380
OTUD6B	7	7	349854	8	8	76341.9
NOMO1	2	2	131980	NA	NA	NA
BIN2	21	22	1.14787e+06	19	21	223707
ATXN3	10	10	393524	9	9	93093
ARFIP2	8	8	428364	9	9	158820
SELENOF	5	5	719056	NA	NA	NA
GPX3	8	8	1415896	8	8	199488
MBIP	8	8	388261	NA	NA	NA
CADPS2	10	14	471647	2	15	81007.7
CD48	6	6	725894	NA	NA	NA
ACAN	40	40	2043906	37	37	429578
CADM1	7	7	141584	6	6	63800.7
TUBGCP5	5	5	223243	4	4	25089.1
PSME2	16	16	2948970	16	16	386421
CIP2A	8	8	560276	11	11	120243
C1S	21	22	1777388	20	21	385478
WASHC4	27	27	1947412	28	28	301617
IFIT2	17	17	1111265	18	18	139814
WDR6	6	6	74996.1	6	6	40135.2
RBFOX2	3	3	103307	NA	NA	NA
MRPL45	12	12	527134	11	11	115068
SPAG9	1	1	88920	2	49	7557.98
HECTD1	53	53	2248574	49	49	425554
PSMC6	24	24	2482357	22	22	626132
LSM7	3	3	127193	NA	NA	NA
WDR20	6	6	116371	NA	NA	NA
NARF	3	3	184760	3	3	38398.9
DOCK1	33	33	1.18662e+06	37	39	386408
WRB	3	3	142848	NA	NA	NA
RNF114	6	6	757318	6	6	54936.1
SCARF2	9	9	752557	NA	NA	NA
AAK1	13	13	537584	11	11	159521
WASHC2C	7	37	2296191	9	41	498753
SAA2-SAA4	4	4	691090	NA	NA	NA
GATD3A	14	16	1993047	12	14	190286
RTF2	8	8	387017	NA	NA	NA
PHF20L1	3	3	90758.2	6	6	38960.2
PYCR3	9	9	555152	10	10	119976
CLASRP	7	7	170045	NA	NA	NA
LAMA4	45	45	2938390	43	43	516095
HSD11B1	4	4	403654	5	5	59276.9
MYO10	18	18	373005	12	12	79058.5
MBNL1	2	10	324356	3	10	80197.3
CACHD1	7	7	137467	NA	NA	NA
MYEF2	19	19	838679	19	19	148975
FADS1	3	3	180621	6	6	37635.3
PUM2	1	1	194042	2	11	7737.37
DGAT1	5	5	345013	NA	NA	NA
GSTM4	2	2	218746	NA	NA	NA
EPB41L3	0	29	2466477	4	29	401884
MADD	16	16	765961	14	14	111634
ASAP1	21	23	2531464	20	21	230710
WDR47	7	7	92720.8	9	9	69784.3
GPALPP1	9	9	242748	8	8	64052.1
CDC42BPA	28	28	1.13306e+06	26	26	267886
PCMT1	13	13	2.24045e+06	15	15	295802
F5	11	19	1018534	19	19	261190
NOLC1	22	22	1002983	22	22	345242
OGFR	24	24	1003499	28	28	97186.6
MAP7D3	6	6	150629	NA	NA	NA
UPRT	4	4	101356	NA	NA	NA
ABI1	14	17	1170935	13	15	112054
APTX	7	7	294037	7	7	75337.1
NFIB	6	6	320386	7	8	99861.2
TBC1D22A	8	9	544307	11	13	103353
SPATA13	3	3	75947.6	1	7	36515.2
TNIP1	13	13	534218	12	12	87298.5
IGKV3D-11	2	2	484395	2	2	55652.3
IGHD	11	11	1.52438e+06	11	11	120190
IGHV3-49	3	5	406463	3	4	42207.9
SFXN3	14	15	1189614	15	16	377813
MYD88	13	13	913037	11	11	177074
EXOC7	26	26	2048484	25	25	274392
FHL2	14	14	737258	15	15	133564
PHC2	7	9	383375	8	10	84942.8
RASA2	11	11	702570	16	16	143980
GPSM1	9	9	256258	13	13	88170.3
ARHGAP5	17	17	697927	16	16	150226
AKR1C3	9	11	1038330	10	23	436211
TAPBP	7	7	538695	7	7	141126
TK2	6	6	680415	6	6	34294.8
LILRB4	0	5	1660.93	0	6	1873.51
LIPA	3	3	304140	4	4	117598
SCAF8	14	17	988321	19	21	137839
PRXL2B	5	5	199154	4	4	22270.8
FKBP15	40	40	2230379	43	43	496514
C16orf89	4	5	285770	3	3	13144
IVD	17	17	1754793	14	14	163620
WDR36	18	18	1.15734e+06	20	20	334148
SFTPC	0	1	486979	1	2	11716.4
STAU2	16	16	1.46737e+06	19	22	295535
NAV2	7	7	330683	7	7	55384.5
ILK	24	24	3082809	23	23	542954
BTAF1	29	29	1212417	33	33	248804
DHCR24	6	6	194391	NA	NA	NA
NCEH1	14	14	1.74636e+06	15	15	549675
RIPOR1	19	20	572131	17	18	168145
CUL2	28	28	1738960	24	24	399417
RNF213	176	176	13434880	162	163	1978090
STON1-GTF2A1L	7	7	512786	10	10	49430.2
C15orf38-AP3S2	9	13	505924	12	14	121417
PPAN-P2RY11	13	13	920453	14	14	240899
LUC7L2	0	18	1.11428e+06	2	17	3691.13
SULT1A4	6	6	294766	4	4	64640.3
CORO7-PAM16	7	33	2227461	7	32	343599
ACSS3	13	14	1.54748e+06	12	12	143303
CCDC174	4	4	98527.1	NA	NA	NA
PI4KB	10	10	540097	10	10	60881.5
IGHV6-1	3	3	553126	3	3	35803.7
IGHV3-15	2	2	204899	3	3	21820.9
MED24	16	16	867422	16	16	166045
IGHV3-74	1	5	648810	2	4	98155.3
IGLV9-49	3	4	227541	NA	NA	NA
IGHV3-72	2	4	216797	NA	NA	NA
SRSF7	9	9	1.44658e+06	11	12	255113
C11orf98	6	6	920573	5	5	62520.9
IGLL5	6	10	2585996	5	5	94999.2
TRAPPC2L	7	7	383714	4	4	59088.8
SHPK	12	12	785039	10	10	96290.8
RPS15	6	6	1010900	NA	NA	NA
IGHV3OR16-9	1	2	446555	0	2	87807.3
DLGAP4	9	9	522822	14	14	125589
TPT1	10	10	3217083	9	9	358102
LOC102724159	12	12	470880	NA	NA	NA
FOXP1	8	8	277411	6	6	67514.3
POLR2J3	2	5	338333	2	5	114954
LRRC41	10	10	229545	11	11	66613
CYP51A1	9	10	551957	7	7	47964.3
GSTZ1	2	8	645804	2	7	59550.6
TM9SF4	18	18	1.27433e+06	15	15	195290
TUT4	6	6	182664	NA	NA	NA
MGLL	8	8	189752	NA	NA	NA
CRTAC1	10	10	381875	10	10	72267.4
TMEM67	4	4	46543.9	NA	NA	NA
COL11A2	11	11	149399	NA	NA	NA
JADE2	9	9	211373	NA	NA	NA
NELFA	14	14	645848	15	15	169470
GPRC5C	6	6	230682	NA	NA	NA
ARSA	10	10	509667	11	11	61109.4
PAN3	7	7	493309	1	4	42810.6
RPSA	13	20	4328354	9	17	503297
ABI2	6	6	137330	8	8	48127.9
PEX1	16	16	849306	18	18	137758
PVR	6	6	94229.6	NA	NA	NA
HEPH	12	12	186179	10	10	33002.9
ADH7	14	14	2.29255e+06	15	15	294915
DDX46	1	49	4266881	1	44	968858
NME6	4	4	140617	5	5	37224.1
ECI2	14	14	710688	12	12	183700
HLTF	20	20	532002	21	21	125160
CAST	0	56	7183310	0	50	1147085
CXCL14	4	4	95843.9	NA	NA	NA
STX3	9	9	522895	10	10	94535.4
CHD4	47	68	5344010	45	63	857447
CD276	9	9	728081	7	10	90203.2
NUMBL	5	5	331121	7	7	84725
CHURC1-FNTB	1	1	80939.1	NA	NA	NA
GIT1	20	20	727208	15	15	154583
PITPNC1	3	3	64018.9	1	6	41347.4
PRKCSH	1	1	82851.9	16	24	21730.7
CAPNS1	11	13	1950323	7	12	387725
DHRS7B	11	11	1.03869e+06	10	10	172639
NDUFA6	6	6	408166	7	7	75665.4
DDOST	18	18	3287573	16	16	310634
SEMA3B	8	8	234839	8	8	51370.8
GP1BA	5	5	139514	6	6	210621
POLR3E	13	13	707414	14	14	80599.2
LTBP4	16	16	485220	18	18	88556.5
BET1L	5	5	581375	7	7	68677.9
IGHV5-51	2	4	796078	2	4	46385.4
IGHV2-70	3	4	492786	NA	NA	NA
TBXAS1	25	25	1932013	22	22	450916
C6orf203	3	3	231634	5	5	82938.9
FAM120B	17	17	585665	15	15	159030
FAP	21	21	1244398	24	24	447726
RUNX2	3	6	174102	NA	NA	NA
RANBP10	8	8	161747	9	10	64669.2
DDX3X	13	42	3555342	13	40	1090383
DNM1	2	20	1084237	3	19	110754
CYTH2	5	6	210473	NA	NA	NA
MYO18A	74	74	4460408	74	74	825236
HADH	9	10	998481	10	13	294767
PHF6	12	12	367778	12	12	147486
SPTAN1	1	3	58365.4	2	181	33557
SLC9A6	2	7	227095	NA	NA	NA
SYNJ1	23	23	1.37139e+06	20	21	150124
HLA-DQB2	3	3	149816	NA	NA	NA
HLA-F	7	7	665726	7	7	109555
DIAPH1	47	48	4490193	49	49	1025572
PPP1R18	28	28	1185797	26	26	215955
HLA-DMB	5	5	510773	NA	NA	NA
HLA-A	0	3	855819	3	13	45354.2
EHMT2	21	22	882374	16	17	102283
HSPA1B	21	37	9216896	23	40	1271318
ABHD16A	23	23	1169515	19	19	190090
HLA-DRB4	3	3	254240	NA	NA	NA
BRD2	14	15	326701	12	13	85735.2
VARS2	16	16	849913	1	18	163239
AGER	13	13	2137904	14	14	124514
GBA	14	14	724791	17	17	206723
RASSF7	4	4	227723	NA	NA	NA
LILRB3	0	6	293414	0	5	25478.1
LAIR1	6	7	307764	NA	NA	NA
IGHA2	0	2	313772	1	4	108246
NLRP2	17	17	599594	18	18	186843
HLA-DRA	10	11	2105366	8	9	299664
LILRB5	3	3	86086.9	7	7	39329.2
OCLN	10	10	854307	10	10	68221.4
LILRB2	6	10	325425	NA	NA	NA
KANSL1	5	5	138922	4	4	27726.1
RAD17	6	6	123924	4	4	12611
SLC12A7	19	21	1668668	16	17	277414
ARHGAP27	3	14	629629	3	17	133793
SCRIB	42	51	2952195	39	49	528572
KIF26B	6	6	169207	NA	NA	NA
NAIP	22	22	972009	19	19	119740
PHRF1	15	16	630640	14	15	138764
CRYBG1	40	40	2457833	32	32	523605
CELF2	12	12	865485	9	9	83334.6
LIMS4	0	4	277801	0	4	43193.8
PON2	12	12	1517765	13	13	361948
WDR81	35	35	1337523	35	35	334132
NHSL2	15	15	181240	23	23	135105
LIME1	1	3	87856.2	NA	NA	NA
IFRD2	5	5	283920	NA	NA	NA
TPM1	1	1	422467	3	4	73425.2
PROS1	15	15	774498	14	14	178907
SH3D19	20	20	1.02131e+06	21	21	154433
FASN	103	103	10878920	108	108	1315514
EIF4G3	38	40	2689501	2	39	4841.29
SHANK3	16	17	573041	21	21	111068
CD99L2	3	3	450370	4	4	57643.1
CSNK1G1	4	10	522928	NA	NA	NA
SYTL2	17	17	749397	1	13	3109.83
PRG4	11	11	336690	10	10	52201.9
DENND4A	10	10	382618	10	10	30643.2
EXOC6B	16	19	975574	19	22	175088
FGGY	9	9	164070	6	7	37222
PHF14	16	16	549249	11	11	132578
MICU1	13	13	1.08949e+06	16	16	184371
ELF1	13	14	771548	14	15	180289
SPATA20	21	21	894431	21	21	176798
GATAD2B	15	15	550460	16	16	153911
PTBP1	2	21	2868590	17	21	592207
HLA-DQB1	1	2	303824	1	6	28515.3
COBLL1	1	25	866886	33	33	236017
HLA-DPA1	2	2	178823	NA	NA	NA
HLA-DRB1	6	11	1.07138e+06	3	6	65247
HLA-DMA	3	3	171028	NA	NA	NA
HLA-C	0	7	78698	0	12	197874
TAP1	17	17	2562521	17	17	318875
C4A	0	1	666719	NA	NA	NA
HLA-DPB1	4	4	334524	4	4	44838.2
TXNRD2	16	16	1367352	14	14	166032
SELENOP	6	6	300417	NA	NA	NA
FTO	24	24	1202138	21	21	236398
HSPA12A	12	12	849344	12	12	68544
ALDH7A1	25	25	3876051	26	26	534390
ADSL	20	20	1811810	14	14	316810
RAB11FIP5	27	27	884725	25	25	137883
AMT	7	7	188284	7	7	51449
ASAH1	20	24	8007530	23	23	472608
PXN	19	19	635923	19	19	169139
RP1	5	5	46040	3	3	31680.3
TJP2	50	50	3076625	50	50	491016
LRMP	16	16	2.70053e+06	11	12	469265
ACY1	15	15	1.04159e+06	17	17	260464
KIF1BP	15	15	755710	15	15	176222
KIF13A	20	20	888145	16	21	1854.66
RALGAPA1	28	29	1.414e+06	26	27	172518
PLEKHA6	17	17	514244	18	18	107319
UNC13B	21	24	1.19834e+06	23	23	129080
ATP6AP2	10	10	401645	9	9	78320.7
EFR3A	18	18	1073512	18	18	179111
ZEB2	7	8	288415	8	8	55249.7
KIF21A	25	30	1.29323e+06	22	32	251913
TEPSIN	4	4	119350	NA	NA	NA
AHR	11	11	479400	14	14	131441
TCF4	4	4	83452.1	NA	NA	NA
RILPL1	13	14	594353	13	14	80053.4
DPY19L1	11	11	537326	11	11	132338
ING5	3	3	97214.1	NA	NA	NA
TIAM1	5	5	25107	NA	NA	NA
CTSD	19	20	13964150	17	18	898540
UBE2E3	3	6	483028	3	6	63254.2
ELMSAN1	18	18	894598	22	22	247211
DPYSL2	33	38	6468561	28	32	841209
MYL4	4	6	288123	5	5	90094.1
ABR	18	20	883181	14	18	189112
PIGN	4	4	32915.7	NA	NA	NA
PIGT	13	13	838070	7	7	72240
ARPC1A	0	23	1578984	0	18	281228
STRADA	6	6	165188	3	3	31335.8
STAT6	26	26	1482573	24	25	316499
JMJD1C	11	11	262607	NA	NA	NA
GOSR2	7	7	380600	6	6	100562
ME2	23	25	2427753	22	24	417898
TCEA1	16	16	1145771	17	19	239274
SLC35A3	3	3	202808	NA	NA	NA
DDX17	35	44	5140405	30	39	835904
FCGR3A	1	3	341279	1	4	53442.4
ST3GAL5	3	3	313751	3	3	27966.3
RPS10-NUDT3	0	14	1589893	0	11	441879
SLC7A2	3	3	90783.9	NA	NA	NA
NECAP1	7	7	482559	8	8	55909.8
PFKFB3	13	16	520808	4	5	57346.5
TXNRD3	7	7	303006	NA	NA	NA
STIM2	11	11	347660	14	14	149175
MED17	9	17	1191260	0	20	320058
SMN2	6	6	188582	4	4	60789.4
PIK3C3	21	21	1.08564e+06	15	15	262636
SCARB2	15	15	2323374	12	12	277809
BIVM-ERCC5	17	17	838398	16	16	102880
TEAD3	3	3	47558.8	5	8	108732
NFIC	9	10	442899	10	11	118972
PHGDH	21	21	2969899	22	22	356412
FBXO2	4	4	97889.9	5	5	58343.4
PPT1	9	9	929383	5	5	128569
MON2	39	39	2286120	38	38	337720
GOLGA2	22	37	2949256	21	33	445790
IGKV1D-33	3	3	1021780	3	3	112257
ARMC9	8	9	163975	12	13	103250
SGCE	4	4	248950	NA	NA	NA
COMMD7	6	6	312318	6	6	79845.4
CD9	4	4	1212744	5	5	149058
SEPT3	6	6	881964	NA	NA	NA
RMND1	8	8	489932	9	9	49468.8
SAMSN1	4	4	153273	NA	NA	NA
TRMU	5	5	236274	9	9	97794.6
TNS1	5	71	4994939	6	71	589307
IFNGR1	7	7	380753	7	7	156852
EPS8	29	29	2014704	25	25	398443
SPG7	18	18	462742	17	17	143716
CCDC9	17	17	663844	20	20	147510
TBC1D24	11	11	515231	15	15	115662
PATJ	28	29	850065	25	25	233961
PLEKHM2	8	8	349618	12	12	79880
CTCF	13	13	341545	13	13	47323
CTNNB1	33	33	3556743	31	31	586468
TSC2	21	21	1041575	22	22	229636
KSR1	16	16	800419	15	15	60927.5
C9orf72	6	6	65641.5	NA	NA	NA
TSC1	14	14	291343	20	20	155266
HARS2	9	9	488567	10	10	110635
AP3D1	2	2	108875	9	39	2700.47
ATP13A3	4	4	93939.3	8	8	53944.3
RAPGEF2	11	11	145947	14	18	179854
HECW2	12	12	343798	NA	NA	NA
CASK	1	3	150123	1	23	5080.21
DYRK1A	9	9	529100	6	6	24086.1
RPL5	15	15	3850662	16	16	632702
PMS2	8	8	157176	7	7	47478.4
ERCC3	8	8	570998	14	14	203457
SUCLA2	21	21	2338631	20	20	370921
ACTB	1	1	183150	0	1	36080
COL4A3BP	21	21	784429	20	20	118943
CDK13	15	17	828657	1	11	119421
HBG1	1	1	269922	1	1	312821
RPS14	7	7	1758083	8	8	296346
RPS29	4	4	198609	NA	NA	NA
SMARCE1	14	14	832027	18	18	256185
RBBP6	25	25	1.08712e+06	25	25	218155
PFKM	22	22	1864363	21	21	297350
GRB10	3	3	137171	NA	NA	NA
RNASEH2B	8	8	689064	8	8	52089.1
CSNK2A1	13	13	914219	13	13	108348
DOCK10	43	45	2855422	38	38	417753
CCNH	6	6	386409	4	4	51044.9
TRANK1	7	7	245957	12	12	67353.8
MICAL2	23	24	931793	15	15	108910
NMNAT3	6	6	102797	5	5	64056.6
SEC23B	26	29	3167820	25	28	557375
MIGA1	5	5	144940	NA	NA	NA
ARHGEF7	20	20	1308829	22	27	317274
AP1S1	6	8	461125	NA	NA	NA
CLCN5	2	2	65570.7	NA	NA	NA
FAM208B	8	8	203450	11	11	57645
CD59	4	4	520551	4	4	52363.9
KIF23	10	10	258402	7	7	61869.9
SPAST	14	14	824570	13	14	120378
PLCH1	13	15	547025	NA	NA	NA
PNPLA6	30	33	1359390	37	37	451734
ARHGEF18	21	21	1.2841e+06	27	27	288099
CFHR2	5	5	80274.1	3	3	119923
FAM45A	8	8	279421	9	9	74525.7
CTPS1	20	20	1197999	19	21	222013
INPP5F	6	7	600864	11	12	0
IFIH1	16	16	835763	15	15	164889
IMPDH1	9	9	601998	8	15	0
GSTM5	2	2	140845	NA	NA	NA
SSR1	1	6	2457191	6	6	224647
PLA2G2A	4	4	85022.4	NA	NA	NA
KDM5B	8	8	294618	6	6	22546.9
ABLIM1	23	23	891876	20	20	160715
RB1	20	20	1.16629e+06	16	16	98104.4
SSH2	3	3	177540	3	3	20643.2
WDR24	7	7	77990.4	9	9	27366
LARP1B	9	9	131490	9	9	26868.2
ECE1	18	18	1.10454e+06	15	15	155093
IDE	35	35	2616430	33	33	530605
PPP1R13B	7	7	216332	10	10	51325.3
UROS	3	3	190877	5	5	21637
ANKS1A	20	20	944208	25	25	169482
C1R	23	24	1585363	26	27	330440
GPNMB	8	8	1.75017e+06	7	7	178628
TSPAN9	3	3	71588.7	NA	NA	NA
ICA1	4	9	349971	5	5	54979.8
DSC2	20	22	1084105	16	16	222946
VKORC1L1	1	5	146223	NA	NA	NA
LRRC57	10	10	523454	13	13	112058
TNXB	6	96	13282.5	4	93	511.88
WDR37	20	20	993150	16	16	132325
C8orf33	4	4	262073	NA	NA	NA
BLM	4	4	259763	4	4	45636.4
IMPACT	8	8	539254	8	8	72162.4
THBS2	30	30	1767956	30	30	356197
MMAA	11	11	1.01034e+06	NA	NA	NA
RAB12	15	15	623287	14	14	134990
RPL29	5	5	200515	6	6	58084.3
ITPR1	47	53	2373973	42	42	380594
ATP5MG	3	3	194132	4	4	132741
GEMIN2	4	4	135283	4	4	37939.8
STON2	8	8	186111	6	8	77585.7
EML1	11	11	684745	13	13	187685
SNU13	1	7	950692	6	6	69339.3
EIF2B5	16	16	958111	14	14	77103.1
HM13	11	11	1516493	11	11	244958
MSTO1	9	9	602418	10	10	111390
PDCD11	49	49	2956236	48	48	589815
ARID1B	32	33	1176997	28	29	180958
PRPF40A	16	21	1719139	21	27	314653
HMBS	15	15	862232	15	15	407537
RBM47	19	19	1765386	19	19	191875
TTC26	8	8	266434	7	7	25771.7
UBA6	43	43	5163735	48	48	649342
UHRF1BP1L	17	19	958360	11	11	74984
SHTN1	38	38	2333683	35	35	297650
TMEM223	4	4	250930	3	3	25589.9
ARHGAP10	11	11	987868	14	15	97715.7
SLC22A23	3	3	31759.3	NA	NA	NA
ILVBL	19	19	1209712	20	20	280705
PLEKHG3	8	9	495832	7	7	83215.8
SSC5D	7	7	246363	NA	NA	NA
SH3PXD2B	34	36	2395951	32	34	444691
ACO2	40	40	6884840	39	39	1114975
SYNGR1	4	4	182017	4	4	52362.9
ZC3H12D	3	3	13885.2	NA	NA	NA
ALG6	4	4	313791	3	3	61002.9
AAR2	6	6	478378	9	9	62629.8
PRNP	5	5	225213	NA	NA	NA
PIPSL	0	3	73304	NA	NA	NA
PSMB9	8	8	500583	7	7	132589
MRPL28	7	7	150306	4	4	17326.7
NBAS	46	46	3264182	51	51	602723
TYW5	5	5	243959	4	4	60949.6
EXOSC2	8	8	449712	8	8	96923.7
VWA8	68	68	3762191	58	58	583998
SBNO1	17	20	1133816	16	20	145652
GTPBP10	13	13	697984	12	12	94015.6
WDR91	22	22	875161	17	17	146405
VPS37C	4	4	190900	NA	NA	NA
TRAPPC13	8	8	371262	7	7	52703.3
CNOT1	76	76	4585845	71	71	822230
BST1	7	7	599818	6	6	92308
CCDC88B	34	34	1838859	35	35	247649
FAM83G	4	4	44959.5	7	7	56968.8
PALM3	12	12	421959	14	14	87538.8
PGP	9	9	780469	10	10	53296.2
C5orf51	8	8	380076	6	6	88181.7
HCFC1	2	50	3026504	2	51	810980
ZNF316	9	9	98734	NA	NA	NA
TCAF2	7	7	358377	NA	NA	NA
SEPT8	12	12	591470	10	10	166058
NUDT5	14	14	2482203	15	15	229223
WBP2	6	6	464820	7	7	154207
JPT2	10	10	930958	3	11	144567
YIF1A	3	3	192835	NA	NA	NA
ZMYM3	9	9	101347	10	10	41307.1
TUBAL3	1	1	559490	2	2	57225.4
FBLL1	1	1	71031.5	1	1	78055.5
SMCHD1	61	61	4554258	58	58	880752
ARHGAP42	6	6	28512.5	8	8	82178.9
CCDC69	6	6	119999	6	6	43878.4
UNC119B	6	7	407720	8	8	46112
PHKA1	11	11	854918	8	8	53754.1
DOCK11	5	37	2289384	6	45	9854.22
RGPD3	1	3	383549	0	3	45872.3
CD81	4	4	436217	4	4	92762
DIAPH2	32	32	1333286	30	30	310390
ENSA	9	10	1.09271e+06	9	10	182952
COL6A6	49	54	4267305	47	51	324071
OBSL1	10	10	454598	15	15	132688
PTPA	1	13	1930809	2	15	208052
TUFT1	7	7	194225	7	7	58613.8
PIP5K1A	2	2	81490.7	NA	NA	NA
IGFBP3	10	10	566216	12	12	146484
PAEP	3	3	209691	NA	NA	NA
RTL8C	6	6	224142	NA	NA	NA
ZSWIM8	8	8	220264	NA	NA	NA
TPM2	6	18	1744255	7	21	251171
POM121C	3	16	979350	3	20	149698
A2ML1	17	17	725717	23	23	285881
MANF	11	11	1695024	11	11	195688
FMR1	2	2	226936	4	16	23413
ATPAF1	5	5	536107	5	5	51806
RAB37	3	4	71134.6	NA	NA	NA
EIPR1	9	9	303375	5	5	83306.2
GRAP	3	5	284290	2	4	27198.7
SNRPG	1	4	274713	4	4	120551
ERCC2	13	13	539555	14	14	189044
MATR3	41	41	3966473	42	42	506901
NUDT19	10	10	459485	6	6	64304.1
ODF3B	4	4	239654	NA	NA	NA
COL6A5	10	10	705365	NA	NA	NA
MIF4GD	6	6	319976	NA	NA	NA
SRRM1	28	28	1649587	18	18	133837
MYO1G	36	36	2205976	37	37	550475
CBX6	3	3	38690.4	NA	NA	NA
EIF3L	25	25	2078548	25	25	390079
MB	5	5	124782	NA	NA	NA
EWSR1	9	9	1141119	3	8	180036
TFEB	8	12	306754	5	8	51546.6
CPNE1	14	14	2217966	14	14	221574
APOC3	3	3	615307	5	5	155067
TSPO	3	3	190491	4	4	66362.2
PRR5-ARHGAP8	4	6	140287	4	4	64939.7
FBLN1	5	5	250010	6	6	102382
CAPZB	3	3	420832	4	19	579396
NRDC	29	29	2134059	28	28	268464
EIF4ENIF1	11	11	852803	13	13	130650
NFIA	6	8	1.20658e+06	5	5	32855.8
MRPL43	3	3	172572	NA	NA	NA
CDC37L1	9	9	350931	6	6	55331.6
PRPS1	7	17	1456097	7	13	230669
POSTN	3	3	133466	0	43	10786.2
PHYH	6	6	298350	6	6	70730
TMEM9	3	4	149959	NA	NA	NA
ADGRL2	6	6	164004	NA	NA	NA
SEPT6	9	9	919356	10	18	346062
SPRR3	3	3	70231.2	6	6	189336
GUK1	13	13	786194	2	13	156501
PABPC4	1	16	1399368	1	15	2858.76
CD55	16	16	960488	13	13	93474.6
USF1	4	4	152983	NA	NA	NA
RPS6KA3	23	35	3033996	25	36	593171
HNRNPC	25	26	4980157	22	23	844437
TRIM6-TRIM34	3	3	164066	NA	NA	NA
MYO9A	15	15	580373	9	9	28709.4
JMJD6	6	6	530524	NA	NA	NA
ZKSCAN1	3	3	114414	8	8	103928
MORF4L1	8	8	423789	7	7	55181.9
MMP28	9	9	197530	9	9	61777.7
MFAP5	4	4	300214	NA	NA	NA
CNN2	12	12	2035788	13	13	307873
POLDIP2	10	10	672326	9	9	122704
TCF12	4	5	142245	4	6	59516
GIMAP6	4	4	107681	NA	NA	NA
MSI2	5	7	1136636	3	9	0
SEC11C	8	8	1072481	8	8	90386.3
SEPT5-GP1BB	11	11	377456	NA	NA	NA
CS	16	17	2160863	14	15	480994
SLC25A10	0	12	615640	0	11	278395
SULT1C2	3	3	130229	5	5	52080.9
SEC61A1	11	11	970721	10	10	204155
STK24	9	16	1344783	6	8	27872.8
ZDHHC20	3	4	271992	5	6	69520.8
TMBIM1	3	3	193175	NA	NA	NA
COG8	16	16	595413	17	17	104031
MAPK14	13	13	1056690	14	14	184800
PEX5	18	18	470273	15	15	132858
STK26	8	9	658365	11	17	214050
ATE1	1	1	49714.5	2	13	77648.6
RIOK3	7	7	390497	7	7	34508.7
CFB	3	51	4464736	3	48	565324
ATP2C1	20	20	1604855	19	19	323535
ADA2	13	14	1503712	9	9	62181.2
RBPMS	5	8	395831	NA	NA	NA
LIMK2	0	7	698058	8	9	101634
MPV17	4	4	146040	NA	NA	NA
EPCAM	6	6	895045	8	8	71497
PES1	16	16	1.2016e+06	19	19	163496
SLC30A6	5	5	237709	6	6	103316
BRD8	13	13	814077	16	16	150525
RFT1	8	8	427987	NA	NA	NA
RAN	11	11	2585493	10	10	374564
LDAH	7	7	351410	10	10	93712.6
SEPT10	14	14	1.92652e+06	16	16	260470
USP19	14	14	653570	10	16	0
SMIM7	4	4	166652	NA	NA	NA
EML3	20	20	1183336	25	25	170723
RIC8B	3	3	63731.9	NA	NA	NA
PPIP5K1	7	7	367602	4	4	21989.2
PPM1M	3	3	99694	NA	NA	NA
ACBD5	16	16	754888	14	14	131846
TPCN1	9	9	142126	7	7	36036.7
FGD4	16	17	545262	18	18	152488
ST7	3	5	295510	NA	NA	NA
DDX27	33	33	1887946	31	31	390904
CNOT8	4	4	385803	4	4	24280.6
GPR89B	5	5	274602	3	3	54877
PPP1R3G	3	3	61047.8	NA	NA	NA
FOXP4	6	6	211186	NA	NA	NA
SH3GLB2	12	13	791868	13	14	206680
SCARB1	5	5	508461	6	6	63880.6
SMARCA1	26	26	1440263	21	21	166400
CPEB4	3	5	280721	3	5	29307.9
SRGAP2	17	23	1.00125e+06	19	21	154561
PIGQ	3	3	56786.2	NA	NA	NA
EIF4E2	7	7	189018	9	9	98783.3
MZT2B	4	4	86724.1	NA	NA	NA
TAX1BP1	18	18	571049	NA	NA	NA
STK16	3	3	137348	NA	NA	NA
MITD1	3	3	45984.1	NA	NA	NA
SUMO1	6	6	413980	7	7	100081
PTMA	7	7	2451081	8	8	168197
ATF2	6	6	84199	3	3	35010.9
ELOB	12	12	1064757	13	13	198671
CD8A	6	6	407317	NA	NA	NA
USP39	24	24	1278826	22	22	193053
SMARCD2	20	23	1388483	20	22	279179
WASH3P	7	15	795926	7	14	219255
HNRNPLL	17	17	977726	17	17	175970
SORBS2	2	2	107130	3	24	9714.08
ACOX2	6	6	359315	11	11	76692
ZC3HC1	11	11	381725	11	11	127009
PFN2	2	6	927427	3	7	142658
SRI	14	14	2066379	13	13	408953
NCOR2	41	44	1565849	40	40	286400
ABHD5	3	3	294981	NA	NA	NA
TNK2	3	3	72749.8	NA	NA	NA
TUBA8	3	3	120510	NA	NA	NA
ITIH5	10	10	704197	11	11	79118.6
UBE2E1	3	3	140102	2	2	12960.7
POLR2B	43	43	3131762	37	37	529011
CROT	8	8	332441	7	7	102102
CBWD2	7	7	666442	NA	NA	NA
IMMT	0	4	193136	3	43	13618.5
MKRN2	10	11	528824	10	10	126076
EIF5A2	2	2	166811	NA	NA	NA
RPL37A	4	4	804115	4	4	100529
PDCD10	12	12	2138119	11	11	200647
MYADM	3	3	307185	3	3	95818.4
PTGES3L-AARSD1	13	13	557943	15	15	157324
IGF1R	8	8	488976	13	17	147718
ZC3HAV1	2	40	2012357	2	37	474480
RASA4B	1	11	464934	11	11	66676.3
PLSCR1	5	5	440556	6	6	69275.3
ALDH5A1	14	14	785213	15	15	148926
NMD3	8	8	632800	10	10	142051
SSR3	4	4	282124	5	5	42033.1
BBX	5	5	275685	5	5	34276.4
IRF5	9	9	512971	9	9	92195.5
SIDT2	4	4	155029	8	8	94761.7
PSPH	5	5	484182	6	6	77998
MRPS33	3	3	239070	NA	NA	NA
DRAP1	6	6	280006	5	5	61580.2
FOSL2	7	7	258928	NA	NA	NA
MOGS	1	1	345980	25	31	12356.7
CACNA2D2	16	16	771986	15	15	101189
AAMP	8	8	477345	9	9	53868.1
RPS4Y1	2	6	508003	4	8	103150
CDC42EP3	5	5	147174	NA	NA	NA
APOD	6	6	1.16922e+06	5	5	149675
GPS1	17	17	804236	1	12	8106.51
CYCS	6	6	1.00645e+06	6	6	229794
PELP1	17	17	869274	23	23	193109
APEH	22	22	2474262	23	23	428421
MRPS34	11	11	841609	9	9	93111.2
VPS8	26	26	1.34845e+06	22	22	348773
ARVCF	12	12	539911	14	14	26964.9
STARD3NL	4	4	205468	NA	NA	NA
ATP6V1B1	3	3	188841	6	6	26616.5
TMEM94	5	5	185194	NA	NA	NA
OXNAD1	3	3	167362	NA	NA	NA
POLR2H	6	6	553949	7	7	68152.4
APAF1	20	20	1275762	19	19	166448
FARP1	25	26	1717722	18	30	4171.08
OARD1	5	5	177002	NA	NA	NA
RPL24	12	12	2218071	11	11	293933
CRTAP	12	12	738406	13	13	147649
FGG	1	1	19071	1	34	779.4
C7orf50	6	6	702583	5	5	65322.8
LIMD1	16	16	714538	21	21	147433
CHCHD3	14	14	1660707	14	14	221503
UNC119	3	4	178393	4	5	23334.1
MEST	3	3	230258	NA	NA	NA
NFIX	2	6	247686	2	5	7378.29
POP7	4	4	270788	4	4	21145.4
SYPL1	5	5	544876	NA	NA	NA
CTNND1	45	45	3881828	45	45	617185
KRT33A	0	11	599357	NA	NA	NA
KRT75	10	13	465269	9	11	117900
KRT14	8	22	3153828	9	25	5868127
KRT6A	3	32	5083624	4	49	5740955
ALB	6	86	60068600	75	82	3079063
KRT8	21	54	18994520	23	58	4577050
KRT7	5	43	8417823	4	42	1650248
KRT16	25	26	3914129	22	24	1.10974e+06
KRT10	18	24	3297519	14	20	6858.21
KRT13	2	22	1.37884e+06	0	19	7922.16
KRT5	8	44	17725451	8	31	7409745
KRT15	2	27	5129194	2	26	499095
KRT4	11	16	1254833	12	21	822185
KRT2	22	27	2277614	1	26	2300716
KRT6C	1	1	44124.3	NA	NA	NA
KRT83	1	13	395783	1	13	1.11182e+06
KRT17	7	48	12421709	8	47	5511137
KRT80	14	18	743985	15	17	245634
KRT23	11	11	446263	NA	NA	NA
TTC39A	4	4	891002	NA	NA	NA
EIF4G2	42	42	4389050	44	44	820401
ITGB2	1	1	78820.9	1	1	65924.4
PPP1R9B	1	20	737555	21	22	247638
PPP3R1	7	7	1.23871e+06	7	7	158157
RPL32	9	9	1.18106e+06	9	9	198166
IRAK1	7	11	617740	7	7	63665.4
MRPL35	3	3	169644	NA	NA	NA
ANKRD54	5	5	100952	NA	NA	NA
ABI3BP	13	13	822048	12	12	86569.5
C1QB	9	9	616387	7	7	170626
CAMK2D	15	20	2202063	15	20	311230
RELB	14	14	843108	8	8	58638.5
HNRNPAB	11	11	1.94167e+06	9	9	285526
TUSC3	4	4	141900	NA	NA	NA
FBXO4	5	5	459003	3	3	50630.4
DOK3	12	12	381320	11	11	175251
MRPL27	4	4	254498	6	6	54253.4
FAM169A	5	5	233716	5	5	22824.9
AMACR	9	9	454397	7	7	52163.7
ELMOD2	5	5	431556	7	7	90620.8
SLC41A3	5	5	100811	NA	NA	NA
SIL1	9	9	292979	8	8	115313
CSNK1A1	1	1	45553	4	11	3809.53
SEPT11	8	18	2582751	8	9	160943
SEC31A	20	41	4685936	47	47	618673
RAP1GDS1	1	1	52978.8	26	26	370436
GC	30	30	4043187	25	25	356727
DCK	10	10	825634	12	12	157202
COL12A1	121	123	9678099	120	121	3305630
NPNT	7	7	471778	12	12	123223
INPP4B	18	18	943098	14	14	82086.5
SFTPB	17	17	2599376	19	19	290883
EPHX2	12	12	851147	13	13	265107
PBK	3	3	67597.5	3	3	25411.7
ATOX1	3	3	127395	5	5	69477.9
LYPLA1	7	7	367656	7	7	74372.7
PFDN1	7	7	279978	7	7	154786
STMN2	1	1	153605	NA	NA	NA
ELOC	6	6	984933	7	7	116894
DNM3	3	3	550789	NA	NA	NA
ERLIN2	13	16	1647752	13	15	285315
MSRA	5	5	290246	NA	NA	NA
TBCA	10	10	1102542	10	10	193085
PSD3	7	7	86583.1	NA	NA	NA
CETN3	4	4	131031	NA	NA	NA
SKP1	10	12	963868	11	12	189620
ANXA6	2	2	217544	23	56	10163.1
COPS6	10	10	551022	10	10	109030
AKAP10	10	10	401228	11	11	65061.1
PPP1R2	8	8	644660	8	8	41161.5
HMCES	11	11	540125	10	10	127286
NPC2	7	7	1370097	8	8	176443
UBR5	1	50	2755414	1	48	462454
TACC2	49	51	1960987	55	57	430851
MAP4K4	3	36	94735.4	1	33	18798.8
MEN1	7	7	268322	10	10	79823.1
ELN	6	8	477278	10	12	872386
KIAA0319L	11	11	298672	11	11	90534.3
MED22	3	3	97913.7	NA	NA	NA
TAP2	0	23	2133710	2	19	10032.8
ADD1	23	24	2034772	19	20	500442
TDP1	9	9	242101	7	7	26733.1
IBTK	3	3	34431.2	5	5	22469.7
PRRC2C	56	76	3637.54	49	69	4948.65
NDUFV2	13	13	885518	12	12	222619
DIP2C	8	8	482362	10	12	104597
SNCA	4	5	1.31534e+06	6	6	434453
NAA50	10	10	931155	11	11	218041
ARHGAP4	29	29	1698366	32	32	310493
EZR	36	37	3887290	34	36	555853
YIPF3	7	7	655599	8	8	104511
HMGB3	9	9	1.36836e+06	8	8	149643
MTA3	6	6	363374	6	6	58440.4
LTF	59	62	8628008	59	62	1716889
MGAM	11	12	634949	10	12	170267
CLASP2	32	32	2039131	37	37	351092
EIF2B4	2	12	7093.79	2	16	2334.81
ZC3H18	24	24	764520	27	27	180376
THBS4	2	2	143631	NA	NA	NA
PTK2	30	30	2065460	31	31	335033
XPO7	39	40	2132925	30	31	441790
MAEA	7	7	205271	8	8	71784.4
SDC2	5	5	227006	5	5	45064.4
MRPL22	7	7	855768	9	9	126603
MTA1	15	17	813431	19	21	224476
PLAU	7	7	355516	4	4	90889.8
DAGLB	11	11	473629	8	8	69863.5
UGDH	1	1	142555	21	29	463111
CFI	14	14	969178	14	14	154826
LAMP3	4	4	525712	NA	NA	NA
RBMS1	2	6	308272	2	7	92132.2
MRPL3	6	6	697876	10	10	128583
BZW2	17	17	1632432	16	16	334605
CD36	11	11	626473	9	9	52828.8
ENPP2	5	5	160465	NA	NA	NA
CDK14	4	4	254125	NA	NA	NA
MAP4	4	65	8374860	7	67	1514277
ATG16L1	14	14	794285	11	11	103121
PUDP	6	6	616001	NA	NA	NA
CYFIP2	16	16	2280523	17	17	191868
SPATA18	12	12	413384	12	12	160185
PRPF31	15	15	1403739	15	15	262981
EXOC6	15	15	1.47084e+06	13	13	225439
ASXL2	3	3	87702.2	NA	NA	NA
PIGG	6	6	343105	6	6	52751.8
VPS35L	31	31	2562140	24	24	298459
EIF4B	36	36	1543420	31	41	316100
NEK4	7	7	98644.5	NA	NA	NA
PCCB	22	22	1970821	22	22	341356
DCTN1	58	58	5094298	57	57	808586
CHTF18	4	4	44179.2	9	9	53830.7
NACA	8	8	1645597	7	7	287554
EPN2	6	6	319081	3	10	116330
LIMK1	7	8	601261	7	7	65242.2
MARK2	24	31	1779775	25	30	381934
TMCC1	8	8	294365	NA	NA	NA
MAN2B2	10	10	280784	9	9	68019.9
RAPGEF6	14	18	518598	14	14	49179.6
GOSR1	14	14	499623	11	11	107367
MIB2	8	8	158420	6	6	41802.7
CRMP1	10	10	443403	11	11	115411
MYO1B	43	46	4736815	39	42	833372
UNKL	3	3	32627.9	NA	NA	NA
ITGA9	4	4	35682.3	NA	NA	NA
FUBP1	17	30	37482.4	18	30	6755.53
ITGB6	14	14	1089062	13	13	152066
ATP11A	24	27	1.0085e+06	20	20	122438
NRP1	17	17	901952	14	14	91355.6
PDPK1	16	16	816664	13	13	217524
NUP155	39	39	2771016	36	36	488467
TBL2	18	18	1548203	20	20	192114
DENND3	25	25	818394	20	20	167719
RABGEF1	18	19	1029559	15	15	167234
PCBP3	1	2	272563	NA	NA	NA
FCHSD2	13	13	506894	13	13	70365.9
RASA1	26	26	653875	16	16	194561
PTPRK	14	14	680189	1	16	160777
MAP1A	46	46	1949172	38	38	317447
TSN	13	13	1676471	13	13	261327
RPS6KA1	19	21	1.91769e+06	20	22	273261
COPS8	5	5	245932	5	5	65625.3
ZNF451	7	7	174244	NA	NA	NA
NCAPH	13	13	385328	11	11	62814.7
CYP20A1	15	15	1.48573e+06	11	11	227425
SUN1	2	21	1531852	5	27	383460
CLEC3B	10	10	1.0037e+06	10	10	54065.6
ITPRID2	29	29	2020998	35	35	377106
MERTK	4	4	117766	NA	NA	NA
MROH1	44	44	944507	38	38	311346
NFYC	5	5	529550	5	5	128655
STX17	5	5	217236	9	9	101792
MTCH2	1	1	115184	10	10	121398
TP53I11	4	4	325148	NA	NA	NA
THY1	3	3	385579	3	3	46782
GPSM3	3	3	160106	NA	NA	NA
TCP11L1	9	9	297119	9	9	114139
BRMS1	6	6	192140	4	4	25120.1
FBXO3	7	7	306702	4	4	30038.4
RPS6KA4	14	15	665910	16	18	287861
PARP10	25	25	735202	27	27	179718
PLEKHA7	15	15	759285	17	17	103054
PPP6R3	25	25	1.6088e+06	22	22	280404
MS4A1	4	4	416585	NA	NA	NA
UBTF	1	1	52226.2	2	31	2201.08
MOCS2	4	4	144903	7	7	14524.8
CLP1	5	5	193752	6	6	55868.7
NEDD8-MDP1	3	8	675569	3	6	136277
NPEPPS	41	41	5090014	42	43	898350
RPL27A	4	4	274944	5	5	52765.8
TYK2	8	8	273353	11	11	87761.8
WLS	6	6	277272	NA	NA	NA
ME3	5	5	191069	8	8	106248
EMSY	8	8	474779	9	11	72396.7
BIRC2	5	8	302359	8	11	127695
CLNS1A	4	4	933690	5	5	172750
HSF1	10	10	368217	10	10	281728
CD151	3	3	67894.5	NA	NA	NA
LMO7	3	79	4497499	2	72	664413
HLA-DQA1	2	3	36718.4	1	4	21961.6
EBAG9	3	3	247360	NA	NA	NA
SCGB1A1	4	4	153935	NA	NA	NA
TPD52L1	5	5	802947	6	6	111976
DGKZ	9	10	519098	11	11	70962.5
FDFT1	12	12	550655	11	11	133710
FAR1	9	9	394440	9	9	82591.9
NDUFS8	7	8	375525	7	7	117143
NDUFB8	3	3	79984.9	NA	NA	NA
PDE4DIP	1	25	49263.2	1	20	220118
PHF1	2	6	107586	3	6	69967.5
CARD16	1	1	237115	NA	NA	NA
CRYAB	9	9	1.11767e+06	10	10	86170.1
SETDB1	17	17	734448	20	20	150156
EEF1D	1	22	1445.63	2	21	2175.95
SAAL1	9	9	110120	7	7	61089.7
FADS3	5	5	76917.1	4	4	24375.5
SCYL1	26	26	1794377	20	20	231580
CD3E	4	4	403529	NA	NA	NA
TM9SF1	10	20	1880420	7	17	242184
IQGAP3	6	6	56172.4	11	11	111408
TRMT2A	15	15	489963	12	12	138466
XPO4	24	24	1591433	26	26	217512
PTGR1	12	12	2399320	12	12	354513
KCTD10	5	5	271008	NA	NA	NA
PIK3C2B	8	8	215046	9	9	61393
WNK1	32	40	1980344	31	37	310876
NDUFS7	4	4	617981	5	5	113550
DAD1	4	4	557506	NA	NA	NA
CEP112	5	5	105957	NA	NA	NA
STRN4	10	10	756231	13	13	172280
ATP6V0D1	11	11	934614	12	12	136608
ABLIM2	3	4	70149	NA	NA	NA
TMC5	9	9	304267	6	6	43650.3
ARSE	9	10	283107	5	7	52061.4
WASHC3	6	6	1047887	NA	NA	NA
TPK1	4	4	163743	4	4	25634.9
COL21A1	3	3	243925	3	3	67721.8
SLC3A2	10	19	2067680	14	24	635258
GPHN	25	25	1.35342e+06	24	24	137714
KDM3A	14	14	751336	15	15	107753
ANAPC5	13	13	682556	11	11	127940
TUT1	9	9	228483	10	10	34487.9
GLTP	10	10	516625	8	8	81329.9
RRN3	5	5	200438	NA	NA	NA
KIAA1211	11	11	145977	6	6	24625.2
DMXL1	25	25	1933001	31	32	302885
MEFV	4	4	165611	NA	NA	NA
CIZ1	14	14	359110	12	12	77490
SEC23A	22	22	1720640	21	21	385360
KIFC3	3	3	39324.8	NA	NA	NA
NAP1L1	1	6	117889	1	7	9769.65
THBS3	11	11	370697	9	10	78606.1
KLHL42	4	4	95531.4	NA	NA	NA
MAP3K4	17	17	711172	13	13	117384
TUBA1C	3	3	735826	3	3	119870
GRSF1	19	19	901551	16	16	171644
BCKDHA	15	15	1225346	15	15	115889
DDX55	13	13	428525	13	13	190995
HEATR5A	20	20	971880	18	18	140567
MGST1	4	4	442519	4	4	81076.9
CYB561	3	3	225755	NA	NA	NA
C12orf43	7	7	317134	5	5	25659
XRCC1	17	17	785088	17	17	128391
MVK	12	12	774175	13	13	120012
RABGAP1L	10	10	509985	8	8	62150.6
HCK	16	16	959068	15	15	119639
P2RX4	5	5	110598	NA	NA	NA
DKK3	3	3	103414	NA	NA	NA
PDE12	18	18	655008	16	16	134934
GLOD4	0	16	3203947	0	14	450691
PACSIN1	1	1	24027.9	NA	NA	NA
HYI	9	9	597664	NA	NA	NA
FBH1	4	4	57170.9	NA	NA	NA
SELENOK	4	4	221814	NA	NA	NA
ANKRD35	3	3	46783.8	NA	NA	NA
CCDC59	4	4	118666	NA	NA	NA
CAD	71	73	5984645	68	70	953789
BAZ2A	20	20	474578	20	20	265646
FKBP11	5	5	442828	3	3	53277.7
CNOT2	13	13	692388	12	12	164004
POC1B-GALNT4	13	14	886223	13	14	184932
SART3	2	2	128034	11	37	11296.7
TNS2	21	21	825221	17	17	104807
COPZ1	7	7	1.94262e+06	6	6	156832
PACS2	8	8	336678	11	11	47887.9
SMARCC2	1	44	3140379	2	50	526915
SCAF11	27	27	1435457	27	27	266964
OAS1	8	8	13906	10	10	93421.6
FGD6	14	14	705126	13	13	99256
PPP1CC	3	3	381776	NA	NA	NA
AAAS	11	11	569421	14	14	188975
LETMD1	4	4	340754	NA	NA	NA
CNPY2	7	7	423369	8	8	129415
C17orf49	5	5	636833	6	6	131259
YEATS4	3	3	168680	5	5	37498.6
PPHLN1	11	11	217302	1	8	5916.72
AK2	18	18	3853225	16	16	654533
RBMS2	3	3	307650	2	2	41850.1
RFX5	12	12	482746	16	16	89680
SENP6	3	3	260498	NA	NA	NA
BAP1	3	3	52930.8	NA	NA	NA
RPL10	1	1	193916	1	1	29577.4
FAM162A	7	7	740848	6	6	147670
FANCI	12	12	834811	12	12	130972
VEZT	6	6	320062	6	6	43956.3
SLBP	4	4	32203.4	3	3	43401.5
TIA1	7	7	298895	8	8	58947.4
TOMM5	5	5	333418	5	5	162469
IGF2BP2	20	20	1.05837e+06	23	25	474869
ELMO3	14	14	464218	13	13	72554.3
WNK2	5	5	123539	5	5	20238.3
PIK3CD	12	13	529920	12	12	118752
GRK6	8	11	608630	NA	NA	NA
CCDC93	32	32	2477679	27	27	303259
TSGA10	13	13	250235	13	13	109211
MTMR1	14	14	450914	16	16	179410
DDX31	14	14	743577	13	13	77788.9
NDUFA5	4	4	251710	4	4	56666
ATXN2	17	17	968414	1	22	166710
VAMP2	3	6	968519	NA	NA	NA
ARPC4-TTLL3	10	10	1721071	9	10	245271
TRMT61B	6	6	156675	NA	NA	NA
BCHE	3	4	72496.3	NA	NA	NA
STIM1	16	16	1120084	9	18	207858
NDUFV1	20	20	2149557	22	22	336725
SDR16C5	9	9	779907	8	8	151262
PARP2	4	4	141032	4	4	41277.9
GSDMD	11	11	595483	10	10	66703.5
LIN7C	4	6	532605	4	7	88960.3
TJP1	2	58	4308836	3	59	11036.7
BORCS5	6	6	485463	9	9	86566.1
MED15	7	7	166166	8	8	31678.6
RPL18	8	8	1494174	8	8	337933
PPP2R5C	3	3	168531	7	7	6773.82
ZFP36L1	7	7	153363	NA	NA	NA
PRRX1	6	8	318097	7	7	53855.6
ACYP1	6	6	274687	5	5	49011.7
ATP5MF-PTCD1	7	9	687772	9	11	177489
RNASE1	4	4	349595	NA	NA	NA
MYO5A	51	60	3011078	1	54	540147
BCL2L2	3	3	35902.5	NA	NA	NA
DCAF8	12	17	1097868	6	6	46742.2
LTBP2	34	34	1514351	34	35	348142
ENTPD5	5	6	239309	5	6	26662.9
VIPAS39	14	14	431824	10	10	66279.7
FRMD6	3	3	36486.7	6	6	31077.8
FBLN5	11	11	1362942	12	12	128610
DDX24	31	31	1959325	25	25	256420
MIA2	26	26	1726353	30	30	245178
KLC1	1	30	45644.6	1	31	954.02
CDK2	9	10	466879	12	12	123253
PSMA6	16	16	2692250	15	15	205841
ZNF512	12	12	891012	16	16	144957
LAMB1	52	52	3980004	58	58	969936
MST1	9	9	263422	9	9	59698.4
TRAM1	6	6	1052224	6	6	94252
COMP	18	20	998440	17	19	128041
USP11	14	14	810323	10	10	128044
SOS1	21	27	882325	25	29	301628
ARFGAP2	16	22	55150.1	14	19	4291.45
HPS3	11	11	513968	13	13	149557
MRPS22	19	19	2.17954e+06	17	17	283966
CHPF2	9	9	243664	13	13	120062
GIMAP4	2	16	910761	13	14	106895
MRPS27	15	15	1.19948e+06	14	14	172373
SDCBP	1	1	253322	1	1	40620.4
CELF1	12	15	975993	12	14	134828
TMOD2	6	6	509977	10	10	113070
HNRNPH1	10	20	4011766	3	20	876818
NELFCD	14	14	1.19924e+06	13	13	154274
MPRIP	20	51	2346.31	14	14	8987.24
ATAD3A	0	1	205130	11	32	472787
ABCA3	40	40	2632650	37	37	303723
CBLB	14	14	473407	11	11	47866.9
PHF11	3	3	110286	NA	NA	NA
RABL6	17	17	1002606	18	18	223222
SH3PXD2A	16	16	457880	19	19	146826
RPL36A	2	6	546852	NA	NA	NA
ERGIC3	12	12	522794	11	11	66250.9
GSE1	7	7	183168	NA	NA	NA
ZHX3	5	5	263084	NA	NA	NA
KDM1B	6	6	407445	NA	NA	NA
SP3	4	4	51626.5	NA	NA	NA
IMP4	12	12	461210	8	8	54612.5
CALM3	5	17	8169053	15	17	1114091
AFDN	1	1	230658	49	65	9334.65
NDUFB5	4	4	389738	5	5	153359
UTP15	12	12	450540	13	13	109211
DCP2	4	4	109239	NA	NA	NA
TMA16	7	7	465523	7	7	49719.5
SYNPO2	6	37	2101497	6	39	299603
CNOT6L	3	4	435384	NA	NA	NA
PCBD2	5	5	440312	4	4	39943.6
KLKB1	15	15	1039681	20	22	209046
MRPS28	2	2	69143.7	NA	NA	NA
DGLUCY	2	14	736135	2	14	699.28
RUFY2	20	20	1.08561e+06	14	14	189331
EMC7	7	7	1801635	6	6	85879.5
PPP5C	18	20	2302179	21	21	238252
TEAD1	3	6	372466	NA	NA	NA
PICALM	2	2	112572	12	16	34587.7
SAMD12	4	4	143748	NA	NA	NA
ARRB1	1	1	139554	9	18	23420.2
C8orf82	7	7	313582	NA	NA	NA
HADHA	42	42	8564000	40	40	1226531
RIC1	5	5	164847	6	6	51441.9
TM7SF3	3	3	282850	NA	NA	NA
REXO2	8	8	611378	8	8	96559.6
ETNK1	3	3	103580	NA	NA	NA
DNAJC14	4	14	1.7846e+06	0	14	341412
MRVI1	19	19	922248	15	15	135209
METTL7A	6	6	643941	6	6	160642
LIN7A	2	2	92094	NA	NA	NA
SPTB	2	2	129012	3	3	38717.8
RPL28	7	7	746463	9	9	168490
TLE3	0	17	38476	0	14	142729
USP3	8	8	238101	NA	NA	NA
FMN1	3	3	221225	NA	NA	NA
SEC11A	10	10	545234	8	8	91884.4
UACA	46	46	3571720	35	35	496984
GLCE	11	11	244452	7	7	51412.4
LSAMP	8	8	339548	NA	NA	NA
SRPK1	13	13	736509	NA	NA	NA
NUB1	13	13	751963	13	13	144316
ARPP19	5	5	282152	5	5	30729.6
RNPS1	6	6	458398	6	6	96924.4
KIAA0513	4	4	95906.9	6	6	74138.7
ITGAX	26	26	1249540	23	23	308836
CALB2	9	9	443725	5	5	49696.8
RPS15A	2	2	106632	3	9	6699.79
RPS17	10	10	2048081	10	10	285836
MPHOSPH6	4	4	163037	3	3	34486.8
COX5A	6	6	1365754	6	6	203118
HEXA	16	16	2134479	18	18	322640
COQ7	5	5	103480	4	4	44636.6
MPI	14	14	1.1454e+06	14	14	118302
MACF1	5	307	78082.9	2	298	4209.06
FUS	11	11	648881	11	11	190119
DDX19B	2	3	70915	2	2	27645.8
C16orf58	12	12	604170	12	12	148563
BLOC1S6	3	4	104941	NA	NA	NA
DCTN5	6	6	611951	5	5	79654.5
ZFYVE19	10	10	248917	12	12	77224
SNUPN	5	5	80103.3	3	3	18238.5
BBS2	4	4	151294	7	7	79790.1
UBFD1	8	8	524526	7	7	118366
ABAT	18	18	1.29235e+06	14	14	91142.7
NFATC3	6	6	281891	NA	NA	NA
CYLD	9	9	379987	9	9	55076.8
ARMC5	4	4	98148.9	NA	NA	NA
UTP4	10	10	320500	13	13	146097
CTU2	9	9	207226	10	10	115693
PML	2	2	143798	17	47	16979.7
EARS2	14	14	1.25384e+06	14	14	151903
HAPLN3	12	12	470635	9	9	117184
PKM	0	4	453894	0	3	29178.6
CHD9	6	6	146073	NA	NA	NA
STX16-NPEPL1	2	9	252032	10	10	102827
GCSH	2	3	741633	NA	NA	NA
NOL3	4	4	266774	5	5	63458.4
LOXL1	4	4	98822.7	4	11	13930.1
BOLA2-SMG1P6	0	3	256576	NA	NA	NA
GCA	11	11	928760	12	12	232800
SMPD4	18	20	565487	1	17	1353
ESYT2	29	29	1632187	27	27	358753
ABCB6	11	12	709461	12	13	97093.8
NKIRAS2	7	7	262841	8	8	46821.4
DHX30	38	38	1941311	42	42	560206
ARHGAP6	5	5	226363	NA	NA	NA
NUP58	9	9	343431	9	9	125896
CSNK1D	6	11	887875	6	14	264544
CROCC2	30	31	640340	25	26	156905
PDIA3	1	1	564782	1	1	48941.7
CEP85	3	3	68887	5	5	30091.4
NHEJ1	5	5	121397	5	5	38557.2
ALG3	3	3	125629	NA	NA	NA
SH3YL1	4	4	76783.6	NA	NA	NA
CASTOR1	2	2	155706	NA	NA	NA
APOO	4	4	894383	NA	NA	NA
MLPH	1	1	48913.6	11	16	3294.3
EBNA1BP2	11	11	1389714	14	14	362591
FARP2	3	3	68745.7	NA	NA	NA
GPC1	17	17	1.35576e+06	15	15	158589
SEC14L2	0	8	247827	NA	NA	NA
ZMYND8	1	24	1.38285e+06	1	27	141428
SF1	2	2	64451.2	1	1	2918.66
GCOM1	2	12	368801	2	10	41161.3
NCAM2	10	10	390271	12	12	86827.7
ACTN1	2	2	690573	2	2	33063.5
COPRS	1	4	173164	3	3	21264.8
TMEM189-UBE2V1	0	12	1271179	0	13	309945
CRISP3	4	4	240760	6	6	32371.9
hCG_1984214	4	5	444996	4	5	39497.4
NSF	41	42	6538066	41	42	796324
CCDC137	8	8	647321	11	11	100609
SHBG	11	11	391576	8	8	73004.4
ALOX15B	10	10	401731	16	16	111438
BCL7C	5	6	217850	3	4	51491
DERL2	2	3	150228	NA	NA	NA
GEMIN4	16	16	876284	12	12	81065.8
NLRP1	5	5	103968	NA	NA	NA
CIC	8	20	43282.6	13	27	0
DVL2	6	10	460973	10	14	59643.6
EIF5A	6	12	2016880	5	10	283051
GPS2	6	6	672554	4	4	64285
KDM2A	17	18	828794	16	18	269907
ANK2	0	18	3873.46	0	11	772
INTS2	13	13	707528	13	13	59269.8
TBC1D8B	14	14	420836	11	11	71746.2
CHEK1	3	3	67648.3	NA	NA	NA
OXA1L	8	8	511364	8	8	93243.4
CAMP	8	8	797319	9	9	171385
CCS	9	9	1097779	10	10	174026
CEP290	6	6	81066.2	10	10	76576.1
CYB5B	4	4	423009	NA	NA	NA
COG4	26	26	1529489	24	24	310957
SEPT1	13	17	661902	14	18	124225
PHKG2	8	9	236070	9	9	66664.9
BRAP	12	12	497719	11	11	161192
SEMA4B	12	12	471186	15	15	175410
PARVA	13	16	2634540	11	14	376429
ITGA7	8	8	419120	NA	NA	NA
SRSF2	9	9	2052116	7	9	199246
CLIP1	1	1	125238	4	72	2813.61
PHACTR2	8	8	237491	NA	NA	NA
RBM7	7	7	383622	8	8	150085
HECTD4	24	24	723992	14	14	106494
PSTPIP1	8	8	467200	14	14	81727.5
HDAC7	13	14	477510	12	12	100051
LUC7L3	22	22	1.50292e+06	17	17	259596
DNAJB12	9	9	408942	12	12	128470
TRABD	8	8	287709	5	5	35043.6
ANTXR2	7	7	275977	1	4	44826.1
OLA1	25	25	3737860	23	23	370950
PTRH2	6	6	325385	NA	NA	NA
SUMF2	11	11	1.2893e+06	11	11	175014
CEP170B	35	35	858640	36	36	206514
CCDC12	10	10	697535	7	7	81234.5
OTUB1	12	12	1988360	12	12	164941
PTPN7	6	6	237310	9	9	61919.2
TAF6	15	15	671942	14	14	125507
TBCD	26	26	1210459	26	26	179177
SMG1	35	38	1692274	36	37	365465
AMZ2	3	3	81819.8	5	5	60548.7
CNDP1	4	4	48864.5	NA	NA	NA
MRPL58	8	8	249665	7	7	71313.9
MSL1	5	5	192807	7	7	42262.1
RPL19	6	6	954973	6	6	122151
ARHGDIA	10	10	2257135	11	11	310046
SRSF1	19	20	2848168	18	19	579949
CHERP	21	21	1.29078e+06	21	21	302061
CD300A	3	3	139639	NA	NA	NA
SCO1	8	8	894738	NA	NA	NA
SCRN2	13	13	595491	10	10	125499
SLC39A11	6	6	341745	4	4	62939.8
MRPS7	11	11	389800	9	9	133603
SAP30BP	9	9	463469	7	7	108414
TRAPPC8	31	31	1328024	32	32	272492
LIMD2	2	2	105313	NA	NA	NA
SUZ12	11	11	392218	8	8	65937.8
PNPO	9	9	498057	8	8	162933
DSC3	1	1	87762.7	15	21	280748
MYL12A	6	6	2536084	7	14	1074720
ZNF207	7	7	540301	9	9	82093.3
ICAM2	5	5	245609	NA	NA	NA
YES1	7	10	532711	9	12	151011
LLGL2	23	23	1.30023e+06	25	25	137015
HELZ	12	12	262321	NA	NA	NA
BAG1	12	12	974544	5	5	110086
CHCHD6	7	7	158618	8	8	69197.1
C17orf75	15	15	587758	12	12	120577
TMCO1	4	4	254572	5	5	34069.4
RWDD4	4	4	247517	4	4	54969.6
CUL4B	29	39	4299327	31	39	524330
SMAD4	9	9	237116	8	9	77795.6
FAM32A	3	3	60008	NA	NA	NA
STX10	7	7	491012	5	5	80740.2
DAZAP1	12	12	870724	10	10	60408.4
STAT5A	9	29	1878471	6	21	333562
FOSB	3	3	161382	NA	NA	NA
LONP1	35	35	5009723	36	36	577555
EVPL	93	99	5490841	102	102	1009009
PPL	119	120	6817375	112	113	982030
TMEM205	3	3	295805	4	4	80454.6
EIF1	2	5	2642063	2	6	92491.9
ACTG1	2	2	162182	0	42	5227.43
SPINT2	2	5	242412	NA	NA	NA
DNM2	2	3	98363.9	2	3	68798.1
RTN2	4	4	194065	3	3	15505.4
KRT19	1	1	135331	2	32	64472.1
RMC1	9	9	615786	10	10	109632
TRMT11	6	6	329642	6	6	53860.3
TPM4	4	4	223513	1	2	21340
CILP2	7	7	283448	10	10	45715
KIAA0100	12	12	292646	16	16	87172.5
HDHD2	8	8	331829	6	6	43880.8
KDSR	8	8	742717	8	8	83385.4
CFD	9	9	270080	11	11	116212
APOC1	4	4	848130	3	3	153461
MRPL4	7	7	275172	10	10	45569.6
MFAP4	5	5	1181426	3	3	159638
CAPS	1	1	417434	1	1	82741.8
DCAKD	7	7	302894	4	4	44073.9
AQP1	4	4	476370	4	4	57519.1
ASDURF	5	5	396982	NA	NA	NA
MIEF1	4	4	164535	3	3	21468.9
SARS2	25	25	1520883	24	24	181123
WIZ	14	14	415305	18	18	154313
COPE	18	18	2432395	14	14	281046
MCEMP1	4	4	360247	5	5	132404
PNKP	16	16	1153489	16	16	192487
RPL13A	11	11	1658788	11	11	299185
AP2S1	6	6	602832	6	6	69787.7
GRAMD1A	7	7	382938	10	10	114448
ARHGEF1	45	45	3726324	48	48	762727
RPS5	11	11	3861502	14	14	148323
MYO9B	62	63	3997530	65	67	625295
EMC10	3	3	290969	NA	NA	NA
POLD1	22	22	1329056	22	22	295875
SHKBP1	5	6	167292	7	9	58176.7
YJU2	3	3	102342	NA	NA	NA
SUGP2	21	21	1378400	24	24	380339
DNASE2	7	7	468197	7	7	68630.7
AGPS	22	22	2235231	25	25	342946
KIF2A	19	28	0	17	26	865.18
DDX39A	7	8	607911	11	21	513776
PDLIM1	20	20	3897705	19	19	651398
ACOT7	14	14	1346458	14	14	236745
MYO1C	37	50	8624.52	51	52	758462
MYO1F	39	45	3770835	40	46	669729
SNAP23	14	14	1758028	13	13	308058
HAX1	6	6	262637	13	13	189130
AIP	16	16	1458336	16	16	174843
GTPBP1	22	22	1088430	25	26	226877
LGALS9	9	9	372963	9	9	113835
STXBP3	19	19	1.09429e+06	17	17	297970
SMAP	6	6	820921	6	6	130905
RAB27B	8	8	403473	8	10	175522
AP3B1	33	42	3044720	31	39	563511
SULT2B1	4	4	203203	4	4	29190.6
LGALS8	1	10	43305.8	0	10	6208.8
NFKBIE	9	9	166736	9	9	58663.4
PSMD11	22	22	2705997	24	24	445548
PSMD12	25	25	2327959	21	21	442786
PSMD9	10	10	953379	13	13	176928
CBX4	7	7	266169	7	7	26771.1
PGRMC1	11	12	1469742	12	12	193055
SUPT5H	39	39	2894086	36	36	573788
TAF4	10	11	379683	16	16	125260
DFFA	13	14	1023574	12	12	126942
HIP1	42	42	1861241	40	40	441602
CLIC1	18	18	3208932	16	16	422677
EIF3F	12	12	1181821	13	13	329847
WWP2	7	8	127025	NA	NA	NA
PDHX	20	20	1186406	18	18	287756
MATN2	3	9	1145.45	NA	NA	NA
QSOX1	19	19	1232903	21	21	260478
DCTN6	4	4	625241	6	6	61134
SLC33A1	7	7	561304	10	10	120836
WASL	16	16	2470649	15	15	166804
IPO5	36	38	5319562	32	38	1110.99
POLRMT	8	8	298220	13	13	198196
EEF2K	11	11	354077	12	12	52236.6
SAP18	11	11	1.00445e+06	11	11	125091
IGF2BP3	23	24	2101322	21	22	342668
DNM1L	47	47	2851055	41	41	567226
RTCA	14	14	1.26684e+06	14	14	211092
PIK3C2A	36	36	1545710	34	34	425301
PIK3R2	15	15	522272	11	11	58722.8
GOLIM4	31	31	1311454	29	29	224398
MANBA	18	18	1.60926e+06	18	18	211716
TRAF5	4	4	266779	6	6	55758.6
AGRN	51	51	3011323	51	51	521308
PLOD2	1	25	80277.4	1	1	25346.8
EXOC5	27	27	1598081	26	26	229333
BTN3A3	7	10	513171	6	12	98081.4
BTN3A1	4	4	82983	NA	NA	NA
NDUFA4	4	4	337486	5	5	180156
PSMD14	10	10	1424565	14	14	198083
ZNF593	6	6	257265	4	4	31100.4
BIN1	16	16	893643	15	15	147734
KPNA3	10	10	368207	7	7	57321.3
STK25	9	9	238267	NA	NA	NA
LAD1	19	31	1369365	36	36	376716
FAAH	4	4	85828.4	10	10	48470.4
VWA5A	23	23	2018698	27	27	320827
PITPNM1	16	16	746996	21	21	149810
MPHOSPH10	14	14	626786	12	12	133688
NOP56	25	25	2476947	30	30	451734
CCL21	3	3	209175	NA	NA	NA
PODXL	7	7	386192	NA	NA	NA
FCN1	5	5	884211	7	7	79470.8
CYR61	8	8	245526	6	6	42457.5
KPNA4	11	17	1999396	8	15	248276
TRIM38	8	8	348372	10	10	101889
PPP6C	13	13	1156202	10	10	116753
CES2	8	8	605769	9	9	105222
MAN2B1	25	25	1560712	21	21	178049
FBP2	2	2	217452	NA	NA	NA
PDXK	18	18	1.72895e+06	14	14	179847
PLPP3	3	3	150314	NA	NA	NA
ARID1A	33	35	1786791	38	40	320983
BHLHE40	4	4	125075	3	3	16260.5
C2CD2L	11	11	329118	11	11	99560.4
TXNDC9	8	8	408768	9	9	107010
TRAFD1	7	7	100996	13	13	82980.8
COX7A2L	5	5	350769	NA	NA	NA
HSPB6	6	6	582011	7	7	19604.9
NDUFAB1	3	3	452669	NA	NA	NA
CIT	26	26	677804	25	25	114690
RFXANK	3	3	75427.4	NA	NA	NA
CDC42EP2	3	3	97805	3	3	28904.4
CHD1	14	14	690180	15	15	141744
CHD2	21	27	1560843	26	30	310861
TOR1A	6	6	409410	7	7	118309
TOR1B	7	7	538086	7	7	118060
ADAM10	22	22	561490	20	20	242118
ABCD4	6	6	112942	4	4	44570
EI24	6	6	201234	4	4	25815.9
PTGES	3	3	218614	NA	NA	NA
ITGB1BP1	3	3	137658	NA	NA	NA
MAP2K7	10	10	256057	NA	NA	NA
ACOT8	8	8	383916	8	8	138190
CDIPT	5	5	392919	NA	NA	NA
PDCD5	9	9	901672	7	7	118049
PRMT5	21	21	1428646	21	21	214510
SLC9A3R1	21	21	2755392	20	20	176375
HSD17B6	7	7	577576	7	7	68320.7
FPGT	5	5	426972	6	6	39501.6
TPP1	12	12	1187833	8	8	176347
TCERG1	37	38	2419778	37	38	685068
NDC80	6	6	85875.3	5	5	97339.4
TNPO2	11	11	738806	10	10	131305
APOL1	14	14	895124	15	15	187798
POLR3A	27	27	940587	20	20	124428
PSMA7	13	13	1984748	14	14	266220
SCAMP3	11	11	605572	13	13	156207
OPLAH	35	35	2145960	30	30	394476
BCKDK	5	5	244200	8	8	55568.6
IFIT3	18	18	996675	15	15	140449
MGST3	4	4	149872	4	4	90782.5
IRF6	15	15	664054	14	14	139256
TAX1BP3	5	5	1.98957e+06	3	3	113184
GIPC1	11	12	1367155	10	10	248835
PCDH17	5	5	135149	NA	NA	NA
IKBKB	19	20	995744	21	21	224047
HAT1	10	10	863007	12	12	220330
UBE2L6	7	7	370764	8	8	82020.1
UQCRQ	5	5	307914	6	6	39600.4
HGS	22	22	1622851	22	22	202319
RAB29	9	9	413500	8	8	145405
DSCR3	8	8	283486	9	9	93283.2
PPP1R12A	42	44	4761884	11	46	723.01
SLC27A2	15	15	835293	17	17	169030
GAK	35	35	3462946	33	33	461380
XPO1	40	40	7968160	35	35	909985
ARHGEF10	16	17	611246	16	17	110968
ZNF609	11	11	465702	NA	NA	NA
SPTBN2	62	63	2924939	58	58	419642
MAST4	10	12	236195	19	20	58174
SEC16A	50	50	2335399	49	49	383394
PLXNB2	40	41	2445905	41	43	452476
KHNYN	9	9	195814	NA	NA	NA
U2SURP	34	34	1.69583e+06	30	30	288376
SETD1A	13	13	569070	20	21	154541
SYNJ2	17	17	678015	13	13	120018
SYNM	4	45	0	36	36	397546
KIF3B	19	20	697303	16	17	161799
PFAS	29	29	1660076	31	31	306244
DCLK1	16	16	692344	14	14	183258
ANKRD28	10	11	667051	7	16	133497
ARHGEF11	25	25	812776	24	24	173517
KIAA0391	8	8	585219	12	12	172031
CHUK	14	14	653909	11	11	89198.1
LSM1	7	7	456236	NA	NA	NA
FYB1	19	19	1232086	15	15	199307
NPC1	11	11	480637	10	10	126840
AGPAT2	5	5	263878	5	5	97148.4
SCAMP1	10	10	841882	12	12	292267
SCAMP2	6	6	327297	5	5	46402.4
ARPC1B	4	4	304682	4	4	105913
ARPC2	26	26	3480863	21	21	520393
ARPC3	10	10	953806	9	9	180305
ZBTB7B	3	3	51282.2	NA	NA	NA
POLR1C	11	11	473275	10	10	121819
TRIM24	10	10	383641	12	12	70362.3
PGRMC2	9	9	1164300	13	14	181980
RGL2	14	14	613295	13	13	92609.4
PFDN6	11	11	765912	8	8	177092
WDR46	9	15	109064	7	12	19339.1
GSTA4	5	5	156278	5	5	63117.7
NKRF	18	18	1.07247e+06	19	19	184188
GNPAT	10	10	463327	13	13	146106
KMO	8	8	288561	NA	NA	NA
LAMA5	87	89	6054768	87	89	1006486
ZNF185	10	34	21626.8	13	34	38233.8
MATN3	12	12	295136	11	11	161648
CASC3	14	14	253816	13	13	56596
CLIC2	12	12	1981247	13	13	131852
ACOX3	15	15	1077527	21	21	195181
RER1	7	7	374870	8	8	115637
SURF4	7	7	974877	6	6	107587
MAPK13	15	16	1081295	11	12	194223
SPTLC1	14	14	1161802	16	16	175233
SPTLC2	15	16	872944	17	17	279389
OGT	30	30	2153421	28	28	375429
PMM2	15	16	1967954	12	14	198439
CHAD	10	10	374551	10	10	120424
MID1	12	15	566952	14	14	77885.9
PPM1G	21	21	1410560	19	19	224768
INPPL1	33	33	1475411	31	31	291540
EIF3D	24	24	3007259	23	23	421338
HDAC3	6	6	198485	9	9	117837
NVL	15	15	809939	15	15	96884.1
BCAT2	17	17	1449243	16	16	215631
IPO8	13	13	577117	12	12	72286.2
STX7	10	10	1435906	11	11	129215
SLC16A3	6	6	773726	6	6	166999
ABCC3	19	19	1193188	18	18	135660
ABCC4	24	24	1552117	27	28	267627
ABCC5	16	18	572996	17	19	197611
CD3EAP	14	14	414844	9	9	54197.4
TLR3	6	6	122896	9	9	86606.2
P4HA2	19	19	1681732	17	17	122498
CAPN5	13	13	528916	11	11	90149.8
GYG2	4	4	130014	NA	NA	NA
YKT6	10	10	737277	9	9	172270
NUPL2	8	8	579114	NA	NA	NA
ARPC5	10	11	1740667	11	12	349501
POLR2D	7	7	626439	6	6	79289.5
RNF113A	10	10	455153	8	8	59347.4
DHX15	36	37	4631071	34	35	765538
RNMT	16	16	1393495	15	15	260414
ZZEF1	50	50	2565785	42	42	362428
TTI1	7	7	173040	7	7	28858.1
PLXNB1	7	7	39106	10	10	66572.6
RRP8	15	15	529478	17	17	148833
PJA2	6	7	104659	NA	NA	NA
SIPA1L1	26	28	1461543	28	30	214349
PRPF4	16	16	891838	17	17	281676
NDUFS4	5	5	345131	4	4	45857.4
SEPT4	10	11	451046	10	10	81106.4
DYNC1LI2	17	17	1499170	19	19	316475
PSMD3	32	32	4527097	33	33	829466
PAPSS1	23	23	1695626	25	28	338085
ZW10	19	19	1.46222e+06	21	21	262870
SPINT1	9	19	21305.5	8	18	8758.8
SART1	38	38	2849084	35	35	495568
GPAA1	10	10	531212	12	12	135792
DAPK3	12	12	482146	12	14	146757
TGFB1I1	16	16	1070992	16	16	88395.1
SRGAP3	4	4	366766	5	5	26731.9
AP5Z1	7	7	181599	11	11	83365.9
CTIF	19	19	851312	13	13	47958.8
MTSS1	11	12	463694	13	14	125398
MAP3K7	6	12	668457	6	12	99253.4
EEF1E1	8	8	1350479	8	8	151744
RIPK2	12	13	526155	9	9	92251.2
HNRNPR	23	31	4917118	22	22	613976
PRPF3	28	28	2499483	27	27	395431
TXNL1	16	16	2101071	16	16	266330
TPD52L2	13	13	4604270	14	14	306238
ERI3	8	8	478868	8	8	105655
THAP12	5	5	63838.8	4	4	49731
FIBP	9	9	492813	12	12	139443
PPIH	10	10	826612	12	12	185452
HTRA2	9	10	261324	10	10	170911
AKR7A2	9	13	1507949	9	13	229022
EPB41L2	28	55	237746	30	53	26640.6
TGOLN2	19	19	1.07909e+06	19	19	159457
LAMTOR5	5	5	1173612	5	5	104307
WIPF1	19	19	868011	14	14	220368
ATP8B1	12	15	327872	9	10	65779
RGS14	2	10	123236	15	15	129448
DENR	9	9	1.13059e+06	7	7	170213
XPOT	23	23	2273601	26	26	311680
DNPH1	8	8	481817	5	5	38810.3
TIMM44	21	21	2074084	22	22	357440
TRAPPC3	7	7	796471	7	7	101890
CHMP2A	12	12	1030121	10	10	114560
NCK2	8	8	680474	12	12	104759
PLRG1	18	18	780727	20	20	343515
PRC1	6	6	406197	4	4	72234.5
RGS10	7	7	480611	7	7	81345.6
NDUFB3	4	4	433302	5	5	145441
NDUFA2	5	5	344790	5	5	51470.4
BUB3	12	12	1168673	14	14	259352
PLPP2	4	4	163156	NA	NA	NA
SULT1B1	3	3	44904.1	4	4	57307.5
ACTN4	17	72	58201.8	16	69	13620.9
BUD23	6	6	238028	NA	NA	NA
TRIAP1	3	3	87596.3	4	4	61674.7
GATC	6	6	262940	4	4	53477.2
HTATSF1	35	35	1935932	32	32	320123
AP1G1	29	29	3722255	25	25	336612
STX6	9	9	768213	8	8	140870
SYNGR2	5	5	429150	6	6	118677
SGTA	11	11	681240	10	10	120499
SLC25A20	14	14	1256264	15	15	134722
NARS	26	28	3040239	23	25	405184
SSNA1	4	6	214348	5	6	68990.9
NUDT21	13	13	2430150	12	12	245111
LANCL1	10	10	475644	10	10	83706.5
STRN	24	25	1647021	27	28	411376
RRP9	11	11	497526	14	14	124084
SCO2	6	6	283099	7	7	27946.8
CFAP410	4	4	154657	NA	NA	NA
AKAP8	19	19	703205	21	21	171370
GTPBP6	11	11	344718	9	9	71497.8
SLC37A4	4	4	105587	3	3	29950.3
CALU	23	23	4182047	23	23	744101
EDIL3	7	7	508705	7	7	69499.2
ATP9B	2	6	222061	7	7	42376.4
AHCYL1	12	12	1055873	11	22	245495
CD5L	11	11	414596	10	10	65808.5
KIF1C	20	20	657067	18	18	176208
ORC5	7	7	551115	8	8	123916
ORC4	10	10	614693	7	7	89060.2
RAD21	21	21	1.46688e+06	24	24	203939
AKR1B10	13	21	5.01917e+06	12	19	417215
TIMM8A	4	4	355845	NA	NA	NA
DHX16	28	28	1483603	26	26	186598
SSSCA1	5	5	346746	9	9	92170.6
GMFG	7	7	1546861	7	9	257373
PPP1R12B	5	5	131778	8	8	132442
PLIN1	3	3	35089.9	4	4	20859.5
MED14	14	14	566948	11	11	123970
PCDH7	5	5	81691.3	NA	NA	NA
PRPSAP2	15	17	1540121	12	14	198797
GNG7	3	3	144562	NA	NA	NA
SMARCA5	36	55	3471971	35	51	659381
URB1	14	14	640884	26	26	245700
SIPA1L3	25	25	1350781	22	22	184500
ZFC3H1	10	10	339258	10	10	76525.7
AQR	30	30	1701795	36	36	437109
MAST3	9	11	318116	10	11	28017.1
OPA1	1	46	18516	1	45	1551
MCM3AP	19	19	747697	19	19	202098
PIP5K1C	11	14	778688	9	12	140721
KDM1A	28	28	1.57755e+06	24	24	262450
TBC1D4	21	22	868385	19	20	218313
FZD6	9	9	325380	9	9	81928.2
GSDME	13	13	1306917	10	10	139977
EVI5	1	6	13724.2	4	9	93376.1
LY75	19	19	990665	15	15	146296
NRP2	17	17	750636	13	13	210701
MAN1A2	13	13	971210	11	12	158975
PLXNC1	19	27	1296680	17	17	117150
MPZL2	3	3	96323.5	4	4	27267.7
ACSL4	23	23	2098222	22	22	308056
SNX3	11	11	1.34567e+06	11	13	200259
DOK2	12	12	716506	13	13	107181
OGA	24	24	1885694	23	23	216058
SORBS3	22	22	2077784	29	29	227559
SYNCRIP	5	21	21553.3	5	30	4273.33
TPST1	5	5	300606	6	6	41438.2
CDC40	14	14	733697	11	11	111063
B4GALT4	6	6	234224	8	8	66857.3
RANBP6	13	13	409188	13	13	131227
NEMF	22	22	1064573	23	23	272278
GMDS	19	19	1539848	18	18	149701
NMT2	6	6	385792	8	8	79551.5
CCNT1	10	10	282574	9	9	65961.5
GREM1	4	4	120174	3	4	12435.9
PLOD3	24	24	1858687	26	26	386961
TLR2	11	11	658846	13	13	187802
EXOC3	26	26	2329053	24	24	324824
PLIN3	23	23	1660801	22	22	468056
JAK2	4	4	224873	NA	NA	NA
MAFK	4	6	344861	5	9	81842.5
PRMT3	7	7	235980	NA	NA	NA
KPNA6	12	13	881822	11	13	176536
SRPX2	7	7	98648.3	8	8	112490
TPST2	6	6	133904	6	8	72933.5
ABCC9	4	4	123477	5	5	20093.7
LPXN	6	6	312116	6	6	29257.2
ICMT	3	3	54879.7	NA	NA	NA
SNX2	23	25	3065928	23	25	461395
DPM1	12	12	1304988	11	11	174601
USO1	42	42	5418012	44	44	825269
TOM1	16	16	1626035	9	16	0
PFKFB2	24	28	1465056	19	22	232669
CCDC22	28	28	1493047	29	29	277232
PQBP1	9	9	333888	9	9	138749
PRAF2	2	4	181021	1	1	59984.3
DKC1	19	19	1.85467e+06	24	24	303522
TRIM13	6	6	300474	NA	NA	NA
GAS7	8	8	148216	11	11	68268.8
EDF1	12	12	853030	10	10	135552
KIN	8	8	302984	8	8	45078.2
DNAJA2	14	14	1562730	16	16	161159
BRD4	23	30	1663113	24	30	316125
CUTA	5	5	820866	4	4	229260
OPHN1	6	6	178770	3	3	32770.8
NBN	25	25	1739372	22	22	251421
RNGTT	11	11	452245	11	11	88325.8
ABCB7	13	13	923554	13	13	217952
NOS1AP	5	5	88783.1	3	3	12532.3
IGSF3	7	7	198259	17	17	107568
FAM20B	7	7	95211.3	NA	NA	NA
DENND4B	14	14	305664	13	13	58566.4
EFCAB14	5	5	172288	7	7	82571.3
WDR1	26	26	3994429	29	29	600314
MEGF6	4	4	217427	NA	NA	NA
ATP9A	15	19	593594	15	20	173361
LDB3	9	9	145983	7	7	45849.8
N4BP1	21	21	1.29825e+06	22	22	282706
ROCK2	58	65	4353210	51	51	609253
CPNE3	20	21	2338566	19	20	348012
HIP1R	44	47	2023490	41	44	337388
RNF40	30	30	1335464	31	35	373493
PHF2	17	19	1093244	15	16	130137
ZC3H11A	27	27	1.47963e+06	26	26	443428
CLUH	1	35	56669	0	36	4947.6
CAND2	4	4	171085	NA	NA	NA
TSC22D2	3	3	144010	NA	NA	NA
NPHP4	4	4	20449.4	NA	NA	NA
KDM4A	6	6	503190	NA	NA	NA
DNAJC13	77	77	5723630	73	73	977456
PPP6R2	17	17	532810	18	18	133293
ADAMTS4	5	5	313509	7	7	161817
CNOT3	13	13	1350923	14	14	250223
ANKRD17	24	25	968847	26	26	265667
SIN3B	8	8	171586	13	13	92664.8
DNAJB6	8	9	506698	5	6	63490.7
XYLB	10	10	579873	7	7	72218.4
COQ9	9	9	350688	7	7	55010.6
GGCT	13	13	1065558	8	8	94251.3
NDUFS2	17	17	1524673	17	17	291884
ZPR1	18	18	1.38754e+06	14	14	150404
NIPSNAP2	10	10	657257	9	9	92219
SEMA7A	4	4	117119	NA	NA	NA
CILP	28	28	997920	24	24	178259
PDCD6	13	13	2.46997e+06	12	12	192410
ATP6V1G1	4	6	671112	6	6	73810.9
VPS4B	21	26	2393256	16	16	171228
H2AFY	16	18	3380681	16	18	837093
SH3BGRL	11	11	1189025	11	11	130397
FLNB	125	130	16422150	129	133	4055637
NCOR1	31	31	1055829	28	28	4662.27
VAMP4	5	5	294526	NA	NA	NA
NDUFS6	6	6	370698	NA	NA	NA
PEX14	13	13	1.18261e+06	10	10	124921
TRIM3	13	13	503881	13	13	143401
ULK1	6	6	26949.4	NA	NA	NA
SPAG7	7	7	486994	7	7	43703
SEC22B	13	13	1612416	11	11	355776
TACC1	24	24	1161791	23	23	234037
GIGYF1	12	12	367963	16	16	136045
LRCH4	25	25	785250	22	22	151046
MTX2	6	6	628718	5	5	67504.4
VPS26A	14	16	1137495	14	14	296745
PMPCB	13	13	1129880	13	13	254820
SAP30	5	5	156401	4	4	20652.9
KATNA1	3	3	142781	7	9	64387
ERN1	5	5	171763	NA	NA	NA
CRLF1	10	10	821440	4	11	101847
PSIP1	26	27	2057136	22	22	295441
ERLIN1	8	8	660086	10	10	437000
GPC4	11	13	853668	12	14	162051
NDUFS3	18	18	1.76486e+06	17	17	238348
SRSF10	13	13	806981	8	8	68763.6
HSBP1	4	4	566725	3	3	84350.9
TADA3	7	7	283329	NA	NA	NA
EED	8	8	388230	NA	NA	NA
BANF1	9	9	1.76565e+06	10	10	270314
SF3B1	54	55	5678656	53	54	966901
CSDE1	36	36	2531832	35	36	547358
STX11	7	7	389558	11	11	181738
SKAP2	10	10	378828	9	9	158586
PRKRA	15	15	1214970	13	13	178814
MTRF1	4	4	119197	NA	NA	NA
RPS6KA5	7	7	1247428	9	9	53740.7
MYCBP2	66	66	3412223	59	59	521657
PGLYRP1	3	3	618493	4	4	26240.1
NPM3	6	6	67102.3	8	8	43370.9
ERAL1	6	6	115931	5	5	74671.7
SNRNP200	85	86	7433510	84	84	1783260
TIPRL	10	10	824236	9	9	96686.4
SURF6	10	10	606785	11	11	191422
PPM1B	10	10	828350	10	10	159337
ADAP1	9	10	293913	5	5	41449.9
UTP20	32	32	1943358	30	30	303890
RP2	9	9	781645	10	10	149770
WDHD1	12	12	505798	12	12	187934
SLC25A12	20	20	1615542	15	15	201352
TCEA3	6	6	315582	9	9	42246
PALM	12	13	757237	17	18	105498
GRAP2	10	10	866752	9	9	98639
RNASEH2A	12	12	831612	13	13	146501
CDC123	4	4	100954	1	4	53224.9
BCAR3	3	3	40462.1	NA	NA	NA
RPP40	5	5	254720	NA	NA	NA
EIF3G	4	25	1751424	4	22	0
EIF3J	17	17	2079498	17	17	196492
CBR3	13	13	1474845	13	13	126609
PSMD10	11	11	733848	9	9	107788
AP1G2	16	16	747982	17	17	141145
ZMPSTE24	13	13	1648094	11	11	235575
PPP1R37	7	7	205013	10	10	61836.4
IDH1	25	25	4776581	23	23	525144
CYP7B1	13	13	564288	11	11	104642
ATRN	11	11	1045766	NA	NA	NA
RBBP9	6	6	380939	NA	NA	NA
STAM2	15	17	1.44029e+06	13	13	167375
ALDH1L1	4	4	475382	NA	NA	NA
TUSC2	3	3	115814	NA	NA	NA
DHRS3	6	6	565018	7	7	131008
ARL6IP5	7	7	1129435	7	7	266370
DYSF	60	60	3813418	61	61	788764
BCAS2	11	11	558075	11	11	134020
DCTN3	8	8	519467	8	8	83200.7
DNAJC8	17	17	1464332	15	15	280451
SMNDC1	10	10	538608	9	9	89140.7
ATP5PD	12	12	1803070	11	11	313371
FLOT1	28	28	2654582	25	25	419732
TRIO	39	44	1674307	40	46	353129
CPD	39	39	2507272	38	38	372324
SASH3	14	14	629839	9	9	88162.3
GLRX3	13	13	2097685	13	13	321413
RSL1D1	24	24	1666210	20	20	272228
WFS1	18	18	1.01531e+06	16	16	137906
ANXA9	6	6	306258	NA	NA	NA
CLPX	18	18	1.53609e+06	15	15	268420
TM7SF2	5	5	151206	4	4	39056
SNCG	9	10	1.18728e+06	9	9	154131
CIAO1	8	8	288987	8	8	63862.8
PDE5A	15	15	562565	13	13	103046
SRP72	27	27	2879886	28	28	444048
DDAH1	13	14	1.5821e+06	14	14	238865
URI1	16	16	800269	8	8	47928.2
B3GAT3	10	10	240608	12	12	98489.1
STK17B	7	7	353507	NA	NA	NA
MTA2	30	33	2000841	33	37	485445
STK10	37	37	2106522	38	38	424058
GFPT2	13	13	746493	17	17	279126
TPPP	8	8	500771	7	7	69732.3
KBTBD11	13	13	505199	14	14	126202
LTN1	21	21	937775	28	28	210569
TOMM70	30	30	2857163	26	26	398559
IPO13	12	12	617739	8	8	57106.8
DDHD2	12	12	500141	NA	NA	NA
MYO1D	44	46	4556010	41	43	571679
TOX4	7	9	400837	5	7	75907.2
SEC24D	28	28	1697436	26	26	249324
SUPT7L	5	5	183503	NA	NA	NA
UFL1	35	36	4114918	38	39	588341
TMEM63A	9	9	443209	10	10	103803
UBXN7	15	15	1.03118e+06	18	18	183192
PLPBP	11	11	854888	11	11	122556
PRPF6	42	42	3346484	43	43	518991
ABCA8	1	14	6606.66	14	14	116158
PCF11	25	25	1.29544e+06	23	23	142078
FRYL	24	48	34541.9	38	39	458809
ENDOD1	13	13	768957	13	13	165556
GLS	19	19	189892	21	22	25654.7
HAUS5	5	5	336178	5	5	48756.9
FBXO21	3	3	200874	3	3	14831.6
AP2A2	11	29	15662.7	10	29	2769.58
CLSTN1	14	14	494501	NA	NA	NA
HEXIM1	10	10	284479	9	9	57050.7
TJP3	24	24	579070	25	25	105336
AGFG2	8	8	289510	6	6	25826
PRSS23	4	4	253886	NA	NA	NA
SCAF4	13	13	484612	15	15	90252.3
NDUFB6	5	5	265972	4	4	33262.6
MFN2	29	30	1979819	23	24	258696
AKR7A3	6	11	567750	6	9	34551.7
UBE4B	22	22	944406	28	28	361497
ZFPL1	7	7	233416	6	6	47291.4
ELP1	25	25	1.37417e+06	28	28	302381
UBL3	4	4	295273	NA	NA	NA
NDUFB4	6	6	375180	5	5	47909.7
[truncated: 5,843 more rows]
