# Supplementary material for: Comprehensive micro-scaled proteome and phosphoproteome characterization of archived retrospective cancer repositories
Source: Nat Commun. 2021 Jun 11;12:3576. doi: 10.1038/s41467-021-23855-w (PMC8196151; doi:10.1038/s41467-021-23855-w)
Supplement: Supplementary file 11 — Supplementary Data 8 [file 41467_2021_23855_MOESM11_ESM.xlsx]

## Sheet: Sheet1
Gene	pSite	Phospho(STY)Probabilities_TMTmicro	Score for localization_TMTmicro	Unique identifier_TMTmicr	summed TMT intensity_TMTmicro	Phospho(STY)Probabilities_TMTbiopsy	Score for localization_TMTbiopsy	Unique identifier_TMTbiopsy	summed TMT intensity_TMTbiopsy
CLN3	O95090;S12-p	RFS(0.995)DS(0.005)EGEETVPEPR	287.54	UID1	281332	NA	NA	NA	NA
PRICKLE2	A0A024R368;S543-p	GS(0.991)MES(0.009)LALSNATGLSADGGAK	185.71	UID9	30381.1	NA	NA	NA	NA
HDLBP	A0A024R4E5;S1252-p	APDMSSSEEFPS(1)FGAQVAPK	94.203	UID15	62414.3	APDMSSSEEFPS(1)FGAQVAPK	94.882	UID6	4391.62
HDLBP	A0A024R4E5;S904-p	DFS(1)VQIK	50.04	UID19	69275.6	DFS(1)VQIK	60.436	UID9	9716.86
HDLBP	A0A024R4E5;S667-p	LHNS(1)LIGTK	81.676	UID21	48126.7	NA	NA	NA	NA
HDLBP	A0A024R4E5;S31-p	VATLNS(1)EEESDPPTYK	154.69	UID24	232663	VAT(0.001)LNS(0.999)EEESDPPTYK	168.09	UID11	13552
EHD1	A0A024R571;S298-p	DIQS(1)LPR	119.07	UID26	40337.3	NA	NA	NA	NA
SLCO2B1	A0A0A0MTF1;S543-p	S(0.5)S(0.5)PAVEQQLLVSGPGK	145.48	UID29	19849.7	NA	NA	NA	NA
SLCO2B1	A0A0A0MTF1;S544-p	S(0.5)S(0.5)PAVEQQLLVSGPGK	145.48	UID30	19849.7	NA	NA	NA	NA
SLCO2B1	A0A0A0MTF1;S176-p	VLAVTDS(1)PAR	198.93	UID31	165257	VLAVTDS(1)PAR	175.34	UID16	20023.2
TCEB3	A0A024RAC6;S137-p	KLS(1)ELERPHK	97.551	UID36	32147.3	NA	NA	NA	NA
BAT3	A0A024RCR6;S1075-p	PLT(0.151)S(0.848)PES(0.001)LSR	136.02	UID38	130726	PLT(0.49)S(0.51)PESLSR	164.48	UID21	17722.8
BAT3	A0A024RCR6;S958-p	VGDPPQPLPEEPMEVQGAERAS(1)PEPQR	55.846	UID39	329612	AS(1)PEPQR	69.825	UID22	11813.2
BAT3	A0A024RCR6;S967-p	ENAS(1)PAPGTTAEEAMSR	227.73	UID40	427568	ENAS(1)PAPGTTAEEAMSR	229.22	UID23	17437.2
BAT3	A0A024RCR6;S1111-p	LQEDPNYS(1)PQR	181.46	UID42	254245	NA	NA	NA	NA
LOC113230	A0A044PY82;S233-p	S(1)PPQPLGELK	120.12	UID43	179602	S(1)PPQPLGELK	69.03	UID25	18647.8
LOC113230	A0A044PY82;S350-p	KVS(1)ENGLEQEER	74.141	UID44	33015.2	NA	NA	NA	NA
VGLL4	A0A075B6E4;S149-p	NSLDAS(0.001)RPAGLS(0.706)PT(0.284)LT(0.009)PGER	163.32	UID47	54502.5	NA	NA	NA	NA
VGLL4	A0A075B6E4;S52-p	T(0.001)GPPPIS(0.992)PS(0.007)K	63.76	UID49	202933	TGPPPIS(0.997)PS(0.003)K	158.02	UID29	17150
DMD	A0A087WV90;S1438-p	VLS(1)QIDVAQK	101.89	UID54	44363.5	NA	NA	NA	NA
FILIP1	A0A075B6G6;S880-p	AMS(0.992)PVT(0.008)ITTFSR	78.932	UID56	55156.3	NA	NA	NA	NA
FNBP1L	A0A075B6Q2;S141-p	T(0.004)IS(0.996)DGTISASK	203.51	UID63	739692	T(0.041)IS(0.852)DGT(0.107)ISASK	64.313	UID41	32574.8
BCORL1	A0A075B6Q3;S633-p	RGS(0.892)S(0.043)T(0.065)ERPQLGSQVDLGR	121.25	UID64	74952.7	NA	NA	NA	NA
AMBRA1	A0A075B6T1;S549-p	LELSSSAS(1)PQEER	197.68	UID68	56822.2	NA	NA	NA	NA
EPPK1	A0A075B730;S2693-p	QVS(0.99)AS(0.007)ELHT(0.004)SGILGPETLR	185.84	UID71	69906.8	NA	NA	NA	NA
PDE4DIP	E9PQG4;S523-p	EDVS(1)IPR	68.224	UID72	15831.6	NA	NA	NA	NA
PDE4DIP	E9PQG4;S515-p	QTDQGSMQIPS(0.011)RDDS(0.145)T(0.145)S(0.667)LT(0.032)AK	91.583	UID73	40876.6	NA	NA	NA	NA
ATAD5	A0A075B754;S602-p	IS(0.012)S(0.944)T(0.035)PT(0.008)TETIR	105.2	UID74	57037.5	NA	NA	NA	NA
USP36	A0A075B784;S871-p	QPGS(1)PMYR	96.665	UID80	35993.3	NA	NA	NA	NA
KIAA1468	A0A075B785;S182-p	AGS(0.016)IS(0.932)T(0.052)LDSLDFAR	292.12	UID83	101666	AGS(0.206)IS(0.649)T(0.145)LDS(0.001)LDFAR	221.86	UID58	11399
KIAA1468	A0A075B785;S170-p	EPS(0.003)T(0.061)AS(0.936)GGGQLNR	94.45	UID85	136349	NA	NA	NA	NA
KIAA1468	A0A075B785;S51-p	LGAGSGLDPGS(0.997)AGS(0.002)LSPQDPVALGSSAR	105.49	UID86	56233	NA	NA	NA	NA
KIAA1468	A0A075B785;S56-p	LGAGSGLDPGSAGS(0.009)LS(0.991)PQDPVALGSSAR	84.183	UID87	47188.9	NA	NA	NA	NA
KIAA1468	A0A075B785;S439-p	NT(0.002)DIHLS(0.983)IS(0.015)DEADSTIPK	76.826	UID88	54949.9	NA	NA	NA	NA
KIAA1468	A0A075B785;S141-p	QS(0.668)GT(0.332)PPGMGAPGVPGAAGVGGAGGR	112.57	UID89	50678	QS(0.632)GT(0.368)PPGMGAPGVPGAAGVGGAGGR	98.236	UID64	12335
GRIPAP1	A0A075B793;S635-p	TQTGDSS(0.03)S(0.939)IS(0.03)SFSYR	162.76	UID95	46318.6	NA	NA	NA	NA
BCL2L12	A0A087WSV0;S189-p	ACPGPPPPS(1)PEPLAR	77.078	UID97	79439.1	NA	NA	NA	NA
BCL2L12	A0A087WSV0;S158-p	LVRLS(0.983)S(0.017)DSFAR	135.15	UID98	85332.1	LS(0.5)S(0.5)DSFAR	176.78	UID74	13265.3
BCL2L12	A0A087WSV0;S108-p	S(0.842)PPS(0.158)PELQGPPSTEK	82.01	UID101	37825.2	NA	NA	NA	NA
BLOC1S1	H0YHA4;S13-p	RGPGVPS(1)PQPDVTMLSR	59.574	UID102	26516.9	NA	NA	NA	NA
LILRB1	A0A0G2JM38;S563-p	REMASPPS(1)PLSGEFLDTK	231.75	UID103	190390	NA	NA	NA	NA
LILRB1	A8MVE2;S505-p	S(0.5)S(0.5)PAADAQEENLYAAVK	183.65	UID104	48872.4	NA	NA	NA	NA
LILRB1	A8MVE2;S506-p	S(0.5)S(0.5)PAADAQEENLYAAVK	183.65	UID105	48872.4	NA	NA	NA	NA
PDE4D	A0A087WSZ7;S217-p	QHEVEIPS(0.992)PT(0.008)QK	69.594	UID108	95763.9	QHEVEIPS(0.967)PT(0.033)QK	56.122	UID83	5037.28
CECR2	B7WPH3;S1128-p	LDESMERPES(1)PK	97.836	UID110	33279.2	NA	NA	NA	NA
TP53	A0A087WXZ1;S156-p	ALPNNTS(0.002)S(0.128)S(0.87)PQPK	119.32	UID112	96181.5	ALPNNTSS(0.015)S(0.985)PQPK	123.95	UID88	47983.3
COL1A2	A0A087WTA8;S982-p	GET(0.017)GPS(0.983)GPVGPAGAVGPR	69.986	UID118	21561.6	NA	NA	NA	NA
COL1A2	A0A087WTA8;S1057-p	GPAGPS(1)GPAGK	97.163	UID119	49395.2	NA	NA	NA	NA
CUL3	A0A087WTG3;S311-p	FLPS(1)PVVIK	59.426	UID121	43794.8	NA	NA	NA	NA
KIZ	A0A087WX12;S400-p	IASEASFSSSEGS(0.999)PLS(0.001)R	253.79	UID123	44632.9	NA	NA	NA	NA
BCL2L13	A0A087WTL4;S402-p	EESLVEELS(1)PASEK	122.08	UID129	113729	EESLVEELS(1)PASEK	112.8	UID108	7292.49
BCL2L13	A0A087WTL4;S420-p	LS(1)PAGEMK	81.099	UID130	373574	SRLS(1)PAGEMK	132.06	UID112	16620
BCL2L13	A0A087WTL4;S281-p	SENNS(0.026)S(0.183)NS(0.791)DIVHVEK	150.68	UID131	76192.1	NA	NA	NA	NA
KHSRP	A0A087WTP3;S480-p	GS(1)PQQIDHAK	109.84	UID135	52419.6	GS(1)PQQIDHAK	81.92	UID116	4371.53
KHSRP	A0A087WTP3;S193-p	S(0.013)VS(0.974)LT(0.013)GAPESVQK	148.52	UID136	94719.7	S(0.02)VS(0.936)LT(0.044)GAPESVQK	145.49	UID117	8255.72
KHSRP	A0A087WTP3;S181-p	VQIS(0.999)PDS(0.001)GGLPER	218	UID137	550352	VQIS(1)PDSGGLPER	186.62	UID119	53284.2
WDR37	E7EQ49;S24-p	SHS(0.002)LS(0.998)IR	99.7	UID139	26572	NA	NA	NA	NA
DDB2	A0A087WTQ7;S26-p	S(1)PLELEPEAK	103.91	UID140	1179915	S(1)PLELEPEAK	69.864	UID124	70827.1
DDB2	A0A087WTQ7;S24-p	S(0.563)RS(0.437)PLELEPEAK	52.254	UID141	53572.3	S(0.661)RS(0.339)PLELEPEAK	119.96	UID125	10797.9
PABPC1	A0A087WTT1;S290-p	EFS(1)PFGTITSAK	113.24	UID143	42220.8	NA	NA	NA	NA
PABPC1	A0A087WTT1;S71-p	S(1)GVGNIFIK	72.531	UID144	32517.1	NA	NA	NA	NA
TMEM230	Q5JWB9;S24-p	LS(0.076)S(0.813)T(0.111)DDGYIDLQFK	165.86	UID146	49175.5	LS(0.084)S(0.899)T(0.017)DDGYIDLQFK	165.86	UID129	7026.2
LRRC41	A0A087X0S7;S254-p	APS(1)RDEGSLLLGSR	113.47	UID147	77277.6	APS(1)RDEGSLLLGSR	136.26	UID130	7975.06
LRRC41	A0A087X0S7;S304-p	S(0.825)T(0.175)QESLTAGGTDLKR	111.57	UID148	136404	NA	NA	NA	NA
LRRC41	A0A087X0S7;S335-p	S(0.909)PS(0.091)APAATSSASSSTSSYK	147.68	UID149	170806	S(0.5)PS(0.5)APAATSSASSSTSSYK	93.583	UID131	4052.02
LRRC41	A0A087X0S7;S337-p	S(0.5)PS(0.5)APAATSSASSSTSSYK	143.1	UID150	167768	RS(0.441)PS(0.556)APAAT(0.001)S(0.001)S(0.001)ASSSTSSYK	63.69	UID132	5071.1
UHRF1	A0A087WVR3;S300-p	IERPGEGS(1)PMVDNPMR	47.392	UID155	111404	NA	NA	NA	NA
POLR1D	A0A087WTY1;S76-p	GSASYS(1)PPR	128.91	UID159	60673.8	NA	NA	NA	NA
CMIP	A0A087WU05;S162-p	DNS(0.991)PS(0.009)LK	97.565	UID161	117060	DNS(0.985)PS(0.015)LK	104.89	UID144	19951.4
ELF4	A0A087WU18;S188-p	S(0.021)T(0.021)S(0.87)PVT(0.087)DPSIPIRK	81.346	UID169	191850	S(0.04)T(0.04)S(0.914)PVT(0.006)DPSIPIRK	80.411	UID148	24955.5
CTNNBL1	A0A087WUB9;S550-p	EYAENIGDGRS(1)PEFR	144.23	UID180	232577	NA	NA	NA	NA
LENG8	A0A0G2JNN3;S203-p	EPVAES(1)PK	103.31	UID181	75188.7	EPVAES(1)PK	68.893	UID154	10940.8
LIME1	A0A087WUJ1;S53-p	LQGSAT(0.001)AAEAS(0.999)LLR	88.203	UID182	43513.6	NA	NA	NA	NA
HNRNPDL	A0A087WUK2;S241-p	VFVGGLS(1)PDTSEEQIK	167.29	UID184	158211	VFVGGLS(0.997)PDT(0.003)SEEQIK	106.36	UID155	16462.1
NR2C1	A0A087WUK4;S215-p	DLRS(1)PLTATPTFVTDSESTR	179.64	UID185	62787.3	NA	NA	NA	NA
SYNJ2BP-COX16	A0A087X1F5;S21-p	GPS(1)GLGFNIVGGTDQQYVSNDSGIYVSR	140.34	UID186	22333.2	NA	NA	NA	NA
GPX1	A0A2R8Y6B6;S107-p	LITWS(1)PVCR	118.71	UID192	12806.9	NA	NA	NA	NA
MYC	H0YBT0;S76-p	FELLPT(0.03)PPLS(0.954)PS(0.016)R	102.52	UID194	22158.4	NA	NA	NA	NA
EIF5B	A0A087WUT6;S214-p	NKPGPNIES(1)GNEDDDASFK	154.79	UID199	92602.9	NKPGPNIES(1)GNEDDDASFK	96.903	UID166	19795.6
SUCO	A0A087WV04;S518-p	S(0.999)LQLT(0.001)GK	75.387	UID212	68024.9	NA	NA	NA	NA
SMAP2	A0A087WV97;S214-p	DLDLLAS(0.003)VPS(0.992)PS(0.005)S(0.001)SGSR	167.29	UID217	100060	NA	NA	NA	NA
SMAP2	A0A087WV97;S232-p	VVGS(0.002)MPT(0.039)AGS(0.957)AGS(0.003)VPENLNLFPEPGSK	108.72	UID220	27595.3	NA	NA	NA	NA
SMAP2	A0A087WV97;S235-p	VVGSMPTAGS(0.006)AGS(0.994)VPENLNLFPEPGSK	80.835	UID221	183274	VVGSMPTAGS(0.006)AGS(0.993)VPENLNLFPEPGSK	97.639	UID198	16701.4
AUTS2	A0A087WVB5;S961-p	TPPTAALSAPPPLIS(0.002)T(0.013)LGGRPVS(0.985)PR	133.23	UID227	54811.3	NA	NA	NA	NA
AUTS2	A0A087WVB5;S669-p	VPS(1)PYVR	119.41	UID229	31710.7	VPS(1)PYVR	91.069	UID204	5201.75
KRBA1	A0A087WVC5;S312-p	QPLS(0.998)PS(0.002)ATGDTR	138.87	UID232	100680	NA	NA	NA	NA
C18orf25	A0A087WVF1;S66-p	RDS(0.94)S(0.06)ESQLASTESDKPTTGR	232	UID233	197527	NA	NA	NA	NA
ITSN2	A0A087WVF7;S220-p	AQS(1)LIDLGSSSSTSSTASLSGNSPK	104.07	UID238	47236.8	NA	NA	NA	NA
ITSN2	A0A087WVF7;S872-p	TVSPGS(0.001)VS(0.999)PIHGQGQVVENLK	297.91	UID242	212794	TVSPGS(0.014)VS(0.986)PIHGQGQVVENLK	207.86	UID216	5977.9
TMC4	A0A0G2JMP8;S103-p	NAS(1)RDQVVYGSGTK	133.94	UID244	82010.1	NA	NA	NA	NA
FAT1	A0A087WVP1;S4475-p	DMPAAGS(1)LGSSSR	251.24	UID246	83231.9	NA	NA	NA	NA
SMTN	A0A087WVP4;S360-p	SLSVLS(1)PR	88.267	UID252	25506.8	NA	NA	NA	NA
SMTN	A0A087WVP4;S848-p	S(0.001)T(0.003)S(0.997)FGVPNANSIK	198.48	UID255	145021	NA	NA	NA	NA
SMTN	A0A087WVP4;S301-p	T(0.14)T(0.14)S(0.72)PEPQESPTLPSTEGQVVNK	191.65	UID256	194165	T(0.232)T(0.232)S(0.537)PEPQESPTLPSTEGQVVNK	165.34	UID224	10166.6
SMTN	A0A087WVP4;S307-p	T(0.002)T(0.002)S(0.002)PEPQES(0.949)PT(0.045)LPSTEGQVVNK	87.511	UID257	57211.2	NA	NA	NA	NA
SMTN	A0A087WVP4;S570-p	VNS(0.999)PGT(0.001)LAR	135.56	UID258	44629.4	VNS(1)PGTLAR	167.99	UID226	10454.6
PHF23	A0A087WVQ2;S64-p	EESDWPASGSS(0.002)S(0.998)PLR	252.52	UID259	60599.3	NA	NA	NA	NA
CLTC	A0A087WVQ6;S580-p	NNRPS(1)EGPLQTR	110.84	UID261	11211.2	NA	NA	NA	NA
CLTC	A0A087WVQ6;S67-p	RPIS(0.994)ADS(0.006)AIMNPASK	59.512	UID262	81448.1	NA	NA	NA	NA
CLTC	A0A087WVQ6;S1498-p	TSIDAYDNFDNIS(1)LAQR	228.84	UID263	70456.2	NA	NA	NA	NA
ZNF48	A0A087WVT1;S220-p	GFADS(0.994)S(0.006)AR	115.49	UID264	80622.7	NA	NA	NA	NA
SSBP3	Q9NW25;S237-p	NS(1)PNNISGISNPPGTPR	126.91	UID266	48710.3	NS(1)PNNISGISNPPGTPR	109.04	UID232	4767.61
ZMYND8	H7C4X9;S474-p	ELSESVQQQS(0.001)T(0.005)PVPLIS(0.995)PK	135.68	UID270	73588.8	ELSESVQQQST(0.009)PVPLIS(0.991)PKR	127.28	UID235	20587.1
ZMYND8	H7C4X9;S1022-p	ETPSSILLGSNQGS(0.975)VS(0.025)K	123	UID271	22443	NA	NA	NA	NA
ZMYND8	H7C4X9;S333-p	LNFDMT(0.002)AS(0.998)PK	113.61	UID272	223763	LNFDMT(0.018)AS(0.982)PK	100.07	UID238	6037.36
ZMYND8	H7C4X9;S352-p	RIS(1)LSDMPR	155.99	UID274	139445	RIS(1)LSDMPR	128.85	UID239	8973.2
ZMYND8	H7C4X9;S417-p	TGQAGSLS(0.021)GS(0.979)PK	91.616	UID281	83840.6	TGQAGSLS(0.006)GS(0.994)PK	78.932	UID244	29499
MLLT6	A0A087WW39;S423-p	APS(1)PGDYK	94.309	UID285	136112	APS(1)PGDYK	110.53	UID247	20544.4
MLLT6	A0A087WW39;S258-p	RPES(0.986)PPS(0.014)ILTPPVVPTADK	152.17	UID288	274335	KRPES(0.992)PPS(0.008)ILTPPVVPTADK	121.5	UID250	21868.6
MLLT6	A0A087WW39;S382-p	PTAPAPS(0.002)APPS(0.989)PS(0.009)APEPPKADLFEQK	110.4	UID289	59500.5	NA	NA	NA	NA
PSMD1	A0A087WW66;S315-p	T(0.005)PEAS(0.995)PEPK	61.344	UID294	60581.2	NA	NA	NA	NA
LLGL1	J3QRV5;S658-p	SLRQS(1)FR	105.36	UID298	69614.2	NA	NA	NA	NA
MAP3K9	G3V4P9;S284-p	S(0.909)S(0.091)PPASPTIIPR	157.74	UID299	46199.5	NA	NA	NA	NA
KIF1B	A0A087WWA3;S1428-p	MSDT(0.001)GS(0.999)PGMQR	244.74	UID302	63878.4	NA	NA	NA	NA
GLTSCR1	A0A087WWH3;S1361-p	GGS(1)PAPLPAK	65.179	UID304	103018	GGS(1)PAPLPAK	101.39	UID265	22781.1
MSH6	A0A087WWJ1;S829-p	IHNVGS(1)PLK	91.313	UID307	14205.4	NA	NA	NA	NA
IQSEC1	A0A087WWK8;S75-p	LQHS(0.001)T(0.082)S(0.917)ILR	128.51	UID308	37394.4	NA	NA	NA	NA
IQSEC1	A0A087WWK8;S911-p	SALSS(0.002)S(0.997)LR	152.86	UID313	57981.2	NA	NA	NA	NA
MUC1	A0A0C4DGW3;S460-p	VSAGNGGS(0.089)S(0.823)LS(0.089)YTNPAVAATSANL	139	UID320	55129	NA	NA	NA	NA
MUC1	A0A0C4DGW3;S442-p	YVPPS(0.898)S(0.1)T(0.002)DR	110.31	UID322	116859	NA	NA	NA	NA
GMPR2	H0YMB3;S28-p	S(1)EVDLTR	103.82	UID325	79037.8	NA	NA	NA	NA
GMPR2	H0YMB3;S26-p	S(0.914)RS(0.086)EVDLTR	120.57	UID326	12027.8	NA	NA	NA	NA
RBM15	A0A499FJY3;S656-p	LLLERPS(1)PIRDR	106.55	UID338	162025	NA	NA	NA	NA
RBM15	A0A499FJY3;S250-p	S(0.001)LS(0.999)PGGAALGYR	205.97	UID341	191648	NA	NA	NA	NA
RBM15	A0A499FJY3;S697-p	TTAPTEGKS(1)PLK	109	UID344	106548	NA	NA	NA	NA
RSBN1	A0A0C4DH79;S33-p	PHAGVS(1)PR	45.161	UID345	21422.5	NA	NA	NA	NA
THOC1	A0A087WWS1;S560-p	ENES(1)PDVRR	108.53	UID346	37162.7	ENES(1)PDVRR	117.94	UID293	5238.13
TPM3	A0A087WWU8;S51-p	EQAEAEVAS(1)LNRR	93.181	UID350	66513.9	EQAEAEVAS(1)LNRR	123.36	UID298	8391.84
IQCE	H7C427;S129-p	VLS(0.003)T(0.016)S(0.971)PT(0.009)ISK	154.66	UID357	99302.1	NA	NA	NA	NA
TARDBP	A0A087WX29;S235-p	FGGNPGGFGNQGGFGNS(1)R	156.11	UID359	31345.8	NA	NA	NA	NA
RUSC1	A0A087WZ68;S56-p	GAPPEMPS(1)PQELEASAPR	102.98	UID360	40018.4	NA	NA	NA	NA
RPUSD2	A0A087WXE2;S35-p	VELS(1)PGPPKPAGR	116.96	UID365	38860.4	VELS(1)PGPPKPAGR	128.96	UID313	3511.85
CDH1	A0A087WXI5;S814-p	NDVAPT(0.008)LMS(0.992)VPR	60.657	UID366	38107	NA	NA	NA	NA
VPS11	B7Z879;S914-p	LT(0.001)S(0.189)S(0.81)LEAGLQR	210.98	UID371	45024.2	NA	NA	NA	NA
RPL17	A0A087WXM6;S141-p	INPY(0.036)MS(0.557)S(0.407)PCHIEMILTEK	82.007	UID372	20302.3	NA	NA	NA	NA
RPL17	A0A087WXM6;S142-p	INPYMS(0.089)S(0.911)PCHIEMILTEK	120.52	UID373	49752.7	INPYMS(0.136)S(0.864)PCHIEMILTEK	89.511	UID321	3614.23
INTS12	A0A087WXN4;S128-p	LEKPETQS(0.015)S(0.985)PITVQSSK	160.13	UID375	308418	LEKPETQS(0.114)S(0.885)PITVQSSK	131.09	UID322	16375.8
INTS12	A0A087WXN4;S378-p	S(0.001)VS(0.999)CDNVSK	101.93	UID377	22071.3	NA	NA	NA	NA
MTSS1L	A0A087WXN9;S611-p	AGS(1)EECVFYTDETASPLAPDLAK	104.3	UID378	67382.5	AGS(0.998)EECVFY(0.001)T(0.001)DET(0.001)AS(0.001)PLAPDLAK	66.36	UID326	4103.22
MTSS1L	A0A087WXN9;S455-p	GLS(1)LEHQK	66.299	UID380	128789	NA	NA	NA	NA
ESYT2	A0A499FIX8;S615-p	S(0.044)HMS(0.9)GS(0.056)PGPGGSNTAPSTPVIGGSDKPGMEEK	94.48	UID392	105387	NA	NA	NA	NA
OTUD5	A0A087WXV6;S40-p	AS(1)PPPQGPLPGPPGALHR	84.166	UID396	72696.9	AS(1)PPPQGPLPGPPGALHR	63.165	UID338	9593.11
OTUD5	A0A087WXV6;S479-p	AT(0.083)S(0.917)PLVSLYPALECR	214.58	UID397	17104.7	AT(0.185)S(0.815)PLVSLYPALECR	88.283	UID339	3439.1
AP2M1	A0A087WY71;S45-p	S(0.998)PVT(0.002)NIAR	115.82	UID416	32786.5	NA	NA	NA	NA
F11R	A0A087WY82;S264-p	KVIYS(0.001)QPS(0.999)AR	96.745	UID417	21672.2	VIYSQPS(1)AR	142.92	UID368	65413.7
TAP2	A0A140T9S0;S455-p	QPNLPS(0.975)PGT(0.025)LAPTTLQGVVK	95.71	UID420	34424.1	QPNLPS(0.968)PGT(0.032)LAPTTLQGVVK	71.54	UID370	4866.33
PDLIM3	A0A087WYF8;S89-p	GET(0.002)HLWS(0.997)PQVSEDGK	87.16	UID423	50862.4	NA	NA	NA	NA
PDLIM3	A0A087WYF8;S18-p	LS(1)GGIDFNQPLVITR	126.07	UID424	34068.6	LS(1)GGIDFNQPLVITR	200.81	UID374	11428.3
MAPK8IP3	E9PFH7;S579-p	LFSS(0.001)S(0.002)S(0.071)S(0.927)PPPAK	146.16	UID427	91197.4	NA	NA	NA	NA
MAPK8IP3	E9PFH7;S596-p	S(1)PTTAGFSQR	169.21	UID429	38083.4	NA	NA	NA	NA
MAPK8IP3	E9PFH7;S365-p	TGS(0.015)S(0.985)PTQGIVNK	251.87	UID430	121356	NA	NA	NA	NA
SRP19	A0A087WYR0;S111-p	TGGADQSLQQGEGS(1)K	141.55	UID435	41067.4	NA	NA	NA	NA
UGP2	A0A087WYS1;S13-p	AMS(1)QDGASQFQEVIR	85.937	UID436	61777.8	NA	NA	NA	NA
UGP2	A0A087WYS1;S435-p	LGS(0.07)S(0.907)FT(0.023)K	114.99	UID437	51563.6	NA	NA	NA	NA
PTGES3	A0A087WYT3;S89-p	GESGQS(1)WPR	104.82	UID439	82369.7	NA	NA	NA	NA
NKTR	A0A087WYW3;S566-p	ENLS(1)DHLR	82.445	UID443	15466.3	NA	NA	NA	NA
RAVER1	A0A087WZ13;S6-p	AADVS(0.987)VT(0.007)HRPPLS(0.005)PK	120.24	UID445	57775.4	AADVS(0.797)VT(0.183)HRPPLS(0.02)PK	112.3	UID388	11849.9
RAVER1	A0A087WZ13;S14-p	AADVS(0.018)VT(0.018)HRPPLS(0.965)PK	68.187	UID446	60038.8	NA	NA	NA	NA
RAVER1	A0A087WZ13;S617-p	MS(1)PPPSGFGER	127.7	UID448	853767	MS(1)PPPSGFGER	168.71	UID390	101595
RAVER1	A0A087WZ13;S567-p	LLS(1)PLSSAR	163.91	UID449	15879.4	LLS(0.999)PLS(0.001)SAR	178.95	UID391	50363.5
CAP2	B7Z385;S200-p	SHTPS(0.001)PT(0.147)S(0.851)PK	52.693	UID454	24115.9	NA	NA	NA	NA
PLEKHA2	A0A087WZ32;S134-p	SQS(1)YIPTSGCR	233	UID457	51155.7	NA	NA	NA	NA
ANK3	Q12955;S861-p	LS(1)LHEEEGSSGSEQK	237.34	UID459	116249	NA	NA	NA	NA
ANK3	Q12955;S868-p	LSLHEEEGS(1)SGSEQK	321.67	UID460	30018.2	NA	NA	NA	NA
ANK3	A0A087WZ65;S402-p	RQS(1)FASLALR	102.87	UID461	74392.8	NA	NA	NA	NA
C18orf8	A0A087WZD4;S281-p	SIQPYQIPITGPAAVT(0.039)S(0.174)QS(0.787)PVPCK	94.006	UID467	17875.3	NA	NA	NA	NA
HMGN3	A0A087WZE9;S78-p	EGTAPS(1)ENGETK	191.48	UID468	53004.9	NA	NA	NA	NA
HMGN3	A0A087WZE9;S6-p	S(1)PENTEGK	123.96	UID469	340852	NA	NA	NA	NA
PARD3B	A0A087WZG6;S672-p	S(0.001)S(0.001)S(0.999)LESLQTAVAEVR	253.06	UID479	54512	NA	NA	NA	NA
MST1R	H7C3Z8;S77-p	KES(1)IQLR	71.349	UID483	64585.2	NA	NA	NA	NA
PPIP5K2	A0A087WZV0;S1021-p	S(0.992)GEQIT(0.008)SSPVSPK	85.563	UID486	69972.9	S(0.975)GEQIT(0.025)SSPVSPK	92.264	UID415	4871.05
PPIP5K2	A0A087WZV0;S1031-p	SGEQITS(0.001)S(0.005)PVS(0.994)PK	98.507	UID487	32199.9	NA	NA	NA	NA
MAML2	A0A087X0G5;S919-p	TGINQPPSLTPS(0.006)NFPS(0.953)PNQS(0.017)S(0.024)R	109.98	UID498	64220	NA	NA	NA	NA
RBM26	A0A087X0H9;S613-p	EGS(0.894)T(0.106)QQLQTTSPK	127.75	UID501	35121.7	NA	NA	NA	NA
RBM26	A0A087X0H9;S523-p	T(0.001)NS(0.999)PGFQK	107.58	UID505	182299	T(0.028)NS(0.972)PGFQK	76.416	UID440	31959.7
TNXB	A0A087X0I0;S1369-p	LGPLSAEGTTGLAPAGQT(0.021)S(0.979)EESRPR	226.03	UID506	178170	LGPLSAEGTTGLAPAGQT(0.059)S(0.916)EES(0.025)RPR	151.12	UID441	6346.03
PRKCQ	A0A087X0I9;S649-p	ALINS(1)MDQNMFR	139.89	UID511	28661.4	NA	NA	NA	NA
PRKCQ	A0A087X0I9;S334-p	ERPS(1)LQIK	83.862	UID512	17878.6	NA	NA	NA	NA
PRKCQ	A0A087X0I9;S659-p	NFS(1)FMNPGMER	107.37	UID513	40907.4	NA	NA	NA	NA
SLC4A1AP	A0A087X0M4;S28-p	PALPVS(1)PAAR	130.41	UID515	84846.5	PALPVS(1)PAAR	80.037	UID463	16294.1
SLC4A1AP	A0A087X0M4;S90-p	SLQEEQSRPPTAVS(0.189)S(0.811)PGGPAR	196.22	UID516	49146.2	NA	NA	NA	NA
KDM6A	H0Y6I7;S367-p	S(0.998)PGLLS(0.001)SDNPQLSALLMGK	123.53	UID518	69678	S(0.998)PGLLS(0.002)SDNPQLSALLMGK	167.45	UID468	14366.7
KDM6A	H0Y6I7;S416-p	TDNS(0.002)VAS(0.17)S(0.803)PS(0.012)S(0.012)AISTATPSPK	95.834	UID519	47512.1	T(0.002)DNS(0.004)VAS(0.156)S(0.641)PS(0.092)S(0.092)AIS(0.008)T(0.003)ATPSPK	63.272	UID469	4032.91
SENP3-EIF4A1	A0A087X0R7;S99-p	NHLS(1)PQQGGATPQVPSPCCR	176.22	UID525	24843.9	NHLS(1)PQQGGATPQVPSPCCR	119.48	UID474	2897.83
HNRNPM	A0A087X0X3;S633-p	GNFGGS(0.849)FAGS(0.151)FGGAGGHAPGVAR	159.66	UID536	37570.6	GNFGGS(0.952)FAGS(0.048)FGGAGGHAPGVAR	128.58	UID480	6960.35
HNRNPM	A0A087X0X3;S637-p	GNFGGSFAGS(1)FGGAGGHAPGVAR	150.48	UID537	122506	NA	NA	NA	NA
HNRNPM	A0A087X0X3;S575-p	MGANS(1)LER	114.4	UID539	39553.9	NA	NA	NA	NA
HNRNPM	A0A087X0X3;S528-p	MGLS(1)MER	100.02	UID541	28744.6	NA	NA	NA	NA
HNRNPM	A0A087X0X3;S468-p	MGPLGLDHMAS(0.166)S(0.834)IER	68.82	UID543	28836.8	NA	NA	NA	NA
HNRNPM	A0A087X0X3;S452-p	MGS(1)GIER	60.019	UID544	58194.8	NA	NA	NA	NA
HNRNPM	A0A087X0X3;S432-p	VGS(1)EIER	96.936	UID547	61391.8	NA	NA	NA	NA
SSBP2	H0Y9V4;S235-p	NS(1)PNNMSLSNQPGTPR	139.44	UID550	71164.2	NA	NA	NA	NA
RAB18	Q5W0J0;S99-p	KHS(1)MLFIEASAK	63.682	UID551	63234	NA	NA	NA	NA
SRCIN1	A0A087X165;S1021-p	RGS(1)DELTVPR	138.51	UID555	131262	NA	NA	NA	NA
SRCIN1	A0A087X165;S1037-p	S(1)PPPPPPRR	47.198	UID556	19592.8	NA	NA	NA	NA
CFAP45	A0A087X182;S44-p	S(1)PAQGQSDSPIVLLR	116.96	UID559	21343.8	S(1)PAQGQSDSPIVLLR	107.5	UID498	8783.3
BIN2	A0A0A0MT10;S343-p	AKS(1)QEEVLPSSTTPSPGGALSPSGQPSSSATEVVLR	166.29	UID560	157574	NA	NA	NA	NA
BIN2	A0A0A0MT10;S444-p	ASLGTGTAS(1)PR	208.03	UID565	125137	NA	NA	NA	NA
BIN2	A0A0A0MT10;S421-p	PSSGNIPS(0.807)S(0.161)PT(0.032)ASGGGSPTSPR	266.78	UID569	23967.4	NA	NA	NA	NA
BIN2	A0A0A0MT10;S422-p	PSSGNIPS(0.01)S(0.988)PT(0.002)ASGGGSPTSPR	134.63	UID570	31222.6	NA	NA	NA	NA
BIN2	A0A0A0MT10;S430-p	PSSGNIPSSPTAS(0.001)GGGS(0.994)PT(0.005)SPR	279.15	UID572	174250	NA	NA	NA	NA
BIN2	A0A0A0MT10;S245-p	S(0.998)LVIS(0.002)PPVR	128.03	UID575	64931.8	NA	NA	NA	NA
BIN2	A0A0A0MT10;S381-p	TAS(0.967)EGS(0.033)EQPK	172	UID577	107030	NA	NA	NA	NA
BIN2	A0A0A0MT10;S271-p	TATVSSPLTSPTS(0.002)PS(0.047)T(0.236)LS(0.714)LK	171.29	UID583	47077.5	NA	NA	NA	NA
BIN2	A0A0A0MT10;S448-p	T(0.127)S(0.872)LEVSPNPEPPEK	164.57	UID585	66125.5	NA	NA	NA	NA
ATXN3	G3V3T6;S86-p	NIS(0.998)QDMT(0.002)QTSGTNLTSEELRK	147.18	UID588	27344	NA	NA	NA	NA
IKBKG	A0A087X1B1;S43-p	PAMLHLPS(1)EQGAPETLQR	82.36	UID590	36086.1	NA	NA	NA	NA
IKBKG	A0A087X1B1;S386-p	S(1)PPEEPPDFCCPK	114.82	UID591	133671	S(1)PPEEPPDFCCPK	100.4	UID520	8304.69
ACAP2	A0A087X1H5;S774-p	FQQDS(1)QKF	91.658	UID596	63829.3	NA	NA	NA	NA
ACAP2	A0A087X1H5;S378-p	KS(0.034)S(0.962)PS(0.004)TGSLDSGNESK	209.25	UID598	190504	NA	NA	NA	NA
ACAP2	A0A087X1H5;S380-p	S(0.001)S(0.002)PS(0.882)T(0.112)GS(0.003)LDSGNESK	92.457	UID599	78682.2	NA	NA	NA	NA
ACAP2	A0A087X1H5;S520-p	YSISLS(1)PPEQQK	269.04	UID602	298971	NA	NA	NA	NA
KLF13	A0A087X1K6;S160-p	ADLES(1)PQRK	113.93	UID603	67382.2	ADLES(1)PQRK	100.93	UID533	13123.9
SYTL1	A0A087X1N4;S327-p	VPPS(1)PDDLPSR	131.02	UID609	439810	VPPS(1)PDDLPSR	135.5	UID534	28451.7
CADPS2	C9IYE1;S58-p	S(0.005)VS(0.995)PSPSVLSEGR	200.82	UID612	255918	S(0.011)VS(0.986)PS(0.003)PSVLSEGR	158.86	UID535	12256.8
RRP12	A0A087X1U8;S66-p	LHNELQS(0.052)GS(0.948)LR	122.34	UID614	15512.9	NA	NA	NA	NA
PSME2	A0A087X1Z3;S10-p	PCGVRLS(1)GEAR	76.728	UID617	17175.3	NA	NA	NA	NA
PCDH7	A0A087X2C4;S289-p	LSDS(1)PSMGR	167.69	UID620	41090.7	LS(0.107)DS(0.848)PS(0.045)MGR	87.942	UID541	6258.42
SLC11A1	A0A087X2D6;S14-p	LS(0.062)GS(0.187)S(0.738)YGS(0.013)ISSPTSPTSPGPQQAPPR	133.13	UID626	51562.3	NA	NA	NA	NA
DDX1	F1T0B3;S400-p	DNTRPGANS(1)PEMWSEAIK	189.57	UID627	295110	NA	NA	NA	NA
HECTD1	A0A087X2H1;S1776-p	RQFS(1)ALVPAFDPRPGR	66.779	UID633	43146.6	NA	NA	NA	NA
HECTD1	A0A087X2H1;S1571-p	TNATNNMNLS(1)R	177.81	UID636	28068.4	NA	NA	NA	NA
WDR20	A0A088AWN2;S388-p	RNS(0.952)T(0.047)DS(0.001)RPVSVTYR	76.713	UID644	35352.9	NA	NA	NA	NA
WDR20	A0A088AWN2;S465-p	S(0.255)NS(0.744)LPHSAVSNAGSK	106.57	UID646	58670.1	NA	NA	NA	NA
PRUNE2	H7BZH9;S21-p	RAS(0.971)DS(0.029)VFQPK	89.44	UID648	48522.1	NA	NA	NA	NA
CDKL5	A0A1B0GTX4;S306-p	LLDRS(0.971)PS(0.029)R	47.559	UID659	33760.4	NA	NA	NA	NA
MCC	A0A096LNU0;S294-p	LQSVQATGPS(0.002)S(0.998)PGR	242.01	UID661	62236.7	LQSVQAT(0.001)GPS(0.012)S(0.988)PGR	179.33	UID589	5013.79
SCARF2	A0A096LNX8;S687-p	APS(1)PPPPGSEAAPSPSK	117.37	UID663	111999	NA	NA	NA	NA
SCARF2	A0A096LNX8;S742-p	DPTPRPPGLPEEATALAAPS(1)PPR	158.12	UID664	120686	TRDPTPRPPGLPEEATALAAPS(1)PPR	78.909	UID593	8005.72
SCARF2	A0A096LNX8;S653-p	GEIGGLSLSPS(1)PER	228.38	UID666	151933	GEIGGLSLSPS(1)PERR	152.37	UID594	6157.65
GPS1	J3QQX0;S62-p	SPPREGS(1)QGELTPANSQSR	241.15	UID670	140413	NA	NA	NA	NA
GPS1	J3QQX0;S71-p	EGSQGELTPANS(1)QSR	187.56	UID671	33055	NA	NA	NA	NA
GPS1	J3QQX0;S56-p	S(0.997)PPREGS(0.003)QGELTPANSQSR	213.2	UID672	86434.4	NA	NA	NA	NA
AAK1	A0A096LP25;S249-p	LGGAVPFAPPEVS(1)PEQAK	68.49	UID673	71755.2	NA	NA	NA	NA
AAK1	A0A096LP25;S441-p	PFRPQS(0.999)LS(0.001)K	94.465	UID675	22932.3	NA	NA	NA	NA
FAM21C	E7ESD2;S442-p	AVAS(0.989)PEAT(0.011)VSQTDENK	182.1	UID683	49978.6	NA	NA	NA	NA
FAM21C	E7ESD2;S277-p	RT(0.416)PS(0.584)DDEEDNLFAPPK	103.1	UID684	195869	NA	NA	NA	NA
FAM21C	E7ESD2;S161-p	GS(0.999)IVDT(0.001)EEEK	191.52	UID686	91926.1	NA	NA	NA	NA
FAM21C	E7ESD2;S228-p	S(1)RPTSFADELAAR	144.08	UID689	153263	NA	NA	NA	NA
FAM21C	E7ESD2;S232-p	S(0.002)RPT(0.106)S(0.892)FADELAAR	182.85	UID690	47322.8	NA	NA	NA	NA
FAM21C	E7ESD2;S917-p	S(0.987)HGLES(0.013)VPVLPGSGEAGVSFDLPAQADTLHSANK	157.47	UID691	57531.9	NA	NA	NA	NA
CLASRP	F5H0Q6;S285-p	KIS(1)PPSYAR	111.52	UID698	171800	KIS(1)PPSYAR	110.44	UID618	24959.2
CLASRP	F5H0Q6;S547-p	PAAS(1)PAVGEK	48.659	UID699	110106	NA	NA	NA	NA
CLASRP	F5H0Q6;S294-p	RDS(0.993)PT(0.004)Y(0.001)DPY(0.001)KR	51.135	UID700	59515	RDS(0.998)PT(0.002)YDPYK	96.464	UID620	13570.9
LAMA4	A0A0A0MTC7;S947-p	VFLTVPS(0.002)LS(0.077)S(0.781)T(0.14)AEEK	109	UID704	13797	NA	NA	NA	NA
SCLY	H7C280;S117-p	GHT(0.001)GGHHS(0.999)PVK	56.122	UID708	22727.5	NA	NA	NA	NA
SETD1B	A0A0A0MQV9;S1255-p	EVEARPPLS(1)PER	133.25	UID711	38032.9	NA	NA	NA	NA
SETD1B	A0A0A0MQV9;S1616-p	HEDLVPPAGS(0.999)PELS(0.001)PPQPLFR	77.39	UID712	29192.2	NA	NA	NA	NA
MYEF2	A0A0A0MQW0;S17-p	AEVPGATGGDS(1)PHLQPAEPPGEPR	220.41	UID715	468927	AEVPGATGGDS(1)PHLQPAEPPGEPR	235.99	UID630	17382.7
KSR1	A0A2R8Y4X0;S249-p	FDLS(0.03)HGS(0.97)PQMVR	56.563	UID717	51648.2	FDLS(0.005)HGS(0.995)PQMVR	141.58	UID632	6590.3
KSR1	A0A2R8Y4X0;S321-p	T(0.001)ES(0.999)VPSDINNPVDR	263.9	UID718	214744	T(0.007)ES(0.992)VPS(0.001)DINNPVDR	209.3	UID633	17050.5
VDAC2	A0A0A0MR02;S115-p	LTFDTT(0.002)FS(0.998)PNTGK	129.84	UID720	115825	LTFDTT(0.001)FS(0.999)PNTGKK	127.75	UID634	25627.5
CTDP1	A0A0A0MR03;S621-p	ENS(0.963)PAAFPDREGVPPT(0.037)ALFHPMPVLPK	69.783	UID721	33240.1	NA	NA	NA	NA
CTDP1	A0A0A0MR03;S720-p	QPS(0.946)MS(0.053)ET(0.001)MPLYTLCK	78.674	UID722	79635.5	NA	NA	NA	NA
VAV1	F5H5P4;S746-p	DRS(0.001)ELS(0.999)LK	50.149	UID724	29504.3	NA	NA	NA	NA
CCDC14	A0A0A0MR27;S709-p	RLS(1)PQPQIR	150.09	UID727	12035	NA	NA	NA	NA
SCARF1	A0A0A0MR54;S628-p	HFGS(1)FQK	82.452	UID730	14576.6	NA	NA	NA	NA
SCARF1	A0A0A0MR54;S503-p	RPS(0.998)VS(0.002)FAEGTK	137.73	UID731	65003.9	NA	NA	NA	NA
SCARF1	A0A0A0MR54;S519-p	RS(0.5)S(0.5)GELSSPLR	139.58	UID732	68895	S(0.917)S(0.083)GELSSPLR	125.72	UID649	14055.2
SCARF1	A0A0A0MR54;S520-p	RS(0.038)S(0.962)GELSSPLR	151.16	UID733	114260	RS(0.069)S(0.928)GELS(0.002)S(0.001)PLR	69.352	UID650	5786.08
HNRNPUL1	A0A0A0MRA5;S616-p	APQQQPPPQQPPPPQPPPQQPPPPPS(0.536)YS(0.464)PAR	59.678	UID734	58940	NA	NA	NA	NA
HNRNPUL1	A0A0A0MRA5;S618-p	APQQQPPPQQPPPPQPPPQQPPPPPS(0.5)YS(0.5)PAR	88.987	UID735	52722.3	NA	NA	NA	NA
HNRNPUL1	A0A0A0MRA5;S412-p	NYILDQTNVYGS(1)AQR	181.58	UID736	101255	NA	NA	NA	NA
EPB41L3	A0A0A0MRA8;S420-p	RAS(1)ALIDRPAPYFER	200.73	UID737	63755.1	NA	NA	NA	NA
EPB41L3	O43491;S404-p	FLTLGS(1)K	109.71	UID740	20046.5	NA	NA	NA	NA
EPB41L3	A0A0A0MRA8;S478-p	GIS(0.858)QT(0.142)NLITTVTPEK	61.102	UID742	41424.9	NA	NA	NA	NA
EPB41L3	A0A0A0MRA8;S591-p	RLS(0.831)T(0.166)S(0.004)PVR	68.836	UID743	13420.9	NA	NA	NA	NA
EPB41L3	A0A0A0MRA8;S88-p	QLEYQQLEDDKLS(1)QK	198.07	UID745	115888	NA	NA	NA	NA
EPB41L3	A0A0A0MRA8;S448-p	S(0.213)LDGAS(0.787)VNENHEIYMK	81.788	UID747	85782.8	NA	NA	NA	NA
EPB41L3	A0A0A0MRA8;S793-p	TETISFGS(0.001)VS(0.999)PGGVK	128.64	UID749	51863.8	NA	NA	NA	NA
MADD	A0A0A0MRB5;S1039-p	S(0.999)PT(0.001)ESVNTPVGK	166.77	UID752	195351	NA	NA	NA	NA
MADD	A0A0A0MRB5;S1232-p	LAGS(1)PIR	98.629	UID753	32152	NA	NA	NA	NA
TCF3	A0A0A0MRB7;S479-p	T(0.001)S(0.001)S(0.996)T(0.003)DEVLSLEEK	314.18	UID759	136970	NA	NA	NA	NA
GPSM1	A0A0A0MSK4;S572-p	AS(0.009)VGS(0.991)LPGLR	72.2	UID762	21052.8	NA	NA	NA	NA
GPSM1	A0A0A0MSK4;S471-p	EGS(0.003)HS(0.997)PLDSADVR	129.01	UID764	59910.1	NA	NA	NA	NA
ASAP1	H0YBF7;S731-p	KTDHLS(1)LDK	66.262	UID770	49930.9	NA	NA	NA	NA
ASAP1	H0YBF7;S862-p	QAS(0.992)EDS(0.008)NDLTPTLPETPVPLPR	111.04	UID776	67332.1	NA	NA	NA	NA
ASAP1	H0YBF7;S848-p	SHPLDLS(1)PNVQSR	128.71	UID777	28647.9	NA	NA	NA	NA
ASAP1	H0YBF7;S829-p	SQTGDVS(1)PK	101.64	UID778	91301	NA	NA	NA	NA
ASAP1	H0YBF7;S664-p	T(0.001)LS(0.005)DPPS(0.994)PLPHGPPNK	66.285	UID780	80184.7	NA	NA	NA	NA
WDR47	A0A0A0MRE6;S276-p	RPQS(1)ADAYMTR	103.2	UID783	28610.6	NA	NA	NA	NA
WDR47	A0A0A0MRE6;S284-p	S(1)LNPALDGLTCGLTSHDK	115.88	UID784	36010.7	NA	NA	NA	NA
AKAP9	A0A0A0MRF6;S1652-p	S(0.894)S(0.106)IDNENLVSER	154.13	UID786	216513	S(0.5)S(0.5)IDNENLVSER	242.57	UID674	10562.6
CDC42BPA	A0A0A0MRJ1;S937-p	EFS(0.951)GGS(0.025)YS(0.025)AK	121.08	UID792	76821.5	NA	NA	NA	NA
CDC42BPA	A0A0A0MRJ1;S940-p	EFSGGS(0.998)YS(0.002)AK	133.07	UID793	72299.4	NA	NA	NA	NA
CDC42BPA	A0A0A0MRJ1;S1005-p	S(0.923)LS(0.077)LESTDR	149.17	UID796	40979.9	NA	NA	NA	NA
CDC42BPA	A0A0A0MRJ1;S256-p	S(0.011)T(0.011)S(0.96)PS(0.014)T(0.003)SSEAEPVK	149.57	UID801	62702.5	NA	NA	NA	NA
ARHGAP30	A0A0A0MRJ8;S532-p	LREGS(1)REETEAK	103.14	UID806	70873.4	EGS(1)REETEAK	113.99	UID693	5282.58
ARHGAP30	A0A0A0MRJ8;S453-p	GS(0.865)GS(0.135)LEGEAAGCGR	343.27	UID807	47366.6	GS(0.986)GS(0.014)LEGEAAGCGR	255.37	UID694	8753.04
ARHGAP30	A0A0A0MRJ8;S455-p	GSGS(1)LEGEAAGCGR	167.89	UID808	63322.2	NA	NA	NA	NA
ABLIM1	F8W8M4;S646-p	GVS(1)MPNMLEPK	70.889	UID812	354224	GVS(1)MPNMLEPK	99.686	UID696	22964.1
ABLIM1	F8W8M4;S430-p	NS(1)PLPYRPDSR	80.746	UID813	35732.4	NA	NA	NA	NA
ABLIM1	F8W8M4;S362-p	QERQS(1)LGESPR	64.65	UID814	21351.9	NA	NA	NA	NA
ABLIM1	F8W8M4;S366-p	QSLGES(1)PR	160.53	UID815	20410.5	NA	NA	NA	NA
ABLIM1	F8W8M4;S527-p	RS(0.001)S(0.999)GREEDDEELLR	151.03	UID817	104441	S(0.02)S(0.98)GREEDDEELLR	223.58	UID702	14585.8
ABLIM1	F8W8M4;S395-p	STS(0.003)QGS(0.997)INSPVYSR	253.82	UID821	79319.3	NA	NA	NA	NA
ABLIM1	F8W8M4;S398-p	STSQGSINS(1)PVYSR	188.59	UID822	21958	NA	NA	NA	NA
ABLIM1	F8W8M4;S595-p	TAS(1)LPGYGR	182.24	UID823	70953.7	T(0.005)AS(0.995)LPGYGR	154.81	UID708	11754.4
ABLIM1	F8W8M4;S371-p	T(0.006)LS(0.989)PT(0.005)PSAEGYQDVR	283.66	UID824	126739	T(0.011)LS(0.989)PTPSAEGYQDVR	196.97	UID709	45200
ABLIM1	F8W8M4;S293-p	T(0.083)S(0.083)S(0.827)ES(0.006)IYSR	123.42	UID827	46067.3	NA	NA	NA	NA
NOLC1	A0A0A0MRM9;S632-p	AS(0.001)S(0.999)PFRR	91.064	UID838	50368.3	ASS(1)PFRR	96.311	UID723	10010.4
NOLC1	A0A0A0MRM9;S547-p	GS(1)PRPQAPK	61.353	UID843	663738	GS(1)PRPQAPK	59.542	UID726	33277.1
PRPF38B	A0A0A0MRN0;S416-p	S(1)QS(1)IEQESQEK	59.709	UID846	149879	NA	NA	NA	NA
PRPF38B	A0A0A0MRN0;S418-p	S(1)QS(1)IEQESQEK	59.709	UID847	71567.4	NA	NA	NA	NA
OGFR	A0A0A0MRN5;S487-p	DEPAES(0.09)PS(0.875)ET(0.036)PGPR	67.334	UID850	22846.5	NA	NA	NA	NA
OGFR	A0A0A0MRN5;S465-p	EGT(0.023)PGS(0.801)PS(0.168)ET(0.008)PGPSPAGPAGDEPAESPSETPGPR	196.7	UID851	70390.6	EGT(0.138)PGS(0.773)PS(0.087)ET(0.002)PGPSPAGPAGDEPAESPSETPGPR	154.5	UID735	7394.77
OGFR	A0A0A0MRN5;S263-p	KVEEEGS(1)PGDPDHEASTQGR	146.65	UID855	88301.9	KVEEEGS(1)PGDPDHEASTQGR	177.49	UID737	3659.95
OGFR	A0A0A0MRN5;S326-p	SQGDEAGGHGEDRPEPLS(1)PK	234.45	UID857	216520	NA	NA	NA	NA
SMARCA1	A0A0A0MRP6;S758-p	EALRVS(1)EPK	49.025	UID860	20565.2	NA	NA	NA	NA
SMARCA1	A0A0A0MRP6;S116-p	S(0.996)PT(0.003)SPLNMK	66.071	UID862	188718	NA	NA	NA	NA
SMARCA1	A0A0A0MRP6;S119-p	S(0.042)PT(0.113)S(0.845)PLNMK	91.656	UID863	95804	NA	NA	NA	NA
SDCCAG3	A0A0A0MRP9;S193-p	VS(0.026)PAS(0.935)PAGS(0.038)PSADFAVHGESLGDR	84.515	UID864	84643.3	VS(0.033)PAS(0.955)PAGS(0.011)PSADFAVHGESLGDR	93.411	UID744	8422.87
SDCCAG3	A0A0A0MRP9;S197-p	VSPASPAGS(0.996)PS(0.003)ADFAVHGESLGDR	163.76	UID865	47194.5	NA	NA	NA	NA
ZNF691	Q5VV51;S39-p	EQS(1)PEPHLPEEGEGGKPWR	80.293	UID866	84450.8	NA	NA	NA	NA
ABI1	B6VEX4;S183-p	TNPPTQKPPS(1)PPMSGR	170.98	UID874	1477278	NA	NA	NA	NA
ABI1	B6VEX4;S187-p	T(0.001)NPPT(0.008)QKPPS(0.138)PPMS(0.853)GR	42.314	UID875	60284.1	NA	NA	NA	NA
DDRGK1	A0A0A0MRX2;S30-p	AAS(1)AGQEPLHNEELAGAGR	137.52	UID880	56946.8	NA	NA	NA	NA
TBC1D22A	A0A0A0MRY0;S102-p	PRPEAEPPS(1)PPSGDLR	185.86	UID885	130820	PRPEAEPPS(0.999)PPS(0.001)GDLR	159.26	UID763	13034.2
TBC1D22A	A0A0A0MRY0;S137-p	S(0.095)QS(0.839)LPHS(0.066)ATVTLGGTSDPSTLSSSALSER	284.1	UID886	105972	NA	NA	NA	NA
TBC1D22A	A0A0A0MRY0;S141-p	S(0.016)QS(0.047)LPHS(0.927)AT(0.01)VTLGGTSDPSTLSSSALSER	136.62	UID887	33050.7	NA	NA	NA	NA
ZMYND11	A0A0A0MRY2;S283-p	NQS(1)VEPK	76.282	UID894	45025.9	NA	NA	NA	NA
MFF	A0A0A0MS29;S79-p	ERS(1)MSENAVR	198.74	UID896	61076.2	ERS(1)MSENAVR	136.01	UID776	10295.8
MFF	A0A0A0MS29;S96-p	NDS(1)LVTPSPQQAR	212.93	UID898	86743.7	NDS(0.692)LVT(0.305)PS(0.003)PQQAR	139.86	UID777	10696.8
MFF	A0A0A0MS29;S101-p	NDSLVT(0.017)PS(0.982)PQQAR	85.457	UID899	51851	NA	NA	NA	NA
PDE1C	A0A0A0MS69;S528-p	S(0.881)S(0.119)LNSISSSDAK	154.48	UID904	94431.6	NA	NA	NA	NA
PDE1C	A0A0A0MS69;S529-p	S(0.159)S(0.84)LNS(0.001)ISSSDAK	220.4	UID905	128257	NA	NA	NA	NA
NDRG2	G3V578;S245-p	T(0.001)AS(0.95)LT(0.045)S(0.003)AASVDGNR	284.26	UID908	108581	NA	NA	NA	NA
NDRG2	G3V578;S251-p	TASLTSAAS(1)VDGNR	152.16	UID909	36274.1	TASLTS(0.003)AAS(0.997)VDGNR	131.35	UID798	3191.45
ABCC1	A0A0A0MS99;S614-p	HHNS(0.98)T(0.02)AELQK	90.653	UID911	33911.1	HHNS(0.98)T(0.02)AELQK	111.12	UID800	3297.65
ABCC1	A0A0A0MS99;S605-p	QLSSSSSYS(1)GDISR	270.21	UID916	76433.5	QLSSSSS(0.008)YS(0.992)GDISR	183.23	UID803	4156.15
ABCC1	A0A0A0MS99;S829-p	RLES(1)VSR	78.939	UID917	6329.29	NA	NA	NA	NA
EIF4G3	A0A0A0MSA7;S239-p	LVLS(1)GEK	58.433	UID919	34093.3	NA	NA	NA	NA
EIF4G3	A0A0A0MSA7;S494-p	S(1)PVPAQIAITVPK	150.59	UID920	183988	RS(1)PVPAQIAITVPK	112.56	UID817	38185.9
EIF4G3	A0A0A0MSA7;S229-p	S(0.998)PS(0.002)PVLR	97.068	UID921	25317	NA	NA	NA	NA
EIF4G3	A0A0A0MSA7;S231-p	S(0.005)PS(0.995)PVLR	125.49	UID922	45956	NA	NA	NA	NA
FHL2	J3KNW4;S348-p	YIS(1)FEER	69.812	UID933	25486.2	NA	NA	NA	NA
ADARB1	A0A0A0MSG8;S26-p	NLDNVS(1)PK	49.777	UID934	147149	NA	NA	NA	NA
IKZF2	A0A0A0MSL2;S252-p	IERPIS(1)R	74.376	UID937	10933	NA	NA	NA	NA
HSPH1	A0A0A0MSM0;S733-p	PKIES(1)PKLER	61.212	UID938	486487	PKIES(1)PKLER	43.03	UID825	28813.9
HSPH1	A0A0A0MSM0;S481-p	NVQQDNSEAGTQPQVQTDAQQTSQS(0.004)PPS(0.994)PELT(0.001)SEENK	177.85	UID942	223984	NVQQDNSEAGTQPQVQT(0.004)DAQQT(0.004)S(0.004)QS(0.018)PPS(0.969)PELT(0.001)SEENK	159.69	UID828	35265.9
PLS3	A0A0A0MSQ0;S326-p	RAES(1)MLQQADK	151.08	UID943	607870	RAES(1)MLQQADK	160.04	UID830	61945.8
MON1A	A0A0A0MSQ9;S39-p	AES(0.97)PT(0.03)PGMAQGMEPGAGQEGAMFVHAR	181.56	UID948	57147.2	NA	NA	NA	NA
NUDC	A0A0A0MSS4;S90-p	NGS(0.001)LDS(0.999)PGK	58.172	UID951	37106.7	NA	NA	NA	NA
ELMSAN1	A0A0A0MSU2;S461-p	RAS(1)QEANLLTLAQK	226.7	UID956	148629	RAS(1)QEANLLTLAQK	191.57	UID838	44023.6
ELMSAN1	A0A0A0MSU2;S923-p	RES(1)PSEERLEPK	91.858	UID957	119915	NA	NA	NA	NA
ROBO1	A0A0A0MSX4;S820-p	VPS(0.988)FT(0.012)FTPTVTYQR	128.22	UID962	43841.7	VPS(0.997)FT(0.003)FTPTVTYQR	130.2	UID843	6629.52
IARS	J3KR24;S937-p	APLKPY(0.001)PVS(0.942)PS(0.057)DK	82.007	UID963	98835.5	APLKPYPVS(0.894)PS(0.106)DK	94.882	UID844	6510.65
MARK3	A0A0A0MSZ1;S492-p	GIAPAS(1)PMLGNASNPNK	121.01	UID965	96553.3	GIAPAS(1)PMLGNASNPNK	127.59	UID846	18418
MARK3	A0A0A0MSZ1;S563-p	TPVAS(0.871)T(0.129)HSISSAATPDR	151.87	UID975	35585.8	T(0.002)PVAS(0.796)T(0.201)HSISSAATPDR	95.988	UID853	6461.55
LILRB4	A0A0G2JPC7;S318-p	RS(0.59)S(0.41)PAADVQGENFCAAVK	101.41	UID978	222492	S(0.5)S(0.5)PAADVQGENFCAAVK	141.64	UID854	27714.7
LILRB4	A0A0G2JPC7;S319-p	S(0.5)S(0.5)PAADVQGENFCAAVK	133.09	UID979	188578	S(0.468)S(0.532)PAADVQGENFCAAVK	142.98	UID855	36150
SCAF8	A0A0A0MT33;S695-p	ETVQTTQS(0.999)PTPVEK	300.71	UID980	188805	ETVQTTQS(1)PTPVEK	284.51	UID856	32544.7
SMARCA4	K7EP28;S99-p	LS(1)PNPPNLTK	187.93	UID987	627232	LS(1)PNPPNLTK	138.89	UID865	53666.1
FKBP15	A0A0A0MT60;S1049-p	DGS(1)LPPELSCIPSHR	137.73	UID989	25829.2	NA	NA	NA	NA
FKBP15	A0A0A0MT60;S336-p	DS(0.042)AAPS(0.958)PIPGADNLSADPVVSPPTSIPFK	138.84	UID990	174200	DS(0.027)AAPS(0.971)PIPGADNLS(0.002)ADPVVSPPTSIPFK	102.05	UID868	36848.3
FKBP15	A0A0A0MT60;S1122-p	LS(0.963)LT(0.036)S(0.001)DPEEGDPLALGPESPGEPQPPQLK	182.51	UID993	67233.2	NA	NA	NA	NA
FKBP15	A0A0A0MT60;S981-p	RPS(1)QEQSASASSGQPQAPLNR	342.98	UID996	45787.2	NA	NA	NA	NA
FKBP15	A0A0A0MT60;S373-p	S(0.01)NS(0.037)LS(0.953)EQLAINTSPDAVK	183.25	UID999	126085	NA	NA	NA	NA
CCM2	A0A0A0MT72;S378-p	GIITDS(1)FGR	200.6	UID1005	133888	GIITDS(1)FGR	160.36	UID879	17280.6
STAU2	A0A0A0MTD1;S417-p	DMNQPSSSFFS(0.012)IS(0.951)PT(0.03)S(0.006)NSSATIAR	116.28	UID1007	49979.5	DMNQPSSSFFS(0.058)IS(0.933)PT(0.009)SNSSATIAR	170.18	UID881	9580.9
STAU2	A0A0A0MTD1;S454-p	GSSPTPPCS(1)PVQPSK	115.66	UID1009	40145.6	GSSPT(0.001)PPCS(0.999)PVQPSK	75.682	UID883	4534.45
STAU2	A0A0A0MTD1;S402-p	VISGTTLGYLS(1)PK	233.37	UID1010	62861.4	NA	NA	NA	NA
PTPN22	A0A0A0MTD9;S565-p	SELHQDRS(0.079)S(0.921)PPPPLPER	87.793	UID1012	117384	SELHQDRS(0.256)S(0.744)PPPPLPER	73.722	UID886	10301.8
PTPN22	A0A0A0MTD9;S322-p	S(0.857)T(0.143)PFELIQQR	52.391	UID1013	38907.6	S(0.984)T(0.016)PFELIQQR	110.84	UID887	13927.7
SCAP	A0A0A0MTG6;S448-p	RDS(1)GVGSGLEAQESWER	126.86	UID1022	41160.6	NA	NA	NA	NA
ILK	A0A0A0MTH3;S217-p	HS(1)GIDFK	66.435	UID1025	89262.4	NA	NA	NA	NA
SKP2	D6RF40;S64-p	EEPDSENIPQELLSNLGHPES(1)PPRK	114.31	UID1032	24158.9	NA	NA	NA	NA
FAM65A	H3BMG9;S310-p	FSTYS(0.022)QS(0.977)PPDT(0.001)PSLR	140.27	UID1033	62173.3	NA	NA	NA	NA
SCAF11	A0A0A0MTP7;S278-p	AETASQS(0.006)QRS(0.991)PIS(0.003)DNSGCDAPGNSNPSLSVPSSAESEK	227.64	UID1038	325036	NA	NA	NA	NA
SCAF11	A0A0A0MTP7;S736-p	FHS(0.743)PS(0.219)T(0.037)T(0.001)WSPNK	78.529	UID1040	29062.9	NA	NA	NA	NA
SCAF11	A0A0A0MTP7;S903-p	IDRDSYS(1)PR	133.91	UID1043	27089.5	NA	NA	NA	NA
SCAF11	A0A0A0MTP7;S756-p	RPQS(0.998)PS(0.002)PR	65.224	UID1046	14911.9	RPQS(0.999)PS(0.001)PR	72.643	UID918	22693
SCAF11	A0A0A0MTP7;S822-p	SESLS(1)PR	129.72	UID1049	22733	NA	NA	NA	NA
SCAF11	A0A0A0MTP7;S711-p	VET(0.003)VS(0.974)QPS(0.023)ESPK	128.68	UID1052	25390.2	NA	NA	NA	NA
SCAF11	A0A0A0MTP7;S716-p	VETVSQPSES(1)PK	217.12	UID1054	113817	NA	NA	NA	NA
RNF213	A0A0A0MTR7;S82-p	AS(0.97)WT(0.03)VQESK	46.73	UID1057	143256	NA	NA	NA	NA
RNF213	A0A0A0MTR7;S217-p	GLS(0.989)QEGT(0.011)GPPTSAGEGHSR	100.39	UID1058	20529.4	NA	NA	NA	NA
RNF213	A0A0A0MTR7;S226-p	GLSQEGT(0.003)GPPT(0.21)S(0.785)AGEGHS(0.002)R	98.298	UID1059	19245.9	NA	NA	NA	NA
GPI	A0A0A0MTS2;S37-p	EHRS(1)ELNLRR	40.725	UID1061	24473.2	NA	NA	NA	NA
GPI	A0A0A0MTS2;S122-p	NRS(0.985)NT(0.015)PILVDGK	121.95	UID1063	56928.7	NA	NA	NA	NA
ZFP91-CNTF	A0A0A6YYC7;S82-p	S(0.894)S(0.106)PSARPPDVPGQQPQAAK	223.07	UID1065	87557.9	NA	NA	NA	NA
ZFP91-CNTF	A0A0A6YYC7;S83-p	S(0.18)S(0.82)PSARPPDVPGQQPQAAK	210.64	UID1066	126159	S(0.162)S(0.838)PSARPPDVPGQQPQAAK	183.01	UID935	14260
ZFP91-CNTF	A0A0A6YYC7;S101-p	S(0.99)PS(0.01)PVQGK	68.915	UID1068	40460.6	NA	NA	NA	NA
ZFP91-CNTF	A0A0A6YYC7;S103-p	S(0.003)PS(0.997)PVQGK	121.41	UID1069	54156.7	NA	NA	NA	NA
NCAPH2	E5RJN3;S250-p	S(0.999)PQQS(0.001)AALPR	67.726	UID1075	13319.5	NA	NA	NA	NA
PPAN	H7C446;S119-p	VGGS(1)DEEASGIPSR	256.4	UID1077	1048785	VGGS(1)DEEASGIPSR	107.82	UID940	131303
PPAN	H7C446;S124-p	VGGS(0.283)DEEAS(0.717)GIPSR	201.08	UID1078	353520	NA	NA	NA	NA
CORO7-PAM16	A0A0A6YYL4;S21-p	RES(0.999)WIS(0.001)DIR	187.85	UID1086	121024	NA	NA	NA	NA
CORO7-PAM16	A0A0A6YYL4;S462-p	S(0.985)LQS(0.015)LLGPSSK	78.505	UID1089	45259.8	S(0.979)LQS(0.021)LLGPSSK	86.291	UID947	4047.06
C10orf32-ASMT	A0A0B4J1R7;S45-p	S(0.95)S(0.05)ELLGQAAR	106.38	UID1092	65827.5	NA	NA	NA	NA
PI4KB	A0A0B4J1S8;S523-p	RLS(0.999)EQLAHT(0.001)PTAFK	78.661	UID1095	123294	RLS(1)EQLAHTPTAFK	112.75	UID953	67348
PI4KB	A0A0B4J1S8;S440-p	S(1)VENLPECGITHEQR	193.32	UID1099	123089	NA	NA	NA	NA
FIP1L1	Q6UN15;S304-p	AES(1)PDLRR	95.608	UID1104	122776	AES(1)PDLRR	57.55	UID961	19504.8
FIP1L1	A0A0B4J203;S527-p	SLYDRPAS(1)YK	72.496	UID1105	44090.4	NA	NA	NA	NA
MECOM	E7EUL6;S436-p	VS(1)PLQNLASINNK	101.53	UID1120	101187	NA	NA	NA	NA
MECOM	E7EUL6;S362-p	HPS(1)VGDNKPVELQPER	81.574	UID1121	68448.7	NA	NA	NA	NA
MECOM	E7EUL6;S538-p	MEPQS(1)PGEVK	42.789	UID1122	135056	NA	NA	NA	NA
ZNF574	A0A0C4DFM2;S254-p	APAPVVLGS(1)PVVLGPPVGQAR	95.195	UID1129	23342.3	NA	NA	NA	NA
MTX1	A0A0C4DFQ1;S43-p	S(1)PEPAAPSGVR	120.86	UID1136	41239.3	NA	NA	NA	NA
ZBTB34	A0A0C4DFQ2;S467-p	IES(0.999)PERT(0.001)DVYVEQK	121.44	UID1137	61032.7	NA	NA	NA	NA
TMCC3	G3V207;S185-p	FGS(1)ADNIAHLK	68.83	UID1138	66586.6	FGS(1)ADNIAHLK	103.21	UID986	24218.3
DLG1	A0A0C4DFT3;S268-p	EAGS(1)IVR	70.856	UID1140	40545.8	NA	NA	NA	NA
DLG1	A0A0C4DFT3;S540-p	EQMMNSSISS(0.001)GS(0.962)GS(0.036)LR	152.11	UID1143	66461.1	EQMMNSS(0.001)IS(0.017)S(0.049)GS(0.744)GS(0.188)LR	71.148	UID991	12795.6
DLG1	A0A0C4DFT3;S542-p	EQMMNSSISSGS(0.002)GS(0.998)LR	158.14	UID1144	195378	EQMMNSSISSGS(0.003)GS(0.997)LR	129.98	UID992	16352.9
DLG1	A0A0C4DFT3;S565-p	T(0.207)KDS(0.793)GLPSQGLNFK	88.19	UID1146	38169.8	NA	NA	NA	NA
SRCAP	A0A0C4DFX4;S2971-p	AGAPVGGS(1)PGLAK	53.3	UID1158	130468	NA	NA	NA	NA
SRCAP	A0A0C4DFX4;S2839-p	NPPS(0.999)PRPS(0.001)QLPVLDR	128.74	UID1165	60452.7	NA	NA	NA	NA
SRCAP	A0A0C4DFX4;S2548-p	RT(0.198)S(0.802)ADVEIR	104.41	UID1166	49255.9	NA	NA	NA	NA
SRCAP	A0A0C4DFX4;S1682-p	SGPPS(1)PPSTATSFGGPRPR	234.04	UID1168	250732	NA	NA	NA	NA
NELFA	H0Y3X6;S367-p	EASRPPEEPS(0.002)APS(0.996)PT(0.002)LPAQFK	129.23	UID1174	95856	NA	NA	NA	NA
GPRC5C	J9JIE0;S83-p	ATANS(1)QVMGSANSTLR	166.77	UID1177	18069.4	NA	NA	NA	NA
GPRC5C	J9JIE0;S91-p	ATANSQVMGSANS(0.95)T(0.05)LR	222.64	UID1179	28521.6	NA	NA	NA	NA
GPRC5C	J9JIE0;S116-p	DGKNS(1)QVFR	52.071	UID1180	39325.7	NA	NA	NA	NA
GPRC5C	J9JIE0;S68-p	VPS(1)EGAYDIILPR	126.09	UID1181	86231.8	VPS(1)EGAYDIILPR	134.9	UID1015	4154.91
C14orf93	G5E9D9;S105-p	HSLGLT(0.001)VS(0.999)PCR	102.57	UID1182	11610.2	NA	NA	NA	NA
C14orf93	G5E9D9;S44-p	QLS(0.997)PAT(0.003)QLAIQR	82.651	UID1183	88754.2	NA	NA	NA	NA
PAN3	A0A0C4DFZ9;S45-p	MT(0.003)NS(0.036)S(0.121)S(0.649)S(0.19)PS(0.001)LLNDSAK	89.557	UID1185	36240.9	NA	NA	NA	NA
ABI2	H7C3Q7;S172-p	HTPPT(0.014)IGGS(0.986)LPYR	58.079	UID1187	22819.6	NA	NA	NA	NA
ABI2	H7C3Q7;S49-p	TTPPTQKPPS(1)PPMSGK	99.409	UID1190	341713	TTPPTQKPPS(1)PPMSGK	91.64	UID1021	15397.5
REXO4	A0A0C4DG31;S15-p	APS(0.056)S(0.944)PVAK	105.4	UID1195	154983	NA	NA	NA	NA
PEX1	A0A0C4DG33;S1154-p	S(0.119)QS(0.878)GEDES(0.004)MNQPGPIK	114.02	UID1196	166419	NA	NA	NA	NA
PEX1	A0A0C4DG33;S1124-p	T(0.001)AS(0.999)QEGCQELTQEQR	137.52	UID1197	53428.1	NA	NA	NA	NA
SYNE1	A0A0C4DG40;S8679-p	GGS(0.005)DS(0.103)S(0.891)LS(0.001)EPGPGR	102.73	UID1199	22725.3	NA	NA	NA	NA
SYNE1	A0A0C4DG40;S6104-p	LKGS(1)LLELQR	76.588	UID1200	11441.2	NA	NA	NA	NA
ARL6IP4	F5GYV5;S140-p	S(1)AGEEEDGPVLTDEQK	230.45	UID1217	329526	S(1)AGEEEDGPVLTDEQK	210.2	UID1045	35033.7
POU2F1	A0A0C4DG88;S355-p	INPPSSGGTS(0.002)S(0.933)S(0.065)PIK	194.77	UID1220	100314	NA	NA	NA	NA
POU2F1	A0A0C4DG88;S356-p	INPPSSGGTS(0.002)S(0.151)S(0.846)PIK	92.307	UID1221	27667.9	NA	NA	NA	NA
POU2F1	A0A0C4DG88;S293-p	RT(0.156)S(0.844)IETNIR	126.71	UID1222	39324	RT(0.011)S(0.879)IET(0.11)NIR	127.7	UID1049	5123.81
THOC2	A0A0C4DG98;S1302-p	IDT(0.003)HPS(0.994)PS(0.003)HSSTVK	107.34	UID1224	28378.7	NA	NA	NA	NA
ABLIM3	A0A0C4DGA7;S373-p	AS(0.008)S(0.992)PGYIDSPTYSR	214.48	UID1227	101469	AS(0.019)S(0.966)PGY(0.001)IDS(0.014)PTYS(0.001)R	80.312	UID1057	5424.33
ABLIM3	A0A0C4DGA7;S470-p	RFS(0.991)S(0.009)GGEEDDFDR	97.095	UID1230	35358.3	NA	NA	NA	NA
GCLC	A0A0C4DGB2;S8-p	GLLSQGS(1)PLSWEETKR	153.11	UID1232	47406.7	NA	NA	NA	NA
CAST	A0A0C4DGB5;S289-p	PIGPDDAIDALSSDFT(0.008)CGS(0.976)PT(0.015)AAGK	193.09	UID1238	149624	NA	NA	NA	NA
CAST	A0A0C4DGB5;S623-p	LSDS(1)LGQR	160.74	UID1241	111512	LSDS(1)LGQR	146.27	UID1069	10872.9
CAST	A0A0C4DGB5;S179-p	S(0.894)LT(0.106)PAVPVESKPDK	127.78	UID1244	123109	NA	NA	NA	NA
PACSIN3	A0A0C4DGG1;S319-p	GGRS(1)PDEVTLTSIVPTR	175.86	UID1251	100149	GGRS(1)PDEVTLTSIVPTR	163.95	UID1074	7131.3
CHD4	A0A2R8YER1;S1524-p	KMS(0.999)QPGS(0.001)PSPK	59.75	UID1254	145736	KMS(0.995)QPGS(0.004)PSPK	42.682	UID1081	15903.3
CHD4	A0A2R8YER1;S1528-p	MSQPGS(0.997)PS(0.003)PK	153.49	UID1255	390872	MSQPGS(1)PSPK	143.31	UID1082	41793.3
CHD4	A0A2R8YER1;S1595-p	STAPETAIECTQAPAPAS(1)EDEK	112.86	UID1256	62179.9	NA	NA	NA	NA
CHD4	A0A2R8YER1;S508-p	WGQPPS(0.94)PT(0.06)PVPRPPDADPNTPSPK	68.444	UID1258	243819	WGQPPS(0.973)PT(0.027)PVPRPPDADPNTPSPK	162.49	UID1085	26764.2
NUMBL	A0A0C4DGH3;S222-p	AEAAAAPTVAPGPAQPGHVS(0.995)PT(0.005)PATTSPGEK	176.44	UID1261	136063	AEAAAAPTVAPGPAQPGHVS(0.991)PT(0.006)PAT(0.002)TSPGEK	135.82	UID1087	7580.54
UHRF1BP1L	A0A0C4DGH6;S639-p	S(0.003)GS(0.981)GEIGS(0.016)ETSDKK	124.84	UID1266	105013	S(0.102)GS(0.898)GEIGSETSDKK	91.457	UID1091	9915.08
ZSCAN29	H3BUW4;S153-p	S(1)PDLGPQEQMNPK	71.545	UID1270	111999	S(1)PDLGPQEQMNPK	59.513	UID1095	10735
ZSCAN5A	K7EIX9;S150-p	GDALNLS(0.409)S(0.591)PKR	70.412	UID1277	23398.3	NA	NA	NA	NA
IQSEC1	A0A0C4DGT3;S803-p	SALSS(0.002)S(0.997)LR	152.86	UID1282	57981.2	NA	NA	NA	NA
ACD	R4GNJ5;S25-p	ELILGSET(0.002)PS(0.039)S(0.96)PR	130.77	UID1283	72756.4	ELILGSET(0.003)PS(0.016)S(0.981)PR	159.5	UID1106	7671.68
MMACHC	A0A0C4DGU2;S218-p	VS(0.977)PPAS(0.023)PGP	66.27	UID1285	22504.2	VS(0.935)PPAS(0.065)PGP	85.862	UID1109	5782.5
SNX16	E5RHF1;S29-p	SSS(0.995)FGS(0.005)VSTSSNSSK	173.44	UID1289	45420.6	S(0.118)S(0.118)S(0.763)FGSVSTSSNSSK	86.378	UID1111	12363.5
GP1BA	A0A0C4DGZ8;S603-p	RPS(1)ALSQGR	61.765	UID1293	12020.5	NA	NA	NA	NA
BET1L	H7BXT7;S9-p	AQS(1)PGAVEEILDRENKR	148.89	UID1296	265853	AQS(1)PGAVEEILDRENKR	192.94	UID1117	27714.5
EPB41L1	A0A0C4DH22;S564-p	AGLREGS(1)EEK	61.932	UID1297	22925.7	NA	NA	NA	NA
EPB41L1	A0A0C4DH22;S510-p	HQAS(1)INELKR	87.216	UID1300	160013	HQAS(1)INELKR	100.38	UID1124	21005.9
EPB41L1	A0A0C4DH22;S541-p	LPS(0.009)S(0.99)PAS(0.001)PSPK	153.34	UID1301	106362	LPS(0.004)S(0.992)PAS(0.004)PSPK	93.345	UID1126	10587.3
EPB41L1	A0A0C4DH22;S544-p	RLPSSPAS(0.995)PS(0.005)PK	102.63	UID1302	32569	LPSSPAS(0.901)PS(0.099)PK	72.496	UID1127	15418.4
EPB41L1	A0A0C4DH22;S546-p	RLPS(0.011)S(0.011)PAS(0.164)PS(0.814)PK	64.121	UID1303	73633.9	NA	NA	NA	NA
EPB41L1	A0A0C4DH22;S781-p	S(0.5)LS(0.5)PIIGK	100.02	UID1309	57449.9	NA	NA	NA	NA
EPB41L1	A0A0C4DH22;S783-p	S(0.015)LS(0.985)PIIGK	72.928	UID1310	59409	S(0.013)LS(0.987)PIIGK	74.376	UID1131	72125.1
RPL30	A0A0C4DH44;S10-p	S(1)LESINSR	147.75	UID1311	43022.6	NA	NA	NA	NA
PAPOLG	A0A0C4DH56;S193-p	RLS(1)LDSSCLDSSR	117.07	UID1316	21479.9	NA	NA	NA	NA
PAPOLG	A0A0C4DH56;S316-p	SHS(0.997)PS(0.003)IDGTPK	155.99	UID1318	26637.9	S(0.019)HS(0.95)PS(0.031)IDGTPK	79.089	UID1138	4396.93
PAPOLG	A0A0C4DH56;S318-p	S(0.029)HS(0.176)PS(0.795)IDGTPK	63.662	UID1319	26763.7	NA	NA	NA	NA
CRY2	A0A0D2X7Z3;S579-p	PLPSGPAS(1)PK	85.845	UID1320	11395.4	NA	NA	NA	NA
RANBP10	A0A0D9SEU5;S369-p	SQDSYPGS(0.001)PS(0.007)LS(0.993)PR	192.54	UID1325	148128	SQDSYPGSPSLS(1)PR	194.01	UID1153	6518.95
MAP4K4	A0A0D9SEY1;S881-p	AAS(0.752)S(0.248)LNLSNGETESVK	98.429	UID1326	43919.7	NA	NA	NA	NA
MAP4K4	A0A0D9SEY1;S735-p	NS(0.086)T(0.076)S(0.7)S(0.138)IEPR	57.836	UID1331	25939.2	NA	NA	NA	NA
MAP4K4	A0A0D9SEY1;S736-p	NSTS(0.042)S(0.957)IEPR	143.22	UID1332	27384.8	NA	NA	NA	NA
MAP4K4	A0A0D9SEY1;S981-p	KGS(1)VVNVNPTNTRPQSDTPEIR	185.44	UID1333	179322	KGS(1)VVNVNPTNTRPQSDTPEIR	206.95	UID1156	44286.1
POU2F2	A0A1B0GW97;S43-p	TSPFS(0.01)VS(0.987)PT(0.003)GPSTK	111.98	UID1346	37577.3	NA	NA	NA	NA
DDX3X	F6S8Q4;S561-p	FS(1)GGFGAR	63.816	UID1354	33432.9	NA	NA	NA	NA
DDX3X	A0A2R8Y5G6;S90-p	SSFFSDRGS(1)GSR	120.2	UID1355	84721	NA	NA	NA	NA
PKP4	Q99569;S281-p	AASPYSQRPAS(0.982)PT(0.018)AIR	173.49	UID1360	81194.3	NA	NA	NA	NA
PKP4	Q99569;S83-p	LGAESPSIAS(0.001)T(0.004)S(0.052)S(0.793)T(0.151)EK	98.077	UID1366	39081.2	NA	NA	NA	NA
PKP4	Q99569;S336-p	VASPSQGQVGS(0.068)S(0.818)S(0.114)PK	182.02	UID1374	26162	NA	NA	NA	NA
PKP4	Q99569;S314-p	VGS(0.99)PLT(0.01)LTDAQTR	82.578	UID1376	133274	VGS(0.896)PLT(0.104)LTDAQTR	109.02	UID1178	24390.3
ARFGAP2	A0A0D9SF70;S232-p	DNPFSLGES(0.874)FGS(0.126)R	110.9	UID1379	35541.5	NA	NA	NA	NA
DNM1	A0A0D9SFE4;S791-p	APAVPPARPGS(1)R	56.482	UID1389	38665.7	NA	NA	NA	NA
DNM1	A0A0D9SFE4;S847-p	GPAS(0.931)PT(0.069)RPAAPR	110.74	UID1390	96985.2	NA	NA	NA	NA
MYO18A	A0A0D9SFK2;S140-p	RFS(1)FSQR	118.41	UID1399	59915.6	RFS(1)FSQR	94.692	UID1187	11230.1
MYO18A	A0A0D9SFK2;S2004-p	SLAPDRS(1)DDEHDPLDNTSRPR	164.46	UID1401	298326	NA	NA	NA	NA
MYO18A	A0A0D9SFK2;S727-p	S(0.048)T(0.048)S(0.9)FRQGPEES(0.004)GLGDGTGPK	96.052	UID1404	85521.2	S(0.158)T(0.158)S(0.675)FRQGPEES(0.01)GLGDGTGPK	76.161	UID1190	3985.73
NR3C2	B0ZBF6;S283-p	S(1)PVSSPNNVTLR	150.89	UID1408	86612.2	NA	NA	NA	NA
COBLL1	A0A0X1KG75;S345-p	APLPPMPASQS(1)VPQDLAHIQERPASCIVK	161.62	UID1419	124251	APLPPMPAS(0.003)QS(0.997)VPQDLAHIQERPASCIVK	145.64	UID1199	7085.5
COBLL1	A0A0X1KG75;S951-p	DMLPS(1)PEQTLSPLSK	80.638	UID1420	45277	DMLPS(0.997)PEQT(0.003)LSPLSK	97.284	UID1200	3177.05
COBLL1	A0A0X1KG75;S957-p	DMLPSPEQT(0.005)LS(0.993)PLS(0.001)K	82.482	UID1421	37868	NA	NA	NA	NA
COBLL1	A0A0X1KG75;S296-p	DQT(0.013)AS(0.986)APAT(0.001)PLVNK	182.7	UID1422	62083.6	NA	NA	NA	NA
COBLL1	A0A0X1KG75;S1110-p	QS(0.001)S(0.951)LT(0.048)FQSSDPEQMR	275.42	UID1423	114827	QS(0.132)S(0.866)LT(0.002)FQSSDPEQMR	116.51	UID1204	11089.2
COBLL1	A0A0X1KG75;S1038-p	RS(0.017)QS(0.983)FSK	65.535	UID1424	9732.97	NA	NA	NA	NA
COBLL1	A0A0X1KG75;S366-p	S(0.007)MS(0.993)VDETDK	70.808	UID1426	84680.1	NA	NA	NA	NA
COBLL1	A0A0X1KG75;S478-p	VEAENIS(1)PK	61.435	UID1430	126137	VEAENIS(1)PK	149.96	UID1207	11124.3
ZNF793	A0A0D9SG64;S324-p	S(0.011)FGEKS(0.87)Y(0.119)LNVHR	51.252	UID1431	75345.4	NA	NA	NA	NA
UBAP1	A0A0D9SG79;S231-p	GGS(0.973)GS(0.027)VLQDEEVLASLER	116.48	UID1432	30446	GGS(0.953)GS(0.047)VLQDEEVLASLER	151.42	UID1210	6876.53
MEF2C	A0A0D9SGF3;S313-p	PSPDERES(0.995)PS(0.005)VK	91.812	UID1440	68041.4	NA	NA	NA	NA
MEF2C	A0A0D9SGF3;S96-p	NS(1)PGLLVSPGNLNK	159.79	UID1441	98543.6	NS(0.993)PGLLVS(0.007)PGNLNK	102.69	UID1215	10180.9
MEF2C	A0A0D9SGF3;S250-p	SEPVS(1)PPR	136.21	UID1442	99519.3	SEPVS(1)PPR	88.136	UID1217	7464.82
MEF2C	A0A0D9SGF3;S114-p	S(1)PPPMNLGMNNR	57.804	UID1443	84016.2	S(1)PPPMNLGMNNR	121.24	UID1218	6879.27
SPTAN1	A0A0D9SGF6;S1322-p	CTELNQAWS(0.573)S(0.427)LGKR	67.605	UID1445	22307	NA	NA	NA	NA
SPTAN1	A0A0D9SGF6;S1323-p	CTELNQAWS(0.122)S(0.878)LGK	132.86	UID1446	52136.2	NA	NA	NA	NA
SPTAN1	A0A0D9SGF6;S1031-p	LDPAQS(0.001)AS(0.999)R	133.42	UID1451	195515	KLDPAQS(0.001)AS(0.999)RENLLEEQGSIALR	281.55	UID1223	80457.5
SPTAN1	A0A0D9SGF6;S1550-p	LGES(0.918)QT(0.082)LQQFSR	190.34	UID1453	74003.2	NA	NA	NA	NA
SPTAN1	A0A0D9SGF6;S1557-p	LGESQTLQQFS(1)R	106.58	UID1454	45313.9	NA	NA	NA	NA
SPTAN1	A0A0D9SGF6;S2071-p	RWS(1)QLLANSAAR	115.04	UID1456	68758	NA	NA	NA	NA
SPTAN1	A0A0D9SGF6;S1217-p	WRS(1)LQQLAEER	156.02	UID1457	316573	WRS(1)LQQLAEER	122.12	UID1228	20372.3
SPTAN1	A0A0D9SGF6;S1291-p	VNS(0.793)LGET(0.207)AER	136.82	UID1459	78068.7	NA	NA	NA	NA
SYNJ1	A0A0D9SGJ6;S1518-p	AS(0.999)PT(0.001)LDFTER	175.54	UID1468	144579	AS(0.994)PT(0.006)LDFTER	163.83	UID1234	15075.1
SYNJ1	A0A0D9SGJ6;S1344-p	S(0.925)S(0.075)PNPFITGLTR	171.73	UID1472	110001	NA	NA	NA	NA
SYNJ1	A0A0D9SGJ6;S1079-p	T(0.001)PGPPS(0.029)AQS(0.155)S(0.805)PIDAQPAT(0.011)PLPQK	66.447	UID1475	55236.6	NA	NA	NA	NA
SYNJ1	A0A0D9SGJ6;S1044-p	T(0.269)S(0.73)PCQS(0.001)PTISEGPVPSLPIRPSR	116.35	UID1476	75748.3	NA	NA	NA	NA
DIAPH1	A0A2R8Y5N1;S22-p	GRS(1)PDELPSAGGDGGK	129.32	UID1479	103225	NA	NA	NA	NA
PPP1R18	A0A0G2JHC2;S145-p	EERLS(1)PR	76.572	UID1481	51074.1	NA	NA	NA	NA
PPP1R18	A0A0G2JHC2;S224-p	LS(1)PGESAYQK	171.92	UID1482	358002	LS(1)PGESAYQK	187.31	UID1250	59445
PPP1R18	A0A0G2JHC2;S368-p	LLES(1)PGVEAGEGEAEK	139.6	UID1483	148676	NA	NA	NA	NA
PPP1R18	A0A0G2JHC2;S432-p	QQEEEAVELQPPPPAPLS(0.999)PPPPAPT(0.001)APQPPGDPLMSR	69.344	UID1484	85667.2	QQEEEAVELQPPPPAPLS(0.995)PPPPAPT(0.005)APQPPGDPLMSR	62.603	UID1252	8979.98
PPP1R18	A0A0G2JHC2;S125-p	RPS(1)PGEMR	78.098	UID1485	32325.1	NA	NA	NA	NA
PPP1R18	A0A0G2JHC2;S195-p	WRLS(1)PGETPER	127.32	UID1488	90573	NA	NA	NA	NA
BRD2	H0YDJ7;S21-p	KADTTTPTPTAILAPGS(0.998)PAS(0.002)PPGSLEPK	121.1	UID1489	77624.2	ADTTTPTPTAILAPGS(0.983)PAS(0.016)PPGSLEPK	129.29	UID1256	12008.9
BRD2	H0YDJ7;S24-p	ADTTTPTPTAILAPGS(0.019)PAS(0.975)PPGS(0.006)LEPK	88.842	UID1490	60132.1	ADTTTPTPTAILAPGS(0.014)PAS(0.985)PPGS(0.001)LEPK	131.81	UID1257	17718.2
PHF1	A0A0G2JIJ9;S136-p	S(0.174)LS(0.811)PGT(0.015)GGGVR	117.42	UID1493	23688.5	NA	NA	NA	NA
EHMT2	A0A0G2JIS2;S173-p	LLSMPGAQGAAAAGSEPPPAT(0.011)T(0.206)S(0.782)PEGQPK	105.71	UID1496	54074.7	NA	NA	NA	NA
EHMT2	A0A0G2JIS2;S140-p	S(1)PPSVQSLAMR	93.839	UID1501	75083.4	S(0.999)PPS(0.001)VQSLAMR	113.95	UID1263	15218.6
HSPA1B	A0A0G2JIW1;S634-p	GGS(0.013)GS(0.987)GPTIEEVD	220.1	UID1504	116026	NA	NA	NA	NA
LILRB3	A0A0G2JLT7;S502-p	RS(0.615)S(0.385)PAADVQEENLYAAVK	153.1	UID1509	251659	S(0.5)S(0.5)PAADVQEENLYAAVK	137.89	UID1269	9156.79
LILRB3	A0A0G2JLT7;S503-p	S(0.376)S(0.624)PAADVQEENLYAAVK	246.03	UID1510	206666	S(0.5)S(0.5)PAADVQEENLYAAVK	137.89	UID1270	9156.79
LILRB4	A0A0G2JM38;S306-p	RS(0.59)S(0.41)PAADVQGENFSGAAVK	123.2	UID1511	317529	S(0.5)S(0.5)PAADVQGENFSGAAVK	143.47	UID774	20525.5
LILRB4	A0A0G2JM38;S307-p	S(0.5)S(0.5)PAADVQGENFSGAAVK	294.98	UID1512	241938	S(0.5)S(0.5)PAADVQGENFSGAAVK	143.47	UID775	20525.5
OCLN	A0A0G2JMZ8;S369-p	YS(0.828)S(0.163)GGNFET(0.008)PSK	62.055	UID1525	51763.3	NA	NA	NA	NA
OCLN	A0A0G2JMZ8;S370-p	YS(0.392)S(0.606)GGNFET(0.002)PSK	115.83	UID1526	84415.2	YS(0.307)S(0.693)GGNFETPSK	116.9	UID1302	5021.23
MARVELD2	A1BQX2;S161-p	DPYGS(1)LDR	104.42	UID1527	53526.4	NA	NA	NA	NA
KANSL1	A0A3B3IT55;S947-p	S(0.865)PIS(0.135)PELHSAPLTPVAR	135.38	UID1533	18919.8	NA	NA	NA	NA
KANSL1	A0A3B3IT55;S1001-p	TFPLAHS(1)PQAECEDQLDAQER	166.49	UID1535	105040	NA	NA	NA	NA
SLC12A7	A0A0G2JNW7;S40-p	TEAPGTPEGPEPERPS(1)PGDGNPR	159.66	UID1541	50504	NA	NA	NA	NA
ARHGAP27	E9PIR1;S466-p	SSQDGDTPAQAS(1)PPEEK	171.47	UID1546	165185	SSQDGDTPAQAS(1)PPEEK	115.39	UID1321	11390.6
SCRIB	A0A0G2JNZ2;S1486-p	ALS(1)PAELR	116.12	UID1552	28668.2	NA	NA	NA	NA
SCRIB	A0A0G2JNZ2;S764-p	VS(1)EEGPAAR	68.847	UID1554	41249.3	NA	NA	NA	NA
SCRIB	A0A0G2JNZ2;S1566-p	LS(1)PDFAEELR	199.21	UID1559	150338	NA	NA	NA	NA
SCRIB	A0A0G2JNZ2;S853-p	LPLLPPES(1)PGPLR	136.7	UID1561	107586	NA	NA	NA	NA
SCRIB	A0A0G2JNZ2;S1475-p	VQS(1)PEPPAPER	169.09	UID1562	120421	NA	NA	NA	NA
SCRIB	A0A0G2JNZ2;S1306-p	MAESPCSPS(0.001)GQQPPS(0.993)PPS(0.007)PDELPANVK	106.72	UID1563	137195	NA	NA	NA	NA
SCRIB	A0A0G2JNZ2;S1309-p	MAESPCSPSGQQPPS(0.007)PPS(0.992)PDELPANVK	114.6	UID1564	112549	NA	NA	NA	NA
SCRIB	A0A0G2JNZ2;S835-p	MVEPENAVTITPLRPEDDYS(1)PR	175.9	UID1565	127331	NA	NA	NA	NA
SCRIB	A0A0G2JNZ2;S1220-p	NS(0.995)LES(0.005)ISSIDRELSPEGPGK	118.14	UID1566	141780	NA	NA	NA	NA
SCRIB	A0A0G2JNZ2;S1448-p	QS(0.068)PAS(0.932)PPPLGGGAPVR	124.5	UID1569	106572	NA	NA	NA	NA
SCRIB	A0A0G2JNZ2;S515-p	RLS(1)AESGLSEDSR	182.89	UID1570	52455	NA	NA	NA	NA
SCRIB	A0A0G2JNZ2;S504-p	RSEACPCQPDS(0.005)GS(0.995)PLPAEEEK	126.47	UID1571	46168.7	NA	NA	NA	NA
SCRIB	A0A0G2JNZ2;S1378-p	RVS(1)LVGADDLRK	72.898	UID1572	46430.4	NA	NA	NA	NA
SCRIB	A0A0G2JNZ2;S1508-p	S(1)LEQDALR	156.64	UID1574	54704	NA	NA	NA	NA
MAPT	A0A0G2JQJ7;S411-p	NRPCLS(1)PK	65.627	UID1575	27369.3	NA	NA	NA	NA
MAPT	A0A0G2JQJ7;S519-p	SGYSSPGS(0.999)PGTPGSR	178.68	UID1578	32329.5	NA	NA	NA	NA
MAPT	A0A0G2JQJ7;S721-p	SPVVSGDT(0.002)S(0.998)PR	139.32	UID1579	53780.1	NA	NA	NA	NA
NCF4	B0QY04;S58-p	SVS(1)PQGNSVDR	225.44	UID1583	51602.4	NA	NA	NA	NA
KIF26B	A0A0G2JR66;S852-p	S(0.025)HS(0.975)PVPAAAPAHSPSPASPR	169.51	UID1590	46085.8	NA	NA	NA	NA
AP2A2	O95782;S588-p	ES(0.017)S(0.983)ILAK	110.22	UID1593	54076.4	NA	NA	NA	NA
OVOL3	A0A0J9YVN9;S140-p	CS(1)LEAHLAK	41.283	UID1594	16023.3	NA	NA	NA	NA
PHRF1	A0A0J9YX88;S1360-p	AEAPS(0.01)S(0.99)PDVAPAGKEDSPSASGR	160.43	UID1599	127193	AEAPS(0.065)S(0.935)PDVAPAGK	249.19	UID1339	21514.9
PHRF1	A0A0J9YX88;S1371-p	AEAPSSPDVAPAGKEDS(0.965)PS(0.03)AS(0.005)GR	133.46	UID1600	126894	NA	NA	NA	NA
PHRF1	A0A0J9YX88;S1202-p	EAS(1)PAPLAQGEPGR	98.328	UID1602	308467	EAS(1)PAPLAQGEPGR	100.98	UID1341	36782.4
PHRF1	A0A0J9YX88;S1124-p	ECS(1)PTSSLER	210.44	UID1603	102059	ECS(0.999)PT(0.001)SSLER	172	UID1342	7579.05
PHRF1	A0A0J9YX88;S814-p	ENPS(1)PLFSIK	73.082	UID1604	106996	ENPS(1)PLFSIK	131.32	UID1343	13580.3
PHRF1	A0A0J9YX88;S915-p	GAVAAEGAS(1)DTEREEPTESQGLAAR	191.51	UID1605	411373	GAVAAEGAS(0.998)DT(0.002)EREEPTESQGLAAR	137.03	UID1344	24885.6
PHRF1	A0A0J9YX88;S1229-p	LPALGEAHVS(1)PEVATADK	207.76	UID1606	308004	LPALGEAHVS(1)PEVATADK	188.32	UID1345	19297.7
PHRF1	A0A0J9YX88;S936-p	RPS(1)PPEPWDEEDGASCSTFFGSEER	105.21	UID1607	48439.8	NA	NA	NA	NA
PHRF1	A0A0J9YX88;S1034-p	SAS(0.983)PS(0.017)VGEERPR	113.95	UID1609	30917.3	NA	NA	NA	NA
PHRF1	A0A0J9YX88;S846-p	SEVYDPSDPTGSDSSAPGS(0.243)S(0.757)PER	142.21	UID1611	147085	NA	NA	NA	NA
PHRF1	A0A0J9YX88;S867-p	TISINS(1)PK	68.847	UID1613	133875	TIS(0.001)INS(0.999)PK	57.532	UID1351	21080.2
PHRF1	A0A0J9YX88;S973-p	TVTCVTVVEPEAPPS(1)PDVLQAATHR	162.07	UID1614	116612	TVTCVTVVEPEAPPS(1)PDVLQAATHR	129.51	UID1352	9054.66
PHRF1	A0A0J9YX88;S991-p	VVELRPPS(1)R	73.841	UID1615	143694	VVELRPPS(1)R	84.06	UID1353	16098.4
AIM1	A0A0J9YWL0;S892-p	DT(0.004)CVQS(0.93)PIS(0.029)S(0.037)FPCTDLK	70.99	UID1617	74851	NA	NA	NA	NA
	A0A0J9YWL0;S157-p	DVVAS(1)PKLPER	64.244	UID1618	23553.2	NA	NA	NA	NA
	A0A0J9YWL0;S140-p	NGLES(0.997)PT(0.003)R	99.864	UID1620	18595.1	NA	NA	NA	NA
AIM1	A0A0J9YWL0;S511-p	QPPPAS(0.151)S(0.833)PT(0.016)K	43.991	UID1622	8149.08	NA	NA	NA	NA
AIM1	A0A0J9YWL0;S1326-p	S(0.912)PS(0.088)HMEK	53.17	UID1626	10500.2	NA	NA	NA	NA
AIM1	A0A0J9YWL0;S430-p	S(0.02)T(0.02)DS(0.961)PGADAELPESAAR	98.508	UID1629	75022.9	S(0.061)T(0.061)DS(0.877)PGADAELPESAAR	100.27	UID1363	13969.9
AIM1	A0A0J9YWL0;S756-p	VT(0.006)VS(0.994)EEEILPATR	115.12	UID1631	91559.9	NA	NA	NA	NA
MPZ	A0A0J9YWT2;S83-p	RLS(1)AMEK	94.087	UID1635	70422	NA	NA	NA	NA
TRIM2	A0A0J9YX34;S456-p	RPAS(1)MYSTGK	68.277	UID1637	19290.5	NA	NA	NA	NA
TRIM2	A0A0J9YX34;S424-p	S(0.998)ADVS(0.002)PTTEGVK	191.53	UID1639	137269	NA	NA	NA	NA
TRIM2	A0A0J9YX34;S428-p	SADVS(0.992)PT(0.008)TEGVKR	102.64	UID1640	151265	S(0.001)ADVS(0.993)PT(0.006)TEGVKR	119.02	UID1372	16447.9
DNAJB6	E9PH18;S162-p	HAPHCLS(1)EEEGEQDRPR	197.38	UID1641	21202.7	NA	NA	NA	NA
WDR81	A0A0J9YXM6;S1135-p	APDEGGAPVDKS(0.179)S(0.821)LR	94.281	UID1644	72176	APDEGGAPVDKS(0.5)S(0.5)LR	44.1	UID1377	15581.3
WDR81	A0A0J9YXM6;S1271-p	QQFTVSS(0.003)GES(0.996)PPLSAGNIYQK	165.38	UID1645	72209	NA	NA	NA	NA
WDR81	A0A0J9YXM6;S1117-p	SSTSET(0.002)S(0.998)LGEER	240.4	UID1649	105666	NA	NA	NA	NA
NHSL2	A0A0J9YY72;S797-p	VTSTPQADSEREAS(1)PLGSSVEPGTEEK	254.01	UID1650	251316	NA	NA	NA	NA
NHSL2	A0A0J9YY72;S64-p	FPS(0.986)LT(0.013)S(0.001)PVLR	104.82	UID1652	25042.3	NA	NA	NA	NA
NHSL2	A0A0J9YY72;S526-p	HHS(1)ETNFGVK	89.403	UID1654	27139.4	NA	NA	NA	NA
NHSL2	A0A0J9YY72;S876-p	NT(0.093)AES(0.892)PIS(0.011)ES(0.001)T(0.001)ATAGSGSSANLDAGR	59.017	UID1658	78640	NA	NA	NA	NA
NHSL2	A0A0J9YY72;S916-p	S(0.5)RPS(0.5)AAELLK	66.498	UID1660	11478.9	NA	NA	NA	NA
NHSL2	A0A0J9YY72;S919-p	S(0.5)RPS(0.5)AAELLK	66.498	UID1661	11478.9	NA	NA	NA	NA
NHSL2	A0A0J9YY72;S786-p	VT(0.001)S(0.925)T(0.074)PQADSER	202.3	UID1665	24597.6	NA	NA	NA	NA
DAAM2	A0A0J9YYF7;S1059-p	S(0.927)GS(0.073)QALEVTR	151.68	UID1668	82433.5	NA	NA	NA	NA
MATR3	D6REM6;S188-p	RDS(1)FDDR	53.756	UID1678	106950	NA	NA	NA	NA
MATR3	D6REM6;S9-p	SFQQS(0.003)S(0.997)LSR	154.66	UID1681	79108.1	NA	NA	NA	NA
MATR3	D6REM6;S596-p	S(0.981)YS(0.019)PDGK	78.934	UID1684	84015.3	NA	NA	NA	NA
MATR3	D6REM6;S598-p	SYS(1)PDGK	97.431	UID1685	475930	NA	NA	NA	NA
MATR3	D6REM6;S157-p	TEEGPTLS(1)YGR	145.95	UID1687	76468.3	NA	NA	NA	NA
MATR3	D6REM6;S621-p	T(0.002)ES(0.111)S(0.864)T(0.022)EGKEQEEK	103.39	UID1688	48422.7	NA	NA	NA	NA
MLF1	A0A0S2Z4A4;S43-p	DLLS(0.995)IS(0.005)DGR	105.2	UID1689	26591.1	NA	NA	NA	NA
MLF1	A0A0S2Z4A4;S264-p	S(1)NVLGDK	83.045	UID1691	69998	NA	NA	NA	NA
SH3D19	A0A0U1RQE4;S345-p	AS(1)GEWDSGTENR	260.05	UID1698	144290	NA	NA	NA	NA
SH3D19	A0A0U1RQE4;S555-p	CLHEDPQS(1)PPPLPAEK	105.77	UID1699	111617	CLHEDPQS(1)PPPLPAEK	73.11	UID1419	12858.5
FASN	A0A0U1RQF0;S724-p	WLSTSIPEAQWHS(0.618)S(0.382)LAR	103.71	UID1710	15782.6	NA	NA	NA	NA
SORBS1	Q9BX66;S85-p	DIS(1)PEEIDLK	53.967	UID1712	603981	NA	NA	NA	NA
SORBS1	Q9BX66;S417-p	NPVDYMDLPFS(0.052)S(0.597)S(0.323)PS(0.029)R	90.806	UID1714	67880	NA	NA	NA	NA
SORBS1	Q9BX66;S418-p	NPVDYMDLPFS(0.001)S(0.226)S(0.773)PS(0.001)R	265.93	UID1715	93282.3	NPVDYMDLPFS(0.005)S(0.062)S(0.897)PS(0.037)R	101.23	UID1433	7251.2
SORBS1	Q9BX66;S138-p	RES(1)DGAPGDLTSLENER	143.17	UID1716	155870	NA	NA	NA	NA
SCYL2	A0A0U1RQQ9;S681-p	RAS(1)LTLEEK	148.13	UID1724	165686	RAS(1)LTLEEK	162.93	UID1442	23356.8
SHANK3	A0A0U1RR93;S476-p	AHS(1)PQGEGEIPLHR	80.738	UID1726	28985.6	NA	NA	NA	NA
SHANK3	A0A0U1RR93;S679-p	APS(0.997)T(0.003)TLTLR	103.26	UID1727	41822.6	RAPS(0.992)T(0.008)TLTLR	96.82	UID1445	8170.22
SHANK3	A0A0U1RR93;S388-p	GEAQPAAS(1)PGPSLR	109.42	UID1730	96721.6	NA	NA	NA	NA
SHANK3	A0A0U1RR93;S1522-p	KS(1)PIAAAR	47.894	UID1731	26579.3	NA	NA	NA	NA
SHANK3	A0A0U1RR93;S1246-p	LGGAEEERPGTPELAPAPMQSAAVAEPLPS(1)PR	137.19	UID1735	79466.6	LGGAEEERPGTPELAPAPMQSAAVAEPLPS(1)PR	114.45	UID1448	4572.28
SHANK3	A0A0U1RR93;S1570-p	RAPS(1)PVK	40.994	UID1736	43836.6	NA	NA	NA	NA
SHANK3	A0A0U1RR93;S395-p	S(1)LPHQLLLQR	113.77	UID1739	45972.6	NA	NA	NA	NA
SHANK3	A0A0U1RR93;S1629-p	S(0.186)RS(0.787)PS(0.011)PS(0.016)PLPSPASGPGPGAPGPR	141.17	UID1741	64171.5	NA	NA	NA	NA
ATP2B1	A0A0U1RQU3;S219-p	S(0.5)S(0.5)IHNFMTHPEFR	164.28	UID1750	34685.2	NA	NA	NA	NA
ATP2B1	A0A0U1RQU3;S220-p	S(0.5)S(0.5)IHNFMTHPEFR	164.28	UID1751	34685.2	NA	NA	NA	NA
DIP2C	E7EPU2;S812-p	IAVFS(0.973)VT(0.027)VLHDER	41.644	UID1752	27740.2	NA	NA	NA	NA
CBL	A0A1B0GW38;S617-p	ELTNRHS(1)LPFSLPSQMEPRPDVPR	166.29	UID1754	99474.3	ELTNRHS(1)LPFSLPSQMEPRPDVPR	219.27	UID1462	8373.07
CBL	A0A1B0GW38;S667-p	IKPS(0.019)S(0.126)S(0.853)ANAIY(0.001)S(0.001)LAAR	89.668	UID1757	52945.5	NA	NA	NA	NA
CBL	A0A1B0GW38;S481-p	VERPPS(1)PFSMAPQASLPPVPPR	212.51	UID1759	641866	VERPPS(0.989)PFS(0.011)MAPQASLPPVPPR	107.19	UID1466	34444.4
CBL	A0A1B0GW38;S484-p	VERPPS(0.039)PFS(0.942)MAPQAS(0.02)LPPVPPR	47.603	UID1760	366283	VERPPS(0.067)PFS(0.928)MAPQAS(0.005)LPPVPPR	46.953	UID1467	16738.5
SMARCA2	A0A0U1RQZ9;S1377-p	LS(1)PNPPK	46.158	UID1765	185653	LS(1)PNPPK	40.724	UID1470	33600.1
SMARCA2	A0A0U1RQZ9;S329-p	IS(1)PIQKPQGLDPVEILQER	56.72	UID1766	52723.9	NA	NA	NA	NA
	A0A0U1RR07;S1208-p	RNS(1)LTASLDK	95.264	UID1770	17534.8	NA	NA	NA	NA
SYTL2	A0A0U1RR07;S1851-p	S(0.989)VPAFLQDES(0.01)DDRETDTASESSYQLSR	71.207	UID1772	31123	NA	NA	NA	NA
DENND4A	A0A0U1RR27;S1059-p	HKS(1)DNETNLQQQVVWGNR	158	UID1775	104561	NA	NA	NA	NA
DENND4A	A0A0U1RR27;S1631-p	S(0.984)IS(0.012)T(0.003)S(0.001)GPLDK	84.289	UID1777	29310	NA	NA	NA	NA
DCLK2	G5E9L9;S347-p	SSSSSPTSPGS(1)FR	152.32	UID1786	46496.5	NA	NA	NA	NA
PHF14	A0A0U1RRH6;S835-p	S(1)FVPEEEK	40.883	UID1787	449817	S(1)FVPEEEK	83.869	UID1484	34344.4
PHF14	A0A0U1RRH6;S290-p	NSADDEELT(0.005)NDS(0.962)LT(0.033)LSQSK	94.856	UID1788	100537	NA	NA	NA	NA
PHF14	A0A0U1RRH6;S298-p	S(0.999)NEDS(0.001)LILEK	211.83	UID1789	219528	NA	NA	NA	NA
ELF1	A0A0U1RRL5;S187-p	TKPPRPDS(0.997)PAT(0.003)TPNISVK	172.8	UID1793	566159	TKPPRPDS(0.999)PAT(0.001)T(0.001)PNISVK	129.84	UID1489	22637.3
ELF1	A0A0U1RRL5;S376-p	TVQPTQS(1)PYPTQLFR	102.57	UID1794	34237.9	NA	NA	NA	NA
ELF1	A0A0U1RRL5;S334-p	VSS(0.051)S(0.948)PGVK	150.62	UID1796	97594.1	NA	NA	NA	NA
ELF1	A0A0U1RRL5;S168-p	YADSPGAS(0.017)S(0.983)PEQPK	234.49	UID1799	54613.7	NA	NA	NA	NA
GATAD2B	A0A0U1RRM1;S122-p	LT(0.03)PS(0.969)PDIIVLS(0.001)DNEASSPR	101.92	UID1800	30169.9	NA	NA	NA	NA
GATAD2B	A0A0U1RRM1;S135-p	LTPSPDIIVLSDNEAS(0.056)S(0.944)PR	118.76	UID1802	70074.3	NA	NA	NA	NA
GATAD2B	A0A0U1RRM1;S470-p	LQQQAALS(0.908)PT(0.045)T(0.045)APAVS(0.001)S(0.001)VSK	74.579	UID1803	119016	NA	NA	NA	NA
GATAD2B	A0A0U1RRM1;S318-p	VS(0.185)S(0.807)PLPS(0.008)PSAMTDAANSQAAAK	119.28	UID1806	80619.9	VS(0.181)S(0.819)PLPSPSAMTDAANSQAAAK	127.96	UID1500	14262.2
	A0A0U1RRM6;S368-p	NS(0.037)RPS(0.596)S(0.367)PVNT(0.001)PSSQPPATK	138.44	UID1814	39131.9	NA	NA	NA	NA
ENAH	A0A0U1RRM6;S129-p	QNS(1)QLPAQVQNGPSQEELEIQRR	184.4	UID1816	46360.5	NA	NA	NA	NA
	A0A0U1RRM6;S740-p	S(1)PVISRPK	111.82	UID1817	540504	S(1)PVISRPK	77.674	UID1509	42292.8
HLA-C	A0A140T912;S359-p	GGSCSQAAS(0.001)S(0.008)NS(0.843)AQGS(0.148)DESLIACK	124.86	UID1824	31297.2	NA	NA	NA	NA
HLA-F	A0A140T9W7;S219-p	NRGS(0.966)YS(0.034)QAAV	90.913	UID1827	34676.9	NA	NA	NA	NA
KIFC1	A2AB20;S6-p	MDPQRS(1)PLLEVK	80.69	UID1829	50573.5	NA	NA	NA	NA
HLA-DOB	A0A140T9Z3;S230-p	TQMS(1)GNEVSR	96.23	UID1830	19264.7	NA	NA	NA	NA
LSM14A	A0A140TA76;S173-p	TQLS(1)QAEVHK	156.14	UID1832	40771.8	NA	NA	NA	NA
IL10RB	A0A1B0GU52;S36-p	NS(1)LPQHLK	79.693	UID1837	76865.3	NA	NA	NA	NA
	A0A1B0GTL5;S1081-p	DPPSLSSAS(0.991)PPGS(0.009)R	168.89	UID1841	82953	NA	NA	NA	NA
	A0A1B0GTL5;S1085-p	DPPSLSSAS(0.025)PPGS(0.975)R	111.83	UID1842	50034.6	NA	NA	NA	NA
	A0A1B0GTL5;S866-p	GESDEPAPQVQPES(0.966)PET(0.029)VS(0.005)PK	69.152	UID1844	109967	NA	NA	NA	NA
	A0A1B0GTL5;S938-p	GPETEGEDAS(0.997)PS(0.003)ALVVGPPETK	165.38	UID1846	210905	GPETEGEDAS(0.966)PS(0.034)ALVVGPPETK	91.767	UID1526	5266.33
	A0A1B0GTL5;S913-p	LFT(0.001)PS(0.006)RS(0.994)QEEEEEK	152.32	UID1848	151702	LFTPSRS(1)QEEEEEK	198.98	UID1528	16622.9
RAB11FIP5	A0A1B0GTL5;S1209-p	PLSAAPVEGS(1)PDRK	153.72	UID1850	102051	PLSAAPVEGS(1)PDRK	191.37	UID1530	24902.4
RAB11FIP5	A0A1B0GTL5;S307-p	T(0.007)YS(0.993)DEANQMR	92.866	UID1853	129409	TYS(1)DEANQMR	267.31	UID1544	24143.3
RAB11FIP5	A0A1B0GTL5;S116-p	S(1)LIGVDK	79.148	UID1854	23816.2	NA	NA	NA	NA
RAB11FIP5	A0A1B0GTL5;S395-p	S(0.156)NS(0.65)S(0.156)S(0.038)EAVLGQEELSAQAK	92.01	UID1856	162476	S(0.157)NS(0.527)S(0.291)S(0.026)EAVLGQEELSAQAK	165.4	UID1533	17598.9
RAB11FIP5	A0A1B0GTL5;S357-p	S(0.029)S(0.933)IS(0.038)GSLPSSGSLQAVSSR	160.55	UID1859	41939.5	NA	NA	NA	NA
RAB11FIP5	A0A1B0GTL5;S391-p	STDDTWPRGS(1)R	89.46	UID1865	42309.1	NA	NA	NA	NA
KIF16B	A0A1B0GTU3;S1052-p	EQS(0.011)GLQAS(0.989)LEAEQEALEK	64.862	UID1869	56163	NA	NA	NA	NA
PXN	A0A1B0GTU4;S792-p	S(0.994)S(0.006)PGGQDEGGFMAQGK	306.37	UID1873	431909	S(0.839)S(0.161)PGGQDEGGFMAQGK	245.19	UID1548	73164.9
PXN	A0A1B0GTU4;S793-p	S(0.023)S(0.977)PGGQDEGGFMAQGK	300.56	UID1874	558278	S(0.5)S(0.5)PGGQDEGGFMAQGK	102.5	UID1549	67739.8
PXN	A0A1B0GTU4;S84-p	FIHQQPQS(0.017)S(0.893)S(0.09)PVYGSSAK	160.67	UID1876	146160	FIHQQPQS(0.004)S(0.886)S(0.11)PVYGSSAK	107.33	UID1550	17161.4
PXN	A0A1B0GTU4;S830-p	PGSQLDSMLGS(0.995)LQS(0.004)DLNK	103.26	UID1880	28507.1	NA	NA	NA	NA
PXN	A0A1B0GTU4;S130-p	SAEPS(0.976)PT(0.024)VMSTSLGSNLSELDR	281.5	UID1881	127518	SAEPS(0.969)PT(0.031)VMSTSLGSNLSELDR	230.99	UID1554	15095.8
RP1	A0A1B0GTV9;S28-p	HLS(0.883)LT(0.117)HPVVAK	67.456	UID1893	18406.4	HLS(0.955)LT(0.045)HPVVAK	66.498	UID1560	2585.37
TJP2	A0A3B3IRI3;S955-p	RAAS(0.988)S(0.012)DQLR	94.82	UID1894	35343.4	NA	NA	NA	NA
TJP2	A0A3B3IRI3;S956-p	AAS(0.18)S(0.626)DQLRDNS(0.194)PPPAFKPEPPK	167.52	UID1895	77462.1	NA	NA	NA	NA
TJP2	A0A3B3IRI3;S963-p	DNS(1)PPPAFKPEPPK	73.809	UID1896	834416	NA	NA	NA	NA
TJP2	A0A3B3IRI3;S243-p	AYS(1)PEYR	114.2	UID1897	97514.1	NA	NA	NA	NA
TJP2	A0A3B3IRI3;S221-p	GRS(1)IDQDYER	102.9	UID1899	116710	NA	NA	NA	NA
TJP2	A0A3B3IRI3;S390-p	S(0.972)FS(0.028)PEER	110.22	UID1903	47983.1	NA	NA	NA	NA
TJP2	A0A3B3IRI3;S392-p	SFS(1)PEERR	109.83	UID1904	72455.6	NA	NA	NA	NA
TJP2	A0A3B3IRI3;S679-p	S(0.999)REDLT(0.001)AVVSVSTK	118.15	UID1907	68567.3	NA	NA	NA	NA
TJP2	A0A3B3IRI3;S147-p	S(0.043)RS(0.957)WEDSPER	166.16	UID1908	64270.2	NA	NA	NA	NA
TJP2	A0A3B3IRI3;S151-p	SWEDS(1)PER	173.75	UID1909	169708	NA	NA	NA	NA
TJP2	A0A3B3IRI3;S943-p	SSEPVQHEES(0.001)IRKPS(0.999)PEPR	192.57	UID1911	50145.7	NA	NA	NA	NA
TNRC6C	A0A1B0GU24;S924-p	DSSEATGWEEPS(0.999)PPS(0.001)IRR	99.407	UID1915	59886.6	NA	NA	NA	NA
TNRC6C	A0A1B0GU24;S778-p	S(0.884)PT(0.116)WGEPPKPK	67.153	UID1917	55589	NA	NA	NA	NA
KIF13A	H0Y9Z7;S291-p	QSFT(0.001)QS(0.999)LK	85.813	UID1921	82521.1	NA	NA	NA	NA
KIF13A	H0Y9Z7;S702-p	T(0.155)GS(0.801)CS(0.044)ELDACPSK	123.72	UID1922	64288.3	NA	NA	NA	NA
KIF13A	H0Y9Z7;S704-p	T(0.004)GS(0.25)CS(0.746)ELDACPSK	210.38	UID1923	36236.2	NA	NA	NA	NA
RALGAPA1	A0A1B0GUI1;S1319-p	RGS(0.985)S(0.015)PGSLEIPK	144.55	UID1928	136744	RGS(0.835)S(0.163)PGS(0.002)LEIPK	106.49	UID1589	8139.03
RALGAPA1	A0A1B0GUI1;S1320-p	GS(0.097)S(0.885)PGS(0.017)LEIPK	103.43	UID1929	131468	GS(0.014)S(0.984)PGS(0.002)LEIPK	119.27	UID1590	9410.06
RALGAPA1	A0A1B0GUI1;S740-p	SATTTGS(0.999)PGTEK	96.464	UID1938	37366.9	NA	NA	NA	NA
RALGAPA1	A0A1B0GUI1;S1463-p	SQT(0.011)PS(0.758)PS(0.228)T(0.003)LNIDHMEQK	188.32	UID1939	77877.6	NA	NA	NA	NA
RALGAPA1	A0A1B0GUI1;S797-p	S(0.013)S(0.013)S(0.889)T(0.081)S(0.004)DILEPFTVER	225.31	UID1943	101341	S(0.001)S(0.035)S(0.927)T(0.035)S(0.001)DILEPFTVER	144.8	UID1599	16588.1
GSE1	Q14687;S829-p	S(0.998)PS(0.002)LGMLSTATR	141.73	UID1947	47015.3	NA	NA	NA	NA
PLEKHA6	Q5VTI5;S862-p	S(1)LQLPASPAPDPSPR	184.42	UID1963	65298.4	S(0.996)LQLPAS(0.004)PAPDPSPR	71.853	UID1608	3056.53
PLEKHA6	Q5VTI5;S797-p	T(0.029)KS(0.951)PT(0.02)DDEVTPSAVVR	90.754	UID1964	483227	NA	NA	NA	NA
EFR3A	A0A1B0GUZ7;S247-p	IGPPS(0.036)S(0.924)PS(0.028)AT(0.013)DK	74.392	UID1967	77879.7	IGPPS(0.227)S(0.722)PS(0.045)AT(0.005)DK	56.569	UID1616	7513.69
ZEB2	A0A1B0GWI0;S525-p	S(0.007)NT(0.029)PS(0.962)PLNLS(0.001)STSSK	118.21	UID1970	36280	NA	NA	NA	NA
ZEB2	A0A1B0GWI0;S101-p	TGSSPNSVSS(0.015)S(0.982)PT(0.002)NSAITQLR	127.3	UID1974	57340.8	NA	NA	NA	NA
KIF21A	H0YHT2;S587-p	IPEPS(1)PVTR	98.055	UID1979	108861	NA	NA	NA	NA
KIF21A	H0YHT2;S201-p	KLS(0.978)S(0.017)S(0.005)DAPAQDTGSSAAAVETDASR	238.6	UID1980	76945.2	NA	NA	NA	NA
ZBTB38	A0A1B0GV48;S297-p	S(1)PQPAAVLTR	93.448	UID1987	75219.1	NA	NA	NA	NA
FARP1	C9JME2;S427-p	VSAGEPGSHPS(1)PAPR	200.19	UID1997	48421.5	VSAGEPGS(0.028)HPS(0.972)PAPR	114.4	UID1635	6721.27
ENTHD2	A0A1B0GV70;S401-p	TRPWLQELS(0.001)MGS(0.999)PGPVTNK	141.45	UID2002	48106.5	NA	NA	NA	NA
CAPN15	A0A1B0GVE3;S364-p	RLS(1)VLEEEATEGGTSR	104.63	UID2003	20429.2	NA	NA	NA	NA
FAM193A	E7EUR8;S998-p	LVLAES(1)PQPK	141.08	UID2006	54263.3	LVLAES(1)PQPK	149.96	UID1640	6358.21
FAM193A	E7EUR8;S983-p	SNPTPMEPT(0.001)S(0.999)PGEHQQNSK	153.65	UID2007	52516.3	NA	NA	NA	NA
NFIB	A0A1B0GVN4;S232-p	DQDMS(0.894)S(0.103)PT(0.002)T(0.001)MK	68.515	UID2008	51807.3	NA	NA	NA	NA
NFIB	A0A1B0GVN4;S233-p	DQDMS(0.067)S(0.927)PT(0.005)TMK	208.08	UID2009	74867	NA	NA	NA	NA
NFIB	A0A1B0GVN4;S185-p	S(0.01)LS(0.873)S(0.117)PPSSK	79.659	UID2013	120583	NA	NA	NA	NA
NFIB	A0A1B0GVN4;S186-p	SLS(0.016)S(0.974)PPS(0.009)S(0.001)K	83.862	UID2014	121667	NA	NA	NA	NA
NEDD4L	A0A1B0GVY1;S754-p	DT(0.029)LS(0.969)NPQS(0.001)PQPSPYNSPK	133.94	UID2026	45125	DT(0.033)LS(0.967)NPQSPQPSPYNSPK	117.35	UID1661	6183.61
NEDD4L	A0A1B0GVY1;S762-p	DTLSNPQS(0.005)PQPS(0.99)PY(0.005)NSPK	95.767	UID2027	28299.9	NA	NA	NA	NA
NEDD4L	A0A1B0GVY1;S621-p	S(0.16)CS(0.797)VT(0.043)DAVAEQGHLPPPSAPAGR	131.94	UID2029	105143	NA	NA	NA	NA
NEDD4L	A0A1B0GVY1;S728-p	S(0.098)LS(0.081)S(0.813)PT(0.009)VTLSAPLEGAK	99.566	UID2032	70609	SLS(0.228)S(0.735)PT(0.037)VTLSAPLEGAK	280.5	UID1667	23306.4
NEDD4L	A0A1B0GVY1;S582-p	T(0.5)S(0.5)PQELSEELSR	244.37	UID2033	213739	T(0.085)S(0.915)PQELSEELSR	223.03	UID1668	21544
	A0A1B0GW05;S46-p	APLS(1)PGRK	64.711	UID2034	68695.1	APLS(1)PGRK	85.533	UID1669	26852.3
ING5	A0A1B0GW41;S150-p	RT(0.463)S(0.514)EEDT(0.023)PK	60.255	UID2037	17103.1	NA	NA	NA	NA
EPB41	A0A2U3TZH6;S353-p	HHAS(1)ISELK	138.22	UID2039	87188.1	NA	NA	NA	NA
EPB41	A0A2U3TZH6;S378-p	RLS(0.992)T(0.008)HSPFR	114.23	UID2040	91932.2	NA	NA	NA	NA
	A0A1B0GWG0;S266-p	S(1)LDGAAVDSADR	222.48	UID2042	152195	S(1)LDGAAVDSADR	240.44	UID1678	58940
	A0A1B0GWG0;S278-p	SLDGAAVDS(0.029)ADRS(0.968)PRPT(0.001)S(0.001)APAIT(0.001)QGQVAEGGVLDASAK	133.77	UID2043	85175.8	S(0.001)LDGAAVDS(0.025)ADRS(0.972)PRPT(0.001)S(0.001)APAITQGQVAEGGVLDASAK	162.72	UID1679	27715.9
	A0A1B0GWI6;S28-p	AGLGPEGGEQAGAHT(0.348)AS(0.652)PGAPR	186.4	UID2044	72406.6	NA	NA	NA	NA
	A0A1C7CYX9;S27-p	NLGSGS(1)PK	81.017	UID2053	294477	NA	NA	NA	NA
	A0A1P0AZG4;S273-p	EITSHEEGGGDVS(1)PR	199.05	UID2054	54847.1	NA	NA	NA	NA
	A0A1P0AZG4;S294-p	IKPNLS(0.092)S(0.849)S(0.059)PR	86.313	UID2055	19765	NA	NA	NA	NA
ARPC1A	A0A1W2PNV4;S298-p	NMS(1)AMER	87.806	UID2059	43285.7	NA	NA	NA	NA
JMJD1C	A0A1W2PNZ9;S1871-p	EQDNSESPNGRT(0.192)S(0.796)PLVS(0.012)QNNEQGSTLR	141.9	UID2060	64670.4	NA	NA	NA	NA
JMJD1C	A0A1W2PNZ9;S760-p	IT(0.002)AHS(0.594)S(0.404)PPLTK	62.891	UID2062	15077.3	NA	NA	NA	NA
JMJD1C	A0A1W2PNZ9;S761-p	ITAHS(0.079)S(0.921)PPLTK	81.278	UID2063	27477.4	NA	NA	NA	NA
JMJD1C	A0A1W2PNZ9;S470-p	ITHS(0.999)PDS(0.001)VK	97.911	UID2064	38376.9	NA	NA	NA	NA
JMJD1C	A0A1W2PNZ9;S435-p	S(1)PPPETIK	89.298	UID2067	296153	RS(1)PPPETIK	65.395	UID1704	12828.8
JMJD1C	A0A1W2PNZ9;S459-p	S(0.131)S(0.021)PS(0.849)PEVVKPK	95.631	UID2068	64189.3	NA	NA	NA	NA
RFC1	A0A1W2PP02;S255-p	ES(0.005)VS(0.986)PEDS(0.009)EK	192.44	UID2071	164941	NA	NA	NA	NA
TCEA1	A0A1W2PRL9;S79-p	EPAITSQNS(1)PEAREESTSSGNVSNRK	320.45	UID2076	1479832	KEPAITSQNS(1)PEAR	166.3	UID1720	46919.7
TCEA1	A0A1W2PRL9;S60-p	LLDGPS(0.806)T(0.194)EK	82.417	UID2077	64781.7	NA	NA	NA	NA
DDX17	A0A1X7SBZ2;S571-p	T(0.067)T(0.084)S(0.832)S(0.017)ANNPNLMYQDECDRR	172.61	UID2084	173310	T(0.1)T(0.1)S(0.674)S(0.127)ANNPNLMYQDECDR	115.54	UID1726	6707.36
RAI1	A0A1W2PQJ7;S1060-p	AAS(0.523)S(0.462)PS(0.015)NPAALPVASDSSPMGSK	60.95	UID2087	95586.8	NA	NA	NA	NA
RAI1	A0A1W2PQJ7;S1311-p	APGASPGNPLS(0.989)PS(0.009)LS(0.002)DK	70.414	UID2089	31963.6	NA	NA	NA	NA
RAI1	A0A1W2PQJ7;S1219-p	EERPEGS(0.999)PT(0.001)LFK	128.74	UID2090	73241.1	EERPEGS(0.978)PT(0.022)LFK	107.82	UID1733	11031.8
RAI1	A0A1W2PQJ7;S1327-p	GAGGS(1)PVGVEEGLVNVGTGQK	222.3	UID2092	84906	NA	NA	NA	NA
PFKFB3	Q9H178;S30-p	RNS(0.999)VT(0.001)PLASPEPTK	102.38	UID2099	84032.7	RNS(1)VTPLASPEPTK	161.14	UID1742	28598.8
TXNRD3	A0A1W2PR67;S4-p	S(1)PPQSPGPGK	89.355	UID2104	133890	NA	NA	NA	NA
TXNRD3	A0A1W2PR67;S32-p	VLS(1)PPGRR	63.216	UID2105	38699	VLS(1)PPGRR	56.916	UID1748	3694.19
SYNJ2	E7ER60;S534-p	GGAS(1)EEALSAVAPR	93.51	UID2106	144010	NA	NA	NA	NA
STIM2	A0A1X7SBY3;S518-p	S(1)IVPSSPQPQR	103.91	UID2115	32247.1	NA	NA	NA	NA
STIM2	A0A1X7SBY3;S523-p	SIVPS(0.085)S(0.915)PQPQR	153.54	UID2116	93926.8	SIVPS(0.005)S(0.995)PQPQR	147.58	UID1761	12638.6
	A0A1W2PRG7;S6-p	ADS(1)PKPPVAPK	68.551	UID2122	65605	NA	NA	NA	NA
FGD5	A0A1W2PRG7;S595-p	S(0.001)FS(0.999)VEGR	109.11	UID2123	39904.1	NA	NA	NA	NA
FGD5	A0A1W2PRG7;S742-p	S(0.964)LS(0.029)NS(0.007)PQLK	99.5	UID2124	107663	NA	NA	NA	NA
FGD5	A0A1W2PRG7;S746-p	S(0.01)LS(0.103)NS(0.887)PQLK	75.89	UID2126	119069	SLS(0.009)NS(0.991)PQLK	90.05	UID1766	8680.02
	A0A1W2PRG7;S19-p	TT(0.007)S(0.993)PLTPVTAPK	194.29	UID2129	86532.6	NA	NA	NA	NA
ENSA	A0A1W2PRU0;S2-p	S(1)QKQEEENPAEETGEEK	58.83	UID2136	58413.8	NA	NA	NA	NA
BIVM-ERCC5	A0A494C0S2;S526-p	ELTPAS(0.997)PT(0.003)CTNSVSK	137.8	UID2142	63349.7	NA	NA	NA	NA
BIVM-ERCC5	A0A494C0S2;S341-p	EPDATPPS(1)PR	191.53	UID2143	198512	NA	NA	NA	NA
BIVM-ERCC5	A0A494C0S2;S384-p	NAPAAVDEGSIS(1)PR	275.23	UID2145	122713	NA	NA	NA	NA
HSPB6	A0A1X7SC65;S16-p	RAS(1)APLPGLSAPGR	156.96	UID2146	222262	AS(1)APLPGLSAPGR	210.86	UID1782	13872.8
NFIC	A0A286YEX4;S344-p	NWTEDMEGGIS(0.9)S(0.1)PVKK	120.31	UID2149	89039.3	NWTEDMEGGIS(0.5)S(0.5)PVK	89.468	UID1788	12644.3
NFIC	A0A286YEX4;S355-p	S(1)PFNSPSPQDSPR	235.35	UID2151	134016	S(1)PFNSPSPQDSPR	211.53	UID1793	12204.7
NFIC	A0A286YEX4;S361-p	SPFNS(0.001)PS(0.999)PQDSPR	118.29	UID2153	416488	SPFNS(0.005)PS(0.995)PQDSPR	114.35	UID1795	19500.7
CHCHD3	A0A286YEX5;S13-p	YS(1)GAYGASVSDEELK	144.3	UID2159	331122	YS(1)GAYGASVSDEELK	118.05	UID1800	22503.8
FRY	A0A2R8YCY2;S1890-p	SSS(1)PDLSSSSK	148.78	UID2174	52800.3	SS(0.002)S(0.998)PDLSSSSK	167.84	UID1005	9427.55
MON2	A0A286YFF8;S205-p	S(0.97)VS(0.027)T(0.003)LKPCAK	72.496	UID2183	43380.4	NA	NA	NA	NA
IGHG4	P01857;S134-p	DTLMIS(1)R	118.33	UID2185	37317.7	NA	NA	NA	NA
CNOT3	H7C3F5;S118-p	STDSEVSQS(1)PAK	234.04	UID2191	60294.9	NA	NA	NA	NA
CAMK2G	D6R938;S280-p	STVAS(1)MMHR	117.14	UID2201	52175	STVAS(1)MMHR	138.25	UID1810	4174.05
PIK3CA	A0A2R8Y2F6;S312-p	RIS(0.763)T(0.218)AT(0.018)PYMNGETSTK	107.06	UID2204	63135.6	NA	NA	NA	NA
HARS2	A0A2R8Y5E8;S56-p	DLS(1)PQHMVVR	72.62	UID2205	219846	NA	NA	NA	NA
GSS	A0A2R8Y5T7;S301-p	IEPEPFENCLLRPGS(1)PAR	88.396	UID2208	49247.1	NA	NA	NA	NA
SPAST	A0A2R8Y7K2;S51-p	APS(1)YSGLSMVSGVK	162.94	UID2212	58897.9	APS(1)YSGLSMVSGVK	183.81	UID1818	9063.96
SPAST	A0A2R8Y7K2;S324-p	S(0.059)VS(0.836)PQT(0.105)LEAYIR	152.99	UID2214	51809.7	NA	NA	NA	NA
	A0A2R8Y5G6;S554-p	FS(1)GGFGAR	63.816	UID2215	25254.2	FS(1)GGFGAR	89.08	UID1824	31411.5
SLC29A3	A0A2R8Y4I0;S23-p	TTSS(0.043)S(0.957)LRADQEALLEK	214.18	UID2217	66465.9	TT(0.003)S(0.002)S(0.018)S(0.977)LR	91.069	UID1827	13707.8
PPAPDC3	X6R886;S43-p	KAS(0.946)GPS(0.054)AQPPPAGDGAR	57.826	UID2219	22504.6	NA	NA	NA	NA
SAMSN1	A0A2R8Y4K8;S330-p	NNS(0.747)LS(0.251)KPDDS(0.001)T(0.001)EAHEGDPTNGSGEQSK	184.81	UID2222	25144.6	NA	NA	NA	NA
CCDC82	F5H777;S131-p	HLS(1)QEDNDLNK	175.48	UID2225	121864	NA	NA	NA	NA
DNAJC21	A0A2R8Y534;S395-p	APS(0.773)S(0.196)S(0.03)SLNSATSSQSK	158.52	UID2226	75270.1	NA	NA	NA	NA
TNS1	A0A494C067;S999-p	RAAS(1)DGQYENQSPEATSPR	204.18	UID2228	273932	NA	NA	NA	NA
TNS1	A0A494C067;S1007-p	AASDGQYENQS(1)PEATSPR	263.04	UID2229	165656	NA	NA	NA	NA
TNS1	A0A494C067;S781-p	AHLESLVAS(0.017)RPS(0.982)PQPLAETPIPSLPEFPR	209.75	UID2236	40815.7	NA	NA	NA	NA
TNS1	A0A494C067;S792-p	PSPQPLAETPIPS(1)LPEFPR	94.281	UID2237	49297.6	NA	NA	NA	NA
TNS1	A0A494C067;S1269-p	AQFSVAGVHT(0.003)VPGS(0.997)PQAR	135.33	UID2238	142297	NA	NA	NA	NA
TNS1	A0A494C067;S883-p	AS(0.972)LES(0.028)VPPGR	103.31	UID2239	632496	NA	NA	NA	NA
TNS1	A0A494C067;S1582-p	DQEPGAFIIRDS(0.812)HS(0.188)FR	48.656	UID2242	57115.8	NA	NA	NA	NA
TNS1	A0A494C067;S1584-p	DQEPGAFIIRDS(0.382)HS(0.618)FR	65.784	UID2243	59423.8	NA	NA	NA	NA
TNS1	A0A494C067;S1063-p	EAFEEMEGTS(0.003)PS(0.067)S(0.93)PPPSGVR	307.92	UID2247	365444	NA	NA	NA	NA
TNS1	A0A494C067;S1473-p	QGS(0.973)PT(0.027)PALPEK	133.13	UID2259	278766	NA	NA	NA	NA
TNS1	A0A494C067;S1140-p	S(0.14)FS(0.774)APAT(0.085)QAYGHEIPLR	105.96	UID2266	26684.7	NA	NA	NA	NA
TNS1	A0A494C067;S1209-p	S(0.994)GS(0.006)LGQPSPSAQR	147.7	UID2267	29902.9	NA	NA	NA	NA
TNS1	A0A494C067;S1216-p	SGSLGQPS(0.996)PS(0.004)AQR	181.9	UID2269	41828.3	NA	NA	NA	NA
TNS1	A0A494C067;S864-p	S(0.999)GYIPS(0.001)GHSLGTPEPAPR	208.87	UID2271	90812.2	NA	NA	NA	NA
TNS1	A0A494C067;S872-p	SGYIPSGHS(1)LGTPEPAPR	164.4	UID2272	46957.2	NA	NA	NA	NA
TNS1	A0A494C067;S721-p	S(0.001)QS(0.993)FS(0.007)EAEPQLPPAPVR	319.45	UID2280	596164	NA	NA	NA	NA
TNS1	A0A494C067;S723-p	S(0.001)QS(0.162)FS(0.838)EAEPQLPPAPVR	185.14	UID2281	333024	NA	NA	NA	NA
TNS1	A0A494C067;S833-p	SQS(1)VPGAWPGASPLSSQPLSGSSR	197.4	UID2283	222891	NA	NA	NA	NA
TNS1	A0A494C067;S842-p	SQSVPGAWPGAS(0.997)PLS(0.003)S(0.001)QPLSGSSR	102.03	UID2284	32313.8	NA	NA	NA	NA
TNS1	A0A494C067;S533-p	TDEPVPGASSATAALS(1)PQEK	93.093	UID2286	104797	NA	NA	NA	NA
TNS1	A0A494C067;S1284-p	TVGTNTPPS(1)PGFGWR	263.98	UID2287	118262	NA	NA	NA	NA
TNS1	A0A494C067;S1361-p	VATTPGS(0.995)PS(0.005)LGR	173.6	UID2288	194362	NA	NA	NA	NA
TNS1	A0A494C067;S1597-p	VS(0.107)S(0.893)PPPTIMQQNK	137.93	UID2289	59392.4	NA	NA	NA	NA
TNS1	A0A494C067;S1538-p	YSMPDNS(1)PETR	172.17	UID2291	155530	NA	NA	NA	NA
CDK13	A0A2R8Y4Z0;S163-p	GGDVS(0.999)PS(0.001)PYSSSSWR	203.32	UID2295	45408.6	GGDVS(0.98)PS(0.02)PYSSSSWR	118.13	UID1904	8266.52
CDK13	A0A2R8Y4Z0;S305-p	IEHAPS(0.955)PS(0.037)S(0.007)GGTLK	84.859	UID2297	30438.8	NA	NA	NA	NA
CDK13	A0A2R8Y4Z0;S95-p	S(0.528)LS(0.472)PLGGRDDSPVSHR	57.496	UID2299	31341.5	NA	NA	NA	NA
CDK13	A0A2R8Y4Z0;S97-p	S(0.009)LS(0.991)PLGGR	107	UID2300	40461.8	NA	NA	NA	NA
CDK13	A0A2R8Y4Z0;S122-p	S(0.003)PS(0.997)PAGGGSSPYSR	190.1	UID2301	65022.4	KS(0.016)PS(0.982)PAGGGS(0.001)S(0.001)PYSR	54.103	UID1907	4812.37
CDK13	A0A2R8Y4Z0;S177-p	S(0.997)PY(0.001)S(0.002)PVLR	84.083	UID2305	41757.9	NA	NA	NA	NA
CDK13	A0A2R8Y4Z0;S180-p	S(0.002)PYS(0.998)PVLR	93.178	UID2306	25013.7	S(0.001)PYS(0.999)PVLR	100.25	UID1913	6175.56
CCDC9	A0A2R8Y4Z8;S376-p	EGAAS(0.998)PAPET(0.002)PQPTSPETSPK	121.92	UID2308	80215.4	EGAAS(0.98)PAPET(0.02)PQPTSPETSPK	91.767	UID1915	7114.36
CCDC9	A0A2R8Y4Z8;S386-p	EGAASPAPET(0.014)PQPT(0.072)S(0.906)PET(0.007)S(0.001)PK	82.885	UID2309	330841	EGAASPAPETPQPT(0.136)S(0.838)PET(0.023)S(0.004)PK	145.81	UID1916	13433.9
CCDC9	A0A2R8Y4Z8;S202-p	S(1)GPLEESER	160.81	UID2310	114010	S(1)GPLEESER	209.96	UID1917	19189.9
CCDC9	A0A2R8Y4Z8;S80-p	S(0.997)PGT(0.003)PRPPGASK	74.853	UID2312	66246.4	NA	NA	NA	NA
	A0A2R8Y4Z8;S521-p	TTHLAGALS(1)PGGGQSAPAFPESGPSLR	111.1	UID2313	93997.6	TTHLAGALS(1)PGGGQSAPAFPESGPSLR	89.129	UID1920	5388.28
PRKG1	A0A2R8YE50;S66-p	QS(0.182)AS(0.59)T(0.228)LQGEPR	153.15	UID2314	97278.3	NA	NA	NA	NA
CTNNB1	A0A2R8Y804;S552-p	RT(0.011)S(0.989)MGGTQQQFVEGVR	265.74	UID2318	307825	NA	NA	NA	NA
CTNNB1	A0A2R8Y804;S191-p	S(1)PQMVSAIVR	95.273	UID2319	380437	NA	NA	NA	NA
INADL	A0A2R8Y549;S1618-p	AGS(0.928)WT(0.071)S(0.001)AR	134.66	UID2321	38227.7	NA	NA	NA	NA
INADL	A0A2R8Y549;S455-p	T(0.027)S(0.945)S(0.018)S(0.003)T(0.006)S(0.001)PLEPPSDR	115.12	UID2324	59139.3	NA	NA	NA	NA
TNKS1BP1	Q9C0C2;S196-p	RDS(1)LGTYSSR	154.74	UID2330	115633	RDS(1)LGTYSSR	174.72	UID1947	22754.9
TNKS1BP1	Q9C0C2;S217-p	RDS(1)LGAYASQDANEQGQDLGKR	246.34	UID2336	373979	RDS(1)LGAYASQDANEQGQDLGKR	194.25	UID1952	11750
TNKS1BP1	Q9C0C2;S160-p	S(1)QEADVQDWEFRK	56.851	UID2337	557179	S(1)QEADVQDWEFRK	111.12	UID1953	29798.8
CBLB	B5MC15;S480-p	QNSPVT(0.078)S(0.92)PGS(0.001)SPLAQR	97.551	UID2339	34533.3	QNS(0.003)PVT(0.108)S(0.878)PGS(0.004)S(0.006)PLAQR	112.96	UID1954	3940.87
TSC2	A0A2R8Y6C9;S963-p	ADVGRLS(1)PEVK	83.692	UID2353	87342.3	ADVGRLS(1)PEVK	51.546	UID1962	11094.6
TSC2	A0A2R8Y6C9;S1001-p	GQPEGPLPSS(0.003)S(0.997)PR	238.01	UID2355	66321.5	NA	NA	NA	NA
TSC2	A0A2R8Y6C9;S898-p	S(1)LHAEELVGR	90.614	UID2357	47645.9	NA	NA	NA	NA
TSC2	A0A2R8Y6C9;S806-p	SLS(0.997)VPAAS(0.003)TAKPPPLPR	135.21	UID2358	118426	SLS(1)VPAASTAKPPPLPR	174.82	UID1966	9004.98
TSC2	A0A2R8Y6C9;S217-p	T(0.004)S(0.004)GPLS(0.991)PPT(0.001)GPPGPAPAGPAVR	125.11	UID2369	88402.6	NA	NA	NA	NA
TSC1	A0A2R8Y6S1;S94-p	DSLPGS(1)QR	77.192	UID2373	17535.5	NA	NA	NA	NA
TSC1	A0A2R8Y6S1;S645-p	WETTMGEAS(0.002)AS(0.002)IPT(0.011)T(0.062)VGS(0.901)LPS(0.016)S(0.005)K	93.949	UID2374	29692.5	NA	NA	NA	NA
SHROOM3	A0A2R8Y5P9;S829-p	DRPGS(0.999)PES(0.001)PLLDAPFSR	83.395	UID2378	74284	DRPGS(0.991)PES(0.009)PLLDAPFSR	116.48	UID1983	6262.76
SHROOM3	A0A2R8Y5P9;S1360-p	EDS(0.987)LPEES(0.012)S(0.001)APDFANLK	114.4	UID2379	45505.4	NA	NA	NA	NA
SHROOM3	A0A2R8Y5P9;S583-p	SAFS(0.038)S(0.962)LQNIPESLR	132.31	UID2383	87671.7	NA	NA	NA	NA
SHROOM3	A0A2R8Y5P9;S358-p	S(0.999)PENS(0.001)PPVKPK	99.069	UID2386	84424.5	S(1)PENSPPVKPK	83.729	UID1989	7335.9
SHROOM3	A0A2R8Y5P9;S1161-p	S(0.935)S(0.065)PATADK	115.78	UID2387	42029.5	NA	NA	NA	NA
SHROOM3	A0A2R8Y5P9;S940-p	SYS(1)EPEK	74.92	UID2388	74978.9	NA	NA	NA	NA
ASXH1	A0A494C1R1;S503-p	AS(0.003)AS(0.997)PDRIPSLPQETVDQEPK	229.71	UID2393	42826	NA	NA	NA	NA
AP3D1	A0A2R8Y611;S400-p	HRPS(1)EADEEELAR	66.335	UID2394	82424.5	NA	NA	NA	NA
RAPGEF2	A0A2R8Y661;S994-p	S(0.937)S(0.063)FLNAK	128.12	UID2404	49273.6	NA	NA	NA	NA
RAPGEF2	A0A2R8Y661;S995-p	RS(0.187)S(0.813)FLNAK	84.507	UID2405	24466.8	NA	NA	NA	NA
RAPGEF2	A0A2R8Y661;S970-p	S(0.158)LS(0.817)QGS(0.023)T(0.002)NATVLDVAQTGGHK	205.12	UID2407	80721.8	S(0.117)LS(0.694)QGS(0.183)T(0.005)NATVLDVAQTGGHK	163.46	UID2001	6403.01
CASK	A0A2U3TZM4;S571-p	TQS(0.002)S(0.019)S(0.979)CEDLPSTTQPK	233.14	UID2420	328561	T(0.001)QS(0.007)S(0.077)S(0.915)CEDLPSTTQPK	179.14	UID2008	21492.5
DYRK1A	A0A2R8Y6I6;S720-p	QGADREESPMTGVCVQQS(0.803)PVAS(0.099)S(0.099)	59.324	UID2421	29946.5	NA	NA	NA	NA
PMS2	A0A2R8Y6S3;S310-p	RS(1)PLGQK	56.258	UID2422	26039.2	NA	NA	NA	NA
ABCC4	A0A2R8Y6V8;S664-p	TFSES(0.001)S(0.001)VWS(0.003)QQS(0.604)S(0.392)RPSLK	114.46	UID2423	61088.4	NA	NA	NA	NA
CCDC88A	A0A2R8Y7B1;S1175-p	FY(0.001)DPS(0.999)PPR	76.679	UID2427	37370.9	NA	NA	NA	NA
CCDC88A	A0A2R8Y7B1;S1205-p	S(0.93)LT(0.067)LT(0.003)PTR	107.21	UID2430	31614.5	NA	NA	NA	NA
CCDC88A	A0A2R8Y7B1;S1385-p	S(0.93)S(0.07)PVLQHK	148.5	UID2431	106869	NA	NA	NA	NA
CCDC88A	A0A2R8Y7B1;S1386-p	S(0.215)S(0.785)PVLQHK	134.23	UID2432	82325.8	NA	NA	NA	NA
FAM65B	F5H029;S538-p	LLSEGS(1)VGGESEGCR	160.78	UID2437	39690.8	NA	NA	NA	NA
FAM65B	F5H029;S439-p	NS(1)LGEGQEPK	76.759	UID2438	96340.9	NA	NA	NA	NA
TMF1	A0A2R8Y7M0;S72-p	SNT(0.001)EPQS(0.999)PPIASPK	86.455	UID2444	76814.8	SNT(0.001)EPQS(0.998)PPIASPK	83.758	UID2029	5598.96
TMF1	A0A2R8Y7M0;S344-p	S(0.01)VS(0.04)EINS(0.95)DDELSGK	145.43	UID2446	116533	NA	NA	NA	NA
BPTF	E7ETD6;S2231-p	LS(1)PQMQVHQDK	100.41	UID2452	109497	LS(1)PQMQVHQDK	161.24	UID2033	10751.9
BPTF	E7ETD6;S2326-p	PQVAAQSQPQSNVQGQS(1)PVR	117.62	UID2454	59749	NA	NA	NA	NA
BPTF	E7ETD6;S77-p	S(1)PILEEK	89.029	UID2455	150681	S(1)PILEEK	108.57	UID2035	24560.5
BPTF	E7ETD6;S1959-p	VGS(0.985)PAT(0.015)VTFQQNK	116.63	UID2459	19547.8	NA	NA	NA	NA
BPTF	E7ETD6;S1161-p	VLDDVS(0.015)IRS(0.97)PET(0.015)K	59.673	UID2460	27843.2	NA	NA	NA	NA
SMIM1	H3BS66;S27-p	DGVSLGAVS(0.968)S(0.027)T(0.005)EEASR	113.86	UID2464	203346	NA	NA	NA	NA
SMIM1	H3BS66;S17-p	WEDGS(0.924)RDGVS(0.076)LGAVSSTEEASR	106.63	UID2466	65102.4	NA	NA	NA	NA
PPFIA1	A0A2R8Y7R9;S755-p	GALHT(0.001)VS(0.999)HEDIR	160.15	UID2469	56947.9	NA	NA	NA	NA
PPFIA1	A0A2R8Y7R9;S690-p	RIPHS(1)PAR	63.624	UID2470	20294.9	NA	NA	NA	NA
PPFIA1	A0A2R8Y7R9;S132-p	QAQS(1)PAGVSSEVEVLK	99.409	UID2473	18859.3	NA	NA	NA	NA
PPFIA1	A0A2R8Y7R9;S1194-p	VTSS(0.002)MS(0.102)S(0.893)PS(0.003)MQPK	95.264	UID2480	113900	NA	NA	NA	NA
HBG1	A0A2R8Y7X9;S53-p	FFDSFGNLS(0.001)S(0.018)AS(0.981)AIMGNPK	106.36	UID2482	35996.4	NA	NA	NA	NA
RBBP6	A0A2R8Y880;S899-p	ENFS(1)PER	135.86	UID2484	98940.9	ENFS(1)PER	158.57	UID2063	41654
RBBP6	A0A2R8Y880;S1315-p	KVTGTEGSSSTLVDYTSTSST(0.001)GGS(0.998)PVR	211.7	UID2488	172097	KVTGTEGSSSTLVDYTSTSS(0.002)T(0.005)GGS(0.993)PVR	120.69	UID2066	11375.7
RBBP6	A0A2R8Y880;S1217-p	LEVTEIVKPS(1)PK	99.481	UID2489	178802	LEVTEIVKPS(1)PK	121.79	UID2067	48189.7
RBBP6	A0A2R8Y880;S726-p	S(0.998)PYS(0.001)GSSYSR	53.237	UID2494	24006.4	NA	NA	NA	NA
SNX27	A0A2R8Y8A7;S51-p	S(0.072)ES(0.928)GYGFNVR	149.33	UID2497	87263.3	NA	NA	NA	NA
GRB10	A0A2R8YCL1;S142-p	SIQPQVS(1)PR	132.55	UID2498	49769.8	SIQPQVS(1)PR	172.21	UID2077	38814.8
SAMHD1	Q9Y3Z3;S18-p	CDDS(0.567)PRT(0.424)PS(0.008)NT(0.001)PSAEADWSPGLELHPDYK	165.37	UID2504	24866.5	CDDS(0.797)PRT(0.154)PS(0.015)NT(0.015)PS(0.015)AEADWS(0.004)PGLELHPDYK	61.829	UID2079	4869.38
SAMHD1	Q9Y3Z3;S33-p	TPSNTPSAEADWS(1)PGLELHPDYK	102.05	UID2506	53625.3	NA	NA	NA	NA
	A0A2R8YCS7;S583-p	NFTKPQS(0.991)PT(0.009)R	160.86	UID2508	129806	NA	NA	NA	NA
HSD17B4	E7ER27;S318-p	ATS(0.996)T(0.004)ATSGFAGAIGQK	214.48	UID2509	109453	NA	NA	NA	NA
HSD17B4	E7ER27;S294-p	PQSIQES(0.004)T(0.026)GS(0.97)IIEVLSK	95.197	UID2511	11214.7	NA	NA	NA	NA
SAP130	H7BXF5;S439-p	AS(1)PNPVAMETR	99.991	UID2514	185549	AS(1)PNPVAMETR	115.35	UID2088	13255.5
SAP130	H7BXF5;S416-p	VVPQQITHT(0.122)S(0.878)PR	128.46	UID2517	117640	NA	NA	NA	NA
EPS8	A0A2R8YE63;S534-p	GSHLDQGEAAVAFKPT(0.229)S(0.771)NR	107.56	UID2525	39244.7	NA	NA	NA	NA
EPS8	A0A2R8YE63;S679-p	QNSSS(0.028)S(0.965)DS(0.006)GGSIVR	210.08	UID2530	32797.3	NA	NA	NA	NA
EPS8	A0A2R8YE63;S702-p	S(1)QMEEVQDELIHR	106.36	UID2532	70030.3	S(1)QMEEVQDELIHR	112.3	UID2103	9318.44
ARHGEF5	A0A2R8YFR7;S57-p	EEHRLS(1)ATQQSELR	171.56	UID2537	51721.9	EEHRLS(1)ATQQSELR	179.14	UID2109	7360.29
ARHGEF5	A0A2R8YFR7;S11-p	GAS(1)PPISAIEEFSIIPEAPMR	213.48	UID2538	29910.1	GAS(1)PPISAIEEFSIIPEAPMR	179.17	UID2110	6010.32
ARHGEF5	A0A2R8YFR7;S1126-p	LESLSETPGPS(0.003)S(0.997)PR	225.72	UID2541	132056	LESLSETPGPS(0.003)S(0.997)PR	244.71	UID2112	12703
ARHGEF5	A0A2R8YFR7;S1011-p	RDS(1)GRPPGDSSGQAVAPSEGANK	134.45	UID2542	23354.1	NA	NA	NA	NA
ARHGEF5	A0A2R8YFR7;S1044-p	RPS(1)ILPEGSSDSR	134.06	UID2543	50869.1	NA	NA	NA	NA
ARHGEF5	A0A2R8YFR7;S606-p	S(0.003)DS(0.957)FPGS(0.04)HR	115.23	UID2544	38084.9	NA	NA	NA	NA
MICALCL	A0A2R8YFA9;S1321-p	GHPS(0.996)PPT(0.004)PNFR	54.871	UID2554	21415.5	NA	NA	NA	NA
PANK2	A0A2R8YFI4;S17-p	AS(0.992)AT(0.008)S(0.001)VSSAGEQAAGDPEGR	131.02	UID2559	75159.4	AS(0.998)AT(0.002)SVSSAGEQAAGDPEGR	184.57	UID2122	5007.93
PANK2	A0A2R8YFI4;S45-p	RAS(0.996)S(0.004)ASVPAVGASAEGTR	208.52	UID2560	40997.2	RAS(0.971)S(0.028)ASVPAVGASAEGTR	113.54	UID2123	7385.58
PANK2	A0A2R8YFI4;S46-p	AS(0.014)S(0.983)AS(0.003)VPAVGASAEGTR	214.82	UID2561	138534	AS(0.048)S(0.903)AS(0.048)VPAVGASAEGTRR	142.23	UID2124	7616.68
BCAR1	A0A2R8YFS8;S449-p	LSAS(0.002)S(0.993)T(0.004)GSTR	147.28	UID2565	22896.6	NA	NA	NA	NA
BCAR1	A0A2R8YFS8;S657-p	PLPS(1)PPK	56.563	UID2566	206199	NA	NA	NA	NA
WIZ	B9EGQ5;S698-p	AADGGERPLAAS(0.998)PPGT(0.002)VK	99.078	UID2569	75795.7	AADGGERPLAAS(0.999)PPGT(0.001)VK	71.174	UID2127	9927.1
WIZ	B9EGQ5;S163-p	GLGHPPS(0.814)S(0.186)PLLK	64.534	UID2571	73436.2	NA	NA	NA	NA
WIZ	B9EGQ5;S177-p	TPLALAGS(0.977)PT(0.023)PK	58.831	UID2578	42552.8	TPLALAGS(0.987)PT(0.013)PK	64.675	UID2136	8261.36
NAV3	H0YHA8;S261-p	S(0.937)S(0.063)PVTVNQTDK	251.2	UID2581	60706.5	NA	NA	NA	NA
ARHGEF7	B1ALK7;S619-p	KES(1)APQVLLPEEEK	77.39	UID2585	92377.5	KES(1)APQVLLPEEEK	74.953	UID2137	21942.8
ARHGEF7	B1ALK7;S516-p	KPS(1)DEEFASR	118.76	UID2586	318633	KPS(1)DEEFASR	89.663	UID2138	30877.5
ARHGEF7	Q15052;S525-p	KS(0.83)T(0.17)AALEEDAQILK	126.26	UID2587	49692.1	NA	NA	NA	NA
ARHGEF7	Q15052;S340-p	MS(1)GFIYQGK	99.864	UID2588	1522707	MS(1)GFIYQGK	83.397	UID2139	127422
GLI3	A0A2R8YGX0;S386-p	IKPDEDLPS(1)PGAR	88.992	UID2591	50665.6	NA	NA	NA	NA
GLI3	A0A2R8YGX0;S605-p	S(0.999)PGRPT(0.001)QGALGEQQDLSNTTSK	260.06	UID2592	110970	S(0.998)PGRPT(0.002)QGALGEQQDLSNTTSK	264.33	UID2147	24140.4
FAM208B	A0A2R8YH03;S434-p	ADRS(0.989)PS(0.011)LSVAPQDR	130.01	UID2594	26175.8	NA	NA	NA	NA
FAM208B	A0A2R8YH03;S1481-p	QT(0.001)S(0.013)LS(0.985)VS(0.001)R	68.132	UID2597	20380.7	NA	NA	NA	NA
FAM208B	A0A2R8YH03;S1483-p	QTSLSVS(1)R	120.45	UID2598	34081.6	NA	NA	NA	NA
FAM208B	A0A2R8YH03;S1302-p	QVS(0.995)PAAS(0.005)LR	105.13	UID2599	37921.1	NA	NA	NA	NA
FAM208B	A0A2R8YH03;S900-p	S(1)PEAATPVGK	117.09	UID2600	139738	NA	NA	NA	NA
FAM208B	A0A2R8YH03;S2252-p	S(0.999)PLLVT(0.001)VVESDPRPQGQPR	40.179	UID2601	107735	NA	NA	NA	NA
FAM208B	A0A2R8YH03;S555-p	VFPLS(0.995)PAS(0.005)NLR	108.1	UID2604	27806.6	NA	NA	NA	NA
EPB41	A0A2U3TZH6;S555-p	SLDGAAAVDSADRS(1)PR	141.86	UID2619	362630	NA	NA	NA	NA
BCL11A	A0A2U3TZJ5;S86-p	AVDKPPS(0.958)PS(0.042)PIEMK	58.159	UID2621	139665	NA	NA	NA	NA
BCL11A	A0A2U3TZJ5;S298-p	ELAGNTSS(0.001)PPLS(0.99)PGRPS(0.009)PMQR	135.58	UID2624	53749.1	NA	NA	NA	NA
COL4A3BP	A0A2U3TZL3;S54-p	TESGYGS(1)ESSLRR	121.79	UID2634	49234.4	NA	NA	NA	NA
ZNF385B	A0A2U3TZT0;S409-p	S(0.997)PS(0.003)ILAAK	80.18	UID2640	23966.5	NA	NA	NA	NA
PLCH1	A0A2U3TZV8;S1299-p	TAALESNLPGS(0.996)PNT(0.003)S(0.001)R	98.316	UID2642	76046.4	TAALES(0.002)NLPGS(0.545)PNT(0.226)S(0.226)R	52.19	UID2174	4376.24
KCTD1	A0A2U3U043;S617-p	S(0.956)PAS(0.044)PLNNQGIPTPAQLTK	108.5	UID2643	64079.8	NA	NA	NA	NA
	A0A2U3U043;S590-p	S(0.086)T(0.086)NS(0.648)PT(0.181)IVSPAIVSPTQDSRPNMSRPLITR	135.45	UID2645	17546.9	NA	NA	NA	NA
PNPLA6	A0A384DVU0;S107-p	KVS(0.991)QS(0.007)T(0.003)SSLVDTSVSATSRPR	250.22	UID2646	49083.9	KVS(0.989)QS(0.007)T(0.002)S(0.001)SLVDTSVSATSRPR	201.31	UID2190	10340.4
PNPLA6	A0A384DVU0;S345-p	LFPS(0.995)PGLPT(0.005)R	103.87	UID2650	22571.2	NA	NA	NA	NA
PNPLA6	A0A384DVU0;S363-p	MVS(0.984)T(0.012)S(0.004)ATDEPR	91.123	UID2651	31249.8	NA	NA	NA	NA
CFHR2	A0A3B3IRW0;S80-p	S(0.004)TIS(0.995)AEK	107.57	UID2655	67901.6	NA	NA	NA	NA
IFIH1	A0A3B3IRK8;S301-p	AS(1)PEPELQLR	85.958	UID2658	281980	AS(1)PEPELQLRPYQMEVAQPALEGK	184.97	UID2202	20043.2
NHP2L1	A0A3B3IRU2;S67-p	QQIQSIQQS(1)IER	247.69	UID2669	60942	NA	NA	NA	NA
SP4	A0A3B3IRW4;S29-p	TSGSQDS(0.012)QPS(0.987)PLALLAATCSK	115.58	UID2672	32938.1	NA	NA	NA	NA
CASC4	A0A3B3IRW9;S209-p	LIPGS(1)NLDSEPR	203.76	UID2675	47741.2	NA	NA	NA	NA
MED13L	F8VRB8;S913-p	MEVEDGLGS(1)PKPEEIK	108.18	UID2678	206539	MEVEDGLGS(1)PKPEEIK	98.035	UID2218	5038.62
CCDC13	A0A3B3IRZ5;S497-p	EVS(0.999)PAY(0.001)T(0.001)QFLEDPGLTK	81.356	UID2680	14982.7	NA	NA	NA	NA
DLG4	A0A3B3IU19;S235-p	RYS(1)PVAK	85.716	UID2681	24746.7	NA	NA	NA	NA
KDM5B	A0A3B3ISE6;S1415-p	ERS(1)YELVR	116.13	UID2683	59564.6	NA	NA	NA	NA
RB1	A0A3B3IS71;S795-p	FPS(0.001)S(0.999)PLR	110.31	UID2687	64649.1	NA	NA	NA	NA
RB1	A0A3B3IS71;S807-p	IPGGNIYIS(1)PLK	111.39	UID2688	38295.5	IPGGNIYIS(1)PLK	93.348	UID2227	6018.29
WDR24	A0A3B3ISA1;S570-p	DMAPGLGS(0.978)ET(0.022)RLDR	87.388	UID2695	54130.9	DMAPGLGS(1)ETR	116.13	UID2234	5620.89
LARP1B	H0Y9K3;S309-p	IGS(0.99)PLS(0.01)PK	98.048	UID2698	59902.5	NA	NA	NA	NA
LARP1B	H0Y9K3;S312-p	IGS(0.203)PLS(0.797)PK	90.15	UID2699	32960.4	NA	NA	NA	NA
LARP1B	H0Y9K3;S29-p	LNGPGENVS(1)EDEAQSSNQR	160.81	UID2701	72435.5	NA	NA	NA	NA
PPP1R13B	A0A3B3ISJ2;S656-p	EPEQDGPAAPADGS(0.013)T(0.002)VES(0.12)LPRPLS(0.707)PT(0.157)K	182.74	UID2706	125714	NA	NA	NA	NA
CAAP1	A0A3B3ISJ3;S89-p	S(0.827)T(0.165)DS(0.007)S(0.001)SVSGSLQQETK	212.95	UID2711	66633.1	NA	NA	NA	NA
ANKS1A	A0A3B3ISP1;S641-p	AELKLS(1)R	81.525	UID2712	57216.7	NA	NA	NA	NA
ANKS1A	A0A3B3ISP1;S668-p	SES(0.944)LS(0.056)NCSIGK	210.79	UID2714	67941.5	SES(1)LSNCSIGK	121.04	UID2254	6731.07
ANKS1A	A0A3B3ISP1;S670-p	SES(0.293)LS(0.706)NCSIGK	166.04	UID2715	54239.7	NA	NA	NA	NA
DLG2	F8VYC1;S359-p	AVS(1)LEGEPR	104.22	UID2726	41914.8	NA	NA	NA	NA
COPA	A0A3B3IT15;S173-p	NLS(1)PGAVESDVR	172.82	UID2731	167006	NLS(1)PGAVESDVR	166.79	UID2233	28813.7
SLC18B1	A0A3B3IT67;S365-p	S(1)QNILSTEEER	157.67	UID2735	219996	NA	NA	NA	NA
MSL3	A0A3B3ITF3;S311-p	S(0.013)QEELS(0.086)PS(0.889)PPLLNPS(0.002)T(0.002)PQS(0.002)T(0.002)ES(0.002)QPTTGEPATPK	65.073	UID2744	48915.5	NA	NA	NA	NA
MSL3	A0A3B3ITF3;S400-p	S(0.029)S(0.029)S(0.941)PIPLTPSK	112.84	UID2745	146371	S(0.004)S(0.004)S(0.991)PIPLTPSK	206.36	UID2282	18875.2
DAB2IP	H0Y3A3;S887-p	GDS(1)PELKPR	134.84	UID2747	193268	NA	NA	NA	NA
DAB2IP	H0Y3A3;S1017-p	LMS(1)VEEELKK	57.802	UID2748	92684	NA	NA	NA	NA
DAB2IP	H0Y3A3;S611-p	LPS(0.914)PT(0.086)PENK	120.76	UID2749	82559.3	NA	NA	NA	NA
KAT6A	A0A3B3ITI3;S1422-p	S(0.997)APLPS(0.003)AAAHQQQLYGR	97.384	UID2758	31627.5	NA	NA	NA	NA
KAT6A	A0A3B3ITI3;S562-p	S(0.012)S(0.012)S(0.974)PPILT(0.001)KPTLK	100.11	UID2759	91312.1	NA	NA	NA	NA
INPP5F	A0A3B3ITL0;S572-p	LS(1)LENLEK	63.408	UID2761	25286.8	NA	NA	NA	NA
INPP5F	A0A3B3ITL0;S1007-p	S(1)PPEPEIINQVQQNELK	132.74	UID2762	29189.1	NA	NA	NA	NA
PEX10	A0A3B3ITN6;S246-p	RAS(1)LEER	105.2	UID2766	10879.3	NA	NA	NA	NA
POLA2	E9PIQ6;S101-p	S(0.997)PHQLLS(0.003)PSSFSPSATPSQK	72.302	UID2767	45140.3	NA	NA	NA	NA
RAB12	A0A3B3ITT1;S117-p	AGGGGGLGAGS(1)PALSGGQGR	138.3	UID2768	73910.3	AGGGGGLGAGS(1)PALSGGQGR	162.59	UID2298	22715.6
ITPR1	A0A3B3ITU8;S1750-p	RES(0.999)LT(0.001)SFGNGPLSAGGPGK	224.68	UID2774	582926	NA	NA	NA	NA
ITPR1	A0A3B3ITU8;S1583-p	RDS(1)VLAASR	155.47	UID2776	72487.7	NA	NA	NA	NA
PRDM1	A0A3B3IU23;S355-p	S(0.923)S(0.077)PDQSLK	140.05	UID2781	84744.7	NA	NA	NA	NA
STON2	A0A3B3IU55;S819-p	GAS(0.994)FGS(0.004)T(0.001)S(0.001)VSGSEPVMR	46.461	UID2785	33328.6	NA	NA	NA	NA
	A0A3B3IU55;S227-p	LDPS(0.003)PPS(0.997)PQPK	74.78	UID2787	92368.6	LDPS(0.002)PPS(0.998)PQPK	81.494	UID2310	8632.83
EML1	G3V497;S82-p	KPTGS(0.001)LPS(0.947)PS(0.052)GVR	103.32	UID2789	118137	NA	NA	NA	NA
TRIM25	A0A3B3IUA7;S100-p	AS(0.002)APS(0.998)PNAQVACDHCLK	102.6	UID2790	113310	AS(0.01)APS(0.99)PNAQVACDHCLK	110.41	UID2311	6809.7
EIF2B5	A0A3B3IUB1;S552-p	GGS(1)PQMDDIK	101.38	UID2792	1138949	NA	NA	NA	NA
MSTO1	A0A3B3IUD2;S143-p	GS(0.004)S(0.996)PLPTATTPK	158.25	UID2794	101558	NA	NA	NA	NA
CMPK1	A0A494BXC7;S130-p	SDDNRES(1)LEK	82.543	UID2802	26337.7	NA	NA	NA	NA
KIF18B	A0A494BYR6;S683-p	RGS(1)LPDTQPSQGPSTPK	148.44	UID2803	30384	NA	NA	NA	NA
TACC3	A0A494BZT8;S317-p	AMT(0.019)LS(0.981)PQEEVAAGQMASSSR	115.11	UID2804	46672.7	NA	NA	NA	NA
TACC3	A0A494BZT8;S71-p	ILS(0.962)PS(0.038)MASK	86.344	UID2805	30462.7	NA	NA	NA	NA
TACC3	A0A494BZT8;S177-p	VS(0.133)GS(0.867)PEQAVEENLSSYSLDR	108.77	UID2808	41715.6	NA	NA	NA	NA
MPRIP	A0A494BZV2;S483-p	DFTNEAPPAPLPDASAS(0.001)PLS(0.998)PHR	165.63	UID2812	168616	NA	NA	NA	NA
MPRIP	A0A494BZV2;S220-p	DQPDGS(0.003)S(0.02)LS(0.97)PAQS(0.007)PSQSQPPAASSLREPGLESK	180.31	UID2813	103544	NA	NA	NA	NA
MPRIP	A0A494BZV2;S224-p	DQPDGSSLSPAQS(1)PSQSQPPAASSLR	171.93	UID2814	146448	NA	NA	NA	NA
MPRIP	A0A494BZV2;S737-p	S(1)PGLPMSDLK	101.35	UID2816	582655	NA	NA	NA	NA
MPRIP	A0A494BZV2;S2380-p	S(1)NPDFLK	56.563	UID2819	417785	NA	NA	NA	NA
MPRIP	A0A494BZV2;S2364-p	S(0.999)PDS(0.001)ATVSGYDIMK	160.27	UID2820	62504.7	NA	NA	NA	NA
MPRIP	A0A494BZV2;S2367-p	S(0.094)PDS(0.906)ATVSGYDIMK	121.95	UID2821	119748	NA	NA	NA	NA
MPRIP	A0A494BZV2;S2278-p	TLLTGDGGGEAT(0.005)GS(0.995)PLAQGK	177.09	UID2823	174147	NA	NA	NA	NA
	A0A494BZV2;S305-p	YS(0.013)CPES(0.973)PS(0.013)QELGGPLPSPGPR	99.454	UID2825	55071.9	NA	NA	NA	NA
MYADM	A0A494C017;S16-p	TTIT(0.006)T(0.035)T(0.035)T(0.035)T(0.04)S(0.801)S(0.044)S(0.002)GLGSPMIVGSPR	133.29	UID2830	32858	NA	NA	NA	NA
MYADM	A0A494C017;S17-p	TTITT(0.002)T(0.002)T(0.002)T(0.002)S(0.052)S(0.77)S(0.169)GLGSPMIVGSPR	118.85	UID2831	35517.8	NA	NA	NA	NA
MYADM	A0A494C017;S22-p	TTIT(0.001)T(0.003)T(0.003)T(0.003)T(0.002)S(0.012)S(0.012)S(0.072)GLGS(0.891)PMIVGS(0.001)PR	98.967	UID2833	43797.3	NA	NA	NA	NA
PTPRZ1	A0A494C1J5;S534-p	NRT(0.146)S(0.827)S(0.027)IIPVER	56.951	UID2834	33149.6	NA	NA	NA	NA
RAD23A	A0A494C0B4;S123-p	EDKS(0.951)PS(0.049)EESAPTTSPESVSGSVPSSGSSGR	319.97	UID2846	738181	NA	NA	NA	NA
PGM3	A0A494C0G1;S64-p	STIGVMVTAS(1)HNPEEDNGVK	145.72	UID2852	1190190	NA	NA	NA	NA
ZNF827	G5E9Z1;S168-p	TSQGGAGVS(1)PLLVK	127.75	UID2854	57948.2	NA	NA	NA	NA
KAT8	A0A494C0I2;S42-p	VS(1)PPTPAR	117.84	UID2858	121273	NA	NA	NA	NA
PARN	A0A494C0Q6;S561-p	ELS(1)PAGSISK	76.24	UID2859	361626	NA	NA	NA	NA
PARN	A0A494C0Q6;S565-p	ELS(0.001)PAGS(0.955)IS(0.044)K	77.062	UID2860	56458	NA	NA	NA	NA
PARN	A0A494C0Q6;S499-p	NNS(0.995)FT(0.005)APSTVGK	206.7	UID2861	179323	NA	NA	NA	NA
NR3C1	A0A494C0P1;S134-p	S(0.005)T(0.005)S(0.99)VPENPK	173.24	UID2866	117244	NA	NA	NA	NA
CLUH	K7EIG1;S605-p	SEDPPGQEAGS(0.999)EEEGS(0.001)SASGLAK	92.29	UID2874	142773	NA	NA	NA	NA
TBCB	K7EL99;S14-p	S(0.946)LT(0.054)IAEFK	85.377	UID2878	23963.7	NA	NA	NA	NA
KRI1	A0A494C108;S634-p	QLPALDGSLMGPES(1)PPAQEEEAPVSPHK	151.47	UID2881	119554	NA	NA	NA	NA
KRI1	A0A494C108;S645-p	QLPALDGSLMGPESPPAQEEEAPVS(1)PHK	115.74	UID2882	93736.7	NA	NA	NA	NA
DEK	D6R9L5;S51-p	S(1)LIVEGKR	76.17	UID2892	134329	NA	NA	NA	NA
	A0A494C1D7;S186-p	AAS(0.085)LS(0.828)S(0.085)IPS(0.001)GIER	179.43	UID2894	143857	NA	NA	NA	NA
DST	F8W9J4;S2000-p	S(0.407)FS(0.593)EDVISHK	100.04	UID2897	22301	NA	NA	NA	NA
NUP214	P35658;S1069-p	HGAPS(0.666)PS(0.334)HPISAPQAAAAAALR	57.662	UID2898	63600	NA	NA	NA	NA
NUP214	P35658;S1071-p	HGAPS(0.221)PS(0.778)HPISAPQAAAAAALR	49.765	UID2899	65179.8	NA	NA	NA	NA
NUP214	P35658;S645-p	SAQGS(0.025)S(0.139)S(0.831)PVPS(0.005)MVQK	73.928	UID2903	129600	NA	NA	NA	NA
NUP214	P35658;S430-p	S(0.855)PGS(0.066)T(0.066)PT(0.011)T(0.001)PTSSQAPQK	109.79	UID2905	91072.8	S(0.771)PGS(0.198)T(0.024)PT(0.006)TPTSSQAPQK	81.643	UID8407	6029.07
NUP214	P35658;S634-p	SSVLPS(0.923)PS(0.077)GR	110.38	UID2908	130885	NA	NA	NA	NA
NUP214	P35658;S954-p	STAPAS(0.872)LS(0.128)R	99.973	UID2909	16629.9	NA	NA	NA	NA
SPECC1L	A0A494C1J1;S906-p	HS(0.973)IS(0.027)GPISTSK	121.56	UID2921	37722.3	NA	NA	NA	NA
SPECC1L	A0A494C1J1;S900-p	TPPAAAVS(1)PMQR	51.463	UID2925	34292.1	NA	NA	NA	NA
GTF2I	A0A494C1K3;S264-p	MS(1)VDAVEIETLRK	147.12	UID2928	322436	NA	NA	NA	NA
GTF2I	A0A494C1K3;S945-p	RPS(0.995)T(0.005)FGIPR	105.52	UID2929	82900.3	NA	NA	NA	NA
GTF2I	A0A494C1K3;S573-p	RPS(0.992)T(0.008)YGIPR	81.525	UID2930	51965.5	NA	NA	NA	NA
LRBA	E9PEM5;S3-p	AS(1)EDNRVPSPPPTGDDGGGGGR	125.28	UID2940	223379	AS(0.866)EDNRVPS(0.132)PPPT(0.003)GDDGGGGGR	102.63	UID4146	21815.3
LRBA	E9PEM5;S10-p	VPS(0.998)PPPT(0.002)GDDGGGGGR	133.13	UID2941	199130	NA	NA	NA	NA
LRBA	E9PEM5;S1261-p	AS(1)PNVEAPQPHR	133.16	UID2942	30890.8	NA	NA	NA	NA
LRBA	E9PEM5;S2485-p	GSAMQVS(1)PLMFTDK	113.59	UID2944	83631.6	NA	NA	NA	NA
LRBA	E9PEM5;S2190-p	ISLAS(1)PR	101.25	UID2945	21634	NA	NA	NA	NA
LRBA	E9PEM5;S1767-p	SAVSPSTFNTSIPTNAVSVVSSVDSAQAS(0.001)DMGGES(0.813)PGS(0.186)R	144.49	UID2952	79424.3	SAVSPSTFNTSIPT(0.001)NAVS(0.001)VVS(0.001)S(0.001)VDS(0.002)AQAS(0.013)DMGGES(0.751)PGS(0.229)R	68.349	UID4156	8409.44
LRBA	E9PEM5;S1000-p	T(0.154)S(0.154)S(0.691)LES(0.001)ASNIELQTTNTSYEEMK	177.1	UID2955	30200.5	NA	NA	NA	NA
LRBA	E9PEM5;S1118-p	VEGS(0.935)PT(0.065)EEANLPTELQDNSLSPAASEAGEK	106.88	UID2956	145196	NA	NA	NA	NA
GTF3C3	A0A494C1S7;S43-p	GKLS(1)AEENPDDSEVPSSSGINSTK	156.37	UID2959	120684	NA	NA	NA	NA
FAM83H	J3KPS2;S795-p	AVPAPSPGPTHNS(1)PELGRPPAAGVLAPDMSDK	154.08	UID2962	207726	AVPAPSPGPT(0.004)HNS(0.996)PELGRPPAAGVLAPDMSDK	108.88	UID5940	21321
FAM83H	J3KPS2;S443-p	EQT(0.013)VS(0.936)ET(0.051)LGPGGEAVR	101.05	UID2964	78087	NA	NA	NA	NA
FAM83H	J3KPS2;S663-p	RGS(0.999)LT(0.001)LTISGESPK	139.74	UID2965	153867	GS(0.994)LT(0.006)LTISGESPK	178.67	UID5942	93800.5
FAM83H	J3KPS2;S608-p	GS(1)PTPGFSTR	184.27	UID2966	239723	GS(1)PTPGFSTR	150.86	UID5944	136624
FAM83H	J3KPS2;S597-p	GS(1)PTSAYPER	201.56	UID2967	74450.8	GS(0.975)PT(0.019)S(0.006)AYPER	108.3	UID5945	9125.82
FAM83H	J3KPS2;S619-p	RGS(0.988)PT(0.012)TGFIEQK	148.24	UID2968	409221	RGS(0.991)PT(0.009)TGFIEQK	123.28	UID5947	133080
FAM83H	J3KPS2;S641-p	RGS(1)PVPPVPERR	51.888	UID2969	178841	RGS(1)PVPPVPERR	42.52	UID5948	43761.5
FAM83H	J3KPS2;S250-p	HGS(1)DPAFAPGPR	137.01	UID2970	124480	NA	NA	NA	NA
FAM83H	J3KPS2;S240-p	LDYVPS(0.992)S(0.008)ASR	190.57	UID2973	65601.6	NA	NA	NA	NA
FAM83H	J3KPS2;S243-p	LDYVPSS(0.001)AS(0.998)R	139.98	UID2975	67940.4	LDYVPSSAS(1)R	179.95	UID5953	24128.7
FAM83H	J3KPS2;S730-p	RLS(1)LGQGDSTEAATEER	338.42	UID2979	137744	RLS(1)LGQGDSTEAATEERGPR	174.2	UID5959	40919.8
FAM83H	J3KPS2;S752-p	LS(0.015)S(0.983)AT(0.002)ANALYSSNLRDDTK	142.41	UID2981	85074.8	LS(0.03)S(0.943)AT(0.027)ANALYSSNLR	92.575	UID5956	17442.2
FAM83H	J3KPS2;S725-p	RMEDEGGFPVPQENGQPES(1)PRR	92.822	UID2982	391238	RMEDEGGFPVPQENGQPES(1)PRR	103.21	UID5957	19492.7
FAM83H	J3KPS2;S651-p	RS(0.838)S(0.162)PVPPVPER	83.204	UID2985	84849.5	S(0.5)S(0.5)PVPPVPERR	61.989	UID5960	61561.6
FAM83H	J3KPS2;S652-p	S(0.037)S(0.963)PVPPVPERR	164.39	UID2986	174509	RS(0.051)S(0.949)PVPPVPER	102.12	UID5961	67870.7
FAM83H	J3KPS2;S374-p	VPVPGPGS(1)GGNGPER	93.427	UID2990	296290	VPVPGPGS(1)GGNGPER	78.848	UID5964	19735
NBEAL2	A0A494C1V1;S1267-p	LYVLEAAT(0.018)AGS(0.98)PPPS(0.001)S(0.001)PESPTSPK	109.08	UID2991	95010	NA	NA	NA	NA
NBEAL2	A0A494C1V1;S1272-p	LYVLEAATAGSPPPS(0.173)S(0.81)PES(0.016)PT(0.001)SPK	151.91	UID2992	24163.7	NA	NA	NA	NA
NBEAL2	A0A494C1V1;S1275-p	LYVLEAATAGS(0.002)PPPS(0.029)S(0.029)PES(0.754)PT(0.163)S(0.023)PK	88.001	UID2993	39687.5	NA	NA	NA	NA
NBEAL2	A0A494C1V1;S2705-p	RIS(1)QVSSGETEYNPTEAR	259.14	UID2994	111134	NA	NA	NA	NA
NBEAL2	A0A494C1V1;S32-p	S(0.022)IS(0.971)LS(0.006)S(0.001)LEPR	82.417	UID2995	30441.3	NA	NA	NA	NA
SART3	A0A499FI31;S8-p	ATAAET(0.055)S(0.755)AS(0.19)EPEAESK	150.12	UID3008	93711.7	NA	NA	NA	NA
mkl1	W0Z7M9;S191-p	VSEPLLSATS(0.003)AS(0.99)PT(0.007)QVVSQLPMGR	182.41	UID3021	38021.3	VSEPLLSATSAS(1)PTQVVSQLPMGR	264.97	UID13428	8375.1
	A0A499FIZ0;S34-p	AS(0.999)AAEGVGEPGAS(0.001)AGR	137.27	UID3023	52674.5	NA	NA	NA	NA
WDR26	A0A499FIZ0;S221-p	RLS(1)QSDEDVIR	201.38	UID3024	215424	NA	NA	NA	NA
MYCBP2	A0A499FJI4;S2882-p	APS(1)PHVVQENLHSEVVEVCTSSTLK	181.21	UID3032	32795.9	NA	NA	NA	NA
MYCBP2	A0A499FJI4;S3481-p	HPS(1)PELSR	64.82	UID3038	15680.3	NA	NA	NA	NA
MYCBP2	A0A499FJI4;S2281-p	MS(1)LQQDQAK	115.33	UID3040	137683	NA	NA	NA	NA
MYCBP2	A0A499FJI4;S1586-p	QVS(0.808)T(0.192)ENDSTLVHR	61.265	UID3041	44757.7	NA	NA	NA	NA
MYCBP2	A0A499FJI4;S2751-p	S(0.024)LS(0.944)PNHNT(0.032)LQTLK	109.14	UID3042	21927.6	NA	NA	NA	NA
MYCBP2	A0A499FJI4;S3440-p	S(0.016)YS(0.984)VVASEYDK	105.95	UID3046	107028	NA	NA	NA	NA
MYCBP2	A0A499FJI4;S3467-p	VNS(0.932)GDT(0.068)EVGSSLLR	83.253	UID3047	196870	NA	NA	NA	NA
APOBR	A0A4V7I447;S118-p	QDS(0.955)GAGET(0.045)AK	77.192	UID3050	28813.8	NA	NA	NA	NA
GAS2L1	A0A5E8;S316-p	GS(1)RPEMTPVSLR	91.076	UID3052	39022.7	RGS(1)RPEMTPVSLR	56.768	UID2320	14826.6
GAS2L1	A0A5E8;S306-p	PAS(0.998)PVPGS(0.002)ER	146.79	UID3054	72389.8	PAS(1)PVPGSER	127.17	UID2319	12702.6
GAS2L1	A0A5E8;S352-p	RYS(0.995)GDS(0.005)DSSASSAQSGPLGTR	205.01	UID3055	35900.6	NA	NA	NA	NA
GAS2L1	A0A5E8;S297-p	VS(0.998)PT(0.002)TSPR	141.02	UID3056	49245.4	NA	NA	NA	NA
KIAA1598	A0MZ66;S506-p	S(1)MPVLGSVSSVTK	104.32	UID3070	169204	S(0.999)MPVLGSVSSVTK	64.565	UID2332	9120.77
KIAA1598	A0MZ66;S327-p	Y(0.433)QNS(0.567)EEK	45.312	UID3073	16317.4	NA	NA	NA	NA
MEX3A	A1L020;S428-p	S(0.99)PAT(0.009)S(0.001)AGPELAGLPR	128.85	UID3085	52248.1	NA	NA	NA	NA
C1orf226	A1L170;S222-p	RAS(0.996)S(0.004)PSLIER	171.67	UID3087	36441.9	NA	NA	NA	NA
C1orf226	A1L170;S223-p	AS(0.004)S(0.996)PSLIER	187.99	UID3088	63193.7	NA	NA	NA	NA
PLEKHG3	A1L390;S433-p	AWS(0.067)S(0.933)QDEVSTNVR	132.95	UID3089	63522.3	NA	NA	NA	NA
PLEKHG3	A1L390;S759-p	FNS(1)LPRPDPEPVPPVGSK	89.721	UID3090	26473.1	NA	NA	NA	NA
PLEKHG3	A1L390;S76-p	GPLS(1)PFNSR	152.17	UID3091	35525.5	NA	NA	NA	NA
PLEKHG3	A1L390;S741-p	RRES(1)LSYIPK	104.41	UID3096	168723	RRES(0.999)LS(0.001)YIPK	75.102	UID2347	22886.6
PLEKHG3	A1L390;S1081-p	S(0.006)HS(0.994)VPENMVEPPLSGR	152.94	UID3100	148181	S(0.06)HS(0.94)VPENMVEPPLSGR	93.601	UID2352	7554.07
PLEKHG3	A1L390;S1037-p	S(1)PLSPTETFSWPDVR	124.16	UID3101	39835.9	NA	NA	NA	NA
PLEKHG3	A1L390;S647-p	SSSVLSLEGS(1)EK	139.78	UID3105	93046.9	SSSVLSLEGS(1)EK	99.927	UID2354	5973.79
SH3PXD2B	A1X283;S291-p	NSGEPLPPKPGPGS(0.964)PS(0.036)HPGALDLDGVSR	124.18	UID3110	157364	NSGEPLPPKPGPGS(0.82)PS(0.179)HPGALDLDGVSR	66.097	UID2356	5235.41
SH3PXD2B	A1X283;S293-p	PGPGS(0.121)PS(0.879)HPGALDLDGVSR	78.324	UID3111	58074.3	NA	NA	NA	NA
RALGAPB	A2A2F0;S187-p	S(0.001)DS(0.999)APPTPVNR	190.88	UID3114	168852	S(0.003)DS(0.997)APPTPVNR	218.82	UID2366	14514.5
RALGAPB	A2A2F0;S548-p	T(0.004)NS(0.948)GIS(0.026)S(0.021)AS(0.001)GGSTEPTTPDSERPAQALLR	136.36	UID3115	28561.3	NA	NA	NA	NA
GGT7	A2A2G5;S89-p	LPS(0.981)S(0.018)SSEMGSQDGSPLR	195.38	UID3119	86762.8	NA	NA	NA	NA
RBM34	Q5TCT4;S28-p	SVQEGENPDDGVRGS(1)PPEDYR	126.75	UID3122	232530	SVQEGENPDDGVRGS(0.997)PPEDY(0.003)R	119.85	UID2373	12063.6
RBM34	Q5TCT4;S14-p	S(1)VQEGENPDDGVR	57.679	UID3123	116394	S(1)VQEGENPDDGVR	261.84	UID2372	22386.2
COL17A1	A2A2Y8;S85-p	AHS(0.997)PAS(0.003)TLPNSPGSTFER	148.01	UID3125	76594.7	NA	NA	NA	NA
COL17A1	A2A2Y8;S93-p	AHSPAS(0.001)T(0.001)LPNS(0.995)PGS(0.003)TFER	124.2	UID3127	43449.1	NA	NA	NA	NA
COL17A1	A2A2Y8;S130-p	EFAS(0.001)S(0.016)S(0.982)TR	113.18	UID3128	18666	NA	NA	NA	NA
BNIPL	F8W685;S6-p	RLS(1)APELR	105.35	UID3139	58259.1	NA	NA	NA	NA
CXorf23	A2AJT9;S402-p	LPDVKPS(1)PINLR	51.147	UID3140	16836.7	LPDVKPS(1)PINLR	109.48	UID2386	6484.58
CXorf23	A2AJT9;S192-p	RGS(1)EDFETR	117.2	UID3141	29009.3	NA	NA	NA	NA
CXorf23	A2AJT9;S17-p	S(0.001)LS(0.999)PVPR	113.89	UID3143	23274.2	S(0.002)LS(0.998)PVPR	92.439	UID2388	4506.61
CXorf23	A2AJT9;S80-p	S(0.009)PS(0.991)PNIR	68.625	UID3144	24771.1	NA	NA	NA	NA
CCDC78	I3L158;S12-p	LGS(1)GLQGEVK	119.69	UID3146	118018	NA	NA	NA	NA
WDR7	A2RRE0;S260-p	ARGS(1)PPTSSNIVQGQIK	144.5	UID3147	101437	ARGS(1)PPTSSNIVQGQIK	186.58	UID2390	6567.82
TESPA1	A2RU30;S454-p	S(0.994)LDLS(0.003)IT(0.003)QQK	152.67	UID3154	73726.9	NA	NA	NA	NA
SBNO1	A3KN83;S815-p	RPS(0.967)FS(0.032)STPVISPAPNSTPANSNTNSNSSLITSQDAVER	125.18	UID3158	34366.9	NA	NA	NA	NA
WDR91	C9J1X0;S242-p	LS(1)PAQGPPQPQSSAK	77.08	UID3163	99298.6	NA	NA	NA	NA
CCDC88B	A6NC98;S596-p	RS(0.64)S(0.356)LQS(0.005)PASVAPPQGPGTK	143.84	UID3174	136659	NA	NA	NA	NA
CCDC88B	A6NC98;S597-p	RS(0.272)S(0.723)LQS(0.005)PASVAPPQGPGTK	177.88	UID3175	95000.2	NA	NA	NA	NA
CCDC88B	A6NC98;S436-p	SLEPPPGS(1)PGEAPLAGAAPSLQDEVR	188.47	UID3177	180634	S(0.005)LEPPPGS(0.995)PGEAPLAGAAPSLQDEVR	91.603	UID2405	7998.49
CCDC88B	A6NC98;S1408-p	SSES(0.684)FS(0.316)PGDTPR	197.3	UID3178	69431.4	NA	NA	NA	NA
FAM83G	A6ND36;S650-p	RQLS(1)APHITR	142.1	UID3181	14257.7	NA	NA	NA	NA
FAM83G	A6ND36;S127-p	S(1)IPQLDLGWPDTIAYR	64.723	UID3184	16642.4	NA	NA	NA	NA
PALM3	A6NDB9;S420-p	DEAEMS(1)PVVER	53.493	UID3186	49760.5	DEAEMS(1)PVVER	47.288	UID2416	4633.81
PALM3	A6NDB9;S375-p	GDES(1)PLGAEGAK	67.136	UID3189	150968	NA	NA	NA	NA
PALM3	A6NDB9;S439-p	LELES(0.001)RGS(0.999)AEK	85.163	UID3191	120349	KLELESRGS(1)AEK	92.575	UID2421	8746.24
PALM3	A6NDB9;S544-p	TQGTEGDLNLEQGS(1)R	155.88	UID3195	65900.8	NA	NA	NA	NA
PALM3	A6NDB9;S303-p	VPEVVQTS(0.014)S(0.986)PR	149.58	UID3196	88214.5	NA	NA	NA	NA
SOWAHB	A6NEL2;S166-p	GS(1)PGQRPPVPAAAAAGAQAR	106.63	UID3203	41343.5	NA	NA	NA	NA
OFD1	A6NF31;S759-p	RQS(1)NLQEVLER	156.02	UID3207	72264.3	NA	NA	NA	NA
ZNF316	A6NFI3;S112-p	S(1)PVLQEK	114.39	UID3211	182151	S(1)PVLQEK	72.138	UID2434	19684
HN1L	A6NGP5;S57-p	GS(0.996)GIFDES(0.003)T(0.001)PVQTR	54.764	UID3215	103873	GS(0.97)GIFDES(0.029)TPVQTR	124.16	UID2435	9973.26
BICC1	A6NGY7;S392-p	S(1)MPAETIK	48.794	UID3217	293900	S(1)MPAETIK	123.29	UID2437	9323.94
ZMYM3	A6NHN7;S172-p	RGS(1)PGQEEELPQGQPQSPNAPPSPSVGETLGDGINSSQTK	86.891	UID3226	28724	NA	NA	NA	NA
ZMYM3	A6NHN7;S466-p	T(0.066)GS(0.934)PGPELLFHEGQQK	118.23	UID3227	184079	NA	NA	NA	NA
TRAF3	A6NHG8;S9-p	MDS(0.997)PGALQT(0.003)NPPLK	67.416	UID3228	15498.2	NA	NA	NA	NA
PHKA1	A6NIT2;S926-p	SVRPTDSNVSPAIS(1)IHEIGAVGATK	146.1	UID3231	32098.1	NA	NA	NA	NA
DOCK11	A6NIW2;S1237-p	EDS(0.98)RGS(0.02)LIPEGATGFPDQGNTGENTR	231.52	UID3233	255577	EDS(0.98)RGS(0.02)LIPEGATGFPDQGNTGENTR	230.56	UID2453	7492.77
DOCK11	A6NIW2;S437-p	EMLWGSST(0.001)QLAS(0.976)DGS(0.023)PK	117.37	UID3235	115550	NA	NA	NA	NA
DOCK11	A6NIW2;S440-p	EMLWGSST(0.002)QLAS(0.059)DGS(0.939)PK	64.203	UID3236	115343	NA	NA	NA	NA
WTIP	A6NIX2;S88-p	AAVPELS(0.003)AQPAGS(0.997)PR	74.732	UID3240	17463.5	NA	NA	NA	NA
USP14	A6NJA2;S97-p	YAGALRAS(1)GEMASAQYITAALR	307.5	UID3242	366346	AS(1)GEMASAQYITAALR	215.49	UID2465	26152.3
HMGN1	A6NL93;S7-p	KVS(0.962)S(0.038)AEGAAK	86.944	UID3251	35811.3	NA	NA	NA	NA
HMGN1	A6NL93;S8-p	VS(0.067)S(0.933)AEGAAK	158.85	UID3252	96122.6	NA	NA	NA	NA
HMGN1	A6NL93;S76-p	T(0.002)EES(0.998)PASDEAGEK	161.49	UID3253	346528	TEES(1)PASDEAGEK	305.74	UID2470	14848.6
HMGN1	A6NL93;S79-p	TEES(0.002)PAS(0.998)DEAGEK	113.65	UID3254	303262	T(0.022)EES(0.978)PAS(1)DEAGEK	95.751	UID2471	22210.2
ZFP92	A6NM28;S400-p	LAGPGSTGPGSAVAAT(0.034)S(0.966)PPRPSTAAR	145.65	UID3258	69363.8	NA	NA	NA	NA
STAM	A6NMU3;S45-p	AS(1)PALVAK	86.898	UID3259	48540.2	NA	NA	NA	NA
OBSL1	A6NN50;S10-p	ASSGDQGS(1)PPCFLR	132.51	UID3265	33756.6	NA	NA	NA	NA
AIF1L	A6PVM9;S78-p	ANES(0.099)S(0.901)PKPVGPPPER	172.37	UID3268	73360.7	NA	NA	NA	NA
CRELD2	A6PWM2;S71-p	YES(0.156)S(0.844)EIR	117.72	UID3269	92278.1	NA	NA	NA	NA
IGFBP3	C9JMX4;S91-p	VDYESQSTDTQNFS(0.901)S(0.098)ES(0.001)K	203.71	UID3270	269252	VDYESQSTDT(0.01)QNFS(0.87)S(0.117)ES(0.002)K	146.97	UID2494	5392.37
ZSWIM8	H7BZ52;S1090-p	NVPESSPHS(1)PCEGLPSEAALTPRPEGK	176.6	UID3275	74338.9	NA	NA	NA	NA
ZSWIM8	H7BZ52;S567-p	RLS(1)AEGGDK	124.18	UID3276	74805.1	RLS(1)AEGGDK	117.95	UID2500	18097.7
ARHGAP32	A7KAX9;S952-p	S(0.98)PT(0.02)QIVK	83.309	UID3277	121592	NA	NA	NA	NA
ARHGAP32	A7KAX9;S892-p	VVYAFS(1)PK	118.26	UID3281	26798.3	NA	NA	NA	NA
TBKBP1	A7MCY6;S504-p	AYGSELYGPGRPLS(1)PR	132.13	UID3282	37746.6	NA	NA	NA	NA
TPM2b	Q6ZN40;S87-p	ATDAEADVAS(1)LNR	194.12	UID3284	346123	NA	NA	NA	NA
POM121C	Q96HA1;S674-p	APPTLQAETATKPQATS(0.001)APS(0.999)PAPK	117.64	UID3285	48955.4	NA	NA	NA	NA
POM121C	Q96HA1;S935-p	S(0.861)PLPS(0.137)Y(0.002)PGANPQPAFGAAEGQPPGAAK	95.244	UID3293	92786.6	NA	NA	NA	NA
POM121C	A8CG34;S370-p	SS(0.001)S(0.998)MS(0.001)SLTGAYTSGIPSSSR	251.75	UID3296	73578.2	NA	NA	NA	NA
WASH3P	C4AMC7;S215-p	LFDAPLS(0.999)IS(0.001)K	119.76	UID3299	26638.5	NA	NA	NA	NA
MLLT4	A8MQ02;S1653-p	DYEPPS(0.991)PS(0.009)PAPGAPPPPPQR	117.23	UID3304	63401.7	DYEPPS(0.999)PS(0.001)PAPGAPPPPPQR	109.85	UID2527	14150.6
MLLT4	A8MQ02;S1756-p	LFS(1)QGQDVSNK	121.56	UID3308	78226.7	LFS(1)QGQDVSNK	108.59	UID2531	14924.7
MLLT4	A8MQ02;S1234-p	S(1)QEELREDK	141.44	UID3311	201037	S(1)QEELREDK	53.947	UID2534	50924.7
MLLT4	A8MQ02;S1131-p	S(0.5)S(0.5)PNVANQPPSPGGK	152.17	UID3313	83200.3	S(0.5)S(0.5)PNVANQPPSPGGK	95.666	UID2536	18322.4
MLLT4	A8MQ02;S1132-p	S(0.424)S(0.576)PNVANQPPS(1)PGGK	141.6	UID3314	83200.3	S(0.5)S(0.5)PNVANQPPSPGGK	95.666	UID2537	18322.4
MLLT4	A8MQ02;S1141-p	S(0.424)S(0.576)PNVANQPPS(1)PGGK	141.6	UID3315	114382	SSPNVANQPPS(1)PGGK	118.13	UID2538	22820.3
MLLT4	A8MQ02;S1287-p	S(0.994)VT(0.006)PASTLTK	143.97	UID3316	113320	S(0.981)VT(0.019)PASTLTK	108.35	UID2539	21191.8
MLLT4	A8MQ02;S175-p	T(0.015)IS(0.985)NPEVVMK	66.953	UID3317	196017	T(0.002)IS(0.998)NPEVVMK	73.082	UID2540	40277.5
MLLT4	A8MQ02;S1414-p	TQS(0.002)LNPAPFS(0.993)PLT(0.005)AQQMKPEK	127.38	UID3318	36818.1	TQSLNPAPFS(0.999)PLT(0.001)AQQMKPEK	134.68	UID2541	6766.03
MLLT4	A8MQ02;S1042-p	T(0.01)S(0.01)S(0.98)VVTLEVAK	150.14	UID3322	337123	T(0.001)S(0.003)S(0.996)VVTLEVAK	257.54	UID2543	29669
RHPN2P1	A8MT19;S551-p	SAS(0.834)T(0.165)LCLPSVGAARPQVK	137.09	UID3328	51287.9	S(0.002)AS(0.867)T(0.131)LCLPSVGAARPQVK	176.46	UID2546	2539.81
SPATA6	B1AN51;S195-p	HSPS(1)PVLNR	149.27	UID3335	26408.3	NA	NA	NA	NA
RARA	A8MUP8;S461-p	DGGGLAPPPGS(0.025)CS(0.961)PS(0.012)LS(0.001)PSSNR	85.595	UID3337	47806.8	NA	NA	NA	NA
RPL23A	H7BY10;S45-p	IRT(0.11)S(0.885)PT(0.005)FR	94.409	UID3338	32926.2	NA	NA	NA	NA
BICD1	A8MVZ6;S610-p	TPTISPVIT(0.002)APPS(0.133)S(0.864)PVLDT(0.001)S(0.001)DIRK	112.99	UID3341	18374	NA	NA	NA	NA
AKAP13	Q12802;S1094-p	AET(0.001)FGGFDS(0.999)HQMNASK	148.36	UID3343	275663	NA	NA	NA	NA
AKAP13	Q12802;S205-p	RHS(1)WGPGK	52.79	UID3346	103797	NA	NA	NA	NA
AKAP13	Q12802;S1330-p	IPSFFPS(0.01)PEEPPS(0.964)PS(0.026)APSIAK	90.468	UID3349	53512.1	NA	NA	NA	NA
AKAP13	Q12802;S1119-p	RT(0.002)ES(0.995)DS(0.003)GLK	116.74	UID3351	123792	NA	NA	NA	NA
AKAP13	Q12802;S497-p	S(1)AVLLVDETATTPIFANR	190.24	UID3353	43980.6	NA	NA	NA	NA
AKAP13	A8MYJ1;S224-p	S(0.011)FS(0.965)LEGLT(0.024)GGAGVGNK	203.06	UID3355	31921.9	NA	NA	NA	NA
AKAP13	Q12802;S1347-p	S(0.009)GS(0.048)LDS(0.015)ELS(0.655)VS(0.274)PK	80.014	UID3358	86963.4	NA	NA	NA	NA
AKAP13	Q12802;S1349-p	SGSLDSELSVS(1)PKR	186.85	UID3359	247134	NA	NA	NA	NA
AKAP13	Q12802;S199-p	SLS(1)PFRR	97.635	UID3360	56716.5	NA	NA	NA	NA
AKAP13	Q12802;S1182-p	S(0.838)LS(0.122)RPS(0.031)S(0.008)LIEQEK	60.541	UID3361	30530.3	NA	NA	NA	NA
AKAP13	Q12802;S1184-p	SLS(0.953)RPS(0.042)S(0.005)LIEQEK	166.65	UID3362	55334.4	NA	NA	NA	NA
AKAP13	Q12802;S527-p	S(0.138)VS(0.859)IQNIT(0.002)GVGNDENMSNTWK	75.71	UID3368	73948.7	NA	NA	NA	NA
ODF3B	A8MYP8;S96-p	RS(1)APFLTPGPGR	93.106	UID3369	64463.5	NA	NA	NA	NA
ODF3B	A8MYP8;S191-p	TPGPCAYQVVS(1)PGVYK	77.39	UID3370	27550.2	NA	NA	NA	NA
RUNX1	A8MZI9;S227-p	VS(1)PHHPAPTPNPR	84.62	UID3374	50766.6	NA	NA	NA	NA
SRRM1	A9Z1X7;S747-p	AAS(0.999)PS(0.73)PQS(0.271)VR	91.752	UID3375	87382.5	AAS(1)PS(0.962)PQS(0.038)VR	88.155	UID2566	23320.6
SRRM1	A9Z1X7;S749-p	AASPS(0.999)PQS(0.001)VR	175.64	UID3376	65301.5	AAS(0.003)PS(0.997)PQSVR	169.33	UID22946	3673.94
SRRM1	A9Z1X7;S705-p	APQTS(0.008)S(0.016)S(0.976)PPPVR	133.05	UID3380	208055	APQTSS(0.011)S(0.989)PPPVR	179.41	UID2569	83479.5
SRRM1	A9Z1X7;S637-p	RAS(1)PS(1)PPPK	50.207	UID3382	78600.2	AS(0.001)PS(0.999)PPPK	97.431	UID2571	8253.07
SRRM1	A9Z1X7;S445-p	RES(1)PS(1)PAPKPR	48.527	UID3384	79691.3	RES(1)PSPAPKPR	116.19	UID2572	18987.2
SRRM1	A9Z1X7;S447-p	RES(1)PS(1)PAPKPR	48.527	UID3385	60248.6	NA	NA	NA	NA
SRRM1	A9Z1X7;S397-p	HRPS(1)PPAT(1)PPPK	75.574	UID3388	167852	HRPS(1)PPAT(1)PPPK	59.862	UID2575	8167.95
SRRM1	A9Z1X7;S778-p	KPPAPPS(1)PVQSQSPSTNWSPAVPVK	93.667	UID3392	82749.7	NA	NA	NA	NA
SRRM1	A9Z1X7;S458-p	KVELS(0.997)ES(0.003)EEDK	71.98	UID3395	371769	KVELS(0.992)ES(0.008)EEDK	85.734	UID2579	85845.1
SRRM1	A9Z1X7;S460-p	VELS(0.002)ES(0.998)EEDK	80.245	UID3396	415036	KVELS(0.005)ES(0.995)EEDK	104.41	UID2580	84723.2
SRRM1	A9Z1X7;S384-p	RLS(1)PSASPPR	134.38	UID3397	195077	RLS(1)PS(0.118)AS(0.883)PPR	105.08	UID2581	7260.22
SRRM1	A9Z1X7;S386-p	LSPS(0.993)AS(0.007)PPR	112.71	UID3398	26688.5	NA	NA	NA	NA
SRRM1	A9Z1X7;S388-p	LSPSAS(1)PPR	186.92	UID3399	168470	LSPSAS(1)PPR	200.11	UID2583	11091.4
SRRM1	A9Z1X7;S260-p	VPKPEPIPEPKEPS(1)PEK	82.975	UID3401	305579	VPKPEPIPEPKEPS(1)PEK	112.44	UID2585	22818.2
SRRM1	A9Z1X7;S722-p	RQS(1)PSPSTRPIR	67.964	UID3404	20802.2	RQS(0.992)PS(0.008)PSTR	106.11	UID2586	8740.75
SRRM1	A9Z1X7;S662-p	RS(1)PSLSSK	97.452	UID3406	194334	NA	NA	NA	NA
SRRM1	A9Z1X7;S569-p	S(1)PS(1)PAPPPR	85.154	UID3409	68112.6	RS(1)PSPAPPPR	94.402	UID2593	11718.6
SRRM1	A9Z1X7;S558-p	S(1)PS(1)PPPTR	87.806	UID3411	16880.4	NA	NA	NA	NA
SRRM1	A9Z1X7;S625-p	TAS(1)PPPPPKR	126.19	UID3413	434989	TAS(1)PPPPPKR	134.75	UID2597	39903.1
SRRM1	A9Z1X7;S647-p	VS(0.001)HS(0.999)PPPK	113.18	UID3415	70366.7	VS(0.002)HS(0.998)PPPK	70.028	UID2599	2879.5
SRRM1	A9Z1X7;S547-p	RWQS(1)PVTK	126.03	UID3416	199903	WQS(1)PVTK	66.568	UID2600	77367.1
SRRM1	A9Z1X7;S606-p	RYS(1)PPIQR	128	UID3417	320368	RYS(1)PPIQR	107.55	UID2601	13180.9
SRRM1	A9Z1X7;S614-p	RYS(0.995)PS(0.005)PPPK	88.187	UID3418	271911	RYS(0.998)PS(0.002)PPPK	91.937	UID2602	7709.73
SRRM1	A9Z1X7;S616-p	YS(0.002)PS(0.998)PPPK	66.299	UID3419	105992	YS(0.056)PS(0.943)PPPK	55.908	UID2603	13186.6
SRRM1	A9Z1X7;S211-p	S(0.029)PS(0.971)PAPEK	119.22	UID3424	53380.5	NA	NA	NA	NA
SRRM1	A9Z1X7;S806-p	SPTPS(0.004)PS(0.996)PPR	131.09	UID3426	36604.2	SPTPS(0.001)PS(0.999)PPR	130.63	UID2608	9051
SRRM1	A9Z1X7;S426-p	VSVS(1)PGR	146.27	UID3428	51366.6	NA	NA	NA	NA
SRRM1	A9Z1X7;S765-p	S(0.019)VS(0.073)GS(0.909)PEPAAK	162.1	UID3431	159858	S(0.005)VS(0.034)GS(0.961)PEPAAK	69.03	UID2616	10333.8
SRRM1	A9Z1X7;S375-p	T(0.032)S(0.032)S(0.936)PPRK	72.879	UID3432	43066.7	NA	NA	NA	NA
UPK3BL	E5RIL1;S245-p	STSLSGPEEAGS(1)VRR	93.495	UID3434	15232.1	NA	NA	NA	NA
MYO1G	B0I1T2;S992-p	LIS(1)VEPRPEQPEPDFR	147.49	UID3436	95976.3	LIS(1)VEPRPEQPEPDFR	100.21	UID2622	6860
MYO1G	B0I1T2;S583-p	NS(1)MVALVENLASK	112.74	UID3437	19036.9	NA	NA	NA	NA
KIAA0930	B0QY16;S189-p	NNRPAFFS(0.976)PS(0.024)LK	96.673	UID3440	24467.1	NNRPAFFS(1)PSLK	166.64	UID2625	40480.9
KIAA0930	B0QY16;S209-p	S(0.001)HS(0.999)ANDSEEFFR	100.22	UID3443	275385	S(0.002)HS(0.998)ANDSEEFFR	177.63	UID2627	10935.4
KIAA0930	B0QY16;S236-p	S(0.999)LS(0.001)GTGR	125.53	UID3444	21387.2	NA	NA	NA	NA
KIAA0930	B0QY16;S247-p	SLVGS(1)WLK	94.692	UID3446	63821.7	SLVGS(1)WLK	139.38	UID2630	33696.7
MIEF1	B0QY95;S94-p	S(0.837)LQT(0.161)LPT(0.002)DSSTFDTDTFCPPRPK	98.967	UID3452	63287.9	NA	NA	NA	NA
TFEB	B0QYS6;S481-p	RS(0.001)S(0.999)FSMEEGDVL	214.78	UID3458	195316	NA	NA	NA	NA
ARCN1	B0YIW6;S261-p	VAPAPARPS(0.997)GPS(0.003)K	79.771	UID3462	21619.2	NA	NA	NA	NA
XBP1	B1AHH2;S47-p	GAS(1)PEAASGGLPQAR	77.506	UID3471	93863.3	NA	NA	NA	NA
NRD1	F5H7V1;S94-p	RGS(1)LSNAGDPEIVK	164.7	UID3475	579841	LGADESEEEGRRGS(1)LSNAGDPEIVK	231.16	UID2654	28968.7
RERE	B1AKN3;S373-p	VKEEAS(0.5)S(0.5)PLK	45.359	UID3476	33851.5	NA	NA	NA	NA
RERE	B1AKN3;S374-p	EEAS(0.094)S(0.906)PLK	66.27	UID3477	47458.6	NA	NA	NA	NA
RERE	B1AKN3;S998-p	PHVMS(0.994)PT(0.006)NR	86.014	UID3482	17663.9	NA	NA	NA	NA
RERE	B1AKN3;S411-p	TQEISRPNS(0.982)PS(0.018)EGEGESSDSR	212.86	UID3486	55032.6	NA	NA	NA	NA
NFIA	B1AKN7;S268-p	S(0.199)LPS(0.799)T(0.002)SSTSSTK	76.311	UID3492	30866.2	NA	NA	NA	NA
PEA15	B1AKZ5;S94-p	QPS(1)EEEIIKLAPPPK	75.55	UID3500	1586818	NA	NA	NA	NA
AP4B1	B1ALD0;S425-p	T(0.101)S(0.101)S(0.796)FAAS(0.003)GPLIPEENK	118.08	UID3502	65399.4	NA	NA	NA	NA
UNC13B	B1AM27;S462-p	T(0.5)S(0.5)LKDEELK	47.938	UID3513	27651	NA	NA	NA	NA
ABCA1	B1AMI2;S283-p	PNMMGRET(0.022)LLS(0.116)ICAS(0.862)VPK	44.415	UID3514	21307	NA	NA	NA	NA
CDK5RAP2	B1AMJ5;S884-p	T(0.001)VS(0.999)LEHLQR	103.31	UID3518	12499.4	NA	NA	NA	NA
SEPT6	B1AMS2;S411-p	TAAELLQS(0.001)QGS(0.998)QAGGS(0.001)QTLK	108.71	UID3519	39035.7	NA	NA	NA	NA
SEPT6	B1AMS2;S416-p	TAAELLQSQGS(0.003)QAGGS(0.983)QT(0.013)LK	83.826	UID3520	22665	NA	NA	NA	NA
NMNAT1	B1AN62;S117-p	LEASDCDHQQNS(1)PTLERPGR	195.36	UID3523	140153	LEASDCDHQQNS(1)PTLERPGR	175.28	UID2685	5950.9
PSEN2	E5RHT1;S22-p	T(0.011)S(0.001)LMS(0.986)AES(0.002)PTPR	102.87	UID3525	50182.3	NA	NA	NA	NA
PSEN2	E5RHT1;S25-p	TSLMSAES(0.986)PT(0.014)PR	186.36	UID3526	167270	TSLMS(0.006)AES(0.968)PT(0.026)PR	110.44	UID2688	15679.9
BNC2	F5H586;S229-p	TEPACVS(0.999)PIQNSAPVSDLTK	120.8	UID3527	41241.9	NA	NA	NA	NA
PFKP	B1APP6;S170-p	GRS(1)FAGNLNTYK	135.61	UID3529	394364	NA	NA	NA	NA
USF2	M0R1C6;S100-p	T(0.001)HPYS(0.999)PK	92.838	UID3530	92342.8	NA	NA	NA	NA
EPS15	B1AUU8;S662-p	LDS(1)PDPFK	43.512	UID3534	1131948	NA	NA	NA	NA
EPS15	B1AUU8;S680-p	LNDPFQPFPGNDS(1)PK	56.936	UID3535	96496.6	NA	NA	NA	NA
EPS15	B1AUU8;S428-p	S(0.5)S(0.5)PELLPSGVTDENEVTTAVTEK	312.62	UID3545	473692	NA	NA	NA	NA
EPS15	B1AUU8;S429-p	S(0.5)S(0.5)PELLPSGVTDENEVTTAVTEK	312.62	UID3546	473692	NA	NA	NA	NA
EPS15	B1AUU8;S221-p	T(0.263)WVVS(0.737)PAEK	108.7	UID3547	44586	NA	NA	NA	NA
RPS6KA3	B1AXG1;S198-p	AYS(1)FCGTVEYMAPEVVNR	340.9	UID3550	295813	AYS(1)FCGTVEYMAPEVVNR	276.12	UID2693	28671
RPS6KA3	B1AXG1;S340-p	DS(1)PGIPPSANAHQLFR	132.51	UID3551	102614	DS(1)PGIPPSANAHQLFR	125.45	UID2694	46815.8
RPS6KA3	B1AXG1;S686-p	NQS(1)PVLEPVGR	153.15	UID3553	169556	NQS(1)PVLEPVGR	117.03	UID2696	6547.8
RPS6KA3	B1AXG1;S386-p	NS(1)IQFTDGYEVK	178.34	UID3554	221388	NS(1)IQFTDGYEVK	142.97	UID2697	17082.4
HNRNPC	G3V4W0;S125-p	MYS(1)YPAR	125.58	UID3555	77087.6	NA	NA	NA	NA
HNRNPC	G3V4W0;S220-p	NDKS(1)EEEQSSSSVK	183.6	UID3556	532313	NA	NA	NA	NA
HNRNPC	G3V4W0;S227-p	SEEEQS(0.001)S(0.012)S(0.711)S(0.277)VK	128.61	UID3559	30408.2	NA	NA	NA	NA
HNRNPC	G3V4W0;S228-p	SEEEQSSS(0.011)S(0.989)VKKDETNVK	250.67	UID3560	197264	NA	NA	NA	NA
MYO9A	H3BRD5;S1258-p	S(1)LEDLHQK	59.908	UID3567	64019.8	NA	NA	NA	NA
MYO9A	H3BRD5;S1299-p	SLGGIS(0.997)PS(0.003)EDRR	141.34	UID3568	120202	NA	NA	NA	NA
MYO9A	H3BRD5;S1219-p	SVIES(0.003)NRIS(0.997)R	69.864	UID3570	15342.8	NA	NA	NA	NA
PAK1	H0YCM0;S114-p	DVAT(0.002)S(0.013)PIS(0.985)PTENNTTPPDALTR	161.84	UID3580	142016	DVAT(0.053)S(0.428)PIS(0.517)PT(0.002)ENNTTPPDALTR	111.49	UID2706	5688.97
PAK1	H0YCM0;S35-p	YMS(0.5)FT(0.5)DK	147.36	UID3582	157997	YMS(0.5)FT(0.5)DK	125.98	UID2708	10154.5
ISCU	F5H5N2;S29-p	ELS(1)APAR	104.44	UID3587	49022.9	NA	NA	NA	NA
TLK1	B3KRP1;S159-p	ISDYFEY(0.004)QGGNGS(0.246)S(0.75)PVR	65.16	UID3592	18117	NA	NA	NA	NA
FAF1	B3KT28;S388-p	T(0.253)PS(0.747)GEFLERR	87.241	UID3597	225095	T(0.01)PS(0.99)GEFLER	139.54	UID2686	22641.6
DBNL	Q9UJU6;S245-p	AMS(0.779)T(0.208)T(0.012)SISSPQPGK	80.737	UID3602	61986.6	NA	NA	NA	NA
DBNL	Q9UJU6;S250-p	AMSTT(0.002)S(0.009)IS(0.624)S(0.365)PQPGK	73.881	UID3604	61761.1	NA	NA	NA	NA
DBNL	Q9UJU6;S251-p	AMSTTSIS(0.051)S(0.949)PQPGK	211.26	UID3605	162733	NA	NA	NA	NA
DBNL	Q9UJU6;S259-p	LRS(1)PFLQK	90.263	UID3607	74435.1	NA	NA	NA	NA
MSR1	B4DDJ5;S45-p	S(0.892)MT(0.108)ALLPPNPK	83.617	UID3612	135236	NA	NA	NA	NA
H3F3B	Q71DI3;S58-p	S(0.955)T(0.045)ELLIR	166.3	UID3615	103192	NA	NA	NA	NA
ITFG3	C9J1M4;S21-p	S(1)QENLGNPSK	164.56	UID3623	149039	S(1)QENLGNPSK	122.78	UID2740	29073.4
MSI2	B4DHE8;S257-p	GSVLNSYSAQPNFGAPAS(0.997)PAGS(0.003)NPAR	131.03	UID3624	24465.2	NA	NA	NA	NA
PLXNC1	F8W1K6;S19-p	KQS(1)QQLELLESELRK	199.12	UID3625	220772	NA	NA	NA	NA
CDC25B	G8JLH2;S262-p	S(0.879)VT(0.121)PPEEQQEAEEPK	103.5	UID3628	51978.5	NA	NA	NA	NA
SEPT5	C9JM82;S280-p	MES(1)PIPILPLPTPDAETEK	118.36	UID3629	27186.7	MES(1)PIPILPLPTPDAETEK	105.16	UID2744	19181.9
AKR1C2	Q04828;S73-p	IADGS(1)VKR	83.623	UID3633	100890	NA	NA	NA	NA
AKR1C2	B4DK69;S136-p	S(0.955)IGVS(0.045)NFNHR	107.09	UID3634	9012.25	NA	NA	NA	NA
EPS8L1	B4DKV7;S567-p	APEPQLS(0.998)PGS(0.002)DASEVR	91.589	UID3636	65989.3	NA	NA	NA	NA
EPS8L1	B4DKV7;S118-p	DRS(1)PAAETPPLQR	100.58	UID3637	44499.1	NA	NA	NA	NA
EPS8L1	B4DKV7;S175-p	PIPEAEEAQRPEPVGTSSNADS(0.07)AS(0.93)PDLGPR	154.99	UID3638	50336	NA	NA	NA	NA
CARS	B4DKY1;S32-p	VQPQWS(0.997)PPAGT(0.003)QPCR	40.482	UID3642	34490.2	NA	NA	NA	NA
NQO1	B4DLR8;S82-p	EGHLS(1)PDIVAEQK	112.17	UID3643	26471.6	NA	NA	NA	NA
RBCK1	B4DML5;S137-p	NT(0.5)S(0.5)LNPQELQR	89.613	UID3644	82268.4	NA	NA	NA	NA
PRPSAP1	C9J168;S141-p	LGLAVIHGEAQCTELDMDDGRHS(1)PPMVK	95.435	UID3647	144960	NA	NA	NA	NA
GOSR1	B4DQA8;S49-p	RDS(0.992)S(0.007)DT(0.001)TPLLNGSSQDR	144.95	UID3648	132884	RDS(0.793)S(0.205)DT(0.002)TPLLNGSSQDR	72.99	UID2761	9728.91
SEC61A1	B4DR61;S414-p	ET(0.005)S(0.995)MVHELNR	197.94	UID3650	193332	NA	NA	NA	NA
STK24	B4DR80;S4-p	AHS(1)PVQSGLPGMQNLK	151.15	UID3651	283043	AHS(1)PVQSGLPGMQNLK	147.37	UID2764	16177
STK24	B4DR80;S8-p	AHS(0.5)PVQS(0.5)GLPGMQNLK	46.3	UID3652	51720.7	NA	NA	NA	NA
ZDHHC20	B4DRN8;S253-p	S(0.148)S(0.849)GS(0.003)NQPFPIK	113.24	UID3656	76400.4	NA	NA	NA	NA
METTL3	B4E349;S43-p	NPEAALS(0.99)PT(0.01)FR	156	UID3659	47716.7	NA	NA	NA	NA
METTL3	B4E349;S50-p	S(0.012)DS(0.988)PVPTAPTSGGPK	234.85	UID3661	144561	NA	NA	NA	NA
PHF11	B4DTX8;S17-p	VLGAS(0.003)S(0.997)PEAR	140.05	UID3666	37733.9	VLGAS(0.135)S(0.865)PEARPAQEALLLPTGVFQVAEK	306.88	UID2770	11014.6
CCT3	B4DUR8;S207-p	KGES(0.996)QT(0.004)DIEITREEDFTR	106.12	UID3667	89952.9	NA	NA	NA	NA
BAIAP2	B4DWA1;S188-p	S(0.018)LS(0.982)PPQSQSK	109.72	UID3673	22872.7	NA	NA	NA	NA
BAIAP2	B4DWA1;S229-p	S(0.022)S(0.022)S(0.956)MAAGLER	81.335	UID3675	98482.4	NA	NA	NA	NA
BAIAP2	B4DWA1;S317-p	SSS(0.817)T(0.182)GNLLDK	186.76	UID3676	149531	NA	NA	NA	NA
PTK2	B4DWJ1;S220-p	LQPQEIS(1)PPPTANLDR	114.56	UID3677	69518	NA	NA	NA	NA
PTK2	B4DWJ1;S32-p	PSRPGYPS(1)PR	74.944	UID3679	119544	NA	NA	NA	NA
EAF2	B4DWJ3;S154-p	MS(0.022)PAS(0.978)PIDDIER	67.019	UID3680	83755.1	NA	NA	NA	NA
FXR1	E7EU85;S321-p	RGPNYTSGYGTNSELS(1)NPSETESERK	252.77	UID3683	110189	NA	NA	NA	NA
CTPS1	B4E1E0;S406-p	GCRLS(1)PR	81.548	UID3699	9887.76	NA	NA	NA	NA
CTPS1	B4E1E0;S419-p	SGSS(0.01)S(0.99)PDSEITELK	210.14	UID3702	1468149	SGSS(0.002)S(0.998)PDSEITELK	378.36	UID2792	109371
DERL1	E5RGY0;S101-p	NFLS(0.944)T(0.056)PQFLYR	61.235	UID3703	54225	NA	NA	NA	NA
MSANTD2	B4E1M0;S48-p	GAS(1)PLGPGSAAGSGAAASGGLGLGLGGR	137.21	UID3704	85520.3	NA	NA	NA	NA
SUPT20H	H7C5F9;S103-p	S(0.974)PT(0.026)PPPSSKPSSIPR	88.565	UID3709	82069.6	NA	NA	NA	NA
USP28	G3V1N5;S729-p	EPPTIRPNS(0.997)PYDLCS(0.003)R	100.39	UID3710	40311.4	NA	NA	NA	NA
USP28	G3V1N5;S228-p	S(0.911)S(0.089)MEMPSQPAPR	193.49	UID3712	136066	NA	NA	NA	NA
CDCA5	B5MBX0;S75-p	IVAHAVEVPAVQS(1)PR	86.016	UID3715	13390.3	IVAHAVEVPAVQS(1)PR	60.564	UID2803	3406.44
LBH	B5MBX5;S46-p	DRLPS(1)IVVEPTEGEVESGELR	155.45	UID3716	114878	NA	NA	NA	NA
EML4	B5MBZ0;S144-p	AS(0.999)PS(0.992)PQPS(0.008)SQPLQIHR	87.24	UID3719	95468.8	AS(0.998)PS(0.002)PQPSSQPLQIHR	270.79	UID2807	11146
EML4	B5MBZ0;S146-p	ASPS(1)PQPSSQPLQIHR	199.15	UID3720	220941	AS(0.003)PS(0.997)PQPSSQPLQIHR	174.39	UID2808	10292.6
EML4	B5MBZ0;S176-p	RPS(1)PAEK	56.258	UID3730	10849.1	NA	NA	NA	NA
RABGAP1	B5MCD9;S56-p	IVGNGS(1)EQQLQK	94.688	UID3733	17320	NA	NA	NA	NA
SLC30A6	B5MCR8;S307-p	GTDDLNPVTS(0.002)T(0.002)PAKPS(0.854)S(0.143)PPPEFSFNTPGK	115.13	UID3740	60173.8	GTDDLNPVT(0.009)S(0.277)T(0.137)PAKPS(0.507)S(0.07)PPPEFSFNTPGK	122.78	UID2828	3722.41
R3HDM2	H7C0E9;S114-p	AS(0.005)S(0.93)FS(0.065)GISILTR	205.02	UID3744	31541.8	NA	NA	NA	NA
R3HDM2	H7C0E9;S34-p	S(1)IEEREEEYQR	80.245	UID3747	61623.7	NA	NA	NA	NA
SEPT2	B5MCX3;S178-p	IYHLPDAES(1)DEDEDFK	174.78	UID3748	305169	IYHLPDAES(1)DEDEDFK	99.021	UID2834	3996.12
SEPT10	E7EW69;S434-p	ATSEIFHS(0.024)QS(0.975)FLATGSNLR	129.43	UID3753	26592.3	NA	NA	NA	NA
EML3	B7WPE2;S178-p	AIS(0.086)S(0.914)ANLLVR	117.8	UID3754	97181.4	AIS(0.5)S(0.5)ANLLVR	167.99	UID2840	42689.6
EML3	B7WPE2;S199-p	DPLS(0.043)S(0.957)PGGPGSR	77.42	UID3756	102828	DPLS(0.023)S(0.977)PGGPGSR	221.75	UID2842	8421.93
EML3	B7WPE2;S890-p	T(0.008)PS(0.008)LS(0.957)PAS(0.027)SLDV	99.283	UID3759	58764.7	NA	NA	NA	NA
EML3	B7WPE2;S884-p	VLGAGGAGPAPAT(0.142)PS(0.858)R	60.253	UID3760	15499.9	NA	NA	NA	NA
PPIP5K1	F8W9A8;S940-p	ALQT(0.169)S(0.831)PQPPEGPGLPR	61.732	UID3768	41409.6	ALQT(0.355)S(0.645)PQPPEGPGLPR	64.04	UID2852	4462.05
PPIP5K1	F8W9A8;S1128-p	T(0.001)LHS(0.999)PPLQLQQR	95.98	UID3770	53467	TLHS(1)PPLQLQQR	94.09	UID2853	6311.36
ACBD5	B7Z2R7;S407-p	MQHLS(1)EGTK	99.5	UID3781	185741	MQHLS(0.998)EGT(0.002)K	92.781	UID2862	7628.71
GAB1	B7Z3B9;S448-p	PLPEWEELQAPVRS(0.977)PIT(0.023)R	139.02	UID3785	29612.2	NA	NA	NA	NA
GAB1	B7Z3B9;S278-p	TASDTDSSY(0.005)CIPT(0.023)AGMS(0.864)PS(0.108)R	106.99	UID3794	43104.8	NA	NA	NA	NA
GAB1	B7Z3B9;S171-p	VS(0.835)PS(0.162)S(0.001)T(0.001)EADGELYVFNTPSGTSSVETQMR	196.06	UID3795	72583.4	VS(0.844)PS(0.155)STEADGELYVFNTPSGTSSVETQMR	218.98	UID2873	16984.8
FGD4	F8W1R0;S609-p	S(1)ADLPHSFK	93.258	UID3801	18431.9	NA	NA	NA	NA
SMAD2	K7EJX0;S2-p	S(0.5)S(0.5)ILPFTPPVVK	92.062	UID3805	18110.8	NA	NA	NA	NA
SMAD2	K7EJX0;S3-p	S(0.5)S(0.5)ILPFTPPVVK	92.062	UID3806	18110.8	NA	NA	NA	NA
ZNF747	B7Z5R0;S141-p	EGTGALEKPDPVAAGS(1)PGLK	95.71	UID3807	90485.6	NA	NA	NA	NA
NBR1	B7Z5R6;S635-p	S(0.882)LT(0.118)LDAAPDHNPPCR	105.39	UID3809	28942.6	NA	NA	NA	NA
ANK2	I6L894;S13-p	SDSNAS(1)FLR	155.53	UID3812	64077.9	NA	NA	NA	NA
ANK2	I6L894;S869-p	Y(0.004)S(0.996)LEGGR	75.825	UID3813	46264.1	NA	NA	NA	NA
MYL6	F8VPF3;S45-p	S(1)DEMNVK	107.21	UID3814	95187.5	NA	NA	NA	NA
RANBP3	B7Z7F3;S143-p	ALSQTVPSSGTNGVSLPADCTGAVPAAS(0.96)PDT(0.04)AAWR	133.71	UID3815	52695.4	NA	NA	NA	NA
RANBP3	B7Z7F3;S171-p	NESS(0.002)NAS(0.998)EEEACEK	248.2	UID3821	59792.6	NESSNAS(1)EEEACEK	162.41	UID2903	4403.86
RANBP3	B7Z7F3;S33-p	SAGGS(0.125)S(0.875)PEGGEDSDREDGNYCPPVK	152.88	UID3823	149998	NA	NA	NA	NA
RANBP3	B7Z7F3;S151-p	S(0.989)PS(0.011)EAADEEK	139.76	UID3824	68789.4	NA	NA	NA	NA
RANBP3	B7Z7F3;S58-p	TSS(0.998)LT(0.001)QFPPSQSEER	238.07	UID3826	1060347	T(0.006)S(0.006)S(0.988)LTQFPPSQSEER	242.91	UID2909	177048
RAPGEF6	B7Z7Y1;S1093-p	RS(0.854)S(0.146)LLNAK	96.946	UID3829	40171.5	NA	NA	NA	NA
RAPGEF6	B7Z7Y1;S1094-p	RS(0.012)S(0.988)LLNAK	118.91	UID3830	179854	RS(0.089)S(0.911)LLNAK	63.694	UID2913	8540.97
RAPGEF6	B7Z7Y1;S1073-p	S(0.02)LS(0.114)QGS(0.856)T(0.011)NSNMLDVQGGAHK	200.87	UID3832	111523	NA	NA	NA	NA
PPHLN1	B7Z8L1;S78-p	DNTFFRES(1)PVGR	124.47	UID3834	309619	NA	NA	NA	NA
PPHLN1	B7Z8L1;S150-p	DT(0.083)S(0.901)PS(0.016)SGSAVSSSK	197.06	UID3835	38192	NA	NA	NA	NA
PDZRN3	E7ENB6;S505-p	S(0.992)PT(0.008)PSQK	69.825	UID3843	13819.1	NA	NA	NA	NA
KATNA1	B7ZBC9;S170-p	S(1)PAAVTEPETNK	203.88	UID3848	79823.2	S(0.999)PAAVT(0.001)EPETNK	110.39	UID2928	8467.61
FOXP4	B7ZBM3;S542-p	MT(0.011)GS(0.986)PT(0.003)LVK	128.03	UID3849	207743	MT(0.053)GS(0.887)PT(0.06)LVK	74.751	UID2929	8538.97
RCSD1	B7ZKW8;S186-p	APGS(0.988)PLS(0.009)S(0.002)EGAAGEGVR	91.657	UID3851	278688	APGS(0.992)PLS(0.008)SEGAAGEGVR	309.91	UID2934	12233.3
RCSD1	B7ZKW8;S268-p	CGS(1)PREEKPAGEEAEMEK	105.51	UID3852	60883.5	NA	NA	NA	NA
RCSD1	B7ZKW8;S321-p	ETPHS(1)PPGGVK	90.861	UID3853	112776	ETPHS(1)PPGGVK	90.861	UID2938	4858.09
RCSD1	B7ZKW8;S237-p	RS(0.614)S(0.386)EEVDGQHPAQEEVPESPQTSGPEAENR	248.62	UID3855	308474	NA	NA	NA	NA
RCSD1	B7ZKW8;S238-p	RS(0.236)S(0.764)EEVDGQHPAQEEVPESPQTSGPEAENR	245.16	UID3856	257654	NA	NA	NA	NA
RCSD1	B7ZKW8;S53-p	S(0.048)S(0.952)PLIEK	172.25	UID3861	190812	S(0.047)S(0.953)PLIEK	182.29	UID2941	19568.3
FNBP1	B7ZL14;S296-p	T(0.004)VS(0.992)DNS(0.004)LSNSR	242.97	UID3863	112936	T(0.007)VS(0.99)DNS(0.003)LSNSR	207.3	UID2943	15964.9
CPEB4	E5RJM0;S99-p	QQLS(0.152)PS(0.847)PGQEAGILPET(0.001)EK	45.011	UID3867	87767	QQLS(0.133)PS(0.867)PGQEAGILPETEK	97.509	UID2945	7958.57
CCDC74B	F8WCQ0;S38-p	QRPSVGVQSLRPQS(1)PQLR	120.71	UID3874	64731.5	QRPSVGVQSLRPQS(1)PQLR	86.539	UID2953	6688.92
EVA1A	B8ZZF5;S102-p	NVFT(0.038)S(0.962)AEELER	71.176	UID3880	148954	NVFT(0.102)S(0.898)AEELER	97.463	UID2955	14004.2
AFTPH	B8ZZI9;S172-p	S(0.906)S(0.08)GT(0.014)GTEPVAK	220.29	UID3881	55458.1	NA	NA	NA	NA
AFTPH	B8ZZI9;S173-p	KS(0.271)S(0.685)GT(0.041)GT(0.003)EPVAK	86.548	UID3882	26144.2	NA	NA	NA	NA
AFTPH	B8ZZI9;S37-p	TSDDEVGS(1)PK	84.289	UID3883	167279	NA	NA	NA	NA
SUMO1	B8ZZJ0;S2-p	S(1)DQEAKPSTEDLGDKK	98.507	UID3886	2737392	S(1)DQEAKPSTEDLGDKK	107.07	UID2959	80249
MEF2B	B8ZZJ5;S242-p	S(0.05)ERLS(0.95)PAPGGPGDFPK	93.776	UID3890	32556.4	NA	NA	NA	NA
PTMA	B8ZZQ6;S2-p	S(1)DAAVDTSSEITTK	152.62	UID3892	1060618	S(1)DAAVDTSSEITTK	151.15	UID2960	29022
PTMA	B8ZZQ6;S9-p	SDAAVDT(0.09)S(0.855)S(0.056)EITTK	111.39	UID3893	434934	S(0.002)DAAVDT(0.162)S(0.722)S(0.112)EIT(0.001)TK	88.552	UID2961	18976.5
ATF2	B8ZZU6;S118-p	IEEPSVVETTHQDS(1)PLPHPESTTSDEK	176.78	UID3897	65897	NA	NA	NA	NA
ATF2	B8ZZU6;S94-p	MPLDLS(1)PLATPIIR	95.067	UID3898	104570	MPLDLS(1)PLATPIIR	124.25	UID2964	5253.27
SPATS2L	B8ZZZ7;S75-p	KIS(0.998)ILEEPS(0.002)K	79.646	UID3904	15962	NA	NA	NA	NA
SPATS2L	B8ZZZ7;S99-p	LS(1)LDGNPK	85.377	UID3905	79330.7	NA	NA	NA	NA
PTPN7	C9JBA9;S44-p	RGS(1)NVALMLDVR	68.944	UID3927	59277.2	RGS(1)NVALMLDVR	85.982	UID2995	5799.73
SORBS2	C9JI79;S26-p	DS(0.006)QS(0.994)PDSAWR	205.97	UID3929	113601	NA	NA	NA	NA
SORBS2	C9JI79;S13-p	RVQS(0.895)S(0.105)PNLLAAGR	178.47	UID3930	110092	RVQS(0.864)S(0.136)PNLLAAGR	113.67	UID3002	10264.1
SORBS2	C9JI79;S14-p	VQS(0.5)S(0.5)PNLLAAGR	179.5	UID3931	110092	VQS(0.303)S(0.697)PNLLAAGR	118.73	UID3003	16842.7
TREX1	C9J052;S122-p	NT(0.033)S(0.853)PS(0.11)LGES(0.005)R	62.466	UID3932	21149.6	NA	NA	NA	NA
NIN	H7C162;S231-p	HLS(1)MQSFDESGR	64.675	UID3933	39812.4	NA	NA	NA	NA
CHMP2B	C9J0A7;S169-p	AT(0.004)IS(0.996)DEEIER	186.74	UID3935	334844	AT(0.071)IS(0.929)DEEIER	160.67	UID3013	32564.7
CHMP2B	C9J0A7;S157-p	S(0.989)LPS(0.004)AS(0.004)T(0.004)SK	150.06	UID3936	79702.4	NA	NA	NA	NA
CHMP2B	C9J0A7;S162-p	SLPS(0.004)AS(0.868)T(0.121)S(0.007)K	103.34	UID3937	120109	NA	NA	NA	NA
ZC3HC1	C9J0I9;S62-p	DTSATSQSVNGS(1)PQAEQPSLESTSK	194.21	UID3939	203699	NA	NA	NA	NA
ZC3HC1	C9J0I9;S278-p	LPLVPES(1)PRR	94.584	UID3942	234161	LPLVPES(1)PRR	74.611	UID3019	22024.3
ZC3HC1	C9J0I9;S351-p	SMGTGDTPGLEVPS(0.584)S(0.416)PLR	67.416	UID3943	98912	NA	NA	NA	NA
ZC3HC1	C9J0I9;S352-p	SMGTGDTPGLEVPS(0.005)S(0.995)PLR	223.68	UID3944	772199	SMGTGDTPGLEVPS(0.016)S(0.984)PLR	235.95	UID3021	59728.5
ZC3HC1	C9J0I9;S301-p	S(1)PGPIVSR	104.48	UID3946	62075.3	S(1)PGPIVSR	72.275	UID3022	15716.4
ZC3HC1	C9J0I9;S292-p	SQDAT(0.001)FS(0.999)PGSEQAEK	306.37	UID3947	111304	S(0.001)QDAT(0.113)FS(0.885)PGSEQAEK	142.88	UID3023	34082.6
ZC3HC1	C9J0I9;S311-p	T(0.004)RS(0.983)WDS(0.007)S(0.005)S(0.001)PVDRPEPEAASPTTR	227.59	UID3948	36725.6	NA	NA	NA	NA
ZC3HC1	C9J0I9;S316-p	SWDS(0.005)S(0.033)S(0.962)PVDRPEPEAASPTTR	168.25	UID3949	319843	NA	NA	NA	NA
ZC3HC1	C9J0I9;S327-p	SWDSSSPVDRPEPEAAS(0.998)PT(0.002)T(0.001)R	180.09	UID3950	81773.6	SWDSSSPVDRPEPEAAS(0.996)PT(0.004)TR	197.28	UID3026	7734.94
SRI	C9J0K6;S129-p	ALTDS(1)FRR	95.523	UID3951	10638.8	NA	NA	NA	NA
ALG1L2	C9J202;S17-p	PAS(1)FFKEAPLDLQHR	40.52	UID3954	25775.5	NA	NA	NA	NA
POLM	F8WEJ1;S12-p	VGS(0.865)PS(0.104)GDAAS(0.027)S(0.003)TPPSTR	99.566	UID3955	64340.4	NA	NA	NA	NA
RNF123	C9JS59;S675-p	PGWLS(0.076)S(0.884)PT(0.04)LGR	93.096	UID3958	36112.7	NA	NA	NA	NA
GALNT3	C9J2C3;S134-p	T(0.002)T(0.002)NLS(0.996)VEEQK	74.46	UID3960	14428.6	NA	NA	NA	NA
CBLL1	C9J2P9;S151-p	AS(1)LENVHPPIAPPPTEIPER	93.949	UID3961	39168.1	NA	NA	NA	NA
CCNE1	I3L413;S260-p	AMLS(0.033)EQNRAS(0.963)PLPS(0.004)GLLTPPQSGK	126.99	UID3962	30107.2	NA	NA	NA	NA
RCC1	M0R1Q8;S113-p	S(1)PPADAIPK	61.213	UID3965	1417929	NA	NA	NA	NA
STAG3	C9JYW5;S93-p	KQS(1)EPPANDLFNAVK	103.85	UID3966	35419.2	NA	NA	NA	NA
IMMT	Q16891;S16-p	S(0.968)IQS(0.032)GPLK	85.963	UID3968	74285.8	NA	NA	NA	NA
BCL2L11	C9J417;S87-p	RS(0.181)S(0.818)LLS(0.001)R	110.76	UID3970	33204.5	NA	NA	NA	NA
MKRN2	C9J494;S137-p	TQPSMVSNPGS(0.005)CS(0.121)DPQPS(0.875)PEMK	100.7	UID3976	21847.7	NA	NA	NA	NA
FLCN	C9J4C4;S9-p	AHS(1)PAEGASVESSSPGPK	147.25	UID3977	79485.7	NA	NA	NA	NA
ZC3HAV1	C9J6P4;S284-p	AS(1)LEDAPVDDLTR	175.68	UID3987	497316	AS(1)LEDAPVDDLTR	138.02	UID3068	6694.14
ZC3HAV1	C9J6P4;S257-p	FFQGS(1)QEFLASASASAER	133.74	UID3989	62584.8	FFQGS(1)QEFLASASASAER	129.2	UID3069	12115.6
ZC3HAV1	C9J6P4;S275-p	SCTPS(1)PDQISHR	145.41	UID3993	57167.3	NA	NA	NA	NA
ZC3HAV1	C9J6P4;S378-p	T(0.014)VFS(0.966)PT(0.02)LPAAR	64.945	UID3996	60998.3	T(0.006)VFS(0.994)PTLPAAR	198.29	UID3078	22841.5
RASA4B	F8W6L0;S688-p	ELSGGAEAGT(0.002)VPT(0.135)S(0.862)PGKVPEDS(0.001)LAR	111.2	UID3997	54114.8	NA	NA	NA	NA
ACTR8	C9J7L6;S21-p	RIPVS(1)PEQAR	110.91	UID3999	62203	RIPVS(1)PEQAR	117.27	UID3081	4112.66
CREB1	H7C1R5;S83-p	TAPTSTIAPGVVMAS(0.555)S(0.445)PALPT(0.001)QPAEEAAR	98.398	UID4000	41301.8	TAPTSTIAPGVVMAS(0.525)S(0.474)PALPTQPAEEAAR	149.98	UID3082	16737.7
CREB1	H7C1R5;S84-p	TAPTSTIAPGVVMAS(0.038)S(0.962)PALPTQPAEEAAR	176.87	UID4001	183633	TAPTSTIAPGVVMAS(0.14)S(0.86)PALPTQPAEEAAR	146.67	UID3083	20652.4
MAGEA10	C9J9A2;S118-p	EES(0.403)PS(0.576)T(0.02)LQVLPDSESLPR	88.872	UID4009	46546.4	NA	NA	NA	NA
LASP1	C9J9W2;S110-p	RDS(1)QDGSSYR	208.63	UID4017	659111	RDS(1)QDGSSYR	198.74	UID3090	34519.1
LASP1	C9J9W2;S158-p	EPAAPVS(1)IQR	115	UID4019	63316.1	NA	NA	NA	NA
LASP1	C9J9W2;S46-p	QQSELQS(1)QVR	148.78	UID4021	37471.3	NA	NA	NA	NA
LASP1	C9J9W2;S82-p	TQDQIS(1)NIK	134.3	UID4023	78652.9	NA	NA	NA	NA
LAT2	C9JA24;S44-p	S(1)LREDQQSFTGSR	152.68	UID4024	38082	NA	NA	NA	NA
SSR3	C9JA28;S105-p	LS(1)EADNR	60.828	UID4026	189444	NA	NA	NA	NA
BBX	C9JA69;S704-p	FNS(0.001)LPQY(0.001)S(0.993)PVT(0.005)FDR	91.076	UID4029	37762.6	FNSLPQYS(0.998)PVT(0.002)FDR	148.7	UID3100	7016.81
BBX	C9JA69;S794-p	TADGRVS(1)PAGGTLDDKPK	143.47	UID4031	767719	TADGRVS(1)PAGGTLDDKPK	153.88	UID3103	48924.4
NCK1	C9JAB9;S21-p	KPS(0.999)VPDS(0.001)ASPADDSFVDPGER	249.4	UID4033	405548	RKPS(0.992)VPDS(0.008)ASPADDSFVDPGER	119.85	UID3105	19512.7
MAPRE3	C9JB30;S162-p	LIGT(0.001)AVPQRT(0.166)S(0.667)PT(0.166)GPK	61.477	UID4038	78910.9	NA	NA	NA	NA
MAP4K2	C9JCU6;S284-p	T(0.101)PS(0.899)EIQFHQVK	105.14	UID4039	105786	T(0.015)PS(0.985)EIQFHQVK	153.18	UID3116	11666.1
PCYT1A	C9JEJ2;S331-p	SPS(1)PSFR	138.78	UID4044	15898	NA	NA	NA	NA
PCYT1A	C9JEJ2;S343-p	T(0.081)S(0.919)PPCSPANLSR	203.69	UID4048	91370.2	NA	NA	NA	NA
PCYT1A	C9JEJ2;S347-p	TSPPCS(1)PANLSR	161.23	UID4049	71921	NA	NA	NA	NA
NAGK	C9JEV6;S25-p	SLGLSLS(1)GGDQEDAGR	163.56	UID4050	1095862	SLGLSLS(1)GGDQEDAGR	211.47	UID3124	87448.2
CDC42EP3	C9JEZ4;S89-p	ANS(0.774)T(0.153)S(0.031)DS(0.042)VFTETPSPVLK	92.29	UID4051	76633.8	ANS(0.78)T(0.153)S(0.066)DSVFTETPSPVLK	173.55	UID3125	18416.5
CDC42EP3	C9JEZ4;S100-p	ANSTSDSVFTET(0.006)PS(0.994)PVLK	135.91	UID4053	34006.4	NA	NA	NA	NA
NCOR2	C9JFD3;S956-p	ANAS(1)PQKPLDLK	60.209	UID4057	66869.9	NA	NA	NA	NA
NCOR2	C9JFD3;S1558-p	GS(0.995)PVT(0.002)T(0.002)REPTPR	78.903	UID4060	18698.2	NA	NA	NA	NA
NCOR2	C9JFD3;S1253-p	IIGEDS(0.164)PS(0.836)RLDR	73.082	UID4062	78688	NA	NA	NA	NA
NCOR2	C9JFD3;S149-p	LEPVS(1)PPS(0.997)PPHT(0.003)DPELELVPPR	74.287	UID4063	36808.1	LEPVS(0.996)PPS(0.004)PPHTDPELELVPPR	129.78	UID3133	7553.91
NCOR2	C9JFD3;S152-p	LEPVSPPS(1)PPHTDPELELVPPR	332.49	UID4064	168523	LEPVSPPS(1)PPHTDPELELVPPR	223.97	UID3134	11852.3
NCOR2	C9JFD3;S2005-p	NLAPHHAS(0.998)PDPPAPPAS(0.001)AS(0.001)DPHR	55.063	UID4066	12656.8	NA	NA	NA	NA
NCOR2	C9JFD3;S1017-p	PAPPAPPPPQNLQPES(0.194)DAPQQPGS(0.666)S(0.14)PR	60.762	UID4067	86325.2	NA	NA	NA	NA
NCOR2	C9JFD3;S1173-p	QEQLS(1)PR	123.5	UID4069	47653.3	QEQLS(1)PR	125.83	UID3141	10705.6
NCOR2	C9JFD3;S215-p	QQQLEEEAAKPPEPEKPVS(1)PPPIESK	174.46	UID4070	193074	NA	NA	NA	NA
NCOR2	C9JFD3;S67-p	RPS(1)LLSEFQPGNER	116.13	UID4072	36552.5	RPS(1)LLSEFQPGNER	149.95	UID3143	23839.1
NCOR2	C9JFD3;S1971-p	SGLEPAS(0.035)S(0.964)PSK	89.43	UID4074	111084	SGLEPAS(0.04)S(0.959)PS(0.001)K	89.663	UID3146	12474.3
NCOR2	C9JFD3;S2077-p	S(1)HLEGELRPK	62.408	UID4075	22076	NA	NA	NA	NA
NCOR2	C9JFD3;S1479-p	SLIGS(1)PGR	125.83	UID4076	45290.9	SLIGS(1)PGR	109.29	UID3148	24976.2
NCOR2	C9JFD3;S1025-p	S(1)PAPPADK	77.662	UID4077	39963.3	NA	NA	NA	NA
NCOR2	C9JFD3;S2258-p	S(0.997)PGNT(0.003)SQPPAFFSK	154.46	UID4078	130377	S(1)PGNTSQPPAFFSK	179.79	UID3150	21116.5
NCOR2	C9JFD3;S2223-p	TSVLGGGEDGIEPVS(1)PPEGMTEPGHSR	136.63	UID4080	213585	NA	NA	NA	NA
KIF26A	C9JFF0;S1123-p	APS(0.989)PT(0.011)LGSPR	123.38	UID4083	34065.4	NA	NA	NA	NA
PELP1	C9JFV4;S793-p	AGSNEDPILAPS(0.5)GT(0.5)PPPTIPPDETFGGR	98.326	UID4085	78612.8	NA	NA	NA	NA
PELP1	C9JFV4;S531-p	GS(1)PDGSLQTGK	198.32	UID4087	1107595	NA	NA	NA	NA
PDE5A	C9JGT3;S50-p	KIS(0.992)AS(0.008)EFDR	67.456	UID4090	60926.2	NA	NA	NA	NA
TBC1D1	C9JIE2;S469-p	ANT(0.231)LS(0.769)HFPIECQEPPQPAR	143.47	UID4094	43364.8	NA	NA	NA	NA
TBC1D1	C9JIE2;S106-p	S(0.965)FS(0.035)QPGLR	65.157	UID4098	40305	NA	NA	NA	NA
TBC1D1	C9JIE2;S108-p	S(0.018)FS(0.982)QPGLR	137.05	UID4099	68445.9	NA	NA	NA	NA
OXSR1	C9JIG9;S359-p	AAISQLRS(1)PR	74.962	UID4101	14688.3	NA	NA	NA	NA
OXSR1	C9JIG9;S427-p	TAQALSSGSGS(0.999)QETK	177.44	UID4105	34886.9	NA	NA	NA	NA
ZYX	C9JJK5;S34-p	S(1)PGAPGPLTLK	137.6	UID4107	333983	NA	NA	NA	NA
ARVCF	C9JJX6;S272-p	GSMGS(1)LDR	125.57	UID4112	71347.9	NA	NA	NA	NA
ARVCF	C9JJX6;S280-p	S(0.984)PS(0.012)VDS(0.004)AR	62.201	UID4113	18563.1	NA	NA	NA	NA
NPR3	C9JK69;S317-p	ELREDS(1)IR	77.379	UID4114	50646.7	NA	NA	NA	NA
LSP1	P33241;S68-p	EDS(1)DEVHLEELSLSK	147.17	UID4117	94623.9	NA	NA	NA	NA
LSP1	P33241;S77-p	EDSDEVHLEELS(0.991)LS(0.009)K	99.569	UID4118	88494.2	NA	NA	NA	NA
LSP1	P33241;S49-p	S(1)PEGEQEDRPGLHAYEK	203.71	UID4120	1124126	NA	NA	NA	NA
CAV1	C9JKI3;S6-p	ADELS(1)EK	103.56	UID4122	193530	ADELS(1)EK	90.657	UID3176	36846.3
STARD3NL	C9JPX5;S39-p	IES(1)YEGR	151.5	UID4123	83240.5	IES(1)YEGR	125.53	UID3177	19791.2
FAM195B	I3L3A7;S21-p	S(1)PPSSSEIFTPAHEENVR	188.68	UID4125	230302	S(0.996)PPS(0.004)SSEIFTPAHEENVR	200.74	UID3183	140734
FARP1	C9JME2;S864-p	GQRQS(1)IIVAASSR	105.89	UID4128	52728.9	NA	NA	NA	NA
FARP1	C9JME2;S903-p	SSSPAPEFLAS(0.019)S(0.981)PPDNK	114.4	UID4136	173856	SSSPAPEFLAS(0.023)S(0.977)PPDNK	139.74	UID3193	28520
RALA	C9JPE8;S11-p	GQNS(1)LALHK	60.49	UID4141	20789	NA	NA	NA	NA
SMC4	C9JR83;S27-p	RREEGPPPPSPDGAS(0.955)S(0.045)DAEPEPPSGR	225.65	UID4145	90868.5	NA	NA	NA	NA
SMC4	C9JR83;S41-p	TES(0.993)PAT(0.006)AAETASEELDNR	278.85	UID4147	161075	T(0.023)ES(0.932)PAT(0.046)AAETASEELDNR	108.77	UID3203	23503.9
SLC4A7	C9JRP1;S84-p	EDGRES(0.999)PS(0.001)YDTPSQR	140.03	UID4148	145241	NA	NA	NA	NA
SLC4A7	C9JRP1;S242-p	KHS(1)DPHLLER	44.511	UID4151	113675	KHS(1)DPHLLER	71.933	UID3221	8697.09
SLC4A7	C9JRP1;S258-p	NGILASPQS(1)APGNLDNSK	118.32	UID4153	63596.1	NA	NA	NA	NA
SLC4A7	C9JRP1;S233-p	S(1)FADIGK	68.846	UID4154	93570.8	NA	NA	NA	NA
LRRFIP2	C9JSU1;S96-p	RGS(0.994)GDT(0.004)S(0.001)S(0.001)LIDPDTSLSELR	223.46	UID4159	557459	RGS(0.996)GDT(0.004)SSLIDPDTSLSELR	137.22	UID3228	19895.9
ANKRD54	H7BZV9;S76-p	ASGGAQS(1)PLR	57.019	UID4168	24360.3	ASGGAQS(1)PLR	132.03	UID3230	10744.5
TRMT10C	C9JVB6;S72-p	S(0.5)S(0.5)VQEECVSTISSSK	112.68	UID4169	63489.4	NA	NA	NA	NA
TRMT10C	C9JVB6;S73-p	S(0.5)S(0.5)VQEECVSTISSSK	112.68	UID4170	63489.4	NA	NA	NA	NA
AKAP2	Q9Y2D5;S201-p	DALGDSLQVPVS(0.999)PS(0.001)STTSSR	356.41	UID4171	712402	NA	NA	NA	NA
AKAP2	Q9Y2D5;S424-p	PLTNPRPPS(1)VGGPPEDSGASAAK	225.46	UID4173	449391	NA	NA	NA	NA
AKAP2	Q9Y2D5;S679-p	PQSMFEPPQVS(0.729)S(0.271)PVQEK	139.43	UID4175	304546	NA	NA	NA	NA
AKAP2	Q9Y2D5;S680-p	PQSMFEPPQVS(0.038)S(0.962)PVQEK	151.21	UID4176	587514	NA	NA	NA	NA
AKAP2	Q9Y2D5;S442-p	S(1)PGALETPSAAGSQGNTASQGK	379.3	UID4181	164845	NA	NA	NA	NA
AKAP2	Q9Y2D5;S769-p	T(0.004)LS(0.996)MIEEEIR	228.13	UID4183	422233	NA	NA	NA	NA
HJURP	C9JWC4;S388-p	GGPAS(1)PGGLQGLETR	134.97	UID4186	88003.5	GGPAS(1)PGGLQGLETR	124.68	UID3238	16448.2
NFIX	K7EN08;S268-p	S(0.866)IT(0.126)S(0.008)PPSTSTTK	132.47	UID4190	134368	NA	NA	NA	NA
NFIX	C9JWJ8;S304-p	S(1)PAAGSSQSSGWPNDVDAGSPR	227.89	UID4193	111354	NA	NA	NA	NA
NCL	P19338;S51-p	VVVS(0.997)PT(0.003)K	75.043	UID4198	365438	VVVS(0.985)PT(0.015)K	68.224	UID3244	109525
IGFBP1	C9JXF9;S194-p	AQET(0.068)S(0.932)GEEISK	206.32	UID4199	109193	AQET(0.08)S(0.92)GEEISK	186.51	UID3245	21954.2
RANBP1	C9JXG8;S10-p	FAS(1)ENDLPEWK	90.731	UID4200	50647.2	NA	NA	NA	NA
RANBP1	C9JXG8;S137-p	LEALS(1)VK	85.67	UID4201	36869.4	NA	NA	NA	NA
KPNA1	C9JYI4;S95-p	S(1)PEQQLSATQK	85.457	UID4205	26373.4	NA	NA	NA	NA
FILIP1L	C9JYJ6;S551-p	RIS(1)DPQVFSK	107.93	UID4208	266019	NA	NA	NA	NA
FILIP1L	C9JYJ6;S809-p	SNS(0.922)NS(0.072)S(0.006)SVITTEDNK	332.58	UID4213	139082	NA	NA	NA	NA
FILIP1L	C9JYJ6;S760-p	T(0.116)MS(0.884)PIQVLAVTGSASSPEQGR	97.085	UID4217	133676	NA	NA	NA	NA
FILIP1L	C9JYJ6;S772-p	TMSPIQVLAVT(0.003)GS(0.08)AS(0.618)S(0.299)PEQGR	128.97	UID4218	54600.7	NA	NA	NA	NA
FILIP1L	C9JYJ6;S773-p	TMSPIQVLAVTGS(0.003)AS(0.137)S(0.859)PEQGRS(0.001)PEPTEISAK	140.3	UID4219	80234.3	NA	NA	NA	NA
CTNND1	C9JZR2;S252-p	APS(1)RQDVYGPQPQVR	206.81	UID4226	97379.1	APS(1)RQDVYGPQPQVR	176.28	UID3255	15797.4
CTNND1	C9JZR2;S346-p	GS(1)LASLDSLRK	193.62	UID4227	137030	GS(0.886)LAS(0.114)LDSLR	142.72	UID3256	11933.7
CTNND1	C9JZR2;S349-p	GSLAS(1)LDSLRK	214.86	UID4228	430077	GSLAS(0.999)LDS(0.001)LR	138.23	UID3257	98859.8
CTNND1	C9JZR2;S352-p	GSLASLDS(1)LR	181.53	UID4229	291563	GSLASLDS(1)LRK	173.72	UID3258	42423.7
CTNND1	C9JZR2;S268-p	VGGS(0.815)S(0.185)VDLHR	130.1	UID4235	76937.5	VGGS(0.872)S(0.128)VDLHR	75.566	UID3266	5321.74
CTNND1	C9JZR2;S269-p	VGGS(0.015)S(0.985)VDLHR	161.67	UID4236	155620	VGGS(0.06)S(0.94)VDLHR	138.23	UID3267	12042.3
CTNND1	C9JZR2;S47-p	VRVS(1)PQDANPLMANGTLTR	100.23	UID4237	74026.1	VRVS(1)PQDANPLMANGTLTR	89.272	UID3268	5747.06
RAPH1	C9K0J5;S1064-p	FTPPAES(0.001)GS(0.995)PS(0.005)K	110.55	UID4241	165349	FTPPAES(0.003)GS(0.996)PS(0.001)K	125.28	UID3272	8118.68
RAPH1	C9K0J5;S1206-p	LTQAEISEQPTMATVVPQVPT(0.25)S(0.75)PK	177.79	UID4242	58098.2	NA	NA	NA	NA
RAPH1	C9K0J5;S1048-p	RPS(1)VDSLVSK	135.26	UID4247	104698	RPS(1)VDSLVSK	103.13	UID3277	7265.16
RAPH1	C9K0J5;S54-p	S(1)PLRQETNMANFSYR	126.4	UID4248	33603.9	NA	NA	NA	NA
KRT8	CON__P05787;S290-p	GQRAS(1)LEAAIADAEQRGELAIK	171.31	UID4252	88332.5	GQRAS(1)LEAAIADAEQR	108.08	UID3283	11890.4
KRT75	CON__P02538;S162-p	FAS(1)FIDK	87.308	UID4259	120587	FAS(1)FIDK	87.308	UID3288	15541.1
KRT75	CON__O95678;S34-p	FS(0.002)S(0.997)VSVAR	182.98	UID4260	17243.1	NA	NA	NA	NA
KRT75	CON__O95678;S36-p	FSSVS(1)VAR	143.7	UID4261	26251.4	NA	NA	NA	NA
KRT75	CON__O95678;S21-p	GFST(0.001)T(0.071)S(0.922)AIT(0.006)PAAGR	220.37	UID4262	133702	GFST(0.002)T(0.084)S(0.913)AIT(0.001)PAAGR	170	UID3291	10386.1
KRT75	CON__O95678;S534-p	GLGGS(0.018)GS(0.893)S(0.089)VK	108.9	UID4263	50122.2	NA	NA	NA	NA
	CON__P00761;S106-p	LSSPATLNS(1)R	150.86	UID4269	69028.7	NA	NA	NA	NA
	CON__P00761;S112-p	VATVS(1)LPR	125.04	UID4270	23046.3	VAT(0.061)VS(0.939)LPR	76.345	UID3300	25687.5
KRT14	CON__P02533;S44-p	APS(0.84)T(0.16)YGGGLSVSSSR	152.25	UID4272	81097.4	NA	NA	NA	NA
KRT14	CON__P02533;S51-p	APSTYGGGLS(0.997)VS(0.002)S(0.001)SR	127.66	UID4273	75194.7	APSTYGGGLS(0.988)VS(0.007)S(0.003)S(0.002)R	92.474	UID3305	9024.97
KRT14	CON__P02533;S53-p	APSTYGGGLSVS(0.885)S(0.058)S(0.058)R	227.47	UID4274	111000	APSTYGGGLSVS(0.983)S(0.017)SR	227.47	UID3306	29261.5
KRT14	CON__P02533;S358-p	ASLENS(0.963)LEET(0.037)K	157.56	UID4278	88974.4	NA	NA	NA	NA
KRT14	CON__Q04695;S326-p	EVATNSELVQS(1)GK	193.06	UID4282	57281.4	NA	NA	NA	NA
KRT14	CON__P02533;S28-p	GSCGIGGGIGGGS(0.961)S(0.039)R	139.66	UID4284	28298.2	GSCGIGGGIGGGS(0.966)S(0.034)R	122.33	UID3311	8885.08
KRT14	CON__P02533;S33-p	IS(0.018)S(0.982)VLAGGSCR	179.46	UID4286	73349.3	NA	NA	NA	NA
KRT14	CON__P02533;S39-p	ISSVLAGGS(1)CR	174.42	UID4287	63418	ISSVLAGGS(1)CR	186.27	UID3315	27920.5
KRT14	CON__Q04695;S128-p	LAS(0.999)Y(0.001)LDK	108.81	UID4288	70845.2	NA	NA	NA	NA
KRT14	CON__P02533;S435-p	LLEGEDAHLSSSQFSS(0.007)GS(0.973)QS(0.017)S(0.002)R	194.77	UID4290	122679	LLEGEDAHLSSS(0.001)QFS(0.019)S(0.128)GS(0.82)QS(0.015)S(0.017)R	54.744	UID3317	28322.3
KRT14	P08727;S213-p	MS(1)VEADINGLRR	57.804	UID4291	79752.5	NA	NA	NA	NA
KRT14	CON__P02533;S12-p	QFTSS(0.01)S(0.98)S(0.01)MK	99.752	UID4294	336494	QFTS(0.001)S(0.006)S(0.986)S(0.007)MK	80.834	UID3321	411662
KRT14	CON__P02533;S13-p	QFTSS(0.001)S(0.053)S(0.947)MK	95.362	UID4295	712726	QFTSS(0.001)S(0.03)S(0.968)MK	93.561	UID3322	1.36085e+06
KRT14	CON__Q04695;S332-p	SEIS(1)ELRR	133.99	UID4296	43846.3	SEIS(1)ELRR	114.51	UID3323	25203.2
KRT6A	CON__P02538;S541-p	AIGGGLS(0.001)S(0.998)VGGGSSTIK	228.03	UID4299	135381	AIGGGLS(0.002)S(0.984)VGGGS(0.006)S(0.003)T(0.006)IK	181.26	UID3326	93280.8
KRT6A	CON__P02538;S547-p	AIGGGLSSVGGGS(0.056)S(0.938)T(0.007)IK	312.78	UID4301	132017	AIGGGLSSVGGGS(0.074)S(0.898)T(0.028)IK	145.17	UID3328	66760.5
KRT6A	CON__P02538;S22-p	GFSANS(1)AR	145.46	UID4304	182826	RGFSANS(1)AR	147.3	UID3331	143367
KRT6A	CON__P02538;S237-p	GRLDS(1)ELR	98.257	UID4305	215697	GRLDS(1)ELR	98.254	UID3332	61319.3
KRT6A	CON__P02538;S44-p	GS(1)GGLGGACGGAGFGSR	134.32	UID4306	108908	GS(1)GGLGGACGGAGFGSR	117.55	UID3333	20419.5
KRT6A	CON__P02538;S58-p	GSGGLGGACGGAGFGS(1)R	183.73	UID4307	85480.6	NA	NA	NA	NA
KRT6A	CON__P02538;S60-p	S(1)LY(1)GLGGSK	73.499	UID4308	392671	S(1)LYGLGGSKR	132.44	UID3335	1.00389e+06
KRT6A	CON__P02538;S67-p	SLYGLGGS(1)KR	103.88	UID4309	336668	SLYGLGGS(1)KR	62.338	UID3336	171651
KRT6A	CON__P02538;S71-p	RIS(1)IGGGSCAISGGYGSR	277.61	UID4310	184883	RIS(1)IGGGSCAISGGYGSR	168.17	UID3337	28704.6
KRT6A	CON__P02538;S76-p	ISIGGGS(0.999)CAIS(0.001)GGYGSR	75.533	UID4311	48494.4	ISIGGGS(1)CAISGGYGSR	131.45	UID3338	3414.21
KRT6A	CON__P02538;S80-p	ISIGGGSCAIS(1)GGYGSR	213.94	UID4312	27477.5	NA	NA	NA	NA
KRT6A	CON__P02538;S85-p	ISIGGGSCAISGGYGS(1)R	278.68	UID4313	128956	ISIGGGSCAISGGYGS(1)R	249.54	UID3340	20948.8
KRT6A	CON__P02538;S393-p	LRS(1)EIDHVK	60.255	UID4314	12066.9	NA	NA	NA	NA
KRT6A	CON__P02538;S35-p	SGFS(0.021)S(0.979)VSVSR	201.56	UID4318	29349.3	NA	NA	NA	NA
KRT6A	CON__P02538;S37-p	SGFSSVS(1)VSR	211.68	UID4319	222820	SGFSSVS(1)VSR	210.44	UID3343	292740
KRT6A	CON__P02538;S39-p	SGFS(0.001)S(0.005)VS(0.082)VS(0.912)R	62.694	UID4320	46767.4	SGFSSVS(0.006)VS(0.994)R	117.09	UID3344	27342.3
KRT6A	CON__P02538;S41-p	SGFSSVS(0.05)VS(0.02)RS(0.93)R	107.09	UID4321	36564.1	NA	NA	NA	NA
	CON__P02662;S115-p	VPQLEIVPNS(1)AEER	64.675	UID4328	94165.6	VPQLEIVPNS(1)AEER	96.673	UID3351	77690.8
	CON__P02666;S35-p	FQS(1)EEQQQTEDELQDK	172.3	UID4329	295099	FQS(1)EEQQQTEDELQDK	114.46	UID3354	75663.2
ALB	CON__P02768-1;S443-p	VPQVS(0.89)T(0.109)PT(0.001)LVEVSR	145.7	UID4330	54789.2	NA	NA	NA	NA
ALB	CON__P02768-1;S89-p	S(0.978)LHT(0.022)LFGDK	74.611	UID4334	43379.2	NA	NA	NA	NA
ALB	CON__P02768-1;S82-p	TCVADES(1)AENCDK	175.28	UID4335	122426	TCVADES(1)AENCDK	156.24	UID3359	18781.3
	CON__P04259;S541-p	ATGGGLS(0.155)S(0.845)VGGGSSTIK	111.09	UID4337	53711.9	ATGGGLS(0.163)S(0.837)VGGGSSTIK	102.47	UID3361	51184.1
	CON__P04259;S546-p	ATGGGLSS(0.009)VGGGS(0.974)S(0.016)TIK	146.78	UID4338	37970.1	NA	NA	NA	NA
	CON__P04259;S547-p	ATGGGLSSVGGGS(0.244)S(0.752)T(0.004)IK	268.92	UID4339	25568.1	NA	NA	NA	NA
	CON__P04259;S21-p	GFS(0.091)AS(0.893)S(0.016)AR	119.21	UID4341	21102.5	NA	NA	NA	NA
	CON__P04259;S22-p	GFSAS(0.001)S(0.999)AR	147.36	UID4342	91358.4	GFSAS(0.001)S(0.999)AR	147.36	UID3366	228599
	CON__P04259;S35-p	SGFS(0.043)S(0.915)IS(0.043)VSR	133.85	UID4344	26257	NA	NA	NA	NA
	CON__P04259;S41-p	S(0.828)RGS(0.172)GGLGGACGGAGFGSR	96.019	UID4346	19699.9	NA	NA	NA	NA
KRT1	CON__P04264;S66-p	S(1)LVNLGGSK	49.28	UID4351	51295.9	S(1)LVNLGGSK	62.088	UID3377	247359
	CON__P05784;S35-p	VRPAS(0.001)S(0.001)AAS(0.991)VY(0.007)AGAGGSGSR	80.981	UID4353	51911.3	NA	NA	NA	NA
KRT8	CON__P05787;S24-p	AFS(0.002)S(0.008)RS(0.988)YT(0.002)SGPGSR	120.59	UID4356	107163	AFS(0.001)S(0.005)RS(0.995)YTSGPGSR	155.63	UID3384	26270
KRT8	CON__P05787;S274-p	AQYEDIANRS(1)R	146.59	UID4359	90730.4	AQYEDIANRS(1)R	159	UID3387	11682.9
KRT8	CON__P05787;S35-p	IS(0.015)S(0.982)S(0.004)SFSR	161.27	UID4363	105982	NA	NA	NA	NA
KRT8	CON__P05787;S37-p	ISSS(0.001)S(0.999)FSR	186.67	UID4365	52430.9	ISSS(0.001)S(0.999)FSR	174.92	UID3392	22937.1
KRT8	CON__P05787;S410-p	LESGMQNMS(1)IHTK	146.3	UID4367	170752	LES(0.003)GMQNMS(0.995)IHT(0.002)K	58.83	UID3393	8651.57
KRT8	P08670;S400-p	LLEGEES(1)R	71.349	UID4368	39560	NA	NA	NA	NA
KRT8	CON__P05787;S44-p	VGS(0.18)S(0.82)NFR	99.755	UID4382	79106.2	VGS(0.003)S(0.997)NFR	125.53	UID3403	7922.76
KRT19	P08727;S35-p	APS(1)IHGGSGGR	107.93	UID4383	115379	APS(1)IHGGSGGR	123.28	UID3404	15231.3
KRT19	P08727;S292-p	EVAGHTEQLQMS(1)R	139.94	UID4385	57348.2	NA	NA	NA	NA
	CON__P08727;S58-p	FVS(0.001)S(0.003)S(0.02)S(0.127)S(0.85)GGYGGGYGGVLTASDGLLAGNEK	203.25	UID4390	110219	NA	NA	NA	NA
KRT19	P08727;S234-p	GQVGGQVS(1)VEVDSAPGTDLAK	148.09	UID4391	50007.3	GQVGGQVS(1)VEVDSAPGTDLAK	110.03	UID3411	4307.69
KRT19	P08727;S10-p	QS(0.021)S(0.978)AT(0.001)SSFGGLGGGSVR	136.35	UID4397	249812	QS(0.012)S(0.987)AT(0.001)SSFGGLGGGSVR	235.79	UID3414	6467.29
KRT19	P08727;S13-p	QSS(0.001)AT(0.078)S(0.843)S(0.078)FGGLGGGSVR	273.35	UID4398	108676	NA	NA	NA	NA
KRT19	P08727;S22-p	QSSATSSFGGLGGGS(1)VR	330.85	UID4400	571230	QSSATSSFGGLGGGS(1)VR	362.84	UID3417	39294.9
KRT19	P08727;S395-p	SLLEGQEDHYNNLS(0.999)AS(0.001)K	175.65	UID4401	76531.2	SLLEGQEDHYNNLS(0.96)AS(0.039)K	134.29	UID3419	13364.2
KRT7	CON__Q3KNV1;S71-p	EVTINQS(1)LLAPLR	229.03	UID4402	31499.6	EVTINQS(1)LLAPLR	210.91	UID3420	2389.77
KRT7	CON__Q3KNV1;S83-p	LDADPS(1)LQR	123.11	UID4403	61216.9	NA	NA	NA	NA
KRT7	CON__Q3KNV1;S27-p	LS(0.798)S(0.2)ARPGGLGS(0.001)SSLYGLGASR	63.803	UID4404	36945.8	LS(0.771)S(0.229)ARPGGLGSSSLYGLGASR	88.573	UID3421	7718.45
KRT7	CON__Q3KNV1;S28-p	LS(0.295)S(0.705)ARPGGLGSSSLYGLGASR	114.05	UID4405	45011.2	LS(0.202)S(0.798)ARPGGLGSSSLYGLGASR	130.69	UID3422	8121.41
KRT7	CON__Q3KNV1;S37-p	PGGLGS(0.12)S(0.838)S(0.043)LYGLGASRPR	138.46	UID4407	33265.5	NA	NA	NA	NA
KRT7	CON__Q3KNV1;S38-p	PGGLGS(0.006)S(0.039)S(0.955)LYGLGASRPR	161.55	UID4408	329605	PGGLGS(0.008)S(0.125)S(0.867)LYGLGAS(0.001)RPR	126.91	UID3425	38496
KRT7	CON__Q3KNV1;S45-p	PGGLGSSSLYGLGAS(1)RPR	91.589	UID4409	39740.2	NA	NA	NA	NA
KRT7	CON__Q3KNV1;S53-p	S(0.999)AY(0.001)GGPVGAGIR	183.08	UID4412	56437.8	NA	NA	NA	NA
KRT16	CON__P08779;S463-p	EQS(0.815)S(0.154)S(0.03)S(0.001)FSQGQSS	63.128	UID4418	15671	NA	NA	NA	NA
KRT16	CON__P08779;S464-p	EQS(0.075)S(0.814)S(0.088)S(0.023)FSQGQSS	130.2	UID4419	108947	EQS(0.058)S(0.88)S(0.058)S(0.004)FSQGQSS	157.52	UID3435	11612.6
KRT16	CON__P08779;S446-p	EVFT(0.008)S(0.99)S(0.002)SSSSSR	200.13	UID4423	105649	NA	NA	NA	NA
KRT16	CON__P08779;S447-p	EVFTS(0.087)S(0.854)S(0.043)S(0.012)S(0.004)SSR	142.76	UID4424	28588.5	NA	NA	NA	NA
KRT16	CON__P08779;S448-p	EVFTSS(0.001)S(0.999)SSSSR	236.11	UID4425	164956	EVFTS(0.002)S(0.026)S(0.968)S(0.002)S(0.001)SSR	129.34	UID3441	25934.2
KRT16	CON__P08779;S450-p	EVFTSSSS(0.006)S(0.94)S(0.052)S(0.001)R	222.72	UID4427	46164.2	NA	NA	NA	NA
KRT16	CON__P08779;S451-p	EVFTSS(0.002)S(0.005)S(0.04)S(0.185)S(0.658)S(0.109)R	79.337	UID4428	16609	NA	NA	NA	NA
KRT10	CON__P13645;S61-p	GS(0.802)S(0.198)GGGCFGGSSGGYGGLGGFGGGSFR	170.76	UID4432	41518.7	NA	NA	NA	NA
KRT5	CON__P13647;S579-p	FVS(0.821)T(0.074)T(0.071)S(0.03)S(0.004)SR	125.68	UID4437	44826	NA	NA	NA	NA
KRT5	CON__P13647;S583-p	FVSTT(0.009)S(0.052)S(0.932)S(0.007)RK	110.64	UID4439	109384	NA	NA	NA	NA
KRT5	CON__P13647;S584-p	FVSTTS(0.007)S(0.026)S(0.967)RK	120.86	UID4440	104003	FVST(0.001)T(0.027)S(0.016)S(0.027)S(0.929)RK	134.57	UID3453	91985.5
KRT5	CON__P13647;S571-p	GLGVGFGSGGGS(0.996)S(0.003)SSVK	154.39	UID4442	92512.1	GLGVGFGSGGGS(0.923)S(0.077)S(0.001)SVK	282.93	UID3455	363039
KRT5	CON__P13647;S572-p	GLGVGFGSGGGS(0.053)S(0.943)S(0.003)SVK	336.06	UID4443	510312	GLGVGFGSGGGS(0.115)S(0.778)S(0.089)S(0.018)VK	100.11	UID3456	306681
KRT5	CON__P13647;S75-p	RIS(1)ISTSGGSFR	221.66	UID4446	412882	RIS(1)ISTSGGSFR	242.48	UID3460	163869
KRT5	CON__P13647;S77-p	RIS(0.008)IS(0.974)T(0.014)S(0.004)GGSFR	71.08	UID4447	54132.2	NA	NA	NA	NA
KRT5	CON__P13647;S82-p	ISISTSGGS(1)FR	289.22	UID4449	317433	ISISTSGGS(1)FR	289.22	UID3463	248540
KRT5	CON__P13647;S6-p	QS(0.017)S(0.976)VS(0.007)FR	109.44	UID4450	58174.2	NA	NA	NA	NA
KRT5	CON__P13647;S18-p	S(0.004)FS(0.94)T(0.056)ASAITPSVSR	309.78	UID4453	330770	S(0.002)FS(0.961)T(0.035)AS(0.003)AITPSVSR	71.879	UID3468	20118
KRT5	CON__P13647;S21-p	SFS(0.001)T(0.003)AS(0.996)AITPSVSR	105	UID4454	60526.2	SFST(0.001)AS(0.998)AIT(0.001)PSVSR	119.47	UID3469	363393
KRT5	CON__P13647;S26-p	SFSTASAITPS(0.996)VS(0.004)R	149.31	UID4455	113509	SFSTASAIT(0.001)PS(0.998)VS(0.001)R	137.91	UID3470	5938.26
KRT5	CON__P13647;S28-p	SFSTASAITPSVS(1)R	236.42	UID4456	529612	SFSTASAITPSVS(1)R	254.4	UID3471	13570.2
KRT5	CON__P13647;S50-p	SGGGGGGGFGRVS(1)LAGACGVGGYGSR	256.94	UID4458	558806	VS(1)LAGACGVGGYGSR	143.99	UID3472	127397
KRT5	CON__P13647;S62-p	VSLAGACGVGGYGS(1)R	198.87	UID4459	104860	NA	NA	NA	NA
KRT5	CON__P13647;S64-p	S(0.999)LYNLGGSKR	67.385	UID4460	617934	S(1)LYNLGGSK	126.21	UID3474	884074
KRT5	CON__P13647;S71-p	S(0.043)LY(0.006)NLGGS(0.95)K	119.45	UID4461	235188	NA	NA	NA	NA
KRT5	CON__P13647;S34-p	TSFT(0.002)S(0.997)VSR	152.38	UID4463	36305.4	NA	NA	NA	NA
KRT5	CON__P13647;S36-p	TSFTSVS(1)R	177.7	UID4464	251677	TSFTSVS(1)R	131.5	UID3479	507928
KRT15	CON__P19012;S56-p	FVSS(0.008)GS(0.992)GGGYGGGMR	252.14	UID4465	326726	FVS(0.005)S(0.02)GS(0.976)GGGYGGGMR	81.651	UID3483	9425.42
KRT15	CON__P19012;S22-p	GGS(1)LLAGGGGFGGGSLSGGGGSR	104.39	UID4466	66325.5	GGS(1)LLAGGGGFGGGSLSGGGGSR	144.55	UID3484	12529.5
KRT15	CON__P19012;S34-p	GGSLLAGGGGFGGGS(0.991)LS(0.009)GGGGSR	162	UID4467	321355	GGSLLAGGGGFGGGS(0.999)LS(0.001)GGGGSR	214.57	UID3485	29289
KRT15	CON__P19012;S36-p	GGSLLAGGGGFGGGS(0.001)LS(0.941)GGGGS(0.058)R	201.64	UID4468	113721	GGSLLAGGGGFGGGS(0.023)LS(0.94)GGGGS(0.037)R	106.49	UID3486	6237.73
	CON__P19012;S148-p	QT(0.005)PAS(0.995)PECDYSQYFK	120.11	UID4470	90464.3	QT(0.001)PAS(0.999)PECDYSQYFK	149.95	UID3487	7988.01
KRT15	CON__P19012;S45-p	SIS(0.999)ASSAR	123.35	UID4472	8363.25	NA	NA	NA	NA
KRT4	CON__P19013;S108-p	GAFSSVS(0.862)MS(0.138)GGAGR	261.38	UID4476	139739	NA	NA	NA	NA
KRT4	CON__P19013;S110-p	GAFS(0.001)S(0.002)VS(0.128)MS(0.869)GGAGR	66.568	UID4477	138807	GAFSSVS(0.138)MS(0.862)GGAGR	93.701	UID3492	56026.9
KRT17	CON__Q04695;S323-p	AS(1)LEGNLAETENR	85.473	UID4486	11374.5	NA	NA	NA	NA
KRT17	CON__Q04695;S32-p	LS(1)GGLGAGSCR	64.534	UID4491	71247.7	LS(1)GGLGAGSCR	191.93	UID3499	37915.5
KRT17	CON__Q04695;S39-p	LSGGLGAGS(1)CR	186.46	UID4492	104449	LSGGLGAGS(1)CR	188.27	UID3500	17645.2
KRT17	CON__Q04695;S10-p	QFT(0.006)S(0.854)S(0.07)S(0.07)SIK	132.25	UID4493	116047	NA	NA	NA	NA
KRT17	CON__Q04695;S12-p	QFTS(0.001)S(0.072)S(0.92)S(0.007)IK	99.276	UID4495	219718	QFTSS(0.025)S(0.915)S(0.059)IK	114.86	UID3503	156894
KRT17	CON__Q04695;S13-p	QFTSSS(0.009)S(0.99)IKGSSGLGGGSSR	300.86	UID4496	1407007	QFTSSS(0.025)S(0.973)IKGS(0.002)SGLGGGSSR	177.6	UID3504	540879
	CON__Q5XQN5;S590-p	FVS(0.821)T(0.074)T(0.071)S(0.03)S(0.004)SR	125.68	UID4498	44826	NA	NA	NA	NA
	CON__Q5XQN5;S594-p	FVSTT(0.009)S(0.052)S(0.932)S(0.007)RK	110.64	UID4500	109384	NA	NA	NA	NA
	CON__Q5XQN5;S595-p	FVSTTS(0.007)S(0.026)S(0.967)RK	120.86	UID4501	104003	FVST(0.001)T(0.027)S(0.016)S(0.027)S(0.929)RK	134.57	UID3508	91985.5
KRT23	CON__Q9C075;S64-p	S(0.929)S(0.071)PLLGGNGK	131.82	UID4513	108289	S(0.926)S(0.074)PLLGGNGK	164.31	UID3516	8377.74
KRT23	CON__Q9C075;S65-p	S(0.078)S(0.922)PLLGGNGK	183.95	UID4514	116027	NA	NA	NA	NA
	CON__Q9QWL7;S10-p	QFT(0.006)S(0.854)S(0.07)S(0.07)SIK	132.25	UID4515	116047	NA	NA	NA	NA
	CON__Q9QWL7;S12-p	QFTS(0.001)S(0.072)S(0.92)S(0.007)IK	99.276	UID4517	219718	QFTSS(0.025)S(0.915)S(0.059)IK	114.86	UID3520	156894
	CON__Q9QWL7;S13-p	QFTSSS(0.009)S(0.99)IKGSSGLGGGSSR	300.86	UID4518	1434931	QFTSSS(0.025)S(0.973)IKGS(0.002)SGLGGGSSR	177.6	UID3521	540879
PTPN2	K7EIY0;S19-p	EDLSPAFDHS(1)PNK	97.797	UID4526	62497.1	EDLSPAFDHS(1)PNK	105.31	UID3531	14597.1
ABI3BP	H0Y897;S828-p	QPT(0.014)VPAS(0.986)GEELENITDFSSSPTR	115.89	UID4531	87310.2	NA	NA	NA	NA
BCL11B	D3YTK1;S187-p	ELAGNSS(0.001)T(0.01)PPPVS(0.989)PGR	91.725	UID4532	27351.3	ELAGNSSTPPPVS(1)PGR	98.508	UID3537	8236.01
TSC22D3	D6R8Z7;S42-p	GSSGENNNPGS(0.999)PT(0.001)VSNFR	96.016	UID4541	210208	GSSGENNNPGS(0.999)PT(0.001)VSNFR	150.9	UID3543	20923.4
CAMK2D	D6R938;S264-p	IT(0.058)AS(0.942)EALK	103.7	UID4545	34209.5	NA	NA	NA	NA
CAMK2D	D6R938;S471-p	S(0.003)GS(0.995)PT(0.003)VPIK	130.98	UID4546	76136	NA	NA	NA	NA
PACRGL	D6REJ6;S47-p	SSLSTS(0.002)S(0.998)PESAR	249.92	UID4551	39978.3	SSLST(0.002)S(0.022)S(0.974)PES(0.001)AR	151.13	UID3548	9776.91
CDK7	D6REC6;S71-p	SFGS(1)PNR	102.46	UID4552	37024.1	NA	NA	NA	NA
RBM4	D6R9K7;S86-p	LHVGNIS(1)PTCTNK	89.911	UID4558	91512.7	NA	NA	NA	NA
PLRG1	D6RA26;S117-p	MPS(0.973)ES(0.027)AAQSLAVALPLQTK	137.72	UID4564	46081.1	NA	NA	NA	NA
HNRNPD	D6RAF8;S87-p	HS(1)EAATAQR	104.82	UID4567	59785.1	NA	NA	NA	NA
HNRNPD	D6RAF8;S190-p	IFVGGLS(1)PDTPEEK	125.97	UID4571	49782.2	NA	NA	NA	NA
FBXO4	D6RAU6;S12-p	SGT(0.002)NS(0.998)PPPPFSDWGR	96.993	UID4574	357451	S(0.003)GT(0.012)NS(0.985)PPPPFSDWGR	79.022	UID3565	26071.4
FBXO4	D6RAU6;S48-p	T(0.002)T(0.002)S(0.996)REEVDEAASTLTR	184.22	UID4575	50108.2	T(0.148)T(0.148)S(0.703)REEVDEAASTLTR	144.75	UID3566	7345.16
DCUN1D4	D6RB33;S71-p	RPAS(1)GDDLSAK	84.566	UID4576	48556.5	NA	NA	NA	NA
DOK3	D6RAM3;S274-p	AT(0.003)S(0.997)LPSLDTPGELR	306.44	UID4577	488324	AT(0.002)S(0.998)LPSLDTPGELR	301.59	UID3567	33091.4
RASGRF2	D6RAS9;S746-p	KLS(0.92)LT(0.059)S(0.021)PLNSK	96.673	UID4584	25994.9	NA	NA	NA	NA
SMARCAD1	D6RAY8;S67-p	TEDS(0.013)S(0.987)VPETPDNERK	203.99	UID4594	45788.8	NA	NA	NA	NA
MIB2	D6RED3;S251-p	RVS(0.992)ADS(0.008)QPFQHGDK	115.53	UID4595	86681.1	RVS(0.971)ADS(0.029)QPFQHGDK	56.407	UID3584	5661.03
NECAP2	D6RB24;S120-p	VRPAS(0.843)T(0.157)GGLSLLPPPPGGK	112.45	UID4597	90954.5	VRPAS(0.864)T(0.131)GGLS(0.005)LLPPPPGGK	98.74	UID3585	10917.1
SRPK1	D6RBF8;S49-p	QEESES(1)PVERPLK	134.25	UID4600	352856	QEES(0.016)ES(0.984)PVERPLK	165.45	UID3587	31758.8
OCIAD1	D6RDK6;S54-p	KLENS(1)PLGEALR	146.1	UID4601	24587	LENS(1)PLGEALR	90.731	UID3588	9690.33
SCLT1	D6RBP0;S252-p	RLS(1)QAEER	48.741	UID4603	8773.45	NA	NA	NA	NA
IRX4	D6RC00;S194-p	S(0.001)CWPS(0.005)S(0.994)PR	68.383	UID4604	31349	NA	NA	NA	NA
DCK	D6RCP9;S11-p	S(0.001)CPS(0.998)FS(0.001)ASSEGTR	105.14	UID4610	20131.2	NA	NA	NA	NA
DCK	D6RCP9;S15-p	SCPSFSAS(0.5)S(0.5)EGTR	263.89	UID4612	41861.2	NA	NA	NA	NA
DCK	D6RCP9;S16-p	SCPSFSAS(0.009)S(0.99)EGTR	114.02	UID4613	67425.3	NA	NA	NA	NA
SEC31A	D6REX3;S799-p	AQGEPVAGHES(1)PK	95.651	UID4629	728137	NA	NA	NA	NA
ATR	D6RIG7;S116-p	RLS(0.993)S(0.007)SLNPSK	126.32	UID4644	103293	RLS(0.841)S(0.057)S(0.102)LNPSK	74.392	UID3621	8839.34
MSX2	D6RIS4;S91-p	EAHS(1)PGPLVK	78.692	UID4645	14554.7	NA	NA	NA	NA
EXOSC9	D6RIY6;S290-p	APIDT(0.051)S(0.949)DVEEK	114.71	UID4646	172711	NA	NA	NA	NA
sm-M20	E1CKY7;S43-p	LES(0.977)GGS(0.023)NPTTSDSYGDR	242.24	UID4650	67621.7	NA	NA	NA	NA
sm-M20	E1CKY7;S21-p	SQS(0.009)DS(0.986)PPAS(0.005)PSPTAK	211.17	UID4651	264288	SQS(0.002)DS(0.998)PPAS(0.001)PSPTAK	170.11	UID3633	16468.2
SLCO4A1	E1P5H9;S40-p	ASPGT(0.001)PLS(0.997)PGS(0.002)LR	154.74	UID4653	37586.6	NA	NA	NA	NA
CLASP2	E3W994;S360-p	AS(0.011)S(0.989)LPGSLQR	183.57	UID4657	68983.2	NA	NA	NA	NA
CLASP2	E3W994;S370-p	S(0.224)RS(0.776)DIDVNAAAGAK	138.28	UID4664	188745	S(0.254)RS(0.746)DIDVNAAAGAK	160.21	UID3646	18401.9
CLASP2	E3W994;S327-p	SSSS(0.001)S(0.999)QESLNRPFSSK	308	UID4670	153115	NA	NA	NA	NA
TRPS1	E5RFF3;S132-p	ATEETGQAQSGQANCQGLS(0.995)PVS(0.005)VASK	134.91	UID4673	38526.5	ATEETGQAQSGQANCQGLS(0.97)PVS(0.03)VASK	102.39	UID3649	8066.29
TRPS1	E5RFF3;S557-p	GS(0.962)PS(0.038)YTQASLGLLTPVSGTQEQTK	204.35	UID4675	58835.7	NA	NA	NA	NA
TRPS1	E5RFF3;S584-p	TLRDS(1)PNVEAAHLAR	166.11	UID4677	24372.6	NA	NA	NA	NA
PBK	E5RFX4;S25-p	GLS(0.006)HS(0.994)PWAVK	103.34	UID4684	13667.4	NA	NA	NA	NA
EIF3E	H0YAW4;S110-p	LGHVVMGNNAVS(0.97)PY(0.03)QQVIEK	117.18	UID4687	29406.3	NA	NA	NA	NA
GDAP1	E5RGI2;S11-p	QEEQRGS(1)PPLRAEGK	94.057	UID4689	99066.3	NA	NA	NA	NA
REEP4	E5RGS2;S152-p	S(0.002)FS(0.998)MQDLR	104.05	UID4690	108294	S(0.001)FS(0.999)MQDLR	117.02	UID3670	13719
HMBOX1	H0YLF2;S170-p	RDS(0.996)S(0.004)VIK	79.148	UID4691	39260.3	NA	NA	NA	NA
PLAA	E5RIM3;S484-p	YVPGS(0.005)S(0.025)GS(0.801)S(0.169)NTLPTADPFTGAGR	123.44	UID4696	47413.7	NA	NA	NA	NA
GFPT2	E5RJP4;S146-p	RLDS(0.932)S(0.068)ACLHAVGDK	130.73	UID4701	71345.3	NA	NA	NA	NA
MTDH	E5RJU9;S228-p	GDS(1)HLNVQVSNFK	89.866	UID4704	14473.1	NA	NA	NA	NA
MTDH	E5RJU9;S275-p	LSSQIS(1)AGEEK	210.61	UID4706	1017470	NA	NA	NA	NA
MTDH	E5RJU9;S512-p	SETSWES(1)PK	104.82	UID4709	107555	NA	NA	NA	NA
MTDH	E5RJU9;S370-p	SQEPIPDDQKVS(1)DDDK	232.49	UID4710	2705500	NA	NA	NA	NA
MTDH	E5RJU9;S285-p	WNS(0.019)VS(0.98)PAS(0.001)AGK	60.401	UID4717	193554	NA	NA	NA	NA
MTDH	E5RJU9;S288-p	WNSVS(0.004)PAS(0.996)AGKR	61.097	UID4718	83723	NA	NA	NA	NA
SQSTM1	Q13501;S226-p	PGPTAES(0.013)AS(0.862)GPS(0.125)EDPSVNFLK	124.86	UID4722	31624.4	NA	NA	NA	NA
SQSTM1	Q13501;S272-p	LTPVS(1)PESSSTEEK	249.32	UID4724	257724	NA	NA	NA	NA
SQSTM1	Q13501;S24-p	RFS(1)FCCSPEPEAEAEAAAGPGPCER	253.25	UID4727	59470.4	NA	NA	NA	NA
AKAP10	E7EMD6;S187-p	QSSLAEPVS(0.995)PS(0.005)K	75.463	UID4734	106626	NA	NA	NA	NA
UBR5	E7EMW7;S1722-p	AAS(0.785)T(0.214)APS(0.001)STSTPAASSAGLIYIDPSNLR	108.78	UID4740	37438.4	NA	NA	NA	NA
UBR5	E7EMW7;S606-p	TEMGPPPS(0.991)PAS(0.009)TCSDASSIASSASMPYK	103.68	UID4744	49512.6	NA	NA	NA	NA
TACC2	E7EMZ9;S1768-p	APGMEGTAALHGDS(1)PARPQQAK	156.92	UID4746	64347.6	APGMEGT(0.002)AALHGDS(0.998)PARPQQAK	133.15	UID3704	7612.19
TACC2	E7EMZ9;S2467-p	FS(0.01)S(0.986)PT(0.004)EELDYR	166.16	UID4747	90771.7	NA	NA	NA	NA
TACC2	E7EMZ9;S2027-p	RKS(0.962)T(0.037)DSVPISK	114.21	UID4750	265770	S(0.916)T(0.065)DS(0.019)VPISK	175.33	UID3709	30406.3
TACC2	E7EMZ9;S2272-p	LDNTPAS(1)PPR	145.95	UID4751	400651	LDNT(1)PAS(1)PPRS(1)PAEPNDIPIAK	46.702	UID3710	40496
TACC2	E7EMZ9;S2276-p	S(1)PAEPNDIPIAK	47.532	UID4752	127641	LDNT(1)PAS(1)PPRS(1)PAEPNDIPIAK	46.702	UID3711	11956.9
TACC2	E7EMZ9;S1562-p	QELASGLPS(1)PAATQELPVER	116.2	UID4757	77666.5	QELAS(0.001)GLPS(0.999)PAATQELPVER	107.02	UID3714	6344.39
TACC2	E7EMZ9;S2181-p	VQNS(1)PPVGR	48.998	UID4765	52434.1	VQNS(1)PPVGR	51.066	UID3720	12062.2
MEN1	E7EN32;S432-p	RES(1)KPEEPPPPK	58.21	UID4768	20841.8	NA	NA	NA	NA
PRPSAP2	E7EPA1;S227-p	HS(1)PPMVR	82.452	UID4774	1096859	NA	NA	NA	NA
PRPSAP2	E7EPA1;S219-p	LGIAVIHGEAQDAES(0.953)DLVDGRHS(0.047)PPMVR	178.63	UID4775	303345	NA	NA	NA	NA
IBTK	E9PDR5;S844-p	DLQS(0.999)PDFT(0.001)TGFHSDK	161.95	UID4781	64388.9	DLQS(0.993)PDFT(0.007)TGFHSDK	159.01	UID3731	8118.38
LIMCH1	E7EPK0;S359-p	ASVLDT(0.003)S(0.012)MS(0.976)AGS(0.003)GS(0.005)PSK	85.066	UID4785	64278.6	NA	NA	NA	NA
LIMCH1	E7EPK0;S364-p	ASVLDTSMSAGS(0.017)GS(0.982)PS(0.001)K	234.57	UID4787	238602	NA	NA	NA	NA
LIMCH1	E7EPK0;S522-p	CSPTVAFVEFPS(0.144)S(0.856)PQLK	114.4	UID4789	62697.4	NA	NA	NA	NA
LIMCH1	E7EPK0;S22-p	DTDDIES(1)PKR	112.84	UID4790	226231	DTDDIES(1)PKR	70.412	UID3751	9169.05
LIMCH1	E7EPK0;S426-p	ECPTVAPAHS(0.998)LT(0.002)K	100.77	UID4791	36002.4	NA	NA	NA	NA
LIMCH1	E7EPK0;S747-p	GSLTEGALAHS(1)GNPVSK	150.58	UID4792	48668.7	NA	NA	NA	NA
LIMCH1	E7EPK0;S462-p	KPNS(1)VPQELAATTEK	94.384	UID4803	12897.7	NA	NA	NA	NA
LIMCH1	E7EPK0;S591-p	MPEANQLHLPNLNS(0.001)QVDS(0.971)PS(0.024)S(0.004)EK	105.84	UID4805	71739.3	MPEANQLHLPNLNS(0.001)QVDS(0.978)PS(0.019)S(0.003)EK	112.39	UID3757	6749.13
LIMCH1	E7EPK0;S559-p	S(1)PEPEATLTFPFLDK	174.83	UID4806	521476	S(1)PEPEATLTFPFLDK	141.86	UID3758	21670.7
LIMCH1	E7EPK0;S334-p	QQS(1)LPPPK	90.827	UID4807	482271	NA	NA	NA	NA
LIMCH1	E7EPK0;S70-p	QTPS(1)PDVVLR	184.43	UID4808	238608	QTPS(1)PDVVLR	207.54	UID3760	30238.5
LIMCH1	E7EPK0;S218-p	RS(0.999)VS(0.001)QDLIK	85.672	UID4809	541725	RS(1)VSQDLIK	132.99	UID3761	15312.6
LIMCH1	E7EPK0;S220-p	S(0.377)VS(0.623)QDLIK	113.44	UID4810	340996	S(0.1)VS(0.9)QDLIK	130.09	UID3762	31072.1
LIMCH1	E7EPK0;S45-p	SDSLS(1)PPR	123.35	UID4811	92376.5	SDSLS(1)PPR	155.58	UID3763	13689.2
LIMCH1	E7EPK0;S312-p	S(0.173)HS(0.654)T(0.173)EPNLSSFLNDPNPMK	132.3	UID4814	45039	NA	NA	NA	NA
LIMCH1	E7EPK0;S813-p	SINHQIES(1)PSER	105.03	UID4816	26556.1	NA	NA	NA	NA
LIMCH1	E7EPK0;S597-p	S(1)PVMTPFK	69.998	UID4817	321526	S(0.998)PVMT(0.002)PFK	50.878	UID3767	8933.19
LIMCH1	E7EPK0;S150-p	S(0.982)WS(0.016)T(0.002)ATSPLGGERPFR	89.541	UID4818	22340.6	NA	NA	NA	NA
LIMCH1	E7EPK0;S156-p	SWSTAT(0.002)S(0.998)PLGGERPFR	213.99	UID4819	210420	SWS(0.001)T(0.006)AT(0.3)S(0.693)PLGGERPFR	84.375	UID3769	6082.45
LIMCH1	E7EPK0;S442-p	VHGS(1)PLELK	75.416	UID4820	52998.1	NA	NA	NA	NA
SEPT7	E7ES33;S403-p	ILEQQNS(0.982)S(0.018)R	104.82	UID4821	44691.1	NA	NA	NA	NA
SEPT7	E7ES33;S314-p	S(1)PLAQMEEERR	104.49	UID4823	194168	NA	NA	NA	NA
PRRC2C	E7EPN9;S803-p	DHAIS(0.003)LS(0.997)EPR	94.191	UID4826	13851.8	NA	NA	NA	NA
PRRC2C	E7EPN9;S2015-p	LGPIS(0.999)PPQPPS(0.001)VSAWNK	79.511	UID4828	36174.9	LGPIS(1)PPQPPSVSAWNK	65.784	UID3775	7254.32
PRRC2C	E7EPN9;S2107-p	LPDLS(1)PVENK	51.286	UID4829	225620	LPDLS(1)PVENK	51.841	UID3776	3303.37
PRRC2C	E7EPN9;S2715-p	QFQS(0.998)APAT(0.002)VR	89.403	UID4830	41714.5	NA	NA	NA	NA
PRRC2C	E7EPN9;S1244-p	QREES(0.939)ET(0.061)R	48.284	UID4832	55744.4	NA	NA	NA	NA
PRRC2C	E7EPN9;S1248-p	QREES(0.028)ET(0.071)RS(0.846)ES(0.028)S(0.028)DFEVVPK	71.143	UID4833	85619.9	NA	NA	NA	NA
STXBP4	E7EPP7;S441-p	AVLASQT(0.031)S(0.969)LTPLGR	157.33	UID4838	60253	NA	NA	NA	NA
UBA5	E7EWE1;S45-p	MS(0.023)S(0.977)EVVDSNPYSR	166.48	UID4844	91244.8	NA	NA	NA	NA
TANK	E7EQA9;S225-p	DEEDT(0.055)S(0.917)FES(0.027)LSK	80.31	UID4845	74156	NA	NA	NA	NA
TANK	E7EQA9;S129-p	SLGS(1)PLLHER	96.745	UID4848	60995.4	NA	NA	NA	NA
DYNC1I2	E9PGG1;S73-p	EAEALLQSMGLT(0.025)PES(0.975)PIVPPPMSPSSK	82.849	UID4850	189971	EAEALLQSMGLT(0.029)PES(0.97)PIVPPPMSPSSK	90.097	UID3791	14389.4
DYNC1I2	E9PGG1;S81-p	EAEALLQSMGLTPES(0.001)PIVPPPMS(0.944)PS(0.044)S(0.011)K	86.675	UID4851	343859	EAEALLQSMGLTPESPIVPPPMS(0.951)PS(0.039)S(0.009)K	102.58	UID3792	31470
DYNC1I2	Q13409;S91-p	SVS(0.017)T(0.118)PS(0.865)EAGSQDSGDGAVGSR	147.1	UID4854	26922.4	NA	NA	NA	NA
EZR	E7EQR4;S366-p	ELS(1)EQIQR	99.973	UID4864	59714.1	ELS(1)EQIQR	99.788	UID3806	5247.79
EZR	E7EQR4;S536-p	QLLTLS(0.026)S(0.974)ELSQAR	187.74	UID4866	55706.4	NA	NA	NA	NA
EZR	E7EQR4;S539-p	QLLTLSSELS(1)QAR	219.97	UID4867	88277.1	QLLTLSSELS(1)QAR	133.16	UID3809	7313.77
ACIN1	S4R3H4;S432-p	AES(1)PAEK	56.81	UID4869	102182	NA	NA	NA	NA
ACIN1	S4R3H4;S342-p	KAS(1)LVALPEQTASEEETPPPLLTK	118.05	UID4871	73187.8	NA	NA	NA	NA
ACIN1	S4R3H4;S352-p	ASLVALPEQT(0.023)AS(0.965)EEET(0.012)PPPLLTK	114.21	UID4872	45348.3	ASLVALPEQT(0.07)AS(0.93)EEETPPPLLTK	134.03	UID3815	14628.3
ACIN1	S4R3H4;S606-p	DS(0.997)S(0.003)TSYTETK	108.56	UID4873	77882.6	NA	NA	NA	NA
ACIN1	S4R3H4;S158-p	GDS(1)DDEKPR	123.51	UID4875	195759	GDS(1)DDEKPR	66.056	UID3821	18038.4
ACIN1	S4R3H4;S1046-p	GLLVDRPS(0.991)ET(0.009)K	113.76	UID4876	44698.2	NA	NA	NA	NA
ACIN1	S4R3H4;S840-p	IS(1)EDETER	143.39	UID4878	76528.4	NA	NA	NA	NA
ACIN1	S4R3H4;S767-p	KIS(0.951)VVS(0.041)AT(0.008)K	118.48	UID4879	61501.1	KIS(0.891)VVS(0.109)AT(0.001)K	83.53	UID3825	17527.8
ACIN1	S4R3H4;S770-p	ISVVS(0.899)AT(0.101)K	74.841	UID4880	34852.3	ISVVS(0.999)AT(0.001)K	105.2	UID3826	27604.7
ACIN1	S4R3H4;S807-p	KPS(0.138)IS(0.854)IT(0.008)TESLK	154.69	UID4882	51461	NA	NA	NA	NA
ACIN1	S4R3H4;S671-p	LQPERGS(1)PKK	57.804	UID4883	263756	NA	NA	NA	NA
ACIN1	S4R3H4;S652-p	RLS(1)QPESAEK	92.856	UID4884	293298	RLS(1)QPESAEK	120.87	UID3829	45314.5
ACIN1	S4R3H4;S597-p	S(0.977)LS(0.023)PGVSR	134.51	UID4887	29520.9	NA	NA	NA	NA
ACIN1	S4R3H4;S599-p	SLS(1)PGVSR	174.48	UID4888	65116.8	S(0.064)LS(0.936)PGVSR	160.16	UID3831	15255.3
ACIN1	S4R3H4;S237-p	S(1)REAPILK	83.081	UID4891	22907.7	NA	NA	NA	NA
ACIN1	S4R3H4;S150-p	S(0.005)S(0.005)S(0.932)IS(0.058)EEK	157.99	UID4893	65285.8	NA	NA	NA	NA
ACIN1	S4R3H4;S946-p	TAQVPS(1)PPR	131.09	UID4894	377498	TAQVPS(1)PPR	138.25	UID3836	76267.2
ACIN1	S4R3H4;S270-p	T(0.006)RS(0.994)QEQEVLER	163.11	UID4895	40851.6	NA	NA	NA	NA
ACIN1	S4R3H4;S307-p	T(0.003)T(0.003)S(0.994)PLEEEER	243.77	UID4897	395133	T(0.003)T(0.003)S(0.994)PLEEEEREIK	224.06	UID3837	40787.3
EIF2AK3	E7ER02;S564-p	EHIEIIAPS(1)PQR	97.767	UID4898	12727.8	NA	NA	NA	NA
ARHGAP44	E7ERK8;S596-p	ELS(1)PGSAQK	156.16	UID4901	81151.8	NA	NA	NA	NA
EIF2B4	E7ERK9;S151-p	AS(0.99)PS(0.008)T(0.002)AGETPSGVK	157.09	UID4903	152149	NA	NA	NA	NA
ZC3H18	E7ERS3;S46-p	AS(1)DLEDEESAAR	232.71	UID4906	377649	AS(1)DLEDEESAAR	315.09	UID3839	35376
ZC3H18	E7ERS3;S118-p	TSDLRDEAS(0.002)S(0.998)VTR	290.85	UID4908	61622.2	DEAS(0.009)S(0.991)VTR	158.76	UID3841	16555.8
ZC3H18	E7ERS3;S866-p	DRQS(1)PPPAK	78.342	UID4909	62404.6	DRQS(1)PPPAK	90.697	UID3842	15757.5
ZC3H18	E7ERS3;S558-p	LGVSVS(1)PSR	183.72	UID4913	157074	LGVSVS(1)PSR	183	UID3850	29093.5
ZC3H18	E7ERS3;S892-p	LGS(1)PKPER	59.367	UID4914	48925.4	NA	NA	NA	NA
ZC3H18	E7ERS3;S920-p	QLS(0.145)PQS(0.855)K	72.879	UID4916	74029	NA	NA	NA	NA
ZC3H18	E7ERS3;S511-p	S(1)PQPPSR	94.539	UID4917	24935.7	NA	NA	NA	NA
DOCK2	E7ERW7;S1197-p	S(0.946)S(0.054)VVFADEK	202.03	UID4921	296003	S(0.93)S(0.07)VVFADEK	163.9	UID3860	35207.9
DOCK2	E7ERW7;S1198-p	RS(0.012)S(0.988)VVFADEK	156.73	UID4922	165581	RS(0.039)S(0.961)VVFADEK	125.82	UID3861	72100.2
DOCK2	E7ERW7;S1084-p	RVS(1)DNLRPFHDR	138.81	UID4923	51968.5	NA	NA	NA	NA
DOCK2	E7ERW7;S79-p	S(0.013)S(0.013)S(0.97)S(0.005)VGGLSVSSR	154.09	UID4926	72381.6	NA	NA	NA	NA
DOCK2	E7ERW7;S1177-p	VEQEEPIS(1)PGSTLPEVK	140.95	UID4927	284592	VEQEEPIS(1)PGSTLPEVK	145.77	UID3864	63006.9
FAM21A	E7ESD2;S1025-p	AAS(1)GEDSTEEALAAAAAPWEGGPVPGVDR	177.39	UID4930	59738.4	AAS(0.999)GEDS(0.001)TEEALAAAAAPWEGGPVPGVDR	131.3	UID3871	1835.55
FAM21A	E7ESD2;S992-p	LAAQES(0.05)S(0.948)ET(0.002)EDMSVPR	92.679	UID4932	78454.3	LAAQES(0.136)S(0.863)ET(0.001)EDMSVPR	86.8	UID3873	6437.92
EYA4	E7ESD5;S313-p	NNPS(1)PPPDSDLER	152.95	UID4934	80695	NA	NA	NA	NA
MTA1	E7ESY4;S386-p	AGVVNGTGAPGQS(1)PGAGR	89.096	UID4943	36466	NA	NA	NA	NA
MTA1	E7ESY4;S627-p	GGS(1)LPPVK	81.972	UID4944	89630.3	NA	NA	NA	NA
MTA1	E7ESY4;S522-p	LPEASQS(1)PLVLK	159.5	UID4945	61837.9	NA	NA	NA	NA
MTA1	E7ESY4;S449-p	S(0.001)NMS(0.999)PHGLPAR	87.863	UID4946	40636.6	NA	NA	NA	NA
AIM1L	E9PIR9;S508-p	GPGAPAAS(0.116)S(0.883)PT(0.002)QK	73.91	UID4954	23432.8	NA	NA	NA	NA
AIM1L	E9PIR9;S474-p	GPGAPAAS(0.018)S(0.978)PT(0.004)R	110.39	UID4955	35215.4	NA	NA	NA	NA
TCOF1	E7ETY2;S906-p	AALAPAKES(1)PRK	88.507	UID4965	546718	AALAPAKES(1)PRK	94.717	UID3898	73878.3
TCOF1	E7ETY2;S381-p	AASAPAKES(1)PRK	101.75	UID4966	481723	AASAPAKES(1)PRK	93.823	UID3899	112027
TCOF1	E7ETY2;S233-p	ASSVST(0.006)KES(0.994)PAR	119.25	UID4971	41559.6	NA	NA	NA	NA
TCOF1	E7ETY2;S1471-p	DSES(0.992)PS(0.008)QK	138.08	UID4972	28967.5	NA	NA	NA	NA
TCOF1	E7ETY2;S1378-p	LGAGEGGEAS(0.004)VS(0.996)PEK	94.882	UID4973	331605	LGAGEGGEAS(0.001)VS(0.999)PEK	151.73	UID3910	69816.9
TCOF1	E7ETY2;S1350-p	LS(1)GDQPAAR	95.507	UID4974	191050	LS(1)GDQPAAR	116.75	UID3911	92506.8
TCOF1	E7ETY2;S107-p	LAS(0.85)T(0.14)NS(0.005)S(0.005)VLGADLPSSMK	105.9	UID4976	54725.7	LAS(0.837)T(0.162)NSSVLGADLPSSMK	130.49	UID3912	2711.77
TCOF1	E7ETY2;S1228-p	LDS(0.013)S(0.986)PS(0.001)VSSTLAAK	218.11	UID4978	418518	LDS(0.017)S(0.978)PS(0.006)VSSTLAAK	203.87	UID3914	48438
TCOF1	E7ETY2;S583-p	PTS(0.13)S(0.87)PAK	71.692	UID4980	48056.7	NA	NA	NA	NA
TCOF1	E7ETY2;S1004-p	S(1)PAGPAATPAQAQAASTPR	131.31	UID4986	25187.5	NA	NA	NA	NA
SNRK	E7EUC4;S156-p	AQFRQS(1)WPTK	112.43	UID4990	24767.3	NA	NA	NA	NA
SNRK	E7EUC4;S363-p	RDS(0.848)S(0.152)EGPPGSEGDGGGQSKPSNASGGVDK	112.23	UID4993	21266.3	NA	NA	NA	NA
AGAP1	E7EUN2;S733-p	LDPPPS(1)PHANRK	71.513	UID4998	161206	NA	NA	NA	NA
EIF4G1	E7EX73;S1075-p	AALS(1)EEELEKK	73.887	UID5001	420023	AALS(1)EEELEKK	98.942	UID3935	21540.9
EIF4G1	E7EX73;S1046-p	AAS(0.998)LT(0.002)EDRDR	130.1	UID5002	95463.1	AAS(0.983)LT(0.017)EDRDR	63.408	UID3936	35942.3
EIF4G1	E7EX73;S1068-p	REAALPPVS(1)PLK	81.448	UID5003	444015	REAALPPVS(1)PLK	100.41	UID3937	119715
EIF4G1	E7EX73;S914-p	ITKPGS(0.97)IDS(0.029)NNQLFAPGGR	149.18	UID5005	77055.5	NA	NA	NA	NA
EIF4G1	E7EX73;S929-p	PGSIDSNNQLFAPGGRLS(1)WGK	203.25	UID5007	65453.7	NA	NA	NA	NA
ARHGEF4	E7EV07;S339-p	AHS(1)IAGFSPECPEDPVGQNVVK	82.885	UID5009	26756.3	AHS(0.963)IAGFS(0.037)PECPEDPVGQNVVK	93.633	UID3940	4735.61
MTA3	E7EV10;S518-p	HAELS(0.001)GS(0.999)PLK	93.839	UID5014	12059.5	NA	NA	NA	NA
MTA3	E7EV10;S427-p	MPTQSEEEKLS(0.775)PS(0.221)PT(0.002)T(0.002)EDPR	78.837	UID5015	32233.8	NA	NA	NA	NA
MTA3	E7EV10;S429-p	LSPS(0.932)PT(0.018)T(0.049)EDPR	158.94	UID5016	139255	NA	NA	NA	NA
SLC8A1	E7EV41;S389-p	AVS(1)MHEVNTEVTENDPVSK	128.12	UID5017	59795.5	NA	NA	NA	NA
SLC45A4	E7EV90;S348-p	S(0.034)T(0.034)S(0.931)QELAK	130.23	UID5020	61528.6	NA	NA	NA	NA
PCM1	Q15154;S423-p	KPS(0.794)AS(0.206)ERLPDEK	84.14	UID5025	51305.4	NA	NA	NA	NA
PCM1	Q15154;S65-p	VTNDIS(1)PESSPGVGRR	166.3	UID5027	418392	RVTNDIS(1)PESSPGVGR	151.96	UID3954	31722.2
PCM1	Q15154;S68-p	VTNDIS(0.05)PES(0.948)S(0.002)PGVGR	151.8	UID5028	55297.8	NA	NA	NA	NA
PCM1	Q15154;S682-p	S(0.5)S(0.5)LVDEHPEDAEFEQK	121.26	UID5032	128896	NA	NA	NA	NA
PCM1	Q15154;S683-p	S(0.5)S(0.5)LVDEHPEDAEFEQK	121.26	UID5033	128896	NA	NA	NA	NA
PCM1	Q15154;S93-p	YMS(0.003)QMS(0.997)VPEQAELEK	100.77	UID5035	142156	Y(0.002)MS(0.022)QMS(0.976)VPEQAELEK	94.717	UID3959	2388.11
MAP4	E7EVA0;S375-p	ETERAS(1)PIK	137.01	UID5037	339999	ETERAS(1)PIK	90.614	UID3967	45545.5
MAP4	E7EVA0;S2044-p	ATPMPS(0.003)RPS(0.678)T(0.14)T(0.18)PFIDK	72.644	UID5039	63242.5	NA	NA	NA	NA
MAP4	E7EVA0;S653-p	CS(1)LPAEEDSVLEK	51.591	UID5040	451080	CS(1)LPAEEDSVLEK	111.43	UID3962	22093.3
MAP4	E7EVA0;S660-p	KCS(0.164)LPAEEDS(0.836)VLEK	106.58	UID5041	113862	NA	NA	NA	NA
MAP4	E7EVA0;S297-p	DMES(0.999)PT(0.001)K	131.22	UID5042	529361	DMES(0.996)PT(0.004)K	131.22	UID3964	46231.5
MAP4	E7EVA0;S524-p	DMS(1)PLSETEMALGK	81.448	UID5043	333637	DMS(1)PLSETEMALGK	121.79	UID3965	39224
MAP4	E7EVA0;S1841-p	ELPPS(1)PEKK	46.592	UID5047	617265	ELPPS(1)PEKK	89.301	UID3966	297583
MAP4	E7EVA0;S2086-p	S(0.003)KVGS(0.848)T(0.149)ENIK	80.522	UID5051	48682.9	VGS(0.84)T(0.16)ENIK	74.165	UID3970	8385.45
MAP4	E7EVA0;S1972-p	S(0.043)PS(0.95)T(0.007)LLPK	128.57	UID5053	143474	NA	NA	NA	NA
MAP4	E7EVA0;S2008-p	S(0.907)T(0.073)S(0.011)T(0.008)S(0.001)SMK	78.655	UID5054	32942.4	NA	NA	NA	NA
MAP4	E7EVA0;S2013-p	STSTS(0.014)S(0.986)MK	140.83	UID5056	34835.6	NA	NA	NA	NA
MAP4	E7EVA0;S1998-p	S(1)VPADLSRPK	101.33	UID5057	64807.5	NA	NA	NA	NA
MAP4	E7EVA0;S2218-p	VGS(1)LDNVGHLPAGGAVK	98.269	UID5063	290670	VGS(1)LDNVGHLPAGGAVK	92.098	UID3975	108771
C17orf70	I3L2L9;S41-p	APS(1)PLGPTR	99.864	UID5076	96644.4	APS(0.996)PLGPT(0.004)RDPVATFLETCREPGSQPAGPASLR	110.33	UID3980	16381
HCLS1	E7EVW7;S62-p	NKVS(1)EEHDVLR	124.16	UID5078	34502.7	NA	NA	NA	NA
HCLS1	E7EVW7;S238-p	S(1)PEAPQPVIAMEEPAVPAPLPK	72.881	UID5079	476732	S(1)PEAPQPVIAMEEPAVPAPLPK	90.694	UID3984	50239.7
PRPF31	E7EVX8;S444-p	S(0.033)S(0.033)GT(0.022)AS(0.77)S(0.142)VAFTPLQGLEIVNPQAAEK	150.4	UID5082	58381.6	S(0.007)S(0.007)GT(0.022)AS(0.931)S(0.032)VAFTPLQGLEIVNPQAAEK	241.08	UID3988	16590.4
PROB1	E7EW31;S260-p	KLS(1)PEAPAPSSATFGSTGR	101.5	UID5087	46522.2	NA	NA	NA	NA
NCOR1	O75376;S158-p	HEAPS(0.175)S(0.81)PIS(0.015)GQPCGDDQNASPSK	128.33	UID5089	26039	NA	NA	NA	NA
NCOR1	O75376;S172-p	HEAPSSPISGQPCGDDQNAS(0.963)PS(0.037)K	105.79	UID5090	13361.7	NA	NA	NA	NA
NCOR1	O75376;S224-p	QQQLEEEAAKPPEPEKPVS(1)PPPVEQK	152.95	UID5092	156903	QQQLEEEAAKPPEPEKPVS(1)PPPVEQK	153.25	UID3996	8320.43
ASXL2	E7EWD6;S411-p	EEALQMS(0.683)S(0.317)PGRK	92.063	UID5093	61666.5	EEALQMS(0.847)S(0.153)PGR	60.641	UID3997	7161.74
ASXL2	E7EWD6;S412-p	EEALQMS(0.043)S(0.957)PGR	72.846	UID5094	38327.9	EEALQMS(0.361)S(0.639)PGRK	60.55	UID3998	5662.64
ASXL2	E7EWD6;S111-p	VS(0.034)S(0.029)S(0.136)S(0.799)PQS(0.002)GCPS(0.001)PTIPAGK	88.09	UID5102	65818.1	NA	NA	NA	NA
NCOA2	E7EWM1;S29-p	ECPDQLGPS(1)PKR	68.919	UID5103	140024	ECPDQLGPS(1)PKR	68.944	UID4003	11553.1
NCOA2	E7EWM1;S565-p	MGNLQNS(1)PVNMNPPPLSK	71.527	UID5109	91054.3	MGNLQNS(1)PVNMNPPPLSK	107.39	UID4007	12200.5
NCOA2	E7EWM1;S736-p	QEPVS(1)PK	89.029	UID5114	100095	NA	NA	NA	NA
SETD5	E7EWN3;S132-p	GMS(1)RGKVIR	41.448	UID5116	11510.9	NA	NA	NA	NA
SETD5	E7EWN3;S1062-p	GS(0.002)LS(0.998)PGGER	67.207	UID5117	21599.1	NA	NA	NA	NA
CSTF2	E7EWR4;S302-p	GQGTLQHS(1)PVGPAGPASIER	153.82	UID5121	58696.7	NA	NA	NA	NA
CSTF2	E7EWR4;S544-p	QVPVMQGTGMQGASIQGGSQPGGFS(1)PGQNQVTPQDHEK	199.85	UID5124	381366	QVPVMQGTGMQGASIQGGSQPGGFS(1)PGQNQVTPQDHEK	215.22	UID4018	24631
MTSS1	H0YB53;S357-p	RPAS(0.816)T(0.184)AGLPTTLGPAMVTPGVATIR	166.74	UID5128	31458.3	RPAS(0.844)T(0.156)AGLPTTLGPAMVTPGVATIR	91.407	UID4022	3648.78
EIF4B	E7EX17;S283-p	AFGS(1)GYR	104.75	UID5130	37695	NA	NA	NA	NA
EIF4B	E7EX17;S464-p	EEDCHS(0.997)PT(0.003)SKPPKPDQPLK	149.85	UID5131	350521	NA	NA	NA	NA
EIF4B	E7EX17;S450-p	S(1)LENETLNK	155.98	UID5134	454579	S(1)LENETLNK	135.16	UID4029	66715.4
EIF4B	E7EX17;S93-p	S(0.996)PPY(0.001)T(0.003)AFLGNLPYDVTEESIK	174.19	UID5135	70924.2	S(0.996)PPY(0.001)T(0.003)AFLGNLPYDVTEESIK	172.06	UID4030	17273.7
EIF4B	E7EX17;S503-p	S(0.001)QS(0.085)S(0.885)DT(0.029)EQQSPTSGGGK	200.99	UID5138	75351.7	NA	NA	NA	NA
EIF4B	E7EX17;S509-p	SQSSDTEQQS(1)PTSGGGK	144.72	UID5139	54113.3	NA	NA	NA	NA
RAB11FIP1	E7EX40;S209-p	HLFS(0.108)S(0.772)T(0.12)ENLAAGSWKEPAEGGGLSSDR	105.98	UID5150	18188.3	NA	NA	NA	NA
RAB11FIP1	E7EX40;S8-p	NNMT(0.012)AS(0.988)MFDLSMK	137.21	UID5151	161550	NNMT(0.019)AS(0.981)MFDLSMK	90.348	UID4046	16014
RAB11FIP1	E7EX40;S287-p	RS(0.002)S(0.998)LLSLMTGK	147.1	UID5156	135136	RS(0.152)S(0.848)LLSLMTGK	69.602	UID4048	98316.9
RAB11FIP1	E7EX40;S86-p	TPLS(0.007)QS(0.974)MS(0.019)VLPTSKPEK	97.5	UID5161	106420	TPLS(0.003)QS(0.996)MS(0.001)VLPTSKPEK	127.5	UID4051	45712.9
CALD1	Q05682;S125-p	EFDPTITDAS(0.005)LS(0.957)LPS(0.039)RR	130.56	UID5163	24267.5	NA	NA	NA	NA
CALD1	Q05682;S488-p	GNVFS(0.04)S(0.864)PT(0.096)AAGTPNK	119.96	UID5165	30034.4	NA	NA	NA	NA
CALD1	Q05682;S408-p	GS(0.252)S(0.748)LKIEER	59.975	UID5167	25486.7	NA	NA	NA	NA
CALD1	Q05682;S283-p	PGGRAS(0.999)VDT(0.001)K	77.597	UID5168	36900.7	NA	NA	NA	NA
CALD1	E7EX44;S196-p	RGS(1)IGENQGEEK	109.07	UID5169	80588.3	NA	NA	NA	NA
CALD1	Q05682;S523-p	S(0.999)PAPKPS(0.001)DLRPGDVSSK	142.23	UID5171	509735	S(1)PAPKPSDLRPGDVSSK	131.64	UID4058	8084.96
CALD1	Q05682;S553-p	VT(0.018)S(0.974)PT(0.008)KV	95.815	UID5172	221372	NA	NA	NA	NA
NEK4	E7EX48;S474-p	DLFAFQES(1)PPR	91.202	UID5173	60656.4	NA	NA	NA	NA
NEK4	E7EX48;S572-p	RLS(0.995)S(0.005)DCSVTQER	179.94	UID5176	19767	NA	NA	NA	NA
PHC3	E7EX82;S222-p	DPS(0.999)PES(0.001)NK	52.549	UID5177	200624	NA	NA	NA	NA
PHC3	E7EX82;S231-p	GES(1)PSLESR	149.23	UID5179	40641.8	NA	NA	NA	NA
SLC14A1	K7EKN6;S12-p	VDS(0.993)PT(0.007)MVR	120.31	UID5187	57091.4	VDS(0.985)PT(0.015)MVR	134.66	UID4065	22410.2
DENND4B	E9PAK5;S747-p	SAPS(0.003)S(0.997)PAPR	120.33	UID5190	22977.4	SAPS(0.002)S(0.998)PAPR	129.63	UID24447	3869.1
WIPF1	E9PB87;S342-p	NLS(0.032)LS(0.934)S(0.032)S(0.001)TPPLPSPGR	132.84	UID5200	92760	NLS(0.085)LS(0.871)S(0.042)S(0.002)TPPLPSPGR	103.9	UID4072	7376.97
WIPF1	E9PB87;S214-p	QPS(0.999)PGPT(0.001)PPPFPGNR	96.591	UID5204	59722.3	QPS(1)PGPTPPPFPGNR	85.636	UID4074	4518.36
LIMK1	E9PC47;S340-p	SPGAGSLGS(1)PASQR	103.16	UID5209	51061.4	NA	NA	NA	NA
MARK2	E9PC69;S516-p	AST(0.007)AS(0.991)AS(0.001)AAVSAARPR	139.46	UID5212	12216.9	NA	NA	NA	NA
MARK2	E9PC69;S485-p	NS(1)PLLER	112.04	UID5216	103507	NS(1)PLLER	97.284	UID4084	10733.8
MARK2	E9PC69;S409-p	RFS(1)DQAGPAIPTSNSYSK	97.542	UID5218	54488.5	NA	NA	NA	NA
MARK2	E9PC69;S365-p	S(0.883)S(0.117)ELEGDTITLK	141.38	UID5219	53881.3	NA	NA	NA	NA
MARK2	E9PC69;S455-p	VPAS(1)PLPGLER	111.26	UID5223	81497	VPAS(1)PLPGLER	50.897	UID4090	35222.3
MARK2	E9PC69;S570-p	VPVASPS(1)AHNISSSGGAPDR	145.81	UID5224	50288.9	NA	NA	NA	NA
TNC	F5H7V9;S70-p	LPVGSQCSVDLES(0.821)AS(0.179)GEK	181.94	UID5227	637049	LPVGSQCSVDLES(0.94)AS(0.06)GEK	181.85	UID4092	61004.3
TNC	F5H7V9;S72-p	LPVGSQCSVDLES(0.007)AS(0.993)GEK	119.27	UID5228	1347929	LPVGSQCSVDLES(0.011)AS(0.989)GEK	110.75	UID4093	27077
LRRK2	E9PC85;S973-p	HSDS(0.997)IS(0.003)SLASER	121.48	UID5231	22118.5	HS(0.004)DS(0.989)IS(0.006)SLASER	126.56	UID4095	5612.23
LRRK2	E9PC85;S935-p	HS(0.023)NS(0.977)LGPIFDHEDLLK	98.175	UID5233	107749	HS(0.003)NS(0.997)LGPIFDHEDLLK	150.69	UID4096	9959.15
LRRK2	E9PC85;S910-p	S(0.001)NS(0.98)IS(0.019)VGEFYR	204.07	UID5234	123598	NA	NA	NA	NA
DKFZp686H13261	Q6N039;S58-p	NKFGS(1)ADNIPNLK	63.682	UID5237	102250	NA	NA	NA	NA
SPHK2	E9PCV4;S278-p	AALHS(0.99)PVS(0.01)EGAPVIPPSSGLPLPTPDAR	90.323	UID5246	43002.1	NA	NA	NA	NA
SPHK2	E9PCV4;S181-p	LSYLPATVEPAS(0.966)PT(0.034)PAHSLPR	116.74	UID5247	36955	NA	NA	NA	NA
HNRNPH1	E9PCY7;S104-p	HTGPNS(1)PDTANDGFVR	193.27	UID5251	299860	HTGPNS(1)PDTANDGFVR	225.17	UID4118	23456.4
SMG7	E9PD50;S557-p	SVLS(0.957)T(0.043)SR	93.143	UID5253	12089.7	NA	NA	NA	NA
MYO1B	E9PDF6;S60-p	S(0.916)LPIY(0.001)S(0.082)PEK	73.9	UID5256	70180.3	NA	NA	NA	NA
LAD1	E9PDI4;S315-p	ATASEQPLAQEPPAS(0.07)GGS(0.903)PAT(0.022)T(0.005)K	110.08	UID5258	56924.7	ATASEQPLAQEPPAS(0.107)GGS(0.882)PAT(0.009)T(0.002)K	97.691	UID4122	9624.38
LAD1	E9PDI4;S370-p	EEEADMS(0.001)S(0.998)PTQR	249.25	UID5260	147411	EEEADMS(0.004)S(0.994)PT(0.002)QR	151.13	UID4124	16668.5
LAD1	E9PDI4;S191-p	GVPEKS(1)PVLEK	65.472	UID5262	25628.5	NA	NA	NA	NA
LAD1	E9PDI4;S135-p	LEAEEGRNS(0.979)LS(0.021)PVQATQK	55.228	UID5263	34150	NA	NA	NA	NA
LAD1	E9PDI4;S137-p	NSLS(1)PVQATQK	111.88	UID5264	112868	NSLS(1)PVQATQK	128.95	UID4131	11139.4
LAD1	E9PDI4;S78-p	LPS(1)VEEAEVPK	173.76	UID5265	552286	LPS(1)VEEAEVPK	113.99	UID4128	35410.4
LAD1	E9PDI4;S408-p	S(0.002)AS(0.998)MKLPDNTVK	147.35	UID5270	285682	S(0.023)AS(0.976)MKLPDNTVK	69.485	UID4133	76765.7
LAD1	E9PDI4;S379-p	TYS(0.002)S(0.012)S(0.986)LKR	66.321	UID5273	55578.8	NA	NA	NA	NA
KIAA0226	E9PEM3;S266-p	GHVS(1)PAEDQTIQAPPVSVSALAR	131.38	UID5276	60056.7	NA	NA	NA	NA
KIAA0226	E9PEM3;S388-p	RS(0.025)S(0.974)FS(0.001)EGQTLTVTSGAK	205.06	UID5279	137177	RS(0.349)S(0.594)FS(0.056)EGQTLTVTSGAK	147.35	UID4143	12674.9
KIAA0226	E9PEM3;S248-p	S(0.006)T(0.006)S(0.989)FPLSGPPR	194.49	UID5282	40273.8	S(0.063)T(0.063)S(0.873)FPLSGPPR	187.85	UID4145	13573.4
PDPK1	E9PER6;S214-p	ANS(0.997)FVGT(0.003)AQYVSPELLTEK	172.98	UID5283	129047	ANS(1)FVGTAQYVSPELLTEK	189.45	UID4157	13266.4
CUL9	E9PEZ1;S1457-p	DRS(1)PAPSPVLPSSSLR	137.87	UID5284	34084.9	NA	NA	NA	NA
NUP155	E9PF10;S928-p	AAPQS(0.998)PS(0.002)VPK	166.29	UID5286	278952	AAPQS(1)PSVPK	93.839	UID4161	61473.9
ROCK2	E9PF63;S1131-p	IQQNQS(1)IR	109.29	UID5290	19039.7	NA	NA	NA	NA
EGFR	E9PFD7;S1019-p	EDS(1)FLQR	66.27	UID5292	26921	NA	NA	NA	NA
EGFR	E9PFD7;S946-p	MHLPS(0.999)PT(0.001)DSNFYR	88.706	UID5293	39083	MHLPS(0.998)PT(0.002)DSNFYR	88.706	UID4166	6000.1
EGFR	E9PFD7;S994-p	TPLLS(0.004)S(0.022)LS(0.972)AT(0.001)SNNSTVACIDR	123.29	UID5294	25044.1	NA	NA	NA	NA
GTF2IRD1	E9PFE2;S448-p	LEPAS(1)PPEDTSAEVSR	143.97	UID5297	173892	LEPAS(1)PPEDTSAEVSR	87.49	UID4168	12292.5
RABGEF1	E9PFK9;S145-p	QT(0.001)S(0.998)IET(0.001)DR	157.24	UID5302	102548	NA	NA	NA	NA
PHLDB2	E9PFQ4;S71-p	RS(0.673)PS(0.327)PLGTSVR	80.507	UID5317	12877.9	NA	NA	NA	NA
PHLDB2	E9PFQ4;S73-p	RSPS(1)PLGTSVR	147.02	UID5318	112252	NA	NA	NA	NA
PHLDB2	E9PFQ4;S334-p	TSASEGNPYVSSTLSVPAS(1)PR	215.65	UID5321	85723.7	TSASEGNPYVS(0.002)S(0.006)T(0.003)LS(0.006)VPAS(0.983)PR	143.54	UID4190	7883
PPP2R5D	E9PFR3;S565-p	RKS(1)ELPQDVYTIK	136.63	UID5322	180494	NA	NA	NA	NA
PPIG	E9PG73;S672-p	KADRDQS(1)PFSK	83.729	UID5329	1051643	KADRDQS(1)PFSK	111.83	UID4196	155804
PPIG	E9PG73;S702-p	IRS(0.002)S(0.998)VEK	108.57	UID5332	62409.7	NA	NA	NA	NA
MAP1A	E9PGC8;S850-p	DRGLDS(1)GAETEEEK	195.25	UID5345	147103	NA	NA	NA	NA
MAP1A	E9PGC8;S882-p	EES(1)EPEVK	67.704	UID5346	81984.6	NA	NA	NA	NA
MAP1A	E9PGC8;S2260-p	ELSSPIS(1)PK	79.693	UID5348	204594	NA	NA	NA	NA
MAP1A	E9PGC8;S1892-p	GQDVVQEWQET(0.183)S(0.78)PT(0.037)REEPAGEQK	130.32	UID5351	94117.9	NA	NA	NA	NA
MAP1A	E9PGC8;S2490-p	PAS(0.994)PALS(0.006)EGSSSEATTPVISSVAER	132.16	UID5353	55246.7	NA	NA	NA	NA
MAP1A	E9PGC8;S1410-p	S(0.823)PCGLT(0.173)EQY(0.004)LHK	83.499	UID5365	14451.4	NA	NA	NA	NA
MAP1A	E9PGC8;S1564-p	S(0.832)PES(0.168)LPGPALEDIAIK	112.01	UID5366	25784.9	NA	NA	NA	NA
MAP1A	E9PGC8;S2035-p	S(0.001)PFEIIS(0.878)PPAS(0.122)PPEMVGQR	93.152	UID5369	17122.1	NA	NA	NA	NA
MAP1A	E9PGC8;S2039-p	SPFEIIS(0.006)PPAS(0.994)PPEMVGQR	124.86	UID5370	58445.7	SPFEIIS(0.005)PPAS(0.995)PPEMVGQR	85.248	UID4215	5249.6
MAP1A	E9PGC8;S1307-p	S(1)PQAQEAPVNIDEGLTGCTIQLLPAQDK	143.22	UID5372	45359.2	VPPPRS(1)PQAQEAPVNIDEGLTGCTIQLLPAQDK	155.74	UID4216	4592.25
MAP1A	E9PGC8;S1134-p	TEATQGLDYVPSAGT(0.034)IS(0.945)PT(0.017)S(0.003)S(0.001)LEEDK	149.84	UID5374	94585.4	TEATQGLDYVPSAGT(0.002)IS(0.942)PT(0.025)S(0.025)S(0.006)LEEDK	170	UID4219	19687.8
TBC1D23	E9PGE5;S329-p	S(0.026)S(0.974)INSVDGESPNGSSDR	228.32	UID5381	56573	NA	NA	NA	NA
FAM13A	E9PGM7;S442-p	ANTIPIIGS(0.985)PS(0.012)S(0.003)K	75.463	UID5385	38322.2	NA	NA	NA	NA
RPS6KA1	E9PGT3;S221-p	AYS(1)FCGTVEYMAPEVVNR	340.9	UID5389	280587	AYS(1)FCGTVEYMAPEVVNR	276.12	UID4227	26468
RPS6KA1	E9PGT3;S352-p	DS(1)PGIPPSAGAHQLFR	114.52	UID5390	79565.5	DS(1)PGIPPSAGAHQLFR	93.478	UID4228	24698.8
CALD1	E9PGZ1;S196-p	RGS(1)IGENQIKDEK	153.68	UID5394	2240268	RGS(1)IGENQIKDEK	141.18	UID4231	147910
POLR3C	E9PHH9;S204-p	S(0.918)S(0.082)DEDAAGEPK	191.93	UID5398	150344	NA	NA	NA	NA
DYNC1LI1	E9PHI6;S91-p	DFQEYVEPGEDFPAS(1)PQRR	193.39	UID5401	498696	DFQEYVEPGEDFPAS(1)PQRR	113.42	UID4239	12574.5
DYNC1LI1	E9PHI6;S394-p	KPVT(0.033)VS(0.892)PT(0.053)T(0.011)PT(0.01)S(0.001)PTEGEAS	71.148	UID5402	113489	NA	NA	NA	NA
DYNC1LI1	E9PHI6;S400-p	KPVTVSPT(0.001)T(0.007)PT(0.007)S(0.935)PT(0.044)EGEAS(0.006)	96.55	UID5403	326197	NA	NA	NA	NA
DYNC1LI1	E9PHI6;S282-p	QPPT(0.001)AAGRPVDAS(0.999)PR	74.793	UID5405	15601	NA	NA	NA	NA
DYNC1LI1	E9PHI6;S298-p	S(0.007)VS(0.807)S(0.185)NVASVSPIPAGSK	104.95	UID5406	23804.4	NA	NA	NA	NA
DYNC1LI1	E9PHI6;S305-p	SVSSNVAS(0.004)VS(0.996)PIPAGSK	122.19	UID5407	80318.7	SVSSNVAS(0.029)VS(0.971)PIPAGSK	123.4	UID4243	8353.83
BRPF3	E9PSF3;S403-p	S(0.995)IS(0.005)ETGDEEGLK	149.26	UID5411	86884.3	NA	NA	NA	NA
PRKCDBP	E9PIE3;S62-p	IQS(1)GLGALSR	121.21	UID5415	52371.6	NA	NA	NA	NA
PRKCDBP	E9PIE3;S56-p	QGGLAGS(1)VRR	54.7	UID5416	49531.3	NA	NA	NA	NA
GPSM3	E9PIE9;S35-p	S(1)APPS(1)PPPPGTR	160.52	UID5417	149306	S(1)APPS(1)PPPPGTR	119.87	UID24646	4802.2
GPSM3	E9PIE9;S39-p	SAPPS(1)PPPPGTR	154.09	UID5418	124252	S(1)APPS(1)PPPPGTR	81.448	UID4268	14663.1
TP53I11	E9PN66;S14-p	KHS(1)QTDLVSR	135.94	UID5421	150835	KHS(1)QTDLVSR	154.1	UID4270	64556.5
CREBZF	E9PIM0;S50-p	AAAGEEETAAAGS(1)PGRK	207.82	UID5422	59783.5	NA	NA	NA	NA
DHCR7	E9PRL8;S14-p	S(1)LDGVTNDR	141.71	UID5423	132452	NA	NA	NA	NA
PRR5L	E9PJV4;S28-p	FMS(0.994)S(0.006)PVLSDLPR	145.06	UID5426	93515.1	FMS(0.973)S(0.027)PVLSDLPR	68.676	UID4274	8992.62
ADCK5	E9PLF3;S42-p	FS(0.004)S(0.862)PT(0.134)PLWR	97.965	UID5429	19421.2	NA	NA	NA	NA
EBAG9	E9PJ38;S36-p	KLS(1)GDQITLPTTVDYSSVPK	94.542	UID5430	431063	LS(1)GDQITLPTTVDYSSVPK	98.703	UID4275	65254.8
UBXN1	E9PJ81;S200-p	YGGSVGSQPPPVAPEPGPVPS(0.044)S(0.75)PS(0.205)QEPPT(0.001)K	103.78	UID5433	132678	YGGSVGSQPPPVAPEPGPVPS(0.133)S(0.732)PS(0.133)QEPPT(0.001)K	106.19	UID4278	11236.3
RPL27A	E9PJD9;S11-p	NQS(0.999)FCPT(0.001)VNLDK	140.1	UID5434	39069.2	NA	NA	NA	NA
BRMS1	E9PJF5;S237-p	AAVS(1)PQKR	49.418	UID5435	27755.9	NA	NA	NA	NA
CRYAB	E9PJL7;S59-p	APS(0.999)WFDT(0.001)GLSEMR	53.169	UID5436	122657	NA	NA	NA	NA
PTS	E9PKY8;S19-p	RIS(1)FSASHR	136.06	UID5440	28134.5	NA	NA	NA	NA
RPS6KA4	E9PJN1;S343-p	LEPVY(0.001)S(0.999)PPGSPPPGDPR	90.581	UID5443	56157.1	NA	NA	NA	NA
RPS6KA4	E9PJN1;S347-p	LEPVYS(0.001)PPGS(0.999)PPPGDPR	78.088	UID5444	84219.8	LEPVYS(0.005)PPGS(0.995)PPPGDPR	89.648	UID4287	19108.9
RPS6KA4	E9PJN1;S675-p	S(0.072)S(0.898)PPLRT(0.03)PDVLESSGPAVR	161.9	UID5447	55388.1	S(0.038)S(0.962)PPLRTPDVLESSGPAVR	211.03	UID4290	7389.59
PARP10	E9PK67;S916-p	RAS(1)LSVQDR	81.709	UID5452	37346.5	RAS(0.998)LS(0.002)VQDR	73.082	UID4297	3365.11
RAB3IL1	E9PK89;S115-p	S(0.009)S(0.004)S(0.988)MEIR	106.94	UID5457	34875.4	NA	NA	NA	NA
RAB3IL1	E9PK89;S215-p	TLVITST(0.001)PAS(0.999)PNR	168.76	UID5461	140225	TLVITST(0.002)PAS(0.998)PNR	129.37	UID4301	14450.3
PLEKHA7	E9PKC0;S903-p	VT(0.147)S(0.852)PLQSPTK	69.554	UID5463	40178.8	NA	NA	NA	NA
PLEKHA7	E9PKC0;S907-p	VTSPLQS(0.999)PT(0.001)K	103.88	UID5464	77524.7	NA	NA	NA	NA
PLEKHA7	E9PKC0;S612-p	SVDISLGDS(1)PR	118.61	UID5470	73137.9	NA	NA	NA	NA
PLEKHA7	E9PKC0;S867-p	TVPLFPHPPVPSLSTSESKPPPQPS(0.999)PPTSPVR	178.32	UID5474	68383.2	NA	NA	NA	NA
AMPD3	E9PKC5;S83-p	S(0.575)QS(0.404)LS(0.021)LQMPPQQDWK	88.264	UID5477	28047.5	NA	NA	NA	NA
AMPD3	E9PKC5;S85-p	S(0.031)QS(0.944)LS(0.024)LQMPPQQDWK	129.03	UID5478	94719	NA	NA	NA	NA
ARNTL	E9PKN1;S42-p	KGS(0.684)S(0.111)T(0.142)DYQES(0.062)MDT(0.001)DK	72.086	UID5479	24142	NA	NA	NA	NA
ARNTL	E9PKN1;S43-p	KGS(0.28)S(0.574)T(0.145)DYQESMDTDK	168.05	UID5480	69351.1	NA	NA	NA	NA
MS4A1	E9PKH8;S35-p	MS(0.987)S(0.013)LVGPTQSFFMR	92.063	UID5488	123477	RMS(0.933)S(0.067)LVGPTQSFFMR	79.676	UID4320	3257.61
MS4A1	E9PKH8;S36-p	MS(0.002)S(0.997)LVGPTQSFFMR	127.71	UID5489	88496	MS(0.009)S(0.991)LVGPTQSFFMR	175.88	UID4321	7674.52
MS4A1	E9PKH8;S7-p	NS(0.997)VNGT(0.003)FPAEPMK	50.077	UID5490	26116	NA	NA	NA	NA
UBTF	E9PKP7;S447-p	LPES(1)PKR	44.377	UID5492	116865	NA	NA	NA	NA
UBTF	E9PKP7;S601-p	S(0.002)LS(0.998)PQDR	96.668	UID5496	19035.9	NA	NA	NA	NA
SAAL1	E9PL53;S6-p	NPS(1)PPPPGRDK	44.457	UID5498	62108.2	NA	NA	NA	NA
RBM4B	E9PLB0;S86-p	LHVGNIS(1)PTCTNQELR	124.63	UID5500	28903.3	NA	NA	NA	NA
PTDSS2	E9PS47;S24-p	AS(1)LEEPPDGPSAGQATGPGEGR	158.83	UID5501	137601	AS(1)LEEPPDGPSAGQATGPGEGR	114.05	UID4332	11112.5
PTDSS2	E9PS47;S16-p	RDAGGPRPES(1)PVPAGR	53.779	UID5502	23239.2	NA	NA	NA	NA
DCUN1D5	E9PLH8;S9-p	S(1)PGVAAAVAEDGGLKK	82.59	UID5503	96060.6	S(1)PGVAAAVAEDGGLKK	84.874	UID4334	7740.24
PEX16	E9PLS4;S88-p	TLQNT(0.001)PS(0.999)LHSR	174.72	UID5507	55704.4	NA	NA	NA	NA
SNX19	E9PLV3;S79-p	S(0.018)EPQS(0.952)PT(0.031)EELSEAETESKPQTEGK	163.76	UID5509	108256	NA	NA	NA	NA
C11orf58	E9PQA1;S17-p	S(0.011)AS(0.989)PDDDLGSSNWEAADLGNEERK	263.55	UID5516	131465	NA	NA	NA	NA
C11orf30	E9PMC9;S1032-p	LT(0.205)S(0.79)PVT(0.004)SISPIQASEK	80.596	UID5521	17324.3	NA	NA	NA	NA
C11orf30	E9PMC9;S174-p	PAS(0.998)PAS(0.002)NVVVLPSGSTVYVK	126.27	UID5523	122428	PAS(0.999)PAS(0.001)NVVVLPSGSTVYVK	148.09	UID4342	15700.6
C11orf30	E9PMC9;S210-p	T(0.054)NS(0.798)S(0.095)S(0.047)S(0.004)S(0.001)PVVLK	173.79	UID5526	78145.3	NA	NA	NA	NA
WRAP53	E9PMG4;S54-p	GDPPRLS(1)PDPVAGSAVSQELR	162.02	UID5531	255793	GDPPRLS(1)PDPVAGSAVSQELR	220.52	UID4348	40020.9
HSF1	E9PMQ6;S303-p	VKEEPPS(1)PPQSPR	122.46	UID5533	648961	EEPPS(1)PPQS(1)PR	81.239	UID4350	34498.5
HSF1	E9PMQ6;S307-p	EEPPSPPQS(1)PR	151.55	UID5534	107853	EEPPS(1)PPQS(1)PR	81.239	UID4351	7556.78
HSF1	E9PMQ6;S363-p	GHTDTEGRPPS(1)PPPTSTPEK	177.91	UID5535	204872	GHTDTEGRPPS(0.999)PPPTSTPEK	163.6	UID4352	21510.6
LMO7	E9PMS6;S575-p	AT(0.017)LS(0.136)S(0.65)T(0.176)S(0.021)GLDLMSESGEGEISPQR	135.06	UID5540	37986.6	NA	NA	NA	NA
LMO7	E9PMS6;S591-p	ATLSSTSGLDLMSES(0.001)GEGEIS(0.999)PQR	143.32	UID5542	124842	NA	NA	NA	NA
LMO7	E9PMS6;S553-p	EVAATEEDVTRLPS(0.96)PT(0.032)S(0.007)PFSSLSQDQAATSK	187.49	UID5544	159670	EVAATEEDVTRLPS(0.846)PT(0.154)SPFSSLSQDQAATSK	407	UID4362	11931.1
LMO7	E9PMS6;S556-p	LPS(0.026)PT(0.168)S(0.805)PFSSLSQDQAATSK	165.9	UID5545	177419	EVAATEEDVT(0.001)RLPS(0.019)PT(0.109)S(0.866)PFS(0.003)S(0.003)LS(0.001)QDQAATSK	120.58	UID4363	11311.3
LMO7	E9PMS6;S1102-p	RGES(1)LDNLDSPR	254.01	UID5549	324428	RGES(1)LDNLDSPR	239.98	UID4366	36612.9
LMO7	E9PMS6;S1108-p	RGESLDNLDS(1)PR	174.59	UID5550	295896	RGESLDNLDS(1)PR	166.52	UID4367	23499.9
LMO7	E9PMS6;S491-p	GIS(0.001)S(0.999)LPR	137.88	UID5551	40520.8	NA	NA	NA	NA
LMO7	E9PMS6;S475-p	LT(0.037)S(0.963)VVTPRPFGSQTR	96.143	UID5554	13708.1	NA	NA	NA	NA
LMO7	E9PMS6;S1155-p	NPS(0.819)S(0.152)S(0.029)VPPPSAGSVK	89.049	UID5555	65411.8	NA	NA	NA	NA
LMO7	E9PMS6;S1165-p	NPSSSVPPPS(0.214)AGS(0.785)VK	72.421	UID5557	55084.1	NA	NA	NA	NA
LMO7	E9PMS6;S980-p	QAEIERET(0.5)S(0.5)VR	48.704	UID5558	14444	NA	NA	NA	NA
LMO7	E9PMS6;S155-p	REDS(1)FESLDSLGSR	146.86	UID5559	23222.3	NA	NA	NA	NA
LMO7	E9PMS6;S209-p	RIS(1)AVEPK	92.247	UID5560	116707	NA	NA	NA	NA
LMO7	E9PMS6;S525-p	TPNNVVSTPAPS(1)PDASQLASSLSSQK	146.5	UID5561	249614	TPNNVVSTPAPS(0.998)PDAS(0.002)QLASSLSSQK	125.39	UID4385	23383.7
LMO7	E9PMS6;S1085-p	S(0.004)AS(0.996)VNKEPVSLPGIMR	141.1	UID5564	198508	S(0.003)AS(0.997)VNKEPVSLPGIMR	150.94	UID4374	28097.7
LMO7	E9PMS6;S269-p	S(0.997)MS(0.003)DVSAEDVQNLR	176.58	UID5567	382226	S(0.982)MS(0.018)DVSAEDVQNLR	209.79	UID4379	17293.4
LMO7	E9PMS6;S1015-p	S(0.001)RS(0.996)T(0.004)TELDDYSTNK	335.23	UID5570	245895	NA	NA	NA	NA
LMO7	E9PMS6;S251-p	S(0.993)WAS(0.007)PVYTEADGTFSR	207.66	UID5571	104311	S(0.976)WAS(0.024)PVYTEADGTFSR	202.32	UID4382	23108.5
LMO7	E9PMS6;S316-p	S(0.91)YT(0.089)S(0.001)DLQK	113.62	UID5573	93275.6	NA	NA	NA	NA
LMO7	E9PMS6;S1178-p	TSTTGVATT(0.001)QS(0.992)PT(0.007)PR	255.72	UID5574	70069.5	NA	NA	NA	NA
LMO7	E9PMS6;S460-p	VSAS(1)LPR	99.305	UID5575	34086.8	NA	NA	NA	NA
LMO7	E9PMS6;S432-p	VTTEIQLPSQS(1)PVEEQSPASLSSLR	209.18	UID5577	279142	VTTEIQLPSQS(1)PVEEQSPASLSSLR	158.73	UID4388	14242.7
ARHGAP28	J3QLR3;S21-p	DIFGVSES(1)PPR	132.32	UID5580	56195.2	NA	NA	NA	NA
STIM1	E9PNJ4;S84-p	AEQS(1)LHDLQER	46.926	UID5582	467310	AEQS(1)LHDLQER	59.75	UID4391	25146.6
STIM1	E9PNJ4;S339-p	LTEPQHGLGS(1)QR	151.08	UID5588	36227.1	NA	NA	NA	NA
STIM1	E9PNJ4;S445-p	S(0.018)HS(0.948)PS(0.033)S(0.001)PDPDTPSPVGDSR	174.22	UID5589	45217.2	S(0.001)HS(0.996)PS(0.002)SPDPDTPSPVGDSR	202.33	UID4395	9786.12
STIM1	E9PNJ4;S447-p	SHS(0.012)PS(0.887)S(0.101)PDPDTPSPVGDSR	188.86	UID5590	44967.4	NA	NA	NA	NA
TPD52L1	E9PNK6;S137-p	HSIS(1)MPAMR	95.642	UID5593	175189	HSIS(1)MPAMR	66.19	UID4398	10345.1
ZC3H12C	E9PP00;S486-p	S(0.985)VPS(0.015)LVSIPATSTAK	136.17	UID5599	31782.3	S(0.958)VPS(0.042)LVSIPATSTAK	142.4	UID4407	5049.03
PPFIBP2	E9PP16;S354-p	T(0.005)QS(0.961)GNFYT(0.031)DT(0.003)LGMAEFR	149.95	UID5607	108725	T(0.002)QS(0.993)GNFYT(0.005)DTLGMAEFR	181.4	UID4408	12060.4
CSRP1	E9PP21;S54-p	GES(1)LGIK	103.56	UID5608	28278.5	NA	NA	NA	NA
CSRP1	E9PP21;S159-p	GFGFGQGAGALVHS(1)E	101.11	UID5609	504163	GFGFGQGAGALVHS(1)E	122.34	UID4409	20228.6
EXPH5	E9PPH6;S1657-p	ESGAPS(1)PITFTSLR	240.18	UID5614	42122.4	NA	NA	NA	NA
EXPH5	E9PPH6;S1677-p	RLS(1)PPFPLEPAQK	101.15	UID5616	63727	RLS(1)PPFPLEPAQK	116.04	UID4415	4153.12
PCF11	O94913;S836-p	S(1)PFNDRFPLK	57.492	UID5630	195769	NA	NA	NA	NA
PCF11	O94913;S908-p	MIFEGPNKLS(1)PR	100.45	UID5632	70004	NA	NA	NA	NA
PCF11	E9PQ01;S800-p	RLS(1)PISGSR	155.99	UID5633	23609.5	NA	NA	NA	NA
PCF11	O94913;S511-p	S(0.046)MS(0.944)PT(0.005)S(0.005)T(0.001)PK	76.282	UID5635	169440	NA	NA	NA	NA
PCF11	O94913;S489-p	S(0.93)PIIHS(0.07)PK	48.796	UID5641	41906.2	NA	NA	NA	NA
PCF11	O94913;S494-p	SPIIHS(1)PK	79.659	UID5642	48634	NA	NA	NA	NA
PCF11	O94913;S487-p	S(0.812)RS(0.186)PIIHS(0.002)PK	59.77	UID5643	28549.7	NA	NA	NA	NA
PUM1	E9PR38;S467-p	RDS(1)LTGSSDLYK	142.1	UID5647	157884	NA	NA	NA	NA
UVRAG	E9PR71;S381-p	QS(0.577)S(0.423)IFGGADVGFSGGIPSPDK	90.397	UID5650	36132.2	NA	NA	NA	NA
UVRAG	E9PR71;S382-p	RQS(0.5)S(0.5)IFGGADVGFSGGIPSPDK	91.819	UID5651	21444.6	NA	NA	NA	NA
MAF1	E9PR76;S68-p	QFCQEGQPHVLEALSPPQT(0.024)S(0.066)GLS(0.722)PS(0.187)R	107.71	UID5652	68827.3	NA	NA	NA	NA
[truncated: 8,523 more rows]
