# Supplementary material for: Comprehensive micro-scaled proteome and phosphoproteome characterization of archived retrospective cancer repositories
Source: Nat Commun. 2021 Jun 11;12:3576. doi: 10.1038/s41467-021-23855-w (PMC8196151; doi:10.1038/s41467-021-23855-w)
Supplement: Supplementary file 13 — Source Data [file 41467_2021_23855_MOESM13_ESM.xlsx]

## Sheet: Figure 1c-d
Unique identifier	Gene	Razor + unique peptides	Unique peptides	Intensity DTR1	Intensity DTR2	Intensity DTR3	Intensity DTR4	Intensity SDC1	Intensity SDC2	Intensity SDC3	Intensity SDC4	Intensity SDS1	Intensity SDS2	Intensity SDS3	Intensity SDS4
0	SERPINB6	12	11	153690000	148490000	50526000	27001000	3323600	763750	2215300	0	351080000	322220000	410590000	376590000
1	CEACAM5	3	2	44835000	41692000	20274000	19319000	0	0	0	302500	61104000	173820000	113740000	174790000
2	hCG_2014768;TMA7	1	1	0	0	0	0	273530	0	0	0	4793800	11046000	6874400	9691300
3	HDGFRP3	2	1	0	0	0	0	0	0	5820400	1675700	7171200	14872000	0	29246000
4	DNPEP	18	9	405260000	381100000	98290000	102140000	526530	0	56540000	518040	1913100000	1832600000	2344400000	2004900000
5	HDLBP	17	17	76540000	163340000	19870000	22218000	0	0	0	0	66321000	38917000	423410000	255580000
6	RPS9	12	12	115010000	197400000	22438000	23444000	0	0	0	0	767760000	752930000	2256400000	1631900000
7	EHD1	14	8	52848000	161490000	10259000	16660000	0	0	0	0	179580000	326460000	616090000	565400000
8	SERPINA1	1	1	14037000	56162000	12707000	5440300	1870400	922490	909740	809730	40850000	497910000	234490000	371030000
9	YTHDF3;YTHDF1	1	1	0	0	0	0	0	0	0	0	0	0	23875000	0
10	PSMA2	6	6	17254000	0	14264000	8252300	0	594810	0	1194100	583320000	682960000	418790000	711960000
11	DIABLO	2	2	1941000	6132000	748160	0	0	0	0	0	0	0	19915000	27060000
12	BAT3;BAG6	7	7	30582000	9330000	0	0	0	0	0	0	0	40593000	72542000	108020000
13	HM13	1	1	0	4139500	0	0	0	0	0	0	0	0	2495400	0
14	IGKV2D-28	2	1	47913000	160580000	25591000	46960000	0	0	3643800	4014400	377770000	133570000	99384000	89609000
15	IGKV2-24;IGKV2D-24	2	1	16449000	30574000	3773500	0	286060	0	0	0	30783000	68939000	102180000	70610000
16	IGKV1-8;IGKV1-9;IGKV1-27	1	1	11684000	0	0	0	0	0	0	0	25352000	15163000	29775000	16644000
17	EPPK1	9	9	33040000	57584000	3084200	20263000	0	0	0	0	5039800	0	24861000	26224000
18	TNPO2	1	1	1494700	0	0	0	0	0	0	0	0	0	0	0
19	IGHV3OR16-12	1	1	0	0	0	0	0	0	0	0	0	0	0	20786000
20	IGHV1OR15-1	1	1	0	0	0	0	0	0	0	0	0	21678000	26574000	24567000
21	TAF15	2	2	0	0	0	0	0	0	0	0	20726000	50097000	0	15933000
22	NUCB2;Nucb2	8	8	0	31280000	796970	0	0	0	0	0	33517000	56179000	59914000	57356000
23	TXNRD1	7	6	11775000	14257000	7852200	4715800	0	0	0	0	235270000	234580000	462230000	355590000
24	GPX4	3	3	24487000	0	0	0	388400	0	0	333000	30493000	50555000	113000000	85620000
25	PGM3	1	1	0	0	0	0	0	0	0	0	0	0	0	0
26	HMOX2	4	4	18708000	0	0	0	0	0	0	0	64303000	42813000	59781000	60677000
27	TMC4	1	1	0	0	0	0	0	0	0	0	0	0	20767000	0
28	ACOT2;ACOT1	8	8	6230700	56728000	6524000	25947000	0	0	0	0	15157000	107110000	214510000	170690000
29	C11orf54	6	6	0	21276000	0	2751500	0	0	0	0	32530000	34148000	75653000	61635000
30	EIF2B4	1	1	0	0	0	0	0	0	0	0	0	0	15744000	0
31	COL1A2	12	12	533480000	2397400000	203020000	144790000	1485600	817230	687610	615570	74019000	322100000	335430000	341370000
32	NDUFS7	1	1	0	0	0	0	0	0	0	0	31706000	15934000	38744000	31673000
33	BCL2L13	2	2	0	0	0	0	0	0	0	0	0	7889700	28161000	13466000
34	KHSRP	13	13	296510000	290680000	24636000	44510000	342080	0	0	0	252110000	414670000	362310000	412410000
35	PABPC1;PABPC3	20	12	328790000	365670000	64391000	46055000	30783000	328770	9988300	503400	786480000	1123400000	1300900000	1283500000
36	PYCR2;PYCR1	2	2	0	0	0	0	0	0	0	0	0	0	0	36084000
37	UBXN1	4	4	33011000	25754000	2129200	2844400	0	0	0	0	53008000	87527000	87747000	75584000
38	GPErik;GYPA	3	3	0	0	0	0	3079000	403580	0	0	94747000	120220000	105210000	47238000
39	MAGT1	3	3	0	2778800	0	1198200	0	0	0	0	0	0	0	12944000
40	VPS45	1	1	0	0	0	0	0	0	0	0	8940300	0	0	0
41	CTNNBL1	3	3	0	4366600	0	0	0	0	0	0	20526000	0	0	11389000
42	SPCS2	3	3	8130500	10574000	545930	739910	0	0	0	0	0	1678400	17921000	18074000
43	OSTC	1	1	15043000	0	0	3452700	0	0	0	0	0	0	0	26550000
44	TPSAB1;TPSB2	12	12	1052400000	1160300000	178710000	276530000	10087000	2213300	9650200	29946000	3175100000	5766600000	6680400000	5695400000
45	HNRNPDL	5	5	45562000	98040000	15214000	19839000	1166400	0	480240	774480	281540000	358580000	478370000	428060000
46	PSMD13	9	9	0	24834000	0	0	0	0	0	2150000	104690000	109460000	92303000	128710000
47	SYNJ2BP-COX16;SYNJ2BP	3	3	28811000	11842000	0	0	0	0	0	0	21169000	27145000	32449000	24284000
48	SLIRP	6	6	0	0	26123000	0	0	0	0	0	20234000	135890000	62813000	71489000
49	GPX1	12	12	122680000	149070000	26333000	47695000	2478100	382840	1912400	2584500	826920000	1148500000	1099100000	1013500000
50	RPS24	4	4	16571000	41889000	0	0	26098000	7351600	26455000	15691000	641240000	490280000	930360000	1011700000
51	EIF5B	3	3	0	21293000	0	0	0	0	0	0	20801000	27444000	0	39313000
52	BSG	3	3	0	0	0	793560	0	0	0	0	46306000	45186000	72877000	68005000
53	MYCBP	2	2	0	0	0	0	0	0	0	0	28746000	24253000	0	55090000
54	SMAP2	2	2	0	0	0	0	0	0	0	0	10287000	13852000	37083000	21324000
56	PRKACB	3	1	36587000	35705000	7559600	10731000	0	0	0	0	85827000	49440000	147510000	56948000
57	COG1	3	3	0	0	0	0	0	0	0	0	1605100	0	6321800	0
58	MUC1	6	6	96961000	72014000	24529000	14228000	3237100	439710	1728500	594090	414820000	273440000	509840000	291910000
59	CLTC	63	63	2356000000	2375700000	576480000	579790000	0	0	0	364370	740050000	505710000	1894500000	2243900000
60	POLR2E	3	3	0	0	0	0	0	0	0	0	0	25474000	867390	17673000
61	ALOX5AP	2	2	40001000	63364000	3951000	0	0	0	0	0	0	0	44649000	0
62	CRYL1	2	2	0	0	0	0	0	0	0	0	0	41830000	53801000	48325000
63	SH3GLB1	7	6	29370000	37775000	13171000	0	1718600	0	1406500	963960	72661000	228010000	246070000	202950000
64	NOMO1;NOMO3;NOMO2	3	3	29035000	5818000	0	0	0	0	0	0	0	0	2620200	0
65	PHF2;PHF8	1	1	0	0	0	0	0	0	0	0	0	0	0	0
66	ABCB7	1	1	3415500	0	0	0	0	0	0	0	0	0	0	0
67	PSMD1	11	11	34195000	44895000	29450000	7134100	0	0	0	0	47734000	103830000	380570000	347450000
68	SELM	2	2	0	0	8257400	0	0	0	0	0	18969000	20223000	25018000	23004000
69	DCAF7	1	1	0	0	0	0	0	0	0	0	9814700	0	0	0
70	TRAPPC3	1	1	13288000	0	2954800	5906800	0	0	0	0	45036000	37052000	57625000	48734000
71	GMPR2	4	4	0	0	0	0	0	0	0	0	49557000	20919000	19552000	14687000
72	PRODH	1	1	0	0	0	0	0	0	0	0	7192800	0	0	0
73	THOC1	1	1	0	0	0	0	0	0	0	0	0	0	14047000	0
74	TPM3	23	0	1098500000	1491400000	830530000	912610000	14008000	3338900	8244500	8605700	3252500000	2584500000	6179900000	2652700000
75	CFAP99	1	1	886930000	1661400000	294840000	356450000	404180	0	0	0	0	39784000	90278000	0
76	APOBEC3D;bK150C2.9;APOBEC3C;APOBEC3F	1	1	0	0	0	0	0	0	0	0	0	0	27628000	0
77	NDUFA10	3	3	33536000	33270000	5221400	11537000	0	0	0	0	31090000	62121000	54396000	123240000
78	CDH1	8	8	0	87957000	13189000	5731300	0	0	0	0	0	49230000	0	29005000
79	RPL17;RPL17-C18orf32	7	7	85847000	80438000	30972000	3414100	434120	1926600	5634600	0	579240000	845460000	848570000	1000800000
80	ASNA1	4	4	19089000	26716000	7028600	10094000	0	0	0	0	81203000	146590000	11136000	124410000
81	ESYT2	7	7	5269800	28182000	4246600	3526400	0	0	0	0	0	0	35646000	54514000
82	VTA1	3	3	8786600	0	0	0	0	0	0	0	6955000	28325000	0	36003000
83	Em:AP000351.3;GSTT2;GSTT2B	1	1	0	0	0	0	0	0	0	0	0	0	0	0
84	AP2M1	1	1	0	0	0	0	0	0	0	0	0	0	0	21780000
85	F11R	2	2	0	0	0	0	0	0	0	0	753720	0	63154000	0
86	DNAH11	2	2	0	12878000	0	0	0	0	0	0	0	825070	0	0
87	TAP2	5	5	22863000	37111000	0	1624500	0	0	0	0	0	0	3450300	0
88	PDLIM3	2	2	0	0	0	0	0	0	0	0	22856000	21644000	17007000	19786000
89	SPAG9;MAPK8IP3	1	1	0	0	3586600	0	0	0	0	0	0	0	0	9639700
90	SIRT2	1	1	0	10369000	0	0	0	0	0	0	0	0	0	18464000
91	C11orf31;SELH	3	3	0	0	0	1596300	0	0	0	0	7771400	0	39748000	40210000
92	TPD52L2	10	10	95011000	72828000	31833000	25230000	1121500	0	572680	299860	290130000	292650000	467680000	543260000
93	UGP2	16	16	163160000	68410000	7322500	22156000	0	0	0	0	589430000	676130000	1015300000	666770000
94	PTGES3	8	8	6537300	8601800	0	0	2230200	907350	13073000	2201400	159370000	235290000	79620000	254090000
95	C16orf13	2	2	0	11144000	0	0	0	0	0	0	0	0	0	0
96	RAVER1	3	3	378450	0	0	0	0	0	0	0	0	0	19532000	12573000
97	MAP7	2	2	0	4878100	0	0	0	0	0	0	0	0	0	7639600
98	EIF3H	2	2	0	0	0	0	0	0	0	0	13381000	13749000	0	25413000
99	RNASET2	1	1	0	0	0	0	0	0	0	0	0	0	19109000	0
100	IDH3B	8	8	680470	906030	0	0	0	0	0	0	63074000	37016000	117000000	112560000
101	NID2	7	7	20024000	117420000	13639000	0	0	0	0	0	0	0	0	0
102	BOLA2	3	3	0	14353000	9641800	4907100	469360	0	0	651900	52668000	73950000	112520000	162830000
103	SBDS	7	7	11897000	8255400	0	2126100	0	0	0	0	71627000	59764000	159040000	45151000
104	HYOU1	30	30	277770000	221460000	76840000	25815000	7294100	2880600	6848100	8690300	743300000	1249600000	1352000000	1147600000
105	WDR13	1	1	11869000	11629000	0	0	0	0	0	0	0	23120000	0	30573000
106	COL12A1	15	15	117020000	204780000	26567000	22518000	0	0	0	0	0	0	61916000	0
107	CTSH	7	7	0	0	1574300	0	1236300	387520	38949000	1141000	167280000	328410000	389910000	459900000
108	RBM26;RBM27	1	1	0	0	0	0	0	0	0	0	0	0	0	6620500
109	SNX12	4	4	2165600	24943000	0	0	0	0	1032700	386300	4449300	0	24809000	18753000
110	COL6A1	32	32	2388000000	3187300000	1115600000	1050700000	10045000	1389300	6721500	2522000	1365300000	2148100000	1986300000	1912100000
111	CADM1	1	1	0	0	0	0	0	0	0	0	0	0	0	15371000
112	OAS2	2	2	10627000	13554000	0	0	0	0	0	0	0	0	14886000	27453000
113	HNRNPM	37	37	728260000	1165800000	195730000	44481000	8945300	938970	7942100	5780400	3832700000	4162800000	4691200000	4258600000
114	DHRS7	5	5	0	37707000	6871300	9634200	0	0	571540	0	31937000	0	27115000	14230000
115	39692	9	7	32330000	26892000	11218000	0	0	0	0	0	73488000	101640000	250820000	30476000
116	BIN2;AMPH	2	1	0	0	0	0	0	0	0	0	767310	16349000	16212000	0
117	STAU1	3	3	0	4148500	0	0	0	0	0	0	0	0	29571000	7450300
118	NDUFA5	2	2	16198000	8907000	0	7158100	0	0	0	0	46183000	56459000	46435000	50348000
119	GPX3	6	6	0	0	0	0	0	0	0	0	136650000	143230000	23365000	102550000
120	COPS7B	2	2	0	0	0	0	0	0	0	0	0	0	29625000	15792000
121	PSME2	10	10	304630000	548800000	103130000	70691000	6733000	447350	0	8111000	1302800000	2114500000	1035000000	2447100000
122	AGRN	13	13	28287000	118660000	8649800	7906100	0	0	0	0	24005000	32658000	24400000	10957000
123	C1S	2	2	0	7277700	2947900	0	0	0	0	0	0	41104000	0	0
124	AP2B1	7	7	28691000	38471000	0	23587000	0	0	0	0	34911000	0	111340000	106010000
125	CNN2	7	6	4465200	31352000	3132900	14369000	313500	0	0	0	17344000	145770000	361830000	83002000
126	PTGS1	1	1	0	0	0	0	0	0	0	0	0	0	40354000	0
127	RBFOX2;RBFOX1;RBFOX3	1	1	0	0	0	0	1094200	0	0	990550	0	0	0	0
128	KANK3	1	1	0	12151000	0	0	0	0	0	0	0	0	0	0
129	SRSF3	3	3	154260000	11940000	44888000	13756000	5143900	761090	4816700	4735200	66343000	0	83450000	497680
130	NOP16	2	2	0	0	0	0	0	0	0	0	1079400	20813000	0	23434000
131	PSMC6	11	11	13023000	67801000	11606000	0	0	0	0	0	318880000	109450000	244090000	278080000
132	ISG15	2	2	0	0	0	0	0	0	0	0	0	3085100	27967000	2610300
133	CD99	1	1	0	0	0	0	0	0	0	0	1034900	0	0	0
134	SAA2-SAA4;SAA4	1	1	0	0	0	0	0	0	0	0	4401800	19774000	11419000	12216000
135	PYCRL	2	2	0	0	0	0	0	0	0	0	5126400	0	0	29992000
136	LAMA4	7	7	38675000	59388000	3661900	0	0	0	0	0	0	0	8298500	0
137	WDR18	2	2	0	0	0	0	0	0	0	0	0	0	22005000	31291000
138	MBNL1;MBLL;MBNL2	2	2	0	0	0	0	0	0	0	0	0	0	0	40367000
139	VDAC2	9	9	50030000	50126000	6034700	18022000	283330	0	0	0	384390000	490900000	922810000	745100000
140	CUL4A	5	1	12972000	0	3556100	0	0	0	0	0	54838000	57485000	19440000	71776000
141	TTN	5	5	5981300	13798000	0	0	0	0	0	4637900	595090000	3154900000	886050000	248400000
142	HNRNPUL1	12	12	19265000	72049000	3094400	1621600	0	0	0	0	117260000	183260000	294270000	420830000
143	EPB41L3	7	7	7989800	35281000	4867000	2561600	213020	0	0	0	36478000	23666000	61082000	0
144	SYNE2	2	2	0	3571400	0	0	0	0	0	0	19460000	61426000	0	0
145	MRPL19	3	3	19921000	6315000	4346000	6922800	0	0	0	0	14069000	15169000	0	17520000
147	SNX6	6	6	12456000	8178800	14220000	0	0	0	0	0	13375000	36851000	63356000	64744000
148	PCMT1	9	9	46903000	16340000	3819000	8335000	510880	0	0	0	178730000	320390000	211750000	304140000
149	ABLIM1	2	2	0	0	614030	0	0	0	0	0	0	0	17596000	15391000
150	MYO6	8	8	31297000	20761000	0	5853000	0	0	0	0	16982000	11667000	185560000	80907000
151	NOLC1	2	2	14808000	2587500	493090	0	0	0	0	0	21086000	26267000	25668000	24045000
152	OGFR	4	4	0	0	0	0	0	0	0	0	0	38251000	0	7271900
153	CCBL2	2	2	0	7929700	0	0	0	0	0	0	21088000	12859000	62729000	27489000
154	SNRPC	3	3	0	0	0	0	0	0	0	0	0	0	77083000	75233000
155	ABI1	3	3	0	0	0	0	0	0	0	0	0	0	101880000	51543000
156	FAM213B	1	1	0	4812700	0	0	0	0	0	0	0	0	12434000	14152000
157	IGKV3D-11	2	2	0	0	14500000	19607000	0	0	0	0	90258000	320530000	324120000	516760000
158	IGHD	2	2	0	9591200	0	4907500	0	0	0	0	0	31638000	59192000	37394000
159	IGHV3-49	1	1	12867000	22477000	0	0	0	0	0	0	31412000	0	0	0
160	MFF	2	2	0	10094000	4532800	0	0	0	0	0	0	0	0	28321000
161	CASP8	2	2	0	0	0	0	0	0	0	0	0	0	3986600	6005800
162	SFXN3	8	8	28231000	53267000	5262900	11434000	0	0	0	0	18013000	54242000	125530000	70801000
163	COG4	1	1	0	0	0	0	0	0	0	0	0	0	20264000	19907000
164	MBD1	1	1	0	0	0	0	0	0	0	0	0	0	3740600	4211400
165	HADH	8	8	118120000	114260000	31114000	10379000	30358000	0	582280	0	596730000	417360000	869850000	750120000
166	EXOC5	2	2	6094700	4294100	0	0	0	0	0	0	0	0	0	0
167	PLS3	24	22	290370000	335590000	45487000	62239000	581320	0	2026700	1655800	1082000000	1314300000	1008300000	1191000000
168	C1QB	5	5	7220200	62019000	4346400	5412600	0	0	0	0	30168000	97806000	122050000	60479000
169	TAPBP	5	5	12249000	72911000	4179700	0	0	0	0	0	87983000	103430000	221360000	85573000
170	PITPNB	2	2	46195000	23613000	13657000	10375000	0	0	0	0	30537000	23895000	0	33355000
171	IARS	16	16	44610000	69970000	21050000	14475000	0	0	0	0	271430000	30657000	315900000	80187000
172	CSTF1	1	1	0	12852000	0	0	0	0	0	0	0	18087000	0	29077000
173	LIPA	2	2	0	0	0	0	0	545290	0	0	25859000	52344000	0	47965000
174	SCAF8;SCAF4	2	2	0	0	0	0	0	0	0	0	0	7407100	11710000	0
175	POU2F3;POU2F2;POU2F1	1	1	0	0	0	0	0	0	0	0	0	11099000	0	0
176	FKBP15	2	2	0	6777500	0	0	0	0	0	0	0	8098900	0	10201000
177	C16orf89	4	4	15769000	14805000	0	0	0	0	0	0	11699000	30500000	37253000	32676000
178	IVD	11	11	70925000	41607000	11964000	1027200	28891000	0	19736000	11962000	134540000	167090000	398040000	355530000
179	RNF213	2	2	0	8837400	0	0	0	0	0	0	72246000	0	0	0
180	ILK	14	14	133090000	258910000	30785000	9823000	0	0	0	0	135860000	270210000	204500000	220220000
181	NCEH1	1	1	24795000	19879000	4573700	0	0	0	0	0	0	0	24873000	20353000
182	CUL2	1	1	0	0	0	0	0	0	0	0	7006900	0	12370000	10137000
183	PPFIBP1	1	1	7371700	0	0	0	0	0	0	0	0	0	0	0
184	C14orf2;MP68	2	2	0	0	0	0	0	0	0	0	0	0	35740000	0
185	GPI	24	18	277560000	422140000	72281000	65124000	15964000	1180400	50850000	2280700	1581700000	2356000000	4624800000	3654500000
186	TMED7-TICAM2;TMED7	6	6	41936000	231960000	74634000	19422000	0	0	0	0	79195000	352790000	694350000	611610000
187	SULT1A4;SULT1A3	7	2	9313400	80789000	10281000	11482000	0	0	0	0	28291000	67932000	53245000	44193000
188	CORO7-PAM16;CORO7	9	9	0	25298000	2277300	3240600	0	0	0	0	29421000	11890000	82631000	0
189	MED24	1	1	0	0	0	0	0	0	0	0	0	0	0	3199700
190	NAA15;NAA16	2	2	0	0	0	0	0	0	0	0	0	0	58728000	6506400
191	IGHV3-74;IGHV3-66;IGHV3OR16-13	3	1	82252000	40176000	20142000	22179000	382770	0	0	0	40923000	229820000	330180000	229910000
192	IGHV3-72;IGHV3-73;IGHV3-15	2	2	272430	55814000	7932900	8999600	0	0	0	0	38803000	106040000	0	94791000
193	SRSF7	5	4	490400000	450440000	181050000	207600000	4346100	854640	5689100	3422500	334420000	383860000	573770000	526630000
194	FIP1L1	1	1	0	0	0	0	0	0	0	0	0	10947000	0	19570000
195	LARP1	3	3	0	0	0	0	0	0	0	0	0	27247000	59108000	46440000
196	C11orf98	1	1	25007000	21826000	12378000	6821200	0	0	0	0	58262000	50223000	67317000	0
197	IGLL5;IGLC1	2	2	971060	0	0	0	0	0	0	0	22864000	22429000	27806000	15879000
198	DAD1	2	2	83352000	96665000	32789000	37449000	0	0	0	0	0	0	13388000	99492000
199	TUBB3	2	1	0	21865000	8888100	9758100	0	0	0	0	0	0	13209000	16043000
200	ACAA2	12	12	125040000	200470000	34455000	26639000	618770	0	0	351000	284930000	765980000	776300000	658520000
201	IGHV3OR16-9	1	1	14355000	8353200	1310300	0	0	0	0	0	57629000	57617000	52118000	74286000
202	TPT1	6	6	84583000	28184000	0	10044000	1890900	0	2039100	1796200	225070000	574900000	622570000	502810000
203	C21orf33	6	6	65341000	82514000	7327300	13954000	0	975010	0	2422200	183280000	152760000	217710000	205550000
204	IGKV1D-13	1	1	14080000	0	0	0	0	0	0	0	35344000	40713000	46047000	42665000
205	POLR2J3;POLR2J;POLR2J2	1	1	0	0	0	0	0	0	1834400	1916500	0	0	0	0
206	IGHV1-3;IGHV1-69-2	1	1	2048400	9745700	0	0	0	0	0	0	0	0	0	0
207	TM9SF4	2	2	16345000	9317700	0	0	0	0	0	0	0	0	0	0
208	MGLL	3	3	26219000	0	0	584900	0	0	0	0	62019000	49396000	118700000	63420000
209	CRTAC1	2	2	0	18569000	0	0	0	0	0	0	0	0	0	0
210	DLG1;DLG2	1	1	0	3633200	0	0	0	0	0	0	0	0	0	0
211	SET;SETSIP	8	8	509660000	696190000	126990000	107160000	792870000	34591000	323300000	473470000	1382800000	1850100000	1608800000	1743900000
212	NELFA	1	1	0	0	0	0	0	0	0	0	0	12864000	0	5857000
213	ARSA	4	4	0	0	0	0	0	0	0	0	30196000	26477000	26532000	13686000
214	RPSA	16	16	619670000	684300000	116040000	110720000	11684000	1760400	23911000	7873900	2142900000	1930700000	2096900000	2258000000
215	HTRA2	3	3	0	7590200	0	0	0	0	0	0	0	7534000	55933000	18894000
217	DDX46	5	5	4040800	0	0	0	0	0	0	0	17992000	0	52796000	8001400
218	ECI2	4	4	0	0	0	0	0	0	0	0	36800000	30387000	70163000	93743000
219	SCOC	1	1	0	9122100	0	0	0	0	0	0	4505500	15674000	9204000	0
220	CAST	12	4	89179000	71440000	0	14641000	0	0	0	0	165450000	212400000	214110000	209540000
221	CHD4	10	8	19210000	11335000	0	0	0	0	0	0	21976000	18275000	68986000	71253000
222	CAPNS1	9	9	59965000	254220000	42489000	28440000	11395000	1457000	66541000	7800500	449520000	795930000	909370000	819930000
223	PPFIA3	1	1	15304000	141300000	16491000	23139000	0	0	0	0	0	0	0	0
224	NDUFA6	6	6	0	14502000	8478900	5133900	694470	0	846310	489800	341920000	340180000	643090000	367300000
225	DDOST	10	10	387000000	248440000	115310000	72019000	0	0	0	0	163470000	139910000	461510000	346560000
226	CUL1	1	1	0	0	0	0	0	0	0	0	10463000	0	19126000	0
227	ENOPH1	2	2	0	0	0	0	0	0	0	0	24868000	32975000	0	13266000
228	BET1L	1	1	0	0	0	0	0	0	0	0	0	0	0	0
229	EPB41L1	5	2	27960000	12738000	0	9398500	0	0	0	0	63135000	21278000	109960000	43523000
230	IGHV1-18	2	2	1831400	0	491790	0	0	0	0	0	0	0	0	16723000
231	IGHV3-35	1	1	0	8535500	0	0	0	0	0	0	0	0	0	0
232	IGHV5-51	1	1	10073000	0	2674600	0	0	0	0	0	0	0	14122000	15411000
233	IGHV4-61	1	1	0	16218000	2226600	1906900	227180	0	0	0	0	0	55880000	34084000
234	TBXAS1	2	2	5845700	0	753530	0	0	0	0	0	0	0	0	0
235	IGKV1-12;IGKV1-6	1	1	0	0	0	0	0	0	361660	0	22108000	23530000	30340000	22045000
236	HLA-DQB1	10	0	103180000	262340000	29483000	30589000	427630	0	0	603850	227480000	568420000	592320000	465790000
237	SLC25A22;SLC25A18	2	2	0	0	0	0	0	0	0	0	0	0	20757000	0
238	MAP4K4	2	1	9469700	7931500	0	0	0	0	0	0	6934700	30503000	0	0
239	UBE2A	1	1	0	0	0	0	0	0	0	0	0	15645000	0	0
240	DDX3X;DDX3Y	21	21	117870000	150760000	40955000	50479000	0	0	0	0	154750000	97098000	520580000	173310000
241	SPTAN1	86	86	1511100000	1966000000	493650000	426650000	457860	0	0	0	492580000	1143800000	1203400000	1101200000
242	TBL1XR1;TBL1Y;TBL1X	2	2	0	5914600	0	0	0	0	0	0	0	89359000	105520000	99651000
243	ARFGAP2	3	3	31844000	27669000	6632400	8198800	0	0	0	0	0	15055000	7445200	47334000
244	FHL1	4	4	49478000	70092000	0	1001200	0	0	0	0	36603000	79272000	193940000	153210000
245	MYO18A	5	5	4256800	17720000	0	0	0	0	0	0	0	0	0	2356200
246	TBC1D24	1	1	0	0	0	0	0	0	0	0	24942000	17693000	0	25376000
247	LCP2	1	1	0	0	0	0	0	0	0	0	13873000	0	0	0
248	SLC9A6	1	1	0	7967400	3684000	0	0	0	0	0	0	0	0	0
249	HLA-DQB2	1	1	0	0	0	0	0	0	0	0	0	0	6149900	0
250	HLA-F	1	1	0	0	0	0	0	0	0	0	0	0	0	0
251	DIAPH1	12	12	23908000	23809000	0	10497000	558240	0	0	819890	48848000	39846000	44887000	58229000
252	PPP1R18	1	1	23144000	0	0	0	0	0	0	0	0	0	36975000	0
253	HLA-A	1	1	0	2102700	0	348600	0	0	0	0	0	1414400	2270500	1749200
254	HLA-DMB	2	2	4691200	0	0	0	0	0	0	0	961590	0	869480	593840
255	MRPS18B	1	1	0	0	0	0	0	0	0	0	0	0	17376000	20887000
256	C2	2	2	9099000	5047500	0	3091800	0	0	0	0	0	0	0	7359900
257	HSPA1B;HSPA1A	27	14	1659700000	1806800000	522850000	687120000	29848000	10660000	41499000	39037000	3253200000	3395600000	4691500000	3049000000
258	PSMB9	6	6	41518000	28325000	7973800	373970	0	734040	1442300	0	143480000	305730000	292640000	164610000
259	ABHD16A	2	2	13472000	11152000	0	3770000	0	0	0	0	0	0	0	0
260	HLA-DRB4	3	3	25432000	8112600	0	0	0	0	0	0	43109000	139820000	271520000	172960000
261	GBA	2	2	0	0	0	0	0	0	0	0	0	22525000	0	6983500
262	IGHA2	2	2	0	0	3091400	0	0	0	0	0	44413000	96166000	91369000	119000000
263	ABCC6	2	2	6007300	0	1490500	0	0	0	0	0	0	0	0	0
264	HLA-DRA	8	7	1522500000	1437300000	370880000	447640000	34032000	5927300	26755000	27694000	3950700000	3146500000	4344600000	4835900000
265	OCLN	2	2	0	0	3627800	0	0	0	0	0	0	15072000	0	0
266	SCRIB	2	2	0	0	363960	1415300	0	0	0	0	0	0	0	0
267	SERPINF2	8	8	4845000	0	0	0	0	0	0	0	113210000	180580000	132510000	140440000
268	HLA-G	1	1	0	0	0	0	0	0	0	0	0	0	143970000	0
269		1	0	0	0	0	0	0	0	0	0	53523000	62912000	51240000	36097000
270	ABR;BCR	1	1	13698000	0	0	0	0	0	0	0	0	0	0	8983100
271	BDH1	3	3	2972400	12593000	11072000	0	0	0	0	0	0	8350000	18434000	12442000
272	PUF60	11	11	47397000	29796000	7485200	11623000	0	0	665550	450390	56199000	241880000	173650000	127030000
273	DECR2	2	2	0	0	0	0	0	0	0	0	13351000	62444000	63263000	0
274	AIM1	1	1	0	0	0	0	0	0	0	0	0	0	0	3411200
275	ARMC10	2	2	5147300	10352000	0	0	0	0	0	0	0	0	17372000	0
276	CELF2	3	3	11142000	0	0	0	0	0	0	0	61592000	48466000	112980000	53051000
277	LIMS1	1	1	10355000	0	5738900	6211200	0	0	0	0	28735000	0	0	0
278	SLC39A11	1	1	0	2967000	0	0	0	0	0	0	0	0	0	0
279	PON2	7	7	39521000	12506000	11536000	11199000	979820	0	0	0	87284000	73775000	90212000	156740000
280	IGHV3-23	1	1	0	0	0	0	0	0	0	0	476160	0	0	0
281	MATR3	24	24	185000000	341660000	46810000	52375000	469530	0	0	0	1124700000	1074600000	2042200000	1701100000
282	TPM1	1	1	0	11000000	0	0	0	0	0	0	0	0	0	0
283	PROS1	2	2	0	0	3062700	4787400	0	0	0	0	0	0	29096000	0
284	FASN	45	45	450650000	367150000	79755000	58885000	726840	0	0	0	310030000	215960000	1153400000	738390000
285	SYPL1	1	1	508220000	243590000	94745000	108060000	0	0	0	0	262340000	257550000	396070000	306650000
286	EFEMP1	2	2	61645000	0	6222200	4745000	0	0	0	0	0	0	0	0
287	PACSIN2	5	5	24019000	6930400	614970	0	0	0	0	0	54961000	119690000	201510000	91533000
288	ELF1	1	1	0	0	0	0	0	0	0	0	0	17564000	0	0
289	PTBP1	18	15	423500000	423620000	90016000	109530000	353470000	23540000	230450000	258580000	1561300000	1886100000	2406100000	2111500000
290	ENAH	2	2	5656600	0	0	0	0	0	0	0	24072000	0	0	0
291		1	1	21737000	14504000	0	0	0	0	0	0	101790000	105200000	86041000	101150000
292	GNL1	1	1	0	5708200	2269800	4477300	0	0	0	0	0	12038000	27417000	14448000
293	HLA-DQB1	1	1	19211000	46265000	0	7096100	362570	0	0	243560	24961000	0	0	0
294	HLA-DPA1	5	4	389100000	262830000	79947000	82262000	10606000	804260	8327600	2564900	599980000	682510000	905520000	1264600000
295	HLA-C	1	1	0	5702200	0	0	0	0	0	0	0	2045500	2965600	3498100
296	HLA-DMA	3	3	0	0	0	0	0	0	0	0	0	0	44504000	16231000
297	FLOT1	6	6	149600000	17178000	11630000	12407000	0	0	0	0	0	0	69668000	0
298	TAP1	6	6	35011000	38400000	9110000	0	0	0	0	0	0	0	13437000	69479000
299	TXNRD2	5	5	0	8798900	0	0	0	0	0	0	328520	23440000	19620000	0
300		2	1	39788000	22371000	0	16698000	0	0	0	0	26090000	98410000	92167000	90440000
301	CPT2	10	10	98430000	32831000	4540800	15552000	0	0	0	0	141900000	151080000	212840000	216300000
302	FTO	3	3	0	0	0	0	0	0	0	0	0	0	47774000	0
303	ALDH7A1	21	21	83005000	191330000	53229000	39199000	388370	0	203450	0	1480800000	1212700000	1785900000	873550000
304	ACY1	1	1	0	0	0	0	0	0	0	0	0	37450000	34622000	28963000
305	ADSL	6	6	14265000	0	0	0	0	0	0	0	121050000	134820000	180710000	185940000
306	ASAH1	22	22	137960000	187840000	71380000	49887000	52549000	4941000	150040000	20035000	2395500000	5194800000	4840800000	4039600000
307	TJP2	6	6	17773000	13314000	261170	0	0	0	0	0	13848000	34639000	29581000	50619000
308	LRMP	1	1	34007000	1186400000	289310000	28790000	0	0	0	0	0	0	0	0
309		1	1	0	5172200	0	0	0	0	0	0	0	0	0	14403000
310	CLN3	1	1	0	0	0	0	0	0	0	0	4168000	27143000	15184000	17338000
311	MAP2K2	3	3	0	4660600	0	0	0	0	0	0	14927000	18694000	27040000	30739000
312	IGHM	14	14	527460000	666740000	138320000	178410000	3832600	491800	5330100	3294000	1108300000	1583200000	1477500000	1394000000
313	CTSD	17	17	677820000	825780000	162490000	134070000	74775000	16814000	21905000	40393000	3354800000	5909400000	5130500000	5127700000
314	NEDD4L;NEDD4	1	1	11168000	0	0	3607900	0	0	0	0	0	0	0	0
315	HSD17B12	3	3	34830000	17763000	8357600	5904300	0	0	0	0	17859000	2361900	45837000	6251700
316		1	1	532190	491250	0	0	0	0	0	0	0	0	0	0
317	MVK	1	1	0	0	0	0	0	0	0	0	0	10207000	0	0
318	FAM107B	1	1	0	0	0	0	0	0	0	0	0	12082000	0	0
319	DPYSL2	31	26	1541000000	1770400000	491960000	602500000	22578000	5089800	19419000	15989000	3241700000	4666800000	4734300000	4072400000
320	MAPK15	1	1	0	0	0	0	0	0	0	0	0	33506000	27981000	67361000
321	STAT6	3	3	0	8148100	0	0	0	0	0	0	26585000	14165000	49486000	30397000
322	UNC45A	1	1	0	8176800	0	0	0	0	0	0	0	0	0	0
323	HNRNPU	18	18	585740000	542310000	177240000	180970000	2698200	341770	732950	1328700	1812400000	2296300000	4155600000	3120600000
324	HLA-DQA1;HLA-DQA2	2	1	0	0	0	0	0	0	0	0	0	0	5720900	31376000
325	ME2	9	9	12356000	35711000	3821100	0	0	0	0	0	142440000	212710000	86439000	135970000
326	POLR2B	4	4	0	6634100	0	0	0	0	0	0	10813000	0	10999000	0
327	SCARB2	8	8	44665000	69799000	2762500	4356900	3771800	372440	7821600	1532500	289700000	509620000	422430000	356060000
328	TCEA1	3	3	2300100	10464000	0	0	0	0	0	0	28801000	48175000	85118000	66633000
329	BCLAF1	3	3	1121100	702950	0	0	0	0	0	0	585290	69186000	18218000	100250000
330	DDX17	24	17	391920000	563240000	107570000	139660000	799370	0	0	264050	896870000	902790000	1637000000	1844600000
331	RAD50	4	4	0	6561100	3656900	6375100	0	0	0	0	5424700	4708700	12015000	25841000
332	ATXN10	3	3	4647600	5239100	0	0	0	0	0	0	12573000	8313100	4756100	14085000
333	HLA-A	13	0	462330000	826120000	282580000	152570000	7380100	1699500	5421300	5768100	337780000	1148200000	1646600000	534190000
334	HSPB6	4	4	49414000	36970000	9184800	1708400	0	0	0	875460	50916000	95835000	32926000	0
335	IGHA1	18	7	3684200000	3019200000	1024700000	1140900000	84951000	60601000	854570000	151110000	4527300000	9788800000	10890000000	10896000000
336	LTC4S	1	1	0	9412900	0	0	0	0	0	0	0	0	0	0
337	PHGDH	6	6	0	22263000	9781300	6504400	0	0	0	0	24603000	47207000	66332000	100840000
338	FBXO2	2	2	0	0	0	0	0	0	0	0	0	0	0	25481000
339	PPT1	6	6	0	15447000	0	3898600	2602300	0	0	777100	197690000	195700000	105600000	290760000
340	IGHG4	2	2	42709000	36212000	15570000	14065000	0	0	0	0	32527000	0	37625000	65137000
341	GOLGA2	4	4	8804300	3396200	2769200	0	0	0	0	0	5966700	0	0	0
342		2	2	23193000	23115000	0	5862100	372110	0	0	0	100750000	157500000	130030000	130140000
344	OPA1	3	3	0	13891000	4376400	0	0	0	0	0	0	0	20305000	0
345	GSS	6	6	0	14522000	0	0	0	0	0	0	16596000	64318000	150570000	82733000
346	CD9	3	3	2267800	9491400	0	6609900	0	0	0	0	59631000	0	0	0
347	CD47	2	2	12910000	0	0	0	0	0	0	0	0	0	67916000	0
348	TNS1	22	21	212580000	208140000	45335000	55892000	0	0	0	0	0	45425000	93454000	20334000
349	SMARCE1	2	2	0	0	3291000	0	0	0	0	0	0	0	194900	222670
350	EPS8	5	5	11466000	6476400	0	0	0	0	0	0	0	18189000	21880000	23585000
351	CTNNB1	16	15	290110000	248200000	57273000	72355000	0	0	0	0	108440000	88194000	137710000	126770000
352	CSNK2A1;CSNK2A3	6	6	0	24836000	0	0	0	0	0	0	153410000	116470000	261550000	46894000
353	ARHGAP26	1	1	7754200	0	0	0	0	0	0	0	0	0	12696000	0
354	POLR1C	2	2	5238400	0	0	0	0	0	0	0	20131000	23518000	54864000	31866000
355	RDX	9	9	59549000	583730	7382600	12569000	0	0	0	0	81461000	173560000	218490000	38009000
356	CASK	3	3	0	0	0	0	0	0	0	0	13293000	0	39343000	53734000
357	RPL5	12	12	0	64753000	12618000	0	0	0	0	0	192770000	430950000	738260000	829460000
358	SUCLA2	3	3	0	7160300	0	0	0	0	0	0	0	8308200	12954000	57239000
359		1	1	5258700	39541000	0	0	0	0	0	0	49443000	192060000	175120000	146330000
360		1	1	2826700	10775000	1595000	0	0	0	0	0	3123500	16759000	19562000	16783000
361	HBG1	10	1	213050000	691540000	74483000	98947000	43780000	30219000	11114000	26719000	3502400000	5322900000	4944200000	5581300000
362	ANKRD44	3	3	0	10596000	0	0	0	0	0	0	0	0	0	16801000
363	RPS14	6	6	105820000	95401000	16063000	12596000	20147000	285210	1520100	1570900	1113400000	1282800000	1279100000	1241700000
364	RPS29	2	2	0	0	0	590760	474370	0	281950	0	20879000	29411000	43576000	41116000
365	PFKM	4	4	0	24542000	0	0	0	0	0	0	0	1091700	88339000	45801000
366	EPB41	16	15	105330000	235480000	51068000	31013000	430710	0	0	0	119450000	256720000	401340000	278010000
367	HSD17B4	18	18	576640000	520860000	159200000	177250000	0	0	0	0	396680000	143600000	1270500000	699080000
368	GLUL	2	2	0	0	4348400	0	0	0	0	0	0	31598000	0	51145000
369	GCLC	7	7	0	0	0	0	9179500	0	0	0	97147000	38293000	59761000	48276000
370	SEC23B	10	8	0	7373400	0	7508100	0	0	0	0	61791000	0	174030000	128230000
371	TPP1	8	8	548180000	407470000	106410000	122380000	9230300	1057800	11063000	5860400	1447900000	2260100000	2335400000	2303000000
372	CD59	3	3	0	0	0	848870	2685900	1148000	1427600	1841000	0	28784000	11312000	118010000
373	ESRP1	2	2	0	0	2432600	0	0	0	0	0	12787000	10511000	13639000	0
374	IMPDH1	1	1	0	0	0	0	0	0	0	0	0	0	7417300	0
375	HMBS	5	5	0	10173000	0	3490600	0	0	0	0	97516000	53990000	115230000	109400000
376	LMBRD1	1	1	0	0	0	0	0	0	0	0	0	0	25421000	35220000
377	SSR1	4	4	85453000	30562000	21757000	8793400	13163000	1995700	5605000	7528200	65002000	0	269400000	80198000
378	MCTS1	3	3	0	0	0	0	0	0	0	0	26070000	26151000	10538000	55694000
379	CASC4	1	1	0	7579600	0	0	0	0	0	0	0	0	0	0
381	IDE	2	2	0	0	0	0	0	0	0	0	7796500	25225000	31375000	0
382	DARS2	3	3	6912600	6381000	0	0	0	0	0	0	7952700	7465700	32705000	25735000
383	EPS8L2	5	5	4839400	34867000	4399700	8426100	0	0	0	0	0	0	5173200	28677000
384	C1R	1	1	10848000	0	0	0	0	0	0	0	20176000	19193000	22377000	16245000
385	GPNMB	2	2	0	26012000	0	0	0	0	712830	0	10810000	233440000	267360000	224980000
386	COL4A1;COL4A5	4	4	313270000	62320000	80125000	60883000	0	0	0	0	15444000	152890000	125740000	109660000
387	TNXB	19	19	64606000	239040000	24485000	21050000	0	0	0	0	0	0	3044600	0
388	AGK	1	1	0	0	0	0	0	0	0	0	0	0	0	24576000
389	CLIP1	1	1	999430	4699500	0	0	0	0	0	0	0	0	0	0
390	PARP14	1	1	0	7136100	0	0	0	0	0	0	0	0	0	0
391	PGM1	16	16	14951000	20260000	3329600	0	326860	0	0	0	298870000	568300000	342130000	459450000
392	GPRC5A	1	1	0	32534000	0	0	0	0	0	0	38011000	0	0	0
393	MMAA	1	1	0	0	0	0	0	0	0	0	0	0	14123000	20235000
394	ITPR1;ITPR3;ITPR2	4	4	30342000	18651000	0	3047700	0	0	0	0	0	0	0	0
395	RPL29	2	2	2425200	4378400	0	0	0	0	0	0	5816500	9377600	15403000	13454000
396	ATP5L	3	3	14814000	5307000	1252800	1622400	0	0	0	0	119130000	185220000	224520000	303140000
397	THRAP3	3	3	0	39361000	0	4280200	0	0	0	0	0	0	0	0
398	BET1;DKFZp781C0425	1	1	0	0	0	0	0	0	0	0	0	0	40326000	30083000
400	TRIM25	1	1	0	0	0	0	0	0	0	0	0	0	5571300	0
401	GLA	3	3	40829000	0	0	2741000	0	0	0	0	28309000	11692000	26379000	0
402	SEC16A	2	2	0	7767300	3201900	0	0	0	0	0	0	0	0	0
403	PRPF40A	2	2	15556000	14768000	4944000	0	0	0	0	0	0	0	16476000	27612000
404	UBA6	6	6	0	0	0	0	0	0	0	0	0	62285000	60129000	40049000
405	KIAA1598	3	3	0	5584100	0	0	0	0	0	0	0	6463000	18312000	19793000
406	ACO2	30	30	69697000	284360000	81352000	84663000	1431700	0	0	0	585000000	1319300000	1586800000	1472000000
407	STMN1	3	2	72766000	46152000	4896600	0	0	0	0	0	202770000	317510000	230020000	197160000
408	PRNP	1	1	0	0	0	0	0	0	0	0	0	0	0	25857000
410	CGN	2	2	0	1174700	0	0	0	0	0	0	14236000	0	0	11843000
411	MPG	2	2	0	0	0	0	0	0	0	0	0	12255000	11166000	15425000
412	WDR91	2	2	13553000	0	3139800	0	0	0	0	0	0	18778000	32412000	28199000
413	POTEF	1	1	0	0	0	0	0	0	0	706810	32566000	0	0	89591000
414	CNOT1	2	2	13234000	8199600	0	3245300	0	0	0	0	0	0	4151800	4069800
415	HMGN1	1	1	771050	0	0	0	0	0	0	0	1936100	425650	529560	429980
416	BPNT1	4	4	0	0	5645400	0	0	0	0	0	12724000	71727000	66574000	84831000
417	NUDT5	7	7	0	0	1952700	2736200	831880	329090	796170	412970	75431000	72863000	41361000	45199000
418	WBP2	2	2	0	0	0	0	639820	0	624070	0	0	0	26906000	0
419	HN1L	2	2	0	0	0	0	0	0	0	0	22368000	32301000	32677000	35485000
420	TUBAL3	1	1	0	25842000	0	0	0	0	0	0	0	0	20131000	29162000
421	NCF1C;NCF1;NCF1B	2	2	0	0	0	0	0	0	0	0	3261400	5320100	5023300	0
422	RTCA	1	1	0	0	0	0	0	0	0	0	16243000	0	20476000	0
423	USP14	12	12	25901000	43810000	10253000	13852000	6235200	440900	0	0	87224000	179160000	326690000	166000000
424	MRPL23	2	2	0	0	0	0	0	0	0	0	0	30000000	10505000	28594000
425	RENBP	5	5	12803000	322220	0	0	0	0	0	0	0	44816000	0	15691000
426	DIAPH2	3	3	17663000	7510300	4448000	11946000	0	0	0	0	10356000	0	24342000	18338000
427	ENSA	4	3	17417000	17026000	0	0	0	0	0	0	51389000	133710000	26068000	63982000
428	COL6A6	21	21	264830000	207090000	45175000	52647000	0	0	0	0	0	32785000	14670000	102100000
429	TP53BP1	3	3	2604900	4362500	0	0	0	0	0	0	0	0	0	0
430	PPP2R4	7	7	25734000	34855000	0	10085000	0	0	0	0	143420000	142270000	192040000	212950000
431	TPM2b	2	2	0	20791000	2176500	0	0	0	0	0	0	21677000	6293800	6683400
432	WASH6P;WASH3P;WASH2P;WASH1	1	1	0	0	0	0	0	0	0	0	0	0	0	0
433	MANF	5	5	0	23272000	0	0	0	0	0	0	9272500	153380000	48931000	187110000
434	MLLT4	5	5	8655900	10003000	6451400	0	0	0	0	0	0	0	12618000	0
435	PPP5C	3	3	14366000	0	0	0	0	0	0	0	0	42972000	30587000	0
436	RPL23A	8	8	0	10738000	0	13816000	12512000	1600300	15888000	4039700	217160000	406210000	839960000	475830000
437	SNRPG;SNRPGP15	3	3	6047900	7247300	1131400	0	0	0	4555000	0	149450000	119000000	203050000	173000000
438	PPM1F	3	3	10029000	232810	0	0	0	0	0	0	0	0	0	2938400
439	SNX24	1	1	0	0	0	0	0	0	0	0	0	0	8351200	0
440	P4HA2	1	1	0	0	0	0	0	0	0	0	0	0	0	0
441	NUDT19	1	1	0	0	0	0	0	0	0	0	0	0	0	7950500
442	ZNF593	2	2	0	0	0	0	0	0	0	0	0	106540000	0	0
443	SRRM1	2	2	0	0	0	0	0	0	0	0	0	10820000	16772000	0
444	MYO1G	19	19	133350000	118390000	20258000	33365000	0	0	0	0	211910000	132580000	226710000	298810000
445	CSNK1D;CSNK1E	1	1	0	0	1642100	0	0	0	0	0	0	0	14347000	0
446	EIF3L	9	9	350590	0	0	0	0	0	0	0	56986000	37989000	56651000	74234000
447	EWSR1	5	5	7201000	51843000	5721400	0	370050	0	0	0	12709000	175290000	99883000	117260000
448	UBE2I	6	6	56359000	21699000	13000000	12367000	9587200	988740	8709700	5537000	712190000	511600000	260600000	794840000
449	FAM50A	1	1	13611000	0	0	0	0	0	0	0	0	0	0	0
450	APOC3	3	3	46678000	122870000	16285000	18194000	1859400	727520	786270	2042000	91519000	426170000	394490000	356350000
451	ARCN1	10	10	10393000	13801000	0	10922000	0	0	0	0	19718000	87855000	136260000	246450000
452	TSPO	2	2	1292200	0	0	0	0	0	0	0	702020	0	3299900	4004200
453	HMOX1	3	3	0	0	0	0	0	0	0	0	0	79833000	31409000	25643000
454	FBLN1	7	3	26626000	80221000	11109000	22309000	0	0	0	0	26692000	40209000	37291000	46995000
455	CAPZB	16	3	119270000	165430000	31977000	44516000	96415000	0	53913000	2664400	599650000	840940000	1389000000	1241600000
456	CROCC	1	1	48974000	0	22648000	21056000	433860	0	0	278700	61661000	0	269050000	262890000
457	CFHR1	1	1	0	0	0	0	0	0	0	0	0	0	0	849610
458	NRD1	1	1	0	0	0	0	0	0	0	0	0	0	0	0
459	MRPL43	3	3	0	0	0	0	0	0	0	0	3331400	31097000	27468000	23855000
460	PRPS1	9	4	19740000	7330900	0	11057000	0	0	0	0	259990000	252330000	715840000	510260000
461	POSTN	13	13	441790000	414220000	95116000	76303000	0	0	0	0	217890000	320840000	321500000	364410000
462	38961	2	2	0	22696000	9180800	0	0	0	0	0	32736000	44170000	118270000	73748000
463	GUK1	2	2	13974000	0	0	0	0	0	0	0	24449000	73491000	23051000	53318000
464	PABPC4	3	3	14392000	14273000	0	0	0	0	0	0	50680000	35376000	0	84553000
465	CD55	3	3	111440000	124730000	28480000	26862000	1905000	742290	0	0	0	0	0	0
466	RPS6KA3	20	15	20613000	0	4988200	0	0	0	0	0	149370000	244080000	627750000	448780000
467	HNRNPC	15	2	706330000	603910000	211170000	87140000	9310600	0	6873100	4917400	1612900000	1626500000	2656400000	2073000000
468	PSME3	4	4	0	0	0	0	0	0	0	0	95907000	106880000	69815000	58841000
469	PES1	1	1	13828000	0	2806000	0	0	0	0	0	0	0	0	0
470	MSR1	1	1	0	0	0	0	0	0	0	0	0	10782000	0	0
471	POLDIP2	2	2	0	0	0	0	0	0	0	0	17606000	0	0	0
472	NDUFA13	2	2	55759000	41502000	16178000	17156000	0	0	0	0	0	43584000	64552000	55195000
473	COPS2	7	7	8206500	6470500	0	2313600	0	0	0	0	95189000	160010000	72217000	194440000
474	CS	16	15	256760000	285120000	21592000	43784000	17160000	1788200	0	27030000	612230000	1132700000	1365400000	1183500000
475	CARS	6	6	0	19818000	0	0	0	0	0	0	12463000	74473000	68959000	85625000
476	NQO1	3	3	1928500	36554000	0	0	0	0	0	0	24288000	113180000	139730000	162400000
477	UPP1	1	1	0	0	0	0	0	0	0	0	14570000	0	25891000	0
478	OLFML3	2	2	0	6769600	0	0	0	0	0	0	0	0	0	0
479	GOSR1	2	2	0	0	0	0	0	0	0	0	8097700	25973000	42142000	30668000
480	SEC61A1	1	1	0	0	0	0	0	0	0	0	0	0	0	7456300
481	FXR1;FXR2	2	1	0	15040000	0	0	0	0	0	0	0	77929000	139900000	0
482	ILF2	12	12	229540000	173300000	41733000	71113000	1656400	0	782400	13851000	935380000	1052400000	1684000000	1532400000
483	MPI	2	2	0	0	0	0	0	0	0	0	40066000	16256000	0	0
484	ARL1	3	3	28625000	0	3158200	0	0	0	0	0	0	0	16740000	0
485	STK26;STK25	5	1	21345000	9145200	0	0	0	0	0	0	0	56892000	83949000	50336000
486	DERL1	1	1	0	17438000	6808800	0	0	0	0	0	0	0	0	0
487	CFB	8	7	0	12679000	0	0	0	0	0	0	53495000	72528000	89655000	147210000
488	RBPMS	5	5	48430000	81302000	10416000	9852500	0	0	0	0	145280000	149630000	162520000	72407000
489	EPCAM	1	1	0	0	0	0	0	0	0	0	0	0	0	297190
490	MECP2	1	1	5702900	50959000	0	1547500	0	0	0	0	0	104590000	123640000	114360000
491	BZW2	2	2	19704000	17828000	0	0	0	0	0	0	24520000	42018000	20364000	17323000
492	CBX1	1	1	0	0	0	0	0	0	0	0	0	27405000	0	0
493	RAN	10	10	178520000	307630000	70621000	44197000	5901500	887070	5164200	4986200	882530000	1804300000	1814000000	2057200000
494	EIF3C;EIF3CL	9	9	12832000	19229000	36159000	35434000	0	0	0	0	18638000	0	99677000	110940000
495	40422	3	3	23491000	0	0	0	0	0	0	0	14829000	0	0	0
496	HNRNPLL;HNRPLL	1	1	0	0	0	0	0	0	0	0	0	4313800	6683000	5831600
497	ATP6V0A1	2	2	0	17938000	0	0	0	0	0	0	0	0	31136000	0
498	LPXN	2	2	0	6657000	0	0	0	0	0	0	0	0	4577500	0
499	ARMC8	1	1	0	0	0	0	0	0	0	0	0	20504000	0	0
501	ACP2	2	2	0	0	0	0	0	0	0	0	33415000	74046000	96830000	64866000
502	RANBP3	1	1	5839200	0	0	0	0	0	0	0	27260000	71547000	68683000	71736000
503	ETF1	12	12	68500000	38435000	0	0	0	0	0	0	157740000	249220000	467610000	377490000
504	PEX19	1	1	0	0	0	0	5465300	0	7971300	0	0	0	0	0
505	EBF2	1	1	0	0	0	0	0	0	0	0	0	0	0	20642000
506	GALK2	2	2	0	3981700	0	0	0	0	0	0	14202000	0	6318100	0
507	STX16;STX16-NPEPL1	1	1	0	0	0	0	0	0	0	0	0	0	0	0
508	SH3GLB2	6	6	42932000	14168000	5859900	0	0	0	0	0	16169000	52169000	17927000	0
509	ITIH4	20	20	103020000	111510000	7925300	35187000	7123300	1245200	4736500	3404400	402280000	502740000	339780000	350560000
510	RCSD1	1	1	0	0	0	0	0	0	0	0	0	0	18600000	0
511	EIF4E2	2	2	0	0	0	0	0	0	0	0	13525000	0	30509000	0
512	PPIL3	2	2	0	0	0	0	0	0	0	0	10998000	37872000	54153000	0
513	GLS	1	1	0	0	0	0	0	0	0	0	0	0	11140000	0
514	CNRIP1	2	2	0	0	0	0	0	0	0	0	0	20338000	17800000	0
515	LSM5	1	1	0	0	0	0	0	0	0	0	0	0	0	0
516	PTMA	5	5	33895000	116740000	24508000	16901000	2360700	1136200	1075700	1276800	38522000	153380000	93763000	119810000
517	TCEB2	5	5	0	15753000	0	0	906920	0	381530	361650	78743000	148980000	90669000	142090000
518	STEAP3	2	2	0	13523000	0	0	0	0	0	0	0	0	0	28033000
519	SMARCD2	2	2	0	0	0	0	0	0	0	0	0	0	16502000	29598000
520	RBM12B	1	1	0	0	0	0	0	0	0	0	0	0	0	0
521	HAAO	1	1	0	14951000	0	0	0	0	0	0	0	0	0	0
522	ARHGAP17	1	1	13467000	0	0	0	0	0	0	0	0	0	0	0
523	SNX8	1	1	0	0	0	0	0	0	0	0	0	0	0	27786000
524	PCYT1A;PCYT1B	2	2	0	0	0	4182900	0	0	0	0	0	23226000	33140000	0
525	CSTA	2	2	0	0	0	0	0	0	0	0	54011000	113750000	122400000	181300000
526	SRI	10	10	122500000	302160000	36126000	44085000	1823600	267980	1329900	1843200	691870000	1184500000	1082500000	1345800000
527	LRRFIP2	1	1	0	0	0	0	0	0	0	0	0	0	0	15349000
529	RNF123	2	2	0	5322400	0	0	0	0	0	0	0	0	19025000	9211700
531	RPL37A	2	2	11216000	0	0	0	477480	0	0	0	72191000	72816000	200260000	137540000
532	MYADM	2	2	0	9697400	3284200	0	0	0	0	0	0	0	0	0
533	TANGO2;C22orf25	2	2	0	0	0	0	0	0	0	0	17863000	15063000	35879000	0
535	EBP	1	1	0	0	0	14253000	0	0	0	0	0	0	0	0
536	KLC4	1	1	7708100	0	0	0	0	0	0	0	0	0	0	0
537	SSR3	1	1	23924000	0	0	0	0	0	0	0	0	0	0	0
538	TBC1D15	1	1	0	8739700	0	0	0	0	0	0	0	0	0	0
539	RBM28	1	1	7007700	0	0	0	0	0	0	0	0	0	0	0
540	FXN	2	2	0	0	0	0	0	0	0	0	0	10685000	12895000	0
542	DRAP1	1	1	3718100	9465000	0	0	0	0	0	0	23661000	39919000	46628000	40568000
543	LTBP1	1	1	9713900	18326000	0	4947100	0	0	0	0	0	0	0	0
544	CACNA2D2	4	4	0	0	0	0	0	0	0	0	13757000	15219000	0	5402700
545	APOD	3	3	3091100	19942000	0	700570	0	0	0	0	21560000	83804000	9341600	51369000
546	MTFR1L	1	1	12869000	0	0	0	0	0	0	0	0	0	0	0
547	GPS1	9	9	5818200	11418000	0	0	0	0	0	0	41202000	47878000	137220000	111070000
548	CYCS	5	5	51231000	88276000	19030000	31396000	0	0	341750	267330	383150000	509550000	592470000	613720000
549	PELP1	1	1	0	0	0	0	0	0	0	0	0	8369300	0	0
550	MRPL39	1	1	7425800	0	0	0	0	0	0	0	0	0	0	23200000
551	FAHD2A	3	3	0	16687000	3830500	0	0	0	0	0	79416000	118930000	40820000	114530000
552	CD163	12	12	6647800	17159000	4586400	3886400	0	0	902390	0	49694000	159150000	153380000	239650000
553	TRIM56	1	1	0	9938900	0	0	0	0	0	0	0	0	0	0
554	APEH	12	12	57739000	89591000	19206000	30437000	0	0	0	0	270510000	342500000	436730000	332160000
555	MRPS34	2	2	7838000	7522000	1961800	2863600	0	0	0	0	18383000	19215000	37092000	34495000
556	RANBP1	3	3	111390000	68315000	13511000	0	0	0	2878200	379960	109390000	107890000	224440000	172260000
557	TFG	4	4	0	14360000	0	0	0	0	0	0	44897000	117760000	172530000	145820000
558	ATP5J2-PTCD1;ATP5J2	2	2	0	38480000	5452600	13462000	0	0	0	0	26320000	0	56576000	18245000
559	POLR2H	2	2	36150000	0	11259000	4852500	0	0	0	0	14441000	34819000	0	0
560	RPL24	5	5	203030000	0	12578000	21369000	1366200	0	1188400	722640	453780000	274370000	850880000	714460000
562	NRF1	1	1	0	0	0	0	0	0	0	0	0	0	49014000	0
564	GYG1	4	4	0	20012000	0	0	0	0	0	0	24414000	177140000	71204000	126680000
566	PCCB	12	12	9159900	25825000	5822600	0	0	0	0	0	96725000	51398000	240820000	145670000
567	C7orf50	1	1	0	20914000	0	0	0	0	0	0	38451000	0	46142000	0
568	DNAJB2	3	2	0	3309000	393010	360410	0	0	0	0	1233600	3402800	0	4831500
569	LIMD1	1	1	0	7744700	0	0	0	0	0	0	0	0	0	0
570	CHCHD3	4	4	18593000	34602000	3610400	3788100	0	0	0	0	11197000	57036000	0	53079000
571	STEAP4	5	5	19703000	55712000	3576000	0	0	0	0	0	93489000	68246000	132480000	150450000
574	AHSG	7	7	96760000	4853700	657510	808280	119980000	1300400	171730000	57913000	561700000	592700000	661150000	559180000
575	AKAP2	6	6	22544000	23835000	5321100	0	0	0	0	0	789970	89722000	72506000	831970
577	TMEM198	1	1	25923000	1553100000	0	246930000	0	0	717800	881190	0	0	0	0
578	LBR	2	2	0	19383000	0	3217500	0	0	0	0	0	0	18286000	21352000
579	INPP5K	1	1	7733700	0	0	3708300	0	0	0	0	0	0	0	0
580	CTNND1	13	13	61148000	177500000	25895000	22372000	0	0	0	0	0	85723000	269180000	143410000
581	CNP	1	1	4120300	19252000	2050600	0	0	0	0	0	0	0	0	0
582	PGLYRP2	1	1	16670000	18567000	0	0	0	0	0	0	60625000	53164000	62332000	0
583	KRT13	2	0	25788000	116530000	22659000	17762000	0	0	0	0	0	65899000	113590000	95302000
584		6	6	609580000	2011100000	153900000	223890000	29363000	14001000	16649000	42436000	2798600000	5360800000	4785600000	4907400000
585		5	5	111120000	12782000	18539000	72909000	28483000	429120000	589550000	425810	235000000	114220000	225020000	139970000
586		2	1	4115400	107460000	1042700	44628000	10031000	2264800	3893300	5014200	95066000	796050000	338550000	397210000
587	KRT14	11	4	7586100	22357000	8329100	0	0	0	35277000	0	199970000	90469000	451120000	589470000
588	KRT6A	2	1	0	5682400	0	0	0	0	0	0	198680000	39360000	109710000	151940000
589		1	1	96002000	80235000	19949000	22083000	0	0	0	1247500	210370000	305710000	312980000	255000000
590	ALB	76	70	22232000000	24941000000	7310000000	8726200000	1427400000	370480000	1616800000	883940000	49031000000	62473000000	72886000000	75701000000
591		7	7	335780000	307870000	96318000	127310000	1480900	272840	1301200	1353700	1893300000	3207600000	3269600000	3224100000
592	COL3A1	1	1	20877000	22331000	2875900	2593900	0	0	0	0	0	1219400	0	0
593		23	0	136810000	114740000	1589500	44698000	0	0	0	0	1174000000	449840000	1047900000	1652100000
595	KRT8	45	28	8131800000	7075800000	1870000000	1790400000	15559000	2766500	25178000	14441000	4305400000	4710700000	11379000000	10021000000
596	KRT19	1	1	0	0	0	0	0	0	0	0	0	0	0	53156000
597		32	2	3825200000	4575300000	972680000	1297200000	10459000	606390	4259900	5762200	1511800000	3169700000	6008500000	4935800000
598		1	1	0	0	0	0	0	0	0	0	0	0	467970000	387890000
599	KRT16	21	13	65482000	54431000	23486000	22733000	286700	0	0	0	1185500000	152000000	915220000	1010400000
600	KRT10	26	23	443650000	531220000	207600000	73934000	1523500	1178600	24128000	12326000	2090600000	1912900000	3435300000	2266400000
601	KRT5	15	4	35013000	52362000	5262300	3240700	0	0	0	0	254940000	265470000	407330000	969400000
602		2	2	0	0	0	0	0	0	0	0	0	28030000	5308900	0
603		1	1	0	0	0	0	303850	0	0	0	0	97459000	56424000	78344000
604		9	9	107630000	618660000	108320000	49401000	1612400	360790	920550	2359200	71887000	841900000	267790000	368590000
605		1	1	0	0	0	0	0	0	0	0	0	0	14084000	11966000
606	KRT4	1	1	0	0	0	0	0	0	0	0	0	0	10307000	0
607	KRT9	30	30	986970000	3536000000	852450000	477700000	37896000	4653600	269290000	49449000	5326700000	7486600000	9910700000	14887000000
608	KRT2	13	9	60288000	86646000	7286200	2495800	0	0	0	809940	38119000	133190000	234320000	206190000
609	KRT17	2	2	359570	0	0	0	0	0	0	0	887030	7094100	0	0
610	KRT33B	1	1	0	0	0	0	0	0	0	0	0	22982000	0	0
611	KRT72	2	1	0	13149000	0	0	0	0	0	0	6011900	96332000	0	39426000
612	CLEC3B	1	1	0	0	0	0	0	0	0	0	9676300	0	0	0
613	KRT7	1	1	314410000	303380000	62040000	79812000	0	0	0	271490	297260000	292470000	743410000	522480000
615		1	1	0	0	0	0	0	0	0	0	0	26264000	21374000	0
616	KRT35;KRT31	2	1	0	0	0	0	0	0	0	0	2161800	0	0	8789600
617	FLG2	1	1	0	0	0	0	0	117400	0	0	0	0	0	19231000
618	HRNR	1	1	396760	758990	345280	0	0	0	0	0	0	377340	833980	542430
619		1	0	0	0	0	0	0	0	0	750250	0	0	0	0
620		1	1	0	68696000	29383000	24380000	0	0	0	0	0	0	0	0
621	EIF4G2	5	5	32833000	26633000	5642500	0	0	0	0	0	0	0	47078000	52494000
622	ITGB2	1	1	32810000	0	0	7499600	0	0	0	0	100920000	74843000	134840000	131330000
623	PPP1R9B	1	1	0	0	0	0	0	0	0	0	1758800	0	0	0
624	PPP3R1	1	1	0	0	0	0	0	0	0	0	22471000	27544000	22684000	23214000
625	RPL32	6	6	0	18456000	0	0	490590	0	0	0	127790000	135750000	264850000	305770000
626	CAMK2D;CAMK2B	10	10	24858000	58012000	7157500	8022200	0	0	0	0	19455000	47974000	82425000	52962000
627	HNRNPAB	7	7	66751000	96256000	32880000	32429000	8045900	3084900	18732000	7196100	555060000	560420000	601230000	1095700000
628	GNPDA1;GNPDA2	2	2	0	7552900	0	0	0	0	0	0	0	0	13382000	0
629	MFSD10	2	2	0	12257000	0	3119700	0	0	0	0	0	0	0	0
630	TMA16	1	1	16250000	10121000	0	0	0	0	0	0	42357000	0	55570000	0
631	TMEM33	2	2	13146000	36607000	8064300	0	0	0	0	0	0	0	0	0
632	MRPL27	2	2	0	0	0	0	0	0	0	0	9102700	44424000	45238000	47030000
633	COPS4	9	9	51865000	47673000	14310000	12455000	0	0	0	0	79196000	185490000	162250000	166120000
634	CLGN	1	1	0	0	0	0	0	0	3912100	0	0	0	0	0
635	EXOC3	2	2	0	2708100	0	0	0	0	0	0	0	0	16098000	0
636	EIF4E	3	3	0	6037300	0	0	0	0	0	0	94119000	60840000	21665000	28479000
637	NHP2	1	1	0	0	0	0	0	0	0	0	58021000	44513000	22797000	52886000
638	HSD17B11	1	1	0	11611000	0	0	0	0	0	0	0	0	0	0
639	LIMCH1	4	4	5980400	14979000	9162700	13612000	0	0	0	0	0	4663100	0	0
640	NR3C1	2	2	16276000	0	0	0	0	0	0	0	0	0	0	15378000
641	BTF3	2	2	27501000	20410000	0	0	1023400	386530	451330	702710	102150000	296650000	372990000	0
642	PAIP1	3	3	0	5927400	0	0	0	0	0	0	22508000	45893000	0	24116000
643	IDUA	4	4	9016500	0	0	0	0	0	0	0	31912000	21865000	74823000	0
644	ROCK2	2	1	0	0	0	0	0	0	0	0	0	0	32949000	0
645	40787	6	5	5736500	56514000	3271600	3279100	0	0	0	0	15650000	45393000	115100000	58314000
646	SEC31A	12	12	36422000	53287000	6247200	15941000	0	0	0	0	29857000	316670000	482740000	391020000
647	GC	10	10	34806000	9360200	0	0	4726900	747630	4339000	3203600	165730000	45101000	311620000	320460000
648	DCK	2	2	0	0	0	0	0	0	0	0	18480000	6831400	0	0
649	COX7A2	2	2	26431000	0	0	0	0	0	0	0	98504000	128960000	186060000	138300000
650	PDLIM7	3	3	68127000	0	17253000	13743000	0	0	0	0	0	0	0	25861000
651	MRPS27	4	4	0	0	0	0	0	0	0	0	40780000	20258000	31174000	43856000
652	NPNT	6	6	81648000	80151000	19242000	15624000	0	0	0	0	0	7040900	10175000	0
653	SFTPB	19	19	1102400000	1195800000	370780000	345850000	80966000	2085800	104910000	34572000	1186100000	2536500000	1433200000	2984100000
654	NUDCD2	2	2	0	0	0	0	0	0	0	0	17036000	17308000	0	1919400
655	ATOX1	1	1	0	0	0	0	0	0	0	0	0	0	18769000	17314000
656	LYPLA1	5	5	18414000	0	0	0	0	520300	0	1716600	132930000	170230000	163960000	154780000
657	STMN2	1	1	0	0	0	0	0	0	0	0	0	654350	0	0
658	MRPL15	1	1	0	0	0	0	0	0	0	0	36380000	0	0	0
659	TCEB1	3	3	0	329540	0	0	0	0	0	0	17908000	15639000	58910000	18056000
660	ERLIN2;ERLIN1	3	3	33615000	72857000	11553000	11518000	0	0	0	0	0	0	2373100	5966400
662	RPL30	6	6	27436000	21889000	0	0	0	0	0	0	121580000	78225000	438780000	405750000
663	RPL26;RPL26L1	5	5	2428800	2428600	268130	390140	0	0	233240	254270	94921000	315330000	687290000	539600000
664	TBCA	6	6	53936000	48379000	26564000	38480000	1055700	0	0	0	142780000	308920000	279070000	113450000
665	SKP1	8	8	61402000	84236000	20045000	17074000	322100	1609500	11385000	4455100	214550000	330940000	309120000	256260000
666	COPS6	6	6	0	0	0	0	0	0	0	0	116340000	61265000	203130000	144270000
667	SWAP70	4	4	0	24723000	0	0	0	0	0	0	18474000	46126000	50787000	21760000
668	SQSTM1	2	2	0	0	0	0	0	475230	0	1708500	20131000	18297000	23329000	0
669	FLOT2	11	11	84353000	141610000	16534000	24018000	0	0	0	0	0	16900000	411890	41930000
670	NPC2	7	7	49188000	35653000	0	0	5244000	1854700	5077300	4618700	58050000	255870000	582880000	635680000
671	ELN	11	10	350430000	872270000	79047000	117830000	0	0	0	0	10655000	53328000	48295000	30480000
672	PRPF31	4	4	10329000	0	0	0	0	0	0	0	16071000	14953000	45000000	39272000
673	COL6A3	2	0	2110700	2302800	0	648230	0	0	0	0	1709100	445220	494960	902270
674	ADD1	9	8	35661000	84214000	4389300	4446400	0	0	0	0	34558000	104680000	129770000	156210000
676	39326	10	10	53855000	64466000	4473700	12609000	0	0	0	0	222610000	189420000	433430000	306480000
677	ACSL1	6	5	68313000	160540000	52971000	9597400	0	0	0	0	0	0	86438000	61414000
678	NDUFV2	6	6	42863000	26996000	6577600	0	0	0	0	0	133310000	125750000	159400000	155460000
679	SNCA	4	4	92873000	1826700	23236000	23817000	393040	0	0	360040	34066000	270130000	328820000	364250000
680	MRPS25	3	3	0	0	0	0	0	0	0	0	14938000	0	32210000	13244000
681	CAST	1	1	0	0	3520300	0	0	0	0	0	0	0	0	0
682	TMED2	4	4	88420000	69774000	39962000	22243000	0	0	0	875300	115180000	134740000	289580000	200540000
683	LTF	22	21	98714000	122930000	30954000	18765000	0	0	0	0	187570000	439990000	505270000	460820000
684	IDH3G	3	3	0	11301000	3578100	0	0	0	0	0	0	4829500	23601000	0
685	ELN	1	1	211880000	263010000	57608000	105500000	0	0	0	0	0	0	0	0
686	EZR	24	22	406250000	330440000	89942000	110320000	3633100	0	8093800	1973800	833850000	999800000	1023300000	954420000
687	ACIN1	4	4	8088300	5445300	0	0	0	0	0	0	11937000	10310000	17496000	15977000
688	HMGB3	6	6	0	0	5240200	12454000	2899100	1106700	579620	602510	292910000	524240000	809720000	650430000
690	PTK2	2	2	0	0	0	0	0	0	0	0	14439000	0	13820000	0
691	ITGA2	4	4	23613000	19884000	0	0	0	0	0	0	0	0	37771000	0
692	U2SURP	1	1	30709000	8746700	0	0	0	0	0	0	0	0	0	0
693	TACC1;TACC2	2	2	11979000	4829800	0	0	0	0	0	0	0	0	0	0
694	NEXN	1	1	6865800	0	0	0	0	0	0	0	0	0	0	0
695	LAMP3	4	4	9014400	0	0	0	565900	0	445660	0	16854000	0	24174000	49774000
696	MRPL3	2	2	0	0	0	0	0	0	0	0	18046000	45997000	0	41975000
697	TCOF1	12	12	22734000	31357000	11962000	14374000	0	0	0	0	82062000	126420000	247290000	175900000
698	FOLR2	3	3	0	0	2636500	0	0	0	0	0	17163000	30412000	40089000	59617000
699	CD36	2	2	31196000	15697000	0	0	0	0	0	0	0	34439000	67039000	51949000
700	EIF4G1	16	16	0	55756000	3873800	1071000	0	0	0	0	21184000	128460000	125720000	146400000
701	MAP4	15	15	95115000	328010000	37138000	31623000	0	0	0	0	82678000	198070000	1084800000	101440000
702	KLC1;KLC2	2	2	34401000	8335700	0	7315000	0	0	0	0	0	0	21306000	19577000
703	HDHD1	4	4	0	0	0	0	0	0	0	0	26317000	48373000	65344000	77534000
704	HCLS1	8	8	73283000	133980000	19667000	13978000	0	0	0	0	283030000	405570000	344240000	421800000
705	NDUFB5	1	1	16733000	0	10258000	9529000	0	0	0	0	0	0	0	0
706	CSTF2	1	1	0	0	0	0	0	0	0	0	0	2028000	0	0
707	EIF4B	6	6	444330	45545000	0	0	0	0	0	0	2255600	22965000	3010700	25362000
708	TTLL4	1	1	0	0	0	0	0	0	0	0	19344000	32829000	26087000	0
709	CALD1	8	8	78556000	75560000	11974000	12047000	0	0	0	0	70153000	212340000	134370000	98102000
710	DCTN1	6	6	46677000	38882000	0	14532000	0	0	0	0	0	0	69560000	24367000
711	PI4K2A	3	3	9629500	0	2731200	0	0	0	0	0	24512000	20392000	14048000	19643000
712	NACA	4	4	10088000	70640000	30498000	12508000	714680	0	377210	736770	510700000	557270000	754080000	766030000
713	RBM4;RBM4B	4	4	5050700	0	0	0	0	0	0	0	0	34375000	53162000	12080000
714	ALYREF	7	7	81723000	188090000	24476000	9734700	2411700	577130	957500	12386000	490540000	1232500000	1188100000	1218000000
715	RBBP7	4	4	0	0	0	0	0	0	0	0	71491000	88493000	41869000	81047000
716	NLN	2	2	0	0	0	0	0	0	0	0	71436000	83220000	22265000	88461000
717	MYO1B	7	7	23370000	42659000	7651600	7198800	0	0	0	0	34168000	31440000	49946000	68275000
718	FUBP1	15	13	159110000	208150000	51086000	27229000	1106500	0	0	523850	516720000	938250000	674460000	786270000
719	LRBA	2	2	16475000	9098300	4083200	10131000	0	0	0	0	16754000	16454000	52367000	38590000
721	TBL2	6	6	2021400	20683000	0	0	0	0	0	0	0	26186000	109120000	55606000
722	PCBP3	1	0	0	0	0	0	0	0	0	0	0	0	0	0
723	PPP2R5D;PPP2R5C	2	2	0	0	0	0	0	0	0	0	6184000	0	38400000	0
724	TBC1D23	1	1	0	0	0	0	0	0	0	0	0	0	0	11037000
725	SERPING1	12	12	62585000	77357000	6201800	0	7975400	3804400	15175000	6367300	257230000	180630000	574840000	251900000
726	TSN	5	5	18356000	20104000	0	5827500	0	0	0	0	193910000	269520000	363670000	295680000
727	RPS6KA1	3	3	0	0	0	0	0	0	0	0	0	0	14556000	11929000
728	NDUFB9	2	2	18024000	13693000	0	0	0	0	0	0	53829000	76942000	65813000	10660000
729	SDC1	1	1	24218000	23123000	0	0	0	0	0	0	49626000	54016000	41734000	43825000
730	SUN1	1	1	22440000	30302000	2216300	0	0	0	0	0	0	0	0	0
731	GSTM2;GSTM1;GSTM4	2	2	0	0	0	0	0	0	0	0	11467000	25648000	22655000	17341000
732	LANCL1	3	3	0	42638000	1787700	0	0	0	0	0	15955000	95556000	0	49132000
733	EPB41L2	10	8	64815000	52757000	0	13016000	0	0	0	0	32561000	47021000	32317000	50091000
734	AMPD2	1	1	0	0	0	0	0	0	0	0	0	6932000	0	0
735	TP53I11	1	1	3039600	0	1772700	0	0	0	0	0	0	0	0	11540000
736	THY1	2	2	0	0	0	0	312470	0	0	0	95328000	59000000	0	0
737	CLNS1A	1	1	0	0	0	0	0	0	0	0	27349000	32545000	0	0
738	PYGL	5	5	6389500	13819000	0	0	0	0	0	0	44430000	42225000	110950000	62174000
739	HSPA8	1	1	0	31741000	0	0	0	0	0	0	0	47537000	26715000	32157000
740	SIRT3	1	1	0	5693300	0	0	0	0	0	0	0	0	0	9501200
741	PPP6R3	2	2	0	0	0	0	0	0	0	0	0	0	25508000	0
742	PRMT1	4	4	48234000	0	6605400	0	0	0	0	477720	0	0	81945000	0
743	UBTF	2	2	5847600	17283000	5778900	0	0	0	0	0	0	0	18304000	24762000
744	BTF3L4	5	5	0	10795000	0	0	0	0	0	0	54229000	210530000	99379000	82650000
745	NPEPPS	21	21	63674000	45045000	11376000	21109000	0	0	0	0	371270000	537870000	764160000	652130000
746	RPL27A	4	4	126590000	147530000	26564000	0	0	0	415660	0	561410000	657130000	1344100000	1114700000
747	VPS28	1	1	0	0	0	0	0	0	0	0	0	0	24314000	0
748	CSTF3	2	2	0	0	0	0	0	0	0	0	0	0	37225000	0
749	PSMC3	9	9	48486000	20352000	0	15890000	0	0	0	0	98874000	151200000	113260000	219730000
750	C11orf58;SMAP	1	1	0	0	0	0	0	0	0	0	10967000	55959000	8741000	34309000
751	REPS1	1	1	0	0	0	0	0	0	0	0	0	0	5423200	0
752	LMO7	24	24	95426000	180000000	20347000	13746000	0	0	0	0	17505000	147690000	121530000	80918000
753	STIM1	3	3	0	9021900	0	0	0	0	0	0	0	19803000	10380000	44240000
754	AAMDC	2	2	0	6477300	0	0	0	0	0	0	372350	0	0	0
755	STX5	1	1	0	0	0	0	0	0	0	0	0	0	0	18787000
756	LRP8	1	1	0	19653000	0	3015000	0	0	0	0	0	0	0	0
757	NDUFS8	5	5	0	0	8664400	0	2031500	0	0	1394700	30165000	80254000	23847000	134800000
758	NDUFB8	1	1	9721900	0	5890500	0	0	0	0	0	0	0	0	0
759	CHMP4A	2	2	15585000	11907000	0	0	0	0	0	0	0	7678900	0	16205000
760	SAA1	1	1	0	0	0	0	0	0	0	0	0	10024000	0	0
761	FNTA	3	3	11921000	9089300	2340800	0	0	0	0	0	0	71113000	0	42646000
762	PFDN4	1	1	0	0	0	0	0	0	0	0	9984000	0	0	15086000
763	NUP160	2	2	27942000	9098200	0	0	0	0	0	0	0	0	0	0
764	FAU	2	2	137410000	117330000	19739000	26683000	1635500	0	1178200	1078500	1111500000	949160000	1086700000	951270000
765	CRYAB	7	7	27814000	45305000	0	7132600	11843000	0	25708000	27569000	77745000	157820000	190700000	138320000
766	MAP2K3	1	1	0	7739800	0	0	0	0	0	0	0	0	0	0
767	THOC2	1	1	4929700	0	0	0	0	0	0	0	2251600	0	0	3802300
768	XPO4	1	1	759670	0	0	0	0	0	0	0	0	0	0	0
769	GALT	1	1	0	0	0	0	0	0	0	0	0	8804500	0	0
770	LSM8	2	2	0	0	0	0	0	0	0	0	0	0	170580000	0
771	TOLLIP	2	2	26991000	18045000	0	0	0	0	0	0	72813000	86140000	102870000	76602000
772	PTGR1	4	4	16692000	38291000	4945100	5532500	0	0	0	0	41433000	0	64684000	59514000
773	PITPNA	3	3	0	17993000	0	0	0	0	0	0	11040000	46690000	27422000	59432000
774	TMEM258	1	1	0	22417000	0	0	0	0	0	0	0	0	0	0
775	TRMT112	4	4	0	16797000	0	0	0	0	0	0	17211000	34455000	49631000	52098000
776	BROX	1	1	0	0	0	0	0	0	0	0	0	0	17812000	0
777	STARD10	1	1	0	0	0	0	0	0	0	0	12594000	13087000	16884000	14851000
778	DDB1	12	12	26100000	26861000	9802500	6105600	0	0	0	0	65018000	18695000	148740000	191360000
779	C8B	1	1	0	7974700	3558500	0	0	0	0	0	0	0	0	0
780	REXO2	2	2	0	0	0	1786000	0	0	0	0	17135000	0	0	0
781	OTUB1	7	7	46538000	118630000	30442000	23195000	0	0	0	0	290770000	451890000	460480000	278540000
782	ATP6V0D1	2	2	27918000	21283000	7634300	0	0	0	0	0	38695000	44955000	75474000	57436000
783	MCEE	2	2	9858700	10288000	0	0	0	0	0	0	81464000	130440000	107560000	114710000
784	COL21A1	2	2	38892000	70809000	7172700	7282500	0	0	0	0	0	0	0	0
785	SLC3A2	7	7	22910000	9646500	0	2856000	0	0	0	0	53539000	104900000	160230000	60625000
786	CPSF7	3	3	0	0	0	0	0	0	0	0	0	16798000	26149000	31900000
787	NR2C2AP	1	1	0	0	0	0	0	0	0	0	0	8200700	0	0
788	LPCAT3	1	1	0	5024300	0	0	0	0	0	0	0	0	0	0
789	GLTP	3	3	8260900	27771000	6804700	0	0	0	0	0	58667000	55554000	132010000	47711000
790	NUP85	2	2	19094000	0	0	0	0	0	0	0	0	0	0	0
791	HMHA1	2	2	0	0	0	0	0	0	0	0	0	0	15348000	1637500
792	MLEC	5	5	67751000	69601000	10964000	19749000	0	0	0	0	37033000	46638000	147470000	96553000
793	PUS1	2	2	0	0	0	0	0	0	0	0	21887000	23425000	37932000	43759000
794	MTHFD1	18	18	96578000	153260000	14751000	12848000	0	0	0	0	70491000	166700000	350410000	294550000
795	SEC23A	2	2	51832000	0	0	0	0	0	0	0	0	48509000	93088000	0
796	ZW10	1	1	0	9696100	3627400	0	0	0	0	0	8786100	0	10906000	14919000
797	KIAA2026	1	1	0	0	0	283220	0	0	0	0	1319000	594550	0	1147300
798	NAP1L1	4	4	33155000	15230000	8331600	0	0	0	0	0	90248000	94451000	130910000	83247000
799	ACSF3	3	3	0	27297000	0	4483300	0	0	0	0	18138000	41825000	38685000	23958000
800	TUBA1C;TUBA1B	1	1	29445000	24325000	7794700	0	0	0	0	0	37222000	47875000	50361000	123900000
801	BCKDHA	7	7	1190800	17272000	0	0	0	0	0	0	59948000	52426000	165480000	140190000
802	ATL3	6	6	56346000	57506000	10919000	14368000	0	0	0	0	0	72652000	184840000	107020000
803	GOLT1B	1	1	4918100	0	0	0	0	0	0	0	0	0	3426200	0
804	CDK17;CDK4;CDK3;CDK1;CDK2;CDK16;CDC2;CDK13;CDK14;CDK12;CDK5;CDK6;CDK9;CDK15;CDK18	2	2	12916000	0	0	0	0	0	0	0	0	0	57163000	42357000
805	MRPL48	2	2	4370000	0	0	0	0	0	0	0	11220000	17382000	30804000	57312000
806	DDX19A;DDX19B	7	7	5945700	16027000	4296300	0	0	0	0	0	11712000	18854000	107280000	79555000
807	SIPA1	2	2	0	8147700	0	0	0	0	0	0	468270	0	0	0
808	GNS	4	4	0	0	3240900	0	0	0	0	0	12210000	68793000	41542000	30951000
809	TINAGL1	5	5	6466800	35056000	0	0	0	0	0	0	0	211980000	178770000	119060000
810	PDE12	1	1	0	0	0	0	0	0	0	0	0	0	16410000	16054000
811	HS1BP3	3	3	0	0	0	0	0	0	0	0	7124100	0	45580000	30296000
812	SMARCA2;SMARCA4	3	3	8427800	18175000	0	0	0	0	0	0	16032000	0	0	21881000
813	POLDIP3	1	1	0	0	0	0	0	0	0	0	0	10388000	14977000	13469000
814	ILKAP3;ILKAP	2	2	0	0	0	0	0	0	0	0	0	0	27825000	12157000
815	CD63	2	2	4499400	0	0	0	0	0	0	0	28930000	79300000	119190000	105690000
816	CNOT2	1	1	0	0	0	0	0	0	0	0	0	0	16135000	8112800
817	CAD	3	3	8360600	6292700	0	4785100	0	0	0	0	0	0	0	5555900
818	METAP2	2	2	0	0	0	0	0	0	0	0	990540	72009000	35329000	40499000
819	C12orf10	6	6	24857000	21104000	2724800	3011600	0	0	0	0	47140000	76549000	50345000	24743000
820	FKBP11	3	3	0	26986000	0	1037700	0	0	0	0	21371000	0	12071000	0
821	CHMP1A	3	3	0	0	0	0	0	0	0	0	0	28533000	33920000	34558000
822	COPZ1	4	4	15737000	27211000	0	0	0	0	0	0	28987000	32050000	127220000	34429000
823	SLC25A3	3	3	39344000	105530000	13593000	3668000	0	0	0	0	0	0	15277000	107990000
824	CSRP2	1	1	0	0	0	0	0	0	0	0	0	34816000	0	34860000
825	SMPDL3B	1	1	0	0	0	0	0	0	0	0	9620000	0	0	0
826	SMARCC2;SMARCC1	6	6	27909000	19571000	10484000	6390600	0	0	0	0	41521000	45666000	96010000	33328000
827	GIT2	2	2	0	0	2367000	0	0	0	0	0	0	7976700	0	0
828	VPS29	7	7	41018000	32535000	5232700	4242900	0	0	0	0	16864000	116670000	237640000	80130000
829	PRKAG1	2	2	0	0	0	0	0	0	0	0	0	0	91044000	0
830	SARNP	1	1	0	0	0	0	0	0	0	0	3176800	0	0	0
831	PCBP2	6	2	104790000	81205000	15656000	19864000	749950	0	0	0	431060000	637640000	805060000	958300000
832	CNPY2	6	0	41177000	48189000	30089000	0	3608300	0	0	1412800	46535000	93318000	11203000	38830000
833	C17orf49;BAP18;RNASEK-C17orf49	4	4	0	14878000	5285700	7616800	0	0	0	0	171860000	70166000	55957000	124280000
834	CPM	3	3	0	0	0	0	324060	0	0	0	0	0	8076800	11798000
835	AK2	14	14	305740000	284360000	82914000	58234000	12199000	1185800	137240000	18229000	1314700000	1274700000	1638400000	1782200000
836	MYL6	10	10	766680000	1509800000	309850000	350350000	20285000	3537400	56585000	40398000	2504000000	3778200000	4496200000	4145900000
837	NRBP1	2	2	0	0	0	0	0	0	0	0	7557400	11758000	28346000	23655000
838	HNRNPA1;HNRNPA1L2	15	15	1068500000	866370000	309410000	124020000	85477000	14750000	122960000	59993000	2012600000	3169200000	2657800000	3468700000
839	UBAP2L	3	3	0	12963000	5256900	6872700	0	0	0	0	0	13493000	64816000	13963000
840	BRE	1	1	0	0	0	0	0	0	0	0	0	0	15493000	15135000
841	FAM162A	2	2	0	0	3568900	0	0	0	0	0	0	0	0	37451000
842	MRE11A	2	2	0	0	0	0	0	0	0	0	21964000	0	0	21124000
843	UBA3	2	2	0	15697000	0	0	0	0	0	0	0	53367000	0	38304000
844	EIF2A	2	2	0	0	0	0	0	0	0	0	0	0	23920000	13045000
846	DBR1	1	1	0	0	0	0	0	0	0	0	0	20360000	0	0
847	PSMG1	1	1	7007700	5180900	1866400	0	0	0	0	0	8382800	0	0	0
848	VAMP2	1	1	0	0	0	0	0	0	0	0	44900000	0	55456000	53630000
849	ARPC4-TTLL3;ARPC4	7	7	521320000	149690000	125400000	110420000	243570	0	139420	0	1017100000	823640000	2943200000	1726400000
850	CPSF6	7	7	47803000	14143000	0	0	1525300	0	5325300	0	74060000	41983000	139240000	101860000
851	NDUFV1	11	11	61339000	5203600	2953300	0	0	0	0	0	42499000	177350000	287000000	181200000
852	SDR16C5	2	2	61233000	37593000	12553000	17326000	0	0	0	0	0	3727300	51246000	0
853	B3GAT3	1	1	0	2778000	0	0	0	0	0	0	0	0	0	0
854	CASP1	7	6	10088000	6383700	11105000	0	0	0	0	0	10297000	0	331110000	1341400
855	DPP3	11	11	0	47009000	4704000	0	0	0	0	0	135010000	226670000	393660000	195860000
856	GSDMD	3	3	4102900	0	0	0	0	0	0	0	49608000	67557000	66726000	62722000
857	SSSCA1	1	1	0	0	0	0	0	0	0	0	0	25892000	0	0
858	API5	6	6	46642000	56725000	6820600	8068300	0	0	0	0	115980000	145930000	93186000	170630000
859	SDF4	1	1	0	7823100	0	0	0	0	0	0	0	24922000	0	0
860	TJP1	8	8	80300000	97561000	18945000	13295000	0	0	0	0	20190000	0	65053000	37079000
861	HBA2	1	1	124700000	70203000	0	54577000	0	383520	1798200	1106000	385450000	1197400000	972300000	1332500000
862	RPL18	6	6	300140000	117980000	19858000	84084000	4124100	306620	0	277810	808600000	815280000	1560200000	1257900000
863	RDH11	1	1	15307000	0	0	2907500	0	0	0	0	0	0	0	0
864	RPGRIP1	1	1	1517800	0	0	1099800	0	0	0	0	0	0	0	0
865	HNRNPC	1	1	0	0	0	0	0	0	0	1021100	22640000	0	17239000	18488000
866	ATP6V1D	7	7	7040800	12014000	0	0	0	0	0	0	92240000	65137000	188910000	140200000
867	SNW1	2	2	0	5937100	3584200	0	0	0	0	0	0	0	0	0
868	LTBP2	6	6	0	51156000	1483400	0	0	0	0	0	4100200	15997000	25822000	10388000
869	ZC3H14	1	1	4405700	0	0	0	0	0	0	0	0	0	0	0
870	NDRG2	3	3	8470600	0	0	0	0	0	0	591340	0	16329000	27726000	41923000
871	FBLN5	5	5	140140000	93889000	26870000	57057000	0	0	0	0	0	10095000	0	0
872	PRMT5	3	3	0	29289000	3659900	0	0	0	0	0	12350000	0	27912000	12970000
873	EIF2B2	2	2	0	0	0	0	0	0	0	0	0	0	28806000	9342200
874	VTI1B	1	1	0	8198400	0	0	0	0	0	0	0	10417000	0	0
875	PSMA6	8	8	22382000	70557000	5705900	0	0	692110	0	0	154230000	378480000	194570000	348420000
876	LAMB1	7	7	137440000	64753000	16431000	0	0	0	0	0	0	0	0	0
877	TIMM8B	1	1	23212000	0	0	0	0	0	0	0	21064000	0	28739000	0
878	NAPRT	12	12	63351000	39916000	12537000	24830000	1507000	0	0	943200	137520000	72834000	206270000	115130000
879	MRPS22	4	4	0	0	0	0	0	0	0	0	48733000	67810000	84081000	109460000
880	GIMAP4	4	4	613070	7073800	0	1668100	388420	0	0	0	0	0	0	0
881	CLPTM1L	1	1	2821900	15263000	0	2656700	0	0	0	0	0	0	0	0
882	SEC24C	6	6	9823300	9867200	0	0	0	0	0	0	17041000	0	48648000	32340000
883	HNRNPH1	15	10	418450000	513910000	107150000	79529000	15448000	2770800	11647000	1861500	1148700000	1369600000	1502200000	1613700000
884	DNM1L	8	8	17087000	7906600	3406300	0	0	0	0	0	52612000	50253000	106190000	53864000
885	TRMT61A	2	2	0	0	0	0	0	0	0	0	0	3993700	72766000	43934000
886	MPRIP	3	3	17782000	1284000	4206400	0	0	0	0	0	0	0	0	0
887	ATAD3A;ATAD3C;ATAD3B	5	5	18550000	18486000	16482000	15308000	0	0	0	0	0	0	0	18107000
889	STXBP5	1	1	0	0	21611000	0	0	0	0	0	0	0	143090000	0
890	DPM1	6	6	0	0	0	0	0	0	0	0	42533000	96883000	70130000	65244000
891	ABCA3	7	7	29864000	57633000	0	0	0	0	0	0	0	0	30061000	6743500
892	IMPDH2	7	7	27789000	13504000	2670900	7877700	0	0	0	0	9608300	42986000	68585000	70777000
893	COMMD3-BMI1;COMMD3	2	2	0	0	0	0	0	0	0	0	0	32340000	19721000	24939000
894	RABL6	3	3	17851000	45325000	4136900	9777900	0	0	0	0	45557000	65499000	65124000	52798000
895	RPL36A;RPL36A-HNRNPH2;RPL36AL	2	2	0	0	0	0	0	0	0	0	2439600	1878900	4214100	4230900
896	NCSTN	2	2	19101000	0	0	0	0	0	0	0	0	4353100	6880100	0
897	CALM2;CALM1	13	11	1587900000	1816300000	659620000	869130000	66578000	10706000	51800000	46980000	3110900000	2408200000	3379400000	2123600000
898	AHCYL2;AHCYL1	5	5	13920000	150380000	7485400	6034100	0	0	0	0	0	24186000	45503000	42246000
899	HNRNPD	10	9	264560000	482930000	79501000	51816000	28204000	2814300	29372000	13980000	899520000	1195200000	1273100000	1061400000
900	DNPH1	5	5	10446000	12063000	0	0	0	418020	1352500	1081700	27197000	169780000	303920000	232110000
901	CD38	1	1	19537000	0	4246400	0	0	0	0	0	0	32128000	0	60805000
902	PCBD2	2	2	0	0	0	0	0	0	0	0	18247000	50124000	0	0
903	KLKB1;GZMH	2	2	0	4026400	0	0	416630	0	0	0	3390100	0	1745800	4617600
904	RUFY1	2	2	3330000	0	0	0	0	0	0	0	0	8194400	16296000	28500000
905	C14orf159	1	1	0	17859000	0	0	0	0	0	0	0	0	0	0
906		7	0	51408000	37311000	5829300	19703000	2028200	1196500	251130	3157000	332740000	255600000	458040000	250370000
907	CD44	7	7	202670000	184360000	47099000	52107000	1174200	0	475040	624970	328640000	338630000	625000000	643710000
908	PDDC1	1	1	9360400	5818200	0	0	0	0	0	0	13388000	9562500	18494000	17482000
909	NPEPL1	1	1	0	0	0	0	0	0	0	0	15947000	0	0	0
910	COMMD5	3	3	0	5461300	0	0	0	0	0	6846300	16963000	24748000	17525000	24839000
911	C8orf82	2	2	0	10841000	0	0	0	0	0	0	9113400	5029900	11795000	9568000
912	CRIP2	6	6	12313000	45649000	12653000	5118600	493010	0	0	770710	370160000	619290000	568320000	499220000
913	HADHA	26	26	297650000	515770000	75365000	51814000	0	0	0	0	442760000	371990000	1383200000	954050000
914	CCDC86	1	1	0	0	0	0	0	0	0	0	0	0	30854000	0
915	M6PR	1	1	0	15110000	0	0	0	0	0	0	0	0	0	31461000
916	ABCF1	6	6	0	9806100	4561700	0	0	0	0	0	10439000	30540000	48708000	10549000
917	METTL7A	3	3	0	60999000	0	0	0	0	0	0	26454000	0	49510000	82660000
918	FERMT2	3	3	26720000	32337000	0	5829500	0	0	0	0	0	0	15083000	0
919	AHSA1	3	3	27575000	0	0	0	1058200	0	0	0	68200000	88051000	114350000	54072000
920	SPTLC2;SPTLC3	2	2	4378500	3096200	371240	0	0	0	0	0	4467100	1359300	2432400	11380000
921	YY1;YY2;ZFP42	2	2	0	6477700	0	0	0	0	0	0	231050	4728700	11787000	9603800
923	RPL28	6	6	119140000	111340000	48509000	28917000	561900	0	308080	284180	75562000	85927000	189340000	106940000
924	CERS2	1	1	0	0	0	0	0	0	0	0	0	0	0	18761000
925	RPS27L	1	1	0	10058000	0	4935800	0	0	0	0	0	17215000	53698000	40449000
926	ANP32A	12	9	37217000	86446000	33574000	20834000	9538200	5439500	8168400	6831900	415440000	796360000	708400000	905210000
927	WDR61	4	4	0	4140100	0	0	0	359090	0	0	20926000	67650000	57755000	70967000
928	SEC11A	2	2	16641000	12550000	14523000	0	0	0	0	0	43636000	0	114890000	61913000
929	TPM1	1	1	0	4042600	0	0	0	0	0	0	2035800	3377000	2642600	3111600
930	RAB8B	3	2	2481800	24397000	821730	0	0	0	0	0	17602000	16072000	50846000	0
931	AKR7A2	7	7	30425000	57275000	10368000	5846800	0	0	0	0	340240000	342160000	186150000	338290000
932	NUB1	2	2	0	0	0	0	0	0	0	0	0	0	34729000	0
933	ITGB3	1	1	0	0	0	0	0	0	0	0	2534000	0	0	0
934	MECR	1	1	0	12634000	0	0	0	0	0	0	13906000	0	0	0
935	TLDC1	1	1	0	0	0	0	0	0	0	0	0	0	18130000	0
936	ARPP19	2	2	0	0	0	0	0	0	0	0	2103000	24910000	0	32853000
937	RNPS1	1	1	0	0	0	0	0	0	0	0	0	0	16123000	0
939	ARIH1	1	1	0	0	0	0	0	0	0	0	5363600	7771000	10041000	7456500
940	RPS17	5	5	0	45002000	2991400	0	0	0	838930	412040	626320000	1731600000	2073100000	2046000000
941	NUBP2	3	3	0	95356000	0	0	0	0	0	0	70503000	690920000	871580000	697490000
942	ABAT	1	1	3936300	0	0	0	0	0	0	0	0	0	15506000	20118000
943	HEXA	11	11	28981000	102430000	6326900	12815000	2433100	0	0	0	42912000	489390000	479750000	440940000
945	MACF1	16	16	49607000	138100000	8809200	0	0	0	0	0	0	0	0	9439200
946	FUS	6	4	71652000	154230000	2197200	30716000	1472900	394120	931850	392510	147990000	308100000	241790000	253640000
947	PFDN5	2	2	0	4660200	0	0	504960	0	0	0	12150000	30522000	0	0
948	CIAPIN1	2	2	4604100	13988000	2527400	0	0	0	0	0	0	47678000	26708000	0
949	PMM2;PMM1	2	2	0	0	0	0	0	0	0	0	65606000	106920000	174200000	110510000
950	NDUFB10	3	3	0	0	0	0	0	0	0	0	30784000	28036000	12913000	77192000
951	HAGH	5	5	25929000	23788000	6610800	13037000	0	0	0	0	184470000	58607000	68475000	65750000
952	HACD3	2	2	33241000	37703000	8623400	10682000	0	0	0	0	0	0	16490000	18922000
953	NPTN;DKFZp566H1924	1	1	33852000	0	12677000	0	0	0	0	0	27686000	30822000	0	0
954	USP10	2	2	0	0	0	0	0	0	0	0	0	0	52473000	0
955	COG8	2	2	0	3579600	0	0	0	0	0	0	0	0	0	8348200
956	UBFD1	1	1	0	0	0	0	0	0	0	0	0	0	26650000	0
957	C16orf58	2	2	0	0	0	0	0	0	0	0	0	0	32113000	0
958	PPP4C	1	1	0	5311400	0	0	0	0	0	0	0	0	0	0
959	EARS2	2	2	12356000	0	0	0	0	0	0	0	15909000	71250000	0	73128000
960	FBXO22	2	2	0	0	0	0	0	0	0	0	0	0	0	17649000
962	GCA	4	4	19669000	0	0	9209900	0	0	0	0	89129000	126970000	175080000	120290000
963	RHOT1	2	2	0	18386000	0	0	0	0	0	0	0	0	0	0
965	WDR44	2	2	0	5760500	0	0	0	0	0	0	0	9399600	13956000	6305800
966	BYSL	1	1	0	0	0	0	0	0	0	0	0	0	0	8292800
967	TPM1	5	0	5932900	19105000	3957800	1282200	0	0	0	0	8177400	11273000	8707800	11137000
968	C2orf80	1	1	0	0	13056000	0	384320	0	0	0	0	0	0	0
969	PDIA3	1	1	104140000	49284000	27014000	25601000	2294200	496920	0	1685200	319190000	283970000	126660000	186540000
970	PPP1R7	8	8	36238000	64898000	9002500	8282100	0	0	12136000	132800	468180000	194200000	309530000	320090000
971	TTC38	2	2	13286000	0	0	5144700	0	0	0	0	13961000	16943000	17565000	17468000
972	ELMO1;ELMO2	2	2	0	0	0	0	0	0	0	0	11497000	0	33087000	23075000
973	SON	1	1	9309700	27570000	0	0	0	0	0	0	0	0	0	0
974	APOO	2	2	0	0	0	0	0	0	0	0	30188000	16409000	31817000	43995000
975	EPB41L1	1	1	10868000	0	0	0	0	0	0	0	0	18570000	32245000	27345000
976	EBNA1BP2	4	4	22729000	0	2656900	0	0	0	0	0	17168000	6648100	0	10409000
977	LMCD1	5	5	25426000	34190000	6428900	10018000	0	0	0	0	22729000	23681000	23905000	36994000
978	LZTFL1	2	2	0	0	0	0	0	0	0	0	15590000	0	0	13297000
979	IAH1	3	3	4670200	0	0	0	0	0	0	0	50449000	53143000	37211000	35816000
980	SPATA21	1	1	0	4804200	0	0	0	0	0	0	0	0	0	0
981	NSF	15	15	69051000	87359000	10074000	14309000	0	0	0	0	92529000	292200000	579480000	415600000
982	MPDU1	1	1	0	0	0	0	0	0	0	0	0	0	0	7982500
983	ALOX15B	5	5	0	11308000	4121700	589580	0	0	0	0	23782000	52349000	85171000	66531000
984	CDH5	3	3	14197000	0	0	0	0	0	0	0	11510000	44439000	0	0
985	MYBBP1A	2	2	0	0	472930	1728100	0	0	0	0	0	0	0	0
986	SLC25A11	4	4	24420000	19610000	0	3752300	0	0	0	0	0	0	40192000	29085000
987	PCYT2	1	1	0	0	0	0	0	0	0	0	9669200	7182900	0	9347300
988	NMRAL1	3	3	2570100	0	0	0	0	0	0	0	28416000	0	0	0
989	CRYM	4	4	9077300	5070200	4368100	4366400	0	0	0	0	19731000	0	58389000	19033000
990	RSL1D1	3	3	23031000	11903000	15807000	10817000	0	0	0	0	17960000	14805000	29671000	23464000
991	CHMP6	1	1	0	15019000	0	0	0	0	0	0	9150100	34873000	0	0
992	VPS4A	4	4	18222000	10224000	0	0	0	0	0	0	17830000	13735000	66928000	619130
994	KIAA0368;ECM29	9	9	10740000	13604000	0	0	0	0	0	0	26185000	18159000	105180000	42300000
995	PSMD9	8	8	0	0	0	0	254360	0	0	0	2599500	22374000	40813000	79040000
996	TOR1AIP1	9	1	19808000	28446000	0	36572000	0	0	0	0	31249000	114540000	318650000	149980000
997	TPM3	1	0	0	7991600	0	0	0	0	0	0	0	0	0	0
998	CAMP	1	1	0	0	2376700	0	749960	0	1202300	389450	0	0	28981000	32975000
999	CCS	3	3	28504000	0	7368600	0	0	0	0	0	48018000	254620000	191780000	144700000
1000	CYB5B	5	5	139520000	55078000	8294500	6895400	1057000	1492400	13469000	4992400	478210000	668550000	674950000	449880000
1001	37135	1	1	5527600	0	0	0	0	0	0	0	0	6560000	8161400	5721600
1002	PARVA	11	11	88169000	89424000	35811000	30029000	0	0	0	0	154420000	172320000	352260000	300960000
1003	SRSF2	5	5	28512000	172680000	20555000	16953000	1736400	0	892290	1331000	11056000	0	162520000	353990000
1004	LUC7L3	4	4	15283000	0	0	654000	0	0	0	0	13246000	21139000	36372000	34800000
1005	PHB2	13	13	487570000	329070000	26016000	104900000	0	0	0	0	397810000	256980000	2104400000	691510000
1006	DDT;DDTL	6	6	192660000	129730000	32983000	38797000	2920100	1254400	4587700	3749800	570620000	685500000	1224500000	539030000
1007	OLA1	9	9	0	30889000	9674400	0	0	0	0	0	302650000	210020000	419150000	338650000
1008	SUMF2	11	11	73929000	30506000	19752000	19463000	888770	0	1888100	0	109240000	105670000	66823000	65146000
1009	APOL2	6	6	1249900	18098000	221230	0	0	0	0	0	44147000	43368000	53863000	55355000
1010	BABAM1	1	1	326330	460060	0	0	0	0	0	0	461960	585120	0	0
1011	DYNC1LI2	2	2	0	0	0	12260000	0	0	0	0	0	0	22629000	23111000
1012	LIMD2	1	1	0	0	0	0	0	0	0	0	0	0	0	11011000
1013	CBFB	1	1	9044400	15402000	2412000	0	0	0	0	0	12651000	12850000	28726000	18356000
1014	ICT1	1	1	0	0	0	0	0	0	0	0	34641000	43132000	0	0
1015	MRPS7	2	2	0	1495800	0	0	0	0	0	0	21415000	2665300	2382500	2363600
1016	PPP1R1B	1	1	0	0	0	0	0	0	0	0	10599000	0	0	21778000
1017	FUK	2	2	0	0	1842700	0	0	0	0	0	0	0	8412600	0
1018	NT5C	3	3	0	0	3420900	0	0	0	0	0	33416000	54353000	59398000	44405000
1019	HN1	2	2	0	0	0	0	0	0	0	0	553920	0	24723000	0
1020	DDX5	16	16	116750000	180560000	17482000	22856000	0	0	0	0	285000000	379010000	376330000	486290000
1021	RPL19	5	5	22539000	12216000	3618400	6237900	598070	0	0	0	64724000	99825000	212960000	170720000
1022	SRSF1	13	13	142200000	267390000	40409000	36310000	6688000	0	6174300	1756600	175030000	220470000	357020000	292860000
1023	CHERP	2	2	0	7928200	0	0	0	0	0	0	0	0	0	19482000
1024	ASPSCR1	1	1	0	0	0	0	0	0	0	0	0	0	8265200	0
1025	SCO1	2	2	0	0	0	0	0	0	0	0	29652000	1180200	38423000	31073000
1026	SCRN2	3	3	0	75443000	0	0	0	0	0	0	39505000	92628000	39760000	92061000
1027	SNRPN;SNRPB	6	6	34669000	49630000	34345000	39056000	1720100	240090	681300	437120	204000000	194080000	372480000	356860000
1028	VWA1	4	4	10360000	7438000	0	0	0	0	0	0	48104000	51573000	44002000	18522000
1029	MRPS23	4	4	0	0	0	0	0	0	0	0	81807000	19342000	24099000	22192000
1031	PNPO	5	5	0	35172000	0	0	0	0	0	0	0	127600000	123500000	166220000
1032	ALDH3A2	10	9	72967000	127670000	29305000	42147000	0	0	0	0	139750000	88534000	283480000	296920000
1033	MYO1D	9	9	4761000	24400000	0	0	0	0	0	0	37859000	16103000	37000000	61064000
1034	MYL12A;MYL12B	12	5	656400000	749560000	171210000	188730000	43545000	6736300	53966000	27986000	2842000000	3397800000	2685900000	2953400000
1035	ZNF207	3	3	5484100	29980000	6903100	4234600	0	0	0	0	22538000	496030	132480000	641150
1036	LLGL2	2	2	763170	7807900	0	0	0	0	0	0	0	0	0	0
1037	ISCA2	1	1	0	0	0	0	0	0	0	0	0	0	0	12837000
1038	BUB3	7	7	0	27518000	8522700	13237000	0	0	0	0	35295000	59938000	156450000	167920000
1039	KATNAL2	1	1	0	0	0	16171000	554360	0	295190	520580	154410000	197880000	270870000	239680000
1040	EML2	6	6	46208000	73227000	1606000	14531000	0	0	0	0	70170000	76293000	92543000	31846000
1041	CYGB	1	1	0	0	0	0	0	0	0	0	6647100	19542000	20398000	22008000
1042	NUDT16L1	4	3	0	0	0	0	0	0	0	0	0	0	48724000	40813000
1043	TMED1	1	1	6881600	0	2869100	0	0	0	0	0	0	0	0	0
1044	TUBG1;TUBG2	3	3	0	11330000	0	4725200	0	0	0	0	21324000	13903000	12592000	58695000
1045	PLEKHF1	1	1	0	0	0	0	0	0	0	0	0	0	29416000	0
1046	STX10	1	1	0	0	0	0	0	0	0	0	0	0	0	0
1047	ACP5	2	2	0	21427000	0	0	0	0	0	0	56226000	104010000	25738000	89380000
1048	H3F3B;H3F3A;HIST3H3;H3F3C	15	2	2089700000	4342900000	753100000	1082200000	49402000	50210000	149120000	20994000	4271100000	6856000000	10860000000	11251000000
1049	DAZAP1	3	3	36370000	20497000	0	0	1922600	0	2207200	995200	58807000	69984000	177320000	272350000
1050	TBCB	2	2	0	0	0	0	0	0	0	0	0	31111000	26670000	28290000
1051	FMNL1	3	3	0	22161000	0	0	0	0	0	0	0	0	68315000	31962000
1052	LONP1	15	15	112190000	49541000	23422000	7713200	0	0	194210	0	76598000	94596000	250960000	112530000
1053	TTC19	2	2	0	0	0	0	0	0	0	0	0	0	9069100	15950000
1054	PPL	37	37	278030000	307000000	58412000	73896000	0	0	0	0	63876000	35241000	88038000	77927000
1055	RPS15	3	3	0	0	2628200	0	115940000	0	88299000	91558000	163540000	197530000	209600000	230270000
1056	PRKCSH	16	16	97717000	609350000	77251000	46317000	7164000	0	5296500	5354500	1379300000	2181400000	1809300000	2283300000
1057	TMEM205	2	2	8073200	94152000	4854600	0	0	0	0	0	0	0	26814000	47788000
1058	SEH1L	2	2	0	0	0	0	0	0	0	0	10435000	0	31222000	0
1059	FECH	1	1	0	0	0	0	0	0	0	0	0	14579000	0	0
1060	EIF1;EIF1B	4	4	100730000	75826000	10437000	27649000	1176700	0	0	770570	155960000	120480000	220220000	134480000
1061	ACTG1	1	1	0	0	0	0	0	0	0	0	0	446970000	0	287850000
1062	KIAA1328	2	2	0	0	0	0	0	0	0	0	0	72758000	44282000	53855000
1063	PIN1	4	4	0	28871000	0	0	0	0	0	537350	33278000	197500000	75893000	112340000
1064	VPS25	3	3	0	0	0	0	0	0	0	0	12811000	60324000	27234000	54227000
1065	U2AF2	7	7	64072000	55006000	16740000	0	1236900	563050	3342800	107660	153310000	55276000	194990000	263240000
1066	UBXN6	1	1	0	0	0	0	0	0	0	0	26322000	23494000	30456000	0
1067	RBM42	3	3	16798000	0	0	4633400	0	0	0	0	13703000	31145000	19742000	26756000
1068	GFAP	1	1	0	0	0	0	1422800	0	816270	514910	0	0	7013200	0
1069	HDHD2	3	3	0	4250200	0	0	0	416820	0	0	0	22695000	17057000	22459000
1070	APOC4-APOC2;APOC2;APOC4	2	2	0	5470800	0	0	261940	0	0	0	0	0	109830000	0
1071	TXNL1	7	7	48902000	35587000	3223100	5982000	0	0	0	0	112230000	147180000	206300000	176000000
1072	KDSR	1	1	0	14473000	4181200	0	0	0	0	0	0	0	0	0
1073	EIF3K	4	4	9920000	11890000	0	0	0	0	0	0	42881000	11366000	81755000	136730000
1074	CFD	1	1	0	10247000	0	0	0	0	0	0	0	0	0	0
1075	APOC1	3	3	0	13541000	0	0	774020	0	718070	463720	281930000	239330000	252170000	143710000
1076	ICAM3	3	3	0	6173000	2193600	0	0	0	0	0	10232000	0	0	0
1077	MRPL4	3	3	6634200	0	0	0	0	0	0	0	0	9997200	23552000	0
1078	MFAP4	6	6	458510000	129280000	18595000	64198000	30821000	4262600	6683900	13603000	568180000	513420000	252430000	680330000
1079	AQP1	2	2	0	7806700	11737000	0	0	0	0	0	0	0	0	0
1080	SLC35A4	2	2	27660000	32108000	0	4504300	0	0	0	0	20345000	22750000	26128000	28850000
1081	SARS2	3	3	0	0	0	0	0	0	0	0	12238000	0	56921000	0
1082	MYDGF	2	2	9205300	21244000	3383900	0	0	0	0	0	73994000	44924000	111280000	36643000
1083	TIMM44	3	3	0	8987200	0	0	0	0	0	0	0	0	0	24926000
1084	FCGRT	2	2	0	0	0	0	0	0	0	0	127490000	18044000	169160000	178510000
1086	AP2S1	2	2	26456000	0	0	0	0	0	0	0	0	0	30892000	0
1087	ARHGEF1	8	8	11540000	30188000	7353600	0	0	0	0	0	48287000	36298000	119490000	94888000
1088	SAE1	7	7	0	3749600	0	0	0	0	816600	0	50586000	4467700	73632000	45259000
1089	TIMM50	2	2	0	0	5002600	0	0	0	0	0	0	25235000	24573000	17130000
1090	RPS5	9	9	158320000	55023000	36524000	87866000	93656000	23478000	126370000	24694000	335520000	802260000	753490000	1435300000
1091	AKT2;AKT1	1	1	0	0	0	0	0	0	0	0	0	0	9108900	0
1092	GTF2F1	2	2	0	0	0	0	0	0	0	0	0	0	0	23376000
1093	NAPA	9	9	75706000	100270000	2675300	16365000	0	0	0	0	81403000	338260000	468110000	406040000
1094	RPL18A	6	6	8355200	27553000	763540	0	1713400	0	544930	0	79152000	104830000	358310000	349740000
1095	EPS15L1	2	2	13679000	0	2496000	0	0	0	0	0	8693200	9660600	11352000	0
1096	CLPP	4	4	0	0	0	0	0	0	0	0	82336000	88522000	21572000	53769000
1097	TECR	2	2	16998000	53630000	3595500	0	0	0	0	0	0	0	39563000	36131000
1098	DNASE2	3	3	3483100	14623000	0	0	0	0	0	0	7752600	32678000	29661000	25275000
1099	KIF2A	2	2	5672100	5765200	0	0	0	0	0	0	3780300	3778600	11388000	6829100
1100	PDLIM1	13	13	202600000	283220000	32227000	32152000	1430900	0	664680	787420	451670000	600260000	846880000	437020000
1101	MYO1C	29	22	533140000	803640000	115770000	71281000	1490600	0	0	640650	311890000	362970000	1543000000	542320000
1102	MYO1F	5	5	0	20566000	1329000	0	0	0	0	0	0	0	16936000	46990000
1103	SNAP23	5	5	2151900	37167000	7147800	0	0	0	0	0	43408000	67538000	68139000	77676000
1104	AIP	5	5	0	41328000	0	0	0	0	0	0	16780000	75674000	63845000	42771000
1105	LGALS9;LGALS9C;LGALS9B	3	3	19116000	12638000	6007900	901080	0	0	0	0	19231000	24382000	63728000	0
1106	STXBP3	1	1	3094300	0	0	0	0	0	0	0	0	6303700	13924000	8327600
1107	RAB27B	2	2	0	0	0	0	0	0	0	0	9713600	0	25052000	27824000
1108	AP3B1	7	7	4203300	6864000	0	1195000	0	0	0	0	56878000	23057000	143330000	50374000
1109	PSMD11	14	14	42897000	23974000	7705500	28917000	0	0	0	0	332910000	301170000	575590000	455140000
1110	PSMD12	10	10	0	4633200	0	1839300	0	0	0	0	39842000	28948000	79066000	89527000
1111	PGRMC1	10	9	142930000	149760000	11116000	29618000	30955000	0	1436000	1897500	375780000	566420000	558370000	610730000
1112	DFFA	2	2	8244200	0	0	0	0	0	0	0	24566000	26527000	40139000	22359000
1113	HIP1	3	3	29483000	26941000	4703200	0	0	0	0	0	0	0	35769000	11337000
1114	CLIC1	13	13	127460000	148440000	112120000	60442000	14928000	2682600	9885500	27939000	629140000	1017600000	1124700000	1603700000
1115	EIF3F	8	8	21878000	33031000	17936000	19300000	0	0	0	0	210250000	290110000	440560000	252470000
1116	IPO5	9	9	9679200	0	0	0	1449000	0	0	0	524580	35240000	6426100	65624000
1117	SAP18	4	4	0	0	14021000	0	3061700	0	5220000	2063100	0	19826000	0	97414000
1118	NDUFA4	3	3	0	0	0	18131000	238110	0	0	0	39120000	271740000	225830000	209120000
1119	PSMD14	8	8	6077500	37381000	2704700	0	0	0	0	0	69906000	64000000	263230000	213960000
1120	BIN1	1	1	0	0	0	0	0	0	0	0	0	0	22556000	18414000
1121	KPNA3	2	2	0	0	0	0	0	0	0	0	0	17298000	39296000	0
1122	VWA5A	3	3	36106000	25653000	7348100	11758000	0	0	0	0	39566000	56985000	46736000	74600000
1123	SDCBP	3	3	0	0	0	0	0	0	0	0	29982000	64500000	75149000	79255000
1124	NOP56	12	12	63278000	53622000	14366000	0	0	0	0	0	61540000	117080000	278170000	257630000
1125	PIR	1	1	0	0	0	0	0	0	0	0	0	0	15894000	0
1126	KPNA4	7	3	0	32200000	4114800	0	0	0	0	0	16446000	60231000	26957000	100520000
1127	MAN2B1	6	6	8741200	5743100	0	0	0	0	0	0	62388000	190750000	97513000	155790000
1128	FBP2	1	1	0	0	0	0	0	0	0	0	5790900	0	0	0
1129	PDXK	9	9	36754000	141950000	10196000	12051000	365010	0	0	0	415210000	331430000	473750000	482610000
1130	COX7A2L	1	1	0	0	0	0	0	0	0	0	0	0	0	14432000
1131	COPE	8	8	28276000	71488000	14019000	15523000	1660900	0	0	0	15643000	71872000	187380000	69313000
1132	AP3D1	2	2	533320	0	0	0	0	0	0	0	0	0	14312000	0
1133	ADAM10	2	2	0	0	0	0	0	0	0	0	0	0	24016000	16286000
1134	SLC9A3R1	9	9	20870000	52300000	3737600	7001200	0	0	0	0	130840000	168400000	215020000	115670000
1135	TCERG1	4	4	0	9321600	0	0	0	0	0	0	0	28734000	33538000	27333000
1136	APOL1	2	2	0	0	0	0	0	0	0	0	0	18848000	0	16691000
1137	PSMA7	10	10	19053000	22927000	10222000	7192400	0	1099700	0	451720	382390000	639480000	637920000	628570000
1138	SCAMP3	4	4	7346100	1260500	6864300	8209300	0	0	0	0	30235000	0	23082000	19260000
1139	BCKDK	2	2	0	0	0	0	0	0	0	0	1792000	0	18972000	2568600
1140	MGST3	2	2	0	0	1934700	0	0	0	0	0	0	0	0	34897000
1141	TAX1BP3	2	2	0	19408000	0	0	0	0	0	0	50366000	47573000	79394000	61792000
1142	GIPC1	1	1	0	0	0	0	0	0	0	0	0	0	20315000	16781000
1143	UBE2L6	2	2	0	0	0	0	0	0	0	0	0	15286000	17555000	21796000
1144	UQCRQ	3	3	31136000	0	8347600	8448800	0	0	0	0	175240000	254890000	165750000	215690000
1145	HGS	1	1	0	6877100	0	0	0	0	0	0	0	0	0	0
1146	PPP1R12A	6	6	0	33873000	0	0	0	0	0	0	25579000	21180000	79745000	43845000
1147	GAK	2	2	3618600	11062000	0	0	0	0	0	0	0	0	0	0
1148	XPO1	20	20	84910000	180960000	25849000	15913000	0	0	0	0	281490000	294540000	571860000	543260000
1149	SPTBN2	2	2	0	26377000	0	0	0	0	0	0	32475000	21019000	2852400	41518000
1150	PLXNB2	5	5	0	0	0	0	0	0	0	0	10513000	14712000	13558000	35921000
1151	PFAS	7	7	3776500	11324000	0	4129900	0	0	0	0	94400000	74366000	86638000	68280000
1152	LSM1	2	2	0	0	0	3091100	0	0	0	0	15787000	29421000	29795000	28029000
1153	SCAMP2	2	2	0	9441000	21133000	6467400	0	0	0	0	0	0	0	0
1154	ARPC1B	13	3	72307000	195210000	24760000	11449000	0	0	295650	0	330640000	399450000	805110000	660350000
1155	ARPC2	19	19	154110000	283240000	38182000	49987000	9999500	479980	2442800	0	848280000	2271100000	2704900000	2664500000
1156	ARPC3	7	7	78381000	86143000	0	7965100	2650900	1228600	0	0	782590000	495250000	445640000	869680000
1157	PGRMC2	4	4	39828000	75136000	9184600	15024000	0	0	0	0	80888000	106310000	253980000	154380000
1159	PFDN6	5	5	32218000	0	3702000	0	0	0	0	0	181770000	288930000	127830000	106590000
1160	LAMA5	39	38	929880000	1156100000	219370000	250810000	0	0	0	0	69823000	79762000	113200000	54104000
1161	NDUFA1	1	1	0	0	0	3212700	0	0	0	0	0	51570000	58135000	0
1162	CLIC2	7	6	43909000	48619000	11738000	15376000	1628000	867190	1603200	9778800	94506000	178770000	183910000	186280000
1163	ACOX3	2	2	0	0	1636900	0	0	0	0	0	0	0	0	0
1164	SURF4	3	3	0	58941000	13237000	9022600	0	0	0	0	0	0	57199000	122670000
1165	MAPK13	1	1	0	0	0	0	0	0	0	0	0	0	0	0
1166	SPTLC1	2	2	0	48133000	9291200	8007500	0	0	0	0	0	0	0	19607000
1167	PPM1G	1	1	15979000	0	0	0	0	0	0	0	0	0	0	0
1168	EIF3D	3	3	14878000	26091000	0	3765000	0	0	0	0	70741000	36040000	75922000	54012000
1169	BCAT2	13	13	42103000	18086000	3351100	9556600	0	0	0	0	189080000	371600000	311360000	1240400000
1170	STX7	6	6	53444000	44797000	10979000	6854900	1040300	0	0	0	38291000	110460000	122960000	128660000
1171	ABCC3	4	4	27328000	17343000	0	0	0	0	0	0	0	0	0	0
1172	YKT6	3	3	30340000	16938000	5311400	0	0	0	0	0	11522000	41201000	107180000	120780000
1173	ARPC5	5	5	61654000	82895000	0	14705000	0	0	0	365400	299270000	572110000	691490000	204780000
1174	DHX15	15	15	7182300	45256000	0	0	0	0	0	0	81823000	184350000	276930000	246820000
1175	PRPF4	7	7	0	13086000	0	0	0	0	0	0	0	41545000	50778000	4244700
1176	NDUFS4	2	2	31427000	17155000	0	0	596100	0	350200	409630	103080000	154850000	107160000	127860000
1178	PSMD3	7	7	1994500	6953900	0	0	0	0	0	0	39697000	0	267180000	64198000
1179	PAPSS1	2	2	0	0	0	0	0	0	0	0	0	0	28334000	11937000
1180	SART1	2	2	0	10050000	0	0	0	0	0	0	0	0	0	6970500
1181	TGFB1I1	1	1	7033200	8298200	0	0	0	0	0	0	3249100	4138600	6523700	0
1182	EEF1E1;EEF1E1-BLOC1S5	5	5	0	14485000	0	0	0	0	0	0	36143000	30372000	76675000	30697000
1183	HNRNPR	12	12	55094000	66909000	10278000	3315300	0	332350	966150	0	474830000	765580000	1119400000	1000600000
1184	LAMTOR5	3	3	19846000	51625000	0	0	0	0	0	0	68820000	66098000	55978000	47371000
1185	WIPF1	4	4	0	8199100	0	1698200	0	0	0	0	25864000	32882000	61097000	29574000
1186	DENR	2	2	0	0	0	0	1163300	0	805400	0	0	0	23767000	0
1187	XPOT	3	3	0	7141100	0	0	0	0	0	0	20693000	0	0	460100
1188	CHMP2A	4	4	23796000	15621000	0	0	0	0	0	0	0	18310000	0	0
1189	PLRG1	3	3	5253000	9883100	1895800	0	0	0	0	0	952700	2568100	19761000	6750200
1190	RGS10	1	1	0	0	0	0	0	0	0	0	0	0	65769000	0
1191	NDUFA2	2	2	5840700	0	0	0	0	0	0	0	95817000	122700000	0	108920000
1192	ACTN4	55	38	2349000000	2542200000	698970000	537750000	32896000	2693700	20841000	33653000	3205700000	4213000000	5341900000	4536500000
1193	HTATSF1	1	1	0	8162000	0	0	0	0	0	0	0	0	0	0
1194	AP1G1	4	4	2478600	15991000	4146400	0	0	0	0	0	0	0	14013000	0
1195	STX6	1	1	0	0	0	0	0	0	0	0	0	7936500	24505000	0
1196	SYNGR2	2	2	4127400	8434600	1043300	3252800	0	0	0	0	0	0	0	0
1197	SGTA	3	3	0	0	0	0	0	0	0	0	9501700	13429000	9892900	23239000
1198	NARS	10	10	55376000	53524000	11836000	12358000	0	0	0	0	50868000	40497000	75320000	133530000
1199	NUDT21	11	11	16064000	13453000	7979400	0	17704000	1478400	21591000	9283700	234590000	565400000	641150000	404500000
1200	RRP9	1	1	0	0	0	0	0	0	0	0	0	0	16550000	0
1201	AKAP8	1	1	5591600	4122100	0	0	0	0	0	0	1502000	3032300	4338300	4787900
1202	CALU	12	12	27523000	162160000	29900000	45151000	1306000	687050	441820	4038200	388810000	660950000	695760000	734430000
1203	NDUFS5	2	2	8912100	13250000	4029100	5293600	0	0	0	0	37526000	0	22808000	35064000
1204	RAD21	3	3	8218700	24937000	3691200	0	0	0	0	0	19085000	20684000	66723000	39741000
1205	TIMM8A	2	2	0	44971000	7012600	9865200	377350	0	0	0	52271000	0	111870000	80843000
1206	GMFG	6	5	26159000	5290500	6191800	7899000	297490	0	0	0	4884300	54883000	19416000	25731000
1207	PRPSAP2	3	3	0	3177600	0	2117400	0	0	0	0	0	0	1140100	11369000
1208	SMARCA5;SMARCA1	6	6	0	2875900	0	0	0	0	0	0	65876000	22215000	96881000	54152000
1209	KDM1A	2	2	2988800	0	0	0	0	0	0	0	0	13495000	25055000	21769000
1210	ATP8B3	2	2	8332100	0	0	0	7391100	0	10829000	21529000	0	0	0	0
1211	LY75	1	1	0	0	0	0	0	0	0	0	0	0	12738000	0
1212	SNX3	10	8	22365000	7145700	5370200	0	224200	0	0	0	157420000	168230000	133680000	206360000
1213	MGEA5	2	2	0	0	0	0	0	0	0	0	0	11342000	10580000	12251000
1214	SORBS3	7	7	17181000	40611000	4752600	433240	897230	0	889790	461900	21455000	34065000	25648000	8201700
1215	SYNCRIP	16	2	276570000	193700000	52164000	58417000	3297900	427420	2812500	2401400	1249400000	1052200000	1877900000	1226600000
1216	GMDS	1	1	9551200	14547000	2786300	0	0	0	0	0	0	0	0	0
1217	PLOD3	5	5	7801100	29090000	3883800	0	0	0	0	0	44385000	26398000	29232000	43521000
1218	PLIN3	9	9	45247000	56342000	10881000	17353000	274620	0	0	0	193370000	243220000	284610000	208830000
1219	KPNA6;KPNA5;KPNA1	2	2	6945500	0	0	0	0	0	0	0	14739000	8678500	41468000	42933000
1220	UGDH	13	13	33739000	89378000	8652200	0	0	0	0	0	177430000	216750000	280240000	365540000
1221	SNX2	16	14	63532000	132870000	35963000	27303000	746400	0	0	0	215160000	705810000	811790000	590120000
1222	USO1	21	21	98883000	79184000	16120000	35084000	0	0	0	0	205710000	209110000	57012000	209080000
1223	MRPS14	2	2	0	0	0	0	0	0	0	0	0	0	1235900	0
1224	TOM1	7	7	0	9559500	2123200	0	0	0	0	0	18005000	0	19247000	0
1225	HIST1H2BN;HIST1H2BL;HIST1H2BM;HIST1H2BH;HIST2H2BF;HIST1H2BC;HIST1H2BD;H2BFS;HIST1H2BK	13	4	9655800000	7770000000	3017300000	4088700000	458110000	41825000	539180000	162970000	29744000000	34949000000	39027000000	35846000000
1226	CCDC22	2	2	0	0	5495700	6410300	0	0	0	0	0	0	25081000	3915100
1227	DKC1	4	4	30539000	27871000	2636600	3606300	0	0	0	0	15327000	0	125280000	73435000
1228	EDF1	4	4	0	0	0	7438200	0	0	0	0	1968800	33045000	23042000	37158000
1229	DNAJA2	2	2	927770	442640	0	0	0	0	0	0	586540	0	420790	583210
1230	CUTA	3	3	0	0	0	0	334310	0	290570	0	22567000	29462000	0	0
1231	WDR1	16	16	453690000	220750000	29305000	27562000	3195400	480940	3419100	0	383250000	922570000	1784200000	834930000
1232	CPNE3	9	8	163820000	326860000	80882000	54576000	0	0	0	0	51900000	203030000	619070000	769090000
1233	DNAJC13	1	1	0	0	0	0	0	0	0	0	0	9656200	0	0
1234	COQ9	3	3	7510700	10162000	0	0	0	0	0	0	36034000	59746000	48570000	51974000
1235	GGCT	4	4	10072000	9479300	4573900	0	448170	0	0	0	0	0	9133700	0
1236	NDUFS2	7	7	52944000	0	4263200	7054100	0	0	0	0	69870000	12229000	189300000	216750000
1237	GBAS	6	6	28948000	153530000	26875000	16587000	0	0	217170	0	227500000	463190000	476920000	414870000
1238	PDCD6	7	7	142060000	122390000	25819000	28805000	3182700	813920	4728000	753560	1274700000	1547700000	1453000000	1441600000
1239	ATP6V1G1	4	4	20691000	49178000	1229700	0	325870	0	7309900	0	313480000	382540000	269160000	329730000
1240	VPS4B	7	6	0	30249000	0	0	0	0	0	0	74618000	80190000	172810000	66271000
1241	H2AFY	16	14	713510000	572380000	137920000	190150000	12101000	1337700	12944000	3887600	3370500000	4252300000	5288100000	5123700000
1242	SH3BGRL	6	6	92485000	109040000	20136000	27919000	1506800	323720	330860	2345900	574690000	727380000	216900000	781960000
1243	FLNB	50	49	326400000	560650000	61617000	111450000	0	0	0	0	293080000	414010000	753140000	635090000
1244	NDUFS6	3	3	0	0	0	0	0	0	0	858080	625320	0	16971000	0
1245	MRPL33	1	1	0	0	0	0	0	0	0	0	19174000	21185000	34465000	21720000
1246	SEC22B	7	7	238110000	273900000	90777000	69720000	0	0	0	0	147450000	54512000	252700000	323190000
1247	MTX2	2	2	26414000	0	0	0	0	0	0	0	0	8552000	3723200	4563100
1248	VPS26A	7	6	2399100	3878200	0	0	0	0	0	0	47145000	0	84326000	56759000
1249	NDUFB1	1	1	0	0	0	0	0	0	0	0	13775000	19577000	0	0
1250	PMPCB	4	4	0	11310000	0	0	0	0	0	0	16243000	38894000	20924000	11628000
1251	PSIP1	8	8	35510000	29467000	0	0	0	0	7881100	1121000	126850000	94943000	24544000	54762000
1252	GPC4	1	1	0	0	0	0	0	0	0	0	35641000	39220000	47468000	32843000
1253	NDUFS3	9	9	78238000	69679000	37579000	60047000	0	0	0	0	311660000	468270000	348290000	339720000
1254	SRSF10;SRSF12	4	4	44983000	138930000	8992000	30913000	0	0	0	0	51665000	112940000	87080000	18062000
1255	BANF1	7	7	21615000	29752000	369330	0	8623900	7282900	12001000	8061200	816090000	886280000	133960000	814030000
1256	SF3B1	17	17	8179800	35479000	639910	3327200	0	0	0	0	6027700	106210000	190410000	258630000
1257	CSDE1	3	3	0	0	0	0	0	0	0	0	0	15160000	18298000	30841000
1258	SKAP2	1	1	0	0	0	0	0	0	0	1040100	0	0	0	0
1259	PRKRA	5	5	22950000	0	5625400	9133800	0	0	0	0	22720000	36457000	50911000	49676000
1260	NPM3	1	1	19013000	0	0	0	0	0	0	0	19860000	0	0	0
1261	SNRNP200	17	17	22871000	33219000	5039600	8208600	0	0	0	0	0	12658000	194370000	98241000
1262	RP2	3	3	7396000	5179100	0	0	0	0	0	0	42269000	36641000	20060000	15970000
1263	EIF3G	4	4	16906000	24880000	3024000	3725200	0	0	0	0	60888000	134480000	177930000	89552000
1264	EIF3J	2	2	0	0	0	0	419030	0	229200	0	0	22880000	0	0
1265	CBR3	3	3	5390800	24401000	14912000	3651600	0	0	0	0	31447000	95074000	85301000	84833000
1266	PSMD10	5	5	0	0	0	0	310390	0	0	0	45161000	83627000	54506000	40863000
1267	IDH1	18	18	145750000	181030000	29663000	21853000	31781000	405840	3966200	3326200	1145600000	1850500000	1535700000	1483700000
1268	STAM2;STAM	1	1	0	4188000	0	0	0	0	0	0	0	0	0	0
1269	MMP23A;MMP23B;mifr-2	2	2	1038100	6681800	0	0	0	0	0	0	0	0	0	0
1270	ARL6IP5	4	4	265240000	241920000	52894000	25283000	0	0	0	0	0	0	20696000	139130000
1271	DYSF	2	2	6263300	0	0	58198000	0	0	0	0	0	0	0	0
1272	BCAS2	6	6	0	31547000	4380400	2039000	0	0	0	0	7894800	36069000	13410000	9803200
1273	DNAJC8	3	3	6804400	0	0	0	0	0	452860	0	3005500	225860000	221440000	196980000
1274	ATP5H	7	7	65189000	71246000	7666200	5874000	215430	0	0	0	99353000	79666000	405980000	414600000
1275	SASH3	1	1	0	0	0	0	0	0	0	0	0	13980000	0	13919000
1276	GLRX3	4	4	0	0	0	3612700	0	0	0	0	35619000	65874000	0	55129000
1277	WFS1	2	2	0	9177800	0	0	0	0	0	0	0	0	0	0
1278	SNCG	1	1	0	0	0	0	0	0	0	0	13611000	13778000	14380000	16082000
1279	WISP2	1	1	3144000	18784000	1402400	0	0	0	0	0	0	0	0	0
1280	SRP72	4	4	0	20062000	0	0	0	0	0	0	0	0	26921000	4709800
1281	DDAH1	12	11	88219000	126300000	12136000	18026000	0	0	0	0	332340000	859870000	426420000	223380000
1282	MTA2	8	8	2043300	13900000	0	0	0	0	0	0	15995000	68547000	168360000	99098000
1283	TPPP	1	1	0	14755000	0	0	0	0	0	0	0	0	0	0
1284	TOMM70A	3	3	23460000	5099400	9256700	0	0	0	0	0	13784000	15871000	30437000	0
1285	UFL1	11	11	28798000	12446000	0	0	0	0	0	0	120570000	80260000	65032000	158180000
1286	TMEM63A	2	2	0	16374000	0	0	0	0	0	0	0	6288000	19430000	17271000
1287	PROSC	8	8	4159200	23331000	1823000	0	0	0	0	0	45519000	54122000	107830000	49959000
1288	PRPF6	2	2	0	3275800	0	0	0	0	0	0	0	0	20712000	0
1289	ENDOD1	3	3	3821000	20523000	1738600	5982400	0	0	0	0	0	0	0	0
1290	GLS	3	3	1980900	0	2221500	0	0	0	0	0	0	0	63216000	45424000
1291	AP2A2	10	5	51331000	21455000	5458400	2837700	0	0	0	0	16728000	0	60186000	71814000
1292	OR2F2	1	1	0	0	2006900	0	0	0	0	0	0	0	45140000	53945000
1293	NDUFB4	4	4	34289000	43301000	12662000	5716200	0	0	0	0	0	71623000	24818000	38854000
1294	SCEL	9	9	60262000	13774000	3555500	8491500	0	0	0	0	67159000	70759000	73314000	109260000
1295	RTN3	1	1	0	0	0	0	0	0	0	0	0	0	0	69674000
1296	LETM1	5	5	0	0	3406000	3195500	0	0	0	0	13212000	20578000	35070000	42211000
1297	ZRANB2	2	2	0	0	0	0	0	0	0	0	0	1566600	1055500	0
1298	SNX4	3	3	15935000	0	0	5432900	0	0	0	0	18550000	36372000	38318000	31874000
1299	VAPB	3	3	0	43209000	0	0	0	0	0	0	20682000	32323000	73116000	0
1300	SNAPIN	2	2	0	6848800	0	3741200	0	0	0	0	57540000	32835000	0	0
1301	FKBP9	2	2	22904000	0	0	0	0	0	0	0	0	0	12072000	0
1302	PGLS	11	11	57595000	83450000	26331000	50994000	42825000	0	20743000	2138400	284910000	301420000	487890000	397430000
1303	PAPSS2	13	13	63856000	108970000	24094000	6012000	0	0	0	0	259770000	105330000	632230000	497950000
1304	ATG7	2	2	9059400	0	0	0	0	0	0	0	0	0	0	0
1305	LYPLA2	3	3	0	0	0	0	0	0	0	0	67236000	0	123300000	35919000
1306	IPO7	8	8	33354000	36110000	0	3571900	0	0	946710	0	66532000	157610000	115970000	79565000
1307	CD2BP2	2	2	0	0	0	0	0	0	0	0	0	0	0	26074000
1308	SLC34A2	4	4	78305000	158530000	36851000	44416000	541810	0	0	266530	212080000	208620000	10871000	46075000
1310	PARN	2	2	0	6847400	0	0	0	0	0	0	0	0	10140000	0
1311	H6PD	9	9	75614000	19979000	0	0	0	0	0	0	192890000	129510000	190450000	209710000
1312	ETHE1	7	7	73551000	79168000	9242600	24119000	0	0	0	0	50767000	204240000	128160000	277800000
1313	ACSL3;ACSL4	3	3	2666900	0	0	0	0	0	0	0	0	0	19329000	37583000
1314	CDS2	1	1	0	9702300	0	0	0	0	0	0	0	0	0	0
1315	RAB3D	2	2	0	0	0	1622000	0	0	0	0	0	0	16022000	0
1316	OXSR1	6	5	15492000	30867000	9680300	19237000	0	0	0	0	31822000	77488000	63488000	63352000
1317	PTBP3	2	2	0	0	0	0	9786200	0	8646300	11986000	41366000	0	0	35800000
1318	AP2A1	2	2	0	6157900	0	0	0	0	0	0	0	0	0	0
1319	SDPR	14	14	121440000	213050000	41150000	54959000	1269200	0	322640	979790	147930000	606490000	370870000	412140000
1320	BAG2	1	1	0	0	0	0	310160	0	420420	0	0	0	0	0
1321	BAG3	1	1	6990500	7811800	0	0	0	0	0	0	0	0	0	0
1322	MLYCD	4	4	12508000	0	0	0	0	0	0	0	37685000	50119000	112040000	65746000
1323	AIFM1	15	15	308760000	281250000	50814000	55745000	0	0	0	0	167550000	160650000	435140000	316210000
1324	CLIC3	5	5	12694000	31306000	0	0	597680	0	0	1480200	32920000	72949000	75409000	92969000
1325	DDAH2	5	5	7459400	26373000	4439100	13847000	0	0	0	0	553720	90363000	167070000	213040000
1326	TXNDC12	4	4	4641900	38571000	1770100	7612500	499200	0	0	0	103540000	98104000	36302000	117530000
1327	NUDT3	1	1	0	0	0	0	0	0	0	0	8312300	8963500	0	0
1328	AGR2	10	9	387390000	201730000	343850000	285770000	12736000	15996000	153550000	41639000	1203800000	2512600000	2254800000	2003000000
1329	NAPSA	14	14	1026800000	1760500000	336780000	307390000	557970000	117510000	1112800000	208430000	2719600000	8580100000	7698400000	10454000000
1330	PEX11B	3	3	0	0	0	0	0	0	0	0	6319600	8325900	53645000	7204900
1331	ACTL6A	4	4	0	0	0	0	0	0	0	0	56477000	59229000	71046000	96685000
1332	CYB5A	6	6	449360000	869920000	267040000	265210000	28805000	6398600	11615000	17397000	2212000000	5405500000	4539500000	5538500000
1333	ADH1B;HEL-S-117	19	7	526530000	980830000	107910000	80662000	7308800	498780	23742000	2362300	453060000	804470000	1944100000	1600500000
1334	ADH1C	1	1	0	0	0	0	0	0	0	0	0	45466000	116580000	0
1335	LDHA	19	18	805680000	902790000	230100000	191890000	29041000	1471300	35726000	21906000	3517200000	5506100000	7029600000	7293500000
1336	ALDH1A1	16	16	160850000	240950000	109900000	165730000	8871800	1585200	0	3571700	1137900000	1029900000	1003000000	1054000000
1337	GLUD1;GLUD2	23	23	181550000	443960000	56841000	73421000	3813900	0	26853000	2207900	1771300000	1984200000	2570500000	2033100000
1338	CYB5R3	12	12	299790000	319820000	66922000	135940000	2204800	0	0	0	885950000	807230000	1403700000	836490000
1339	GSR	13	13	7025800	180310000	27429000	30128000	0	0	0	0	504810000	780710000	1182500000	1136100000
1340	MT-CO2	7	7	432640000	508700000	104070000	180760000	756350	0	0	509990	409100000	471670000	633120000	646570000
1341	SOD1	7	7	86641000	120890000	50769000	47116000	32081000	10088000	19857000	10844000	513110000	731190000	1049400000	1844100000
1342	CP	24	24	133380000	140410000	29990000	17098000	662530	702600	12775000	0	537110000	637280000	883720000	631560000
1343	F13A1	21	20	260810000	255560000	59125000	31207000	0	0	2945100	0	362400000	468790000	1131900000	1056800000
1344	PNP	16	16	152360000	99314000	28115000	17163000	5168200	550720	3723500	468900	498020000	610860000	587280000	1010000000
1345	HPRT1	9	9	81672000	85259000	17606000	23505000	1826000	441670	3172400	1013600	420260000	359220000	417140000	101110000
1346	GOT2	17	17	406670000	296570000	86872000	108350000	1507200	0	342440	450700	1028400000	491130000	1510800000	1801500000
1347	EGFR	3	3	38717000	0	0	5746400	0	0	0	0	0	771850	971640	1486100
1348	PGK1	29	24	2586500000	1679200000	491490000	433820000	75155000	14864000	73002000	33417000	9523500000	12506000000	14599000000	14815000000
1349	AK1	16	16	329860000	456990000	53791000	37558000	10772000	1634300	2569900	7634900	1880900000	3372600000	4134400000	3566400000
1350	F2	10	10	55098000	55089000	13114000	13680000	1518500	0	387990	383230	111560000	110830000	108460000	236760000
1351	HP	20	2	346800000	596890000	85543000	77185000	11289000	1127200	9903100	8764100	1385100000	2738800000	2390600000	2476400000
1352	HPR	2	2	0	0	0	0	0	0	0	0	0	16562000	26332000	0
1353	F9	3	3	0	26768000	5978500	0	0	0	0	0	6995500	0	72517000	42949000
1354	PLG	9	9	90982000	146670000	17927000	22021000	419980	0	0	0	178000000	305780000	375150000	471400000
1355	F12	1	1	0	0	0	0	0	0	0	0	0	0	9796900	0
1356	CA1	22	22	5233300000	4446500000	1314200000	1147900000	157850000	45970000	134720000	122830000	16955000000	25382000000	25087000000	28705000000
1357	CA2	12	12	242770000	508050000	69409000	86315000	15898000	2489000	36356000	21540000	4155300000	4052200000	4051400000	3871900000
1358	ASS1	11	11	25432000	74305000	6023900	7446000	0	0	0	0	126670000	64880000	187950000	88060000
1359	SERPINC1	14	14	107640000	58927000	3789000	7198500	1387200	972260	1016200	1191000	947700000	1036700000	1057500000	1104100000
1360	SERPINA1	24	1	698610000	416140000	95537000	139820000	72879000	15915000	21877000	47066000	2051600000	4668600000	2955800000	4280800000
1361	SERPINA3	15	15	102090000	52527000	24395000	30163000	15328000	5051100	372560	17726000	632510000	847080000	851340000	1017500000
1362	AGT	7	7	21059000	17326000	0	0	0	0	0	16269000	165320000	130540000	84819000	128020000
1363	A2M	43	43	1205600000	1115200000	258540000	224640000	1851600	0	1715600	692070	1821700000	2146600000	3821100000	2830800000
1364	C3	61	61	2327500000	2117500000	585540000	636090000	3550600	0	2301000	1383700	1994700000	1755400000	3943600000	3301100000
1365	TIMP1	2	2	0	0	0	0	0	0	0	0	0	74820000	0	0
1366	CST3	2	2	0	0	0	0	0	0	0	0	0	29571000	0	54342000
1367	KNG1	10	10	60585000	131620000	24632000	42287000	695110	0	572350	775240	264230000	373210000	499600000	177910000
1368	IGJ;JCHAIN	6	6	37046000	88037000	8748800	22470000	2154000	422220	338030	1271600	163480000	66334000	234710000	271420000
1369		1	1	0	0	0	0	0	0	0	0	18776000	31075000	45355000	21681000
1370	IGKV3D-20	4	4	381210000	359370000	104450000	125430000	5464300	1362000	0	0	654080000	825290000	829560000	520450000
1371	IGKV3D-15;IGKV3OR2-268;IGKV3-7;IGKV3D-7	2	2	0	0	0	39479000	684640	0	0	494700	14059000	302180000	320980000	328930000
1372		2	2	0	40569000	0	0	0	0	0	0	10406000	120180000	202500000	147830000
1373		1	1	0	0	0	0	0	0	0	0	321490	0	0	907170
1374	IGHV3-21	2	1	56846000	33940000	2586300	0	0	0	0	0	93411000	0	235730000	0
1375	PIGR	7	7	3731300	18397000	0	0	3399800	324760	0	0	9535300	77832000	41007000	101470000
1376	IGKC	10	10	1372500000	1332900000	352320000	472800000	53668000	15965000	52327000	41166000	1016700000	3684300000	4087100000	5948100000
1377	IGHG1	7	6	3702700000	2609600000	519390000	710020000	10726000	4755700	12004000	7244300	2152800000	3174600000	4951500000	5630500000
1378	IGHG2	4	3	151200000	312800000	72158000	28506000	2173600	452950	1484000	2854500	44765000	292310000	47648000	558810000
1379	IGHG3	16	6	814500000	1202100000	267080000	190540000	7734400	2401500	3961300	3391200	1044400000	1893000000	3957000000	3761900000
1380	HLA-A	5	2	322120000	429290000	115320000	136780000	772030	0	418140	450730	386630000	676630000	661040000	428270000
1381	HLA-DQA1	2	2	4200500	0	0	0	0	0	0	0	0	10746000	14758000	30016000
1382	HBD	16	7	5444300000	4380900000	2211200000	1340500000	215320000	25640000	173220000	327890000	17974000000	38580000000	34200000000	35877000000
1383	COL1A1	10	10	371620000	1087700000	96571000	119680000	604270	396940	887730	297960	116140000	417790000	507810000	525510000
1384	LMNA	49	3	3147100000	7283000000	941040000	1349300000	13825000	820610	4048300	4194000	2721300000	3320900000	6347200000	6535000000
1385	SPTA1	80	80	636580000	1058400000	201620000	176280000	912690	0	0	0	1419500000	1873900000	3275100000	3103000000
1386	APOA1	21	20	1976700000	3071800000	386830000	714160000	62935000	12273000	94009000	53580000	6720800000	12746000000	7877900000	9298300000
1387	APOE	16	16	74241000	242030000	45128000	53683000	559030	0	0	0	205810000	622490000	605930000	395990000
1388	APOA2	4	4	46651000	47641000	18334000	14126000	7768800	0	2450500	1639300	111300000	398240000	250950000	361250000
1389	FGA	30	30	1230600000	2148100000	336310000	222850000	21036000	4616700	31341000	10685000	1350800000	5816000000	7031000000	6704600000
1390	FGB	29	25	839400000	1395700000	207130000	152470000	23485000	5116500	15137000	12146000	2584200000	3656100000	4001200000	6206500000
1391	FGG	19	13	1571200000	1191100000	286460000	328270000	22499000	2604300	12758000	8050600	2312400000	3759800000	5069100000	4756400000
1392	SLC4A1	31	31	3382800000	2917600000	858420000	926180000	112390000	4144300	15570000	4332200	4272900000	4727900000	7265400000	6961400000
1393	APCS	9	9	401010000	1071000000	166800000	289980000	7699300	1159400	3271600	6259300	1106700000	2033600000	2731600000	2770600000
1394	C1QC	3	3	17398000	8708600	975350	7293400	0	0	0	0	0	0	21855000	0
1395	C9	2	2	0	10660000	0	0	0	0	0	0	0	0	11185000	0
1396	APOH	6	6	0	42356000	2604400	0	0	0	1058100	1398800	79091000	295320000	313800000	455140000
1397	LRG1	2	2	1431400	0	0	0	0	0	0	0	0	18609000	15642000	13628000
1398	FN1	49	49	1497000000	1732700000	367400000	437250000	1932200	0	807490	1679800	675790000	1033600000	1118800000	1100000000
1399	RBP4	4	4	0	0	0	0	5018400	1770700	4825700	4496800	68366000	25451000	80913000	67406000
1400	AMBP	7	7	278510000	453820000	31449000	61501000	3678800	568470	3311000	1214900	105110000	136340000	228190000	221190000
1401	ORM1	8	6	671990000	502030000	180490000	187870000	7889400	1407200	6652200	8995000	1429200000	2053700000	2449900000	1932800000
1402	TTR	8	8	600580000	296950000	179970000	122930000	23341000	4326800	22893000	16670000	1763700000	1701800000	2222200000	2058900000
1403	PPBP	4	4	10186000	100360000	10419000	5957300	310820	0	0	0	0	72379000	167120000	192890000
1404	PF4;PF4V1	1	1	0	0	0	0	0	0	0	0	9788700	58848000	49623000	66077000
1405	TF	37	35	733100000	810610000	251020000	151240000	11417000	2936800	36765000	19283000	1551900000	2413700000	3862900000	4782900000
1406	HPX	19	19	448910000	454990000	120130000	141320000	17161000	6525900	36629000	21939000	984670000	1226500000	1685100000	2248700000
1407	FTL	10	10	693940000	468250000	180960000	417220000	26793000	5687500	41859000	26352000	3370900000	5780600000	3937400000	6611200000
1408	FTH1	8	8	134270000	187800000	37300000	44128000	2100500	452610	1223400	1506900	306520000	1141200000	810020000	1358700000
1409	SLPI	1	1	30939000	197100000	13339000	11128000	367860	0	0	0	0	0	0	0
1410	C4BPA	9	9	147330000	125440000	21718000	12214000	0	0	0	0	143750000	13407000	249600000	278520000
1411	VTN	14	14	883190000	1364300000	263040000	365930000	6188400	384930	12580000	4463800	744040000	1329700000	1128700000	914240000
1412	CAT	28	28	1500200000	1230100000	528990000	409850000	108650000	26839000	117360000	86639000	4367800000	8187900000	7759200000	7723100000
1413	FUCA1	5	5	35284000	34267000	0	0	0	0	0	0	122140000	243310000	155090000	220920000
1414	ALDOA	32	27	1887800000	1546000000	421790000	322470000	126580000	23584000	90256000	67344000	5551600000	12823000000	10479000000	8564500000
1415	CSTB	7	7	290840000	344230000	99742000	77599000	9312700	1926800	0	4256600	3074700000	4632800000	5384300000	4136400000
1416	ANXA1	24	24	2006400000	2905400000	684880000	568970000	101910000	7598900	38198000	24409000	5610500000	8027600000	11093000000	7800900000
1417	APOB	91	91	842070000	860170000	174140000	159650000	4718800	396670	4545100	988730	1260700000	1732700000	2343300000	2043000000
1418	SOD2	12	12	442630000	646910000	110470000	134240000	57270000	5311700	72620000	15201000	2057100000	2708300000	3625200000	3520700000
1419	OAT	7	7	0	57287000	4670700	0	0	0	0	0	39186000	98323000	135220000	136120000
1420	HRG	12	12	161430000	115960000	39449000	30477000	4174600	883130	1372000	3077000	191750000	314090000	489400000	489980000
1421	A1BG	10	10	34608000	75026000	14643000	18829000	0	0	0	0	106360000	395230000	393290000	393190000
1422	CD74	10	10	573300000	662610000	140380000	193530000	13139000	626660	17459000	10453000	1551300000	2180000000	2485600000	2313800000
1424	KRT1	37	26	2664300000	5009600000	1139600000	576870000	38225000	4891700	226520000	64921000	8300000000	10478000000	14562000000	23020000000
1425	S100B	2	2	9413100	12055000	5411600	0	1464500	318250	0	1554600	27171000	75288000	32057000	60287000
1426	VWF	8	8	43818000	37525000	6895900	18283000	0	0	0	0	7153800	0	0	0
1427	GAPDH	21	21	5137500000	6059900000	1156500000	1639000000	181300000	42594000	447060000	173760000	20136000000	23277000000	29569000000	28267000000
1428	ASL	7	7	17552000	24732000	8548300	7321900	0	0	0	0	56146000	103720000	83010000	17830000
1429	HLA-DPB1	6	2	64714000	45368000	17451000	8282700	2753600	0	758480	670520	615470000	279380000	755690000	985100000
1430	HSPB1	21	21	2583500000	1283300000	518590000	806800000	102500000	9293300	159220000	72752000	6842700000	11248000000	10629000000	6544300000
1431	CYBB	5	5	27549000	9780000	5417600	14106000	0	0	0	0	47287000	43221000	263030	172700000
1432	RPN1	18	18	603880000	318330000	141840000	50617000	308390	0	0	0	227860000	182580000	620010000	751390000
1433	RPN2	13	13	243320000	314520000	143640000	187420000	0	0	0	0	51825000	68459000	343960000	352420000
1434	GNAI2	12	8	257350000	186910000	70944000	97229000	425040	0	296160	259780	342370000	284550000	782800000	1332700000
1435	GYPC	1	1	0	0	0	0	664210	0	0	312060	14345000	18238000	21384000	17485000
1436	ATP1A1	28	28	561720000	900340000	208070000	133920000	0	0	0	0	456390000	495730000	1257500000	1125600000
1437	ATP1B1	6	6	98411000	82550000	34337000	70283000	0	0	0	0	63247000	84574000	153820000	229870000
1438	ARG1	3	3	0	0	0	0	0	0	0	0	16373000	11782000	0	23501000
1439	ALDH2	25	22	1197500000	1582100000	330220000	275440000	16824000	2150600	8744600	24552000	3497100000	4431600000	5863400000	4714100000
1440	ITGB2	9	1	34902000	20399000	4575700	8765600	0	0	0	0	125040000	184190000	393300000	259480000
1441	S100A8	5	5	141110000	111690000	29097000	29912000	7862400	1011200	4171300	6407300	1213700000	1640900000	1711100000	2053300000
1442	SLC25A5	12	4	349420000	423170000	84977000	57637000	245510	0	0	0	111230000	44754000	669500000	1090700000
1443	MPO	10	8	122030000	20080000	7561400	31074000	0	0	167120	0	207790000	212290000	335510000	333740000
1444	PCCA	11	11	3070100	17192000	0	0	0	0	0	0	9886000	57521000	173710000	130730000
1445	ALPL	5	5	0	0	0	0	686180	0	0	494400	364520	21221000	21086000	45571000
1446	EIF2S1	8	8	12948000	69972000	7744900	806290	0	0	0	0	70081000	106530000	211590000	127890000
1447	ICAM1	12	12	186860000	165130000	28800000	52154000	15013000	365050	369380	0	308010000	406920000	392580000	479890000
1448	RPLP1	3	3	165120000	118790000	21577000	46383000	123550000	64414000	386680000	85231000	420120000	608500000	611300000	844690000
1449	RPLP2	5	5	24040000	35887000	27166000	115750000	6679000	976090	4563300	6864400	1496900000	927200000	893730000	1427100000
1450	RPLP0;RPLP0P6	12	12	165880000	188750000	36815000	34366000	22144000	3102000	10034000	11253000	1265100000	2396300000	2523100000	2415800000
1451	FABP3	1	1	0	0	0	0	0	0	0	0	0	0	19215000	22543000
1452	SSB	14	14	61541000	18387000	25797000	0	12572000	1604900	14640000	1499600	241520000	452040000	345790000	414440000
1453	SERPIND1	6	6	33697000	34041000	0	6550100	0	0	0	0	9306500	88846000	145200000	106430000
1454	ITGB1	10	10	139500000	110330000	11111000	33729000	2884400	0	0	0	536420000	750280000	666420000	629230000
1455	KRT18	37	27	4138600000	4953100000	1238000000	708380000	107070000	6219600	263310000	59390000	1867400000	4620700000	10576000000	8017600000
1456	MYL1;MYL3	1	1	0	0	0	0	0	0	0	0	6953500	0	0	49147000
1457	COL5A2	2	2	9429800	27509000	0	0	0	0	0	0	0	2533600	0	0
1458	UROD	7	7	0	0	0	0	7053100	1803900	4693800	2456600	178290000	141060000	158150000	133530000
1459	GSN	31	24	1532800000	1853400000	345970000	386090000	52163000	4177400	6145800	45048000	4474300000	3652400000	4996000000	4143300000
1460	ATP5B	25	25	3701700000	3544100000	1018500000	791780000	32823000	2900100	44602000	15056000	8879200000	10838000000	14423000000	10452000000
1461	S100A9	7	7	489060000	717130000	180580000	88436000	25038000	7014300	71684000	46277000	2098000000	3237500000	2480200000	2434000000
1462	S100A6	12	12	478810000	884030000	135120000	146440000	74718000	172520000	802030000	1442900000	849140000	4140400000	2418800000	2702900000
1463	APOA4	16	16	303610000	263010000	35459000	59237000	2427600	0	2740400	1471400	240200000	742100000	505720000	527680000
1464	ENO1	29	26	3052100000	2577900000	887190000	857850000	550050000	45999000	481470000	234960000	10573000000	12612000000	11777000000	16387000000
1465	NPM1	12	9	905480000	915710000	158160000	195890000	14685000	6178200	44551000	28161000	2266900000	2892500000	2415000000	2493100000
1466	ITGAV	3	3	0	0	0	0	0	0	0	0	0	15397000	28881000	0
1467	HIST2H2BE;HIST1H2BB;HIST1H2BO;HIST1H2BJ	3	0	22362000	47026000	0	0	11067000	1018900	4616500	8528700	2585900000	734330000	3151600000	2773800000
1468	EPHX1	20	20	743520000	894260000	123300000	247350000	0	0	0	0	1072400000	435790000	1214700000	1235600000
1469	DBI	6	6	66940000	76801000	15619000	11433000	2886200	0	0	2872700	336400000	631380000	689850000	593670000
1470	LDHB	13	13	218320000	296400000	61779000	48986000	3204900	0	660130	2715700	862560000	1484200000	1547500000	1442300000
1472	P4HB	30	30	1122300000	1160100000	268760000	110000000	136280000	8084000	134940000	71396000	2399300000	4767800000	5285300000	5072500000
1473	H1F0	5	5	190340000	220590000	38550000	40216000	3196500	0	294640	535330	552100000	1330800000	2068500000	1765500000
1475	ANXA2;ANXA2P2	37	37	4462900000	5912100000	1757500000	1555900000	180660000	7404400	278320000	15051000	4636300000	6286300000	8462800000	9449800000
1476	C8A	1	1	0	0	0	0	0	0	0	0	0	9199300	13852000	12214000
1477	C8G	1	1	21949000	0	0	0	0	0	0	0	0	0	0	0
1478	CAPN1	21	21	164680000	250470000	44569000	106430000	0	0	0	0	924220000	1219100000	1506200000	1170900000
1479	TUBB	5	4	1717800000	1902000000	532320000	348620000	19766000	2270500	13952000	15407000	2169600000	2957300000	3405600000	3166100000
1480	CA3	5	5	0	14152000	3198900	0	2123600	0	0	0	132520000	137100000	55707000	126200000
1481	DCN	8	8	8132600	54841000	5064500	0	569110	0	0	274110	60424000	88496000	124470000	145280000
1482	PSAP	9	9	265430000	936770000	121720000	32101000	19319000	2527000	29973000	40388000	1312300000	347140000	394870000	911650000
1483	HEXB	18	18	211870000	102100000	11840000	24335000	16136000	1139900	5255200	15265000	977870000	1685600000	1034600000	1255600000
1484	CTSL	5	5	0	0	0	0	3165400	1304800	479930	7920600	108190000	156370000	142980000	274130000
1485	PFN1	12	8	1297200000	1038000000	317580000	355360000	29553000	4071500	33956000	22578000	2479700000	3189100000	3891000000	3702000000
1486	BPGM	10	10	66092000	39459000	24955000	34322000	1863100	0	0	1071100	383450000	1273900000	439130000	571610000
1487	APRT	10	10	251090000	365730000	81674000	99961000	2982300	0	23943000	2096300	342540000	478770000	711230000	805390000
1488	EPRS	15	15	58313000	53482000	30990000	1710000	0	0	0	0	56261000	54364000	190410000	49767000
1489	CTSB	11	11	332610000	212340000	69946000	48754000	59206000	10345000	60023000	20016000	1210800000	2430500000	2336900000	2813600000
1490	HSP90AA1	33	20	2452700000	2449300000	586840000	601370000	13488000	1813100	7315500	9295900	6343800000	7136700000	7918400000	8715500000
1491	UQCRH	3	3	123970000	71498000	9570900	26747000	3210000	600900	8852300	4256400	45391000	96683000	2222000	87317000
1492	LYN	3	3	1112300	7816100	0	0	0	0	0	0	0	0	27266000	22910000
1493	FH	14	14	69217000	137710000	24960000	25578000	487530	381750	0	1172700	462280000	396760000	716230000	428340000
1494	THBS1	4	4	62125000	35742000	6319600	6728300	0	0	0	0	25718000	0	0	51866000
1495	ANXA6	32	32	1204800000	1158800000	468890000	524100000	4690300	276110	6132200	928880	895100000	1434000000	2144200000	2266300000
1497	SERPINA6	2	2	0	0	0	0	0	0	0	0	29459000	0	22854000	0
1498	GUSB	7	7	29098000	52150000	0	9874600	0	0	0	0	80583000	238590000	251730000	219740000
1499	HSP90AB1	18	15	1081600000	1087700000	190320000	222340000	3968100	3106000	840840	1402800	2841400000	3007400000	4983900000	3866500000
1500	SRPR	2	2	0	0	2468400	0	0	0	0	0	0	0	24869000	0
1501	ELANE	4	4	0	7172400	0	0	535140	511860	1112600	812460	0	6610600	12650000	32391000
1502	GSTA1;GSTA2;GSTA3	8	8	2365200	0	3327900	0	0	0	0	0	92126000	214360000	168480000	179200000
1503	SOD3	2	2	17364000	15426000	0	0	0	0	0	0	0	46761000	84863000	44721000
1504	CTSG	6	6	64965000	110670000	11169000	28635000	1284500	0	1263700	401930	69793000	101590000	267060000	176180000
1505	MGP	2	2	16875000	68141000	12544000	1266800	366830	0	0	327410	20686000	13831000	106350000	41367000
1506	ITGA2B	5	5	11370000	11222000	0	0	0	0	0	0	24905000	30158000	17942000	15387000
1507	LPA	4	4	2984200	9254800	1199400	0	0	0	0	0	8252900	1471400	1609400	20272000
1508	PDHA1	14	14	34344000	166160000	3689600	41970000	0	0	0	0	187090000	470950000	509890000	467210000
1509	PLEK	2	2	0	0	0	0	0	0	0	35633000	84044000	129440000	102120000	98277000
1510	CD14	8	8	42771000	32873000	0	9993100	0	0	0	0	181580000	203830000	262530000	300700000
1511	COL4A2	10	10	293430000	298820000	153320000	96939000	0	0	0	0	78473000	114160000	169140000	103000000
1512	CYC1	1	1	133460000	100230000	20012000	35029000	0	0	0	0	0	55875000	75877000	93191000
1513	PTPRC	10	10	57782000	44903000	17857000	8504200	0	0	0	0	189070000	68442000	286470000	318110000
1514	SNRPB2	5	5	7275800	0	0	0	389570	0	0	0	21747000	105980000	26549000	24203000
1515	CFH	8	7	57886000	10787000	11874000	14416000	0	0	0	0	66386000	153430000	139920000	145450000
1516	SNRNP70	10	10	70932000	54491000	27901000	10173000	522030	0	706640	0	13013000	11757000	68791000	217520000
1517	ITGA5	3	3	0	0	0	0	0	0	0	0	3734200	0	20834000	0
1518	VIM	63	56	16251000000	18505000000	4636500000	4777700000	229360000	47999000	361830000	210200000	23906000000	34916000000	39551000000	41529000000
1519	KRT19	41	1	7432400000	11066000000	2267600000	1793600000	47716000	17692000	85131000	186750000	9412300000	11414000000	17375000000	17348000000
1520	GNAI3	2	2	11698000	15263000	0	0	0	0	0	0	30085000	15682000	59225000	41549000
1521	ANXA5	23	23	3804500000	3836700000	717290000	1188100000	63638000	2661900	165940000	29479000	3949200000	6326100000	7604400000	6703300000
1522	SNRPA	7	5	32198000	18761000	0	0	1441600	1597200	1474100	917580	448940000	311720000	162650000	82933000
1523	ENO2	6	6	20257000	17061000	294420	0	2080600	0	0	0	1473800	24569000	42635000	86016000
1524	HBQ1	2	2	0	0	0	0	0	0	0	0	0	39257000	0	6659400
1525	ACAA1	6	6	56971000	35848000	0	5405300	0	0	0	0	26291000	88632000	335420000	73259000
1526	GSTP1	14	14	748440000	1143600000	188490000	137870000	59910000	10331000	58826000	43309000	4881400000	6648100000	5499000000	6289600000
1527	LGALS1	9	9	216290000	321190000	67525000	76691000	18755000	21197000	63092000	67697000	1077000000	1613000000	954640000	1457600000
1528	QDPR	8	8	27028000	0	10334000	1040100	0	0	0	0	135720000	140210000	69306000	178690000
1529	HMGB1;HMGB1P1	11	8	82106000	333370000	8067600	18103000	4841200	3444500	3706000	3899600	1290700000	2131100000	3888000000	3610900000
1530	FBP1	14	12	621940000	632560000	194950000	218400000	2089300	0	1538300	518670	886160000	1295600000	1180500000	1360800000
1531	CLTA	5	5	62229000	78198000	26098000	5959200	583130	0	0	0	79990000	70973000	199960000	73843000
1532	CLTB	6	6	2514300	3451800	278080	319580	0	0	0	0	29513000	81276000	58085000	74731000
1533	ANXA4	18	18	631790000	993270000	220480000	205330000	6942100	1236400	4889600	3353800	1265500000	1330100000	2028000000	1976200000
1534	PDGFRB	2	2	0	6619500	0	0	0	0	0	0	13463000	13751000	17080000	18808000
1535	DLD	14	14	105630000	146950000	36153000	36384000	0	0	0	4915800	374730000	446770000	908850000	582050000
1536	SNRPA1	6	6	45731000	83629000	6736300	8282300	551910	0	0	3332000	196280000	330820000	349660000	296140000
1537	COX6C	2	2	0	16017000	9756300	8322100	0	0	0	0	106700000	122290000	114790000	106890000
1538	TACSTD2	5	5	52529000	104060000	5732200	18010000	0	0	0	0	45861000	181700000	294260000	284230000
1539	PARP1	16	16	114380000	27257000	0	15947000	0	0	0	0	194320000	189860000	526450000	381470000
1540	IFIT1	2	2	0	0	0	1852100	0	0	0	0	0	0	5757300	0
1541	ALOX5	2	2	0	0	0	0	0	0	0	0	21415000	10893000	0	14373000
1542	LTA4H	33	33	1539500000	1800000000	446140000	479340000	33406000	5705100	31428000	18776000	5783700000	7453100000	7488800000	7883400000
1543	ALDOC	6	6	183630000	247870000	48125000	57247000	5128700	1233400	649840	1891700	640150000	607270000	875530000	637770000
1544	C4B	49	0	625010000	667280000	173970000	201980000	19046000	2816400	15135000	16058000	1612200000	2584900000	2494100000	2871500000
1545	H2AFV;H2AFZ	4	4	229580000	62449000	101840000	19177000	10618000	5124900	9290900	50336000	1581000000	1263800000	3351800000	395420000
1546	HIST1H2AJ;HIST1H2AH;H2AFJ;HIST1H2AG;HIST1H2AD	3	0	2715600	0	3125300	0	0	826980	5948500	11643000	0	23243000	0	0
1547	CHTF8	2	2	0	5213800	0	0	0	0	0	0	9202300	0	12840000	12857000
1548	POTEI;POTEJ	1	1	0	0	0	0	0	0	0	1733600	0	0	0	0
1549	U2AF1;U2AF1L4	4	4	19481000	12017000	0	9196500	0	0	0	0	28597000	30509000	93934000	108760000
1550	IGLC6	6	2	210850000	253420000	78449000	68592000	182480000	2155500	194690000	10331000	2168600000	2300300000	2267500000	727610000
1551	FDX1	1	1	0	0	0	0	0	0	0	0	0	783440	738550	838110
1552	RNASE2	2	2	0	19425000	3779500	6816300	0	0	0	0	0	0	0	0
1553	TROVE2	6	6	76188000	34764000	0	13990000	0	0	0	0	142820000	125940000	312990000	197380000
1554	GAA	14	14	60473000	16349000	0	6760800	3179500	429840	3300300	9101100	218700000	315230000	248130000	176270000
1555	RRAS	7	5	14714000	52597000	13299000	0	0	533200	0	0	126390000	72707000	188230000	98383000
1556	HLA-A	1	0	0	0	0	0	0	0	0	0	7937800	0	9950100	13844000
1557	HIST1H1E	15	1	622390000	573040000	475240000	465160000	10094000	0	5048700	8142800	1923600000	3889400000	5681600000	4632600000
1558	DLAT	7	7	17686000	45343000	0	0	0	0	0	0	51744000	104840000	264090000	89078000
1559	TXN	8	8	698830000	808980000	247730000	279850000	127780000	16806000	167120000	51513000	2676300000	3951700000	3303400000	2756300000
1560	COX5B	5	5	94140000	93751000	12210000	2958700	5059500	0	10094000	4786900	216580000	221980000	252990000	390660000
1561	CTSA	3	3	0	11601000	0	0	426120	0	0	0	38911000	68363000	47200000	0
1562	MGST1	3	3	26456000	52770000	8002500	17706000	0	0	0	0	15419000	29983000	50359000	162510000
1563	C7	2	2	0	0	0	0	0	0	0	0	0	0	58317000	0
1564	PRKAR1A	7	7	21939000	13712000	5204000	0	0	0	0	0	25677000	83330000	194210000	252590000
1565	ESD	7	7	0	26637000	0	0	0	339390	0	0	77262000	225340000	332120000	173290000
1566	HSPD1	32	32	930470000	1050600000	281190000	192010000	39245000	13146000	19417000	20569000	2554600000	3743900000	4791900000	3880400000
1567	CLU	14	14	770560000	739630000	123250000	162590000	6033900	299810	5894500	3849300	1377700000	2107500000	2408900000	1967400000
1568	HSPA5	33	32	2523800000	3427900000	745840000	843600000	45887000	15672000	55985000	24792000	7696800000	10781000000	12501000000	9591200000
1569	LAMC1	21	21	282680000	469250000	116090000	123710000	0	0	0	0	76471000	229290000	273490000	115320000
1570	HSPA8	28	14	2461700000	2225800000	417100000	387640000	32088000	4658100	21444000	19086000	4967800000	6993700000	8077700000	7476100000
1571	SLC2A1	6	6	169180000	255140000	55715000	100990000	0	0	0	0	208070000	333360000	752620000	772810000
1572	SLC2A3;SLC2A14	1	1	0	0	0	0	0	0	0	0	0	0	0	9466100
1573	PDHB	12	12	50732000	73348000	25910000	13080000	436520	0	2116200	0	282380000	268470000	466760000	463830000
1574	ITGAM	7	7	24212000	28184000	1449400	0	0	0	0	0	52585000	110720000	131070000	66144000
1575	PYGB	20	17	97862000	114620000	21319000	23070000	0	0	0	0	180920000	216940000	633910000	566130000
1576	RALA	5	2	41834000	50885000	18182000	0	2947400	0	0	0	124400000	120460000	193730000	165770000
1577	RALB	2	2	0	0	0	6557400	0	0	0	0	28469000	0	46902000	0
1578	SPTB	77	73	846680000	1183800000	299900000	218460000	0	0	0	0	1621400000	1376400000	2847800000	2215200000
1579	LAMP1	3	3	42993000	91927000	11749000	0	0	0	0	0	42982000	18756000	253540000	39948000
1580	ACADM	11	11	6579700	87722000	5116900	13480000	0	0	1175500	0	195300000	299510000	794820000	430660000
1581	TOP1	7	7	8258000	24962000	8785600	5187400	0	0	0	0	23617000	89221000	126610000	83562000
1582	G6PD	24	24	190880000	161070000	42606000	10813000	0	0	5863400	0	576990000	1316000000	1272600000	897700000
1583	PC	8	8	37317000	40872000	5006500	0	0	0	0	0	7107400	21656000	58495000	53128000
1584	EPX	3	3	35849000	13923000	0	8360600	0	0	0	0	0	0	0	0
1585	IGF2R	4	4	845640	6699400	0	2301800	0	0	0	0	0	10011000	4095600	10131000
1586	ADH5	9	9	71147000	19167000	18918000	13494000	0	0	0	0	139080000	137450000	662820000	296720000
1587	PRPS2	2	2	0	0	0	0	0	0	0	0	12393000	0	22178000	30227000
1588	PCNA	4	4	5540100	0	0	0	0	0	0	0	32862000	2699800	46576000	87345000
1589	COX6A1	2	2	0	0	0	0	511810	0	0	0	169500000	449360000	453420000	410840000
1590	HARS	11	9	28123000	42097000	11369000	5446700	0	0	0	0	343040000	555750000	490850000	545580000
1591	COL6A2	26	26	2014000000	2458100000	556970000	616370000	3032600	2759000	28024000	9262000	868250000	1469500000	1724600000	957190000
1592	COL6A3	110	2	12167000000	12615000000	2464100000	2655200000	84782000	2704200	24895000	3084500	6978600000	10403000000	13305000000	9709000000
1593	SLC25A4	2	2	49657000	47310000	5773000	5908100	0	0	0	0	38000000	29080000	69218000	70753000
1594	SLC25A6	3	2	27811000	43859000	3942600	0	0	0	0	0	0	0	33397000	68806000
1595	TPR	6	6	0	42394000	10491000	7378400	0	0	0	0	0	0	0	6192600
1596	CKB	8	8	106730000	18223000	10378000	53071000	1260100	316450	1286000	315820	318850000	374440000	382640000	290720000
1597	ANXA3	19	19	721680000	1255700000	209900000	283900000	2601000	299870	30122000	770270	955030000	1528000000	1946600000	1624500000
1598	CKMT1A;CKMT1B	9	9	59565000	158460000	22191000	31212000	0	0	0	0	146750000	158230000	268870000	341680000
1599	RNASE3	1	1	70130000	50839000	12479000	21249000	0	0	0	0	62782000	52075000	70562000	68002000
1600	ACTN1	24	24	497070000	585360000	167780000	98886000	0	0	0	1315900	401560000	849280000	1410600000	1029500000
1601	ACE	17	17	32203000	48821000	0	0	0	0	1024200	319720	80715000	105060000	138910000	46043000
1602	PEPD	8	8	18475000	16067000	227970	0	9722100	0	0	0	39452000	58063000	29682000	10411000
1603	XRCC6	28	28	572080000	614040000	206190000	176620000	3250700	0	681030	836580	2457700000	2533200000	4406100000	3550300000
1604	XRCC5	29	29	546440000	486570000	95423000	118960000	946700	2338200	0	11517000	1016200000	986000000	2035300000	1912400000
1605	UNG	1	1	0	0	0	0	0	0	0	0	0	7378000	12489000	0
1606	COX4I1	6	6	907270	60563000	0	0	0	0	0	0	0	20708000	84686000	145150000
1607	IFI30	4	4	35548000	59591000	0	0	0	0	0	3395600	6080900	40936000	9234800	120040000
1608	LAMP2	7	7	251940000	177300000	48685000	89127000	21712000	3813900	13253000	9131200	428570000	398240000	478230000	474090000
1609	RNH1	20	20	412090000	686950000	154630000	133430000	55596000	421210	79859000	5816100	454710000	733230000	1115700000	840870000
1610	CYBA	3	3	0	21085000	515190	0	0	0	0	0	0	0	25538000	0
1611	VCAN	6	6	13733000	20937000	4109100	5304000	0	0	0	0	23806000	92085000	30172000	27541000
1612	EEF2	47	46	569120000	893390000	119950000	102210000	4636900	3191800	27983000	3615400	1700900000	3092200000	4101500000	3768200000
1613	PDIA4	27	27	243090000	426690000	53515000	68340000	7313600	1049900	3311100	3062500	588110000	1762600000	1331500000	1821000000
1614	C6	3	3	0	0	6645900	0	0	0	0	0	0	0	6765500	8405600
1615	P4HA1	3	3	0	0	0	0	0	0	0	0	0	52342000	0	22718000
1616	CEACAM1	1	1	0	0	0	0	0	0	0	0	16717000	18138000	17836000	0
1617	ALAD	14	14	176920000	242230000	82293000	82887000	2167700	0	845640	1573200	1037100000	971850000	1268500000	1250100000
1618	HLA-A	1	0	0	28356000	0	1622900	0	0	0	0	0	0	0	0
1619	HLA-E	1	1	0	8570000	0	0	0	0	0	0	0	0	0	0
1620	HLA-DRB1	12	4	589800000	1119800000	124530000	216220000	23648000	2310100	7401300	14800000	1722500000	5449700000	6691500000	6324500000
1621	LCP1	35	27	1716900000	1519900000	406690000	618890000	74029000	5394100	227060000	54586000	6635500000	9215100000	7845400000	8522400000
1622	ETFA	15	15	60358000	104920000	17694000	9437600	10420000	0	0	0	264010000	740280000	1246000000	1128400000
1623	PRKAR2A	13	10	74284000	127300000	14281000	22991000	0	0	0	0	262570000	267900000	331820000	323700000
1624	MIF	3	3	117530000	118610000	50096000	0	11543000	1221200	13754000	10499000	259650000	336180000	542530000	1265800000
1625	FDPS	4	4	12815000	25490000	3824200	0	974250	0	0	519960	58698000	65205000	76870000	86171000
1626	NID1	16	15	434480000	561380000	128570000	167760000	0	0	0	0	119080000	102090000	175120000	116490000
1627	AKR1A1	19	19	369870000	448430000	63823000	80789000	820190	442540	3517600	654220	998560000	1423700000	1329500000	1095300000
1628	PKM	41	4	4983400000	4564200000	1589900000	1293500000	56411000	15882000	44344000	39320000	6339100000	8624800000	12977000000	13875000000
1629	HSP90B1	40	38	2987900000	2451400000	592750000	392640000	61620000	21562000	55297000	29514000	8040700000	13679000000	12346000000	10554000000
1630	MMP9	4	4	0	20135000	0	0	0	0	0	0	11624000	36979000	37079000	17702000
1631	COX6B1	5	5	70722000	27928000	19340000	23278000	1706900	369040	3114500	0	66591000	88899000	206910000	423060000
1632	HNRNPL	22	13	112040000	154930000	14572000	24253000	3775700	52492000	827560	4699600	573250000	964140000	1433100000	1308100000
1633	DARS	13	13	98151000	163760000	17087000	29903000	0	0	0	0	111130000	106220000	365650000	270130000
1634	JUP	5	5	65068000	11731000	0	0	0	0	0	0	20331000	0	0	0
1635	UQCRB	6	6	38729000	37440000	7717900	6077400	0	0	282810	258710	88540000	474110000	469680000	439510000
1636	FABP4;PMP2	2	2	0	0	947530	0	0	0	0	0	0	0	18816000	22506000
1637	AKR1B1	16	16	46025000	95861000	0	3998900	5038200	0	2033400	5473900	454350000	523290000	554900000	1024300000
1638	ANPEP	3	3	4389600	14063000	0	0	0	0	0	0	36126000	23651000	46410000	37174000
1639	RAC2	3	3	41678000	31563000	6300700	0	0	0	0	0	115970000	133050000	172120000	170190000
1640	GSPT1	1	1	0	0	6367300	0	0	0	0	0	0	0	0	0
1641	FOLR1	2	2	0	0	0	0	0	0	247750	248440	0	20651000	14113000	38515000
1642	UCHL3	6	6	0	0	0	0	0	0	0	0	64548000	117710000	69198000	175990000
1643	HPGD	10	10	108150000	161200000	26771000	41617000	602480	0	323850	441700	322670000	669220000	601980000	654600000
1644	NME1	1	1	0	0	0	954650	386990	0	0	0	4421600	2540400	1628800	1753600
1645	RPS2	13	13	44332000	114700000	13040000	12316000	1815000	0	383470	0	760220000	1015100000	1064900000	1133000000
1646	DSP	1	1	0	0	0	0	0	0	0	0	0	0	0	10753000
1647	RPA2	5	5	20839000	0	0	0	0	381330	1111100	0	22062000	0	36955000	77364000
1648	NQO2	5	5	0	0	0	0	0	0	0	0	0	44589000	49499000	29843000
1649	H2AFX	1	0	314060000	170980000	38937000	143930000	41285000	0	74964000	13445000	784150000	1567100000	845490000	100090000
1650	SPN	3	3	7789200	0	0	0	0	0	0	0	0	4395700	0	12021000
1651	CBR1	13	11	324030000	368230000	114650000	114750000	3286700	589270	2147000	3893500	1267400000	1564000000	1766500000	1662600000
1652	ANK1	51	49	613780000	799700000	123880000	139840000	851410	0	0	0	1482000000	1621600000	2921200000	2589100000
1653	ACADS	8	8	0	14939000	0	0	0	0	0	0	149820000	19003000	176150000	151960000
1654	CREB1;CREM;ATF1	2	2	0	0	0	0	0	0	0	0	0	18644000	26921000	0
1655	GLB1	6	6	0	4862000	0	0	0	0	0	0	29776000	55740000	98275000	137990000
1656	PECAM1	4	4	0	0	6040900	0	0	0	0	0	0	0	33366000	0
1657	HIST1H1B	5	5	51130000	171450000	28338000	4246800	1151600	0	0	348790	589140000	821450000	1378400000	1229000000
1658	HIST1H1D	1	1	39836000	79640000	18242000	36022000	0	0	0	0	77126000	73691000	188050000	126850000
1659	HIST1H1C	1	1	25153000	0	4025700	0	0	0	0	0	11865000	29191000	43396000	38444000
1660	POR	12	12	52859000	77998000	4395300	11177000	0	0	0	0	192510000	144100000	218280000	251660000
1661	EPB42	14	14	40825000	90570000	14523000	32633000	0	0	0	0	169180000	165900000	492140000	284150000
1662	MGMT	2	2	0	0	0	0	0	0	0	0	0	13444000	24568000	0
1663	ATP2A2	13	13	114530000	105190000	29365000	23334000	0	0	0	0	0	0	0	12823000
1664	FAH	5	5	29654000	17743000	5119200	0	0	0	0	0	57034000	144130000	135430000	132080000
1665	YBX3	3	3	0	13437000	0	0	0	0	0	0	0	16158000	10403000	10971000
1666	NAGA	3	3	0	8480100	0	0	0	0	0	0	12131000	20779000	32066000	60519000
1667	HSPA6;HSPA7	1	1	64537000	129090000	13373000	11440000	2958100	1176300	1240800	1238100	64824000	154600000	136430000	157170000
1668	HMGA1	2	2	1916700	13976000	0	0	0	0	0	0	8711400	30571000	29652000	27675000
1669	GOT1	9	9	17590000	74168000	4433500	4214300	0	0	0	0	146460000	554460000	285930000	275940000
1670	NDUFB7	2	2	0	0	0	0	0	0	0	0	0	0	16398000	1106300
1671	PRKACA	1	1	0	0	0	4156000	0	0	0	0	0	54540000	87350000	58787000
1672	CAPN2	12	12	82277000	308420000	81678000	64439000	0	0	0	0	196880000	430060000	675690000	710020000
1673	DES	11	11	30197000	59970000	5057700	11439000	0	0	0	0	45349000	98538000	141740000	19730000
1674	ENG	2	2	0	15603000	0	3272300	0	0	0	0	0	0	0	0
1675	PFKL	13	11	37986000	131470000	31826000	13040000	0	0	0	0	205220000	147090000	336500000	257790000
1676	LGALS3	10	10	421360000	1077000000	176210000	49647000	6657500	2643500	14133000	10415000	1172700000	4267000000	3789100000	4054900000
1677	TCP1	23	23	237290000	281470000	20572000	34182000	0	0	0	0	542560000	586930000	1132500000	900350000
1678	PTPN1	4	4	36962000	23246000	0	0	0	0	0	0	0	0	0	0
1679	RPL35A	3	3	220410	8106900	0	0	0	0	0	0	4036000	0	83013000	42020000
1680	ARF4	7	7	106940000	216670000	47301000	31877000	0	0	0	0	160540000	223210000	319430000	455640000
1681	RPL7	11	11	172690000	104090000	52478000	80783000	2525100	0	441240	647020	750920000	731150000	1723800000	1313300000
1682	VCL	46	46	874870000	1415100000	266690000	343220000	284130	0	0	597210	919800000	1609900000	1923700000	1369700000
1683	PGAM1	14	14	63828000	114510000	52087000	69799000	19639000	1919000	15429000	8320900	674430000	1534800000	1182200000	1236900000
1684	RCC1	12	12	35562000	83176000	16114000	30442000	2397300	324760	1975100	1128900	225950000	397030000	511930000	423080000
1685	ATP5J	3	3	6891100	0	1976700	3963500	0	0	0	0	18561000	76722000	50098000	38717000
1686	NCL	20	20	371360000	251810000	181170000	153460000	15788000	2580700	8615900	7428100	725630000	1275800000	1654600000	1535000000
1687	HK1	26	24	183440000	348850000	60244000	56250000	0	0	0	0	305540000	245330000	936760000	712930000
1688	TRIM21	2	2	0	0	0	0	0	0	0	0	13496000	6043000	15459000	0
1689	SRM	2	2	13415000	0	0	0	0	0	0	0	0	0	24436000	0
1690	ORM2	3	3	134090000	46456000	17216000	0	1426600	226310	456160	571210	158900000	543490000	353890000	473090000
1691	CSNK2A2	4	4	0	0	0	0	0	0	0	0	0	52335000	51696000	0
1692	ITIH2	10	10	98950000	141750000	28100000	29825000	0	0	0	0	78020000	135750000	408950000	33230000
1693	ITIH1	13	13	90818000	137540000	32645000	36696000	0	0	0	0	93690000	149390000	343900000	189960000
1694	NFKB1	6	6	0	0	0	0	0	0	0	0	29684000	17612000	92002000	0
1695	NCF2	3	3	13460000	12843000	0	0	0	0	0	0	32030000	0	59777000	39988000
1696	TYMP	22	22	308400000	509980000	146020000	122850000	13214000	2185600	11202000	8327700	2223100000	3383300000	3579700000	3060500000
1697	HLA-DRB1	1	0	0	76184000	0	11100000	0	0	0	0	10714000	231070000	349510000	244980000
1698	EIF2S2	6	6	11769000	22374000	0	0	0	0	0	0	73630000	81842000	135990000	108840000
1699	ANXA7	16	16	155230000	241400000	68365000	34776000	0	0	263500	0	170830000	67059000	183600000	173210000
1700	AZU1	3	3	11265000	18286000	0	0	3311000	908840	4288300	2006600	1437300	13851000	16172000	23261000
1701	RAB5A	1	1	0	0	0	0	0	0	0	0	29831000	22536000	36394000	29990000
1702	RAB6A;RAB6B	7	4	68814000	46970000	34682000	23596000	0	0	0	0	165430000	291650000	491590000	198530000
1703	MX1;MX2	4	4	26292000	6550500	0	3309900	0	0	0	0	0	26697000	7918700	9993800
1704	PSMB1	11	11	17405000	94979000	15781000	9652400	0	0	0	971550	818870000	955150000	936010000	864290000
1705	COX5A	6	6	10125000	51081000	0	1908000	31294000	0	55130000	32663000	314610000	204410000	80258000	72318000
1706	LMNB1	25	25	595170000	619700000	260830000	202860000	0	0	0	0	31348000	125620000	398000000	585760000
1707	OGN	9	9	170830000	111830000	32877000	47121000	21904000	1877300	90969000	3881100	126430000	475200000	791400000	621500000
1708	COL5A1	1	1	11160000	71347000	4156000	606430	0	0	0	0	0	0	0	0
1709	AGA	1	1	0	0	0	0	0	0	0	0	7779900	0	0	0
1710	PTMS	2	2	0	0	0	7341000	0	0	0	0	497490	0	0	0
1711	GSTM3	3	3	0	0	0	3968100	0	0	0	0	0	8393800	0	55995000
1712	ATP6V1B2	16	16	161970000	211080000	17480000	22436000	731770	0	0	0	205980000	295620000	492180000	494570000
1713	ATP6V1C1	3	3	0	0	0	0	0	0	0	0	0	19607000	22085000	34004000
1714	CSRP1	8	8	165710000	112290000	29466000	39405000	1700000	0	545800	673850	293520000	122090000	416380000	505580000
1715	FLNA	104	93	4710700000	5346400000	1630200000	1373400000	17048000	384900	3550900	3507100	4152800000	6013000000	7880000000	7369800000
1716	MAOA	12	11	514790000	528770000	169090000	137950000	0	0	0	0	153880000	187080000	1002300000	941450000
1717	ACO1	21	21	221170000	126480000	26188000	48705000	0	0	0	0	744100000	691640000	907830000	684660000
1718	NT5E	4	4	0	0	0	0	0	331620	0	0	75864000	69019000	54750000	128570000
1719	VDAC1	14	14	142810000	151640000	31318000	14210000	2549400	0	4099700	1902000	961210000	812470000	1419400000	978100000
1720	BGN	14	13	317200000	627150000	55078000	73016000	2971500	296370	2926000	3447100	464470000	907130000	725120000	813910000
1721	SDHB	7	7	30888000	34669000	6879500	3814100	0	0	0	0	91685000	168480000	221000000	304810000
1722	COMT	8	8	94547000	116960000	25689000	38066000	4405900	492550	3877800	2763600	16223000	54811000	174890000	332010000
1723	TGM2	32	32	2084700000	2787500000	755130000	797120000	22439000	948630	13463000	6777400	3037200000	3207100000	5667500000	4383600000
1724	MUT	10	10	27728000	6972500	0	0	0	0	0	0	29562000	14459000	78225000	41576000
1725	OSBP	3	3	10674000	0	0	0	0	0	0	0	0	0	0	16053000
1726	FBL	11	9	52192000	63306000	13164000	24903000	3294500	482400	2157500	1903100	258950000	221770000	430540000	405830000
1727	GART	8	8	35157000	35777000	0	2287300	0	0	0	0	40090000	43681000	64398000	81845000
1728	PAICS	9	9	0	0	2265400	6811200	0	0	0	0	47467000	107680000	152120000	201660000
1729	SCP2	7	7	18547000	22620000	4101300	3886300	0	0	0	0	153700000	220020000	439510000	222110000
1730	UBA1	40	40	1268500000	999390000	228040000	227510000	30336000	3979800	31327000	14433000	3796500000	4031700000	4318500000	4150900000
1731	FDXR	10	10	19206000	36244000	0	0	0	0	0	0	61624000	140870000	222330000	133690000
1732	HNRNPA2B1	22	22	2095800000	2016100000	500510000	480950000	216370000	24209000	187030000	75309000	4855000000	8213600000	7595100000	7920600000
1733	UQCRC2	17	17	289090000	332630000	62685000	83543000	986830	0	348490	0	882430000	900740000	1708900000	1370000000
1734	CA4	6	6	33596000	43330000	0	0	0	0	0	0	117900000	177830000	180190000	204090000
1735	CPN2	3	3	0	0	0	0	0	0	0	0	15080000	17046000	20401000	12861000
1736	MRC1	13	13	40032000	57624000	7068500	7504000	0	0	0	0	31966000	65785000	186260000	165750000
1737	CES1	15	15	41278000	80351000	9116800	11472000	0	0	0	0	258220000	121310000	483250000	173320000
1738	FBLN1	2	2	66659000	49243000	18404000	22364000	0	0	0	0	0	0	21090000	0
1739	ITGA6	1	1	6306400	8554300	0	2607600	0	0	0	0	0	7811700	13680000	14554000
1740	SFPQ	26	25	276050000	527390000	62912000	56222000	3714100	245890	372070	2131000	1159800000	1806500000	2768700000	2412500000
1741	PPIB	10	10	102310000	309340000	78917000	72556000	11187000	1223300	9049200	6289400	1801600000	2087000000	2419100000	2507400000
1742	WARS	20	20	96901000	223250000	54846000	75956000	607790	0	0	3159600	1303100000	1077400000	1277100000	1221400000
1743	RPS3	17	17	145820000	414710000	56473000	151750000	1053600	0	412210	0	1627000000	1397200000	4090800000	2920700000
1744	PTPRE	1	1	0	0	0	0	0	0	0	0	0	0	12059000	0
1745	NFYA	1	1	0	0	0	0	0	0	0	0	0	5573600	0	0
1746	AHCY	10	10	176330000	242450000	25140000	22170000	0	0	0	0	306500000	397920000	1000700000	637730000
1747	CFL1	12	8	472280000	723510000	167920000	215100000	44059000	7173900	69195000	27639000	1393200000	1383800000	1925600000	1423700000
1748	ATP2B4	6	6	22116000	61936000	0	0	0	0	0	0	0	15778000	0	14317000
1749	DTYMK	6	6	0	12835000	0	6712500	0	0	0	0	22990000	42019000	20867000	50565000
1750	PRTN3	2	2	0	20220000	0	6303700	533460	0	0	0	43508000	61458000	90125000	69586000
1751	EEF1B2	3	3	43194000	18898000	14994000	0	811760	0	0	483830	105970000	136380000	167380000	170830000
1752	ATP5F1	6	6	17849000	73452000	16528000	14074000	0	0	0	0	29668000	20917000	312670000	275310000
1753	ACP1	5	5	7213100	92473000	6360100	1365500000	1666100	0	1258000	0	57341000	184460000	257870000	155880000
1754	ACAT1	14	14	295720000	249480000	44034000	82864000	11871000	0	0	0	598650000	725290000	1288900000	1205600000
1755	TNC	46	46	803230000	1055300000	210160000	252720000	5204900	0	0	1832600	613520000	1054200000	1361600000	843090000
1756	MYL9	4	4	215970000	65768000	46020000	58556000	9086200	2755900	10811000	4625600	195830000	372180000	352050000	410060000
1757	POLR2A	2	2	0	0	0	0	0	0	0	0	0	0	0	19880000
1758	AZGP1	8	8	12167000	23056000	0	910760	0	0	0	0	158290000	111430000	129050000	240260000
1759	MPST	9	9	44706000	72801000	6226100	3639200	927600	0	412100	532200	174590000	189810000	238140000	223280000
1760	RPS12	7	7	70859000	80359000	9082300	9666000	7509300	990780	552040	405490	396200000	630390000	648950000	989030000
1761	DNAJB1	2	2	0	0	3923800	0	0	0	0	0	43320000	0	52896000	43960000
1762	ATP5A1	26	26	2728000000	3514800000	805280000	857850000	27310000	2360500	17206000	7828800	7106100000	8865400000	12401000000	10297000000
1763	CTSS	3	3	25165000	0	0	0	0	0	0	0	70462000	221360000	44128000	44662000
1764	PSMA1	13	13	97319000	172390000	6561800	30947000	0	0	0	1315000	472720000	809970000	420880000	578680000
1765	PSMA3	7	7	64395000	0	14730000	13352000	219910	0	0	264700	484340000	522950000	264340000	578090000
1766	PSMA4	7	7	6916300	0	0	0	0	0	0	0	72794000	431840000	654970000	110660000
1767	S100P	3	3	5105500	2843500	843970	1200800	0	0	0	0	28433000	40831000	3897900	53802000
1768	ITGA3	7	7	20238000	15167000	0	0	0	0	0	0	64760000	77366000	70841000	66519000
1769	MSN	41	28	3171100000	2433600000	510940000	464960000	60370000	6312700	31786000	18090000	5627100000	6335800000	7196800000	7817300000
1770	DDX6	10	10	18318000	0	0	0	0	0	0	0	24679000	11776000	155190000	32424000
1771	CTNNA2	1	1	0	0	0	0	0	0	0	0	43597000	18036000	49967000	14933000
1772	RPL13	6	6	295720000	323100000	108110000	112370000	1570400	0	856370	732880	640060000	414890000	1091400000	803400000
1773	S100A4	6	6	606170000	905780000	180510000	217620000	9257300	1992600	5855300	5290200	1585300000	1664800000	1473800000	1175800000
1774	MGAT1	3	3	7698000	0	0	0	0	0	0	0	0	0	0	0
1775	HMGB2	5	5	1877800	2618300	612620	0	658150	319080	734660	316630	53035000	455060000	40348000	432380000
1776	TARS	7	7	17095000	49398000	0	0	0	0	0	0	55863000	112450000	60898000	75415000
1777	VARS	23	23	155630000	159960000	20001000	26303000	0	0	0	0	176400000	108930000	374860000	376000000
1778	EEF1G	20	20	302460000	467070000	99124000	78236000	2830600	323170	2133500	4025100	924340000	1287900000	1812700000	1503300000
1779	FKBP2	3	3	69982000	59475000	15728000	18850000	3265900	6782500	3444700	3319500	247730000	261620000	407730000	321840000
1780	STOM	12	12	153840000	371000000	44424000	76956000	0	0	0	0	291850000	200080000	532530000	605440000
1781	AK4	3	3	0	25358000	0	0	0	0	0	0	20093000	0	25325000	25431000
1782	PON1	2	2	0	4565400	0	0	0	0	0	0	0	28610000	14849000	14071000
1783	MAOB	9	9	95056000	114800000	16457000	16465000	0	0	0	0	0	57822000	136640000	98941000
1784	YWHAQ	10	10	54068000	41972000	11105000	8128800	6802300	484650	0	2345700	227130000	278690000	301360000	275030000
1785	MAPK3	7	7	764120	0	3841400	276820	0	0	0	0	39941000	103720000	48319000	72745000
1787	DPP4	10	10	67125000	81834000	17985000	22441000	0	0	0	0	122620000	98906000	356130000	167110000
1788	RPL10;RPL10L	8	8	152870000	124550000	20646000	19642000	0	0	0	0	566500000	315240000	398220000	422140000
1789	COL8A1	3	3	39584000	7769300	10130000	24895000	0	0	0	0	0	0	0	0
1790	RPA1	3	3	0	0	0	0	0	0	0	0	0	24426000	37004000	51408000
1791	APEX1	13	13	20404000	32426000	18705000	0	2608900	0	2043300	1215300	470830000	354170000	513600000	491150000
1792	CALR	18	18	468930000	610910000	87944000	103180000	16226000	2314500	53086000	22235000	1300600000	1557500000	1995500000	2228200000
1793	CANX	30	30	932690000	1649700000	523290000	295200000	10121000	1895000	8001700	9965400	1893800000	2595500000	2905900000	3833600000
1794	PSM8;PSMB8	10	10	63354000	0	12592000	20147000	412490	0	0	317060	255560000	565780000	373840000	586440000
1795	PSMA5	9	9	31851000	64597000	11645000	8722200	526030	947930	0	2293700	361790000	1070500000	1298000000	1073900000
1796	PSMB4	6	6	15019000	48974000	0	452140	0	0	0	0	30278000	266590000	318610000	236180000
1797	PSMB6	3	3	11395000	0	5754800	0	0	0	0	0	54370000	80300000	104450000	93950000
1798	PSMB5	5	5	0	0	0	0	0	0	0	0	1454100	404570	28084000	0
1799	ABCD3	3	3	0	42350000	7120400	7954000	0	0	0	0	0	0	19272000	12127000
1800	TMOD1	2	2	0	6480200	0	0	0	0	0	0	48199000	30603000	29414000	31314000
1801	ACADL	5	5	12095000	0	2530300	0	0	0	0	0	70559000	90888000	137090000	95499000
1802	NDUFS1	19	19	100070000	119820000	16495000	14202000	0	0	0	0	299840000	404640000	782340000	348890000
1803	MAPK1	15	11	119520000	299190000	40034000	37263000	6078100	0	4963200	0	236150000	355670000	441580000	346030000
1804	GRN	5	5	0	0	1364500	0	2662600	0	0	1565600	1581100	24706000	6364300	17107000
1805	LAP3	24	24	162470000	396800000	46243000	68682000	12489000	1539400	8892300	6506000	633140000	1176700000	1554600000	1721000000
1806	CD34	2	2	0	6500500	0	684400	608240	0	0	0	0	43142000	0	52016000
1807	TPP2	5	5	0	12794000	0	0	0	0	0	0	8535300	31871000	32538000	47780000
1808	IMPA1	6	6	23594000	20884000	4797200	0	0	0	0	0	47929000	13184000	47937000	78882000
1809	PTPN6	11	11	25888000	0	0	0	0	0	0	0	9774000	92026000	193240000	90814000
1810	CRABP2	3	3	0	0	0	0	0	0	0	0	81247000	94261000	0	9976700
1811	TKT	42	40	5111000000	4148000000	1042700000	1026300000	241310000	18914000	159950000	65696000	16321000000	16890000000	24446000000	23148000000
1812	PML	23	23	152640000	194420000	37215000	54757000	8900000	0	0	0	196190000	381560000	403580000	524150000
1813	SERPINA4	2	2	13342000	0	0	0	0	0	0	0	15867000	0	74615000	46438000
1814	EEF1D	15	13	318580000	556550000	64382000	109910000	7396800	421020	13741000	4964600	755120000	1852500000	1935700000	1694600000
1815	MARCKS	3	3	0	0	0	0	0	0	0	0	15721000	0	0	0
1816	GNA11;GNA14	2	2	71541000	15642000	7805300	0	0	0	0	0	0	0	35067000	0
1817	ALDH4A1	1	1	0	0	0	0	0	0	0	0	15591000	14023000	0	0
1818	ERP29	10	10	45322000	67459000	12863000	14197000	1113400	0	887600	1652800	175400000	189810000	206150000	154020000
1819	PRDX6	19	19	777970000	929100000	289920000	379320000	61842000	11261000	81349000	29077000	6117400000	7403800000	7074100000	4537000000
1820	BLVRB	14	14	1704100000	1839400000	561340000	475530000	57060000	20052000	56848000	31311000	4399700000	7374000000	9838600000	8779600000
1821	PRDX5	10	10	457970000	484970000	151030000	111280000	12573000	4533100	57506000	9286200	2050500000	3026300000	2400700000	2978400000
1822	GCHFR	2	2	0	0	0	0	0	0	0	0	18013000	23235000	33938000	17046000
1823	PRDX3	8	8	381140000	226130000	101600000	45600000	20517000	5344500	30191000	6551400	711350000	2369300000	1940700000	1666100000
1824	ATP5D	4	4	38240000	47005000	4994700	0	743850	433550	0	417830	97637000	181850000	185710000	222940000
1825	RPL12	6	6	121760000	164990000	34858000	50250000	9398100	2246100	5727500	6315200	745910000	1128400000	1622300000	1481100000
1826	ECHS1	12	12	112290000	35946000	31678000	19281000	0	0	542850	0	431720000	533960000	1042100000	816190000
1827	CMPK1	8	8	68209000	57407000	13761000	0	0	0	0	1178200	131730000	629130000	284260000	523850000
1828	PEBP1	13	13	615790000	464220000	154830000	88833000	12074000	2266000	9150900	11827000	2618900000	3021600000	3061600000	3002000000
1829	PDIA3	31	26	2002800000	1735200000	552730000	374860000	49372000	8668800	186450000	9544200	3720800000	5272900000	3605800000	5257600000
1830	PPP2R1A	24	24	200250000	242610000	28309000	38471000	386670	0	7766200	525550	700360000	801920000	1344300000	944170000
1831	FCER1G	3	3	0	0	0	0	0	0	0	0	0	2673500	3086200	9321000
1832	NMT1	4	4	0	9723000	0	0	0	0	0	0	0	0	101570000	9027600
1833	HLA-B	2	1	0	0	0	0	0	0	0	0	0	54930000	0	16091000
1834	HLA-B	7	1	199930000	199690000	7548300	58415000	16761000	2565800	15319000	0	9873400	39754000	32203000	144170000
1835	HLA-B	2	0	98216000	85717000	50328000	0	1034800	0	825690	0	27609000	34002000	75073000	161950000
1836	HLA-C	6	0	67157000	85770000	34250000	28039000	0	0	0	0	154810000	100380000	210730000	129450000
1837	LRPAP1	7	7	15557000	9368000	2813200	0	0	0	0	0	97443000	121010000	135170000	86762000
1838	PKLR	6	6	0	8597800	0	0	0	0	0	0	6302000	62353000	83911000	37960000
1839	SERPINB1	20	19	188380000	259090000	45663000	39742000	11384000	2293100	9589000	5429300	1480500000	2690800000	3223200000	2685200000
1840	ALDH1B1	8	8	54596000	81740000	0	10976000	0	0	0	0	191600000	328960000	458890000	437790000
1841	SDHA	13	13	177690000	306040000	98727000	20482000	0	0	0	0	108050000	2234000	521060000	374100000
1842	CORO1A	18	17	242340000	511740000	83504000	65096000	26281000	0	431130	5202800	792630000	869930000	1079500000	1063900000
1843	GDI1	10	10	85016000	95967000	8792900	16517000	0	0	0	0	135290000	181020000	227280000	245010000
1844	MAT2A	10	10	101920000	217100000	24078000	19141000	749030	0	0	0	368110000	474680000	608980000	374600000
1845	PRKAR2B	2	2	7183200	22903000	0	3921600	0	0	0	477940	1514400	2128000	1302500	1989700
1846	DNAJA1	5	5	0	6494000	0	0	0	0	0	0	86125000	177530000	272680000	55360000
1847	UQCRC1	13	12	401110000	402500000	60153000	92741000	0	0	0	0	202300000	217560000	567180000	489750000
1848	HIBADH	7	7	89909000	66125000	9964400	9600100	0	0	0	0	357320000	387780000	525450000	419830000
1849	ATIC	26	26	123730000	195050000	52234000	65556000	4872500	632030	0	1626900	617600000	1038700000	1037400000	975830000
1850	HNRNPH3	8	8	145570000	123320000	33011000	35524000	3045100	684560	2588200	1646200	486180000	899380000	977610000	1004200000
1851	YWHAB	8	7	126060000	143060000	33770000	18656000	22864000	975040	0	33002000	339980000	733370000	706490000	598460000
1852	SFN	9	9	18953000	69090000	5569800	2618500	1595900	5325700	41326000	823290	151010000	424650000	404630000	329110000
1853	STIP1	15	15	171860000	252340000	49555000	44783000	2888900	0	0	0	510830000	644810000	502280000	716880000
1854	S100A11	9	9	341090000	275360000	232020000	71730000	396700000	85756000	346400000	376240000	1010000000	1585200000	1019300000	1893200000
1855	PRDX2	20	19	3534800000	2365900000	698600000	1526500000	264500000	43714000	264300000	123250000	11001000000	17920000000	19884000000	10888000000
1856	GK;GK3P	11	11	14120000	62158000	3693600	4207800	0	0	0	0	121910000	168720000	342270000	287220000
1857	GBP1	9	7	34069000	41465000	21101000	34280000	359750	0	257170	0	46694000	231290000	198590000	168430000
1858	GBP2	2	2	0	0	0	0	0	0	0	0	14319000	40129000	61511000	56538000
1859	RPL9	9	9	0	22206000	13683000	11410000	445400	0	2333500	527370	468350000	598290000	1014100000	1131100000
1860	KIF5B	5	5	18408000	14561000	3023700	0	0	0	0	0	0	0	0	15451000
1861	LSP1	12	12	71078000	98323000	6494800	6261600	666340	0	366740	0	160910000	283100000	330260000	275430000
1862	DUT	4	4	9274400	0	0	0	0	0	0	0	1014300	539790	4964500	18315000
1863	S100A3	3	3	0	0	0	660540	5179400	1269500	5097100	5339200	0	0	19856000	0
1864	CD68	1	1	0	0	0	0	803710	0	0	0	55837000	53605000	70170000	119590000
1865	SHMT2	14	14	41797000	52264000	9725600	0	0	0	0	0	265680000	226300000	421460000	311360000
1866	EPHX2	8	8	19502000	32519000	1124600	4759100	0	0	0	0	63933000	50985000	117570000	130790000
1867	HSPA4	24	22	81396000	85691000	10120000	21804000	0	0	0	0	292590000	338310000	526670000	585710000
1868	CTNNA1	24	17	176510000	250950000	48070000	34001000	45073000	0	0	0	361970000	590810000	698910000	544410000
1869	PHB	15	15	393310000	671850000	38576000	73349000	0	0	12984000	3061100	683410000	735310000	1495300000	1128900000
1870	RPA3	3	3	48117000	8714400	0	10958000	0	0	1659200	1126200	45615000	34280000	24286000	137080000
1871	RPL22	4	4	25058000	162940000	7159900	17965000	0	0	1557200	1959900	0	537540000	458270000	1645500000
1872	SPR	9	9	25016000	20344000	7201700	12681000	0	0	0	0	129760000	45218000	207130000	133830000
1873	FBN1	31	31	874990000	1282200000	244080000	308820000	0	0	0	0	573760	151200000	21985000	107650000
1874	AGL	4	4	0	2216500	0	0	0	0	0	0	0	13392000	53979000	1691400
1875	MYH9	98	78	4436800000	7202300000	1524000000	1899700000	1155600	0	0	336480	2383100000	2487300000	4560400000	4998300000
1876	MYH10	47	42	961620000	1030600000	135540000	204640000	0	0	0	0	106750000	136510000	90113000	170030000
1877	COPB2	12	12	126960000	149990000	40465000	47491000	0	0	0	0	17054000	29653000	130760000	77411000
1878	ADD2	3	3	10770000	11761000	0	0	0	0	0	0	0	0	15115000	11544000
1879	TIMP3	3	3	54398000	33907000	23789000	3287100	0	0	0	0	0	0	0	0
1880	DEK	8	8	0	0	0	7291800	0	0	0	0	50462000	226380000	140960000	109700000
1881	MYH11	30	30	368630000	1842500000	103120000	143390000	0	0	0	0	17283000	43602000	33520000	16294000
1882	GLRX	4	4	28158000	22761000	18094000	9095600	534690	537180	0	1925000	0	0	39346000	0
1883	PPM1A	5	5	0	0	0	0	0	0	0	0	28539000	63435000	88125000	59130000
1884	IGFALS	3	3	2946600	0	0	0	0	0	0	0	5898800	0	0	0
1885	HMGCL	3	3	0	0	0	0	0	0	0	0	0	30432000	25390000	124390000
1886	PSMC2	13	13	18654000	9752100	0	2094800	0	0	0	0	104670000	170640000	135760000	204660000
1887	GGT5	10	10	33824000	36482000	0	8118100	0	0	0	0	104190000	147850000	357300000	244090000
1888	ARL3	3	3	0	0	0	0	0	0	0	0	0	38085000	81646000	30193000
1889	TRIM23	1	1	36059000	18495000	7599200	7007200	1544500	438950	1495100	0	23068000	22986000	36670000	34185000
1890	ATP5C1	8	8	44040000	74176000	10696000	21851000	0	0	1442000	850160	305230000	857540000	864720000	849620000
1891	ATP6V1E1	9	9	0	40157000	0	0	261140	0	0	777800	55589000	154660000	270660000	69781000
1892	RPL4	15	15	411760000	326480000	62860000	87816000	2516500	0	465840	346280	784140000	804830000	2061900000	1616700000
1893	SERPINF1	6	6	0	6080300	0	0	0	0	0	0	25719000	166580000	16435000	49277000
1894	DLST	12	12	458970000	381030000	65146000	131040000	3168700	323320	0	1373500	1117100000	1486500000	1822400000	1488300000
1895	SRP14	5	5	15149000	51157000	0	11095000	5622800	923820	3206000	2241200	360860000	494320000	589060000	296520000
1896	NUP62	1	1	0	7993100	0	0	0	0	0	0	0	0	0	0
1897	HPCAL1;HPCA	7	7	34702000	28865000	5925500	20264000	6596300	850070	10439000	3494300	65977000	142800000	87748000	74069000
1898	TAGLN2	19	19	1502300000	1966500000	568390000	621430000	139840000	4324300	101710000	53583000	4346500000	6512300000	6072200000	6097500000
1899	TALDO1	16	16	174720000	281460000	27185000	18726000	4594000	7395700	20699000	2863500	954210000	1638000000	1772400000	1613200000
1900	ETFB	12	12	50711000	172040000	23729000	21364000	279630	0	0	0	480070000	812500000	797370000	806460000
1901	RBMX	16	5	372550000	293640000	91059000	37651000	2555300	350320	3388100	1497400	1055700000	1330100000	1524400000	1379600000
1902	ATP6V1A	21	21	289610000	396170000	32254000	62168000	2816700	0	1043200	2057000	732790000	637190000	1016900000	751910000
1903	HSPA9	26	26	1023100000	1015100000	287450000	280250000	10782000	552150	6773000	6841200	2061200000	2772200000	4105500000	3103900000
1904	EIF4A3	13	13	27605000	58314000	20579000	0	0	0	0	0	192710000	129820000	272450000	203960000
1905	RPS19	8	8	277290000	191240000	67726000	82207000	10782000	454180	6924500	6066100	2015800000	2262800000	2380600000	2201800000
1906	RPL3	14	14	90272000	172760000	19213000	37628000	321940	0	0	0	372620000	39192000	289880000	311870000
1907	COL18A1	7	7	57819000	164200000	19249000	8020000	0	0	0	0	23029000	179540000	117010000	163260000
1908	FEN1	2	2	0	0	0	0	0	0	0	0	0	46932000	25352000	0
1909	CAPG	12	12	973910000	466600000	260880000	107900000	21286000	4567400	19285000	14109000	628850000	1080600000	2289200000	1801100000
1910	CEACAM6	4	3	291130000	86153000	33027000	80002000	2300800	1140700	5489000	6494100	750040000	714240000	1278900000	789320000
1911	CCT6A	18	14	320230000	389840000	39356000	52510000	5364800	0	0	0	670420000	724960000	1345300000	1067000000
1912	NNMT	8	8	17257000	43828000	4102100	2693500	2485500	0	3398500	0	120740000	274940000	297700000	313410000
1913	PSMB10	8	8	69390000	68841000	23764000	14828000	0	0	0	0	317420000	309000000	447790000	470440000
1914	RPL13A;RPL13a;RPL13AP3	6	6	45230000	48407000	26863000	25774000	0	0	0	0	50086000	237990000	828120000	673220000
1915	STAT3	9	9	78889000	64146000	2782900	0	0	0	0	0	27812000	85538000	143590000	279920000
1916	MDH1	10	10	51480000	36384000	52320000	34967000	6915700	1052400	7554600	3519000	383720000	443450000	443530000	402870000
1917	MDH2	18	18	740330000	547150000	188840000	192510000	18622000	689770	11225000	13200000	1838700000	5852000000	5529300000	4589400000
1918	EIF2S3;EIF2S3L	7	7	20763000	136300000	19755000	9448800	0	0	0	0	37731000	74720000	186130000	244960000
1919	MNDA	8	8	10489000	19685000	0	0	0	0	0	0	81477000	68490000	138870000	135490000
1920	UBA7	6	6	8652700	15452000	0	0	0	0	0	0	0	62290000	43286000	0
1921	CSK	5	5	0	8959900	0	0	0	0	0	0	13500000	13156000	65970000	36754000
1922	GARS	11	11	44358000	0	2360100	0	0	0	0	0	91651000	208050000	175380000	228250000
1923	ACTR1B	1	1	0	29258000	0	0	0	0	0	0	0	0	0	51515000
1924	ECI1;DCI	9	9	46837000	163670000	42254000	26929000	4010900	0	1046200	1956000	510860000	766790000	983480000	884000000
1925	TMPO	14	14	110580000	112680000	36547000	26171000	2383700	258250	1746000	1470800	154470000	510010000	498660000	538610000
1926	STAT1	20	20	178870000	265750000	16590000	15339000	0	0	0	0	425690000	302370000	500030000	619680000
1927	SKIV2L2	3	3	0	0	0	0	0	0	0	0	20894000	9250100	42753000	26490000
1928	EPS15	5	5	0	34435000	0	3088100	0	0	0	0	0	0	0	20476000
1929	CASP3	3	3	0	0	0	0	0	0	0	0	0	26834000	20684000	20249000
1930	RPS27	3	1	0	0	0	0	0	0	0	0	89154000	69801000	175930000	38862000
1931	LRPPRC	30	30	112280000	76998000	6271700	24545000	0	0	0	0	134460000	298790000	542260000	591690000
1932	RPL35	3	3	7333700	42493000	7172200	6364400	1329200	0	475360	0	62166000	74642000	211540000	122700000
1933	WAS	4	4	29789000	22738000	1270100	1662400	0	0	0	0	46070000	280010000	126340000	152020000
1934	PRCP	2	2	0	0	0	0	0	0	0	0	0	0	10953000	19457000
1935	HTT	2	2	13595000	0	0	0	0	0	0	0	0	0	0	0
1936	PAFAH1B1	4	4	0	31760000	0	0	0	0	0	0	0	4450700	36978000	70385000
1937	MCAM	2	2	553120	12047000	0	0	0	0	0	0	0	13056000	0	11000000
1938	CRAT	4	4	7836900	25320000	2677700	0	0	0	0	0	0	0	42249000	23427000
1939	GPD2	16	16	141540000	66011000	23947000	19152000	0	0	0	0	58473000	71893000	335310000	289550000
1940	ALDH3B1;ALDH3B2	3	3	0	0	0	0	0	0	0	0	25850000	0	0	12815000
1941	SYK	1	1	15229000	0	0	0	0	0	0	0	0	0	0	0
1942	NAMPT	25	25	444040000	716090000	223640000	181670000	4133400	779770	34876000	1420700	1511000000	2566200000	2654100000	2789000000
1943	AFM	3	3	6805400	0	0	2492600	0	0	0	0	42285000	23886000	25186000	22750000
1944	PSMC4	9	9	24378000	16321000	19166000	9319200	0	0	0	0	26271000	55944000	118320000	56886000
1945	NKX2-4;NKX2-1;NKX2-5	2	2	6874300	0	8177000	0	0	0	0	0	37958000	0	107390000	52043000
1946	TSFM	2	2	0	0	0	0	0	0	0	0	0	0	31936000	0
1947	ACADSB	13	13	19138000	0	6635000	8607900	1833300	0	0	0	209140000	295710000	551050000	330840000
1948	CBX5	2	2	0	0	0	0	0	0	0	0	0	9415700	7886200	8009500
1949	USP5	13	13	61965000	48902000	8229400	19678000	0	0	0	1348000	193470000	315160000	373780000	418890000
1950	RANGAP1	4	4	0	0	0	0	0	0	0	0	0	29335000	37262000	26244000
1951	RECQL	6	6	62536000	17804000	0	8882200	1056500	929890	545690	0	50976000	63717000	145560000	104630000
1952	CRK	9	9	0	30290000	1888700	4596000	0	0	0	0	57786000	97636000	39604000	102130000
1953	CRKL	6	6	0	14698000	0	0	0	0	0	0	43184000	51906000	48513000	19375000
1954	RPL21	5	5	0	0	0	0	827570	0	311340	356920	132670000	276570000	1175000000	904570000
1955	RPS10;RPS10-NUDT3;RPS10P5	6	6	55021000	83011000	58898000	43376000	11430000	2593500	843160	5361600	341510000	1158900000	1109900000	1089000000
1956	MAP1B	12	12	23513000	13149000	3410300	0	0	0	0	0	82424000	116350000	147090000	166850000
1957	YAP1	1	1	0	0	0	0	0	0	0	0	17408000	16002000	22881000	0
1958	UTRN	7	7	24370000	58532000	1892500	6142300	0	0	0	0	0	0	0	0
1959	IQGAP1	75	71	2169600000	2168900000	641010000	547650000	111630000	22303000	82338000	91400000	3602800000	4292600000	7397400000	4822600000
1960	STT3A	8	7	19718000	154320000	22082000	29968000	0	0	0	0	6198300	0	61853000	251460000
1961	CAPZA2	9	9	136620000	167800000	27536000	44886000	537520	0	0	0	258240000	295830000	587590000	466530000
1962	CAPZB	1	1	0	0	5745400	0	0	0	0	0	0	0	12475000	45413000
1963	EIF1AX;EIF1AY	4	4	0	0	0	0	6258700	1661800	0	0	695100	0	37864000	64169000
1964	QARS	19	18	35565000	9806900	10586000	6609600	0	0	0	0	148540000	174180000	254420000	301330000
1965	UQCRFS1;UQCRFS1P1	5	5	51899000	81910000	28087000	19908000	0	0	0	0	130600000	109310000	152020000	102520000
1966	ATP5O	9	9	32663000	62201000	26521000	20877000	457670	0	269030	0	1361700000	1323400000	1641300000	1465100000
1967	PREP	6	6	44211000	20558000	4865100	6239400	0	0	0	0	38181000	0	101270000	69171000
1968	ME1	8	8	12525000	23902000	9778400	11070000	0	0	0	0	78917000	104630000	106060000	73802000
1969	PIP4K2A	4	4	37536000	0	10588000	5027800	0	0	0	0	24915000	16457000	48435000	80422000
1970	GCLM	4	4	28253000	20541000	3169300	4884000	0	0	0	0	22955000	25177000	90316000	25280000
1971	PSMD8	6	6	0	21861000	0	0	0	0	0	0	16413000	7815600	2406700	47746000
1972	CCT5	18	18	114700000	191710000	64904000	43781000	7536500	4524300	3748200	0	477780000	751700000	1058500000	912280000
1973	NES	11	11	16286000	39827000	0	0	0	0	0	0	1277700	65049000	27899000	34805000
1974	CSNK1A1	3	3	0	0	0	0	0	0	0	0	8239700	35664000	29786000	10159000
1975	IDH2	21	20	662740000	536590000	138950000	223110000	2050800	0	2116800	1957400	1246100000	1738000000	2396000000	2720700000
1976	CD97	4	4	0	0	0	0	0	0	0	0	24890000	28994000	6576600	0
1977	MARCKSL1	2	2	0	894240	0	0	0	0	0	0	333870	0	0	0
1978	ALDH9A1	15	15	60909000	369540000	24265000	30916000	1584400	0	1158900	0	515540000	894520000	1271800000	1294900000
1979	RPL34	3	3	7564800	0	0	0	325510	0	0	0	56970000	0	356510000	104290000
1980	RPIA	4	4	13129000	10531000	5332400	0	0	0	0	0	104340000	71098000	98849000	85135000
1981	LMAN1	10	10	206680000	459990000	57939000	48089000	4672200	481490	5635600	2516200	180220000	170240000	375050000	413480000
1982	NASP	9	9	14875000	0	10068000	0	2517900	0	2082300	0	410600	61002000	0	20384000
1983	CCT3	24	24	393480000	281920000	32287000	60937000	904430	0	0	0	1432600000	1491800000	1726200000	1862300000
1984	ARRB1	4	4	0	0	3040200	0	0	0	0	0	0	7783400	8741400	88447000
1985	TUFM	22	22	475660000	921870000	196890000	147270000	0	0	0	0	598430000	418490000	1124100000	985580000
1986	SRP9	4	4	0	0	0	0	0	0	1432000	0	72841000	265940000	343490000	97151000
1987	AARS	18	18	56659000	43965000	0	0	0	0	0	0	86975000	103440000	116240000	150640000
1988	SARS	12	12	82275000	70504000	14435000	8668300	0	0	0	0	343750000	189510000	252770000	380740000
1989	PSMB3	5	5	36597000	21195000	22683000	0	0	413180	0	0	515330000	581260000	723060000	706200000
1990	PSMB2	7	7	91886000	56727000	11340000	31273000	5620600	1742400	1530300	3864500	226850000	395660000	394620000	309680000
1991	ACADVL	19	19	307390000	271880000	26104000	33557000	0	0	0	0	697740000	543000000	1064500000	947970000
1992	TMED10	7	7	180320000	256800000	64019000	79952000	0	0	0	0	412070000	165350000	370660000	359640000
1993	RBM25	4	4	10939000	3721300	0	0	0	0	0	0	16300000	32007000	44697000	45437000
1994	HINT1	7	7	272770000	310280000	58603000	51572000	5777700	1430200	20254000	4474900	757360000	696550000	785320000	1033700000
1995	FHIT	2	2	0	0	0	0	0	0	0	0	0	0	21627000	0
1996	RANBP2;RGPD1;RGPD3;RGPD2	3	3	14352000	5565600	0	0	0	0	0	0	0	0	0	6327300
1997	NT5C2	3	3	0	0	0	0	0	0	0	0	0	9585300	25233000	14977000
1998	SEPHS1	3	3	0	0	0	0	0	0	0	0	15404000	62836000	31789000	13590000
1999	GMPS	6	6	3941900	32186000	7572400	1718800	0	0	0	0	38760000	31701000	116830000	67433000
2000	ENTPD1	3	3	22507000	22141000	880660	11140000	0	0	0	0	0	0	0	0
2001	HNMT	6	6	0	18798000	2169300	0	4352500	842760	6521300	3081800	69647000	255550000	269230000	212440000
2002	GNAQ	6	3	66822000	0	0	7040000	0	0	0	0	11177000	105120000	183530000	218610000
2003	GNG10;hCG_1994888	2	2	1185000	8552500	0	0	0	0	0	0	0	0	0	0
2004	IDH3A	9	9	44385000	24883000	32682000	27351000	0	0	0	0	241850000	395310000	198530000	293370000
2005	SULT1A1;SULT1A2	1	1	0	0	0	0	0	0	0	0	20524000	0	23420000	24796000
2006	GDI2	23	17	604790000	648680000	156220000	74380000	1213600	0	24100000	341960	869330000	1509700000	2450600000	2286200000
2007	EMD	9	9	10053000	36076000	9503100	3011100	307080	0	0	0	48179000	260240000	341630000	223360000
2008	GATM	4	4	6274700	0	6671700	0	0	0	0	0	11644000	0	91739000	0
2009	SERPINB8	1	1	0	0	0	0	0	0	0	0	18644000	18840000	0	10974000
2010	SERPINB9	7	6	42653000	0	2275700	0	0	0	0	0	132210000	184890000	131640000	172340000
2011	SERPINH1	18	18	704240000	518630000	48169000	92613000	3895200	269250	1790300	2394400	1030500000	1473400000	1891300000	1528500000
2012	PDLIM4	3	3	0	6418800	0	0	0	0	0	0	0	0	5243300	2414300
2013	ST13;ST13P5;ST13P4	8	8	197690000	323840000	23578000	18914000	1388200	0	1178500	1116000	228990000	452150000	206660000	173430000
2014	VASP	13	13	640400	63274000	8290500	0	0	452270	1367900	0	183010000	162140000	217270000	189840000
2015	DNM2	18	18	91772000	122340000	5843100	8708400	0	0	0	0	139890000	210920000	515780000	381990000
2016	BCAM	15	15	152300000	194860000	93861000	58856000	709190	0	450700	418410	199280000	346400000	302870000	278450000
2017	RPL14	5	5	5986300	167800000	3441900	23128000	3973200	596670	1524800	2268600	110510000	159800000	639380000	232080000
2018	CCT8	25	25	269890000	266610000	44121000	59874000	0	0	0	0	955950000	1001000000	2135900000	1699500000
2019	CCT4	20	20	183030000	243190000	39492000	58317000	498770	0	0	0	527330000	762750000	1114600000	1022900000
2020	ANXA11	19	19	261720000	191650000	76271000	29717000	1224100	0	0	0	269720000	243660000	878190000	536140000
2021	RAB5C	8	5	239400000	182570000	38727000	22742000	0	0	0	0	521910000	685940000	1093700000	898400000
2022	RAB7A	10	10	735980000	316560000	140240000	97374000	2673900	0	342490	399630	273490000	479670000	785360000	571350000
2023	RAB9A	2	2	0	0	0	0	0	0	0	0	0	44123000	70077000	59401000
2024	RAB27A	6	4	68476000	59790000	9757900	12087000	0	0	0	0	84119000	93633000	171940000	146580000
2025	PLCD1	1	1	0	10126000	882840	0	0	0	0	0	0	0	0	0
2026	DAP	2	2	0	0	0	0	0	0	0	0	0	20570000	28979000	0
2027	DAP3	3	3	0	0	0	0	0	0	0	0	23716000	39768000	13751000	38659000
2028	DUSP3	5	5	0	3961200	0	0	0	0	0	0	144710000	55729000	48073000	120220000
2029	GALK1	7	7	53452000	38693000	7537700	4659700	0	0	0	1975900	91330000	35227000	84544000	136270000
2030	SSR4	5	5	146100000	165610000	0	0	0	0	0	0	26931000	28591000	270050000	70625000
2031	BCAP31	6	6	15940000	39939000	1862000	1627500	0	0	0	0	16044000	57449000	184930000	159900000
2032	TPMT	2	2	0	3984900	0	0	0	0	0	0	0	15812000	0	0
2033	MECP2	17	11	50930000	87849000	3853000	9244300	364290	0	0	0	299550000	358570000	402140000	483870000
2034	HCFC1	7	7	0	0	651640	0	0	0	0	0	20387000	87163000	92801000	85660000
2035	CAV2	1	1	14654000	15400000	0	0	0	0	0	0	0	0	0	0
2036	ALDH5A1	6	6	44591000	37214000	10333000	0	0	0	0	0	110790000	121410000	245810000	182990000
2037	PSMD7	7	7	19184000	0	14339000	0	0	0	0	0	182070000	173860000	312200000	65684000
2038	SUOX	1	1	0	6623900	0	0	0	0	0	0	0	27524000	25461000	24944000
2039	SGSH	5	5	202800000	147320000	0	0	0	0	0	0	0	57894000	34617000	212050000
2040	ARSD	4	4	43353000	16008000	20849000	11498000	0	0	0	0	11320000	11611000	15468000	22737000
[truncated: 1,131 more rows]

## Sheet: Figure 2c
Protein.IDs	Gene.names	ADC15_1	ADC2_1	SCC7_1	SCC10_1	ADC1_1	ADC7_1	SCC14_1	SCC8_1	ADC12_1	SCC4_1	IS_1	SCC10_2	ADC1_2	ADC7_2	SCC14_2	ADC15_2	SCC8_2	SCC7_2	ADC2_2	SCC4_2	ADC12_2	IS_2
A0A024QZP7;P06493;A0A087WZZ9;E5RIU6	CDK1	18.7657	21.0169	19.4236	19.0898	18.5763	17.9967	18.9905	18.3643	18.7281	19.8625	19.6358	21.1255	19.6029	20.7086	19.9949	19.6327	19.4566	20.1795	21.5064	20.573	19.841	20.4069
A0A024R161	DNAJC25-GNG10	13.1095	12.4169	13.2744	12.0479	12.8476	11.6954	12.8799	13.5428	12.8872	12.8678	12.6614	15.7485	15.7202	16.1759	15.6196	16.2752	16.4553	15.9991	15.6566	15.9759	15.9436	16.2252
A0A024R216;Q9Y3E1;H3BPM9;H3BPQ6	HDGFRP3;HDGFL3	18.8397	19.1425	19.4751	17.9779	18.507	17.5684	18.8898	18.4031	19.342	19.0356	18.8762	19.4531	18.6697	19.5608	19.2412	19.0102	18.5933	19.5332	19.4693	19.2727	19.5465	19.1033
A0A024R442;E7ETB3;Q9ULA0;E7EMB6;F8WAN0;B9ZVU2;E7EPX3;C9J1E2;C9JRG3;E5RJ35;E3W974	DNPEP	20.3354	21.1313	21.0247	19.6336	20.1016	19.1115	20.3948	20.0469	20.9869	20.3072	20.5477	20.782	20.1898	21.2107	20.6111	20.4978	20.2637	20.9695	21.2915	20.4753	21.0647	20.7292
A0A024R4E5;Q00341;H0Y394;H7C0A4;C9JIZ1;C9J5E5;H7C2D1;H7BZC3;C9JZI8;C9JHZ8;C9JES8;C9JHS7;C9JT62;C9JK79;C9JBS3;C9JEJ8;C9JHN6;C9JQ82;C9JMQ6;H7C3D0;C9JHS9;C9J739	HDLBP	21.7985	23.1447	22.8337	21.78	22.1152	21.5776	22.4409	21.8044	22.3487	22.3029	22.751	23.4537	22.6303	23.9697	22.9577	22.4584	22.6327	23.0992	23.602	22.908	22.8867	23.2792
A0A024R4K9;A0A087WZA9;A0A087X266;Q9BXJ8	TMEM120A	16.6089	17.8588	18.0182	16.098	16.5434	15.8729	16.6348	16.7363	17.3344	16.9605	17.5792	16.8445	15.8868	17.4064	15.9121	15.4717	16.2148	17.4931	17.5264	16.2592	16.7269	17.2664
A0A024R4M0;P46781;B5MCT8;C9JM19;F2Z3C0;A8MXK4	RPS9	20.8933	22.0261	21.7344	20.3256	20.7102	19.8333	21.7388	20.1749	21.1055	21.541	21.3591	22.1939	21.4214	22.4438	22.2465	21.4652	21.0022	22.0687	22.5328	22.0967	21.6406	21.9252
A0A024R5I4;O94956;A0A0A0MTF1;E9PRW4;E9PN87;E9PIU9;E9PI53	SLCO2B1	17.0588	17.967	17.6876	16.4763	17.751	16.2853	17.2162	17.3231	17.9206	17.6294	17.8321	18.2177	18.1045	18.5871	17.8147	17.537	17.7736	17.929	18.5683	18.1015	18.1811	18.3134
A0A1B0GWI2;A0A0A0MRU5;A0A024R644;O75503;A0A1B0GTI0;A0A087WZY0;A0A1B0GWJ7;A0A1C7CYZ2;A0A1B0GTR6;A0A1B0GTV7;A0A1B0GUE8;A0A1B0GV94;A0A1B0GVL0;A0A1B0GU14	CLN5	18.6562	19.2331	18.812	17.4794	18.3602	18.0711	19.7083	17.3147	19.1616	19.0606	18.8362	19.6858	19.3416	20.8581	20.436	19.5053	18.9059	19.5443	20.1588	19.9621	19.9428	19.8582
A0A024R6I7;A0A0G2JRN3;G3V544;G3V5R8;G3V387;A0A0B4J278;A0A0G2JPK4	SERPINA1;SERPINA2	23.788	24.1711	23.7843	22.731	23.8584	22.6785	23.5538	23.523	24.6079	24.0715	23.872	24.0872	24.0397	25.0186	23.9939	24.0329	23.9162	23.9224	24.3628	24.4285	24.9149	24.2221
A0A024RA52;P25787;C9JCK5;H3BT36;H7C402	PSMA2	20.0036	21.0187	20.523	19.7259	20.219	18.9665	20.4987	19.6793	20.3464	20.5418	20.3036	20.6948	19.976	20.9802	20.4894	20.1707	19.7556	20.4188	21.0227	20.4516	20.3667	20.4
A0A024RAC6;Q14241	ELOA	18.8822	19.8903	19.8226	18.6483	19.1096	18.3403	18.5562	18.9693	19.1706	19.1937	19.8748	19.8496	19.0793	20.2999	18.8332	19.002	19.0222	19.7487	19.9621	19.1791	19.1905	19.884
E9PRM7;A0A0J9YWM3;A0A024RCG2;Q96BI1	SLC22A18	16.0339	17.6036	17.4168	16.2487	17.0754	16.2501	16.5135	16.468	16.5438	16.7645	17.8157	17.5471	17.2676	18.5947	16.5387	15.8242	16.5477	17.3864	17.8333	16.8352	16.5707	18.2693
A0A087X2F1;A0A024RCN4;Q16670;A0A087WXM4;B4DMT1;Q3MJ62	ZSCAN26;ZSCAN23	12.7175	13.7482	13.3274	11.8481	12.4225	12.1228	12.4822	12.1498	13.0462	12.8154	13.1867	15.0457	14.6498	15.7938	14.914	14.52	14.278	14.79	15.3105	14.4097	14.7525	15.0548
A0A024RCR6;A0A0G2JK23;P46379;A0A0G2JL47;F6S6P2;X6REW1;A0A0G2JJM1;A0A1B0GX79;F6WML8;F6VEM6;F6X9W3;F6U341;F6UR09;F6U1F2;F6XTU0;A0A0G2JJR8;F6TC96;H0Y710;H0Y4L1	BAG6	20.2062	20.9491	20.7848	19.4925	20.17	19.3322	20.3506	19.8711	20.4395	20.5199	20.5527	21.0556	20.6085	21.739	20.992	20.7372	20.5087	21.0725	21.4975	21.1012	20.9725	21.1051
A0A044PY82;Q96FF7	MISP3	17.0703	17.0652	17.2855	15.8664	16.6253	15.5682	16.628	16.4673	18.4384	16.9408	17.132	17.7762	17.3371	18.0768	17.8133	17.5542	17.4607	17.6917	17.9765	17.7468	18.2128	17.8528
A0A067XG54;Q8NB49;H7C0E8	ATP11C	16.8263	17.9323	18.1031	16.9675	17.3499	16.5979	17.2746	17.1908	17.4505	17.3072	17.9472	17.6282	17.097	17.9975	17.1419	17.3587	17.301	17.7704	17.7439	17.5024	17.4595	17.4836
A0A087WV90;E9PDN5;A0A087WTU7;A0A075B6G3;P11532;H0Y304;E7EQS5;F8VX32;E7ESB2;F5GZY3;E7EQR9;Q4G0X0;H0Y3E8;Q14172;Q14174;A0A0B4J1W6;H0Y864	DMD	18.7358	19.1506	19.6092	18.1267	18.7802	18.0526	18.4956	18.9466	19.193	18.718	19.0533	20.0383	19.5028	20.8508	19.7055	19.6365	19.8448	20.1807	20.1575	19.7253	20.1019	20.0226
A0A075B6H9	IGLV4-69	14.8583	15.2869	14.7485	15.2749	15.4264	15.7481	15.4352	15.4552	15.0363	16.5157	15.8747	16.3832	15.8104	17.8675	16.8868	15.8725	15.6861	15.6854	16.5198	16.3919	16.0258	16.3545
A0A075B6I0	IGLV8-61	19.8278	18.2909	19.4545	18.2996	19.4982	17.0639	19.9632	19.3237	20.5443	19.8475	19.6409	19.3566	19.2859	18.8899	19.8288	19.6501	19.168	18.9685	18.3838	19.707	20.1118	19.6244
A0A075B6I9	IGLV7-46	13.6602	13.5675	13.1515	12.5076	13.0369	11.9964	13.9413	13.6682	12.7446	13.5095	13.2477	16.2926	15.3355	17.1758	16.8958	16.7712	16.6382	14.9205	16.1191	16.6586	15.1482	15.7658
A0A075B6K0	IGLV3-16	NA	NA	NA	NA	NA	NA	NA	NA	NA	NA	NA	16.9549	15.427	16.4258	18.6846	15.3759	15.3524	15.3678	15.8209	15.7907	15.7326	16.1807
A0A075B6K2	IGLV3-12	16.2977	15.9859	16.4302	14.9887	15.5641	14.6073	16.086	15.4996	15.9199	16.7428	15.742	15.3744	14.3049	16.2765	15.589	14.7849	14.1991	15.36	13.6337	14.9491	13.477	13.7944
A0A075B6K4	IGLV3-10	18.1916	18.4767	18.9495	17.3775	19.5688	16.9554	19.1303	17.7332	18.8176	18.937	18.6534	18.8004	19.0797	19.605	19.688	18.8597	18.3445	19.121	18.9555	19.3398	19.4163	19.189
A0A075B6K5	IGLV3-9	16.063	16.5526	17.6143	14.9796	15.6022	14.8779	16.8511	15.0725	16.119	17.3083	16.4384	17.1271	16.4937	17.8751	17.7644	17.286	16.2794	18.7132	17.6429	18.3599	16.9898	17.4879
A0A075B6P5;P01615	IGKV2-28;IGKV2D-28	17.8565	17.9467	17.7596	16.6344	17.9837	16.427	17.5913	17.5256	18.1695	18.3188	17.6104	18.1697	17.9519	19.1406	17.5747	18.0868	17.7987	17.7683	18.1403	18.5521	18.135	17.8476
A0A075B6Q5	IGHV3-64	18.6425	18.1231	18.169	16.6825	17.2831	16.477	18.3392	17.0911	17.9898	18.4033	17.7566	17.1718	16.6128	17.848	17.6174	18.0438	16.56	17.0929	17.4704	17.2365	17.3084	17.2003
A0A075B6R2;A0A087WW49;A0A075B7B6;P0DP07	IGHV4-4;IGHV4OR15-8;IGHV4-31	17.0495	17.0954	17.6371	15.1246	16.9158	15.8431	18.1764	16.5386	16.9642	17.7775	16.7366	17.3139	17.9556	18.7189	18.7623	18.1208	17.6945	18.3431	18.0032	18.6043	17.749	17.5178
A0A0C4DH68;A0A075B6R9	IGKV2-24;IGKV2D-24	17.4145	17.723	17.7925	16.4759	17.4878	16.1204	17.839	17.1431	18.1366	17.6893	17.4579	19.1324	19.1608	19.8457	19.5669	19.0221	18.9207	19.118	19.4028	19.3428	19.9296	19.2311
A0A075B6S2;A2NJV5;A0A0A0MRZ7	IGKV2D-29;IGKV2-29;IGKV2D-26	18.1648	18.6595	17.2669	15.5742	16.8228	16.4528	17.9091	16.7946	18.4838	18.0113	17.5783	17.5387	17.5103	19.0966	18.1554	18.0605	17.4118	17.7829	18.5004	18.1558	18.3849	17.7808
A0A075B6S6	IGKV2D-30	15.6501	16.7466	15.7375	15.7984	15.3918	14.8121	18.022	15.3231	16.2465	15.3876	16.0714	17.1216	15.5965	16.9496	18.1684	16.0509	15.7984	15.8777	17.2145	15.9549	16.7114	16.167
A0A075B6T1;Q9C0C7	AMBRA1	14.1223	14.4372	14.4353	13.3937	13.7404	12.5528	13.9432	13.8935	14.1579	14.2796	13.966	17.3449	16.7268	17.8975	17.038	16.8986	16.6531	17.0917	17.4421	16.923	17.1471	17.4875
A0A075B730	EPPK1	NA	NA	NA	NA	NA	NA	NA	NA	NA	NA	NA	NA	NA	NA	NA	NA	NA	NA	NA	NA	NA	NA
A0A087WVF8;A0A087WX83;A0A075B749;A0A0A0MRM1;Q5VU43;E9PNE0;A0A087WWK4;A0A087WWY1;A0A087X229;A0A087WWI2;A0A087X041;A0A087WYE4;E9PS60;A0A087WVQ4	PDE4DIP	18.9155	19.9526	20.0368	18.9182	19.3843	18.2135	19.2117	19.0571	19.6293	19.1782	19.7552	20.8395	20.2867	21.1043	20.1425	19.992	20.1131	20.6374	20.879	20.2576	20.4701	20.6826
A0A075B773;O00623;K7ELY8	PEX12	15.7891	16.6815	16.8432	15.5497	16.2531	15.2902	16.5035	15.7959	16.3669	16.357	16.7199	14.3625	14.8299	15.4146	15.2069	14.371	14.0846	14.7788	15.2922	14.5176	14.7357	15.1914
A0A075B7B8	IGHV3OR16-12	18.0642	17.3858	17.6384	15.7045	16.6713	16.017	17.5789	16.7444	17.5887	17.3638	17.3431	18.0905	17.8098	19.3484	18.5795	18.8497	17.8472	18.4498	18.4761	18.5646	18.6199	18.4663
A0A075B7D8	IGHV3OR15-7	16.9127	16.6811	16.9204	15.6892	16.6829	15.8725	16.6582	16.4358	16.6987	17.242	16.7808	NA	NA	NA	NA	NA	NA	NA	NA	NA	NA	NA
A0A075B7D9;A0A075B7E4;A0A075B7D6	TAF15	NA	NA	NA	NA	NA	NA	NA	NA	NA	NA	NA	11.2423	10.3298	11.9259	10.8496	12.328	10.6794	12.2529	13.5031	12.0257	12.7148	12.2388
A0A075B7G8;J3KPL8;O00213;V9GY97;A0A087X0V7;A0A087WYH9	APBB1	14.3569	14.3117	14.3316	12.7224	13.7651	12.8707	13.6555	13.4003	14.4472	13.8906	14.3366	17.961	17.5867	18.2588	17.6619	17.6074	17.7112	17.5938	17.9683	17.7812	17.6006	17.6548
A0A087WSV0;Q9HB09;I6LJZ7;M0R1Z8;M0R1K0;I6LK00;M0QZM6;I6LJZ9	BCL2L12	16.4529	17.0995	17.3583	16.54	16.9855	15.8168	17.0618	16.8193	16.7675	17.0549	16.8253	18.1068	17.6227	18.5061	18.262	17.5531	17.4208	18.3799	18.2979	18.0656	17.8064	17.9968
D9IDM6;D9IDM5;A0A0G2JP80;A0A0G2JNQ6;A0A087WSV6;A0A0G2JP64;A0A0G2JLS4;F6TER3;A8MVE2;A0A0G2JQ46;A0A0B4J1W1;A0A0G2JQ44;A0A087WSX8;A0A0G2JNM2;A0A0G2JQ15;Q8NHL6;F6RVM3;A0A0G2JNR3;A0A0G2JNK9;A0A0G2JP96;O75019;A0A0G2JMG0;A0A0G2JM99	LILRB1;LILRA1;LILRA3	19.2384	19.8499	19.7366	19.122	19.5789	18.4059	19.842	19.3735	19.5487	19.815	19.7657	19.9179	19.3219	20.0584	19.5595	19.036	19.2074	19.3898	19.7295	19.6656	19.4035	19.6215
A0A087WSV8;P80303;Q2L696;E9PKG6;A0A2R8Y6G7;H0YEG8;E9PLR0;E9PLE9;E9PM22;E9PJP3;H0YD18	NUCB2	20.5388	21.7171	21.2404	19.9634	20.6638	19.9057	20.6608	20.2595	20.9898	21.0924	21.3952	21.5029	20.9684	22.1826	21.1969	20.9772	20.8113	21.4976	22.1333	21.4639	21.315	21.754
A0A087WSW9;A0A087WSY9;Q16881;E9PIR7;F8W809;A0A182DWI3;E2QRB9;E9PKD3;A0A0B4J225;E9PIZ5;E9PLT3;E9PKI4;E9PQI3;E9PRI8;E9PJU2	TXNRD1	20.4113	22.8674	20.7006	20.2416	20.7309	20.1682	20.4722	20.1608	20.8237	20.8441	21.0619	22.0181	21.297	22.6604	21.3624	21.2493	21.0786	21.4305	23.3087	21.6525	21.6221	21.7691
A0A087WSX5;Q5EBL2	ZNF628	15.0347	16.1822	16.0986	14.9783	15.8874	14.6062	15.4697	15.2334	15.493	15.3469	16.0211	14.7263	14.3148	15.3168	14.7143	14.2365	14.1954	14.8095	15.1016	14.2428	14.5596	14.9311
A0A087WSY5;Q96IY4;CON__Q2KIG3	CPB2	18.8309	19.584	19.6364	17.6178	18.2228	17.6315	18.9515	18.1775	19.4189	18.6447	18.6964	19.6031	19.3012	20.5444	20.1362	20.0268	19.377	20.4489	20.6803	19.8129	20.3414	19.8453
A0A087WSY6	IGKV3D-15	18.5425	18.6503	18.4732	16.8249	18.1885	17.6308	18.9726	17.6444	18.7601	19.1685	18.266	18.3796	18.8845	19.9379	19.0959	18.6972	18.3946	18.7063	18.8643	19.332	18.9509	18.6259
A0A087WSZ7;A0A1B0GW84;Q08499;D6RHE0;A0A1W2PQN6;E9PMG3;Q32MM7;Q08493	PDE4D;PDE4B;PDE4C	16.4271	17.1153	16.7594	15.6947	16.3638	15.6496	16.3113	16.0636	16.7877	16.4633	16.8953	19.0675	18.7433	19.5926	18.9619	18.638	18.5471	18.7537	19.6458	18.7908	18.8971	19.2962
A0A087X2I2;A0A087WT12;P36969;K7ERP4;K7EJ20;K7EKX7;K7ENB4;R4GNE4;A0A0A0MTT1;A0A087X247	GPX4	20.0834	21.0628	20.7504	19.2821	19.9801	18.8905	20.3161	19.5974	20.9388	20.3674	20.8779	21.008	20.4883	21.5314	20.7272	20.5826	20.2857	21.1278	21.5525	20.9189	21.4053	21.5071
A0A087WT20;Q9NV06;A0A087X1F8;B3KME9;E5RHM4	DCAF13	15.684	17.1024	17.1355	15.8242	16.0162	15.3068	16.0436	15.7083	16.2329	16.2401	16.7128	16.1817	15.6732	16.78	16.0894	15.6507	15.5485	16.4201	16.7904	16.0301	16.1279	16.5405
A0A0G2JMP8;A0A0G2JMM6;A0A087WVI4;A0A0G2JPL6;A0A0G2JP95;A0A087WT65;Q7Z404;A0A0G2JNC6;C9JFU4	TMC4	16.0739	16.9915	16.5282	15.9773	17.0832	15.8144	16.0869	16.0578	16.9901	16.311	17.4528	18.4227	18.205	19.0913	18.142	17.8018	17.764	18.1358	18.5855	18.0574	18.6959	18.7305
A0A087WT99;Q9H0W9;E9PQS1;E9PPB5;E9PJU8;E9PSC3;E9PLC5;E9PLB3;E9PIP1;E9PR95	C11orf54	17.3134	18.253	18.3503	16.663	17.3201	16.3131	17.9316	17.104	18.3817	17.5873	18.5143	19.6973	19.1147	20.0778	19.826	19.0887	19.1298	20.2004	20.1172	19.4396	20.2134	20.4971
A0A087WTA5;H7C2L8;F8WEV6	EIF2B4	11.7185	12.4138	12.1786	10.7403	11.6562	10.8639	12.2991	10.7782	12.1542	11.6666	12.2574	12.2593	12.2173	13.4814	12.7938	12.2403	12.0248	12.5498	13.4362	12.3166	13.073	13.2194
A0A087WTA8;P08123	COL1A2	21.2515	22.5337	21.4585	19.9419	20.7846	20.7597	22.2359	20.4281	21.6756	21.3752	21.9136	21.4287	21.1226	22.8419	22.3661	21.4229	20.9575	21.5587	22.4828	21.6425	21.8485	22.0405
H7BYX6;A0A087WTE4;A0A087WTF6;A0A087WX77;A0A087WWD4;A0A087WV75;P13591;A0A087X1V2;A0A087WVU1;A0A0D9SF98;A0A087WWJ5;A0A087WZS4;A0A087WTR3;A0A087WVD0;A0A0C4DGS4	NCAM1	16.3715	17.0319	16.8028	15.4088	16.237	15.4794	16.4657	16.137	16.9258	16.5438	16.6646	18.6734	18.198	19.5743	18.6838	18.3413	18.2931	18.7744	19.01	18.5626	18.9265	18.7489
A0A087WX12;A0A087X032;A0A087WTH3;A0A087X251;A0A087X0T6;Q2M2Z5	KIZ	13.318	13.9485	13.8477	12.8542	13.4333	12.9297	16.7075	13.9881	13.5559	14.0292	15.0046	15.288	15.0643	15.9338	15.6229	17.1433	14.7276	14.8039	15.6848	15.146	15.4031	15.6705
A0A087WTJ2;Q96F15	GIMAP1-GIMAP5;GIMAP5	18.8026	19.4799	19.9288	18.6967	19.0474	17.6902	18.9222	19.0884	19.642	19.1429	19.499	20.1614	19.2936	19.9898	19.3536	19.1696	19.4603	20.0364	19.9834	19.6033	19.8564	19.9163
A0A087WTK0;A0A087WVC6;Q12913;E9PPH3;E9PJ83	PTPRJ	18.6988	19.6282	19.2489	18.8489	19.0877	17.8828	19.3284	18.8732	19.3755	19.3534	19.4404	20.173	19.3704	20.3681	19.8838	19.2828	19.5168	19.7382	20.1411	19.8258	20.0936	19.9403
A0A087WTM1;Q9Y6N7;A0A087WZ85;A0A0A0MSX4;H7C4Y7	ROBO1	17.7193	18.6532	18.8575	17.6486	17.7627	17.0391	18.7018	17.7354	18.3567	18.5147	18.4191	18.8744	17.7881	18.9879	18.7713	17.615	17.8159	18.6574	18.6031	18.4471	18.2181	18.4429
F8W6X9;A0A087WTQ6;Q7Z5N4	SDK1	18.2008	19.2536	18.8137	18.3893	18.1278	17.2246	18.7516	18.0952	18.5308	18.6985	18.6814	18.9944	17.7677	18.8628	18.3626	17.8265	17.8231	18.2374	18.8455	18.3269	18.1808	18.2833
A0A087WTS0;P18283;H0YJK8;G3V4J6;G3V323	GPX2	18.5835	20.6557	18.9606	19.6289	18.6064	18.4875	18.6597	18.5317	22.1398	19.2565	19.6982	21.2687	19.3689	21.0082	19.532	19.3745	19.4065	19.5475	21.2413	20.0502	22.4689	20.3031
E7ESG9;G3V124;A0A087WTU6;Q9NRS4;H0YAX8;H0YBM5;E5RIH1	TMPRSS4	15.5406	16.366	16.5555	15.9419	15.9261	15.2453	16.9252	15.436	16.8049	16.522	16.4688	18.652	17.6301	18.7641	18.8739	17.6325	17.5767	18.2368	18.6043	18.2616	18.8175	18.2031
A0A087WVR3;A0A087WTW0;Q96T88;A0A087WWG9	UHRF1	18.3369	19.9819	19.24	18.5694	18.4558	17.7191	18.223	18.1276	18.4986	20.1214	19.0099	20.4884	19.3074	20.3707	19.4596	19.41	19.3953	20.0028	20.7892	20.9682	19.4679	19.8945
A0A087WU02;Q96RQ1;H0YI50;F8VPA6;H0YI58;F8W0R1;F8VR88;F8VUZ2;H0YHJ8	ERGIC2	15.8165	16.8593	17.0021	15.8827	16.3093	15.5154	16.3877	15.9485	15.8852	16.4419	16.8073	19.0478	18.4721	19.65	18.5938	18.0775	18.2013	18.9995	19.155	18.7156	18.2358	19.1188
A0A087WU07;Q5TGZ0;R4GNA1;A0A3B3IRY5;R4GMM1;R4GMY4	MINOS1;MINOS1-NBL1	15.2386	15.9415	16.0961	13.887	13.5881	14.67	16.2197	13.9864	16.289	15.6031	16.3422	16.554	16.1139	17.4429	16.8212	16.1194	15.9017	16.5403	16.9137	16.5394	16.8187	16.9581
A0A087WU18;Q99607	ELF4	NA	NA	NA	NA	NA	NA	NA	NA	NA	NA	NA	NA	NA	NA	NA	NA	NA	NA	NA	NA	NA	NA
A0A087WU29;A0A0C4DFT7;P02724;E9PD10;K9JIK7;Q13030;E9PH25;E7EQF3	GYPA	18.6447	18.2174	18.8518	17.9533	19.2287	16.7093	17.8871	19.0239	18.6771	18.7557	18.2878	18.8936	18.8916	18.7901	17.9992	18.6904	18.9421	18.6538	18.3481	18.6684	18.6309	18.3276
A0A087WU31;A0A0A0MTB7;P51790;E9PE15;D6RIX3;D6RDZ6	CLCN3	17.7915	17.5195	17.9206	16.7159	17.0329	16.2244	17.2297	17.147	17.516	17.1064	17.8851	16.2122	16.141	16.691	15.9056	18.4656	17.1512	16.8689	16.8443	16.164	17.0191	16.9938
A0A087WU53;Q9H0U3	MAGT1	18.3779	19.8403	19.7924	18.7011	19.2076	18.533	18.8648	18.8558	18.8892	19.0549	19.8777	20.2997	19.6431	21.0009	19.5154	19.0097	19.4635	20.1168	20.2815	19.6017	19.4713	20.2746
A0A087WU64;A6NMQ1;P09884	POLA1	15.9575	17.0428	16.9916	16.125	16.1598	15.6455	16.2292	15.97	16.2515	16.8583	16.8187	18.0906	16.8646	18.1678	16.9559	16.6183	16.8086	17.5146	17.8818	17.7036	17.0785	17.6327
E7ER32;A0A087X287;B0QY83;A0A087WU73;W0Z7M9;Q969V6;B0QY84;B0QY74	MRTFA	14.8919	15.3433	15.2872	14.4762	14.9039	14.1882	14.8726	14.8332	15.1277	15.076	15.2548	16.254	15.6168	16.6937	16.1294	15.6092	15.5528	16.0361	16.2952	16.006	16.1373	16.2336
A0A087WU78;A0A087WWC4;Q6T4R5;A0A3B3ITB2	NHS	16.456	17.5498	17.4729	16.4956	16.51	16.2929	16.8037	16.5506	17.0758	16.9362	17.3889	17.7945	16.9722	18.5986	17.4895	16.8595	16.8516	17.594	18.096	17.3191	17.6812	17.7189
A0A087WXL5;A0A087X1N1;D3TTY5;A0A087WU80;P21580;Q5VXQ8;A0A087WVN3;Q5VXQ9	TNFAIP3	16.6716	18.0249	18.7209	16.6393	16.7916	16.0553	17.5039	16.7826	17.4456	17.2378	17.6213	19.5092	18.8482	19.5607	19.3019	18.8007	18.9565	19.8036	19.4038	19.2569	19.041	19.4437
A0A087WUB9;Q8WYA6;A2A2P1	CTNNBL1	19.6845	21.0739	20.831	19.3928	19.6409	18.9837	20.1396	19.4464	20.1254	20.3429	20.4154	20.8488	19.8662	21.294	20.3011	19.916	19.798	20.904	21.3551	20.6714	20.3304	20.7186
A0A087WUC6;Q15005;E9PL01;E9PI68;H0YE04;E9PRB9	SPCS2	19.4895	20.4487	20.6884	19.1017	19.8703	19.2549	20.054	19.6526	19.9352	19.8977	20.3447	20.5041	20.1718	21.4086	20.3483	19.8678	20.0469	20.6481	20.6768	20.2346	20.1726	20.5965
A0A0A0MQV6;A0A087WUF6;P09038	FGF2	18.3792	18.4533	18.9462	17.3675	17.9773	16.3363	17.8624	17.7961	19.165	17.9211	17.8492	17.9311	17.1112	17.5237	17.2033	17.5839	17.2739	18.159	17.5823	17.4754	18.0212	17.1109
J3QTS8;A0A087WUI4;A0A087X1U0;Q15661;P20231;A0A0C4DGM1;A0A0C4DFZ7;Q9BZJ3;A6NIE9;P05981	TPSAB1;TPSB2;TPSD1;PRSS29P;HPN	21.0134	21.5007	21.5814	19.5705	20.2336	19.0481	20.8616	19.9002	22.4197	20.3676	20.8348	20.8915	20.3753	21.01	20.9955	21.1574	19.9993	21.7697	21.6396	20.456	22.4807	21.1987
A0A087WUK2;O14979	HNRNPDL	20.4804	21.6315	21.4621	20.9242	20.807	20.2262	20.2983	20.6348	20.8595	21.2013	21.5012	22.3544	20.9202	22.5522	20.8366	20.987	21.104	21.5892	21.9614	21.5963	21.2645	21.8474
A0A087WZG9;B4DSP0;A0A087WXK2;A0A087WUL4;A0A087WX23;Q86TG7	PEG10	12.7975	14.0146	14.1836	12.8367	13.789	11.94	13.5264	13.0581	13.3358	14.3046	13.7315	15.6598	15.3315	15.2494	15.3291	14.8423	15.0672	15.6334	15.9216	15.574	14.9428	15.6106
A0A087WUM0;A0A087X1F5;A0A087WYV9;P57105;A0A087WTA2;A0A087WX56;Q9P0S2	SYNJ2BP-COX16;SYNJ2BP;COX16	19.1904	19.7705	19.4671	18.7094	19.2516	18.2869	19.6056	18.7708	19.6575	19.3349	19.5757	19.5615	18.9613	20.0243	19.3363	18.96	18.7588	19.1672	19.6325	19.1771	19.3891	19.4027
A0A087WUQ6;P07203;A0A2R8Y6B6	GPX1	21.1371	21.9894	21.8599	20.6044	21.6107	20.0948	21.3551	21.0175	21.6049	21.6808	21.626	22.4356	22.1622	22.8878	22.184	21.98	21.9115	22.4392	22.7957	22.5758	22.4015	22.4514
E7ETK0;A0A2R8Y849;A0A087WUS0;A0A2R8YD14;P62847;A0A2R8Y8A0	RPS24	19.9205	20.9501	20.6001	18.9762	19.2358	18.4526	20.6133	19.1049	20.1258	20.4184	20.0538	20.9533	20.0285	21.2293	21.2052	20.5128	20.0293	20.9425	21.5336	21.1169	20.668	20.7401
A0A087WUT6;O60841	EIF5B	21.0568	22.5702	22.4908	21.1978	21.2817	20.5409	21.5473	20.9411	21.5	21.9039	21.987	22.5325	21.5848	22.7982	22.0245	21.5211	21.3764	22.4891	22.8323	22.2701	21.8098	22.2839
A0A087WUV9;Q9NV66;A0A087WWV6;Q6NUM6;A0A087X1V1	TYW1;TYW1B	16.1208	17.4911	17.1268	15.9315	16.3663	15.3553	16.5544	15.9243	16.6863	16.613	16.9193	17.9576	17.248	17.8752	17.2692	17.2056	17.1457	17.9287	18.3826	17.5467	17.528	17.7623
A0A087WUW9;Q9NXU5;A0A0B4J222;R4GN67	ARL15	17.5388	18.343	18.2813	17.0998	17.3315	16.4599	17.8973	17.1692	18.0306	18.1821	17.9532	18.3719	17.4224	18.5535	17.9744	17.6985	17.4534	18.229	18.4949	18.34	18.0846	18.1214
A0A087WUY7;O75928;B4DGW0;O75925	PIAS2;PIAS1	16.1921	16.9539	17.1639	16.1452	16.3765	15.6151	16.5516	16.4065	16.7814	16.8786	16.9025	17.7892	17.1618	17.9256	17.2694	17.3164	17.3263	17.6883	17.9002	17.8249	17.5246	17.4514
A0A087WV05;Q99417;A0A0D9SEI7	GJA9-MYCBP;MYCBP	19.1619	20.1236	19.9875	18.6726	19.0242	18.3217	19.5351	18.5747	19.6428	19.9069	19.7802	19.9806	19.2409	20.6746	19.7819	19.4549	18.9419	19.9406	20.3164	20.0989	19.8233	20.1149
A0A087WVA1;P62341;Q6IAK0;F8WBD0	SELENOT	17.0583	17.7202	18.137	16.7663	17.2664	16.1299	17.3964	16.9017	17.4821	17.7867	17.7219	16.6294	16.2401	16.9599	16.2897	16.084	15.9343	16.3928	16.7086	16.3038	16.419	16.5314
A0A087WVA8;Q8IWB9;J3KRZ8	TEX2	16.5236	17.5423	17.5209	16.6055	16.8619	16.1612	16.6386	16.6163	17.0254	16.8193	17.4093	19.2237	18.4587	19.6834	18.5298	18.2727	18.3633	18.8016	19.1132	18.4963	18.7426	19.039
A0A087WVD1	LENG9	17.0901	17.8538	17.5894	16.4741	17.5717	16.1602	17.4568	17.0006	17.4024	17.4761	17.4616	18.8908	18.7964	19.1368	18.9223	17.9302	18.0048	18.736	19.2057	18.4463	18.4998	18.8541
A0A087WVF7;Q9NZM3;E7EPJ2;F8W719;H7BZD4;H7C3E2;H7C0L8;H0Y3G5	ITSN2;ITSN1	19.6127	20.6671	20.7518	19.6078	20.1015	19.0389	19.8368	19.9563	20.1936	20.0114	20.5471	22.0481	21.2471	22.1554	21.126	20.7995	21.2219	21.7862	21.8758	21.2336	21.3272	21.813
A0A087WVM2;Q8N6Q3	CD177	16.8726	17.58	17.04	16.2137	16.3658	16.0205	17.4412	16.6468	17.2536	17.0323	17.6714	16.8468	15.1599	16.871	17.6535	16.5019	16.1901	15.732	17.4222	16.4194	16.6654	17.4382
A0A087WVP1;Q14517;D6RCE4;H0Y9C8;H0Y9H4	FAT1	17.4557	18.4244	18.0448	17.3936	17.4243	16.8882	17.996	17.1105	17.9513	17.7001	18.1491	19.9959	18.697	20.0332	19.2103	18.8472	18.6508	19.1651	19.6103	19.0552	19.0651	19.4945
A0A087WVQ6;Q00610;J3KS13;K7EJJ5;J3KSQ2;J3KRF5;J3QL20;A0A087WV74;A0A087WXH4;F5H5N6	CLTC;CLTCL1	22.3201	23.4696	23.6514	22.5359	22.7916	22.0241	22.5457	22.6432	22.9833	22.849	23.4549	24.62	23.5336	24.9823	23.5262	23.2833	23.6443	24.4052	24.4259	23.796	23.8367	24.3152
A0A087WVS8;Q70IA6	MOB2	18.1957	19.1536	19.0591	17.419	18.3318	17.1387	18.8175	18.057	18.9585	18.583	18.6539	18.0871	17.3867	18.4806	18.4879	17.5867	17.2402	18.5844	18.7361	18.259	18.4799	18.3381
A0A087WVT1;Q96MX3	ZNF48	15.152	16.2006	16.4231	14.3652	15.4866	14.9365	17.7072	14.8964	15.5317	15.9864	16.3814	16.3689	16.3962	17.1873	17.6407	16.1875	16.1364	16.6774	16.8953	16.6921	16.3185	16.7771
A0A087WVT9;H0Y6J0;Q4TT34;F2Z2X0;O00746	NME4	16.4638	17.0888	16.7964	16.3182	16.2831	15.4184	16.7659	15.9626	16.8144	16.4313	17.4909	16.0802	15.2378	16.1995	15.9161	15.5315	15.11	15.514	16.2152	15.5557	15.9878	16.4237
A0A087WW06;Q96AY4;B0QYP5	TTC28	16.2758	17.2625	17.2365	16.2011	16.5048	15.9298	16.5362	16.4994	16.7794	16.469	17.0923	18.1872	17.5167	18.7816	18.0921	17.5876	17.7779	17.8836	18.2332	17.7694	17.7198	18.149
A0A087WW23;P20292	ALOX5AP	17.0285	18.3808	18.2205	17.0054	17.6844	16.0831	17.2726	17.5353	17.4719	17.4407	17.9178	18.6493	18.1386	18.4613	17.6974	17.4572	18.068	18.4101	18.934	17.8905	17.7029	18.5209
A0A087WW65;O75027;B4DGL8;A0A2R8Y473;E9PJR8	ABCB7	18.1472	18.912	19.1462	17.9021	18.5503	17.5197	18.2411	18.1733	18.4395	18.7229	18.9319	19.5921	19.1587	20.0708	19.0697	18.9703	19.0457	19.6569	19.6267	19.4749	19.2444	19.5919
A0A087WW77;Q15334	LLGL1	18.3295	19.0847	19.4632	17.9625	18.6247	17.7005	18.7946	18.4101	18.7888	19.0178	18.987	19.6484	19.1912	20.2729	19.5596	19.0325	19.1719	19.9673	19.866	19.7405	19.5411	19.6621
A0A087X0Q4;A0A087WW87;P01614	IGKV2-40;IGKV2D-40	19.5473	19.9187	19.3177	18.4982	19.2637	18.0698	19.7459	18.8624	19.8846	19.9243	19.345	20.8441	20.4743	21.6116	21.3342	20.6465	20.1446	20.3471	20.9646	21.24	21.1343	20.5143
A0A087WWA3;Q4R9M9;O60333;H7C0K6;A0A0U1RQL3	KIF1B;KIF1A	19.6763	20.6671	20.5078	19.3767	19.8919	19.2037	20.1421	19.6817	20.2826	20.1503	20.4356	20.9228	20.3867	21.492	20.672	20.3171	20.2793	20.786	21.308	20.6746	20.7173	20.9244
A0A087WWD1;B7Z6K7;Q9H707	ZNF814;ZNF552	NA	NA	NA	NA	NA	NA	NA	NA	NA	NA	NA	15.2305	14.91	15.954	15.1718	14.7896	14.5647	15.3001	16.0783	15.5411	15.2728	15.7068
A0A087WWF1;Q8WWX9	SELENOM	17.2124	18.2679	18.0637	16.6271	17.0912	16.375	18.089	16.8656	17.8193	17.4633	17.6044	19.1765	18.2256	19.5595	19.1085	18.2923	18.2922	18.9983	19.2773	18.6192	18.8063	18.8272
F8W8R3;A0A087WWF6;P49005;C9JLE1;C9IZD2;C9J8Z7;C9JHC7;H7C1B3	POLD2	18.2686	19.0911	18.8599	18.0073	18.4817	17.3821	18.5713	18.2092	18.5308	18.7892	18.7194	20.0215	19.2219	20.0936	19.5193	19.2675	19.1592	19.6785	20.1341	19.8991	19.5618	19.6332
A0A087WWH3;Q9NZM4	BICRA	16.1294	17.4383	17.0775	15.8014	16.484	15.6512	16.3582	16.1368	16.8446	16.9021	16.8793	18.5923	17.9459	18.8709	18.0868	17.7187	17.7275	18.27	18.6939	18.1834	18.1926	18.321
A0A087WWI0;Q9H2I8;M0R2H0;A0A087WZZ7	LRMDA	16.7588	18.2304	17.4068	16.1596	17.0316	15.829	16.7693	16.4929	17.0875	17.1916	17.3432	17.9875	17.4262	18.2323	17.4997	17.3898	17.0729	17.8398	18.7859	17.8692	17.978	17.9905
A0A2R8Y7T6;A0A087WWK8;A0A3B3IRZ4;Q6DN90;A0A3B3IU98;A0A2R8Y695;A0A0G2JLG2;Q9UPP2	IQSEC1;IQSEC3	18.554	19.4592	19.6524	18.4068	18.8475	17.9244	18.6553	18.8771	19.1471	18.9939	19.3855	20.2731	19.3482	20.376	19.2537	19.15	19.4595	20.1011	20.1717	19.7023	19.7345	20.0024
A0A087WWM1;A0A0C4DGW3;A0A087X2A4;P15941;B1AVQ7;A0A0A0MRB3;A0A0A0MSH4;A0A087X0L2;A0A087WVJ0;A6ZIE4;A6ZIE3;A0A087X061;A0A087WZZ6;Q7Z536;B6ECB5;A0A087WZI8;A0A087WWM2	MUC1	20.1647	21.1775	19.9042	18.4881	20.2438	18.2809	19.715	19.2475	21.8161	19.7858	20.1908	20.0355	20.8227	20.6668	20.3041	21.0641	19.9711	20.2881	21.8845	20.4627	22.442	20.7355
H0YMB3;H0YLV5;A0A087WWM4;F8WAN9;H0YNJ6;Q9P2T1;H0YK13;H0YK71;H0YN22;H0YLB8;H0YMW6;H0YNS9;H0YNH0;H0YMR9;H0YMV5;A0A0B4J281;H0YMG3;H0YKK3;H0YN74;H0YL68;H0YKE1	GMPR2	19.0515	19.8377	19.6184	17.7572	18.5627	17.8748	19.2651	18.484	19.8501	18.7039	19.3021	19.8553	19.4306	20.5609	19.9682	19.6538	19.4543	19.9273	20.3507	19.5252	20.1934	19.9603
A0A087WWM6;O43272;E7EQL6;C9JIW4;H7C363	PRODH	20.105	19.5553	20.126	17.8612	18.284	17.2343	19.0436	18.3519	18.669	19.3264	19.5624	19.42	18.798	19.6479	19.6105	20.734	18.9763	20.5122	20.0703	19.8009	19.2363	19.954
A0A087WWP4;Q96T37	RBM15	19.2768	20.366	20.1252	18.9612	19.3402	18.5482	19.3744	19.0744	19.592	19.6331	19.8907	21.011	20.1255	21.335	20.3273	20.1999	20.1016	20.8981	21.3141	20.5553	20.497	20.8276
A0A087WWP8;Q5VWQ0;A0A0C4DGT8;A0A0C4DH79	RSBN1	17.6161	18.2476	18.6561	17.3395	17.7584	16.9998	17.7492	17.8188	18.0506	17.8995	18.1861	18.7694	18.22	19.2239	18.4123	18.1485	18.4515	18.8887	18.9531	18.5212	18.5428	18.8236
A0A087WWQ5;P36575	ARR3	17.4493	17.5416	17.7365	14.7652	15.9073	14.275	16.6125	16.1793	17.6867	16.7872	16.0867	16.5212	16.5851	17.0684	17.296	18.0898	16.888	18.1725	18.2688	17.4262	18.2652	16.8241
A0A087WWS1;Q96FV9;R4GMN4;A0A087WY84;R4GN58;J3KT14;J3KRD7;J3QQZ3	THOC1	19.6305	20.9897	20.9681	19.43	19.8307	19.1223	19.8709	19.6041	20.2538	20.3967	20.4889	21.5356	20.8484	21.9856	21.0217	20.8666	20.8723	21.8458	22.0485	21.4775	21.2357	21.5065
A0A087WWU8;D6R904;H0YL80;D6RFM2	TPM3;TPM1	21.584	22.6307	22.4556	21.6085	21.8905	20.9118	21.6777	21.6582	22.1058	22.0583	22.3654	23.1408	22.294	23.2984	22.2039	22.0421	22.2249	22.6901	23.1019	22.5265	22.8356	22.8106
A0A087WWV9;Q9UI46;Q5T8G8;H0YDT9	DNAI1	15.4464	15.7709	16.3613	15.029	15.1162	14.0791	16.0551	15.1737	15.9707	15.6388	15.9866	NA	NA	NA	NA	NA	NA	NA	NA	NA	NA	NA
A0A087WWW8;Q9Y6J0;B5MEB3	CABIN1	17.6543	17.7085	17.8373	16.8341	17.7006	16.4838	17.5434	17.4813	17.6554	17.4505	17.6425	15.1896	14.7485	15.6304	15.8861	14.6825	14.7949	14.9589	15.3017	14.8995	14.9403	15.1941
A0A087WWW9;O95999;A0A3B3ISX2	BCL10	17.672	18.6501	18.9211	17.3488	17.602	16.7711	18.3009	17.3965	18.2954	18.5007	18.3506	19.5366	18.6039	19.9617	19.1661	18.6403	18.4767	19.8626	19.7067	19.6717	19.3356	19.4405
A0A087WWY9;Q8TB24;H0YJ83;G3V2I7	RIN3	18.24	19.5178	19.36	18.0404	18.5497	17.5344	18.539	18.4479	18.9807	18.961	19.0788	19.8349	19.1973	20.211	19.3267	19.158	19.2401	19.8695	20.2498	19.8224	19.746	19.8333
A0A087WX02;F8WB74;P63302;M0QYX1	SELENOW	16.9113	17.9816	17.4465	15.8589	17.0114	16.0646	16.9051	16.2045	17.7289	16.8083	17.2086	16.5215	16.8421	18.0729	16.674	17.2422	15.9716	17.4256	18.1137	16.652	17.9962	17.1755
H3BVG2;A0A087WX22;H3BUU0;H3BPD2;H3BP93;H3BNE5;H3BSD1;H3BQU0	MTHFSD	12.2896	13.2133	12.3612	10.989	12.3494	11.8764	13.0033	11.6005	12.3532	11.8907	12.6237	12.6331	12.5412	13.5474	13.2076	12.5149	12.3391	12.5634	13.4259	12.4736	12.7497	12.8976
A0A087WXB0;O15126;A0A087WZA6;A0A087WU14;A0A087WTX8	SCAMP1	17.9638	19.0708	18.9769	17.6935	18.481	17.6972	18.3636	18.0719	18.6383	18.3538	19.0339	19.4118	18.8896	20.1521	18.9206	18.3602	18.5664	19.1464	19.4805	18.692	19.0027	19.5209
A0A0D9SEW3;A0A087WXF8;Q9NP64;A0A087WYV3;A0A087WXU5	ZCCHC17	16.8889	18.0585	18.012	16.6163	17.0644	16.0899	17.4988	16.8054	17.8743	17.5681	17.7762	17.5916	16.8543	18.1857	17.1029	16.7926	16.6878	17.4538	18.0272	17.096	17.2222	17.7346
A0A087WXI5;P12830;A0A087WX17;A0A087WU43;H3BNC6;H3BVI7;J3QKP1	CDH1	21.0506	21.4274	21.4394	20.2054	20.7354	19.7651	20.9987	20.3606	21.5288	21.2007	21.3087	22.3134	21.3246	22.4486	21.7722	21.6851	21.1158	21.9777	22.1666	22.0341	22.1134	22.1626
A0A087WXM6;J3QQT2;J3KRX5;A0A0A6YYL6;P18621;J3QLC8;A0A0A0MRF8;J3KRB3;A0A087WWH0;J3QS96;A0A087WY81;J3KSJ0	RPL17;RPL17-C18orf32	20.4033	21.6223	21.2904	19.9659	20.2782	19.4472	20.9963	19.9129	20.7032	21.1181	20.9941	21.7875	21.0077	22.1527	21.657	21.0854	20.8465	21.6688	22.2065	21.7692	21.3661	21.7274
A0A087WXN4;Q96CB8;E9PGI3;C9J0M6;A0A1B0GX90;C9JDP3;D6R9W3	INTS12	16.5746	17.9586	17.6192	16.5563	16.983	16.4072	17.2386	16.5797	17.2071	17.1212	17.6288	18.2937	16.9089	18.3198	17.108	16.5765	16.8545	17.5036	17.9676	17.2739	17.1104	17.7305
A0A087WXN9;Q765P7;I3L2G4	MTSS1L	16.4289	17.3886	17.5311	15.3732	16.2645	16.0985	16.5693	16.097	16.8512	16.4679	17.1272	17.7737	17.5515	18.8764	17.8206	17.8259	17.5503	18.1642	18.292	17.9766	17.9456	18.1896
A0A087WXS7;O43681;K7ERW9	ASNA1	19.9332	20.7667	20.8918	19.046	19.6976	18.6976	20.0399	19.637	20.3347	20.2604	20.0757	20.9814	20.583	21.4375	20.8704	20.815	20.73	21.4348	21.623	21.2296	21.1522	20.9193
A0A087WXW3;Q9Y3P8	SIT1	16.7207	17.0752	17.212	16.063	16.3624	15.1259	16.6589	16.4743	16.872	16.4433	17.0072	17.5782	16.8119	17.446	17.4368	16.9387	17.015	17.2674	17.6085	16.9295	17.4134	17.3339
A0A087WXX2;A0A3B3IS80;P05062;A0A3B3ITZ0	ALDOB	16.7592	17.4103	17.4679	16.4504	16.8244	15.981	17.3034	16.5889	19.394	17.0834	17.3267	16.3755	15.8673	16.9403	16.3602	16.0774	15.863	16.2923	16.6105	16.0701	18.5552	16.4879
A0A087WXX8	SDHB	15.6733	16.8455	16.685	14.57	15.2323	14.291	16.2607	15.2853	16.3108	15.7429	16.3285	14.9056	14.3061	15.4013	15.3183	14.7651	14.526	15.3912	15.8494	14.7993	15.3614	15.3592
A0A087WY03;E5RFV3	SREK1	16.7263	17.1354	16.81	15.4089	16.0808	15.2813	16.9025	16.0268	16.7983	16.4596	16.4447	17.079	16.6914	17.8563	17.59	17.5186	16.9102	17.3211	17.8253	17.1808	17.6461	17.3463
A0A087WY55;Q9NP79;Q5TGM0	VTA1	18.7821	19.7006	19.9137	18.4973	18.6067	17.7817	19.4107	18.4566	19.3563	19.577	19.1451	20.4598	19.2663	20.4756	20.03	19.3839	19.1484	20.3669	20.414	20.2908	19.9682	19.8839
A0A087WY58;P51956;F8VV00;A0A087X203;F8VTT4;A0A087X030	NEK3	15.6021	16.9509	16.4148	15.4497	15.2481	15.0954	16.1078	15.5389	15.8285	16.1684	16.2643	18.6064	17.6915	19.0068	19.4592	16.6923	17.9464	18.4701	19.0806	17.8921	18.1317	18.5242
A0A087WY61;K4DIE0	NUMA1	15.8369	17.2133	17.3761	16.3338	16.5721	15.8065	16.2157	16.317	16.78	16.5707	17.3215	17.3024	16.2383	17.3967	15.3817	15.3759	16.2453	17.0401	17.0922	16.1731	16.3631	17.2124
Q6ICJ4;A0A087WY67;P0CG30;P0CG29	GSTT2B;GSTT2	18.7284	19.6679	19.9215	19.0871	19.4215	17.6881	19.5689	20.1088	19.5837	18.8471	19.5916	19.9949	19.0235	19.0152	19.4326	18.253	20.0386	19.4424	19.527	18.2972	18.5414	19.4723
A0A087WY71;Q96CW1;E9PFW3;C9JJ47;C9JGT8;C9JJD3;C9JTK4;C9JPV8;H7C4C3	AP2M1	19.5521	20.555	20.8671	19.4096	19.794	18.8745	19.8835	19.7167	20.1853	20.2628	20.4279	20.8117	20.0528	21.1513	20.2018	19.8551	20.1037	20.9408	20.9034	20.565	20.4351	20.6817
A0A087WYA9;A0A0B4J1R8;Q6PII3	CCDC174	16.6887	17.6092	17.5259	16.5226	16.7586	15.9416	16.8444	16.7927	17.285	17.0963	17.3864	18.8773	18.2282	19.261	18.3312	18.1867	18.2962	18.7641	18.9408	18.5883	18.5736	18.7598
A0A0C4DFR0;A0A087WYC6;Q96DT5;U3KQN2	DNAH11	16.7672	17.5199	17.2111	15.6799	16.2794	15.4062	17.6476	16.4665	17.1177	16.6737	16.9579	17.7596	17.1204	18.4345	18.442	18.1579	17.4359	18.7221	19.4886	18.2963	18.0528	18.1887
A0A087WYE2;Q5T4B2;X6RL83;B7ZBS8;B7ZBS9;B7ZBT0	CERCAM	16.4081	17.2427	17.1699	16.1613	16.5859	16.0102	17.2759	16.6693	16.7478	16.6572	17.1935	18.0937	17.0951	18.6845	17.8119	16.9536	17.1618	17.3798	18.0981	17.3214	17.7369	17.924
A0A087WYF7;Q6UXV4;A0A087WUX8	APOOL	18.1335	18.8711	19.049	17.9304	18.5928	17.5439	18.0791	18.468	18.7665	18.5556	19.1485	19.8589	19.4787	20.364	19.4239	19.3406	19.6108	19.8156	20.0261	19.6743	19.7674	20.0691
A0A087WYF8;Q53GG5;A0A2U3TZH4;A0A2R8Y6L7;D6RAF1	PDLIM3	18.9716	19.93	20.0777	18.5791	18.9125	19.1201	19.8537	19.0846	19.7818	19.4564	19.9661	20.6059	19.8359	21.899	20.9434	20.0477	20.1313	20.9339	21.0195	20.4973	20.8324	20.9513
E9PFH7;A0A087WYG2;Q9UPT6	MAPK8IP3	13.239	14.0565	14.3844	13.4759	13.8098	13.3134	14.4872	13.3842	13.5203	13.5986	14.425	14.4207	13.8059	14.6777	14.4244	13.1708	13.3322	14.1318	13.9589	13.5998	13.7231	14.2125
A0A087WYI2;G3V3G2;G3V535	EVL	13.0364	13.8779	13.5491	12.707	12.843	12.4462	14.1249	12.8673	13.1362	13.198	13.6294	12.7377	12.9402	13.6449	12.9366	12.7539	12.2278	12.0918	13.1064	12.1322	12.8321	12.8129
G3V4A5;A0A087WYL7;O75586	MED6	17.3562	18.3653	18.149	17.2377	17.5761	16.66	17.5029	17.1716	17.8394	18.0713	18.2229	17.3755	16.7427	17.8991	17.3397	17.0318	16.7216	17.5883	18.1503	17.3304	17.2365	17.617
A0A087WYN9;Q7Z478;H0Y8L1	DHX29	20.0969	20.9984	20.7131	19.9185	20.1674	19.2184	20.0209	19.9484	20.3333	20.4322	20.6078	21.6098	20.7216	21.6205	20.6386	20.788	20.6787	21.1292	21.6467	21.0986	20.8941	21.2021
A0A087WYP2;Q8IZQ5;H0YE28;H3BV83	SELENOH	19.3875	20.0976	20.0115	18.6383	19.3086	18.1981	19.5615	19.0819	19.6661	19.5567	19.6967	20.4205	19.9136	20.7243	20.3667	20.1935	20.0402	20.5135	20.8595	20.3704	20.3835	20.3343
A0A087WYR3;O43399;A0A087WZ51	TPD52L2	19.9536	20.8885	20.5902	19.2053	19.9783	19.0882	20.8833	19.4684	20.3132	20.4171	20.5601	21.3773	20.8953	22.1024	22.1794	20.6728	20.6054	21.5419	22.1133	21.281	21.3631	21.5958
A0A087WYV5;X6R3P0;O94813;E9PCX4	SLIT2	14.8254	14.8845	15.0689	13.8678	14.5258	13.2316	14.5061	14.3748	15.0665	14.4826	14.3925	NA	NA	NA	NA	NA	NA	NA	NA	NA	NA	NA
A0A087WYV8;P35556;D6RJI3	FBN2	12.0856	13.583	13.9287	13.9674	12.762	12.1202	14.9998	12.3013	12.8678	13.2929	14.6039	15.9838	13.5715	15.014	15.4508	13.349	13.12	14.2967	14.2765	13.5904	14.1752	15.2683
A0A087WZ13;E9PAU2;Q8IY67;K7EKR9;K7EQG2;K7ERR4	RAVER1	19.3341	20.2659	20.1191	19.2357	19.4696	18.4908	19.5437	19.2702	19.7005	20.0021	19.9858	21.3587	20.3524	21.3392	20.6533	20.4463	20.4282	20.9487	21.2661	21.0618	20.8549	20.9918
A0A087WZ32;A8K727;Q9HB19;A0A087X038;E5RHB5;E5RGP3	PLEKHA2	18.2691	19.1504	19.4302	18.3462	18.5654	17.6178	18.8526	18.7307	19.0531	19.2568	19.0933	20.4093	19.5426	20.5107	19.9312	19.2974	19.7025	20.1615	20.2105	20.2704	19.9505	20.0868
A0A087WZ50;Q8TCT7;A0A087WZ93	SPPL2B	16.2964	17.4383	17.356	16.2922	16.1553	15.6832	16.7477	16.1098	16.5585	16.6646	17.2111	18.4814	17.6836	18.6783	18.2112	17.8478	17.8559	18.2664	18.6155	18.1549	17.9045	18.3526
A0A087WZ62;Q9H6U8;H0YCW6;A0A087WTZ3;A0A087WVC0;A0A087WZY8;A0A087WX16;A0A087WV58;Q9BRP7	ALG9;FDXACB1	17.1516	18.1083	17.8424	17.3892	17.8545	16.9127	17.6928	17.4441	17.3366	17.5781	18.1932	19.9007	19.1439	20.056	18.5607	18.471	18.9243	18.9766	19.2568	18.9754	18.7865	19.4673
A0A087WZE9	HMGN3	18.3007	18.8315	18.7653	17.9029	18.9969	17.316	18.6044	18.1829	18.4337	18.3008	18.9824	19.7332	19.1823	19.4949	18.5712	18.0327	18.2683	18.5212	18.7911	18.575	18.2647	19.0891
A0A087WZG4;A0A3B3IPE9;Q6ZSZ5;M0QZS0	ARHGEF18	18.7539	19.7878	19.9659	18.8649	19.2125	18.1741	19.2729	18.9038	19.5045	19.5872	19.67	20.7042	19.9197	20.9632	20.3344	19.7542	19.86	20.5049	20.7037	20.3816	20.2769	20.486
D6RHI9;A0A087WZM2;O00584;D6REQ6;H0YAE9;A0A087WWI1;J3QQ64	RNASET2	20.2221	21.3885	20.2831	19.6627	20.697	19.2333	20.6203	19.735	21.8474	20.6587	20.531	20.0443	19.8725	20.5693	19.8937	19.4021	19.1201	19.8352	20.8072	20.065	21.0958	19.9908
A0A087WZN1;O43837;A0A087X2E5;A0A0D9SG66	IDH3B	19.4391	20.592	20.5821	19.0577	19.6693	18.4014	19.8936	19.1971	20.0993	19.8871	20.1215	21.3726	20.6689	21.5429	21.088	20.6114	20.5246	21.458	21.6538	21.0176	21.1487	21.1528
A0A087WZP9	LIME1	15.0633	15.803	15.8766	14.2698	15.7216	14.7597	16.0679	14.8808	15.6055	15.0909	15.558	15.205	15.4321	16.1917	16.2292	15.1325	14.8924	15.3371	15.7495	15.2979	15.7891	15.5639
A0A087WZQ7;Q9H115	NAPB	NA	NA	NA	NA	NA	NA	NA	NA	NA	NA	NA	17.8158	17.3245	18.313	17.9586	17.449	17.4511	17.8566	18.4984	17.7844	18.0217	17.9694
A0A087WZR4;A0A3B3ISU3;H0Y4U3;M9MML6;O75015;E9PNY5;A0A087WU90	FCGR3B	17.6581	18.3289	17.7857	17.5959	17.6177	16.2861	18.0857	17.8864	17.8489	18.3937	18.3137	18.5407	17.4433	18.1307	17.8165	17.5631	17.791	17.3826	18.2159	18.1132	17.6333	18.1044
A0A087WZT2;Q6UX53	METTL7B	17.5688	17.8173	18.5519	17.6749	17.3307	18.0074	18.0291	17.5847	17.943	17.9748	19.2673	19.062	17.8621	20.0603	18.6674	18.1497	18.071	18.7783	18.6372	18.635	18.5314	19.5645
J3KP33;A0A087WZU8;P04637;A0A0U1RQC9;A0A087WXZ1;A0A087WT22;E7ESS1;A0A087X1Q1;E7EQX7;E9PCY9;S4R334;E9PFT5;E7EMR6	TP53	15.5071	15.4916	15.6185	14.716	14.8543	13.9366	15.0989	14.564	14.8776	14.9308	14.962	16.6994	15.2183	16.5105	16.1779	16.6107	15.4683	16.8752	16.4073	15.3596	15.6898	15.881
A0A087WZV0;O43314;D6RBU4;A0A087WWN8;H0Y9M0;K7EPT7;D6RFG4	PPIP5K2	19.1187	20.1415	19.908	18.7985	19.3026	18.4255	19.4494	19.2294	19.648	19.646	19.8233	20.1938	19.6414	20.5682	19.8094	19.6737	19.7043	20.1793	20.6086	20.0188	20.0786	20.2369
J3KPF9;A0A087X011;E9PES4;Q9Y496;H7C2F6;C9J9X2	KIF3A	18.193	19.0307	19.133	17.5594	18.037	17.4216	18.3263	17.8964	18.6793	18.3801	18.7064	19.9521	19.363	20.6969	19.8949	19.7554	19.4933	20.3271	20.5494	19.9088	20.089	20.1206
A0A087X020;Q9Y3A5;F8WE72	SBDS	20.0106	21.2728	21.1562	19.4965	20.0015	19.125	20.5271	19.8023	20.727	20.2664	20.7307	21.0796	20.3261	21.4872	20.9868	20.3777	20.2174	21.402	21.7685	20.7197	21.1189	21.1965
G3V2W9;A0A087X060;Q56P03	EAPP	14.8667	15.8752	15.0873	14.5069	15.0899	14.311	15.5047	15.7256	14.7279	16.2409	15.6881	16.676	15.9502	17.4971	16.4011	15.6586	16.1259	16.044	16.8026	16.6607	16.41	16.5456
A0A087X091	WDR13	12.558	13.3863	13.7026	11.1604	11.1122	12.1754	12.983	11.9198	13.6187	12.7891	11.9397	16.6622	16.1116	17.2125	16.8823	16.9203	16.4579	17.6426	17.5174	16.9758	17.5351	16.7177
U3KPT7;A0A087X0B7;H7C3C7;Q5SQN1;A0A087X2J6;H0Y627	SNAP47	12.6976	13.4344	13.3261	12.2147	12.9595	12.2347	12.9817	12.5633	12.7886	12.8042	13.3184	16.529	15.9165	16.9756	16.3101	15.8196	15.8666	16.6367	16.7856	16.0639	16.1356	16.6953
A0A087X0D5;P09668;E9PKT6;A0A3B3IRM7	CTSH	20.3665	21.0113	20.6331	19.1462	19.8823	18.3744	19.8904	19.4501	20.4203	20.0297	20.6356	20.1624	19.6505	20.1823	19.8599	20.3656	19.2716	20.4756	20.9932	19.9265	20.4078	20.5787
A0A087X0I3;B4E3Q4;Q9NZK5;A0A3B3IT96;A0A3B3IRR5	ADA2	18.2554	18.9588	18.5085	17.2648	18.823	16.8566	18.0865	17.8522	18.2848	18.637	18.2754	20.6261	20.851	20.934	20.588	20.6699	20.2961	20.8386	21.4588	21.0232	20.7859	20.7004
A0A087X0I6;Q9P0L2;B4DIB3;H0YKJ3;K7EK17;K7EKG8	MARK1;MARK3;MARK4	15.438	16.3317	16.2857	15.293	15.2798	15.3457	16.2871	15.6155	15.7386	15.8663	15.8511	17.4249	16.3507	17.7979	17.2148	16.4569	16.2309	17.1543	17.4993	17.1325	16.8777	17.0901
A0A087X0K0;P39059	COL15A1	19.3027	20.3906	19.6961	18.3744	18.8779	18.3677	20.4259	18.8607	19.7711	19.5849	19.5468	20.8551	20.3015	21.6082	21.7061	20.6431	20.4994	20.8454	21.7377	20.931	21.0691	20.9085
A0A087X0K9;H0Y3R8;H0YLT6	TJP1	NA	NA	NA	NA	NA	NA	NA	NA	NA	NA	NA	16.1484	15.8262	16.5155	16.003	15.942	15.9417	16.1978	16.3864	16.2363	16.3536	16.1654
A0A384DVK4;A0A087X0M0;Q7Z5L2	R3HCC1L	NA	NA	NA	NA	NA	NA	NA	NA	NA	NA	NA	17.3045	16.8557	17.4712	16.7655	17.1581	17.1458	17.1848	17.3792	17.2933	17.2021	17.1427
A0A087X0M4;Q9BWU0;A0A087WWF4;H7C256	SLC4A1AP	19.2917	20.494	20.3091	19.2464	19.4707	18.6473	19.3822	19.1986	19.5799	19.9809	19.9805	20.479	19.5309	20.7434	19.6944	19.4757	19.4155	20.2389	20.6608	20.1283	19.9911	20.1828
A0A087X0M8;O00533;C9JH37;C9JW79;C9J905	CHL1	18.7075	19.5466	18.9436	18.2963	19.128	17.7593	18.8096	18.5963	18.8531	18.9214	19.1385	19.0811	18.7063	19.2867	18.6878	18.4979	18.2713	18.5066	19.4604	18.6982	18.6303	18.8437
H0YKH1;A0A087X0P4;H0YLF5;A0A0A0MTI0;P40424;H0YLD4;H0YLT4;H0YLB0;F8WA05;H0YLM3;U3KQA2;H0Y5D0	PBX1;PBX3	16.8495	17.8407	18.1222	15.9801	16.576	15.9535	17.3858	16.4648	17.4861	17.1593	17.1815	16.8028	16.142	17.423	16.7496	16.4857	16.1393	17.7203	17.5994	16.999	17.2	16.9054
A0A087X0Q1;Q7Z739;A0A024R7W5;A0A087WY31;A0A087X0C3;S4R373	YTHDF3	19.539	20.5026	20.3614	19.1009	19.6375	18.8752	19.6514	19.3168	19.6972	20.0013	20.1593	20.4422	19.8253	21.0126	19.957	19.8503	19.7029	20.3617	20.8043	20.309	20.0243	20.3702
A0A087X0Q9;Q9BVL4	SELENOO	15.3274	16.096	16.1128	14.7947	15.4865	14.8264	15.7254	15.1586	15.6782	15.7527	15.8281	16.7429	16.387	17.1616	16.7619	16.4469	16.1268	16.774	17.3278	16.7134	16.8023	16.8802
A0A087X0R0;O15550;F5H6S1;F8W8R6;H0Y6I7;H0Y5J3;F5H5V6;A0A096LPD8;A0A087X2I9;F5GWV3;F5H8B4;F5H3N7;A0A087X0Y2;O14607;A0A087X248;H0Y6V5;A0A087WUN6;H7C1F1;A6NCS7	KDM6A;UTY	17.5172	18.7587	18.5269	17.0153	17.6945	17.1294	17.7416	17.3893	18.043	17.8427	18.2702	18.8182	18.3113	19.4676	18.5861	18.2808	18.1538	19.0455	19.4873	18.6573	18.6895	18.8435
A0A087X0R6;Q9UMY4	SNX12	19.0159	20.0152	19.708	18.5771	19.0774	18.3146	19.2581	18.6773	19.3808	19.6917	19.3227	20.1525	19.484	20.7692	19.7525	19.527	19.2418	19.9969	20.4931	20.2766	19.7507	19.819
A0A087X0V5;P29728;F8W1C5;F8VPI5	OAS2	19.8016	20.3874	21.0696	19.7392	19.8964	18.9185	19.8263	19.9693	20.479	20.2215	20.6015	21.4879	20.6184	21.4954	20.7118	20.6244	20.8458	21.7545	21.2564	21.0651	21.3264	21.4792
A0A087X0W9;Q8N6M0;A0A0C4DH76	OTUD6B	18.1865	18.9925	19.2147	17.7223	18.2328	17.1471	18.3022	17.8529	18.2973	18.667	18.6442	18.5076	17.9361	18.8283	18.1064	17.9459	17.6312	18.6943	18.8241	18.3765	17.9838	18.4677
A0A087X0Y7;P21854;Q5T4Q8;Q5T4Q7	CD72	14.0067	15.146	14.8298	14.2306	15.3722	13.7237	14.9667	15.0081	14.9094	14.269	15.3793	16.6921	16.1678	16.6398	15.7985	15.1051	15.696	15.6246	16.087	15.4344	15.9153	16.2545
A0A0G2JN29;A0A087X117;Q15155;A0A0G2JP90;A0A087WW46;H3BUC9;I3L0Q6;H3BTW1;H3BPS9	NOMO1;NOMO3;NOMO2	NA	NA	NA	NA	NA	NA	NA	NA	NA	NA	NA	16.5969	16.5758	17.1537	16.1259	15.8169	15.8985	16.2439	16.8517	15.8623	16.2847	16.9534
E7EWM3;A0A087X127;Q8NF64;F6WR09	ZMIZ2;ZMIZ1	13.7715	14.6438	14.4795	13.3415	14.5473	13.0714	14.073	14.0483	14.5427	14.3572	14.3413	15.3562	14.7012	15.6918	13.6363	14.0935	14.6945	14.5406	14.9249	14.3525	14.1114	14.7623
A0A087X165;Q9C0H9;A0A087WU33;A0A087WVV7	SRCIN1	13.6256	14.931	14.2632	12.29	13.6772	13.5407	13.317	12.8812	13.1961	12.9249	14.2126	15.0414	14.7799	16.3425	15.1622	14.9549	14.5039	15.4655	15.9898	14.534	15.4466	15.5545
A0A087X188;Q9UBW5;S4R418;A0A0A0MT10;S4R3J0	BIN2	19.9459	20.6432	20.5122	19.4758	19.9945	18.5836	20.2792	19.9017	20.1771	20.4363	20.2318	20.79	20.0497	20.688	20.3924	20.1454	20.1258	20.4349	20.8435	20.6728	20.2229	20.3733
A0A087X1B1;Q9Y6K9;A0A087X0G7;A0A087WUW6;C9JN51;C9J2V2;A0A087WV30;C9JH59;C9JCG6;A0A087X1K7	IKBKG	18.7548	19.9617	19.9528	18.8603	19.2612	18.2744	18.8464	19.1292	19.4371	19.5664	19.9053	20.4375	19.8438	20.7864	19.631	19.5012	19.8142	20.2199	20.5231	20.2047	19.9865	20.3797
A0A087X1E4;P53365;E9PRV8;E9PPY7	ARFIP2	18.416	19.7404	19.1486	17.7573	18.4988	17.405	18.7829	17.9019	18.927	18.775	19.0284	19.4187	18.979	19.9565	19.9075	19.1359	18.7215	19.5518	20.2807	19.493	19.647	19.6479
A0A087X1G7;O60613;A0A0J9YX89;A0A3B3IT39;A0A087WXL0;A0A0B4J1T0;A8MZD0	SELENOF	18.7241	19.6374	19.6309	18.2193	18.8491	17.9442	19.1607	18.2982	19.3915	19.0668	19.2656	18.7469	18.2463	19.2528	18.5447	18.312	18.1572	18.7261	19.0119	18.6147	18.7505	18.7078
A0A087X1J7;P22352;H0YBE4;E5RG32;H0YC19	GPX3	20.4266	21.1	20.4847	18.6608	20.0542	19.3502	20.3457	19.4354	20.7377	19.9947	20.1634	20.1828	20.2314	21.5776	20.6666	20.6333	19.9058	20.6475	21.3889	20.498	20.9245	20.6056
A0A087X1K6;Q9Y2Y9;H0YK05	KLF13	17.3626	17.9001	17.7694	16.7758	17.7373	16.3827	17.3556	17.3335	17.4645	17.4518	17.6705	17.0081	16.6193	17.3406	16.9068	16.7183	16.5638	16.926	17.2177	16.8698	17.188	16.9685
S4R3N2;A0A087X1L0;S4R2X9;Q9NS73;S4R3P6;S4R3Y0	MBIP	16.6178	17.596	17.5171	16.438	16.786	16.8416	16.8189	16.6513	17.0417	17.3806	17.5009	18.5654	17.8576	19.7142	18.1239	17.8618	17.634	18.4438	18.8367	18.5829	18.2409	18.554
A0A087X1S3	HUWE1	10.1297	11.9008	11.7645	10.0507	10.2153	9.95415	11.3906	10.6236	11.213	11.9178	11.3585	NA	NA	NA	NA	NA	NA	NA	NA	NA	NA	NA
A0A087X1S7;P09326	CD48	18.3449	18.708	18.8465	17.2002	17.8297	16.4527	18.7972	17.8509	18.6835	18.2505	18.3282	20.3046	19.612	19.8834	19.8529	19.5529	19.3183	19.6817	19.969	19.6332	19.8017	19.8421
A0A087X1T7;H0YMF1;P16112;Q6PID9;H0YK70	ACAN	18.9555	19.6503	20.4941	18.6504	18.9736	19.7311	19.3465	18.7755	19.4387	19.2224	21.8086	20.4468	19.3597	22.43	20.0236	19.5398	19.4983	21.1081	20.1301	19.6604	20.0215	22.4191
A0A087X1U4;I6LM39;A0A087WVW7;A0A0D9SFX7;A0A0D9SEX1;C9JH89	MECP2	NA	NA	NA	NA	NA	NA	NA	NA	NA	NA	NA	16.8276	15.9111	16.5178	14.4557	13.8975	15.8154	15.239	15.2835	16.1615	14.7336	15.9756
A0A087X1W8;A0A0A0MTJ8;X5DQS5;Q9BY67;A0A087X0T8;F5H8J9;F5H125;H0YG94	CADM1	18.8268	19.2874	19.3182	17.5021	18.2669	17.8294	18.8332	18.0069	19.2858	18.5648	18.7242	19.0835	18.9531	20.1755	19.3244	19.4217	18.692	19.8437	20.024	19.4347	19.8639	19.3223
A0A0G2JQX1;A0A0G2JPW5;A0A0G2JSA7;A0A087X1Z1;Q96RT8;A0A0G2JR45;A0A0G2JRG1;A0A0G2JQK2;A0A087WVL9;A0A0G2JQK7;A0A0G2JS51;A0A087WVZ8	TUBGCP5	16.7093	17.4002	17.3276	16.1017	16.7949	15.9491	16.8805	16.6742	16.9354	17.0088	17.181	18.5913	18.2053	19.1483	18.3166	17.9365	18.1114	18.5686	18.8838	18.4036	18.2332	18.5871
A0A087X1Z3;Q9UL46;H0YM70;H0YKU2;H0YLG1;H0YLD2	PSME2	20.9793	21.7486	21.562	20.6168	21.0094	19.9468	21.442	20.6745	21.411	21.2606	21.3002	22.3584	21.5233	22.4244	22.0571	21.5888	21.3631	21.9449	22.4204	21.8422	21.943	21.9079
A0A087X211;Q8TCG1	CIP2A	16.741	17.6871	17.9751	17.2831	17.2827	16.4034	16.9818	16.8985	17.0391	17.6728	17.6254	19.0222	17.5148	18.2754	17.0749	17.9411	17.7328	18.2384	18.0922	18.2827	17.5263	18.022
A0A087X256;Q2M389;F8W1W1;F8VYH7;F8VNZ5	WASHC4	19.8148	20.861	21.0977	19.7462	20.2035	19.2029	20.0242	20.0115	20.4983	20.3111	20.6391	21.8791	21.1505	22.1371	21.2059	20.9222	21.0856	21.9155	21.9754	21.4184	21.5005	21.696
A0A087X279;P09913	IFIT2	18.348	19.4396	19.8623	18.3818	18.8383	17.4977	18.3018	18.8026	19.0906	19.0164	19.5375	20.1761	19.3893	19.9927	19.3805	19.0672	19.4402	20.187	20.2197	19.6617	19.6624	20.051
A0A087X2D5;Q9BRJ2;A0A0G2JMS5;A0A087WU62	MRPL45	18.4407	19.6588	19.1547	18.0767	18.4226	17.3535	18.5855	17.9839	18.836	18.7923	19.0389	20.143	19.2153	20.2067	19.6342	19.3855	18.8541	19.9285	20.8497	19.5025	19.6967	20.0538
A0A087X2D8;H0YBE9;H0YBS5;H0Y981	SPAG9	15.9928	16.9982	16.7589	15.7988	16.2221	15.6631	16.229	16.0251	16.4918	16.174	17.0216	16.5738	15.786	16.9874	15.7048	15.5821	15.6342	15.9981	16.5681	15.4777	15.9476	16.4633
A0A087X2H1;Q9ULT8;H0YJP0;G3V4V5;H0YJD4;A0A087WVU6;H0YJV8;H0YJ72	HECTD1	20.3206	21.3138	20.9816	19.8564	20.4484	19.6834	20.5368	20.2081	20.7329	20.6888	20.953	21.4257	20.9557	21.9982	21.0958	20.863	20.9147	21.3137	21.8384	21.2701	21.2406	21.4323
A0A087X2I1;P62333;H0YJC0;H0YJS8;H0YJX2;H0YJE9;H0YJT1	PSMC6	20.7369	21.5161	21.4098	20.4511	20.7611	19.9449	20.8874	20.5497	21.0026	21.1509	21.2155	21.7997	21.0637	22.2612	21.3872	21.2106	21.0572	21.6253	21.996	21.6225	21.4534	21.6475
A0A088AWN2;Q8TBZ3;H0YKE8	WDR20	16.2346	17.3052	16.5875	15.7678	16.3373	15.709	16.4146	16.4363	16.4742	16.2676	16.5764	18.2698	17.5892	18.5576	17.5976	17.3888	17.3345	17.8479	18.7476	17.6605	17.7572	17.9479
A0A088AWN8;Q9UHQ1;E7EP87;J3KTG5;J3KS48;J3KT43;E9PH27	NARF	15.086	16.7021	16.4806	15.3658	15.5832	15.0481	15.6971	15.1202	15.7474	16.0797	16.2528	17.7593	17.1272	18.3373	17.8164	17.0163	17.0392	18.0114	18.5175	17.6566	17.3184	17.663
A0A088AWP5;Q8WUY3;H7BZH9;E9PDC2;X6R9J3;A0A0C4DFM3;Q5JUB9;Q5JUB8	PRUNE2	17.2179	18.83	18.1155	16.6708	17.3825	17.1153	18.0609	17.2023	17.9386	17.3779	18.0584	17.3382	17.27	18.4168	17.5014	17.5575	17.5723	17.4944	18.0345	17.4973	17.6793	17.5329
A0A096LNH6;Q14185;E7EPK2;G5E9Y8;Q6V702	DOCK1;CFAP299	19.4587	20.8119	20.6185	19.2937	19.6213	19.2309	19.8188	19.5201	20.2109	19.7201	20.3274	21.0173	20.264	21.7152	20.5391	20.332	20.3883	21.0224	21.436	20.5423	20.8698	20.9112
A0A096LNR9;A0A1B0GUM4;O76039	CDKL5	14.1657	15.2118	15.3341	14.1373	14.766	14.0076	14.247	14.5082	14.5024	14.3616	15.4567	14.9838	15.292	16.3752	15.086	15.0695	15.0784	14.9335	15.5465	14.6731	15.1951	15.8175
A0A096LNV3;A0A096LP02;Q9Y508;A0A096LNT1;A0A096LNN8;A0A096LPF9	RNF114	17.0216	18.0326	18.2905	16.6899	16.9113	16.2634	17.3712	16.7693	17.6475	17.7126	17.7624	18.4308	17.3852	18.6452	17.9405	17.644	17.4518	18.7129	18.5399	18.4755	18.2788	18.2534
A0A096LNX8;Q96GP6	SCARF2	18.2345	18.8887	18.192	16.9065	17.7392	17.3995	18.6954	17.5289	18.6059	18.2467	18.4814	18.6605	18.3573	19.8219	19.193	18.7211	18.3032	18.7378	19.2867	18.7532	19.0063	18.9579
A0A096LP07;A0A096LPJ3;A8K070;J3KSA5;J3QS88;J3KTB0;J3QLT0;J3KRJ4;J3QQX0;J3QS84;J3QLE8;J3QL53;J3KRE8	GPS1	14.4757	15.7017	15.0464	13.5078	14.6759	13.9306	15.2128	14.3602	15.1146	14.4951	15.0148	14.5263	14.3805	15.6445	14.7183	14.2335	14.0826	14.6542	15.4317	14.1103	14.7788	14.8827
A0A096LP10;A0A096LNJ4;A0A087WX43;D6RE84;A0A087WTT9;A0A1B0GVW6;Q9NP73;A0A096LNL2;A0A087WT15	ALG13	17.356	18.497	18.1759	16.8173	17.4177	16.5289	17.8547	16.9256	18.966	17.8483	17.8618	18.6912	18.1703	19.1653	18.6373	18.3661	18.1144	18.8373	19.2618	18.7818	18.575	18.7235
A0A096LP22;Q86Y79;C9J7Z1;A0A096LP34;A0A096LPA3	PTRH1	NA	NA	NA	NA	NA	NA	NA	NA	NA	NA	NA	19.039	17.9987	18.7863	18.1449	18.0767	18.0193	18.3568	19.16	18.6293	18.2864	18.6088
A0A096LP25;A0A096LNZ0;Q6ZSR9	AAK1	17.6634	18.4314	18.6369	17.9044	17.898	17.2924	18.1118	17.7618	18.2568	18.2803	18.6199	19.0704	18.0746	19.2434	18.6855	18.2173	18.1093	18.6276	18.8086	18.5573	18.5798	18.8001
A0A096LP69;A8MQT7	CD99	13.2903	13.353	13.0979	12.4129	13.3824	12.9831	13.6427	13.11	13.6566	13.4446	13.8758	15.1626	13.2907	15.1229	13.2538	12.7176	12.9313	12.7863	13.1873	13.0281	13.1795	13.502
A0A0A0MR88;A0A096LPC5;Q9Y4E1;J3KP36;A0A0A0MT65;Q5SRD0;Q5T1D7	WASHC2C;WASHC2D;WASHC2A	20.8927	21.728	21.7591	20.6528	21.1535	20.1653	20.9268	20.9854	21.3151	21.3054	21.5273	22.1151	21.3575	22.4084	21.4898	21.2347	21.3962	21.7671	22.0071	21.6479	21.5996	21.8734
A0A096LPE2;P35542	SAA2-SAA4;SAA4	19.3316	19.4743	19.5659	17.7712	18.8597	18.1561	18.8925	18.5619	19.6236	19.0581	19.1124	20.2329	19.8971	21.3467	20.286	20.4621	19.8466	20.6615	20.8136	20.3597	20.7471	20.447
A0A096LPI6;P0DPI2;A0A0B4J2D5;A0A096LNH5;H7C2G3;A0A0B4J2H4;H7C1F6;A0A096LP73;A0A2R8YDR7;F2Z2Q0;A0A096LP12;A0A096LNJ1;A0A2R8Y6K9	GATD3A;GATD3B;LOC102724023	20.2008	21.462	21.39	19.6231	20.3997	19.4585	20.4914	20.2019	20.772	20.7084	20.7609	21.0024	20.7293	21.8242	20.9638	20.7007	20.6297	21.6171	22.077	21.1024	21.2466	21.1973
A0A0A0MQR2;Q9BY42;A2A2L5;A2A2L6	RTF2;RTFDC1	17.9614	19.1619	19.4635	17.9575	18.2263	17.573	18.4439	18.2032	18.538	18.6201	19.0564	19.5947	18.475	19.8331	19.0248	18.2931	18.5408	19.6954	19.6087	19.0236	18.892	19.4128
A0A0A0MQR4;Q96RK0;I3L1Q4;I3L373	CIC	NA	NA	NA	NA	NA	NA	NA	NA	NA	NA	NA	NA	NA	NA	NA	NA	NA	NA	NA	NA	NA	NA
A0A0A0MQS0;A8MW92;F8W9L8;E9PM57;A8MUE8;A8MXR8;A0A0D9SG14;E5RK91;H0YDF7	PHF20L1	14.2765	15.2602	15.4234	14.4701	14.5044	13.6816	14.7469	14.3316	14.817	15.283	14.9919	19.2189	18.6785	19.7045	18.6849	18.599	18.5889	18.9467	19.2567	19.2844	18.6562	19.0588
F5H0Q6;A0A0A0MQS2;Q8N2M8;K7EP11;K7EKC9;K7EM61;Q8WXD2	CLASRP;SCG3	15.8312	17.055	16.495	15.5244	15.863	15.0593	16.2185	15.6608	16.0849	16.2708	16.6722	16.6876	15.7124	16.9209	16.4135	15.8613	15.7848	16.3408	17.0246	16.2044	16.1491	16.665
A0A0A0MTC7;A0A0A0MQS9;Q16363;H0Y351;H0YAQ5;H0YAP9;E5RFQ2;E5RK79;E5RFD7;E5RHF3;Q6LET9	LAMA4	20.3526	21.523	21.0591	19.5593	20.3676	19.2719	20.8883	20.3768	21.0851	20.5382	21.1103	21.4644	21.0163	21.9343	21.549	21.0681	21.2839	21.7365	22.2492	21.3464	21.736	21.9143
A0A0A0MQT0;P09455;A0A0A0MTB9;H0YAK8	RBP1	20.0053	20.6955	20.8422	19.4172	19.8355	19.1273	21.1181	19.5934	20.4942	21.5613	20.5859	20.8079	20.0621	21.2057	21.4513	20.454	20.1461	21.0152	21.1252	21.9272	20.8702	20.8646
U3KQC1;A0A0A0MQU0;Q9BV38;K7EIR0;K7EML4;A0A087X237;K7EKX5;U3KQK3	WDR18	17.7733	18.9281	19.1722	17.3433	17.6711	16.9304	18.1806	17.4042	18.0829	18.0901	18.3377	19.3297	18.436	19.78	19.0359	18.5515	18.3759	19.7246	19.7848	19.031	18.9286	19.208
A0A0A0MQU4;Q96I15;H7C3V9;H7C277;H7C1N7;H7C4A1;H7C280;C9JNL5;H7C1S7;F8WCL3;F8WBU3;H7C2M1	SCLY	19.699	20.1847	19.7502	19.12	19.8094	18.3404	19.9579	19.3091	20.2179	19.7112	19.9854	20.5094	20.0391	20.6416	20.4431	20.186	19.8554	20.0273	20.6811	20.1802	20.6158	20.3644
A0A0A0MQV9;Q9UPS6	SETD1B	16.6426	17.3405	17.376	16.4833	16.705	15.9949	16.8771	16.7201	16.8617	17.0272	17.2175	14.5127	13.1663	14.4405	13.4398	12.8615	12.957	13.873	14.1302	13.6472	13.5722	14.0179
A0A0A0MQW3;F8WE70;H7BZS9	SERPINB13	14.1852	14.9684	14.8944	14.7193	14.4067	13.357	17.7331	14.0032	14.4905	17.0039	15.6126	16.2066	15.4836	16.3434	17.5085	15.8152	15.8268	15.6894	16.278	16.9456	16.3071	16.2124
A0A0A0MQX1;Q9HD67;D6RGD1;E9PCN3;E9PEW5	MYO10	14.6559	15.3349	15.1493	13.6772	14.9281	13.6457	14.5995	14.6573	15.1392	14.8192	14.8026	14.7375	14.3907	14.9391	14.5554	14.9377	14.7605	14.7892	14.8964	14.8873	14.9785	14.6336
C9JP00;A0A0A0MQX8;Q9NR56;Q86VM6	MBNL1	18.6742	19.2874	19.4623	18.353	18.3967	17.9541	18.8938	18.4285	19.1373	19.0636	19.6479	20.4817	19.2792	20.7639	19.8257	19.7042	19.5738	20.1945	20.3164	20.137	20.1275	20.5809
A0A3B3ISH2;A0A0A0MQY7;Q5VU97	CACHD1	12.0486	12.8439	12.6002	10.5313	11.9375	10.7185	12.6752	11.7406	12.2844	12.4295	12.3306	NA	NA	NA	NA	NA	NA	NA	NA	NA	NA	NA
A0A0A0MR05;Q9BVC4;H3BSZ4;H3BM50;H3BPU5;H3BR25;H3BPT1;H3BN58;H3BR38	MLST8	15.7729	16.7779	16.5259	15.0438	15.688	14.9135	16.252	15.3392	16.442	15.9669	16.4437	17.6554	17.4913	18.0661	17.7926	17.4596	17.5066	18.0169	18.167	17.7456	17.7792	17.6139
A0A0A0MR39;A0A087WUT0;A0A0A0MQW0;Q9P2K5;A0A0C4DGV1;H0YN19;H0YKS1;A0A087WWC8	MYEF2	19.5709	20.4434	20.5923	18.5324	19.2536	18.5645	19.273	19.075	19.7437	19.7117	20.0189	19.8487	19.2791	20.5563	19.4166	19.7977	19.3526	20.7444	20.6729	19.9723	19.9491	20.231
A0A0A0MR49;Q9HCS2	CYP4F12	12.7313	13.5332	13.7358	12.3623	12.8864	11.3788	14.1589	12.5106	13.4027	13.3894	13.2565	14.5506	13.694	14.758	14.7056	13.721	13.5712	14.6954	14.8969	14.5618	14.3892	14.5926
A0A0A0MR51;O60427;F5H8G5;F5H3P6;H0YB97;F5H3U5;H7C2V0	FADS1	17.2892	18.4899	17.8692	16.2824	17.024	15.6535	18.2288	16.5883	16.9992	17.2046	17.2378	13.762	13.5777	14.3796	13.7345	13.5018	12.9473	13.971	14.596	13.7617	13.1169	14.1453
A0A0A0MR54;Q14162	SCARF1	15.9988	16.6634	16.5238	15.2466	16.1404	14.8598	16.0512	15.979	16.4342	16.0647	16.5196	16.7044	16.6472	17.2444	16.7782	16.3751	16.3437	16.6975	17.2326	16.2359	16.7888	17.075
A0A0A0MR59;A0A0C4DG68	PUM2	15.3533	16.5098	16.6874	15.3344	15.2749	14.2303	15.4424	15.0393	16.1162	15.9564	16.0917	17.9896	17.2293	18.0679	17.3361	17.3836	17.0404	17.8098	18.1601	17.4493	17.4645	17.689
G8JL96;A0A0A0MR60	PTPRS	15.3502	16.0918	16.2323	14.3014	14.8237	14.1296	15.7081	14.795	16.3526	15.5482	15.7556	15.5584	15.2184	16.1662	15.8644	15.5086	15.1568	16.1255	16.3806	15.5942	16.4429	16.0557
A0A0A0MR85;A6NNT0;A0A1W2PNX1	GSTM4	16.7051	16.32	18.2513	15.1048	15.8258	15.8699	15.5454	15.8394	15.8284	16.1767	16.0333	16.7325	15.8763	19.016	15.9258	18.1249	16.3317	19.3388	16.5077	16.7208	16.3472	16.8008
A0A0A0MRA8;Q9Y2J2;A0A0A0MSA4;A0A1B0GTF8;A0A0J9YW26;J3KT37;J3QS55;J3KS70;J3QKY2;J3KRD1;J3QKK4;J3QR33;J3QRQ6;J3QS83;J3QLU5	EPB41L3	20.6055	21.4098	21.3991	20.1945	20.7626	19.5428	20.9246	20.5911	20.9788	21.0918	21.0638	21.688	20.9768	21.6908	21.1179	20.7999	20.9329	21.4347	21.5529	21.3576	21.1445	21.3506
A0A0A0MRB5;Q8WXG6;C9J6B0;C9JM97;C9JLZ9;C9K0L0;F8W8U2	MADD	18.5211	19.1758	19.0262	18.403	18.8218	17.7048	18.7001	18.5014	18.9887	18.8599	19.0047	18.9994	18.2419	19.058	18.364	18.2111	18.2201	18.6384	18.9491	18.6398	18.7147	18.679
A0A0A0MRB7;X6REB3;P15923;K7ELF3;K7ENH8;K7EK65;K7EKB9;K7ERZ7;K7EMM4	TCF3	NA	NA	NA	NA	NA	NA	NA	NA	NA	NA	NA	15.9863	15.7443	17.0506	16.7281	15.934	15.6019	15.7123	16.6181	15.8767	16.3641	16.3528
A0A0A0MSK4;A0A0A0MRC4;Q86YR5;A0A087WVF5	GPSM1	14.1778	15.0444	14.9226	13.4362	13.9385	13.1592	14.5857	13.7686	14.3929	13.9395	14.7593	16.9306	16.3078	17.244	16.7036	16.573	16.4474	16.8512	17.1127	16.6698	16.7618	16.9631
A0A0A0MRE5;Q9ULH1;H0YBF7;H0YBM4;E5RFD9;E5RHD7	ASAP1	20.0383	20.9555	21.0112	19.8293	20.1145	19.2638	20.2744	20.2156	20.4256	20.5073	20.5879	21.1435	20.2437	21.4395	20.5718	20.2506	20.4703	20.9841	21.1378	20.7606	20.6241	20.7701
A0A0A0MRE6;O94967;E9PR96;E9PNF6;E9PKZ6	WDR47	16.4973	17.2043	17.6005	16.0222	16.5657	15.9459	16.9249	16.4169	16.8835	16.7634	17.1887	18.5513	18.0246	19.076	18.3343	18.2405	18.2092	19.3867	18.8777	18.4631	18.4636	18.6556
A0A0A0MRF6;Q99996;A0A0A0MRE9;A0A087WX84;H7BYL6;A0A2R8Y590;Q6PJH3;H7BZV6;H0Y6Q0	AKAP9	20.505	21.8311	21.9651	20.8474	21.2453	20.0245	20.7299	21.019	21.0834	20.9319	21.7103	22.7306	22.0397	22.6999	21.8837	21.6218	22.0005	22.5269	22.686	21.986	22.0255	22.5187
A0A0A0MRF9;P16885;H3BQV5;H3BPZ3	PLCG2	20.6136	21.6818	21.966	20.2336	20.8451	20.121	21.3099	20.9422	21.0547	21.0555	21.3064	21.9384	21.4511	22.6311	22.5659	21.3574	21.548	22.7465	22.6181	21.9737	21.9814	22.062
A0A0A0MRG9;Q96SN8;Q5JTU8;B1AMJ5;F8WF55;F8WCI3;C9K0C9	CDK5RAP2	14.6392	15.268	14.8321	13.9055	14.4731	13.6322	14.4215	13.9145	14.3778	14.0481	15.0202	17.0377	16.3195	17.0149	16.7013	16.1471	16.1809	16.4708	16.7871	16.5634	16.3242	16.8953
A0A0A0MRH0;Q9NVX2;K7EN33;K7ERN7	NLE1	18.1189	19.5014	19.2198	17.7445	18.0677	17.4387	18.7581	17.8738	18.4677	18.5602	18.9176	19.0589	18.3887	19.4898	18.9338	18.5856	18.4368	19.1324	19.617	18.8043	18.7271	19.008
A0A0A0MRI1;Q8IXQ4;A0A087WW86	GPALPP1	18.1148	19.1605	18.8088	17.6132	18.0291	17.3656	18.2795	17.7819	18.6546	18.5867	18.6153	19.3837	18.8329	19.7114	18.8296	18.648	18.7542	19.0144	19.5254	19.1042	18.9848	19.169
A0A0A0MRJ0;Q5VT25;A0A0A0MRJ1;H0Y5V1;H0Y6V3;H0Y6R0	CDC42BPA	18.3065	19.1474	19.1367	17.938	18.4836	17.8295	18.6461	18.4405	19.1594	18.5385	19.3194	18.6317	18.1429	19.3754	18.1794	17.9776	18.1398	18.3679	18.6768	18.0788	18.4961	18.9725
A0A0A0MRJ2;Q5VTZ4;P18847	ATF3	16.41	17.0923	17.0412	16.2671	16.3609	15.8536	16.6684	16.5837	16.4928	16.677	16.9722	20.0325	18.8121	20.215	19.0372	18.6787	19.0453	19.1099	19.3424	19.1055	18.774	19.4899
A0A0A0MRJ6;H7BY58;P22061;A0A3F2YNX8;F6S8N6;C9J0F2;F8WDT3;F8WAV5;F8WAX2;H7C4X2	PCMT1	20.7903	21.5574	21.4841	20.7115	21.1426	19.9001	20.9198	20.7772	21.1685	21.4299	21.3595	22.1428	21.5248	22.1961	21.5503	21.4841	21.4643	21.8758	22.0843	21.8963	21.7136	21.7394
A0A0A0MRJ7;P12259	F5	19.4417	19.599	19.9584	18.6109	19.1317	18.1263	19.1168	19.2186	20.5923	19.4137	19.3731	20.1282	19.7543	20.6984	19.884	20.0811	19.9428	20.18	20.222	19.9829	21.1595	20.1319
A0A0A0MRM8;REV__P40222;REV__Q8N3L3;REV__B4DKY1;REV__P49589;A0A0J9YYF7;Q86T65	MYO6;DAAM2	15.0449	15.9784	16.4133	15.0761	15.0896	14.4411	14.8372	15.1193	15.5892	15.2716	16.4681	17.5806	17.2444	18.3489	17.5049	17.0725	17.22	17.7416	17.8216	17.2339	17.4077	17.93
A0A0A0MRM9;Q14978;S4R349;S4R3C2;S4R402;S4R341	NOLC1	19.0351	20.7544	20.2147	18.9214	19.18	18.6512	19.327	18.9665	19.3306	19.7811	20.1851	20.5074	19.6387	20.9493	19.7144	19.3211	19.3587	20.2478	20.9172	20.0605	19.604	20.379
A0A0A0MRR1;Q5VV50;Q5VV52;Q5VV51	ZNF691	15.6689	16.7761	16.2309	15.1262	15.7908	15.022	15.8556	15.6381	16.059	16.1733	16.5078	16.7517	16.0704	16.9818	15.2658	15.1384	15.7116	15.3862	15.9665	15.5578	15.3579	16.521
A0A0A0MRR5;Q96BW1;E9PSD7;F8W6E9	UPRT	17.8407	18.5462	18.2695	17.256	17.652	16.9074	18.1873	17.5623	18.3839	18.1573	18.1889	18.2426	17.5325	18.5218	18.1611	17.9152	17.5817	17.9341	18.4839	18.055	18.3096	18.1052
B6VEX4;A0A0A0MRT6;Q8IZP0	ABI1	18.9972	19.9783	20.0079	18.8631	18.9141	18.0006	19.4617	18.7971	19.7206	19.3454	19.5948	20.8228	19.4689	20.7482	19.987	19.5874	19.3966	20.5012	20.6011	19.963	20.243	20.3173
A0A0A0MRW7;Q7Z2E3;F8W6G5;C9JZ40;C9J8U3;F8WBD6;E7EUY4;F8WBM3;Q6JV79;E7EVB7	APTX	16.1957	17.3566	17.3225	15.8254	16.0305	15.4396	16.7291	15.9556	16.6639	16.7362	16.8606	18.4844	17.4246	18.7599	18.2819	17.5954	17.411	18.6591	18.9287	18.2523	18.12	18.3475
A0A0A0MRY2;B0QZE2;B7Z2J6;J3QKD2;Q15326;E7ENI9;E9PE09;E7EV75	ZMYND11	17.6246	18.5361	18.4399	17.1037	17.7068	16.7883	17.5206	17.4259	18.298	17.988	18.2244	19.4639	18.916	19.7518	19.0825	18.998	18.9947	19.6434	19.9271	19.3682	19.4494	19.4186
A0A0A0MRZ1;E9PDK2;Q9H9P5	UNKL	NA	NA	NA	NA	NA	NA	NA	NA	NA	NA	NA	14.9746	14.6541	15.7663	14.626	14.3782	14.1302	14.6774	15.6358	14.5992	14.9815	15.1817
A0A0A0MRZ4;Q15025;E7EMV7;H0YC17;E7EW15;E7EWG2;E7EW68	TNIP1	17.3388	18.2339	18.5614	17.359	17.6805	16.9221	17.7572	17.6403	17.942	17.7323	18.3117	18.1969	17.5117	18.5161	18.0817	17.018	17.4878	18.2107	18.1103	17.5956	17.6745	18.238
A0A0A0MRZ8;P04433	IGKV3D-11;IGKV3-11	18.0662	19.0678	18.3731	16.7201	18.1495	16.9813	18.3737	17.6369	18.6127	19.1929	18.2562	18.4265	18.3136	19.963	18.8306	18.55	18.1487	18.764	19.6267	19.7473	19.0738	18.7483
A0A0A0MS15	IGHV3-49	18.1716	18.0786	18.258	16.4546	17.4566	16.8943	18.282	16.9063	18.6597	17.9252	18.0151	18.3875	18.4896	19.913	19.4464	19.3442	18.1137	19.1685	19.214	19.0786	19.5251	18.9847
A0A0A0MS29;H7C433;E9PQX8;E9PPW6	MFF	14.3244	15.7915	14.6839	13.619	14.4097	13.4836	14.6714	13.7927	14.4659	14.0716	15.1297	13.8476	13.3346	14.1588	13.8805	13.2514	12.9151	13.5839	14.5902	13.1696	13.5601	13.8494
A0A0A0MS41;Q9BWM7;A0A1P0AYU5;S4R3N9	SFXN3	19.8781	20.5636	20.6826	19.702	20.2633	19.2544	20.2238	19.9135	20.4768	20.4024	20.7614	21.2827	20.8183	21.6935	20.9246	20.667	20.7565	21.1235	21.2326	21.1	21.0692	21.3112
A0A0A0MS45;J3KNI1;Q9H9E3;J3KRB5;H3BMV9;H3BSD2;E9PRT5;J3QLW1;H3BQB2	COG4	18.587	20.1732	20.1347	18.7448	19.0725	18.3412	19.1187	18.7756	19.5262	19.2624	19.8617	20.9723	20.2411	21.4268	20.4289	20.088	20.2066	21.1104	21.3499	20.6239	20.6994	20.9977
A0A0A0MS63;Q6Q4G3	LVRN	17.2787	17.7732	17.4598	16.8328	20.1331	16.4072	17.4833	17.1861	17.3894	17.6388	17.4644	18.3529	20.7369	18.3216	18.4244	18.1645	18.119	18.0965	18.5637	18.4212	18.2621	18.2827
A0A0A0MS70;H0Y4G9;Q99836;A0A0A0MSI9;A0A3F2YP85;A0A3B3ITY3	MYD88	18.4257	19.3027	19.2592	17.816	18.3721	17.5949	18.8212	18.1763	19.0124	18.84	19.0062	19.6748	18.9218	19.88	19.4098	18.9822	18.7317	19.8985	19.9883	19.5005	19.3953	19.6004
A0A0A0MSB4;Q6ZN50;Q969R2;H7C428;H7C1R2;H7C368;C9JS84;H7C313;C9J7J0	OSBP2	16.5592	16.5781	16.7519	15.5342	16.4565	15.2457	16.2458	16.3596	16.4297	16.2083	16.5112	13.6704	13.6525	14.4735	13.8565	14.32	13.9787	14.3091	14.3263	13.8721	14.055	14.1506
A0A0A0MSB8;Q9UPT5;A0A0A0MRE1;B4DJ07;B5MCY9;K7ERQ5;C9JME6;C9JKC2	EXOC7	20.0258	21.3803	21.1904	19.7901	20.0657	19.3229	20.2476	19.9301	20.7831	20.5491	20.81	21.6134	20.7585	21.9454	20.9196	20.6595	20.782	21.5065	21.8415	21.2118	21.3357	21.4388
A0A0A0MSD0;Q4LDE5	SVEP1	18.7143	19.2905	19.0861	17.7425	18.5549	17.6588	19.1656	18.4985	19.2371	18.4713	18.8578	17.7525	17.4217	18.4361	18.3324	17.6751	17.6623	17.8341	18.3199	17.5214	18.2822	17.9228
B3KPJ4;A0A0A0MSI2;Q8IXK0	PHC2	17.4558	18.3974	18.2952	16.8451	17.4652	16.7533	17.5917	17.2018	18.0552	18.161	18.0696	19.357	18.8886	20.1388	19.1727	18.8783	18.7741	19.5674	19.8925	19.6243	19.3859	19.5098
A0A0A0MSI8;O00471;F8W9B8;G3V377;G3V4Z7	EXOC5	19.122	20.6715	20.5316	19.1732	19.502	18.7615	19.359	19.3287	20.18	19.7167	20.1987	20.9945	20.2073	21.3806	20.241	20.0125	20.2281	21.1588	21.4339	20.5439	20.8902	20.909
A0A0A0MSJ9;Q15283;D6RBA9	RASA2	18.0774	19.1295	19.1093	17.9649	18.3069	17.3874	18.6638	18.2306	18.6571	18.5693	18.8529	19.5816	18.8518	19.8936	19.0866	18.736	18.931	19.739	19.8136	19.228	19.331	19.5434
A0A0A0MSL2;B4DWF2;Q9UKS7;A0A0A0MT14;E7EUI1	IKZF2	15.9554	17.1039	16.7369	15.7175	16.0269	15.4489	16.4991	15.9869	16.434	16.4842	17.0476	NA	NA	NA	NA	NA	NA	NA	NA	NA	NA	NA
A0A0A0MSP0;O75185	ATP2C2	11.6729	13.1431	12.9126	11.0505	12.0273	11.765	11.6288	11.3368	11.3542	11.8968	12.5195	16.5618	16.4871	17.3143	16.9817	16.3731	16.3037	16.5412	16.9217	16.518	16.7681	16.8716
A0A0A0MSQ9;Q86VX9	MON1A	17.8211	18.4162	18.4517	17.065	17.7445	16.7824	17.8308	17.5856	18.1366	18.1787	18.1422	18.0699	17.6742	18.553	17.9578	18.0304	17.7651	18.2645	18.4771	18.126	18.2441	18.1654
A0A0A0MSS8;P42330;S4R3Z2;S4R3D5	AKR1C3	19.2815	20.175	19.9388	18.4029	20.0535	18.5031	19.2552	19.181	20.837	19.3961	20.1209	20.4545	20.873	21.4091	20.5674	20.3979	20.3533	20.7662	21.2874	20.4965	21.6109	21.0365
C9JRP1;A0A0A0MST8;E9PFN4;Q9Y6M7;H7C3C4	SLC4A7	14.6006	15.3496	15.0458	14.1278	14.5866	13.6435	14.9277	14.1701	14.8149	15.1643	14.9528	16.0974	14.8552	16.0971	15.5111	15.0849	15.0406	15.5512	15.9577	15.7287	15.4362	15.4153
A0A0A0MSU4;O94911;A0A075B774;K7ELK9;Q49AI9;H0Y4U7;Q8WWZ4;Q8IUA7	ABCA8;ABCA9;ABCA10	17.6846	18.2286	18.7282	17.2013	17.7662	16.6082	17.5216	17.7306	18.74	17.583	18.3457	19.9041	19.6019	20.1168	19.5037	19.7076	19.6862	20.411	20.001	19.5782	20.5209	20.1492
A0A0G2JKZ1;A0A0A0MSV9;O15533;A2AB90;A0A0G2JH37;Q6P1N7;C9JA35;A0A0A0MT98;A0A140T9B2;A0A0G2JJI5	TAPBP	18.3567	19.1711	19.5402	18.381	18.4719	17.3805	19.1482	18.337	18.7876	18.6948	19.1209	20.1458	18.9618	19.8599	19.6799	18.8495	18.9314	19.9332	19.7232	19.426	19.4274	19.7058
A0A0A0MSY9;Q92800	EZH1	NA	NA	NA	NA	NA	NA	NA	NA	NA	NA	NA	17.6643	17.2419	18.2641	17.1919	17.3987	17.1265	17.3564	18.2636	17.6196	17.5889	17.4926
A0A0A0MSZ1;J3KNR0;P27448;H0YIY6;A2SY06;H0YKP9;H0YNV4	MARK3	18.1194	19.2308	19.2829	17.9894	18.2489	17.5179	18.7946	18.0724	18.6903	18.6613	19.0781	20.3394	19.3276	20.5322	19.9491	19.2308	19.2881	20.3687	20.4867	19.9599	19.7368	20.083
A0A0A0MT32;P38571;Q5T073;Q5T770	LIPA	19.344	20.7555	20.27	18.4605	20.4716	18.0727	19.4303	18.726	19.6393	20.1169	19.4794	20.4997	21.0215	20.3732	20.3682	20.311	19.7527	20.991	21.8333	20.425	20.4738	20.3596
A0A0A0MT33;Q9UPN6	SCAF8	17.8688	18.9258	18.569	17.6453	18.1822	17.5137	18.1715	17.8112	18.3107	18.2525	18.578	19.4781	18.9942	20.2135	19.1834	18.8506	18.7197	19.2525	19.6781	19.041	19.1963	19.4176
A0A2P0CTB1;A0A0A0MT35;Q8TBF2;A0A2P0CTH9;A0A2P0CU24;A0A0A0MRV4;J3KPF6;J3KPF5;J3QKK8;A0A0G2JSF1;J3KRV9;A0A0G2JRR6	PRXL2B	17.9956	18.685	19.501	16.8807	17.5925	16.6361	18.8358	17.4258	19.1682	17.8568	18.1855	18.2826	17.6699	19.0266	18.8207	18.1454	17.9417	19.2629	18.7846	18.2595	19.1047	18.5179
A0A0A0MT36;A0A0C4DH26	IGKV6D-21;IGKV6D-41	17.3564	17.431	16.6653	15.4702	16.2471	15.6816	17.411	16.3442	17.5418	16.3413	16.5464	17.0991	16.4671	18.1458	17.6461	17.5651	16.5534	17.1483	17.9506	17.8852	17.7463	17.2017
A0A0A0MT68;Q13609;H7C4R7;C9J9N0;C9J0L2	DNASE1L3	20.7261	19.4436	18.2636	17.4281	18.0067	17.0416	18.6864	18.0309	18.5158	18.4052	18.3665	19.1544	18.7389	19.3961	19.2897	21.6699	18.737	19.008	20.2525	19.223	19.2644	19.0893
A0A0A0MT71;Q6UX73	C16orf89	18.2457	18.212	18.1192	17.063	17.8703	16.8522	17.5555	17.4795	18.0386	17.9397	18.7668	18.2237	17.9698	19.0638	17.7384	18.795	17.9652	18.2789	18.7107	18.3935	18.5298	19.0268
C9JUH3;A0A0A0MT72;Q9BSQ5;A0A3B3IRS0;E9PEC4	CCM2	18.0161	19.1255	18.6838	17.5304	17.8241	17.0783	18.5445	17.7636	18.3402	18.2919	18.6127	19.9737	19.1549	20.3457	20.0158	19.4588	19.3926	19.9717	20.5612	20.0912	19.8294	19.8866
A0A0A0MT83;P26440;H0YLC3;H7C4G6;H0YKV0;H0YN10;A0A087WVD3	IVD	19.686	20.6391	20.7739	18.914	19.794	18.5855	19.7145	19.2859	20.6609	20.2054	20.256	21.0537	20.6286	21.5315	20.4789	20.409	20.3512	21.2461	21.2942	20.9968	20.9365	21.0197
A0A0A0MTB8;Q8NI36	WDR36	18.7281	19.9057	20.4299	19.0577	19.1174	18.5547	18.8628	19.1097	18.969	19.1535	20.0429	20.6779	19.5975	21.0065	19.2596	19.0717	19.6511	20.6379	20.3348	19.459	19.3503	20.6114
A0A0A0MTC9;E5RHW5;E5RI92;C9JYF6;E5RI64;E5RG20	SFTPC	17.8479	18.2292	18.8143	17.2594	18.4961	16.3198	17.5594	17.594	17.7284	17.8127	18.0613	18.9022	19.1341	19.0343	18.4937	18.7434	18.4927	19.3607	19.1175	18.7497	18.5102	18.7487
A0A0A0MTD1;F8VPI7;E7EPX0;E7EVJ4;E9PH62;Q9NUL3;E5RJN7;A0A0A0MTC4;A0A0A0MTC6;E7EVI1;G5EA18;E5RJ67;E5RFK1;H0YBY0;E5RGT3;E5RGQ5	STAU2	19.4007	20.2978	20.2556	18.9215	19.4757	18.8652	19.3042	19.1783	19.5061	19.9161	20.094	20.3171	19.7646	21.1248	19.9076	19.9662	19.6583	20.4638	20.7792	20.3395	19.9971	20.4685
A0A0A0MTD9;A0A0A0MTE6;F5H2S8;E9PMT0;A0A0B4J1S7;Q9Y2R2;E9PM87	PTPN22	15.3613	16.3089	16.4325	15.9365	15.8945	14.4141	15.5504	16.1302	15.8243	15.8738	16.2968	18.4365	17.5951	17.9859	17.3183	17.4579	17.8511	17.912	17.9002	17.7402	17.6402	17.9942
A0A0A0MTL4;A0A0A0MTE8;Q8IVL1;E9PNV5;A0A2R8YFX5;Q8IVL0;E9PLU3;H0YHA8	NAV2;NAV3	15.9001	16.9221	16.3738	16.5335	15.9289	15.5063	16.0407	15.6378	16.0681	16.0787	16.6158	20.8953	19.1449	20.3854	19.2076	18.9833	19.1185	19.3409	19.8124	19.2427	19.2392	19.6855
B7ZL25;A0A140TA40;A0A0A0MTG1;B4E0K6;A0A140T8Y0;A0A140TA35;A0A0G2JL52;Q5ST30;A0A140TA45;A0A0G2JIA5;A0A140TA36;B7ZCJ6;A2ABL6	VARS2	18.8562	20.1263	20.0687	18.7467	18.8892	17.8272	19.172	18.6171	19.0618	19.3881	19.6275	20.5442	19.4467	20.2326	19.8075	19.5274	19.4017	20.6372	20.8395	20.0389	19.7273	20.2803
A0A0A0MTH3;Q13418;A0A087WWY6;E9PQ52;A0A087WW45	ILK	21.621	22.271	22.4329	20.8764	21.3866	20.5652	21.651	21.5395	22.179	21.6786	21.967	22.1543	21.4795	22.702	21.8409	21.7232	21.7324	22.3838	22.4618	21.9012	22.2874	22.1969
A0A0A0MTH9;O14981	BTAF1	18.9068	20.2751	19.9067	18.6479	19.0394	18.4161	19.2173	18.9638	19.4442	19.5104	19.6666	20.779	20.1252	21.1553	20.4658	20.0966	20.076	20.6923	21.2961	20.5928	20.5126	20.7213
A0A0A0MTI1;Q15392;H7C4B7	DHCR24	17.4714	18.4881	18.3076	17.9342	18.3167	16.9371	18.3453	17.3759	17.9017	18.1505	19.0849	18.6887	17.4687	18.1619	17.6203	16.7005	16.7764	17.3203	17.7568	17.2409	17.176	18.8446
A0A0R4J2G3;A0A0A0MTJ9;Q6PIU2;H7C046;F8WE33	NCEH1	18.905	19.9286	20.3575	18.8721	19.653	17.9583	19.1084	19.0917	19.3262	19.4946	19.7605	20.7257	20.2574	20.6039	19.7037	19.5564	19.813	20.5603	20.5047	20.1187	19.854	20.3778
A0A0A0MTN0;Q13617;Q5T2B5;Q5T2B7	CUL2	20.3659	21.5551	21.7065	20.0421	20.3738	19.6242	20.5096	20.2513	20.8254	20.768	20.8737	22.2232	21.2726	22.5394	21.5458	21.3933	21.2665	22.5916	22.6502	21.7852	21.7982	21.8789
H3BR79;A0A0A0MTR2;Q8N543;H3BR02;H3BUA6;H3BP48	OGFOD1	16.6135	17.4072	17.1385	16.3438	16.8751	15.9985	16.6369	16.5886	17.2651	17.1934	16.9834	18.0304	17.5832	18.7773	17.8691	17.5945	17.5615	18.0443	18.5459	18.1944	17.8663	18.3542
A0A0A0MTR7;A0A0A0MTC1;Q63HN8;I3L3H9	RNF213	22.0565	23.8847	23.2337	22.1429	22.3938	21.7668	22.2527	22.3087	22.7081	22.5177	23.0928	24.0261	23.1166	24.438	23.1034	22.9442	23.1489	23.7893	24.5788	23.3206	23.4853	23.8355
A0A0A0MTS7;Q8WZ42;A0A0A0MRA3;A0A0C4DG59;REV__H7C1P9	TTN	17.7715	19.0879	18.8158	17.3458	18.1947	17.0244	18.1856	17.9883	18.128	18.2858	18.5646	18.4102	18.1275	18.7365	18.1425	17.6354	17.6262	17.8263	18.5343	18.0987	17.9557	18.6028
A0A0A0MTT5;P78358	CTAG1A	NA	NA	NA	NA	NA	NA	NA	NA	NA	NA	NA	16.5065	16.4974	18.8935	16.6237	16.8509	16.7511	16.4371	17.1473	16.7806	16.4689	16.594
A0A0A0MTU3;Q4ZIN3;U3KPY4;U3KPU1	TMEM259	13.8781	14.9028	14.9256	13.1656	13.7227	12.9135	14.2059	13.2039	14.2521	14.1482	14.3387	12.9984	12.2798	13.3666	12.514	12.5388	12.3955	12.4074	13.1364	12.6134	13.1131	12.8203
Q2QBA2;A0A0A6YY99;O75888;K7EJ28;C9JF68;C9JFN2	TNFSF13;TNFSF12-TNFSF13	16.6742	16.4462	15.9512	14.8478	15.5313	14.8151	15.8458	15.3706	16.6259	15.803	16.1029	16.1289	15.5739	16.2275	15.7939	16.1434	15.3574	15.7619	16.3499	15.8733	16.2709	16.0336
A0A0A6YYC7;Q96JP5;H3BTR0	ZFP91-CNTF;ZFP91	16.4891	17.6292	17.1413	15.78	16.4333	15.5017	16.9443	16.1121	17.0281	16.6471	17.0887	17.8256	17.1781	18.1337	17.5786	17.1752	17.1087	17.4787	18.0921	17.4232	17.6543	17.7662
A0A0A6YYG5;Q53S48;Q9Y6Q2	STON1-GTF2A1L;STON1	15.6829	16.659	16.4535	15.7479	15.8455	15.2391	16.228	15.9142	16.0058	15.9634	16.4924	17.3221	16.5153	17.6202	17.733	16.7231	16.5439	17.2623	17.421	17.0465	17.0334	17.1487
A0A0A6YYG7;Q6IBW4;E5RJN3;E5RJL4;F8WAR3;H0YC55	NCAPH2	15.0142	16.4985	16.238	15.5878	15.2244	14.795	15.5781	15.0626	15.8459	16.405	16.2988	16.081	14.9773	16.287	15.2985	14.5811	14.5373	15.2481	15.9354	15.1307	15.1193	15.7016
A0A0A6YYH1;Q7Z6K5;H0YMP5;H0YL85;H0YL03;H0YMK0;H0YLI7;P59780;H0YLX6;H0YN38	C15orf38-AP3S2;ARPIN;AP3S2	19.3479	20.0139	20.0089	18.7379	19.468	18.4851	19.7479	19.1253	19.7755	19.5979	19.8019	20.426	19.929	21.017	20.2998	19.9827	19.7959	20.4581	20.707	20.232	20.3206	20.5509
A0A0A6YYJ8	LUC7L2	15.3103	16.2613	15.5322	13.2611	14.8091	13.841	15.7729	14.0795	15.4588	14.899	15.1499	15.6413	15.9467	17.0205	16.7719	16.3257	15.5235	16.2274	17.1123	15.9334	16.3744	16.3931
A0A0A6YYL2;P0DMN0;P0DMM9;H3BPL6;H3BNY7;H3BRT0	SULT1A4;SULT1A3	20.5829	20.4921	20.954	19.2484	20.215	18.8095	19.9403	19.9264	20.766	20.3175	20.2474	20.8075	20.6644	21.3293	20.6559	21.0684	20.6053	21.3521	21.1713	20.9295	21.3777	20.8832
A0A0A6YYL4;I3L167;E7EP81;I3L0X9;I3L3T0;Q9Y3D7;I3L0X8;I3L442;I3L212;I3L1U7;I3L359;I3L2Y6;I3L351;I3L1M1;I3NI06;I3L426;I3L1G9;I3L258;I3L482;I3L0Z7	CORO7-PAM16;CORO7;PAM16	20.4456	21.3224	21.0481	20.0678	20.5685	19.5597	20.7802	20.3024	20.8403	20.83	21.0563	21.7045	21.0466	22.048	21.2551	21.0964	21.0708	21.4622	21.8267	21.4902	21.4508	21.5682
A0A0B4J1R2;Q9H6R3;H0YII9;F8VZB4	ACSS3	19.8037	20.9412	20.9046	19.725	20.43	19.0848	20.0217	20.1317	20.3363	20.2069	20.2425	21.4591	20.9131	21.5162	20.5785	20.5071	20.9133	21.2088	21.4492	20.827	20.8559	20.8734
A0A0B4J1S8;Q9UBF8;F8W860;E9PL47;A0A0A0MSL0;H0Y4F8;H0YCW3;A6PVV8	PI4KB	17.9031	19.1333	18.8834	17.4993	17.865	17.1075	18.286	17.7384	18.3016	18.3717	18.6023	19.804	19.2012	20.4363	19.6635	19.3777	19.4187	19.9469	20.4149	19.7443	19.7419	19.9253
A0A0B4J1U7	IGHV6-1	18.0173	17.5437	17.4874	15.6465	17.1981	16.221	17.75	16.7495	17.9195	16.6852	17.0237	18.16	17.9398	19.5503	19.313	18.2534	18.0986	18.3544	18.6842	17.9495	18.5409	18.2091
A0A0B4J1V0;S4R3C0;A0A075B7F1	IGHV3-15;IGHV3OR16-8	19.0775	19.0528	18.9517	17.6646	19.0867	17.7868	19.3836	18.6146	18.8434	19.1701	18.9275	19.3316	19.4988	20.3346	19.7165	19.5444	19.2842	19.3144	19.4878	19.7542	19.2689	19.3554
A0A0B4J1V2	IGHV2-26	17.47	18.2547	17.4864	16.2037	16.5785	17.0139	18.001	17.0497	18.4694	18.1229	17.3602	18.5639	18.0279	19.8574	18.914	18.4029	18.4055	18.2397	19.1868	18.9919	19.413	18.4293
A0A0B4J1V6	IGHV3-73	15.6669	15.8595	15.2406	15.4549	15.166	15.1877	15.3045	15.1265	16.3734	17.0683	16.1806	17.2954	16.0764	17.6411	16.3425	16.2135	16.0323	16.0996	16.6742	17.2896	16.8756	16.7889
A0A0B4J1V8;A0A0A6YYI3;Q9NQ55;A8MV53;H7C446;C9J3W3;C9JHF7;Q96G91	PPAN-P2RY11;PPAN;P2RY11	17.3385	18.6844	19.0005	17.5435	17.4205	16.573	17.5232	17.3303	17.6813	18.0772	18.2798	20.3861	19.1307	20.2053	19.4232	19.1695	19.1428	20.4705	20.3593	19.7539	19.5771	20.0065
A0A0B4J1V9;Q9NRZ9;A0A087WSW7;F6XU50;Q76H82;B1ALG6;Q9NW36	HELLS	16.1379	17.653	17.1722	16.1973	16.1256	15.3285	17.1387	16.0384	16.2306	17.0757	16.9417	17.5776	16.2713	17.2585	16.912	16.2894	16.1785	16.8003	17.5102	17.1634	16.527	17.0695
A0A0B4J1W0;O75448;F5GY88;F5H5K2;B4DDR8;E9PFL1;J3KTL3;J3KSU0;F5H2D6;B9TX62;J3QRH9;H0YEG1;F5H3E6;B9TX75;J3QLF8;J3QLC0;F5H0M2;J3KSL1	MED24	18.3981	19.6126	19.4675	18.3351	18.728	17.7679	18.6769	18.3713	18.8295	19.1318	19.1433	19.408	18.4763	19.8419	18.6884	18.5743	18.6478	19.4197	19.73	19.1781	18.8605	19.1414
A0A0B4J1X5;A0A075B7E8	IGHV3-74;IGHV3OR16-13	19.6478	19.7363	19.4451	18.0188	19.5812	18.4008	19.3501	19.0924	19.8071	19.8692	19.5138	19.257	19.3244	20.6099	19.649	19.8389	19.1947	19.582	19.8762	19.9769	20.0473	19.7101
A0A0B4J1X8	IGHV3-43	15.9533	15.6481	14.168	13.3065	13.9742	13.2157	16.1706	14.0492	16.0386	16.1884	15.6564	17.6628	17.6286	18.4146	17.9941	17.8647	17.759	17.6799	18.2225	18.1747	18.6805	17.7853
A0A0B4J1Y8;A0A075B6K6	IGLV9-49;IGLV4-3	18.6768	18.1246	17.8091	15.8919	17.7018	16.014	18.1573	17.433	18.2134	17.813	17.7303	17.6536	18.4992	18.3248	18.6175	19.0904	18.0251	18.1375	18.5446	18.3354	18.5409	18.2736
A0A0B4J1Y9	IGHV3-72	18.7759	18.9796	18.9992	17.2297	18.6684	17.5962	18.8314	17.8537	19.7147	19.1359	18.7648	18.8062	19.5722	20.1531	19.0288	19.0606	18.642	18.9221	19.2067	19.6549	19.7763	19.1612
A0A0B4J1Z1;C9JAB2;Q16629;F8WEA1	SRSF7	19.0144	20.3482	20.2098	19.2905	19.347	18.4203	19.6118	19.0142	19.5453	19.7048	20.0042	20.8947	19.9808	21.1024	20.3932	20.0175	20.0375	20.7161	21.0525	20.4694	20.4206	20.6608
A0A0B4J203		15.3835	16.3272	15.424	14.5741	15.206	14.5288	15.1536	14.6544	14.9855	15.3108	16.0107	16.9941	17.1156	18.0205	17.1872	16.9785	16.7881	16.9238	18.0566	16.9787	16.8764	17.5121
A0A0B4J220;E9PLD3;E9PRG8	C11orf98	18.356	19.1867	18.6536	17.751	18.154	17.3051	18.8579	18.0453	18.4447	18.4504	18.7797	19.1235	18.3369	19.4164	18.8931	18.428	18.2448	18.6239	19.4045	18.5957	18.5722	18.9844
A0A0B4J231;B9A064;P0CG04	IGLL5;IGLC1	22.7824	21.9247	22.4281	20.4883	21.6859	20.6265	22.4079	21.0319	22.6574	22.7895	21.8309	22.1067	21.8576	23.3253	22.7467	22.9749	22.074	22.659	22.5565	22.9685	22.846	22.3721
A0A0B4J2A0;Q9UHJ6	SHPK	17.8115	18.8142	18.3339	17.4693	18.0544	17.1406	18.2615	17.9811	18.4797	18.3225	18.3179	19.2856	18.8216	19.7409	19.0572	18.8945	18.9048	18.9624	19.6326	19.1738	19.2575	19.2444
A0A0B4J2B5;S4R460	IGHV3OR16-9	19.2588	19.1867	19.4511	17.6651	18.5393	17.4891	18.911	18.2844	19.4595	19.1233	18.9403	19.5944	19.1788	20.0975	19.445	19.4569	19.0464	19.5214	19.7424	19.6481	19.5521	19.4443
Q5W0H4;A0A0B4J2C3;P13693;J3KPG2;E9PJF7;H0YCX0;Q56UQ5;Q9HAU6	TPT1;TPT1P8	20.8177	21.9783	21.6173	20.6862	20.9036	20.1448	21.68	20.5825	21.3198	21.3845	21.5204	22.2397	21.137	22.4912	21.8518	21.0311	21.0364	21.6711	22.1709	21.7035	21.464	21.7751
A0A0B4J2E5;Q15269;C9J544	LOC102724159;PWP2	15.8748	17.4533	17.9979	16.6792	16.7348	16.2276	16.252	16.3358	16.202	16.6915	17.6176	20.1386	19.0754	20.3643	19.1444	18.8456	19.2	20.3261	19.9193	19.3714	19.6193	20.0638
A0A0B4J2F8;F6S314;E2QRJ6;A6NFM0;Q9H1A7;Q9GZM3;P52435;F8WF84	POLR2J3;POLR2J;POLR2J2	18.5004	19.4361	19.1705	17.9745	18.4499	17.6904	19.043	18.0978	18.8927	18.9807	18.8972	18.6348	18.0628	19.2453	18.7703	18.3622	18.0718	18.7547	19.1456	18.8001	18.7142	18.7709
A0A0B4J2G4;Q15345;A0A087WTU1;A0A087X0S7;A0A0C4DH00	LRRC41	17.8709	18.6913	18.7104	17.1906	17.8795	17.1103	17.9672	17.5966	18.2866	18.2959	18.383	19.445	19.1162	20.2461	19.3885	19.1402	18.9482	19.733	20.0429	19.4056	19.497	19.7162
A0A0B4J2H0	IGHV1-69D	14.7568	16.2737	15.8948	14.6046	15.1463	14.7694	14.5064	15.5483	15.497	16.7216	15.6617	NA	NA	NA	NA	NA	NA	NA	NA	NA	NA	NA
A0A0C3SFZ9;M0QZI3;O14526;M0QZF0;M0R2J7;M0R107;M0QXW2;M0QZS1;M0QY09;M0QXD1;M0R3E7;M0R3E5;M0QZI9;M0R1K4;M0QYA9	FCHO1	16.8693	18.0357	17.8414	16.284	16.8591	15.9798	17.3607	17.025	17.7182	16.9714	17.5068	12.7102	12.1706	13.0419	11.4831	11.4368	12.0857	12.0092	12.1154	11.608	11.7554	12.4706
A0A0C4DFL7;Q16850;H7C0D0;C9IYR8	CYP51A1	18.4987	19.3915	19.9442	18.3324	19.2159	17.2858	18.3621	18.4543	18.9837	18.8744	19.0684	19.9918	19.5424	19.7659	19.2076	19.1667	19.2147	20.1789	19.7665	19.4479	19.4518	19.5101
A0A0C4DFL8;F5GX28;O94953;K7EQ54;K7ES23	KDM4B	14.9502	15.9508	16.4297	14.9144	15.0332	14.4217	15.6037	15.0466	15.7766	15.5467	15.9997	13.705	13.251	14.4736	13.515	12.8656	13.0879	13.668	14.0375	13.3995	13.6794	13.9901
G3V5T0;A0A0C4DFM0;G3V4T6;A0A0A0MR33;G3V267	GSTZ1	18.4378	19.0926	18.9166	17.5784	18.586	17.4824	18.8609	17.9739	19.3733	18.4967	18.5137	20.0568	19.5941	20.6293	19.8243	19.5331	19.2655	19.7968	20.1605	19.8464	20.2247	19.7776
A0A0C4DFM1;Q92544	TM9SF4	17.8345	19.6755	20.0315	18.3861	18.6415	17.7088	18.5037	18.2377	18.2574	18.6096	19.5917	20.1069	19.0768	20.2048	19.2433	18.7229	18.9616	20.1345	20.2151	19.2804	19.1857	20.0794
A0A0C4DFM7;Q5TAX3;E9PKY2;X6R5G7;H0YDJ1;H0YEE8;E9PRG2;E9PKX1;E9PJN7;E9PQS7	TUT4	16.5935	17.4332	17.1537	15.9637	16.4459	15.783	16.6859	16.6015	16.793	17.3111	16.9696	19.1785	18.2931	19.5741	18.6621	18.2831	18.4599	18.9163	19.3451	19.0714	19.2022	19.0478
A0A0C4DFN3;E7EWX8;H7C599;H7C4E0;H7C5K5;C9J8Q3	MGLL	19.0648	19.5706	19.4869	17.8531	18.6268	17.767	18.965	18.4364	20.2326	19.3148	19.3186	20.1903	19.8479	20.9822	20.3025	20.348	19.8557	20.6774	20.9611	20.7199	21.4657	20.5855
A0A0C4DFP1;Q96B18	DACT3	13.93	14.4708	14.3952	13.0605	13.8475	14.1286	14.4989	14.0015	14.3236	13.6715	14.5416	14.4233	14.0015	15.7591	14.0854	13.7655	13.9732	13.7653	14.4005	13.5589	14.0589	14.4997
A0A0C4DFP4;Q96IV0;H0Y2P2;C9JU75	NGLY1	17.1459	17.9795	17.9399	16.7966	17.5225	16.8985	17.8405	17.3896	17.7157	17.3596	17.9856	18.8448	18.1904	19.4784	18.6893	18.1317	18.3073	18.8612	18.915	18.6183	18.5693	18.8341
A0A0C4DFP6;Q9NQ79;Q5T4F6	CRTAC1	17.848	18.6622	18.7569	17.226	18.5652	16.7644	17.7358	17.9339	18.9863	17.8321	18.4365	19.6173	19.5285	19.9692	19.3971	19.0963	19.1426	19.5101	19.8284	19.3411	19.7714	19.5528
A0A140T9I7;H0YIS1;A0A140TA54;Q4VXY6;A0A140T9N1;A0A140TA43;A0A0G2JL35;A0A0C4DFS1;P13942;A0A140T9W8;A2AAS7;A0A140T9X7;A0A0G2JI07;A0A140T9N0;A0A140T9A1	COL11A2	13.914	16.3534	14.1335	11.1625	13.5539	15.3588	16.1334	12.5165	13.8292	13.7485	15.5444	16.4853	15.9696	18.6037	17.3692	16.5913	16.2143	17.7554	17.4784	16.0471	16.8337	18.2498
A0A0C4DFT3;E7EQD7;H7C166;B4E2H8;F8VYC1;E9PIW2;B7Z2T4;E9PN83;A0A3B3ISW2;A0A3B3ITF1;Q15700;H7C325;F8W750;B5MCC5;C9IYP1;C9J110;F2Z2L0;C9JUA9;C9JN61;C9JCP6;K7EKP9;K7EKU8;A8MUT6;A8MUT9;C9JYG3;C9JWP9;A0A3B3ITI9;O14909	DLG1;DLG2;DLG4	11.0333	12.1981	12.2313	NA	11.3096	9.10607	10.6943	9.93793	12.1423	11.7966	11.9579	11.8975	11.3534	12.5029	11.0816	11.5671	10.9055	11.7724	12.6337	11.6914	12.1745	11.6205
A0A0C4DFT8;G3XAA4;Q9NQC1;A0A087X085;B5MBX1;C9J929	JADE2	15.2429	15.9829	15.8985	15.3193	15.633	14.5281	15.5669	15.4355	15.7023	15.4034	16.176	14.675	14.3828	15.007	14.1212	13.7124	14.089	14.071	14.5436	13.2347	14.2059	14.615
A0A0C4DFV0;Q9H469;X6RJB2;X6RGT4;X6RHD7;X6RCZ8	FBXL15	13.3233	14.8992	14.3929	12.846	13.1491	12.4239	13.9938	12.9246	13.6475	13.965	13.8685	16.6355	16.3444	17.4502	16.5638	16.4493	16.2558	16.7125	17.4284	16.79	16.7188	16.777
A0A0C4DFW2;Q9UK53;A0A087WXF7	ING1	16.5473	17.9256	17.8301	16.1452	16.7528	16.1829	16.7272	16.5831	17.3318	17.5913	17.4375	17.4135	16.8727	18.0016	16.8845	16.9103	16.8955	17.6857	17.9838	17.6039	17.3917	17.3673
A0A2R8YCY2;A0A0C4DFX2;A0A286YFA9;A0A2R8Y5V8;Q5TBA9	FRY	16.9111	17.2088	17.2362	15.8319	16.7338	15.5764	16.7663	16.6357	17.3323	16.6446	16.9094	16.8163	16.3912	17.473	16.3116	16.5139	16.4871	16.8178	17.01	16.4053	16.92	16.7029
A0A0C4DFX4;Q6ZRS2;A0A0A0MS59;A0A087X0E3	SRCAP	18.8193	19.6547	19.5822	18.3867	18.8552	18.0761	19.2601	18.6417	19.1489	19.4696	19.4372	20.0255	19.5801	20.6446	19.9869	19.6916	19.5189	20.0166	20.4614	20.2136	19.9012	20.1058
A0A0C4DFX9;Q9H3P2;H0Y3X6;H7C2C7;C9JHL4;C9JEM7;H7C0W2;F8W954;F8WF98;H7C3C2;H7C2M8	NELFA	17.9112	19.0016	19.1336	17.7208	17.8908	17.2743	18.1856	17.7782	18.3316	18.4394	18.6953	20.277	19.4909	20.6175	19.632	19.3641	19.452	20.202	20.3269	19.85	19.7052	20.0926
A0A0C4DFY0;Q14242	SELPLG	15.4219	15.7643	15.7519	14.9318	15.66	14.309	15.8795	15.4441	15.804	15.6298	15.7519	17.9272	17.4723	18.1915	17.8384	17.6282	17.6513	17.6244	17.8485	17.8772	17.7855	17.7247
A8MXZ4;A0A0C4DFY5;Q9NQ84;J9JIE0	GPRC5C	17.3264	19.6371	18.6676	16.9351	17.5234	16.9436	17.6759	17.2579	18.8453	17.4976	18.5649	19.2561	18.687	19.9508	18.8132	18.6313	18.4918	19.2594	20.3808	18.7869	19.5052	19.3359
A0A0C4DFZ2;P15289	ARSA	19.2212	19.8552	19.4614	18.4225	19.0895	18.4486	20.2776	18.6104	19.4016	19.354	19.3941	20.1393	19.7642	21.1458	20.8983	19.9659	19.5353	19.9242	20.664	20.1269	20.1259	20.1348
C9J9K3;A0A0C4DG17;P08865;F8WD59	RPSA	21.7834	22.6778	22.2634	21.3436	22.1195	20.9386	22.2258	21.2831	21.8522	22.2966	22.0651	23.2666	22.5737	23.845	23.2691	22.7151	22.2116	23.1095	23.645	23.1858	22.811	23.0174
E7EW77;E7EP65;A0A0C4DG21;F8WAL6;Q9NYB9;B7Z836;E9PEZ7;H0Y6B5;H7C3Q7;E7EUA1;F8WAU3;F8WCD7;F8WAZ8;F8WBL5;F8WEB9	ABI2	17.3548	18.1025	17.9696	16.9498	17.375	16.6214	17.4205	17.1818	17.9434	17.5593	17.8954	19.0009	18.1635	19.0522	18.491	18.2405	18.0612	18.5699	19.0333	18.4306	18.6369	18.6726
A0A0C4DG33;O43933;H7BZH3	PEX1	16.5008	17.9513	17.6517	16.3685	16.8401	16.1455	16.9679	16.5448	17.152	17.1685	17.539	19.1405	18.575	19.624	18.5808	18.3325	18.425	19.2663	19.6548	18.8301	18.8259	19.1594
A0A0C4DG40;H0Y325;F8WAI0;A0A0C4DH48;F5H6R8;E9PEL9;F5H422;F5H4Q0;F5GZ83;H0YGD3;F5GYQ7;H0YFT4;A0A087WYJ5	SYNE1	NA	NA	NA	NA	NA	NA	NA	NA	NA	NA	NA	13.9645	13.401	14.6164	13.4901	13.1634	13.2542	13.3981	13.7775	13.0165	13.6119	13.7749
A0A0C4DG41;B5MDW0;P11308;A8MX39;A8MZ24;A0A088AWP2	ERG	16.2809	17.2859	17.1259	15.7095	16.5499	15.3456	16.4849	16.3651	16.9237	16.3102	17.0895	18.0476	17.5444	18.3431	17.0561	17.0848	17.2491	17.5402	17.867	17.1564	17.5243	17.7332
A0A0C4DG49;A0A0A0MSA9;P15151	PVR	16.1229	16.9711	16.4626	15.6055	16.1061	15.2163	16.7435	15.5491	16.4679	16.2713	16.5137	17.7963	17.405	18.2178	18.4922	17.3139	16.8825	17.3715	17.9714	17.4896	17.5156	17.6761
A0A0C4DG62;H7BZV4;Q66PJ3;F8WEP2;F5H7X4	ARL6IP4	18.3707	19.3595	19.2209	18.1694	18.5373	17.8865	18.8381	18.2531	18.6094	18.801	19.1505	19.9533	19.1682	20.2568	19.3325	18.8257	18.9809	19.5262	19.7067	19.3097	19.1901	19.6905
A0A0C4DG76;Q9BQS7;Q5JZ08;E7ES21;F8WBZ8;Q5JZ07	HEPH	18.1774	19.0614	18.6475	17.3471	17.877	17.5263	19.0828	17.9378	19.1681	18.4159	18.6088	18.6674	18.2642	19.7808	19.488	18.6987	18.525	18.842	19.4334	18.8271	19.4121	18.8812
A0A0C4DG88;P14859;A0A0A0MT46;Q9UKI9;H0YLC5;U3KQN1	POU2F1;POU2F3;POU2F2	18.4376	19.6508	19.5699	17.8664	18.3861	17.6989	18.8885	18.0927	18.7619	19.1273	18.9028	19.4693	18.9606	20.1051	19.5304	19.1419	18.9554	19.8727	20.1361	19.6115	19.2826	19.409
A0A0C4DG89;H0Y9U3	DDX46	21.0237	22.3051	22.2626	20.8916	21.274	20.5427	21.1713	21.0227	21.525	21.5231	21.9141	22.5683	21.7499	22.9339	21.8053	21.5788	21.6784	22.6165	22.8741	22.1225	21.9977	22.466
C9J9V6;A0A0C4DG91;O75414;A0A2R8Y7V2;C9JQB1;A0A2R8Y547;C9J1J2;C9J867;F2Z2J2	NME6	16.2817	17.2713	16.7285	15.6313	16.5565	15.2658	16.8004	16.0837	16.6755	16.5629	16.7295	17.458	17.4729	18.0569	17.714	17.4824	17.2312	17.4618	18.2294	17.5444	17.5828	17.6196
A0A0C4DGA2;O75521;F1LLU7;F8WAW4;C9JB63;F8W6J1	ECI2	19.7011	20.8341	20.4082	19.5668	19.8344	18.7918	19.8279	19.4898	20.2629	19.8616	20.2163	20.5303	19.6616	20.6862	19.9012	19.721	19.4768	20.1871	20.8732	19.7893	20.1929	20.2931
A0A0C4DGA6;Q14527;H7C5K0	HLTF	17.6226	18.7949	18.3147	17.4239	18.0392	17.239	17.9556	17.5168	17.8163	18.517	18.3684	19.6816	19.028	20.0167	19.1652	18.8555	18.7284	19.3996	20.0502	19.8864	19.2738	19.3899
A0A0C4DGA7;O94929;A0A0A0MRD5;D6RHE7	ABLIM3	17.0406	17.4858	17.6782	16.2241	16.8989	16.0034	16.977	16.8998	17.7597	16.8175	17.2749	18.2971	17.6066	18.2887	17.5625	17.7808	17.8795	18.3611	18.1606	17.6036	18.1996	18.1554
A0A0C4DGB0;Q9UIL1	SCOC	NA	NA	NA	NA	NA	NA	NA	NA	NA	NA	NA	17.1204	16.6867	18.1521	16.1073	16.1112	16.1843	16.5641	16.885	16.6403	16.4225	17.1862
A0A0C4DGB5;B7Z574;E7EVY3;E9PDE4;H0Y7F0;H0Y9H6;E7EQA0;A0A0A0MR45;H0YD33;A0A0C4DGD1;D6RBR1;E7EQK6	CAST	22.2402	22.6745	22.6892	21.5218	22.1902	20.9203	22.6679	22.0487	22.6615	22.295	22.6947	22.9761	22.4215	23.2098	22.9083	22.4594	22.3745	22.7102	22.9585	22.6387	22.8462	23.0165
A0A0C4DGB6;H7C013	ALB	14.1101	14.438	14.3744	12.7597	13.0338	12.9969	14.2193	13.389	15.5004	14.5781	14.4167	NA	NA	NA	NA	NA	NA	NA	NA	NA	NA	NA
A0A0C4DGB9	PPA2	12.8822	13.7227	13.0395	11.0815	12.5221	11.8507	13.1212	12.2587	13.1031	12.7785	13.12	13.7274	13.9373	14.7467	14.2983	13.9014	13.5126	13.9984	14.677	13.6846	14.0602	14.2655
A0A0C4DGE4;A0A286YF28;A0A0J9YW33;Q13277	STX3	17.7814	18.5677	18.423	17.1704	17.8653	16.364	18.1754	17.4037	18.8649	18.2097	18.3341	18.206	17.6922	18.3917	17.8735	17.5823	17.2618	18.0404	18.4778	18.0113	18.605	18.1308
A0A0C4DGG1;Q9UKS6;E9PIY1;E9PNM9;E9PJ75;E9PIZ6;E9PJ33;H0YDM6	PACSIN3	18.6504	19.7527	19.3743	18.1842	18.8595	17.4444	19.145	18.3742	19.1978	18.9503	19.395	19.9974	19.27	19.8602	19.5033	19.1874	18.965	19.7701	20.1383	19.5324	19.7175	19.8087
A0A2R8YFK9;A0A2U3TZM0;A0A2R8Y212;A0A0C4DGG9;Q14839;A0A2R8Y425;A0A2R8Y5J0;F5GWX5;A0A2R8Y521;A0A2R8YFD8;A0A2R8YDJ9;A0A2R8YD40;A0A2R8Y4X2;A0A2R8Y8C1;A0A2R8YER1;A0A2R8Y445;A0A2R8YDW2;A0A2R8Y5Z7;A0A2R8Y685;A0A2R8Y7I0;A0A2R8Y5M9;A0A2R8Y7M9;A0A2R8Y8B3;A0A2R8YE38;F5H6N4;A0A2R8Y6G9;A0A2R8Y7X1;A0A2R8Y795	CHD4	21.34	22.6245	22.6663	21.3177	21.4264	20.7416	21.5923	21.2335	21.8119	22.197	22.1779	22.9995	21.8658	23.2288	22.148	21.9234	21.8647	23.1923	23.2831	22.8162	22.3907	22.7587
A0A0C4DGH0;Q5ZPR3;H0YL10;H0YK40;H0YK59;H0YN29;H0YLT8;H0YN85	CD276	18.1601	19.1739	19.3835	18.056	18.3323	17.8018	19.4265	17.8873	19.2885	18.8595	19.0659	19.8024	18.9507	20.4622	20.243	19.2081	19.0095	19.8502	20.0633	19.7317	19.7604	19.7793
A0A0C4DGH3;Q9Y6R0;M0QXQ4;M0QYC2;M0R0Q4;M0QZV7	NUMBL	16.9597	17.8857	17.8642	16.8189	17.2572	16.5185	17.5843	17.0155	17.4584	17.4282	17.8893	17.9853	17.362	18.4789	17.6578	17.3253	17.2762	17.8028	18.138	17.4713	17.6266	17.8995
A0A0C4DGN6;Q9Y2X7;J3QRU8;J3QLH1;J3QQI0;K7EN79;J3QL89	GIT1	17.7025	18.7232	18.6722	17.5353	17.7982	16.9941	18.0094	17.7647	18.3614	18.113	18.4799	19.6122	18.8223	20.0902	19.0223	18.8514	18.8925	19.4701	19.7486	19.3026	19.3926	19.5448
E7EU35;A0A0C4DGP0;Q9UKF7;J3QRS7;J3QS95	PITPNC1	16.3201	17.2232	17.4215	15.5347	16.1679	15.8209	16.7907	15.8713	16.7051	16.4346	16.8969	17.2445	16.9187	18.4594	17.4541	16.9901	16.8748	17.4789	17.6625	17.1546	17.2209	17.4566
A0A0C4DGQ5;P04632;K7ELJ7;A0A075B7C0;K7EKD8;U3KQE2;K7EIV0;K7EM73;K7ES78;K7EMQ1	CAPNS1	20.7665	21.3204	21.215	19.994	20.6245	19.805	21.4067	20.4523	21.4636	20.8167	21.1499	21.7282	21.1191	22.3022	21.8453	21.3573	21.1697	21.6087	21.8951	21.4532	21.9514	21.7465
A0A0C4DGQ8;Q6IAN0;J3KRS1;J3QKT1;J3QLK1	DHRS7B	19.3644	20.4652	20.5018	18.5225	19.2594	18.3433	19.3732	19.0293	19.6783	19.4604	19.6761	20.0335	19.6688	20.7046	19.6677	19.6365	19.6748	20.6082	20.7056	20.0061	19.9057	20.0735
A0A0C4DGS0;A0A2Y9D025;P56556;R4GN43	NDUFA6	18.6334	18.8739	19.2775	17.5247	18.0621	17.0208	19.0792	17.6254	19.2204	18.6273	18.5028	19.1387	18.4551	19.5031	19.6516	18.9788	18.1727	19.4923	19.3807	18.9073	19.4403	19.0042
A0A0C4DGS1;P39656;U3KQ84	DDOST	20.6244	21.5458	21.4537	20.123	20.7839	20.0828	21.2378	20.5042	20.7534	20.9679	21.2186	21.46	20.892	22.297	21.5254	20.8154	20.7876	21.5456	21.7955	21.217	21.0527	21.5753
A0A0C4DGT3	IQSEC1	12.903	13.1197	12.7512	11.539	13.022	11.5171	12.8713	12.4034	12.8472	12.6223	13.0219	13.4448	13.2524	14.187	13.4724	13.2123	13.0337	12.9574	13.6309	13.2881	13.3725	13.5406
R4GNJ5;A0A3F2YNW4;A0A0C4DGT6;Q96AP0	ACD	16.6579	17.3993	17.503	16.42	16.8509	15.9322	16.9432	16.6709	17.1099	16.9976	17.2439	NA	NA	NA	NA	NA	NA	NA	NA	NA	NA	NA
A0A0C4DGV8;Q13214;B4DEK9;A0A087WZE0;O95025	SEMA3B;SEMA3D	17.7234	17.766	17.5845	16.2727	16.8726	15.8073	17.2426	16.6821	18.2358	17.0803	17.5674	18.1047	17.6119	18.3308	18.1962	18.4447	17.6127	17.9732	18.466	17.7868	18.7556	18.1588
A0A0C4DGV9;P49917	LIG4	17.8381	18.9108	18.8672	17.1185	17.852	17.3244	18.2052	17.7358	18.4458	18.3178	18.4386	18.6366	18.3258	19.5351	18.718	18.4473	18.3415	19.058	19.3174	18.7164	18.9645	18.8849
A0A0C4DGW2;P57768;E5RH07;E5RGQ6;E5RG30;E5RJ65;E5RHF1;E5RGS8	SNX16	14.7232	15.5233	15.3213	13.7082	14.7031	13.8056	15.3024	14.3808	14.9949	14.7909	15.1658	16.594	16.0646	17.1253	16.2757	15.7696	15.8059	16.2771	16.6951	16.2957	16.2922	16.4456
A0A0C4DGZ8;P07359	GP1BA	17.8406	17.6411	17.6224	16.5791	17.5822	15.7534	17.449	17.5406	17.5381	17.631	17.9179	18.9844	18.772	19.1102	18.7923	19.1454	18.9711	18.8878	19.1125	18.9682	18.8284	19.3873
A0A0C4DH01;Q9NVU0;H3BM46;H3BNJ0;H3BRY1;H3BMR4	POLR3E	18.3999	19.3627	19.116	17.9159	18.2168	17.5609	18.3608	18.0379	18.6078	18.8453	18.7618	18.681	18.2362	19.6454	18.6814	18.5926	18.2718	19.1309	19.5923	19.0106	18.6741	18.7776
A0A0C4DH07;Q8N2S1;F8WAA0;M0QZX0;A0A087WXC2;M0QXV3;M0R351;A0A087WVV5;M0QYE9	LTBP4	18.3079	19.0127	19.0231	17.3633	18.0354	17.4847	18.6726	17.9664	19.1181	18.428	18.7546	18.6832	18.3331	19.3792	18.8315	18.6345	18.3456	19.0461	19.2363	18.6798	19.178	18.9507
H7BXT7;A0A0C4DH16;B8ZZS0;Q9NYM9;E9PQJ6;E9PHY4	BET1L	17.2029	17.8364	17.4748	16.9776	17.6125	16.596	17.7247	17.3745	17.0544	17.8898	18.045	17.6118	17.16	18.2698	17.9768	17.3411	17.0441	17.2903	17.7699	17.5202	17.1654	17.7857
A0A0C4DH22;A0A1B0GTW6;Q4VXN0;H0Y482;Q4VXN5;Q4VXN1;Q4VXN6;Q4VXN7;Q4VXN8;Q4VXN2	EPB41L1	20.5666	21.4956	21.2534	19.8527	20.8054	19.5268	20.5458	20.3018	21.6626	20.917	21.0624	21.5621	21.1541	21.9145	21.0096	20.996	20.8626	21.6905	22.0407	21.5172	22.0891	21.5703
A0A0C4DH24	IGKV6-21	17.472	15.8457	15.365	14.1793	14.8981	14.6476	15.3263	14.9483	15.9699	15.2561	15.6913	15.2855	14.8654	16.15	15.3814	16.7422	14.6799	15.0861	15.6748	15.297	15.7791	15.3986
A0A0C4DH25	IGKV3D-20	18.4125	18.8067	18.4708	17.2599	17.7893	16.9451	19.6724	17.7904	18.0966	18.3653	18.3281	18.1631	17.8194	18.7976	19.5891	18.559	17.7709	18.1244	18.8796	18.1089	17.9932	18.1443
A0A0C4DH36	IGHV3-38	17.0905	17.2062	17.0607	15.4645	16.7248	16.1888	17.1316	16.2853	17.354	17.5162	17.0433	16.6824	16.5939	17.2569	16.6601	16.5937	16.3539	16.7041	16.7872	16.9032	16.822	16.7052
A0A0C4DH38	IGHV5-51	20.0458	19.6745	19.91	18.0231	18.8786	18.3742	19.5126	18.8015	19.7799	20.0705	19.1725	19.5939	19.3183	20.9747	19.8444	20.3727	19.4156	20.0381	20.0577	20.4669	19.9859	19.6014
A0A0C4DH43;A0A0J9YVU5	IGHV2-70D;IGHV2-70	12.4293	17.5773	12.5233	14.1423	15.6976	15.1294	17.6028	11.6178	12.5649	12.435	15.9199	17.9333	17.512	19.2556	19.38	16.7267	16.6259	17.4636	19.3698	17.1025	17.7916	18.1016
Q53F23;A0A0C4DH47;P24557;A0A0A0MSK3;C9JS68;B7Z6W1;F8WD37;F8WC80	TBXAS1	19.8495	21.1065	20.873	19.8017	20.4715	19.3771	20.454	20.0756	20.3278	20.6898	20.6825	21.5475	21.1154	21.9842	21.526	20.9656	21.0766	21.6692	22.1246	21.7159	21.4626	21.4989
A0A0C4DH67;A0A0C4DH69	IGKV1-8;IGKV1-9	17.5798	17.9298	17.7072	16.2529	17.1902	17.2065	18.0552	16.957	18.6916	18.6543	17.6273	17.9861	17.699	19.4148	18.6139	18.2315	17.7764	17.9926	18.4675	18.9344	18.9331	18.062
A0A0C4DH72	IGKV1-6	19.6746	19.5185	19.4666	18.5044	19.3028	18.3094	19.6078	19.0771	19.6812	20.1988	19.3874	19.853	19.2531	20.3877	19.5058	19.7835	19.3232	19.5319	19.5311	20.2026	19.7034	19.5866
A0A0D5XQ77;Q29967;A0A140T8Z5;P01920;A0A140T9R6;A0A140T9Y4;A0A140T981;A0A140T9Z9;A0A140TA15;A0A140T9V6;A0A140T911	HLA-DQB1	18.1082	19.2813	19.2663	17.6328	18.7019	16.8061	19.4898	18.3149	18.3611	19.2867	18.5883	19.2292	18.9248	19.0128	18.9357	18.2402	18.7508	18.3317	18.8609	19.2884	18.4679	18.8901
A0A0D9SEI0;Q9P0P8	C6orf203	17.0307	17.7091	17.5856	16.6643	17.4248	16.1078	17.4631	16.714	17.3579	17.6031	17.4126	18.4447	18.4797	19.044	18.8611	18.6191	17.9786	19.0257	19.2674	18.6178	18.9768	18.7639
A0A0D9SEJ5;F5GY05;Q96EK7	FAM120B	18.8766	19.8028	20.1018	18.5179	18.8698	18.2738	19.3653	18.7693	19.5349	19.4256	19.4667	19.6808	19.0252	20.2054	19.4333	18.8451	19.0268	19.8348	19.8608	19.6134	19.4244	19.5596
B4DLR2;A0A0D9SEN1;Q12884;H0YG61;C9J131	FAP	18.2783	19.7845	18.7601	17.8917	18.2899	17.9057	20.1827	18.2808	18.5469	18.6239	19.4131	19.3354	18.4737	20.1341	20.3002	18.5987	18.5869	18.8295	20.0391	18.9556	18.8685	19.6333
A0A2R8Y7Z3;A0A0D9SEN7;I3L0L0;Q13950;I3L354	RUNX2	16.0989	16.75	16.714	15.8614	16.3253	15.7391	16.8777	16.2075	16.5726	16.5305	16.7163	17.8259	17.4747	18.4067	18.1436	17.5725	17.4595	17.9688	18.0779	17.7005	17.804	17.9405
A0A0D9SER5;A0A0D9SEI3;A0A0D9SEN2;P21127;J3KS35;E7ESP2;A0A087WYI9;A0A087X1I0;E9PFJ2;Q5QPQ9	CDK11B;CDK11A	20.4647	21.8652	21.6476	20.2118	20.4	19.6745	20.9498	20.3206	20.8817	20.9192	21.0981	21.7037	20.77	22.0276	21.2607	20.856	20.7787	21.834	22.1832	21.3295	21.2322	21.4604
A0A0D9SEU5;R4GMX8;Q6VN20;R4GN91;R4GMX7;R4GNA3	RANBP10	17.7041	18.6981	18.9081	17.6104	18.1351	17.1502	18.0996	17.7588	18.311	18.199	18.6062	18.5722	17.9523	18.7378	18.4694	17.8854	18.123	18.4527	18.592	18.2679	18.2732	18.4926
G5E948;A0A0D9SEY1;G3XAA2;A0A0D9SG62;C9J840;H7C3Z6;E7ETN6	MAP4K4	NA	NA	NA	NA	NA	NA	NA	NA	NA	NA	NA	18.3457	17.3422	18.6491	18.0453	17.5449	17.2133	18.4346	18.5996	18.2323	18.1517	18.2758
Q5T321;A0A0D9SF28;F5GXV7;Q8NFP9	NBEA	16.829	17.7851	17.1135	16.3354	17.2532	16.7571	17.1765	16.8759	16.9478	17.0235	17.6526	17.2808	16.6858	18.5526	17.1168	16.6047	16.5758	16.9547	17.7093	16.9283	16.9014	17.4674
A0A0D9SF44;A0A0R4J2E2;Q9Y3T6;A0A0D9SG39;E5RHX3;E5RIQ4;E5RIK1;H0YBU3	R3HCC1	15.7538	16.1341	15.9447	14.7249	15.3176	14.7722	15.5634	15.4429	16.065	15.7092	15.6088	18.3286	17.8763	18.866	18.3053	18.1526	17.9497	18.3456	18.7339	18.3481	18.3107	18.2593
A0A0D9SFB3;A0A2R8YF78;A0A0D9SG12;A0A2R8YFS5;A0A2R8Y4A4;A0A0D9SF53;O00571;A0A2R8YCW1;A0A2R8YFR4;A0A2U3TZJ9;A0A2R8Y645;A0A2R8Y5G6;F6S8Q4;A0A2R8YDH3;A0A2R8YDT5;A0A2R8Y7T2;A0A2R8YCU0;A0A2R8Y650;A0A0J9YVQ7;A0A087WVZ1;A0A2R8YF89;A0A087WX09;A0A2R8Y770;A0A2R8Y4D2;D6RCM4;Q9NQI0;H0Y960	DDX3X;DDX4	20.6309	22.1079	22.0812	20.6871	21.111	20.4093	21.0103	20.677	21.1948	21.5629	21.5493	22.5524	21.701	23.1906	21.9189	21.5085	21.4793	22.7985	23.0593	22.2689	22.0828	22.3715
A0A0D9SF54;A0A0D9SFF6;A0A1B0GTB7;A0A0D9SFH4;A0A1B0GV13;A0A1B0GUH3;A0A1B0GW19;A0A1B0GWE2	SPTAN1	NA	NA	NA	NA	NA	NA	NA	NA	NA	NA	NA	NA	NA	NA	NA	NA	NA	NA	NA	NA	NA	NA
E7EXA6;A0A0D9SF58;Q8WVB6;F8WCC1;H0Y7D3	CHTF18	16.6793	17.8647	17.9075	16.7733	16.8602	16.3128	16.9969	16.4027	16.9766	17.2065	17.4082	16.2681	15.6054	16.8899	16.1831	15.5082	15.4637	15.965	16.4906	15.5956	15.7915	16.1965
A0A0D9SF60;Q99569;E7EST6;H0YFB1;E9PHB5;Q9UQB3;E7EMY7;B4DRK2;E7EPC8;D6RBA8;D6RC65;D6RHE9	PKP4;CTNND2	17.797	18.9085	18.8452	17.9459	17.9814	17.4875	18.2311	17.9659	18.6548	18.1822	18.8575	19.4587	18.4157	19.8553	18.5881	18.5388	18.47	19.3756	19.503	18.6492	19.2531	19.309
A0A0D9SFD2;Q8N1K5;X1WI26	THEMIS	16.111	16.3982	16.6197	16.6378	16.3783	14.905	16.0266	16.165	16.5067	16.2801	16.3943	18.5866	17.1326	17.5678	17.2321	16.9949	17.151	17.4662	17.5761	17.1358	17.4529	17.4746
A0A0D9SFE4;A0A1B0GU67;A0A1B0GUX5	DNM1	12.5374	13.6815	12.47	11.6727	12.4811	12.2256	14.0659	12.6914	12.8104	12.7025	13.583	NA	NA	NA	NA	NA	NA	NA	NA	NA	NA	NA
A0A0D9SFG6;Q99418;G5E9B7;M0R2J0;F8W8E2;A0A286YF81;M0QZ92	CYTH2	17.3167	17.8892	17.9456	17.6501	17.7647	16.312	17.2007	18.2542	17.6359	17.5126	17.6472	18.6797	17.8506	18.5013	17.4308	17.3178	18.1233	17.6577	18.0685	17.8238	17.5629	17.9945
A0A0D9SFK2;Q92614;H0YEV9;A0A1B0GWJ6	MYO18A	20.7651	21.8006	22.0169	20.8642	21.2563	20.3623	21.1278	21.2733	21.5243	21.2504	21.8508	22.5602	21.842	22.8647	21.8314	21.5139	21.9678	22.3431	22.414	21.9288	22.1265	22.4466
A0A0D9SFM0;Q149N8;H7C2W2;K4DI94	SHPRH	16.7004	17.2824	16.9723	15.5498	15.9588	15.3155	16.7173	15.7441	17.1344	17.1306	16.6099	13.8049	13.8285	15.0541	15.71	14.826	14.1509	14.9523	15.3202	14.3936	15.3149	14.8129
A0A0X1KG75;A0A0D9SG04;Q53SF7;A0A0B4J1Z0;H7C1G2;C9JAU3;C9JWZ0;C9J5Y6;C9J8C4;F8WEK0	COBLL1	19.8266	20.5863	20.8102	19.74	20.0249	18.7068	19.8988	19.8986	20.3236	19.962	20.4001	21.2381	20.3602	21.0387	20.6299	20.2909	20.3993	21.0463	21.0815	20.4472	20.8176	20.8577
A0A0D9SGC1	MYO6	15.5413	17.2522	15.9702	15.1289	16.2189	16.0797	15.3789	15.6468	16.874	15.6963	17.3885	16.6736	16.2782	18.1843	16.2217	16.0126	15.8708	16.3478	17.3613	16.0778	16.8094	17.4477
A0A0D9SGE8;Q8IWS0;Q5JRC6;REV__J3QSD7;REV__Q9NYV4	PHF6	16.9289	17.9538	18.089	16.5319	16.4039	16.0286	17.2406	16.786	17.0179	17.676	17.3523	19.4583	18.0784	19.6958	18.5414	18.0877	18.2162	19.6997	19.6467	19.5227	18.6091	19.1283
A0A0D9SGF6	SPTAN1	16.5373	17.319	17.7454	16.8269	16.9848	15.5793	16.4294	17.0711	17.6155	16.7819	17.8045	18.528	17.4297	18.1027	17.2219	17.0448	17.5709	17.9009	17.7134	17.3562	17.8905	18.2633
A0A0D9SGJ6;J3KQV8;O43426;J3KPK1;C9JFZ1;C9JW66;C9J1Z6;H7BZ56;H7BZC2	SYNJ1	17.9854	18.8566	18.8191	17.8248	18.3339	17.4372	18.1564	18.2672	18.471	18.4946	18.8614	19.8501	19.2864	20.1346	19.2106	19.1325	19.3435	19.6164	19.8182	19.5262	19.5401	19.7485
Q5SR05;A2ADX3;A0A0G2JH31;P05538;H0Y7Y7;A0A140T9U9;A0A140T9S2;A0A140T9J1;A0A140T9H0;A0A140T9F0;A0A140T9B0;A0A140T999;Q5SQ91	HLA-DQB2	15.7874	15.7548	15.3141	14.1128	15.2461	14.7227	15.6713	15.1319	15.525	14.8884	16.1865	15.6706	15.5287	16.7189	15.8828	16.0984	15.404	15.5019	15.9496	15.0443	15.8595	16.3884
A0A140T9V0;A0A140T8X0;D0EV57;A0A0G2JPA3;A0A140T9B7;A0A0G2JH66;A0A140T9X6;A0A140T9W7;A0A140T9W3;A0A140T9D9;A0A140T9C2;A0A140T939;A0A140T9J8;A0A0G2JNV5;A0A140T9P9;A0A140T9M4;A0A140T9K3;A0A140T9A3;A0A140T925;A0A140T908	HLA-F	17.7855	18.2917	19.2346	17.9082	18.3309	16.7923	18.1339	18.4902	18.7284	18.3508	18.6246	20.5269	19.7071	20.4212	19.9418	19.4214	19.9755	20.3527	19.9948	19.9459	20.1447	20.2111
A0A140T8Z0;A0A0G2JH68;O60610;H9KV28;A0A2R8Y5N1;B4E2I7;A0A2R8YEF8;H7C2W8;Q8IUG5	DIAPH1;MYO18B	21.4453	22.5252	22.1395	21.15	21.5978	20.5538	21.4805	21.4406	22.0604	21.8447	22.1869	22.792	22.0707	22.9679	22.0639	21.9911	22.0357	22.5219	23.0489	22.355	22.5309	22.7561
A0A0G2JIJ2;A0A0G2JI43;P28068;F6UB75;A0A140T9U6;A0A140T9T8;A0A140T9R2;A0A140T9R0;A0A140T9I2;A0A140T9C9;A0A140T926;H0Y7A2;A0A140T9Q5;A0A140T9F5;A0A140T9E3;A0A140T9C6;A0A140T9B6;A0A140T987;A0A140T965;H0Y4B8;A0A140T9Q8;A0A140T9K9;A0A140T9K4;A0A140T9K0;A0A140T9F6;A0A140T946;A0A140T943	HLA-DMB	18.4414	18.7837	18.5538	17.5193	18.6643	16.8529	18.0682	18.0941	18.5476	18.342	18.5251	19.4873	19.4539	19.7236	19.2135	19.6334	19.0706	19.637	20.0417	19.6074	19.7534	19.7854
A0A0G2JIF2;P30443;P30455;A0A0G2JL56;A0A0G2JI36;A0A1W2PSE7	HLA-A	16.1325	16.9869	17.0525	14.7991	16.3072	17.3994	19.6687	18.393	16.0008	15.7783	17.7437	16.4212	16.7316	19.328	19.1973	15.8857	18.0658	16.7812	17.3377	16.032	16.4693	17.7587
A0A0G2JIS2;A2ABF8;A0A0G2JIR1;Q96KQ7;A2ABF9;A0A0G2JK64;A0A0G2JRR0;A0A0G2JRN8;H0Y4K5	EHMT2	18.6317	19.7162	19.6375	18.4115	18.8025	17.9779	18.9586	18.4791	19.038	19.2323	19.3199	19.6713	19.0909	20.0646	19.3667	19.1003	19.0992	19.6106	19.9298	19.5436	19.5054	19.6439
A0A0G2JIW1;P0DMV9;P0DMV8;V9GZ37	HSPA1B;HSPA1A	22.3679	23.5094	23.8292	22.1346	23.0622	21.9184	22.6794	22.2877	23.0034	23.0066	23.2982	23.731	23.4289	24.3634	23.2373	22.9569	22.938	24.2058	23.9772	23.5451	23.5089	23.7846
A0A0G2JJD3;O95870;A0A0G2JI89	ABHD16A	18.7709	19.8145	19.7661	18.5222	19.3009	18.3431	19.0224	18.9258	19.3452	19.29	19.5711	20.2318	19.8756	20.903	19.9553	19.6846	19.8338	20.2457	20.4561	20.0898	19.9498	20.3084
A0A0G2JJF5;A0A0G2JL37;A0A0G2JID9;A0A0G2JKB6;A0A0G2JJW2;A0A0G2JL23	AGER	16.0181	15.7747	15.8703	14.5265	16.1937	13.3309	14.9329	15.3573	16.5022	15.1019	15.2963	12.5712	14.2423	13.086	11.9267	14.1999	13.4244	13.3355	13.7887	12.3363	14.4245	13.3343
X5D2U9;A0A0G2JJQ8;P13762	HLA-DRB4	17.0712	17.034	21.4787	16.6134	16.4479	15.8767	17.1126	16.73	18.693	19.3286	18.3602	17.3789	16.9118	17.6923	17.3841	16.8144	16.938	21.3511	17.6158	19.3612	18.6213	18.4467
H0Y6K2;A0A140T9E9;A0A0G2JK44;P25440;A0A140T9V2;U3KQA6;A0A0G2JHL0;A0A140T9F7;A0A0G2JHN8;A0A140T9I1;E9PIQ3;H0YDJ7;U3KPW0;H0Y799;A0A140T9X8;E9PKQ9	BRD2	18.8585	19.5827	19.5883	18.3633	18.7788	17.8997	18.9528	18.7637	19.2412	19.374	19.2298	19.6461	18.6895	19.7987	18.9404	18.7018	18.6205	19.5361	19.8139	19.4139	19.1428	19.3451
A0A0G2JNZ5;A0A0G2JLB3;P04062;A0A0G2JNZ0	GBA	19.4315	20.1297	20.1267	18.5645	19.6599	18.8648	20.8776	18.7651	19.4829	19.6761	19.8595	20.3805	20.3266	21.4519	21.2756	20.2075	19.8686	20.5391	20.797	20.5069	20.2343	20.5557
H0YEI0;A0A0G2JLR5;A0A0G2JMW4;Q02833	RASSF7	17.3711	18.0814	18.0306	16.134	16.788	16.3342	17.3961	16.3836	18.0925	17.6802	17.6249	17.6675	17.0153	18.0271	17.3844	17.0764	16.9216	17.35	17.9684	17.3739	17.4234	17.631
A0A0G2JLT7;A0A0G2JNB3;F8W6G6;A0A0G2JN67;A0A0G2JN08;A0A0G2JMX0;U5XJZ2;F8WD89;A0A0G2JM95;C9JWL8;P59901;A0A075B7A5;A0A0G2JNG2	LILRB3;LILRA6;LILRA4	17.6186	18.4545	18.1648	17.4636	18.0218	16.8226	18.0493	17.7592	18.0685	18.036	18.4028	16.4556	15.6616	16.4967	15.3722	14.786	15.3227	15.0413	15.9104	15.3772	15.2441	15.9732
A0A0G2JNK8;A0A0G2JMI0;A0A0G2JNU6;A0A140T8W3;A0A0G2JQ50;A0A0G2JP18;A0A0G2JLV7;Q6GTX8;A8MZ84;D3YTC8;A0A0G2JM94;C9IZB2;A0A0G2JMC3;W4VSQ5;F8WC07	LAIR1	17.426	18.2403	17.8983	17.5077	18.3792	16.8084	17.8301	17.8034	18.4662	17.9747	18.3437	18.6689	18.1982	18.8375	18.0877	17.6117	17.8474	17.8986	18.2703	18.1045	18.6373	18.4117
A0A0G2JM46;A0A0G2JMZ3;A0A0G2JMM1;O75022;A0A0G2JPK5;A0A0G2JPG2;A0A0G2JNW3;A0A0G2JLU2;A0A0G2JPI7	LILRB3	14.0261	15.0631	14.7731	12.8737	13.9974	13.6362	15.8131	14.6177	14.1355	13.8739	14.857	14.3525	14.0883	15.2666	15.5088	13.5548	14.307	14.3004	14.9421	13.6938	13.9781	14.415
A0A0G2JM70;Q9NV79;V9GYG6;V9GZ41;F8W9F3	PCMTD2	NA	NA	NA	NA	NA	NA	NA	NA	NA	NA	NA	17.1714	16.4725	17.7623	17.0086	16.6597	16.4196	17.1991	17.914	16.929	17.2079	17.3086
A0A0G2JMB2	IGHA2	20.3439	20.8242	19.9952	18.6867	19.6611	18.5173	20.2865	19.0933	21.2405	20.5585	19.8683	20.2	19.9801	20.8162	20.4148	20.493	19.9535	20.1876	20.9503	20.7736	21.1504	20.2426
A0A0G2JMB4;P01850;A0A5B9	TRBC2;TRBC1	15.5021	16.1711	16.3885	15.522	15.8351	14.6294	16.3609	15.7322	16.109	15.8078	16.2964	18.2822	17.5784	18.1803	17.7205	17.4783	17.5749	17.9337	18.0578	17.7008	17.9141	17.9656
A0A0G2JMG8;A0A0G2JPQ2;Q9NX02;A0A0G2JLX3;J3KN39;A0A0G2JPB6;A0A0G2JNC8;A0A0G2JP37;A0A0G2JLQ8;K7EPE6;F5GYZ4;A0A0G2JM25;K7ERG0;K7ELX1;F5H5B1;K7EMK2	NLRP2;NLRP7	16.5073	17.9267	18.5039	16.3181	16.7634	15.845	18.3015	16.6094	17.7525	17.0111	17.8381	18.4224	18.0737	18.9303	19.7098	17.9408	18.0718	19.5299	19.1382	18.2901	18.7903	19.1054
A0A0G2JMH6;P01903;Q30118;A0A0G2JH46	HLA-DRA	20.8324	20.7837	22.0906	19.9535	20.9509	19.1064	20.5784	20.4312	21.1304	20.8333	21.2818	22.1365	21.8519	22.4123	21.4564	22.4535	21.3418	23.5026	22.002	21.9608	21.9651	23.0595
A0A0G2JQJ7;A0A0G2JPD5;A0A0G2JS76;A0A0G2JMX7;P10636;I3L170	MAPT	16.0957	17.2858	17.018	15.3351	17.1565	15.518	16.2194	16.0869	16.5171	15.9442	17.1033	17.7368	17.9099	18.4039	17.5631	17.1469	17.0328	17.6043	18.3754	17.0727	17.6249	17.9742
A0A0G2JMY9;Q8N6C8	LILRA3	15.9283	16.3461	16.3765	15.0099	15.6225	14.2429	16.0814	15.5161	16.0233	16.2677	16.2687	15.3114	14.5816	15.5479	15.2534	15.1014	14.6857	15.2549	15.6619	15.3899	15.1701	15.3537
A0A0G2JMZ8;Q16625	OCLN	18.6969	19.6465	19.5603	18.0893	19.2422	17.7217	18.5035	18.9147	19.5677	18.6884	19.9576	19.3273	19.4922	19.9715	18.6661	19.039	19.2941	19.5926	19.8388	18.8644	19.9423	20.2332
A1BQX2;A0A0G2JQ38;D6RA09;A0A0G2JN23;Q8N4S9;D6RAH8;A0A0G2JN00	MARVELD2	14.4156	15.5823	15.6934	14.6484	15.0483	13.8734	14.5095	14.6733	15.1734	14.9873	15.702	17.2291	16.6474	17.407	16.5348	16.3235	16.6301	17.0843	17.3636	16.8401	16.9109	17.4002
A0A0G2JNT8;A0A0G2JN35;A0A0G2JPH5;Q8N423;A0A0G2JNQ7;A0A0G2JM05;A0A0G2JLS7;A0A0G2JNE7;A0A0G2JNH0;H7C0C3;A0A0G2JMJ0	LILRB2;LILRA3	16.9168	18.0331	18.0299	16.4567	16.861	15.5596	17.8729	17.0934	17.4666	17.6066	17.6491	18.7146	17.9923	18.8088	18.708	17.9508	18.153	18.5677	18.831	18.407	18.465	18.6141
A0A0G2JNJ8;A0A0G2JN42;Q6W4X9;E9PJC5	MUC6	17.4273	17.9413	17.7517	16.9078	17.4306	16.6673	17.4624	17.3463	21.0704	17.8228	17.6921	18.4275	17.9225	19.4156	18.3153	18.1626	18.1092	18.2773	18.5457	18.3844	22.0314	18.2637
A0A0G2JPD0;A0A0G2JNB4;F5H7C1;Q04118;E7EXA8;E9PAL0;P10163	PRB3;PRB4	13.8176	14.2453	16.8454	13.1573	13.4397	13.1368	14.3951	13.7425	14.5546	14.1139	15.1623	13.3875	13.6056	14.8054	14.2795	13.7721	13.7375	17.0972	14.3364	13.776	14.2633	14.8253
A0A0G2JNL1;A0A0G2JM38;A0A0G2JQ20;A0A0G2JPX5;A0A0A0MS20	LILRB4	17.359	18.1667	18.0498	17.9581	18.1944	16.7195	18.4521	17.4599	18.0693	18.745	18.4754	19.0014	17.9785	18.5391	18.4672	17.1285	17.3438	17.8083	17.992	18.6249	17.8054	18.4143
A0A0G2JNL3;A0A0G2JQT8;A0A0G2JRA1;A0A0G2JPA4;A0A0G2JM16;A0A0G2JMX1;E7ENC5;A0A0G2JNM3;E9PDY6;A0A0G2JR97;A0A0G2JS65;Q99102;A0A0G2JQC6;A0A0G2JRT1;E7EWN1;A0A0G2JQK9;A0A0G2JN54;A0A0G2JQJ2;A0A0G2JSC3;A0A0G2JSB1;A0A0G2JQC1;A0A0G2JRU8;A0A0G2JNJ5;A0A0G2JS19;A0A0G2JR43;A0A0G2JRE6;A0A0G2JSB4;A0A0G2JSD9;A0A0G2JQN9;E7EQT2;A0A0G2JRK4;E7ETT5;A0A0G2JRJ6;A0A0G2JQI2;A0A0G2JRW3;E7EW47;A0A0G2JRW6;A0A0G2JRV5;E7ERK0;E7…	MUC4	19.0414	20.338	18.593	17.4063	19.1677	17.9321	18.9622	18.3766	19.9125	19.0324	19.1111	19.2936	19.5244	20.2806	19.4928	19.5015	19.2571	19.1001	20.6947	19.6062	20.1348	19.622
A0A3B3IT55;A0A0G2JQF4;A0A0G2JNT7;Q7Z3B3;A0A0G2JNB1;A0A1W2PPV8;A0A1W2PRB5;A0A0J9YVS1;A0A0G2JQF5;A0A1W2PQT4;I3L233;A0A1W2PRR3;A0A1W2PS83;A0A0G2JRW7;I3L243	KANSL1	16.1542	16.9733	16.7356	15.774	16.3441	15.4246	16.2838	16.1151	16.5526	16.3867	16.7149	18.1275	17.1118	18.3022	17.1725	16.915	17.3406	17.6852	18.0798	17.4126	17.3822	17.6362
A0A0G2JNW7;Q9Y666;A0A0U1RR18;A0A0G2JQE3;H0YB78	SLC12A7	19.0196	20.283	19.9106	18.8723	19.3493	18.3884	19.4087	19.0241	19.2975	19.2474	19.6531	20.1219	19.3195	20.3352	19.5267	18.9551	19.0648	19.9813	20.495	19.3625	19.2937	19.7872
A0A0G2JNY3;Q6ZUM4;E9PIR1;A0A0G2JRG8;A0A0C4DGE6;A0A0G2JP16	ARHGAP27	18.4588	19.304	19.3548	18.271	18.7109	17.5756	18.7201	18.6621	19.163	18.8201	19.1171	20.3143	19.7826	20.555	19.8938	19.7116	19.9241	20.1428	20.4077	20.0477	20.2874	20.1923
A0A0G2JNZ2;Q14160;A0A0G2JPP5;A0A0G2JMS7;H0YCG0	SCRIB	20.6081	21.5705	21.8601	20.2671	20.6185	20.0748	20.8021	20.4347	21.0983	20.9013	21.2992	22.1805	21.4288	22.7907	21.7367	21.5279	21.3814	22.5182	22.4202	21.8466	21.9362	22.1248
A0A0G2JPM8;A0A0G2JMX5;A0A0G2JNP3;A0A0G2JNF6;A0A0G2JMR1;A0A0G2JNR0	LILRB5	16.4224	16.6878	16.3648	15.3345	16.5646	15.0958	16.5531	16.088	16.7669	16.9097	16.4485	17.4024	17.0736	17.6236	17.2655	16.7167	16.718	17.2608	17.3944	17.4703	17.1625	17.3125
Q8MH48;Q5RJ85;A0A0G2JPQ3;P17693	HLA-G	16.46	17.5478	17.8185	16.4696	17.0447	16.0417	17.7315	16.8634	17.5155	17.0935	17.4967	18.476	17.8335	18.7382	18.5536	17.4871	17.8909	18.395	18.4905	18.0156	18.3563	18.3265
A0A0G2JPR0;A0A140TA49	C4A	18.8726	19.7011	19.5218	17.9856	18.9452	17.7581	18.9372	18.787	18.7397	19.3559	18.987	20.0993	20.0987	20.2634	19.7802	19.549	20.111	20.0089	20.4613	20.061	19.639	19.7495
A0A0G2JQ25;A0A0G2JPW1;A0A0G2JPR9;B5ME96;A0A0G2JQ26;A0A0G2JPY1;A0A0G2JPA2;A0A0G2JQ24;A0A0G2JPW2;A0A0G2JLX9	LILRA6	NA	NA	NA	NA	NA	NA	NA	NA	NA	NA	NA	17.7169	17.4838	18.0803	17.8278	17.5274	17.5244	17.3599	18.1746	17.8117	17.6923	17.5552
A0A0G2JPT5;O75943;A0A0G2JNH5;A0A0G2JP78;H0Y9J8;H0Y9T7;A0A0G2JP31;D6RAW6	RAD17	16.285	17.4084	17.1264	15.8543	16.4835	15.729	16.7041	16.2578	16.9693	16.802	17.1431	17.7186	17.1653	18.1718	17.7306	17.2259	17.2136	17.5706	17.964	17.5952	17.6974	17.8652
A0A0G2JR96;A0A0G2JQT1;A0A0G2JQH3;A0A087WVZ5;A0A0G2JRX2;A0A087WU52;A0A0G2JRV9;A0A087WWL1;A0A087WV63;A0A0G2JRF5;A0A087WWY5	CYFIP1;CYFIP2	15.9014	14.9224	14.7537	13.761	16.3044	13.6208	14.5292	14.5596	14.9475	16.9642	15.7463	15.5874	17.0301	16.0953	15.6072	17.1523	15.7365	15.5598	16.0353	18.0698	16.5021	16.7272
A0A0G2JR50;Q86SQ7;A0A0G2JQM2;S4R323;A0A0G2JR20;A0A0C4DG71	SDCCAG8	14.7266	15.8452	15.9724	14.9941	15.3478	14.8179	15.1734	15.1813	15.4005	15.2836	16.2323	13.8538	13.6013	14.473	13.7368	13.1243	13.2876	13.6292	14.1471	13.3771	13.623	14.1813
A0A0G2JR65;Q02817;A0A0G2JM87;Q9UMI9	MUC2	19.2222	19.8899	19.6381	18.539	22.7207	18.5199	19.5213	19.131	19.4595	19.4565	19.712	19.7392	23.0554	19.3466	19.7437	19.4974	19.3972	19.5153	19.9441	19.6598	19.8312	19.9342
A0A0G2JR66;Q2KJY2;B7WPD9	KIF26B	12.2191	12.8737	12.2921	11.8624	12.2648	11.6927	12.1096	12.2809	12.5131	12.2424	12.9179	18.9089	17.5305	18.2271	18.233	16.184	17.4679	17.5056	18.6347	19.1489	15.6798	18.4038
B0QYV1;A0A0G2JRA5;O43251;S4R469;F8VR27;F8VZY7;B0QYY4;A0A087X2B1;J3KNW3;B7Z1U7;F8VZG9;A0A286YEU2;Q9NWB1;A0A3B3ITL7;J3QRF4;A6NFN3;A0A0G2JSB3;I3L1D4;B0QYY7;A0A0G2JRD1;S4R3K7;J3QQZ2;B0QYY6	RBFOX2;RBFOX1;RBFOX3	17.5582	18.3014	18.3023	17.0648	17.298	16.7666	18.0903	16.979	17.9053	18.0855	18.0351	18.1682	17.4469	18.8934	18.2243	17.6591	17.115	18.1164	18.3913	18.1189	18.0042	18.0997
A0A0G2JRQ6		17.8913	18.7475	18.1116	16.9962	19.3317	18.7886	18.949	17.5506	18.9176	18.2273	18.3437	18.974	20.0051	21.5927	19.6086	19.0931	19.0008	19.201	19.6324	19.5209	19.6083	19.2686
A0A0G2JS53;Q13075;E7EQW0;B7ZLE8;A0A0G2JNC7;A0A0G2JQE0;H0YAX2;E5RJA3	NAIP	18.5451	19.6184	19.6134	18.6074	19.3906	17.906	18.8775	18.6776	19.0283	19.5829	19.4934	20.3833	19.8091	20.6513	19.7032	19.5368	19.5972	20.1078	20.2815	20.3004	19.8392	20.0383
A0A0J9YVP6;A0A0J9YYL3;A0A0J9YVR6;E9PQ56;E9PN18;E9PMU7;H0YCP8	PUF60	14.7984	15.637	15.6505	13.8465	14.4554	13.9547	14.72	14.0377	15.0637	14.9878	15.1345	15.8294	15.411	16.5506	15.8	15.4653	15.4329	16.1362	16.4137	15.6507	15.988	16.0742
A0A0J9YW36;Q9NZ72	STMN3	NA	NA	NA	NA	NA	NA	NA	NA	NA	NA	NA	12.2277	12.5006	13.5565	12.4232	12.1494	12.098	12.2003	12.8103	12.4507	12.3882	13.0902
E9PJ24;B7ZM65;F8WEF5;A0A0J9YYB5;A0A0J9YWD5;Q9P1Y6;A0A0J9YX88	PHRF1	18.4382	19.5613	19.3534	18.2891	18.5771	17.816	18.9198	18.4808	19.1399	18.9248	19.376	19.3003	18.559	19.6995	19.0023	18.445	18.5099	19.1148	19.629	18.9765	19.0853	19.3702
A0A0J9YWL0;Q9Y4K1;Q96QW7	CRYBG1	19.9084	20.5628	21.2639	20.2395	20.3327	19.0329	20.3687	19.9063	20.3777	20.3842	20.7854	21.1016	20.1352	20.6157	20.302	19.7089	19.8561	20.8173	20.4172	20.1959	20.155	20.6195
A0A0J9YX35	IGHV3-64D	18.0316	18.575	17.9526	16.5874	17.2855	16.693	17.9267	17.4644	17.7198	18.2397	17.6022	18.4255	17.8264	19.3535	18.4012	18.6663	18.2207	18.2724	19.151	18.7877	18.2421	18.113
A0A0J9YX62;C9J2C4;C9JDR7;C9JDX6;F8WCZ4;C9J2P2;C9JN01;C9JB42;Q8NHS0	DNAJB6;DNAJB8	13.1994	13.8647	13.4562	12.8849	12.9352	12.0956	14.0473	12.8564	13.6054	13.2896	13.478	NA	NA	NA	NA	NA	NA	NA	NA	NA	NA	NA
A0A0J9YXC7	LIMS4	15.7588	16.404	16.3927	15.2109	15.583	15.1099	15.9329	15.7016	16.6142	15.6445	16.4402	12.8262	12.5597	13.4161	11.9725	12.1952	12.5717	11.9944	12.5685	11.5664	12.6352	13.0208
A0A0J9YXF2;J3QT77;A0A0J9YYG4;Q15165;G3XAK4;A0A0J9YXU7;A0A0J9YYJ1;A0A2Q2SAK4;A0A0J9YYF3;A0A0J9YXM1	PON2	19.634	20.7895	20.2717	18.9608	19.466	18.3957	20.0791	19.4707	19.7579	19.7881	19.9908	20.9239	20.3538	21.2822	20.9702	20.596	20.5464	21.0397	21.7235	20.7453	20.6114	20.9561
E9PC62;A0A0J9YXJ0;V9GYD9;Q5VZZ6;A0A0J9YX66;A0A1B0GU44;A0A1B0GUN8;O95319;V9GY47;A0A0J9YXK1	CELF2	18.9726	19.6409	19.76	18.2732	18.7646	17.5658	18.866	18.6405	19.3383	19.1753	19.3516	20.1181	19.4894	20.1921	19.6645	19.7353	19.4827	20.2707	20.4246	20.024	20.088	20.0902
A0A0J9YXM6;Q562E7;E9PDG3;I3L1G2;C9JCF9;K7ELV8;C9JD20;I3L3U7	WDR81	19.7198	20.5427	20.5866	19.2284	20.0063	18.8923	19.8528	19.7264	20.079	20.0113	20.2111	20.8688	20.4445	21.2533	20.4686	20.3774	20.3457	20.8947	21.0947	20.5431	20.7976	20.7786
A0A0J9YXN7;Q96Q06	PLIN4	15.037	15.6936	16.2093	14.4194	15.0942	15.3456	15.3794	16.1028	15.9569	15.6587	16.8482	13.2018	12.7125	15.0409	12.8695	12.4441	13.8907	13.6728	12.8952	13.3645	13.6488	14.3651
A0A0J9YXT0;Q9H0F7;H7C5H6;C9IZ13	ARL6	17.1069	17.3686	18.0218	16.3972	16.7937	15.9725	17.0704	16.8004	17.5781	17.5097	17.3443	15.5903	15.1741	15.9723	15.5646	15.4245	15.3663	16.0826	15.7509	15.7932	15.9699	15.7329
A0A0J9YXX1	IGHV5-10-1	16.4732	15.719	16.4162	14.8321	14.2871	14.227	15.5259	13.3927	14.0602	16.5096	15.2751	17.8087	16.1805	18.1418	17.4824	18.4132	15.3601	18.2479	17.8139	18.4659	16.0745	17.1715
A0A0J9YXX5;Q9UHX1;A0A0J9YXJ8;A0A0J9YWM1;H0YEM1;E9PL19	PUF60	20.7851	21.8651	21.7628	20.23	20.6395	19.9165	21.1025	20.274	21.0508	21.4218	21.2308	22.2379	21.3077	22.7673	21.8989	21.5527	21.1633	22.4154	22.6798	22.224	21.7602	21.9874
A0A0J9YY34;A0A1W2PQQ1;A0A0J9YY72;A0A0J9YW69;Q5HYW2	NHSL2	18.6	19.1206	19.376	18.0138	18.4296	17.5773	18.6569	18.5421	18.7781	18.7354	18.9304	17.647	17.1244	18.136	17.4358	17.2353	17.3826	17.8808	17.843	17.44	17.6793	17.6575
A0A0J9YY99		16.8155	16.8228	17.8177	15.1041	17.5785	16.4477	18.1539	16.0368	19.1719	16.6367	17.1782	16.7926	17.7951	18.4101	18.41	17.2934	16.9351	18.0547	17.3476	17.2642	19.8746	17.7124
A6XMV8;A0A0J9YYC8;A6XMV9;P07478;H0Y8D1;Q8NHM4	PRSS2;PRSS1;PRSS3P2	17.9462	17.6962	17.905	17.5004	17.8636	16.7121	17.2407	17.4066	20.9411	18.0385	17.5801	18.4805	17.2244	18.4201	17.168	17.4358	17.4469	17.153	17.2995	17.6939	21.1643	16.5186
A0A0J9YYD9;A0A087WT39;V9GYI1	LIME1	15.2364	15.6438	15.3673	14.0765	15.0127	14.3836	15.6232	14.3626	15.7889	15.4256	15.5647	12.7669	11.6692	13.7291	13.4324	13.0454	12.04	13.1765	13.6162	13.2399	14.058	13.0931
A0A0M3HER2	CENPV	14.9516	16.3987	15.3926	14.8071	15.3444	14.2483	15.1841	14.9202	15.2715	15.326	15.6388	16.8187	16.1703	16.9966	16.1875	15.9015	16.1625	16.0487	16.8096	16.3216	16.0812	16.7779
A0A0R4J2F6;Q12894;H7C2Z4;H7C444	IFRD2	16.0107	16.6818	16.3908	15.0342	15.7406	15.0095	15.9657	15.7481	16.2757	16.228	16.5656	NA	NA	NA	NA	NA	NA	NA	NA	NA	NA	NA
A0A0R4J2G5;A0A1B0GV32;D6RJA7;D6RJG6;Q06413;A0A1B0GTW4;D6RG21;D6RCM6;A0A0D9SFD0;A0A0D9SFV9	MEF2C	17.9519	18.6238	18.6362	17.5707	18.4315	17.3161	18.0371	18.431	18.342	18.2368	18.4833	13.8743	14.3066	15.4721	14.4236	13.6638	14.5184	14.1537	14.6002	13.0681	14.2215	14.7542
A0A0S2Z4G6;P09493;H0YKP3;A0A087WTJ7;H0YKZ6;H0YLS7;D6RGJ6	TPM1;TPM3	17.9442	19.2325	19.4999	17.88	17.9232	18.6442	18.5776	18.356	18.7957	18.5116	19.3487	19.5927	16.8261	21.3991	19.2108	18.6265	18.9849	19.8227	19.9258	19.1327	19.354	19.9794
A0A3B3ISJ1;A0A0S2Z4L3;P07225;G5E9F8;A0A3B3IRK9;H7BXT0;A0A3B3IUA6;C9K0R0;CON__P07224;A0A3B3ITZ7	PROS1	19.4683	19.8819	20.3095	18.4974	19.3276	18.5611	19.2596	19.3544	20.3988	19.8396	19.7759	20.4962	20.21	21.1746	20.0352	20.0113	20.378	20.5178	20.5349	20.5477	20.6697	20.3754
A0A0U1RQD2;Q6ZUS6	CCDC149	14.4051	14.9797	14.439	12.9868	13.5011	12.9099	14.6617	13.2466	14.8541	14.9874	14.2343	14.5191	14.447	15.2334	14.7976	14.3891	13.9034	14.4825	15.1093	14.6919	14.8424	14.7026
A0A0U1RQE4;A0A0U1RQN2	SH3D19	18.5032	19.3126	19.0843	17.291	18.1772	17.7391	18.5362	18.3493	18.9906	18.1572	18.8534	19.2088	18.9187	20.2824	18.9371	18.932	19.0494	19.3908	19.735	18.9047	19.3028	19.4217
A0A0U1RQI5;A0A3B3IT56;A0A3B3IRW8;Q5T925	SORBS1	12.2614	12.3794	12.857	10.6492	12.326	11.7848	11.2634	12.4569	13.0546	12.1109	12.3444	13.0057	12.6614	14.4255	12.0754	12.8334	13.0394	13.006	13.0561	12.4869	13.1351	13.1226
A0A0U1RQJ2	DST	NA	NA	NA	NA	NA	NA	NA	NA	NA	NA	NA	NA	NA	NA	NA	NA	NA	NA	NA	NA	NA	NA
A0A0U1RQJ8;Q8WXE1;A0A0U1RQW3	ATRIP	15.8434	17.1066	16.836	15.2802	15.8364	15.0428	16.618	15.3801	16.195	16.653	16.4074	17.5021	16.8408	18.1389	17.8974	17.1124	16.8688	17.8307	18.3526	17.6634	17.5558	17.6481
A0A0U1RQK7;A0A0A0MSA7;O43432;B1AN91;B1AN92	EIF4G3	20.0836	21.0949	20.7895	19.7088	20.0661	19.861	20.6201	20.002	20.3931	20.4401	20.8464	21.9249	21.1329	22.6889	21.6331	21.1755	21.1551	21.6451	22.1709	21.5507	21.525	21.8392
A0A0U1RQM0;H0YMA4;Q15004;H0YKX3;A0A0U1RQC1	PCLAF	15.776	16.7634	16.3167	15.7363	15.5622	15.0347	16.0265	15.0461	15.7493	16.8982	16.1999	17.7088	16.1233	17.8171	16.3968	16.104	15.6731	16.6507	17.4575	17.6364	16.321	16.9514
A0A0U1RQP0;A0A0U1RQH1;A0A0U1RRJ3;E9PS39;E9PK22;E9PRW5;E9PQL8;E9PS29;E9PPL3	SYTL2	14.5567	15.1636	15.1196	14.4002	14.761	13.8314	14.9463	14.5383	15.2694	14.861	15.3941	NA	NA	NA	NA	NA	NA	NA	NA	NA	NA	NA
A0A0U1RQP1;Q05193;A0A0D9SFB1	DNM1	17.8407	18.7429	18.4338	17.5933	17.8895	17.3397	18.5213	17.9603	18.1803	18.2668	18.5305	20.0482	19.13	20.4587	19.7531	19.0593	19.2451	19.3645	19.9519	19.6315	19.4715	19.8226
A0A0U1RQR1;A0A0U1RR06;Q9Y484;C9J0A8;C9J471;H0Y329;G8JLI5;C9JYH8;C9J5L0;C9J7Q8;C9JBX7;C9JUS5;A0A0U1RQG6;A0A0U1RQM7;C9JE01;A0A0U1RRJ9;C9JVT3;A0A0U1RQS7;A0A0U1RR42;H7C4N7;A0A0U1RRJ2;A0A0U1RQJ7	WDR45	18.1412	18.9115	19.0342	17.6589	18.2363	17.3456	18.5037	18.008	18.5452	18.5285	18.645	19.601	19.1625	20.0026	19.2488	19.0307	18.9722	19.7524	19.8143	19.3111	19.3907	19.444
A0A0U1RR93;A0A0U1RQS4;Q9BYB0;H7BZP8	SHANK3;SHANK2	19.3021	19.7259	19.8161	18.5319	19.2239	17.9337	19.118	19.1829	19.6235	19.2431	19.402	19.87	19.494	20.0612	19.482	19.5441	19.632	19.8493	20.0418	19.5732	19.7568	19.7043
A0A0U1RQS5;B3KNS4;A0A0U1RQV1;Q96A10;A0A0U1RQL9;A0A0U1RQN3	ERVK3-1	16.4103	17.0072	16.705	15.553	16.496	15.6153	16.7778	15.9444	16.6526	16.9511	16.7464	17.7494	17.5003	18.3325	17.6893	17.577	17.4556	17.685	18.0433	17.9142	17.6885	17.8272
U3KQA5;A0A0U1RQT7;Q8IXA3;A0A0U1RQY7;U3KQB3;Q9HCP0;A0A0U1RQK2;A0A0U1RR14;A0A0U1RQH9;A0A0U1RR31;A0A0U1RQG9;A0A0U1RQK6;A0A0U1RQU4;A0A0U1RQN5;A0A0U1RRH5	CSNK1G1	14.2829	15.3549	14.9319	13.866	14.2043	13.2575	15.0367	13.6752	14.8087	14.5283	15.1106	14.5454	13.8356	14.959	13.8905	13.8689	13.7646	14.6989	14.7911	14.4315	14.4519	14.6637
A0A0U1RQT8;Q8TCZ2;H0Y4H3	CD99L2	17.8675	18.2517	18.7092	17.2081	18.0803	16.7862	18.1901	17.6004	18.2817	17.7892	18.0578	18.2393	17.7863	18.6589	18.1768	17.796	17.7004	18.3905	18.3436	17.8957	18.2063	18.163
A0A0U1RQV3	EFEMP1	NA	NA	NA	NA	NA	NA	NA	NA	NA	NA	NA	12.8362	13.3167	14.2213	13.8358	12.9221	12.6555	12.8743	13.6703	12.8897	13.9064	13.5183
A0A0U1RQW6;Q9Y2E4;E7EPU2;H0Y7Q3	DIP2C	16.5039	17.6789	18.2852	16.7466	17.0423	16.4804	17.047	16.9274	17.3343	16.9126	17.821	19.8651	19.8307	20.337	19.3242	19.3238	19.2467	19.7347	20.2846	19.7073	19.4111	19.675
A0A0U1RR07;Q9HCH5	SYTL2	18.6545	19.1947	19.0277	17.9726	18.5082	17.7927	18.7603	18.4025	20.9634	18.6965	19.2907	18.8138	18.4719	19.3542	18.7345	18.4642	18.4186	18.6714	18.998	18.6311	20.6768	19.1676
A0A0U1RR20;Q92954;J3KP74	PRG4	19.5233	19.3526	18.9155	17.672	18.1286	17.2392	18.1469	18.3282	19.8118	18.5264	18.7908	19.6045	18.8637	19.9141	18.9349	20.0439	19.1585	19.3251	19.9253	19.1628	20.2453	19.4242
A0A0U1RR27;Q7Z401;H3BTW5	DENND4A	18.7002	19.5201	19.9741	19.2076	19.0194	18.1054	18.8968	18.9288	19.3405	19.2073	19.5076	20.5231	19.412	20.333	19.6538	19.2593	19.4831	20.0847	19.971	19.7406	19.7064	19.882
A0A0U1RRB3;Q8IYT2;H3BUK2;H3BNZ8;H3BS00;H3BR19;H3BTZ7	CMTR2	15.5193	16.809	16.0147	14.1775	15.1679	15.0415	16.1867	14.9663	16.4052	15.3984	16.1466	16.438	16.0296	16.9735	15.9066	15.6003	15.613	16.7445	16.691	16.019	16.6496	16.6932
A0A0U1RRB6;Q9Y2D4;J3QT38;F8W6R7	EXOC6B	19.2399	20.3615	20.6043	19.2324	19.3812	18.6763	19.4541	19.3997	20.16	19.8469	20.0608	20.4977	19.5429	20.748	19.6258	19.5137	19.5948	20.4139	20.47	20.0546	20.3403	20.2227
F2Z2V1;A0A0U1RRB9;Q96C11;C9J015;A0A0U1RQS3;A0A0U1RR53;J3QKV9;A0A0U1RQJ1;A0A0U1RRI8	FGGY	17.0593	17.8148	17.5867	16.239	17.03	16.1144	16.8646	16.7589	17.6698	17.357	17.3218	17.3495	17.3283	18.2241	17.1987	17.5034	17.3963	17.6219	17.9944	17.709	17.814	17.555
A0A0U1RRE5;A0A0U1RR68	NBDY	12.8446	15.6087	13.222	13.1653	12.6752	12.1799	13.0692	12.3779	14.3739	13.2146	13.6238	13.7977	13.6066	14.8937	14.0416	13.6863	13.2354	13.9042	14.1614	13.941	13.9496	14.036
A0A0U1RRH6;O94880	PHF14	19.1157	20.4064	20.1972	19.1531	19.365	18.7554	19.4546	19.0549	19.7281	19.767	20.0759	19.5285	18.3756	19.6988	18.5356	18.2411	18.2588	19.0705	19.6327	18.8659	18.8118	19.168
F6XEV2;A0A0U1RRK1;A0A286YF11;Q9BPX6;E9PQV6;S4R3D7;S4R3W3	MICU1	18.5374	20.6532	19.1506	17.8915	18.9694	17.9196	18.6916	18.5532	19.2756	18.8652	19.3664	19.5639	19.224	20.2012	19.3015	19.0208	18.9698	19.4483	21.1624	19.4084	19.7334	19.775
A0A0U1RRL5;P32519	ELF1	18.7383	19.6985	19.6564	18.5143	18.8716	17.9106	18.8852	18.6961	19.2225	19.308	19.4522	19.9452	19.2499	20.2264	19.4492	19.2306	19.3413	19.7468	19.9728	19.7309	19.5958	19.7595
A0A0U1RRL7	MMP24OS	15.3383	15.5673	15.0345	14.2476	15.1255	14.2699	15.3138	14.9817	15.5972	14.7862	15.2304	16.3127	15.8007	16.5656	15.8642	15.6127	15.5634	15.7663	16.1898	15.7495	16.0074	16.2209
A0A0U1RRL8;Q8TB22;H0Y9W3;H0Y9M1	SPATA20	19.3413	20.234	20.2829	19.1638	19.382	19.0264	19.5584	19.1975	19.0898	19.5697	20.0096	20.6667	19.7924	21.3092	20.0794	19.8723	19.7928	20.5158	20.6515	20.0366	19.7162	20.3871
A0A0U1RRM1;Q8WXI9;A0A0U1RR34;A0A0U1RR30;A0A0U1RRK3;A0A1B0GW07;A0A1B0GVS4	GATAD2B	18.7616	19.9465	19.9383	18.7514	18.9377	18.0916	18.9312	18.6623	19.1771	19.2602	19.554	20.5457	19.6577	20.755	19.755	19.5098	19.492	20.32	20.6001	19.9898	19.9901	20.2336
A0A0U1RRM4;A0A0D9SF20;K7EKJ7;K7EK45;K7ELW5;A0A087WUW5;K7EKX4	PTBP1	12.1778	13.5734	11.7936	10.6537	11.7346	11.8286	12.3365	10.941	12.0524	12.0607	12.2862	NA	NA	NA	NA	NA	NA	NA	NA	NA	NA	NA
A0A0U5Q247	HLA-DQB1	15.5373	15.9063	15.749	15.0505	15.7315	14.6485	15.9248	15.5441	18.6533	16.1392	16.3298	NA	NA	NA	NA	NA	NA	NA	NA	NA	NA	NA
B7ZLI8;A0A140TA37;A0A140T8X5;P49842	STK19	16.7744	17.6051	17.4943	15.45	16.434	15.6581	17.0069	16.3558	17.1155	16.8343	16.7457	16.3535	16.1398	17.3473	16.9257	16.7825	16.3598	17.1912	17.4947	16.8281	16.9491	16.6661
A0A140T8Z7;A0A140T9P7	HLA-DPB1	14.3763	13.5442	14.2642	13.6241	13.9503	12.72	17.1906	14.7699	18.8274	14.2969	13.9189	15.536	14.7852	15.3917	17.7393	14.8052	15.0375	14.6954	14.8108	14.7476	19.2266	14.9805
J3KQ99;A0A140T9Y9;A0A140T9U4;A0A140T9R4;A0A140T9H1;A0A140T9F8;A0A140T9D6;A0A140T914;A0A140T9Y8;A0A140T9U1;A0A140T9J4;A0A140T980;A0A140T909;A0A140T900;A0A140T8Z9;P20036;H0Y6F8;A0A140T9G9;A0A140T9G7;A0A140T9A6;A0A140T992;A0A140T977;A0A140T968;A0A140T961	HLA-DPA1	17.3926	17.8553	17.4871	15.9784	16.9235	15.8054	17.2374	16.657	17.485	17.5994	17.8379	19.6775	18.8963	20.1889	19.0191	19.2888	19.1478	19.4975	19.6567	19.5551	19.478	19.9587
A0A140T912;A0A1W2PRZ0;A0A140T937;A0A140T930;Q29960;A0A140T9M5;A0A140T9Z4;A0A140TA03	HLA-C	13.7018	15.3226	14.5628	12.6014	14.5333	12.7878	13.5957	13.234	13.7936	13.471	13.9144	11.0217	12.9816	12.8479	12.3123	11.4677	11.3392	13.5073	14.4784	11.3671	11.5843	12.1905
A0A140T9X5;A0A140T913;A0A140T9I0;P01892;A0A140T955;A0A140T933;A0A1W2PRT9	HLA-A	17.7549	17.4787	17.0974	18.3141	17.7671	15.9596	17.8059	18.1837	17.161	18.141	17.9604	19.8482	18.1849	18.6367	18.2436	18.2885	18.7364	17.8906	18.3935	18.7293	18.1251	18.6447
O19617;A0A140T921;A0A140T9H5;A0A140T9U8;A0A140TA05;A0A140T9L3;A0A1W2PRU9;A0A140TA12	HLA-C	15.1984	15.0555	15.1528	13.7154	15.0201	13.765	16.0247	14.3678	14.704	14.7009	15.7224	14.7024	15.1529	16.6521	15.8597	15.4497	14.6782	15.1688	15.166	14.9934	14.793	15.4325
A0A140T9T2;A0A140T9H8;H0Y732;A0A140T9X4;A0A140T9V7;A0A140T9T3;A0A140T9N9;A0A140T9N7;A0A140T9K8;P28067;F6S093;A0A140T9N4;A0A140T9N2;A0A140T9E7;A0A140T9D1;A0A140T9C7;A0A140T995;A0A140T985;Q5SP00;A0A140T9G2;A2AAT8;A0A140T9C4	HLA-DMA	17.6949	18.2133	17.9279	16.5759	17.8864	15.5872	17.1676	16.7491	17.8817	17.5898	17.7063	17.7603	17.5786	17.7083	17.4118	17.7724	17.1014	17.9829	18.4016	17.675	17.813	18.1061
A0A140T9J9;Q29963;A0A1W2PR11;A0A140T962;A0A140T9B3;A0A140T9E1;A0A140T942;F8W9Z8;A0A140T9Z7	HLA-C	17.1678	16.6932	18.0652	15.8149	17.04	16.3152	18.6984	17.2282	16.5607	17.6158	18.0742	17.761	17.6006	18.8811	19.1673	18.3644	18.1242	18.776	17.9401	18.3635	17.7008	18.5968
A0A140T9S8;A0A140T9T0;B4DJG1;A0A140T9H9;A0A140T9L5	HLA-DQB1	13.2818	14.1786	17.3119	13.117	14.1493	12.4671	13.6818	13.1055	13.9411	15.4919	15.9655	13.235	13.1733	14.0289	13.3899	12.947	12.8726	16.2224	13.9146	15.0024	13.5547	15.0748
A0A140T9T7;Q03518;A0A0S2Z4R8	TAP1	19.8184	20.6882	21.4042	20.3994	20.4642	19.1021	20.2759	20.4497	20.2335	20.2939	20.8711	21.3863	20.2279	20.9221	20.2874	19.8869	20.3769	21.2306	20.7293	20.3292	20.315	20.7769
A0A140TA28;E9PEI6;A0A1B0GV46;A0A0G2JN73;Q3MIW9	MUCL3	14.1029	14.7575	14.1744	13.4506	14.6855	13.005	14.3525	13.3249	16.9181	14.0458	14.5291	12.9209	13.3934	13.1773	13.042	12.4364	12.1871	12.4298	13.448	12.7448	15.9642	12.8657
A0A140TA41;A0A140T9C0;A0A140TA52;P22105;A0A140T8Y3;A0A140TA33;A0A140T902;A0A140T8Z8;A0A140T956;A0A140T9L7;A0A087X0I0;A0A140T923;C9J7W4;Q16473	TNXB;TNXA	13.9155	15.009	14.1193	13.4409	14.1527	12.4048	14.3558	13.5653	14.6191	14.3759	14.4893	14.1879	13.692	14.4902	14.0308	13.8932	13.1841	13.6805	15.0283	14.1625	14.1843	14.2505
A0A140TA86;Q5XKP0;K7EIR2;A0A140TA84	C19orf70;MIC13	17.8894	18.3778	18.6602	16.6959	17.6191	16.339	17.8013	17.0492	18.1845	18.0153	17.8422	18.8862	18.5561	19.2788	18.6879	18.608	18.0283	19.3177	19.2711	18.9751	18.8804	18.8373
A0A182DWE9;A0A140T915;A0A140T9Y2;A0A140T9T6	HLA-DPB1	18.5624	20.8738	19.1537	18.1157	18.6933	18.2742	18.8207	19.9083	18.9016	20.7671	19.6958	19.437	18.8295	20.1828	19.0102	18.8009	19.7969	19.171	20.3185	20.2646	19.1893	19.6446
A0A182DWH4	HLA-DRB3	15.8067	19.1013	16.3009	15.5445	16.0951	16.1462	18.0745	16.0753	16.0288	18.4027	17.6105	15.9762	15.5515	17.798	17.3111	15.4739	15.4667	15.5392	18.445	17.7624	16.1098	16.9775
A0A182DWH7;P49908;A0A182DWH8;R4GMT5	SELENOP	18.4181	18.8589	19.1965	17.3679	18.0759	16.8833	18.2102	18.1722	19.0046	18.4052	18.3332	17.8407	17.4871	18.4429	17.669	17.8966	17.7154	18.5778	18.4243	17.8618	18.5753	17.9888
A0A1B0GTA8;A0A1B0GTM2;P48728;A0A1B0GTB6;H0Y695;A0A1B0GVP5;B3KTU4;A0A1B0GUH1;A0A1B0GWC4;A0A1B0GTV8;A0A1B0GV07;A0A1B0GU55;A0A1B0GUU7;F8WF62;A0A1B0GVD0;A0A1B0GUK9	AMT	17.2745	17.9705	18.0766	16.9357	17.7441	16.4141	17.4241	17.5786	17.8847	17.6771	18.9789	18.2477	18.1855	18.4647	17.5558	17.4986	17.8392	18.0088	18.2561	17.8704	17.9243	19.01
A0A1B0GVR3;A0A1B0GTH2;A0A1C7CYY1;A0A1B0GTF7;A0A1B0GTB1;A0A1B0GTV6;A0A1B0GUV2;A0A1B0GVB0;Q5JVL4;A0A1B0GWB3;A0A1B0GUE4;A0A1B0GTW5;A0A1B0GTV4;A0A1B0GTH7;A0A1B0GU13;A0A1B0GUP6;A0A1B0GTM7;A0A1B0GVZ5;A0A1B0GTD7	EFHC1	16.4277	16.6475	16.9549	15.5103	15.9565	15.1537	16.4206	16.014	17.2423	16.5706	16.8506	NA	NA	NA	NA	NA	NA	NA	NA	NA	NA	NA
A0A1B0GTC3;A0A1B0GVH5;Q9C0B1;A0A1B0GV98;A0A1B0GTC5;A0A1B0GU26;A0A1B0GUC3;A0A1B0GTY1;A0A1B0GTI3;A0A1B0GUY7;A0A1B0GTZ8;F8WCB8;X6R3I0	FTO	19.3617	20.2597	20.0413	18.4861	18.9974	18.3425	19.6268	18.82	19.5419	19.7776	19.6845	20.5009	19.9032	21.1188	20.5129	20.1299	19.9085	20.6917	21.0439	20.6304	20.3461	20.4924
A0A1B0GTG2;A0A1B0GW77;P49419;A0A1B0GTY9;A0A1B0GUA1;A0A1B0GW82;A0A1B0GTJ4;A0A1B0GV49;A0A0J9YWF7;A0A1B0GUY0;F8WDY6;H0YHM6;F8VVF2;A0A1B0GVU0;A0A0J9YWM6;A0A1B0GW65;F8WD33;A0A0J9YWK1	ALDH7A1	21.4371	21.8839	22.4404	19.9707	21.054	20.1097	21.6145	20.7175	21.7586	21.0839	21.772	21.911	21.783	23.0552	22.4674	22.3229	21.6696	23.0944	22.7574	22.0414	22.5515	22.6445
Q8TEK8;A0A1B0GTG4;Q8WWW0;A0A075B763	RASSF5	17.2867	18.4209	18.2052	16.8397	17.1103	16.0996	17.6819	17.1257	17.6354	17.6968	17.7459	19.1839	18.362	19.2267	19.0104	18.6567	18.5684	19.3494	19.5811	19.1158	18.929	19.1578
A0A1B0GWJ0;A0A1B0GTJ7;P30566;A0A0A6YY92;A0A1B0GWF8;A0A1B0GTG9;A0A096LNY6;A0A096LNY5;A0A096LPA2;A0A096LNY4;A0A096LP92;B4DEP1;A0A096LP72;V9GY96;A0A096LP76;A0A1W2PRX2	ADSL	20.2305	21.0484	21.0497	19.6582	20.0346	19.274	20.5331	20.0547	20.4292	20.6814	20.4562	21.2872	20.5637	21.8657	20.9947	20.7177	20.6348	21.1549	21.4314	21.1323	20.8393	20.9727
A0A1B0GTL5;Q9BXF6	RAB11FIP5	18.7885	19.7283	19.4527	18.1149	18.669	18.0747	19.1788	18.4486	19.2978	18.7318	19.2709	19.012	18.6636	19.6311	18.9189	18.5329	18.5292	19.0417	19.3134	18.7188	19.0684	19.0399
A0A1B0GW68;A0A1B0GUA4;A0A1B0GTM3;Q13510;E7EMM4;A0A1B0GTZ5;A0A1B0GUH5;A0A1B0GTP7;A0A1B0GUG1;A0A1B0GUE3;A0A1B0GUW4;A0A1B0GV06;A0A1B0GVG2;A0A1B0GUB3;A0A1B0GU62;A0A1B0GVE7;A0A1B0GW48;A0A1B0GVJ1;A0A1B0GU06;A0A1B0GV95;A0A1B0GUJ3;A0A1B0GW66;A0A1B0GVC9;A0A1B0GVA3;A0A1B0GV88	ASAH1	22.8301	23.4998	22.056	20.874	23.1668	21.1072	21.9643	21.604	22.2689	22.1923	22.3446	22.6883	23.3991	23.6747	22.4836	23.2911	22.2873	22.5379	24.0481	22.7545	22.737	22.8188
A0A1B0GTX7;E9PEZ5;A0A1B0GUL6;Q9UPP5	BTBD8;KIAA1107	11.6937	12.9856	12.3624	10.72	12.361	11.5797	12.2076	12.1105	12.6686	11.9024	12.6914	12.4997	13.1925	14.4908	12.2789	11.7938	12.4058	12.0072	12.7512	12.1722	12.3554	12.9479
A0A1B0GU45;Q12912;F5H006;F8W9L6;H0YJC6;G3V513;F8VRE4;G3V3C2;H0YJ39;G3V2F6	LRMP	20.6173	20.3893	21.2129	19.4126	20.1134	18.7157	19.9901	20.5777	20.6723	20.9871	20.4312	20.8358	20.867	21.1884	20.6694	22.1796	21.353	22.1225	21.1866	22.5015	21.845	21.5496
A0A1B0GW37;A0A1B0GU97;U3KQE8;A0A1B0GWJ4;A0A0A0MRX8;A0A1B0GWI9;Q5VW27;Q5VW30;A0A2R8Y7V8;Q5VW26;O00712;A0A1B0GVN4;A0A1B0GWB8;U3KPY9;Q5VW31;A0A1B0GTC1;A0A087WXP2;Q5W0Y9	NFIB	19.2048	19.9897	20.0281	18.4346	19.0012	18.3545	19.061	19.0174	19.7909	19.1265	19.5754	18.98	18.4467	19.7329	18.7545	18.7967	18.6304	19.4315	19.6809	18.7351	19.3421	19.2604
A0A1B0GUA3;Q96EK5;A0A1B0GTE6;A0A0D9SFK7;A0A1B0GUH6;A0A1B0GVY9;A0A1B0GU96;A0A1B0GV79;A0A1B0GW21	KIF1BP	18.1106	20.3935	19.0607	18.1056	18.1444	17.4062	18.7194	17.9196	18.6159	18.6382	18.9623	20.6841	19.8706	20.8602	20.2116	19.9337	19.915	20.5134	21.8404	20.3928	20.2477	20.4255
A0A1B0GUI1;Q6GYQ0;H0YJB5;H0YJ04	RALGAPA1	18.8499	19.9454	19.5195	18.3157	18.9694	18.4879	19.1696	18.7565	19.3563	19.0917	19.4853	20.2194	19.7269	21.1415	19.9717	19.6841	19.6625	20.1035	20.6882	19.971	20.1265	20.2778
Q5VTI5;A0A1B0GUN5;Q9Y2H5	PLEKHA6	17.4402	18.499	18.239	16.4939	17.4843	16.7926	17.2655	17.0369	18.7424	17.3779	18.0573	17.8181	17.9681	19.2535	17.8955	18.1844	17.9714	18.4411	19.0268	17.872	19.1325	18.4709
C9J9B2;C9JIJ9;A0A1B0GUW5;Q6XE24	RBMS3	14.4411	15.1991	15.3087	13.861	14.3324	13.5299	14.5848	14.455	15.0724	14.8268	15.0854	14.0807	14.0334	15.3546	13.4724	14.8837	14.0091	13.8502	13.7732	13.0137	13.7365	14.4362
A0A1B0GUZ7;Q14156;E5RJS1	EFR3A	19.1181	20.0721	20.277	19.0141	19.3154	18.3955	19.6397	19.2095	19.9323	19.578	19.8858	19.9411	19.2045	20.103	19.5549	19.16	19.287	19.9139	19.9774	19.4824	19.7119	19.6642
A0A1B0GVV8;A0A1B0GW50;A0JP08;A0A1B0GV02;O60315;E7EUW9;A0A1B0GWI0;A0A1X7SC99;E7ESP8;U3KPV5;U3KQ51	ZEB2	17.7742	18.7297	18.8338	17.6697	18.0778	17.1736	18.011	18.0833	18.4186	18.3658	18.6182	18.6061	17.978	18.9207	18.1449	17.7843	18.0429	18.3806	18.6513	18.2161	18.2288	18.4038
A0A1B0GV05;Q684P5	RAP1GAP2	18.0237	19.0751	18.6618	17.6876	18.1401	17.23	18.3299	17.9232	18.8387	18.3308	18.43	18.9547	18.2782	19.4098	18.4187	18.2762	18.3755	18.5107	19.0836	18.5705	18.9334	18.5944
A0A1B0GV47;Q7Z4S6;H0YHT2;H0YIM7;H0YIM6;H0YI78;H0YHG9;Q86VH2	KIF21A;KIF27	19.4818	20.2875	20.0948	19.4244	19.3387	18.6408	19.7101	19.2465	19.9525	19.8308	20.1482	20.6704	19.6388	20.7383	19.9603	19.8126	19.6933	20.3187	20.687	20.1862	20.2504	20.4239
A0A1B0GV68	FARP1	13.7851	15.457	14.6493	13.1947	14.0149	14.4524	14.4019	13.6744	14.4735	13.9806	14.7899	14.6784	14.5008	16.621	14.9149	13.8559	13.9031	14.5651	15.7091	14.617	14.6234	15.0692
A0A1B0GVF1		16.2875	17.5844	16.1147	14.8264	16.7255	14.614	16.4879	15.1924	15.8552	16.1995	15.8871	15.8825	16.3115	16.4269	16.1828	15.9452	15.581	15.7	17.1082	16.168	15.8398	15.8448
A0A1B0GVI3	KRT10	14.6338	15.2457	14.847	13.9836	14.7661	13.961	16.5753	14.7598	14.5214	14.9299	15.0843	NA	NA	NA	NA	NA	NA	NA	NA	NA	NA	NA
A0A1B0GVI7;A0A2R8Y7G1;P35869	AHR	17.967	18.2677	18.5835	17.6655	18.1464	17.0739	17.8386	17.8484	18.2144	18.1677	18.8845	19.6998	19.0012	19.9826	19.5839	19.2834	19.0077	19.6749	19.8324	19.5004	19.6005	19.7953
A0A1B0GVJ7	KIAA1671	15.7487	16.3895	16.0318	15.07	15.472	14.5722	17.4915	15.3333	15.5778	16.0218	15.834	14.0647	11.7338	12.732	11.289	12.7563	11.6841	12.6432	13.29	13.6095	13.1029	13.2584
A0A1B0GVL4;E7EUR8;P78312	FAM193A	14.9133	15.6393	15.6909	14.7458	15.3029	14.318	15.3475	14.9005	15.3209	15.254	15.4507	12.1506	11.8294	12.7227	12.1856	11.7184	11.6632	12.0163	12.4878	12.0314	11.9273	12.1614
A0A1B0GW91;A0A1B0GWD5;A0A1B0GVR6;H3BTP3;E9PH57;H3BPJ7;P15884;A0A1B0GVB8;A0A0D9SG78;A0A0D9SGH7;K7ESI6;A0A0D9SFU5;A0A0D9SEK1;A0A0D9SEZ3	TCF4	15.5607	16.2933	16.3153	15.0318	15.691	15.184	16.011	15.1554	16.0159	15.5556	16.2579	16.2508	15.4364	16.778	15.944	15.3238	15.0606	15.7921	16.0509	15.443	15.7174	15.9838
A0A1B0GVW0;O75787;A0A1B0GTB0;A0A1B0GVB9;A0A1B0GUT7;A0A1C7CYW4;A0A1B0GWJ8;H7C3E1;B7Z1I9;A0A1B0GTU8;A0A1B0GW13;A0A1B0GV60;A0A1B0GVC7;B7Z413;A0A1B0GWD6;A0A1B0GU12;H7C240;A0A1B0GV24;A0A1B0GVI9;A0A1B0GVZ1;A0A1B0GUV3	ATP6AP2	18.7031	19.3777	19.9877	18.2733	18.8911	17.8356	19.1471	18.4724	19.0518	19.3952	19.0694	19.11	18.5461	19.4224	18.8261	18.6653	18.3597	19.6414	19.3553	19.2472	18.8098	18.9193
A0A1B0GW05;Q2PZI1	DPY19L1	16.1384	17.0962	16.3599	15.2341	16.6873	15.9369	16.663	16.089	16.4397	16.0142	17.4029	18.3265	18.0735	19.1801	18.1967	17.7865	17.9527	18.2845	18.6067	17.9871	18.0687	18.9151
E9PEN0;A0A1B0GW41;Q8WYH8	ING5	17.397	18.1609	17.6798	15.8204	16.7872	16.0372	18.1019	16.7232	18.1068	17.4561	17.2714	16.1689	15.7023	16.7125	15.5761	15.1802	15.2441	15.2883	16.3037	15.4916	15.5849	16.0717
A0A1B0GWE8;P07339;A0A1B0GW44;A0A1B0GV23;A0A1B0GVD5;A0A1B0GVP3;A0A1B0GU92;A0A1B0GU03;H7C469;C9JH19;F8WD96;H7C1V0;F8W787;A0A1B0GV01	CTSD	23.1247	24.5539	22.9446	22.1776	24.1964	21.6837	23.2399	22.3108	22.9622	23.4399	23.0313	23.5976	24.3156	24.0027	23.7295	23.5645	22.8694	23.2707	24.9534	23.7318	23.4782	23.47
A0A1B0GWK2;Q674X7;B0QYQ6	KAZN	17.216	17.9845	17.7645	16.4063	17.1667	16.2486	17.7596	16.7599	17.5229	17.2253	17.6439	13.3224	12.9925	14.2735	14.9781	14.4211	13.7885	14.6664	15.2108	14.2279	15.1137	14.8591
R4GND1;A0A1B0GX65;Q969T4;R4GN77;R4GMM6;R4GNG6;A0A087X283	UBE2E3;UBE2E2	17.1699	18.0966	18.0975	16.6415	16.9977	16.0715	17.5547	16.7862	17.6186	17.6728	17.6428	18.2834	17.217	18.5142	18.0573	17.8118	17.1528	18.5221	18.874	18.2715	18.2032	18.1739
A0A1C7CYX0;Q2M3D2	EXOC3L2	16.0805	17.1113	15.5967	15.2104	16.8007	15.0027	15.5303	15.3893	15.4503	16.313	15.9167	16.3626	16.05	16.7965	16.1145	16.6237	16.5266	16.4202	17.0906	16.6559	16.3951	16.3436
A0A1C7CYX1;A0A0A0MSU2;Q6PJG2;C9JYU7	ELMSAN1	19.0453	19.7529	19.5688	18.3867	19.1123	18.0214	18.8249	18.9559	19.4307	19.1706	19.3929	20.4764	19.9503	20.6871	19.8326	19.8209	19.9248	20.3371	20.7039	20.1463	20.2468	20.2499
A0A1C7CYX9;Q16555;E5RFU4	DPYSL2	22.6734	23.2117	23.3224	21.6903	22.4334	21.3808	22.3564	22.3164	23.2116	22.8166	22.8676	23.423	22.9735	23.9315	23.0693	23.3164	23.025	23.829	23.892	23.408	23.7459	23.4972
I3L1K6;A0A1C7CYY4;P12829;I3L532;I3L3U1;I3L4B1;I3L1R3	MYL4	16.0081	16.3535	16.2298	15.4538	16.2803	15.1197	15.916	16.2771	16.345	16.6127	17.0281	18.6859	18.1006	19.3257	18.0186	17.9591	18.4538	18.121	18.4284	18.4185	18.1588	19.0516
A0A1C7CYZ0;Q12979;A0A0G2JQ41;B7Z683;I3L2P5;A0A0G2JRJ1;I3L3W0;I3NI05;A0A0G2JQB5;I3L1U8;A0A0G2JQT5;I3L379;A0A0G2JSE0;A0A0D9SGD7;I3L259;I3L2L3;I3L2C0;I3L0R7	ABR	19.785	20.9564	20.8832	19.6127	20.1505	19.2553	19.9647	19.8738	20.6608	20.3715	20.6468	21.341	20.6343	21.7436	20.4474	20.3205	20.5051	21.0978	21.4159	20.882	21.2644	21.2971
A0A1P0AZG4	LCOR	14.1603	14.9228	13.914	12.996	13.8031	13.024	14.1762	13.27	14.1752	14.2187	14.6606	14.1867	13.2562	14.4805	12.9545	13.1959	12.9816	13.1119	14.3803	14.0404	13.8052	14.0194
K7EPJ2;K7ELE1;A0A1W2PNW5;A0A1W2PPB6;A0A1W2PR74;A0A1W2PPR7;A0A1W2PQZ1;A0A1W2PQR8;A0A1W2PQP4;A0A1W2PNR0;A0A1W2PNH8;A0A1W2PS19;A0A1W2PQA9;O95427;A0A1W2PRH3;K7EMD7;A0A1W2PNQ8;K7EL34	PIGN	13.7814	14.912	15.0354	14.0283	14.1433	13.6678	13.9925	13.9961	14.3194	14.2032	14.7588	18.3927	17.4829	18.4192	17.359	17.0271	17.5885	17.7876	18.0034	17.5486	17.4419	17.8614
A0A1W2PNP0;Q969N2;A0A1W2PP57;A0A1W2PPC3;A0A1W2PPS0;A0A1W2PRZ8;F6W983;A0A1W2PR92;A0A1W2PP53;A0A1W2PPR6;A0A1W2PQN1;A0A1W2PPQ7;A0A1W2PRH2;A0A1W2PP13;H7C2Y2;A0A1W2PQ29;A0A1W2PPI8;A0A1W2PQ52;A0A1W2PQY1;A0A1W2PRG1;A0A1W2PNW9;A0A1W2PRV7;A0A1W2PRH8;A0A1W2PPU8;A0A1W2PR22;B7Z7C5;A0A1W2PSC5;A0A1W2PP03;A0A1W2PNZ5;A0A1W2PNS2;A0A1W2PP98;A0A1W2PQL3;A0A1W2PR70;A0A1W2PR73;A0A1W2PPK4;A0A1W2PRB4;A0A1W2PQI9;A0A1W2PR…	PIGT	18.6384	19.4946	20.0514	18.4671	18.8934	18.2643	19.1867	18.6229	18.9264	19.17	19.4992	19.682	19.1949	20.4484	19.3649	18.9969	19.0707	19.9868	19.6328	19.5183	19.118	19.8103
F8VYC4;A0A286YES2;A0A1W2PNU4;P0DJD0;P0DJD1	RGPD1;RGPD2	14.366	15.2834	15.1535	14.401	14.3894	13.6149	14.7803	14.5246	14.963	14.85	15.2748	NA	NA	NA	NA	NA	NA	NA	NA	NA	NA	NA
A0A1W2PNV4;E9PF58;F8WFD3	ARPC1A	20.5377	21.5064	21.429	19.7424	20.4761	19.2511	20.9998	20.1656	21.4352	21.1915	21.0057	21.9634	21.3262	22.2534	21.9503	21.3742	21.1322	22.109	22.3771	21.9772	22.2082	21.8612
J3QS66;A0A1W2PS04;A0A1W2PNV7;A0A1W2PPG2;A0A1W2PPJ9;A0A1W2PQF1;Q7RTN6;A0A1W2PQE8;A0A1W2PR00;A0A1W2PP78;A0A1W2PPM8;Q86YC8;A0A1W2PQ00;A0A1W2PNV1;J3KSA2;A0A1W2PR65;J3QQS3;A0A1W2PRQ6;J3QRC1;J3QKR7;A0A1W2PQ20;A0A1W2PPI1;J3KSK5;A0A1W2PR44;A0A1W2PRW9;J3QKU4;J3QR78;A0A1W2PRI8	STRADA	16.1066	16.8249	16.7671	15.7418	16.2166	15.1709	16.4592	16.2372	16.7697	16.6155	16.7672	18.1222	17.5663	18.3702	17.9251	17.5888	17.6315	18.0272	18.1842	18.1069	18.2008	18.0129
A0A1W2PNW4;P17948	FLT1	17.4867	18.4663	18.0863	16.7913	17.4215	16.2172	17.8435	17.0929	17.804	17.7842	17.6891	17.3968	16.4408	17.3037	17.0928	16.2929	16.0155	17.1131	17.8696	17.1312	16.765	17.1423
A0A1W2PNY5;A0A1W2PQZ6;A0A1W2PRF0;A0A1W2PPP6;A0A1W2PR08;A0A1W2PRF5;G5E9D4;Q96EB1;A0A1W2PQA7;A0A1W2PRJ0;A0A1X7SBS0;A0A1W2PS93;E9PPJ9;A0A1W2PPR3;A0A1W2PQ05;A0A1W2PP47;A0A1W2PS44;A0A1W2PP49;A0A1W2PNW2	ELP4	14.3202	15.33	15.2131	14.0538	14.6723	13.9149	14.9145	14.2908	14.7011	14.6404	15.2765	18.0609	17.8243	18.4416	17.8183	18.0447	17.9492	18.2259	18.4667	18.1369	17.9385	17.9974
A0A1W2PNZ9;Q15652;H7BXU7	JMJD1C	16.9701	18.6581	17.5764	16.8595	17.1999	16.4	17.3584	17.0207	17.4314	17.3799	17.8329	17.3677	17.0266	17.9853	17.4521	16.9065	16.9028	17.1165	18.0574	17.196	17.182	17.3498
A0A1W2PP70;Q08AS3;Q5Y7H0;A0A140TA34;P01906	HLA-DQA1;HLA-DQA2	16.0788	16.2221	17.6229	15.4376	16.0244	13.9742	16.0989	16.2708	16.7195	16.3404	16.5263	17.696	17.2378	17.2728	17.5334	17.7746	17.9145	18.4831	17.6335	17.7363	17.9754	17.861
A0A1W2PPC6;Q9H3H5;F8W681;A0A1W2PQD1;F8WE55;A0A1W2PRR6	DPAGT1	13.4937	15.0801	14.9797	12.9299	14.313	13.8351	14.2431	13.8144	14.2564	13.7935	14.8031	16.3035	16.0746	18.0935	16.1596	15.6753	15.964	16.451	16.7179	15.5561	16.0552	16.8925
A0A1W2PR23;A0A1W2PPW8;A0A1W2PQ77;A0A1W2PR02;A0A1W2PRP7;A0A1W2PPG5;A0A1W2PPP5;I3L4Z6;A0A1W2PPG1;A0A1W2PRC2;A0A1W2PQM3;A0A1W2PS81;E7EQ34;I3NI02;O14653;A0A1W2PQ06;I3L1K7;A0A1X7SBU8;A0A1W2PRV0;A0A1W2PQ38;A0A1W2PQE0;A0A1W2PNV3;A0A1W2PPJ0;A0A1W2PS12;A0A1W2PRL0;I3L0K1;A0A1W2PQP2;A0A1W2PRD0;A0A1W2PRE6;A0A1W2PQ12;A0A1W2PQS3	GOSR2	17.2312	17.9477	17.7924	16.9304	17.144	16.627	17.8023	17.0633	17.6179	17.6497	17.7811	18.2372	17.6139	18.7912	18.0824	17.5738	17.5917	17.8627	18.3851	18.0109	18.1284	18.1942
A0A1W2PPH1;P23368;A0A1W2PR68;A0A1W2PQH3;A0A1W2PQT3;A0A1W2PQY8;A0A1W2PQF8;A0A1W2PQ37;A0A1W2PRS2;A0A1W2PRY9;A0A1W2PQH4;A0A1W2PRH1;A0A1W2PPY2	ME2	20.5991	21.495	21.4726	20.2184	20.7043	19.6214	20.6084	20.3315	21.1027	21.3671	21.0413	21.6976	20.9018	21.9997	21.0338	20.9339	20.7852	21.6294	21.8896	21.6783	21.4208	21.4651
A0A1W2PPI5;Q5JSJ4	INTS6L	NA	NA	NA	NA	NA	NA	NA	NA	NA	NA	NA	16.5966	15.8043	16.8744	16.1038	15.6799	15.8191	16.6544	16.4072	16.2298	16.0501	16.2142
J3QT87;A0A1W2PPJ5;Q96SW2;J3QT51	CRBN	17.0119	18.0018	18.3278	16.0566	16.802	15.9297	17.0836	16.7122	17.8514	17.263	17.6677	17.0157	16.9925	17.8542	17.0936	16.9311	16.6523	17.5094	17.5614	16.8548	17.1757	17.4572
A0A1W2PPQ2	HLA-A	13.9322	14.3948	15.0679	13.5402	13.5989	11.9356	14.6471	14.1035	14.8816	14.115	14.3964	NA	NA	NA	NA	NA	NA	NA	NA	NA	NA	NA
A0A1W2PPS1;A0A1W2PQL0;A0A1W2PP34;A0A1W2PQ74;A0A1W2PRZ7;A0A1W2PQD4;A0A1W2PPE9;A0A1W2PNG3;A0A087WZF3;A0A1W2PP22	HNRNPU	15.5479	17.1934	16.1812	17.3977	17.1854	15.6544	14.6952	16.6066	15.8762	16.7666	17.6791	18.3438	16.7448	17.3222	14.7669	15.0323	16.0312	15.4155	16.6725	16.4168	15.4394	16.9667
A0A1W2PPU9	MPRIP	15.4047	16.272	16.4422	14.9729	15.4297	14.5803	15.5915	15.4285	16.175	15.5816	16.1866	NA	NA	NA	NA	NA	NA	NA	NA	NA	NA	NA
A0A1W2PPZ5;P23193;A0A1W2PRL9;E5RIS7;E5RJ93;B7Z4S1;E5RK46;A0A1W2PS15;E5RFI1;A0A1W2PPV7	TCEA1	19.9843	21.085	20.709	19.7501	19.9912	19.4884	20.3514	19.6968	20.3456	20.5486	20.7087	21.1417	20.1562	21.6254	20.5715	20.2313	20.0794	20.7972	21.2923	20.8064	20.5399	20.8964
A0A1W2PQ13;A0A1W2PSA9;A0A1W2PR66;A0A1W2PQD6;A0A1W2PQL8;A0A1W2PS77;A0A1W2PRN3;A0A1W2PS45;A0A1W2PSD1;A0A1W2PRT7;A0A1W2PNF0;A0A1W2PQH2;A0A1W2PPE6;A0A1W2PPG9;A0A1W2PPH4;A0A1W2PNY6;A0A1W2PQ60;Q9Y2D2;Q96MC6	SLC35A3;MFSD14A	13.2639	14.3271	14.6096	12.0945	12.9467	11.943	13.1463	13.1487	13.4023	13.2958	13.6355	17.6496	16.9519	19.16	17.134	17.0175	17.1728	17.7177	17.9382	17.5519	17.4509	17.9473
A0A1W2PQ51;A0A1X7SBZ2;Q92841;A0A0U1RQJ0;Q96NL0	DDX17;RUNDC3B	20.9017	21.9241	22.3658	21.0037	21.0263	20.4053	21.0083	20.9182	21.5247	21.6201	21.8655	22.501	21.5134	22.7204	21.5551	21.4572	21.5706	22.4624	22.6303	22.1146	22.1986	22.2379
A0A1W2PQ75;O15488;E5RIC9;J3QSZ3	GYG2	16.0385	17.0754	15.9148	14.6521	15.2551	15.592	15.7795	15.0627	16.079	15.7595	16.1263	16.6114	15.8761	17.6644	16.1907	16.1037	15.7018	15.9118	17.3037	16.0727	16.2939	16.5256
A0A1W2PQB1;H0Y755;M9MML0;P08637;C9JC71	FCGR3A	16.0838	16.8129	16.5221	16.1944	15.9436	14.6891	16.2883	16.0868	16.5415	16.8401	16.2849	NA	NA	NA	NA	NA	NA	NA	NA	NA	NA	NA
A0A1W2PQS6;S4R435	RPS10-NUDT3	20.9821	22.2134	20.4377	19.4642	20.5078	19.3547	21.9909	19.9076	21.0874	21.2582	20.8311	20.5306	20.3381	21.2452	21.136	20.6132	20.0938	20.7364	21.3164	20.7788	20.6938	20.6387
F5GYH1;A0A1W2PRM0;A0A1W2PRL5;A0A1W2PR09;Q8NC96;A0A1W2PNT6;A0A1W2PR27;A0A1W2PPF5;A0A1W2PRQ7;A0A1W2PRW5;F5H2U7	NECAP1	18.5233	19.1047	18.9827	17.5749	18.244	17.4983	18.7931	18.0673	18.6959	18.65	18.6443	19.6451	19.3608	20.2788	19.927	19.7704	19.5045	19.8363	20.1206	19.8244	19.7019	19.7126
Q5W015;Q5VX20;A0A1W2PR17;Q16875;F2Z2I2;A0A1W2PNV9;Q9H178;H0Y483;C9JJ23	PFKFB3;PFKFB4	17.1025	18.4123	19.0554	17.4175	17.1745	16.7935	17.6026	17.1003	17.5956	17.7917	18.0764	19.3401	18.1415	19.4042	18.2104	17.7118	17.8892	19.4387	18.9537	18.3833	18.2646	18.8571
A0A1W2PR28;Q5JU85;A0A1W2PRJ5;A0A1W2PPU7;A0A1W2PQS2;A0A1W2PPE7;A0A1W2PQ34;A0A1W2PR18	IQSEC2	13.8411	14.7786	15.1916	13.9928	14.0701	13.5026	14.2328	13.912	15.1927	14.4909	14.8109	17.8348	17.2226	18.0651	17.2759	17.4136	17.2929	17.7377	17.8716	17.4836	17.8068	17.643
A0A1W2PR46;K7EMP8;A0A1X7SBR3;P14136;A0A1W2PRT3;A0A1X7SCE1;K7EJU1;A0A1W2PQU7;A0A1W2PS58;K7ELP4;K7EKH9;A0A1W2PPA3;K7EPT8	GFAP	16.4196	17.6142	17.4663	15.0438	15.2702	15.3967	17.2177	15.1633	16.2217	16.503	16.4839	16.5845	16.096	18.2453	16.5189	16.2698	16.0362	17.3784	16.8292	16.2981	16.6861	17.1149
H0YBI6;A0A1W2PR67;H0YBQ0;Q86VQ6;A0A3B3IUE7	TXNRD3	14.0104	15.4697	15.0088	13.8175	14.2637	13.334	14.3967	14.097	14.588	14.7824	14.8483	18.4931	17.6193	18.3216	17.6487	17.5947	17.8166	18.5475	18.7148	18.2555	18.0601	18.159
A0A1W2PR85;O15056;E7ER60	SYNJ2	16.4652	17.7363	17.6505	16.8266	16.7577	16.4811	17.1684	16.5915	17.4171	16.9178	17.6602	16.5619	15.9764	17.2596	16.2145	15.9732	15.9565	16.3571	16.7521	16.3659	16.4103	16.6057
A0A1X7SBY3;H0Y860;A0A1W2PRA1;Q9P246;H7C5A5;H7C5K2;H7C5C6;R4GN82;R4GMP0;R4GNC5	STIM2	17.7302	18.5483	18.6763	17.8065	18.0342	17.0947	18.1763	18.0243	18.0813	18.1856	18.4492	19.461	18.4523	19.5059	18.8006	18.3314	18.5441	19.0858	19.1495	18.7536	18.8216	19.0687
A0A1W2PRB8;Q9NVC6;A0A1W2PNW7;A0A1W2PRX4;A0A1W2PS69;E9PM72;A0A1W2PS27;A0A1W2PPP8;A0A1W2PR99;A0A1W2PQ48;A0A1W2PNF3;E9PKQ4;A0A1W2PQE4;A0A1W2PPC8	MED17	19.4498	20.389	20.3762	19.1557	19.4972	18.7639	19.64	19.2978	20.2264	19.9236	20.5071	20.7008	19.9307	21.0358	20.2091	19.994	19.9694	20.6722	20.8408	20.4619	20.6852	21.0207
A0A1W2PRG7	FGD5	NA	NA	NA	NA	NA	NA	NA	NA	NA	NA	NA	NA	NA	NA	NA	NA	NA	NA	NA	NA	NA	NA
A0A1W2PRV5;E7EQZ4;Q16637;B4DP61;H0YBZ9;A0A0G2JRX5;A0A0G2JRY6	SMN2;SMN1	17.6053	19.177	18.75	17.753	18.0467	17.007	17.9462	17.5561	18.2425	18.3414	18.4765	19.9366	18.9745	20.0896	18.8114	18.7181	18.587	19.632	20.2521	19.34	19.1231	19.5759
A0A1W2PS05;Q8NEB9;A8MYT4;K7EIV6;K7EKH3;K7ENH3;M0R308	PIK3C3	19.0644	20.1857	20.3447	19.2581	19.4238	18.4059	19.4175	19.2582	19.7519	19.8152	19.9451	21.0483	20.0587	20.9464	20.0454	19.7485	20.0556	20.8528	20.895	20.4675	20.625	20.6541
A0A1W2PS43;Q14108;A0A1W2PRS1;A0A1W2PQR6;A0A1W2PQB7;A0A1W2PPX5;A0A1W2PPU6;A0A1W2PRF6;A0A1W2PSE4;A0A1W2PS70;A0A1W2PNX7;A0A1W2PQL5;D6RDG0;A0A1W2PPX6	SCARB2	21.075	21.6196	21.6217	20.1131	21.0082	19.8827	22.2716	20.4297	21.4055	21.3114	21.1842	21.6435	21.3346	22.4334	22.6246	21.43	20.9988	21.7589	22.0421	21.6714	21.7876	21.6982
A0A1W2PS85;R4GMW8;P28715	BIVM-ERCC5;ERCC5	18.4709	19.2716	19.3837	18.0947	18.6346	17.7613	18.6499	18.4918	18.9685	18.952	19.0536	19.3047	18.6641	19.8354	18.9238	18.4882	18.7455	19.4208	19.577	19.0846	19.2282	19.386
A0A1X7SBS4;Q99594;A0A0A0MRF3;Q53GI4;Q15561;H0YGS2;Q15562;H0Y7B0;B5MCM0;H0YG62	TEAD3;TEAD4;TEAD2	17.614	18.4636	18.7614	16.5144	17.379	16.3073	17.6429	17.3168	17.9399	17.9329	17.7908	17.3039	16.9326	17.8631	17.502	17.2511	16.9866	17.6982	17.9108	17.3884	17.6468	17.4381
A0A286YES5;P01854	IGHE	11.5224	11.8266	12.3769	11.7681	11.9793	10.8339	11.9123	11.2852	11.671	11.6318	12.3097	18.0781	16.226	17.5983	16.5236	16.1464	16.0218	17.5951	16.878	16.8902	16.4314	17.2465
A0A286YEX4;P08651	NFIC	19.0266	19.8832	20.1727	18.5759	19.0343	17.9365	19.2034	18.719	19.5456	19.118	19.7197	19.9556	19.2629	20.1279	19.4512	19.271	19.0962	20.2037	20.114	19.3886	19.6751	19.8931
A0A286YEY5;P01877	IGHA2	17.8674	18.3982	18.0445	16.493	17.5465	16.8086	19.1262	17.283	18.5243	18.7283	17.8183	18.1073	17.9694	19.5398	18.8553	18.4706	18.0595	18.4352	19.0433	19.2456	19.0647	18.5651
A0A286YF22;O43175;A0A2C9F2M7;A0A286YFL2;A0A286YFA2;A0A286YFM8;A0A286YF78;A0A286YER3;A0A286YFC8;A0A286YFB2;A0A286YF34;A0A286YFE1;A0A286YFF3;A0A286YFK5	PHGDH	20.0259	21.593	22.0352	20.3035	20.4161	19.7302	21.2592	20.0212	20.4484	21.0173	20.8248	21.9261	20.8476	22.1223	21.5727	20.5602	20.6753	22.0376	21.9027	21.4745	20.9204	21.2605
A0A286YF37;Q9UK22;R4GNH2	FBXO2	17.4915	18.2149	20.0654	17.3318	17.811	16.7654	19.4928	17.5541	17.9341	18.1048	18.514	19.1913	18.6653	19.5869	20.4756	18.6426	18.6563	20.7973	19.3498	19.1454	19.1269	19.5492
A0A286YFD6;P31350;C9JXC1	RRM2	17.3141	18.7125	17.946	17.7949	17.5849	17.0393	18.0084	17.1232	17.4342	18.8826	18.2364	19.4954	17.9386	19.389	18.3665	17.4678	17.3767	18.1694	19.3143	19.408	17.7771	18.7357
A0A2C9F2P4;A0A286YFF7;P50897;Q5T0S4;A0A286YFE3;A0A286YFL8;E9PK48;A0A286YFL6;E9PSE5	PPT1	19.3101	20.5995	19.2636	18.0954	20.5154	17.7644	19.3601	18.5848	19.0176	19.3798	19.2798	19.6151	21.0204	20.068	19.6095	19.5027	19.1204	19.3344	20.6743	19.705	19.3598	19.635
A0A286YFF8;Q7Z3U7;F8VZV1;F8VQS2;F8VZV6	MON2	20.1748	21.071	21.266	19.9574	20.3101	19.566	20.6458	19.9857	20.799	20.6494	20.8601	21.7266	20.9818	22.1254	21.5176	21.0072	20.9272	22.0611	22.2176	21.4182	21.4889	21.6123
A0A2Q2TH77;Q08379;A0A1W2PQY5;A0A087WYC0;R4GND7	GOLGA2	19.6324	20.9228	20.8989	19.7652	20.1924	19.6453	19.9759	19.8735	20.1186	19.9287	20.855	21.4303	20.7778	21.8783	20.7831	20.4214	20.7101	21.1931	21.4158	20.7142	20.8195	21.3282
A0A2Q2TTZ9;P01594;P01593	IGKV1D-33;IGKV1-33	19.9007	20.3274	20.0407	18.7107	19.5801	18.8034	19.9927	19.4304	20.1793	20.4115	20.0939	19.8936	19.6128	20.8812	20.0625	20.1287	19.6556	20.1328	20.5094	20.4666	20.5092	20.1883
A0A2R8Y2A8;Q13367	AP3B2	NA	NA	NA	NA	NA	NA	NA	NA	NA	NA	NA	13.9138	13.491	13.905	13.603	14.0512	13.4396	14.1133	14.1329	15.2168	14.0109	13.7682
A0A2R8Y6S4;A0A2R8Y6Y5;A0A2R8Y7Q5;A0A2R8Y6G8;A0A2R8Y448;A0A2R8Y6D4;E9PEH6;A0A2R8Y5H7;A0A2R8YE16;A0A2R8YE99;A0A2R8Y821;A0A2R8Y416;A0A2R8Y628;C9JR67;A0A2R8Y6V3;A0A2U3TZN7;A0A2R8Y621;A0A2R8Y5P8;A0A2R8Y7J1;A0A2R8Y2R1;A0A2R8Y5Q3;A0A2R8Y4X1;A0A2R8Y4E3;A0A2R8Y6U6;A0A2R8YH84;A0A2R8Y5X5;A0A2R8Y5J3;A0A2R8Y4P8;B7Z2R4;A0A2R8YGQ3;A0A2R8YD68;A0A2R8Y652;A0A2R8YEY2;A0A2R8Y5J6;A0A2R8Y638;A0A2R8Y5X0;A0A2R8Y5R7;A0A2…	SGCE	18.1684	18.3083	18.643	17.2806	17.896	17.1382	18.0937	17.915	18.5638	18.1	18.1368	18.2742	18.111	19.1777	18.3091	18.3778	18.2694	18.3748	18.42	18.251	18.5751	18.2578
A0A2R8Y2X6;A1A5D9	BICDL2	16.2093	17.3497	16.3559	14.8957	16.1796	15.0684	16.5205	15.4587	17.5421	16.3952	17.0112	16.2788	15.6834	16.6672	17.0423	15.9699	15.7168	15.8486	16.9479	16.2898	17.1107	16.8879
U3KQE4;A0A2R8YD19;A0A2R8Y511;A0A2R8YFH3;A0A2R8Y3S0;Q96JX3;A0A2R8YCL0	SERAC1	17.2361	17.9009	18.1444	16.863	17.2803	16.6288	17.056	17.2116	17.6706	17.5165	17.8191	16.0341	15.9549	16.8091	15.7186	16.4245	16.1271	16.435	16.7398	16.3545	16.5325	16.0805
G3V3R7;A0A2R8Y3X7;F5H211;P54252;G3V328;C9JQV6;D3VVH9;A0A087X1A8;G3V4U9;A0A087WXY4;A0A0A0MS38;G3V2G1;G3V2G2;G3V3T6;E9PJN5;G3V526;S4R399;A0A2R8Y888;G3V4F5;G3V4F4;G3V5H3;G3V3T0;G3V3A6;D3VVP3;D6R9I5;G3V4B1;G3V390;G3V3S5	ATXN3	18.6377	19.6898	19.7673	18.6493	18.9548	17.9715	18.9203	18.6755	19.0573	19.1026	19.3974	20.2386	19.3271	20.4288	19.4065	19.072	19.2755	19.998	20.1609	19.5479	19.4502	19.7309
A0A2R8Y589;A0A2R8Y4C1;A0A2R8Y7U5;A8MST6;A0A2U3TZI9;A0A2R8Y5W6;A0A2R8Y432;A0A2R8YCP0;A0A2R8Y7A4;Q5JTW2;A0A2R8YFB0;A0A2R8Y7M8	CEP78	14.847	14.7944	15.5135	13.4737	13.6646	12.7631	14.5448	14.2906	14.7996	14.7254	14.7242	16.1686	15.0401	15.8528	15.3253	15.6976	15.6929	16.1308	15.9763	16.1721	15.7548	15.9256
A0A2R8Y620;A0A2R8Y7U2;A0A2R8Y600;A0A2R8Y455;Q86VX2;V9GY66	COMMD7	18.8927	19.537	19.4245	17.5187	18.3398	17.323	19.0266	18.0598	19.1233	18.853	18.57	19.3736	19.1104	19.8893	19.7696	19.5903	19.0672	19.9306	20.2155	19.7101	19.7302	19.3207
A6NNI4;A0A2R8Y478;G8JLH6;P21926;A0A087WU13	CD9	18.7024	18.0475	20.626	18.9994	18.7937	17.6244	18.9409	18.4349	19.5811	19.4562	19.3921	19.9124	18.6526	19.5661	18.8289	18.5208	18.3634	20.4222	19.3779	19.3719	19.3387	19.3042
B1AHR1;A0A2R8Y4H2;Q9UH03;B1AHR2	2003-09-01	18.0887	19.0698	19.6398	16.291	16.621	16.3	18.6199	17.1926	19.2601	18.0718	18.1828	17.0869	16.7	18.4631	18.8971	18.3541	17.2164	19.7951	19.4433	18.4139	19.1885	18.5954
A0A2R8Y4J4;Q9NWS8;A0A087WXU0;Q5SZ82;A0A2R8YFC3;A0A2R8Y4P5	RMND1	16.544	17.7393	17.8581	16.4677	17.0993	16.3656	16.7464	16.6468	17.1387	17.2006	17.6396	18.7393	18.3747	19.4593	18.4634	18.1965	18.2695	19.0672	19.2099	18.5758	18.7076	18.9336
A0A2R8Y4K8;Q9NSI8;S6FRS6	SAMSN1	16.7432	17.5031	17.2136	16.6148	17.4606	16.1862	17.471	16.8792	17.1225	17.0212	17.4218	15.1005	14.4808	15.3288	14.9143	14.153	14.1931	14.407	14.9888	14.7003	14.5411	14.9246
A0A2R8Y4M1;A0A2R8YGW2;A0A2R8Y615	CLIC5	14.398	14.9487	15.0772	14.653	15.5237	13.2453	14.3491	15.0073	15.0688	14.6922	15.0081	NA	NA	NA	NA	NA	NA	NA	NA	NA	NA	NA
A0A2R8Y7S2;A0A2R8Y4P4;Q9HBD4;P51532;A0A0A0MT49;A0A2R8YGG3;A0A2R8Y440;A0A2R8YG32;A0A2R8Y7F3;A0A2R8Y4C5;A0A2R8Y6N0;A0A2R8Y6V2;A0A2R8YF58;A0A2R8Y526;A0A2R8Y7Y7;A0A2R8YF80;A0A2R8YDA1;A0A2R8YGP5;A0A2R8Y523;A0A2R8Y5K3;A0A2R8YFK5;K7EQF0;A0A2R8YFV8;A0A2R8YCY3;K7EP28;A0A2R8Y4R6;A0A2R8Y7R0;A0A2R8YF38;A0A2R8Y583;A0A2R8Y866	SMARCA4	20.5815	22.01	21.873	20.3177	20.5462	20.1924	20.3985	20.3587	21.1139	21.4191	21.2779	22.2231	21.375	22.8345	21.4217	21.4538	21.295	22.3463	22.6618	22.1824	21.8743	22.0296
A0A2R8Y4T1;E9PGF5;Q9HBL0;A0A087WWW7;H0Y4U1;E7ERH1;E7EMG1;C9JI43;C9J8K5;H7C3Z4;C9JFT7;C9JZT0	TNS1	21.6537	22.1866	22.4439	20.9335	21.6186	20.7066	21.5658	21.8345	22.2032	21.5374	22.0591	22.7238	22.1691	23.2086	22.1224	22.2539	22.4763	22.7802	22.7923	22.1503	22.6935	22.6358
A0A2R8YFL3;A0A2R8Y7R1;A0A2R8Y4U4;P15260	IFNGR1	17.8193	18.3698	18.5871	17.4979	18.1534	17.0003	18.4307	17.7966	18.1756	18.1691	18.5078	19.2235	18.4868	19.4492	19.1639	18.27	18.3135	18.9906	18.9326	18.7296	18.7922	19.0263
A0A2R8Y4Y7;A0A2R8YDQ1;A0A2R8YFW4;Q9UQ90;A0A2R8Y7B8;A0A2U3TZH1;A0A2R8Y3M4;A0A2R8Y6K2;A0A2R8Y726;A0A2R8Y7E2;A0A2R8Y6E8;A0A2R8YFJ7;A0A2R8YFF4;A0A2R8Y632;A0A2R8Y729;A0A2R8Y6Z7;A0A2R8YG79;A0A2R8Y4M0;A0A2R8Y7N2;A0A2R8YGZ0;A0A2R8Y4L7;A0A2R8YGV4;A0A2R8Y4L0;A0A2R8Y4M8;A0A2R8YEH4;A0A2R8YFN9;H3BMP1;J3KRF6;A0A2R8YFQ9;A0A2R8Y617;A0A2R8Y4Z7;H3BTR8;H3BTY6;H3BNE4;A0A2R8YDW8;A0A2R8Y530;A0A2R8YCU3;A0A2R8YDM8;A0A2R…	SPG7	18.9719	20.0639	19.9989	18.7452	19.1992	18.2812	19.3289	18.9652	19.5472	19.6543	19.8175	19.6881	19.0624	19.8811	19.2545	18.874	18.9685	19.685	19.8233	19.5603	19.323	19.7192
A0A2R8Y4Z0;Q14004;A0A2R8Y7W5;A0A2R8YF61;A0A2R8YD28;A0A2R8YCQ1;A0A087X209;A0A2R8Y7Y0;Q9BVE2;A0A2R8YEB7;A0A2R8Y644	CDK13	16.3845	17.6181	17.2851	16.4112	16.7169	16.0607	16.5735	16.5803	16.8365	17.0082	17.3825	18.7272	18.0669	18.9222	18.2185	17.9221	18.1357	18.5156	18.743	18.51	18.2698	18.6326
A0A2R8Y4Z8;M0QYB4;M0QZR0;M0R2W0	CCDC9	19.393	20.3641	19.9669	18.6242	19.4675	18.6504	19.7909	19.0357	19.7295	19.4058	19.811	20.3772	19.902	21.1738	20.2079	19.7153	19.5315	20.092	20.7469	19.7399	19.9894	20.2657
B1ALS0;A0A2R8Y507;A0A2R8YE50;A0A2R8YH74	PRKG1	NA	NA	NA	NA	NA	NA	NA	NA	NA	NA	NA	16.806	16.3762	18.4323	16.7219	16.8277	16.9438	16.8264	16.9791	16.9044	17.0538	17.0114
A0A2R8Y549;Q8NI35;A0A0X1KG69;A0A087WUZ6;A0A0U1RR46;B4DE90;A0A0U1RQT2;A0A2R8Y5I3;A0A0U1RQR3;A0A0U1RQW4;A0A0U1RRD7	PATJ	19.0296	19.7645	19.862	18.5216	19.272	17.9787	19.0671	18.9474	19.6672	19.155	19.7572	18.9137	18.7221	19.2933	18.4706	18.6349	18.4754	19.087	19.296	18.6065	19.2729	19.1808
A0A2R8Y566;A0A075B785;A0A075B768	RELCH	19.3041	20.1058	20.0974	19.0962	19.4023	18.5906	19.4541	19.1367	20.0535	19.8857	19.7463	21.1323	20.1398	21.28	20.311	19.8966	19.929	20.4572	20.8334	20.6489	20.5296	20.5405
A0A2R8Y595;A0A2R8YFL0;P49711;V9GY73;Q8NI51;A0A2R8Y6Z6;A0A2R8Y6C1;F5H2V8	CTCF;CTCFL	18.4213	19.3404	19.2283	17.914	18.5307	17.6716	18.4112	18.3316	19.0301	18.7755	18.9751	19.5142	18.9751	20.0136	18.8779	18.8704	18.8999	19.493	19.9019	19.2268	19.448	19.5288
A0A2R8YCH5;A0A2R8Y5A3;P35222;A0A2R8Y543;A0A2R8Y7Z0;A0A2R8Y804;A0A2R8Y750;B4DGU4;A0A2R8Y5C3;A0A2R8Y5Z1;A0A2R8Y6G0;A0A2R8Y815;A0A2R8YG06;E7EMJ5;E9PDF9;E7EV28;C9IZ65	CTNNB1	21.0708	21.8182	22.4531	20.9639	21.505	20.4297	21.3089	21.2081	22.1672	21.5514	22.0666	22.26	21.5114	22.5903	21.5831	21.2189	21.3859	22.5226	22.1282	21.8379	22.2936	22.292
A0A2R8YDM9;A0A2R8Y5A6;H0YH87;F8W0B5;F8VRK6;F8VVY6;S4R3J6;A0A2R8YGV1	ATXN2	15.4304	16.6945	16.2382	15.2153	15.6576	15.1963	15.8286	15.3266	16.0746	15.6417	16.488	15.366	14.6133	16.0294	15.2023	14.6414	14.6663	14.8361	15.7567	14.5715	15.1332	15.0939
A0A2R8Y5F1;A0A2R8YGU4;X5D2U8;H3BMQ0;A0A2R8YDZ2;A0A2R8Y7X5;A0A2R8YDR3;A0A2R8Y7C8;A0A2R8YGD6;P49815;A0A2R8Y6C9;A0A2R8YEJ8;H3BQK4;A0A2R8YGE6;A0A2R8Y5B2;A0A2R8YCR8;A0A2R8Y670;H3BQY7;A0A2R8YHA2	TSC2	19.5326	20.1568	20.1357	19.1317	19.7704	18.7804	19.6251	19.6051	19.9955	19.7944	20.0668	19.4051	18.9415	20.1488	18.9612	18.7371	18.8182	19.3159	19.4952	18.9527	19.2293	19.6923
A0A2R8Y5H9;Q8IVT5;A0A0A0MQW1;A0A2R8Y4X0;A8MY87;J3QQL4;J3QSG8;J3QR75;J3QLI1;E9PB13;Q6VAB6	KSR1;KSR2	18.4492	20.2099	19.2663	17.7494	18.2504	18.1361	18.7052	18.2859	18.6229	18.5019	19.043	19.0303	18.4481	20.1678	18.6287	18.4839	18.3404	19.2647	20.4159	18.6688	18.6004	19.0903
A0A2R8Y5K2;Q96LT7;A0A2R8Y5U5	C9orf72	15.6648	16.1698	16.5033	14.6802	15.4115	14.2422	15.8086	15.5829	16.026	16.1295	15.6357	15.0047	14.7359	15.3914	15.0143	14.6274	14.6128	14.8765	15.0884	15.0573	14.9624	15.0256
A0A2R8Y5K9;H0Y770;A0A2R8Y7U0;O75140;A0A2R8Y5E9;A0A2R8Y7U6;A0A2R8Y6V4;A0A2R8Y5T1;A0A2R8YEW8;A0A2R8Y721;A0A2R8Y6H3;A0A2R8Y7X0;A0A2R8YF50;A0A2R8Y6H8;H7C1T0;A0A2R8YF97;A0A2R8Y842	DEPDC5	12.9292	13.9954	13.6164	12.4237	13.6052	12.2665	13.0567	12.9765	13.2003	12.6539	13.9737	NA	NA	NA	NA	NA	NA	NA	NA	NA	NA	NA
A0A2R8YFV7;A0A2R8Y5N2;A0A2R8Y5S3;Q92574;A0A2R8Y6S1;A0A2R8YGX7;A0A2R8YD74;Q86WV8;A0A2R8Y7E9;A0A2R8Y6W1;Q59IT9;A0A2R8YGL0;A0A2R8Y5F8;A0A2R8Y756;A0A2R8Y5U8;A0A2R8Y6S8;A0A2R8Y5J1;A0A2R8Y5Q4;A0A2R8Y6N1;A0A2R8YEH9;A0A2R8Y5M3;A0A2R8Y419	TSC1	17.4502	18.5071	18.5372	17.3868	17.9042	17.1427	17.7205	17.6813	18.274	17.8467	18.4533	18.5476	18.0692	18.9738	18.0867	17.7336	17.8575	18.3591	18.7142	17.993	18.3139	18.5916
A0A2R8Y6I1;A0A2R8Y5P7;P49590;A0A2R8Y3N3;D6RB22;B4DQ67;D6RJE6;A0A2R8Y4X6;A0A2R8Y5E8	HARS2	18.838	19.9317	19.1992	17.5903	18.5375	17.6474	18.8335	18.0272	18.9938	18.7304	18.9642	20.1164	19.7223	20.92	20.2398	20.1381	19.4125	20.3937	21.2603	20.0094	20.2347	20.3443
A0A2R8Y5P9;Q8TF72	SHROOM3	15.4361	16.0948	16.2023	14.7516	15.6411	15.2924	15.8442	15.5368	16.4819	15.8114	16.1942	18.2895	17.8192	18.8852	17.9715	17.9757	17.9858	18.3352	18.4266	18.2552	18.534	18.4809
A0A2R8Y5Q0;Q5SQS7	SH2D4B	14.0352	15.1846	14.4747	13.399	14.202	13.9127	14.1094	13.8821	15.3363	14.3305	15.0907	13.8062	13.9492	15.0901	14.1914	13.8124	13.4797	14.1055	15.6954	13.6196	14.6383	14.5126
A0A2R8Y5V9;A0A2R8YH90;K7EMU5;K7EPV9;A0A2R8YHD2;K7EP68;K7ELJ3;Q2TAC2	TPM4;CCDC57	17.5067	18.0833	18.2436	17.2313	17.7267	16.7064	17.5749	17.5875	17.9342	17.8385	18.0935	17.6928	17.0193	17.7367	17.1577	17.3409	17.3203	17.9096	17.864	17.3884	17.613	17.6217
A0A2R8Y602;A0A2R8YDH5	CLPB	12.2384	13.1954	13.277	12.0895	12.5605	11.2571	12.7854	12.1799	12.5921	12.7667	13.1014	14.2652	13.7092	14.8365	14.1271	13.8349	13.432	14.6279	14.9221	14.3361	13.892	14.3224
A0A2R8Y611;K7ELX8;K7ERW8	AP3D1	14.2532	15.7588	15.5899	14.0492	14.1946	13.9513	14.1731	14.4469	15.5823	14.8834	15.7303	15.0376	14.1729	15.5135	13.9475	14.1417	14.1661	15.0693	15.4608	14.4185	15.0524	15.4073
A0A2R8Y635;A0A2R8YDN7;Q9H7F0;A0A087WYY3;H7C1U7	ATP13A3	16.2517	16.9089	17.0772	16.6534	16.5116	15.6247	16.5574	16.3309	16.7446	16.783	16.9253	17.6637	16.6318	17.627	16.897	16.7488	16.7086	17.1374	17.3606	17.1649	17.1452	17.0721
A0A2R8Y653;Q9BZX2	UCK2	14.9793	15.8417	15.527	14.4293	14.9805	13.967	15.0406	14.7229	15.127	15.2854	15.4707	15.9784	14.9506	15.6701	15.7967	14.6159	14.2464	16.1622	16.926	15.4037	15.1309	15.4665
A0A2R8Y661;A0A2R8YGD3;Q9Y4G8;H0Y8T6;D6REY8;D6RC78;D6RAK0;H0Y8N8;H0Y8H7;H0YAJ8	RAPGEF2	16.2354	16.9342	16.8939	15.9263	16.5422	15.6491	16.4715	16.3793	16.7942	16.6602	16.8457	19.8555	19.4634	20.4213	19.5928	19.3486	19.5043	19.5804	19.9378	19.6781	19.7608	19.7589
A0A2R8Y6D0;A0A1B0GWG0	EPB41	15.2552	15.5848	15.3812	14.0193	15.6982	13.7922	15.3747	15.9009	15.6355	14.784	15.3154	NA	NA	NA	NA	NA	NA	NA	NA	NA	NA	NA
A0A2R8Y6F3;Q9P2P5;A0A2R8YE75	HECW2	13.6898	14.3329	14.3225	12.9127	13.6895	12.6111	13.5814	13.464	13.6994	13.6755	14.2019	16.4335	16.2825	17.3903	16.464	16.1027	16.1327	16.5177	17.1615	15.9651	16.278	16.8147
A0A2R8Y6F8;A0A2R8YFN5;A0A2R8Y3B3;Q5JS72;A0A2R8YEJ7;A0A2R8Y6D8;A0A2R8Y7X6;A0A2R8Y472	CASK	13.7802	15.3758	14.67	13.1728	13.354	13.6569	14.508	13.0902	14.9083	14.0193	14.7381	16.1264	15.3916	16.8079	16.0933	15.4614	15.2369	16.1883	16.6995	15.8635	16.3603	16.1675
A0A2R8Y6L5;A0A2R8Y6I6;Q13627;A0A2R8YDF3;A0A2R8Y443;M0R131;E7EMI5;Q9Y463;A0A2R8YEY4;M0R2X3	DYRK1A;DYRK1B	17.2156	18.2564	18.8272	16.8549	17.1138	16.6104	17.2798	17.126	17.7376	18.1172	17.8677	20.2036	19.4337	20.5714	19.7673	19.5845	19.4831	20.8358	20.5546	20.5267	20.1312	20.1706
A0A2R8Y6S3;C9J167;P54278;Q68D20	PMS2;PMS2CL	16.4645	17.4296	17.3119	16.2103	16.6796	15.8255	16.783	16.4252	16.7914	17.2049	17.0817	18.5138	17.7412	19.0216	18.0642	17.7134	17.7781	18.2853	18.6723	18.4177	18.1857	18.4609
A0A2R8Y7W8;A0A2R8Y6W5;Q16626	MEA1	16.5577	17.3996	17.0284	16.7106	17.1379	16.4584	16.8943	16.7059	16.9289	17.3915	17.3698	18.8629	18.3931	19.6873	18.1884	17.9839	18.142	18.1224	18.6698	18.5406	18.1295	18.6099
A0A2R8Y6W8;P19447;A0A2R8Y5L2;A0A2R8YES7;H7C309;A0A2R8Y4R8;A0A2R8Y5H0;A0A2R8YFS3;A0A2R8Y681;A0A2R8Y762	ERCC3	18.3775	19.4802	19.3577	18.1585	18.5384	17.7089	18.5581	18.338	18.8677	18.8753	19.1961	20.2092	19.4718	20.4278	19.4071	19.153	19.35	20.0733	20.4489	19.8555	19.747	20.138
A0A2R8YDQ9;A0A2R8Y6Y7;Q9P2R7;Q5T9Q5;Q5T9Q8;A0A2R8Y5P6;A0A2R8Y6E6;A0A0U1RQL1;A0A0U1RRI1;A0A0U1RQF8	SUCLA2	20.4137	21.7071	21.4446	20.0605	20.6502	19.5288	20.4838	20.3227	21.1691	20.9404	21.0102	21.4715	20.7446	21.7986	20.9037	20.7128	20.5891	21.7117	22.1406	21.2777	21.4301	21.3105
A0A2R8Y783	EPB41	17.0277	18.3652	17.7142	16.4708	16.8137	16.6731	16.8505	16.537	17.4144	17.4397	17.7132	17.4742	17.2004	18.667	17.5564	17.2294	16.9301	17.3613	18.157	17.4536	17.4375	17.7496
A0A2R8Y793;G5E9R0;C9JUM1;C9JZR7;C9JTX5;F8WCH0	ACTB;ACTG2	17.3656	17.6577	17.6434	16.3886	17.0722	15.9808	17.605	17.0858	17.4848	17.3353	17.4291	17.7402	17.1188	17.8999	17.804	17.3049	16.9537	17.2424	17.8091	17.5231	17.4788	17.5803
F5H029;A0A2R8Y7B3;B7Z6U4;A0A2R8YF77;F5GX51;A0A2R8YEE0;Q9Y4F9;A0A2R8Y4B9	RIPOR2	16.1666	16.9808	16.9968	15.9717	16.5402	15.1341	16.6625	16.8251	16.4235	16.481	17.0757	17.9455	17.4481	18.0972	17.5284	17.7502	17.5114	17.5975	18.2584	18.4907	18.601	17.7279
A0A2R8Y7F4	PRRC2C	NA	NA	NA	NA	NA	NA	NA	NA	NA	NA	NA	14.5334	13.432	15.0591	12.6245	12.7599	13.0814	12.8412	13.5049	12.8749	12.642	14.0178
K9JI14;A0A2R8Y7F9	GYPA	NA	NA	NA	NA	NA	NA	NA	NA	NA	NA	NA	17.8324	17.4191	17.3188	16.6278	16.747	17.7291	18.0739	16.7709	17.2799	16.6948	17.0104
A0A2R8Y7Q9;Q9Y5P4;A0A2R8YE18;A0A2R8Y5S9;A0A2R8Y7C5;A0A2R8Y5H3;A0A2R8YEK8;A0A2U3TZL3;A0A2R8YFI2;A0A2R8YEA4;A0A2R8YE59;A0A2R8YCI0;A0A2R8YFA1;A0A2R8Y773;H0Y9J1;A0A2R8YDX6	COL4A3BP	18.9362	19.9888	19.6521	18.6973	19.1724	18.1313	19.29	18.8832	19.6487	19.4143	19.671	20.3763	19.5823	20.6375	19.7586	19.4278	19.3529	19.9559	20.4808	19.8468	20.1464	20.2356
H3BS66;A0A2R8Y7R4;B2RUZ4	SMIM1	16.2827	16.9152	16.8529	15.513	16.4388	15.3329	16.824	16.1271	16.7612	16.4446	16.87	16.8378	16.6344	17.4605	17.3186	16.7027	16.3518	16.9031	17.2481	16.5856	16.9271	17.1716
A0A2R8Y7X9;P69891;A0A0J9YYA3;P02100	HBG1;HBG2;HBE1	21.5732	20.3322	21.5195	19.4385	22.1856	20.1784	19.922	20.546	20.4126	21.1827	20.4655	21.1898	22.4308	22.9617	20.8128	22.245	21.3432	22.0009	21.1694	22.0164	21.5474	21.2381
A0A2R8Y811;P62263;E5RH77	RPS14	20.0089	20.9635	20.6236	19.5294	19.8899	19.0906	20.8647	19.5763	20.2973	20.5049	20.6022	20.9378	20.3172	21.2781	21.0872	20.3264	20.1748	20.6923	21.1968	20.8164	20.6539	21.0253
A0A2R8Y852;A0A2R8YDI1;A0A2R8Y8D0	CUX1	15.9068	16.5488	16.654	15.6451	15.5295	14.599	15.2462	15.3813	15.9444	16.0272	16.1555	16.2286	15.4979	16.2866	15.3795	16.0277	15.8025	16.138	16.3395	16.1654	15.9987	15.8839
A0A2R8Y855;B4DGM3;Q969G3;A0A2R8Y765;A0A2R8Y7U4;A0A2U3TZQ7;A0A2R8Y7I9;A0A2R8Y4T4;J3QKS7;A0A2R8YES3;J3QR61;K7EMQ8;H7C048;J3QKX6;A0A2R8YEB8;J3KT85;A0A2R8YD78;A0A2R8YFC8;A0A2R8YDQ4;J3QL66	SMARCE1	19.3242	20.546	20.3225	18.8636	19.1506	18.5535	19.4344	18.9453	19.6786	19.8792	19.8819	19.8426	18.8772	20.3768	19.1177	19.04	18.7579	19.8409	20.3124	19.5888	19.3843	19.6952
A0A2R8YCL1;Q13322	GRB10	16.3303	17.8557	16.9689	15.9131	16.3179	15.7225	16.9798	16.1849	16.9465	16.5825	17.1202	14.9707	14.0386	15.4191	14.3173	13.7664	13.8934	14.3178	15.8068	14.0563	14.5175	14.8383
A0A2R8YD58;E7EU96;P68400;A0A2R8Y5A0;Q8NEV1;A0A2R8YDP2;A0A2R8YFU2;A0A2R8YF43;A0A2R8Y4D6;A0A2R8Y4H0;V9GYA2;A0A2R8YEW1;A0A2R8YDY7;V9GYW6;A0A2R8YCK2;A0A087WY74;A0A2R8Y3W6;A0A2R8Y797;A0A2R8YEL7;V9GY80;A0A2R8YF47;A0A2R8Y7T1;A0A2R8YCC9	CSNK2A1;CSNK2A3	19.2799	20.2714	20.0507	19.3808	19.4993	18.5034	19.6026	19.1064	19.8492	20.0956	19.851	21.07	19.5881	20.8542	19.6898	19.5086	19.4196	20.2452	20.6094	20.3791	20.1587	20.2201
A0A2R8YD63;Q92547	TOPBP1	15.0945	16.5454	16.1756	15.6631	15.3618	15.3469	15.8963	15.5584	15.8941	16.5253	16.6959	18.9425	17.8128	19.7657	18.0613	17.6806	17.7358	18.2293	18.6711	18.4867	18.1791	18.4264
H7BXF5;A0A2R8YDB8;Q9H0E3;C9J683;C9JTJ5	SAP130	18.3614	19.4409	19.4075	18.0255	18.6057	17.7605	18.4439	18.2642	18.8613	18.9191	19.0503	19.5572	18.938	20.0196	18.9462	18.8992	18.7583	19.5571	19.8406	19.3105	19.2719	19.4131
A0A2R8YDD6;O15265	ATXN7	14.9388	15.7303	15.1471	14.1581	15.0979	14.1107	15.1389	14.8555	15.2928	14.9663	15.625	15.2127	14.7717	15.7895	14.8421	14.5859	14.6622	14.8338	15.6957	14.8438	15.0418	15.4659
A0A2R8YE63;Q12929;A0A2R8Y4W2;F5H0R8;F5H3Q6;F5GYM8;H0YFG1;F5H1B5;F5H2B8	EPS8	20.0474	21.169	20.8867	19.7377	19.8842	19.1059	19.9426	19.7938	20.6906	20.2728	20.8002	21.6756	20.7565	21.7938	20.8931	20.8639	20.7408	21.3999	21.924	21.1245	21.4656	21.6098
A0A2U3TZM1;A0A2R8YE77;O14936;A0A2U3TZN6;Q5JS74;Q5JS79;A0A2R8YGH2;A0A2R8Y4K4;H3BVB7;H3BT33;H3BMX3;H3BTJ0	CASK;RSRP1	19.2948	20.4407	21.0409	19.3927	19.5625	18.7813	19.858	19.3796	20.4046	20.2281	20.1393	21.1221	20.1373	21.3356	20.5612	20.0299	20.0387	21.3929	21.1367	20.8919	20.9911	20.8555
A0A2R8YEA7	ACTB	13.3851	13.9773	13.5175	12.3142	13.1476	11.8165	13.6234	12.7253	14.1315	13.7655	13.1955	14.7429	14.6062	15.2335	14.5698	14.7658	14.6767	14.7061	15.1999	15.1424	15.1345	14.7534
A0A2R8YEL6;A0A2R8Y648	GCLC	15.7971	18.1613	16.2135	14.859	15.7835	14.6167	15.9977	15.5479	16.4557	16.3377	16.3104	15.6991	15.1328	16.1899	15.8728	15.0937	15.1492	15.5758	17.9092	16.0233	15.9204	16.0313
A0A2R8YEM2;P51946;D6RHI7;D6RG18;A0A2R8Y4K6	CCNH	18.0204	19.4825	17.6183	17.6047	17.7261	17.2283	18.8516	17.4134	18.4965	18.545	18.6393	17.9834	17.1798	18.4619	18.0566	17.3035	16.8943	17.3978	18.7422	17.7762	17.7863	18.0379
A0A2R8YF49;A0A2R8YFR7;H0Y895;C9J591	ARHGEF5	19.221	19.9012	19.912	19.0711	19.3708	18.4474	19.5279	19.0759	19.6447	19.4579	19.8694	19.3623	18.5667	19.534	18.8545	18.553	18.2989	18.9431	19.1813	18.5406	18.9246	19.071
A0A2R8YFA9;O94851;E9PKW5;E9PJB0;E9PRE0;E9PL42;E9PNC3;E9PKI3;Q6ZW33	MICAL2;MICALCL	17.3274	18.3313	18.0731	17.0117	17.5913	16.6542	17.7237	17.1892	17.7103	17.5719	18.3985	18.3335	17.5151	18.7394	17.815	16.9415	17.4605	17.9563	18.3391	17.6094	17.6265	18.6481
A0A2R8YFG2;Q96T66;A0A2R8YE08;A0A2R8Y594;A0A2R8YEU0;D6REC8;D6R975;D6RGH7;D6RHV4;A0A2R8YGL3	NMNAT3	18.4346	18.9664	19.2083	18.1973	18.7322	17.281	18.44	18.51	18.7025	18.8482	18.7515	17.2856	16.6098	17.4468	16.9955	16.75	16.393	17.3051	17.3331	16.9188	17.1776	17.1297
A0A2R8YFH5;Q15437;Q5QPE2;Q5QPE1;A0A2R8Y633;A0A2R8Y7S7;A0A2R8YF30	SEC23B	20.9799	22.2747	22.0172	20.3366	21.062	20.2936	21.3077	20.7447	21.3375	21.362	21.5714	21.694	21.2825	22.5007	21.551	21.3507	21.2653	22.0154	22.4949	21.6531	21.5789	21.8007
B1ALK7;A0A2R8YG42;Q14155;E7EUY6;E9PDQ5;E7EU80;C9JDI6;B1ANY6;F6SJA5;E7ENL8;C9JAD7	ARHGEF7	20.1683	21.3402	21.3881	19.9731	20.3694	19.7062	20.3761	20.3683	20.9043	20.7012	21.0564	21.1895	20.3125	21.7152	20.4351	20.068	20.3919	21.1379	21.2767	20.7278	20.7489	21.1089
A0A2R8YGH5;P61966;H7C1E4	AP1S1	17.9081	18.7514	18.765	17.0571	17.639	16.8904	18.2041	17.5046	18.2285	18.0668	18.3002	18.6564	18.0925	19.2807	18.5875	18.2646	17.9923	19.1341	19.2718	18.7583	18.4976	18.8719
A0A2R8YH03;Q5VWN6	FAM208B	15.8823	16.7803	16.7964	16.5516	16.5114	15.6075	16.245	16.2726	16.249	16.335	17.0673	17.6728	17.0239	18.1434	17.4809	17.047	16.9222	17.5143	17.9748	17.2761	17.5771	17.5562
A0A2U3TZH3;Q05639	EEF1A2	19.0598	19.0721	19.4589	16.8685	17.7239	17.3755	18.7455	17.5391	18.4624	18.0877	20.0939	17.8465	18.1303	19.3723	19.0718	19.3005	18.1839	19.6537	19.4461	18.4298	18.4797	20.1846
E9PNW4;A0A2U3TZL5;E9PR17;P13987;H0YET2	CD59	18.2155	18.7367	18.9003	17.0554	17.8581	16.6485	18.321	17.4635	19.6179	18.2614	18.4377	18.681	18.4873	18.9478	18.8744	18.6764	17.8355	18.942	19.1147	18.5161	19.7844	18.8158
A0A2U3TZL8;H7BYN4;Q02241;A0A2R8Y531;H0YME6;H0YMJ4	KIF23	17.1393	18.4745	18.0689	17.6045	17.2913	16.9043	17.6942	17.0292	17.6337	17.8883	18.0805	18.2785	16.9792	18.5457	17.2904	16.674	16.6956	17.2791	18.0142	17.3979	17.1386	17.8289
A0A2U3TZR0;Q9UBP0;A0A2R8YGN6;A0A2R8Y4I8;A0A2R8Y481;A0A2R8YCL5;A0A2R8YFW8;A0A2R8Y7K2;A0A2R8Y5N9;A0A2R8YFC9;A0A2R8Y5I6;A0A2R8YEA0;A0A2R8Y7W6	SPAST	19.5071	20.3898	20.1593	19.5154	19.4648	18.6345	20.049	19.2333	19.8975	19.9956	20.0061	21.4036	20.1346	21.1023	20.5536	20.1048	20.0219	20.5367	20.9457	20.7226	20.4113	20.6251
A0A2U3TZV8;Q4KWH8	PLCH1	17.7953	19.1193	18.9562	16.7106	17.5168	16.9521	18.8496	17.1223	18.1418	18.1833	18.1617	18.6075	18.18	19.5552	19.545	18.4813	18.0598	19.3786	19.7057	18.8702	18.7459	18.8106
A0A2U3TZV9;Q3V6T2;A0A2R8YG73;A0A2R8Y4X4;A0A2R8Y4W8;A0A2R8Y7B1;A0A2R8YGU1;A0A2R8YG52;A0A087WXD9;A0A2R8YCU9;A0A2R8Y820;A0A2R8Y885;A0A2R8Y7D9;A0A2R8YDS8;A0A2R8Y7D4;H7C2C6;A0A2R8Y6B2;H0Y470;H0Y7U8;A0A2R8Y5D7;A0A2R8YD81;A0A2R8YD99;A0A2R8Y846;A0A2R8Y7L3;A0A2R8Y802;H0Y7K3;A0A2R8YFV1;A0A2R8YFK8;A0A2R8Y4C6;A0A2R8Y4Z5	CCDC88A	18.709	19.8204	20.0173	19.2209	19.7445	18.7903	18.9717	19.2993	19.285	19.4122	19.9027	20.7222	20.0754	21.0609	19.6604	19.3736	19.7646	20.1433	20.3411	19.8897	19.8332	20.2995
A0A2U3TZY2;Q9H078;H0YGM0;F5H392;A0A2R8Y7E8	CLPB	18.8966	19.8009	19.6457	18.5056	19.2286	18.1474	19.1344	18.825	19.2263	19.2707	19.4476	20.0684	19.6778	20.6514	19.8773	19.5038	19.3628	19.9792	20.3647	19.8262	19.6502	20.0417
A0A384DVU0;Q8IY17;M0R2C2;M0QYT1;M0R2H4;M0R2K2;M0QYF5;M0QZK5;M0QXH7;A0A2R8Y7E1;F2Z2D4	PNPLA6;PNPLA7	19.7964	20.5429	20.9456	19.6819	20.4289	18.9701	19.9418	20.0215	20.0824	20.1892	20.434	21.3115	20.9487	21.4078	20.5983	20.4322	20.6732	21.4255	21.2275	20.8111	20.7643	21.1229
V9GYE7;A0A3B3IQ51;P36980;A0A3B3IRW0;A0A3B3IS00;A0A3B3ISW6;A0A3B3IS28	CFHR2	15.5808	17.506	16.1653	15.2867	15.6543	15.3079	15.7923	15.4921	17.2476	17.0359	16.54	17.1134	16.4802	18.0862	16.616	16.1823	16.2981	16.9629	18.047	17.5426	17.7527	17.3644
A0A3B3ITL0;A0A3B3IRJ9;Q9Y2H2;A0A3B3ITR9;A0A3B3ISI3;A0A0J9YWP2	INPP5F	16.8663	17.7815	17.7124	16.7179	17.0086	15.902	16.9528	16.6194	17.2256	17.2313	17.5292	16.4423	15.8669	16.8689	16.0113	15.5601	15.6172	16.4482	16.8401	16.0628	16.2349	16.4118
A0A3B3IRL2;O75629	CREG1	17.5659	18.3265	18.0188	17.2394	17.9875	16.9174	17.7869	17.4846	17.8088	17.8877	17.9563	19.0059	18.8407	19.2934	18.7478	18.4961	18.2226	18.7477	19.6342	18.9121	18.6882	18.6077
A0A3B3IRN5;Q06828	FMOD	18.6821	19.8708	19.4472	18.0151	18.6087	18.3088	19.5769	18.4651	19.2796	18.8817	19.7229	19.4322	19.3521	20.678	19.9966	19.4282	19.328	19.7091	20.297	19.6361	19.7999	20.1272
F5H345;A0A3B3IRR1;A0A3F2YNY7;P08397;F5GY90;F5H0P4;A0A3B3IU56;A0A1W2PNU5;A0A3B3IU34;F5H226;A0A0G2JQQ7;F5H4W5;F5H4X2	HMBS	19.5821	20.1009	19.8474	18.784	19.6721	18.554	19.4364	19.338	19.2598	19.4805	19.607	20.4819	20.1669	21.0085	20.2381	20.3544	20.0817	20.3466	20.8538	20.3083	20.1192	20.2815
A0A3B3IUB6;A0A3B3IRS5;A0A3B3IST0;A0A3B3IS20;Q9H334;A0A3B3IRW5;A0A0B4J2F3;A0A3B3IT66;A0A3B3IST6;G5E965;H0Y882;C9J0F0;A0A3B3IS87;A0A3B3IT14;A0A3B3ISQ6;A0A3B3IU08;A0A3B3IU15;C9IYY1;A0A087X2G3;A0A3B3IT26;A0A3B3ISA4;A0A3B3IRY1;A0A087WVT2;C9J5T4	FOXP1	18.2407	19.005	19.1486	17.6637	18.3667	17.6393	18.3143	18.2228	18.7299	18.3695	18.9665	19.4253	18.9172	19.9686	18.7386	18.736	18.8971	19.3038	19.4651	18.9506	19.1846	19.4989
A0A3B3IRS7;A0A3B3IU68;A0A3F2YP66;A0A3B3ITP2;A0A3B3IT31;Q9NUN5	LMBRD1	16.3115	17.3739	17.5626	16.2564	17.4527	15.9215	16.798	16.5784	16.9876	17.031	17.4984	17.6618	17.3426	18.0422	17.0537	16.5452	16.7601	17.5969	17.6579	17.0102	17.2391	17.5878
A0A3B3IRT8;P43307;C9JBX5	SSR1	19.9891	20.7233	20.7406	19.5798	20.024	19.2025	20.9739	19.7151	20.1708	20.4284	20.4149	20.6441	19.9468	21.1378	21.0253	20.2214	19.9074	20.7233	21.0094	20.5412	20.301	20.5521
A0A3B3IRW6;Q2KHR3;H0YCQ7;A0A3B3ISY4	QSER1	15.3001	16.4194	16.0245	15.4206	15.4575	14.88	15.9371	15.1906	16.2114	15.9944	16.1089	17.2305	17.008	17.7134	17.1783	17.1123	17.3519	17.1385	17.3393	17.3651	17.089	17.2343
A0A3B3IRW9;H0YM51;H0YKJ7	CASC4	16.2633	17.3334	16.8556	15.779	16.2901	15.7671	17.1098	15.943	16.9027	16.5731	17.1747	NA	NA	NA	NA	NA	NA	NA	NA	NA	NA	NA
A0A3B3IRX2;P14555	PLA2G2A	17.6078	18.2595	17.8261	15.8287	16.5494	16.0319	16.9949	16.3168	18.1856	17.54	18.2864	16.7145	16.0795	18.5171	16.5107	17.7069	15.8627	17.607	18.2526	17.4666	18.0759	18.8086
A0A3B3IRX3;Q71F56;A0A3B3IS46;H0YHC1;A0A3B3IRS4;F8VRB8;A0A3B3IS36;A0A3B3IS48	MED13L	15.7996	16.7488	16.561	15.2734	15.8252	15.1458	16.0262	15.7323	16.1455	16.1836	16.3606	12.6602	11.9184	13.0553	12.4862	11.4803	11.7883	11.9652	12.7003	12.0764	11.7015	12.4703
A0A3B3ITA8;A0A3B3ITE7;A0A3B3IT25;A0A3B3IS40;Q9UGL1;B3KV94;A0A3B3ISE6;A0A3B3ITJ7;A0A3B3IS31;A0A3B3IT85;A0A3B3ITR3;A0A3B3ISK2;A0A3B3ITR1;A0A3B3ITA9;A0A3B3ITJ3	KDM5B	16.7403	17.801	17.7129	16.3463	16.8414	16.3396	17.2534	16.5469	17.1153	17.0503	17.439	17.3117	16.3595	17.9307	16.6795	16.6439	16.5007	18.3306	18.0702	17.4642	16.9001	17.4173
A0A3B3IS55;O14639;F8W8M4;A0A0A0MRL6	ABLIM1	19.6188	20.1911	20.4991	18.9376	19.4767	18.2358	19.3068	19.2552	20.4076	19.4955	19.9227	21.0262	20.1551	20.942	20.114	20.3205	20.0785	21.0163	20.9191	20.3057	20.9926	20.6872
A0A3B3IS71;P06400;A0A2R8Y743;A0A2R8YFL6	RB1	18.039	19.4352	19.6453	18.825	18.3478	17.7699	18.2492	18.1137	18.7986	18.3676	19.0244	20.7892	19.2477	20.4691	19.3408	19.1773	19.2726	20.3558	20.3444	19.4912	19.696	19.9521
A0A3B3ISA1;Q96S15	WDR24	17.143	18.0831	18.1421	16.8323	17.5101	16.4165	17.832	17.1145	17.8143	17.4465	18.0709	17.71	17.2274	18.1666	17.5004	16.9077	16.903	17.6163	17.859	17.313	17.3881	17.7566
H7BYE5;H7C384;B7Z1T1;A0A3B3ISE9;O00258;A0A096LNT6;A0A3B3IUG4;B4DLW3;A0A3B3ISA8;A0A3B3ITX9;C9JLV3;A0A3B3ISE5;A0A3B3IT79	WRB;WRB-SH3BGR	12.3967	13.8768	13.8661	12.3596	13.5902	12.2096	12.0218	12.6388	12.7395	12.9944	14.1919	17.4674	16.7959	17.9618	16.7566	16.3373	16.5692	17.7947	17.7633	17.066	16.8143	17.5803
A0A3B3ISF0;Q659C4;H0Y9K3;D6R9W6;A0A3B3IT29;A0A3B3ISF8;D6RJB0;G3V0E9	LARP1B	15.2257	16.2851	15.6575	15.1004	15.1192	14.5622	15.9988	14.6115	15.417	15.8038	15.7117	16.8071	16.5557	18.0321	17.0999	16.4824	16.3231	16.8444	17.5885	16.7354	16.8604	17.1917
A0A3B3ISF6;Q96G42	KLHDC7B	14.9763	15.9454	15.9197	15.0302	15.0687	14.3439	15.9035	14.9286	15.1227	15.5317	15.7359	NA	NA	NA	NA	NA	NA	NA	NA	NA	NA	NA
A0A3B3ISF9;P42892;B4DKB2;E9PJG1;E9PHZ1	ECE1	19.8422	20.2506	20.3475	19.5125	19.7083	18.9795	20.6609	19.432	20.0319	19.9297	20.1098	20.9862	20.0559	21.3902	21.0712	20.2766	19.8931	20.5076	20.7558	20.4365	20.5271	20.6541
A0A3B3ISG5;P14735;Q5T5N3	IDE	20.6429	22.1228	21.444	20.2225	20.6805	19.9048	20.8643	20.3205	21.0126	21.234	21.2211	22.0535	21.3913	22.559	21.5247	21.3847	21.235	21.9672	22.7627	21.9652	21.7139	21.9338
A0A3B3ISJ2;Q96KQ4;H0YJL1;G3V5J1;G3V3S2;G3V2L3	PPP1R13B	16.4865	17.4168	17.2774	16.1072	16.6769	15.8058	16.8122	16.5957	16.9982	16.7195	17.1337	19.4243	18.7297	19.6354	18.7701	18.7211	18.7943	19.478	19.5589	18.9399	19.0546	19.2334
A0A3B3ISP1;Q92625;A0A3B3ITU5;Q7Z6G8;R4GN70;R4GMQ4;R4GMS8;R4GMN5;R4GN78;F8VR14;J3QSU0;H0YI72;F8VVQ4	ANKS1A;ANKS1B	18.448	19.5129	19.3297	17.8489	18.5491	17.7729	18.4714	18.3862	18.876	18.8421	18.9647	19.3144	18.9521	20.0522	19.0427	18.9316	18.9889	19.6148	20.0339	19.3306	19.2648	19.4628
A0A3B3ISR2;B4DPQ0;P00736;F5H2D0;A0A3B3ITU4;F5H1V0;F5H3N3;F5H6Y3;F5H1N6;F5GWL0;F5H3A3	C1R	20.2595	21.3269	21.0797	19.5132	20.2541	19.3169	20.6968	20.0485	20.9125	20.5855	20.8962	21.0849	20.7706	21.7811	21.1881	20.808	20.78	21.4222	21.8379	21.1831	21.2979	21.2313
A0A3B3ISS6;Q14956;Q96F58	GPNMB	19.5	20.7643	19.9151	18.9914	20.5168	18.4805	21.2583	19.0237	19.9048	20.0592	20.0712	20.3392	20.4879	20.8514	21.4629	19.9671	19.6403	20.0317	20.962	20.4871	20.2537	20.3848
E9PDL4;A0A3B3IST8;Q05084;B9ZVM7;E7ENI6;Q6LCR0;C9J3Y4;C9J8Y3;F8WET5;Q6LCT9;C9IZC7	ICA1	17.6816	19.137	18.4778	16.6241	17.6882	17.2655	17.7743	17.4514	18.7916	17.8892	18.3673	17.5375	17.2814	18.4915	17.3909	17.4906	17.2141	17.9965	18.7752	17.614	18.4061	18.0264
A0A3B3ISV4	VKORC1L1	17.8115	19.4571	19.2125	17.841	18.2351	17.1589	17.8874	17.9815	18.5258	17.7949	18.6451	18.817	18.0375	19.1013	18.0853	17.9232	18.0225	19.2586	19.6122	17.9206	18.6198	18.8532
A0A3B3ISV5;Q8N9N7;H3BSW0	LRRC57	18.6517	19.2981	19.5496	17.9026	18.3017	17.3902	18.8952	18.1123	19.5103	18.7758	18.9316	19.0123	18.3578	19.3513	18.9424	18.5054	18.5938	19.3995	19.0948	18.9116	19.3466	19.7197
A0A3B3ISX4;Q96E14;I3L2E0	RMI2	16.0959	17.0528	16.404	15.6862	15.9882	15.1746	16.5648	15.7218	16.1018	17.1333	16.6384	NA	NA	NA	NA	NA	NA	NA	NA	NA	NA	NA
A0A3B3ISX9;A0A087WWA5	TNXB	22.295	22.6264	22.4509	21.0136	22.0706	20.573	21.7554	21.5505	22.6604	21.9783	22.2422	22.5994	22.5661	22.9475	22.3775	22.7752	22.1899	22.7884	23.1604	22.5452	23.091	22.814
A0A3F2YNW9;A0A3B3IUA1;A0A3B3IU40;A0A3B3IT28;A0A3B3ITE5;A0A3B3ITF7;A0A3B3ITW6;Q12756;A0A3B3ITK3;F8W8V9;H7C3Y8	KIF1A	15.8524	17.5145	16.0672	15.0279	15.3899	14.9885	16.1162	15.1909	15.8275	16.1896	16.1634	16.8539	15.8885	17.1263	17.3278	16.5963	15.898	17.1573	17.8668	17.2779	16.9112	16.7533
A0A3B3IT47;Q9Y2I8;E7EQ49;A0A087WTQ2;C9JGR9	WDR37	19.3391	20.3628	20.4437	18.9401	19.4628	18.408	19.7175	19.2523	20.028	19.7889	19.9469	20.5827	20.0062	20.902	20.3969	20.0869	20.032	20.8025	20.9368	20.3398	20.6363	20.5476
A0A3B3IT54;Q9H7E9;A0A3B3IRR6;A0A3B3ITA3	C8orf33	15.7482	16.7285	17.1358	15.3121	15.9843	15.1066	16.6004	15.6424	16.3273	16.0063	16.5388	17.5181	16.8004	17.9099	17.2183	16.6673	16.4384	17.9064	17.7696	17.0181	17.1987	17.5124
A0A3B3ITL5;A0A3B3IT59;Q8N5Y2;A0A3F2YNX2;A0A3B3ITF3;A0A3B3ISB4;A0A3B3IT49;A0A3B3ITF8;A0A3B3IRT2;A0A3B3ITV8;A0A3B3ITX5;A0A3B3IRN2;A0A3B3IRI6;A0A3B3IS72;A0A3B3IU80;A0A3B3IUB0;A0A3B3IU53;P0C860	MSL3;MSL3P1	14.7032	15.9234	15.7922	14.7552	14.7132	14.1195	15.0392	14.5223	15.2975	15.4292	15.568	18.0524	17.2178	18.314	17.2507	17.0529	17.2621	17.4773	17.9878	17.4523	17.2967	17.825
A0A3B3IT68;F5H2B5;Q96BZ4;G3V3J8	PLD4	15.5257	16.2808	16.2524	15.1519	15.2959	14.3283	16.0538	15.4751	15.5902	16.0948	16.2271	17.606	17.1471	17.8198	17.5342	17.5031	17.4779	17.4317	17.768	17.749	18.1536	17.6475
H0YNU5;A0A3B3IT82;P54132	BLM	17.0015	17.9481	18.2924	16.4227	16.7443	15.9622	17.3136	16.6403	17.2101	17.5709	17.331	17.9463	17.3052	18.3676	17.7942	17.5178	17.2155	18.503	18.3462	18.213	17.787	17.8703
A0A3B3ITE1;Q9UDY2;A0A1B0GTW1;A0A2R8YDH4;A0A3B3IRI3;A0A3B3ISZ5;A0A3B3IT83;A0A3B3IS03;A0A3B3IU26;B1AN86;U3KQJ2	TJP2	20.5355	21.2014	21.6014	19.982	20.7252	19.5571	20.3681	20.4128	21.5775	20.5034	21.0491	21.6833	21.1987	22.0352	20.9506	21.0819	21.0609	21.8512	21.7783	21.1039	21.9467	21.6289
A0A3B3ITH3;Q9P2X3;J3KT25;J3QRS6;J3QQU0	IMPACT	17.5578	18.6261	18.5554	17.5021	17.9084	16.8823	18.355	17.3773	18.1853	17.9328	18.1357	18.6914	17.9831	18.9976	18.6007	18.0408	17.7856	18.7936	18.968	18.3273	18.671	18.4978
A0A3B3ITJ4;M0QXS5;M0R1W6;M0R076;B4DVF8	HNRNPL	15.3227	16.4183	16.091	14.8069	15.2987	14.6363	15.4005	15.0585	16.2161	15.8666	16.2405	15.6121	14.7901	15.8796	15.1096	14.9258	14.7732	15.5266	16.1505	15.1553	15.2872	15.5339
A0A3B3ITK0;P35442;Q5RI53	THBS2	19.5406	21.8196	20.2999	18.9186	19.5292	19.524	21.5333	19.2279	19.7884	20.105	20.6775	21.037	20.3795	22.2982	22.2098	20.3805	20.5027	20.8596	22.4551	20.9208	20.756	21.4154
D6RA89;A0A3B3ITN6;D6RBB0;O60683;J3QRM4	PEX10	13.5177	14.1572	13.7116	13.0277	13.5541	13.1183	14.0574	13.4959	13.7821	13.8028	14.0802	14.0201	13.8448	14.7311	14.4795	13.8254	13.5941	13.9592	14.6623	13.8292	14.2237	14.3729
A0A3B3ITP4;Q495G5;Q8IVH4;D6RIS5;A0A3B3IRG3	MMAA	19.5313	20.5158	20.3466	19.0743	19.7312	18.2787	19.7604	19.1371	20.0626	19.8399	20.1019	20.2495	19.6606	20.178	19.8317	19.5837	19.3448	20.2099	20.5495	19.955	20.0209	20.1302
A0A3B3ITR4;O00522;C9JJM9;C9JD81;C9J3W7;C9JBN7;C9JEW7;C9J718;C9JIY2;C9JF32;A0A0C4DG23;C9JXI9;C9JSG7	KRIT1	16.2765	17.8165	17.3983	15.9633	16.4121	15.7486	17.1416	16.346	17.1305	16.7482	17.3136	18.7933	18.3215	19.2283	18.5911	18.1127	18.41	18.5642	19.0728	18.4998	18.6107	18.9142
A0A3B3ITS5;Q14181;E9PIQ6;H0YDR7	POLA2	15.5213	17.0291	16.7747	16.1411	15.5441	15.3772	15.9089	15.5161	15.9302	16.8722	16.7461	17.0169	15.4405	17.0696	15.5867	15.0273	15.2028	16.2682	16.776	16.5447	15.487	16.5046
A0A3B3ITT1	RAB12	18.8349	19.6822	20.0329	18.1494	18.6128	17.5405	19.0915	18.5474	19.5823	19.5616	19.2211	20.5707	19.6788	20.5675	19.8721	19.6216	19.6939	20.7528	20.6231	20.5459	20.3708	20.4059
A0A3B3ITT5;P47914	RPL29	17.9384	19.0146	18.6059	17.8226	18.0397	17.1538	18.4675	17.5425	18.273	18.5566	18.8187	18.6699	17.8732	19.0435	18.2491	17.6545	17.4777	17.9096	18.622	18.1127	17.9863	18.3447
A0A3B3ITU8;A0A3B3IU04;A0A3F2YNW8;Q14643;A0A3B3ITQ1;A0A3B3IU13;A0A3B3IU05;A0A3B3IRP0;A0A3B3ITM6;B7ZMI3;A0A3B3IRT5;A0A3B3ITM1;A0A3B3IS59;A0A3B3ITQ4;A0A3B3IRZ9;A0A3B3ISR4;A0A3B3ISE3;A0A3B3IS70	ITPR1	18.8698	19.6632	19.9982	18.7759	19.2856	18.4549	19.0636	19.4175	19.4584	19.1742	19.8085	21.2035	20.6754	21.743	20.6291	20.4908	20.9421	21.1813	21.1384	20.6907	20.8353	21.2028
E9PN17;A0A3B3ITX4;O75964;A0A3B3IRW3	ATP5MG	18.4897	19.1853	19.1346	17.5407	18.3571	17.385	18.6962	18.0393	19.0079	18.6656	18.6733	18.3843	18.1284	19.1417	18.8053	18.3944	17.8779	18.8996	19.2028	18.7108	18.9493	18.7029
A0A3B3IU23;O75626;B2REA4	PRDM1	15.5863	16.6937	16.034	14.1991	15.4485	14.3097	15.401	14.6664	15.9683	15.8279	15.7961	NA	NA	NA	NA	NA	NA	NA	NA	NA	NA	NA
A0A3B3IU33;Q9Y303;H3BQ15;H3BTZ6;H3BSV9;H3BTE3	AMDHD2	18.4205	18.8369	18.9799	17.8357	18.4607	17.6545	18.8735	18.3615	18.9036	18.7873	18.867	19.6996	19.3141	20.212	19.6082	19.0921	19.2639	19.596	19.6504	19.6216	19.5411	19.6921
A0A3B3IU42;O14893;H0YEL0;H0YDP6;G5EA29	GEMIN2	18.0555	19.2772	18.8949	17.9213	18.2741	17.6944	18.7001	17.9176	18.6188	18.5378	18.8169	16.892	15.9084	17.4736	16.7769	15.7545	15.2693	16.7316	17.4929	16.259	16.2776	16.6906
A0A3B3IU44	HTT	14.5652	15.2679	15.0202	14.3181	14.6199	13.9185	15.1351	14.5	14.8288	14.648	15.1727	NA	NA	NA	NA	NA	NA	NA	NA	NA	NA	NA
A0A3B3IU51;A0A3B3ISF1;A0A3B3IRV6	TJP2	15.212	16.0659	16.1901	14.7774	15.5762	14.452	15.7193	15.2178	16.4301	15.5452	15.8698	15.8828	15.3007	16.0599	15.4078	14.9833	15.1128	15.9322	15.8174	15.1311	16.096	15.7688
A0A3B3IU55;Q8WXE9	STON2	14.7145	15.7089	15.6318	15.0432	14.3646	13.9078	15.3215	14.5945	15.3378	15.0781	15.4401	18.1904	17.0314	17.9045	17.2806	17.5355	17.2843	17.3896	17.8317	17.4848	17.7912	17.5608
F8W717;A0A3B3IU69;O00423;G3V500;G3V3N9;G3V497;G3V538;G3V4H6;G3V4U5;G3V5C8;G3V3J1;H0YJS9;H0YJK4;H0YJY3;H0YJD8	EML1	19.7373	20.1946	20.9708	19.1323	19.8873	18.7908	19.9785	19.889	20.5631	19.9056	20.0281	20.249	20.0451	20.915	20.2589	19.9607	20.0526	20.8345	20.437	20.1125	20.6679	20.3039
A0A3B3IUB1;Q13144;A0A3B3IUF2;A0A3B3ISM8;A0A3B3ISX3;A0A3B3ITG6;A0A3B3IS56;A0A3B3IRP4;A0A3B3ITQ2;A0A3B3ISS1;A0A3B3ISV1;A0A3B3IST9;A0A3B3ISI2;A0A3B3ITK8;C9JRD9;A0A3B3IT53;H7C2X0	EIF2B5	18.8734	19.8945	19.8888	18.1694	18.7697	17.8945	19.4232	18.5433	19.1073	19.2965	19.2667	20.3933	19.6682	20.912	20.7168	19.9608	19.6587	20.915	20.8702	20.3379	20.1891	20.3604
A0A3B3IUB5;Q8TCT9;A0A075B6F6;A0A0S2Z6F0;A0A3B3IT72;A0A0C4DGU3	HM13	18.8563	20.5007	20.501	18.8075	19.2532	18.6515	19.5997	18.9269	19.1914	19.2818	20.154	20.6905	19.6721	21.3421	20.2101	19.3869	19.5433	21.0802	21.2353	19.9114	19.7198	20.758
A0A3B3IUC4;P06280;A0A3B3IRU3;V9GYN5	GLA	20.0774	21.585	20.1284	19.3025	20.5927	18.9406	20.3563	19.4028	19.8261	20.297	20.1873	21.1554	21.2921	21.5732	21.2625	20.8155	20.101	20.9051	22.4674	20.9533	20.6123	20.9922
A0A3B3IUD2;Q9BUK6	MSTO1	17.4369	19.2123	18.6392	17.3174	17.4954	16.9569	18.0745	17.3197	17.8295	17.9314	18.6991	19.6503	18.6245	19.9591	19.1533	18.585	18.5468	19.6573	20.5054	19.2227	19.0363	19.8866
A0A3B3IUD7;Q14690	PDCD11	19.2658	20.5742	20.8887	19.5805	19.6073	18.9228	19.4985	19.472	19.6562	19.8451	20.5329	21.6095	20.5338	21.7639	20.757	20.5404	20.6532	21.7923	21.6525	21.0609	20.7907	21.4129
A0A3F2YNW7;Q8NFD5;H0Y7H8;A0A1B0GVK1;A0A1B0GWJ2;A0A1B0GTJ8;A0A1B0GV63;A0A1B0GTI6;H0Y2R3;H0Y3S9;A0A1B0GU09;A0A1B0GUC6;A0A1B0GUG2;A0A1B0GV92;A0A1B0GVH0;A0A1B0GTE8;A0A1B0GU65;REV__Q9C0C2	ARID1B	19.6749	20.5929	20.6811	19.3936	19.8275	19.0138	19.9908	19.6637	20.1289	20.1293	20.305	20.8682	20.0706	21.3724	20.3689	20.0891	20.1645	20.9069	21.0032	20.5069	20.5919	20.734
A0A3F2YNX6;Q92794;A5PLL3;A0A3B3IS53;A0A3B3ITI3;A0A3B3ISZ3;C9JJY6;A0A3B3ISU5	KAT6A	17.3054	18.1855	18.2115	17.021	17.467	16.5912	17.4961	17.3562	17.8188	17.9915	18.0324	17.2217	16.3584	17.244	16.1941	16.1117	16.4231	17.1917	17.1494	17.2239	16.6653	17.0169
A0A3F2YNY6;H7C2N3	PRPF40A	19.8674	21.243	21.1567	20.0824	20.2613	19.4208	19.9966	20.0198	20.3122	20.6475	20.985	21.7094	20.6771	21.8638	20.6435	20.3393	20.5693	21.2455	21.5976	21.0107	20.7332	21.4135
A0A5E8;Q99501;C9JFI0;C9JRR6	GAS2L1	16.9346	17.6266	17.4766	16.8925	17.1733	16.2585	17.4491	16.932	17.3233	17.1509	17.3939	18.6356	17.6032	18.7241	18.0292	17.6828	17.6803	18.0532	18.2091	17.9443	17.928	18.1419
A0AV96;B7Z8Z7;D6R9D6;D6RBS9;D6REZ6;D6R9M7;D6RBP6;D6RA49;D6RFL5;D6RCT1;Q8TBY0;D6RF41;Q5T0W7;F8W9F8;Q9NQ94	RBM47;RBM46;A1CF	19.6282	20.8831	20.5841	19.0794	19.9495	19.2602	19.6334	19.356	20.4308	20.0668	20.6363	20.2081	20.0664	21.1959	19.6497	20.0072	19.8628	20.4748	20.8952	20.2437	20.38	20.6792
B7Z6R6;A0AVF1;B7Z2T3;Q96CU4;F8WEZ4	TTC26	16.6919	17.2045	17.3546	15.8284	16.4557	15.6685	16.739	16.3481	17.2707	16.909	17.1521	17.4919	16.8905	17.8682	17.1863	17.1445	16.9668	17.5943	17.6268	17.3524	17.7909	17.5756
A0AVT1;H0Y8S8;H0Y9U5	UBA6	21.0159	22.0367	22.2156	20.7382	21.1172	20.5653	21.8523	20.975	21.784	21.6317	21.9152	22.4655	21.5863	22.9779	22.3256	21.5794	21.6357	22.5031	22.6032	22.188	22.2391	22.3903
A0JNW5;A0A0C4DGH6;H0YHT7	UHRF1BP1L	17.0996	18.0497	17.7087	16.8813	16.8413	16.5333	17.3025	16.896	17.3057	17.4256	17.7493	19.3873	18.469	19.5366	18.5899	18.2101	18.3191	18.667	19.2243	18.7032	18.5671	19.0627
A0M8Q6	IGLC7	17.6285	16.2216	15.5274	13.6382	16.6877	15.6882	15.7551	16.3924	16.3703	15.6394	16.4834	15.2221	15.7308	17.2421	16.2126	17.7933	15.7267	16.042	16.7369	15.8948	16.8294	16.4309
A0MZ66	SHTN1	20.2848	22.3893	21.4574	20.1124	20.7168	20.0618	20.3606	20.397	20.891	20.894	21.3032	21.4236	20.7738	22.131	20.5077	20.4282	20.5273	21.2787	22.3177	20.9312	20.9822	21.3861
A0PJZ3;C9J3Q6;C9JND4	GXYLT2	12.2689	12.4946	12.0611	11.6086	12.106	11.8598	12.7448	12.6594	12.1813	12.2164	12.6937	15.8831	15.4032	17.4342	16.633	16.3744	15.924	16.1653	16.9211	15.7693	16.421	16.6076
A1A4S6;H0Y8W5	ARHGAP10	19.0958	19.9808	20.0685	19.1255	19.2917	18.392	19.2621	19.0993	19.6186	19.6066	19.9226	20.1032	19.5337	20.4689	19.7405	19.4829	19.56	20.0873	20.193	19.7974	20.0072	19.9751
A1IGU5;D6RJH4	ARHGEF37	18.1831	18.8213	19.2918	17.7969	18.3375	17.2997	18.3329	18.2576	19.3452	18.5114	18.7044	18.5982	18.1322	19.0106	18.3558	18.1275	18.315	18.9649	18.7096	18.4537	19.3818	18.6027
A1L020;Q6ZN04	MEX3A;MEX3B	17.3066	18.1525	17.4219	16.2135	17.214	15.8966	17.1164	16.7847	17.5578	17.4625	17.3113	NA	NA	NA	NA	NA	NA	NA	NA	NA	NA	NA
A1L0T0;M0R026;E9PJS0;M0R1B5;M0QZX5;E9PL44;E9PNL1	ILVBL	19.106	20.0137	20.4832	18.6341	19.3672	18.2587	19.5541	19.1259	19.6811	19.5106	19.8829	20.0599	19.623	20.5274	19.821	19.5616	19.6987	20.5611	20.3722	19.8838	20.0084	20.2106
A1L170;F8W6W0	C1orf226	14.8609	16.5109	15.3388	14.2944	15.4314	14.2646	15.1794	15.0289	15.2215	15.0205	15.8887	17.3402	16.9566	17.7227	17.2672	16.9178	16.7733	17.0216	18.2097	16.9242	17.2321	17.5201
A1L390;A0A0U1RR71;G3V311;C9J7S4;G3V3I3;G3V278;C9JVL3	PLEKHG3;PLEKHG2	16.6211	17.7095	17.7553	16.9257	16.7985	16.2899	17.3449	16.5569	17.8662	17.1444	17.6132	18.2585	16.7936	18.4084	17.3618	16.6188	16.6415	17.5198	17.8864	17.2587	17.6906	17.675
A1L4H1;M0QZ17	SSC5D	15.8261	16.7203	16.1719	14.6766	15.8312	15.1741	15.7751	14.908	16.5082	15.8402	16.274	17.9315	17.3947	19.0104	17.7064	17.9719	17.3865	18.3491	18.4445	17.5683	18.4944	18.3066
A1X283;G3V144;A0A1B0GUF2	SH3PXD2B	20.5136	21.7083	21.1476	20.416	20.5411	20.2361	20.998	20.4027	20.7188	21.0626	21.2276	21.9975	20.9297	22.6498	21.6642	21.1234	20.9857	21.5888	22.3577	21.718	21.3843	21.7917
A1XBS5;E5RGD0;H0YC32;A0A087WTS3;E5RID3;E5RGP4;E5RHK0;E5RFH7;A0A0B4J212;F8W7P5	FAM92A	13.8255	14.3801	14.6563	13.5992	13.3015	12.5187	13.9053	13.9219	14.3177	14.2314	14.2907	16.6748	16.0955	17.1706	16.4762	16.0168	16.0253	16.3129	16.753	16.212	16.5537	16.5154
A2A274;Q99798	ACO2	21.7103	22.8068	22.901	21.9422	22.1499	21.3206	21.9432	21.7395	22.4893	22.5862	22.5191	23.7941	22.6858	24.1002	22.7036	22.4866	22.6117	23.4317	23.5205	23.2748	23.12	23.2996
A2A2V1;P04156;X6RKS3	PRNP	17.8314	18.0584	18.5783	16.7826	17.4738	16.2696	18.8227	16.8149	18.0776	17.3912	18.1497	18.6357	18.1392	18.964	18.9343	18.0781	17.7656	18.636	18.5182	18.0679	18.3897	18.5884
A2A3N6;A0A0A0MT25;A0A0A0MSP5;O14986	PIPSL;PIP5K1B	14.6792	15.4651	15.4527	14.0157	14.5751	13.6627	15.0085	14.4774	15.1311	15.0425	15.1288	15.9447	15.8503	16.6847	16.2282	17.005	15.9644	16.4169	17.1522	16.8189	16.7046	16.5788
A2ACR1;A0A0G2JJA7;A2ACR0;A0A0G2JJQ0	PSMB9	19.6418	20.3702	20.0414	18.8068	19.359	18.2324	20.139	19.1049	19.9122	19.7472	19.8165	20.4795	20.0443	20.7378	20.7923	20.2954	19.9656	20.4842	20.904	20.3909	20.5031	20.374
A2IBA6;Q8WWY8;H7BZL3	LIPH	16.991	16.7189	16.5226	14.7693	15.8041	14.975	16.685	15.3608	17.8039	15.9638	16.5738	17.1832	16.9613	17.5657	17.6163	18.3033	17.1056	17.7851	17.8465	17.4786	18.988	17.5695
A2IDC6;Q13084;A2IDC7;Q4TT37	MRPL28	18.6548	19.547	19.0386	18.3877	18.854	17.7287	18.6894	18.3784	18.784	18.8995	19.1685	20.2801	19.7142	20.5153	19.8124	19.7541	19.4349	19.7906	20.6317	20.0346	19.8198	20.1498
A2RRP1;H0Y5G7;H7C007;H7BZR3;H7BZU5;C9JCM7;H7C1U4;H7C1Y9	NBAS	19.2817	20.4492	20.7366	19.414	19.6955	18.9895	19.7233	19.6497	19.9499	19.7775	20.4011	21.6434	20.8346	22.0471	20.9079	20.4927	20.9489	21.6221	21.5689	20.9322	21.057	21.5606
A2RTX5;B7ZLP8;H0YKB9	TARSL2	16.4696	17.5477	17.6112	16.4486	16.6429	15.7377	17.0609	16.5618	17.046	16.8943	17.1117	19.0209	18.7889	19.4164	18.7351	19.1719	18.9451	19.3995	19.4926	19.0143	18.8215	18.998
A2RUC4;A8KAJ9	TYW5	16.7987	17.8599	17.4017	16.5802	16.7018	15.9461	17.41	16.5761	17.2983	17.3497	17.3444	17.9036	16.9857	18.039	17.701	17.0224	16.8059	17.5726	18.1102	17.6176	17.4129	17.6239
H0YAY3;E9PF32;A2RUS2;E5RHH2;E5RI43;E5RJ42;E5RIR7;B3KRG7;H0YBH5	DENND3	18.8409	19.4427	20.1666	18.6679	19.3914	18.0679	18.9222	19.2868	19.6204	19.091	19.5585	20.1438	19.7031	20.3282	19.3469	19.1116	19.7522	20.2084	19.7755	19.5118	19.7789	19.9505
A2VDF0;X6R6T9;X6RK00	FUOM	16.2164	16.5001	16.2378	15.3054	16.006	14.5572	16.4119	15.2096	16.3927	16.6491	15.8911	15.6935	15.2949	16.2417	15.8426	15.8536	15.0514	15.6134	16.1475	16.2288	15.7991	15.4534
A3KMH1	VWA8	20.5878	21.9585	21.4472	20.3778	20.9948	19.8693	20.6913	20.5191	20.9834	21.0754	21.355	22.219	21.7198	22.5208	21.4302	21.2655	21.3421	21.9946	22.6726	21.7878	21.6758	22.114
A3KN83	SBNO1	19.1027	20.2348	19.9945	19.2727	19.3484	18.6681	19.2725	19.138	19.4961	19.6628	19.8518	20.3681	19.6358	20.5825	19.7777	19.9436	19.7193	20.141	20.4689	20.0971	20.0579	20.0837
A4D1E9;C9J8R7;C9JNI1;C9JEQ8;F8WBY0;F8WCN4;F8WBB5	GTPBP10	17.6545	19.3123	18.4731	17.4733	17.9819	16.9855	17.786	17.4279	18.1153	18.0085	18.4848	19.4066	18.6247	19.5321	18.4327	18.3301	18.1997	19.0457	20	18.7398	18.8336	19.2105
A4D1P6;C9J1X0	WDR91	20.1686	21.2586	21.5301	19.7374	20.4871	19.4358	20.5391	20.2302	20.7974	20.5186	20.7822	20.9424	20.6336	21.4788	20.8685	20.4829	20.616	21.553	21.4528	20.8795	21.0495	21.0378
A4D1S0	KLRG2	15.8149	16.5477	17.369	15.2134	16.101	15.2684	16.3243	15.7105	16.3821	15.712	16.6406	15.7016	15.6453	15.7797	15.7178	15.1055	15.3086	17.9794	15.9507	14.8271	15.3209	15.873
A4D1S5;C9JJQ5	RAB19	14.9948	15.9618	15.6581	14.4802	15.0192	14.2128	15.1707	15.0263	15.8911	15.6793	15.4647	14.4106	13.7691	14.5827	13.6399	14.6731	14.3266	14.893	15.2226	14.9141	15.2127	14.5106
C9J7X6;A4D1U4	KIAA1147;LCHN	15.1253	16.1586	16.5052	14.4991	15.117	14.4499	15.2302	14.8503	15.7483	15.4159	15.5763	15.2224	14.7067	15.7754	14.8103	14.7624	14.3681	15.8396	15.8925	14.9958	15.3678	15.3249
A4D2B0;C9JAV3	MBLAC1	17.026	17.3801	17.5237	16.5777	17.1628	16.0573	17.165	16.9867	17.1755	17.2738	17.2666	16.744	15.9151	16.8688	16.0957	16.0033	16.0618	15.9936	16.3761	16.2786	16.1964	16.4464
A5A3E0	POTEF	14.9331	15.5308	15.7969	14.4624	14.7063	14.8754	15.7552	15.8295	17.7842	15.362	15.8408	15.7974	14.2659	17.637	15.9767	15.3671	15.9435	15.4741	15.4596	15.5878	18.5295	16.0801
F5H4Q5;A5D8V6	VPS37C	16.981	17.9501	17.5354	15.2795	16.3399	15.4038	17.3789	15.9697	17.6729	16.6971	17.0981	16.7404	16.293	17.5618	17.4229	16.9457	16.1487	17.2974	17.9117	16.745	17.547	17.2081
K7EN59;A5D8V7;K7EPB4;K7EPK8	CCDC151	13.7421	14.4814	14.391	13.1385	13.7183	12.9799	14.1568	13.5981	14.1794	14.3963	14.5366	15.5138	15.0653	16.0716	15.3561	15.5201	15.0195	15.8503	15.743	15.1962	16.0934	16.0323
A5PLL7;Q5TGE2	TMEM189	15.8656	16.5365	17.2808	16.6689	15.8601	15.4036	16.2999	16.1134	15.6628	17.3301	16.896	17.9306	16.0912	17.4209	16.6566	16.2443	16.3815	17.2703	16.8028	17.6009	15.9649	17.1964
A5PLN9;H0YBF8;D6RB83	TRAPPC13	17.6903	18.6459	18.5592	17.1469	17.8161	16.9199	18.075	17.513	18.2673	18.1242	18.3106	19.2494	18.4679	19.4647	18.8028	18.5668	18.4672	19.1117	19.3625	18.9519	18.9803	19.1378
A5YKK6;H3BNB1;H3BVC9;H3BTH2;H3BR89;H3BMH0;H3BT18;H3BU44	CNOT1	21.0674	22.348	22.4503	21.153	21.4781	20.5828	21.2055	21.2168	21.5765	21.6802	21.9686	23.011	22.1205	23.297	22.2853	22.0573	22.176	23.0905	23.1939	22.5986	22.4453	22.759
A6NC48;Q10588;H0Y984;H0Y8G4;H0Y9Q9	BST1	19.0648	19.9772	19.2725	18.3828	18.9934	18.0063	19.4345	19.0928	19.2857	19.1317	19.1966	19.8357	19.3296	20.4669	20.128	19.7373	19.4248	19.5185	20.6092	19.7518	19.784	19.6608
A6NC98;H7BY33	CCDC88B	19.6783	20.5521	20.3296	19.4676	19.7956	18.7001	20.0729	19.8718	20.0047	19.9678	20.3158	21.1444	20.4813	21.1589	20.6841	20.4053	20.6139	20.7287	21.1888	20.6864	20.6344	20.9336
H3BTL1;Q9GZQ8;A6NCE7	MAP1LC3B;MAP1LC3B2	18.2586	18.9081	18.5885	17.5263	17.946	17.485	18.7226	17.9511	18.2981	18.6191	18.4509	18.4666	17.9078	19.3536	18.9933	18.4033	18.095	18.5325	19.0761	18.7587	18.4095	18.5837
A6ND36;K7EKG0	FAM83G	18.411	18.9477	18.7808	16.9131	17.7844	16.705	18.6292	17.7968	18.3716	18.0111	18.1804	16.7951	16.5527	17.5258	16.7555	16.7064	16.6054	16.7536	17.161	16.8256	16.9324	16.8111
A6NDB9;K7EKN5	PALM3	19.4958	20.4686	20.3837	18.1641	19.0748	17.7226	18.9561	19.1311	19.5288	18.8248	19.5836	20.2192	19.8967	20.5278	19.7843	20.1664	20.071	20.7801	21.0125	19.636	20.3402	20.4184
A6NDG6;H3BV17	PGP	17.9645	18.8459	18.1657	16.8712	17.8909	17.1824	18.2033	17.3364	18.0476	17.9232	18.3597	19.6329	19.2124	20.4585	19.7309	19.3588	18.9992	19.4522	20.2861	19.5513	19.4312	19.7042
A6NDU8;A0A0C4DGW6	C5orf51	17.3818	18.2348	18.3166	16.928	17.5252	16.7332	17.7789	17.3925	17.7163	17.7572	17.879	18.2399	17.7686	18.9174	18.3014	17.9868	17.8617	18.5568	18.7878	18.3899	18.2212	18.3813
G3V2I3;A6NED2;G3V3Q4	RCCD1	17.096	17.6948	17.5343	16.3372	17.0467	16.0627	17.3564	16.8952	17.4279	17.1973	17.308	15.59	15.1089	16.6026	16.8793	15.8508	15.3217	15.8541	16.418	15.6532	16.2659	16.149
A6NEM2	HCFC1	21.4737	22.422	22.5273	21.0464	21.4985	20.6292	21.7123	21.2573	21.8965	22.1442	21.9939	22.5673	21.9904	23.0489	22.3212	22.0425	21.8978	22.7748	22.9679	22.6132	22.3738	22.5606
A6NEP9;Q8NG11	TSPAN14	15.4893	16.5654	16.9807	15.0615	15.5814	14.2583	15.9203	15.6288	16.5688	16.0851	16.5019	17.9111	17.7764	18.351	18.0253	17.6266	17.9719	18.5982	18.6136	17.9967	18.6156	18.2853
A6NFI3	ZNF316	15.8166	17.0426	16.5488	15.6804	16.2592	15.7731	16.5745	15.953	16.8407	16.5956	17.0061	17.3854	16.7715	17.9489	16.9309	16.5832	16.6766	16.9521	17.4	16.9574	16.8709	17.3168
A6NFQ2;Q8N1I1;A0A1B0GVM2	TCAF2;TCAF2C	17.5293	18.231	18.7453	17.2839	17.7317	16.6025	18.145	17.5532	18.2923	17.6615	18.1839	16.5283	15.9405	16.8473	16.0624	16.0671	16.0142	16.6286	16.6115	16.2428	16.5398	16.3933
A6NMH6;A6NFQ9;F8W8I8;Q92599;A0A087X142;C9JV02;C9J4G8;A0A0A0MRP8	2008-09-01	19.4502	20.4986	20.4771	18.9911	19.4663	18.7238	19.9013	19.475	20.2309	19.9663	20.1565	20.4081	19.562	21.0772	20.0546	19.7077	19.7192	20.5104	20.7866	20.1282	20.4823	20.3843
A6NFX8;Q9UKK9;A6NJU6;A6NCQ0;C9JYY9;H0YEY4	NUDT5	20.2454	21.2023	21.4534	19.6981	20.4309	19.0213	21.0496	19.8139	20.6499	20.5547	20.7147	21.4645	20.8672	21.7922	21.6608	20.9678	20.7625	22.0451	21.8198	21.3486	21.2865	21.4249
K7EIJ0;K7ENL2;A6NG10;K7EMC9;Q969T9;K7EIN1;K7ESN4;K7EIK1	WBP2	18.3598	19.3407	19.143	17.637	18.4394	17.3524	18.2129	18.1043	18.7471	18.4298	18.6135	20.1318	19.8259	20.4949	19.6991	19.7636	19.5664	20.1707	20.7048	19.9147	20.2353	20.0727
A6NHN7;A6NHB5;Q14202;A6NL54;A6NC58	ZMYM3	18.4071	19.4134	19.347	18.2121	18.5076	17.5615	18.2331	18.5073	18.6837	18.8971	19.0604	18.7325	17.8495	18.8914	18.1471	17.9546	17.7311	18.4678	19.0492	18.3581	18.2097	18.557
A6NHC0;B1B154;B1B153	CAPN8	15.3875	16.0609	16.2005	15.1121	15.7829	15.0597	15.4386	15.1148	20.3318	16.0482	16.2048	17.7614	17.5283	18.4098	17.5547	17.3304	17.5823	17.5672	17.8173	17.6637	20.6912	17.7855
H0YL26;A6NHG8;Q13114;H0YL25	TRAF3	15.0591	16.2757	17.5806	15.1564	15.3864	14.6724	15.4864	15.1956	15.481	15.3055	15.9827	17.5156	16.4164	17.6855	16.2438	15.7944	16.3963	18.4086	17.3474	16.4132	16.4058	17.3133
A6NHL2	TUBAL3	17.5208	18.6571	18.4106	16.1223	16.7002	15.754	18.2199	16.6621	18.2804	17.1931	17.6281	18.0512	17.6374	19.0836	19.503	18.8411	18.1339	19.6062	20.0144	18.4386	19.4512	18.8751
A6NHQ2	FBLL1	16.2656	17.4137	17.6071	15.8176	16.3671	15.5283	16.7991	15.9332	16.6436	16.6196	16.9797	18.1974	17.8328	18.9626	18.1897	17.7114	17.8372	18.4515	18.7048	18.1517	18.1815	18.5655
A6NHR9;J3KTL8;A0A2R8YCU7;J3QSH1;J3KRK8;A0A2R8YE92	SMCHD1	21.287	22.5468	22.3095	20.9405	21.315	20.5757	21.233	21.2736	21.8715	21.966	22.0113	22.5563	21.7383	22.8907	21.6626	21.6974	21.7923	22.4862	22.9619	22.4545	22.1415	22.4519
A6NHX0	CASTOR2	16.8094	17.7838	17.3798	15.8714	16.5132	15.8637	17.5306	16.4744	16.8892	16.903	16.6981	18.5946	17.6323	18.9274	19.0472	17.925	17.8662	19.1262	19.4878	18.9946	18.1608	18.6429
A6NI28;E9PJK4;H0YDU1;H0YEJ7	ARHGAP42	15.9395	16.6019	16.4931	15.3575	15.8343	15.435	15.9317	15.8282	17.6889	16.0301	16.3644	16.4349	16.0356	17.364	16.2255	16.1081	15.9697	16.2603	16.7181	16.1317	17.4655	16.5967
A6NI79;H0YBY5	CCDC69	16.7862	17.5271	17.4494	16.3583	16.9171	16.0639	17.1188	16.7027	17.2343	17.0627	17.403	18.1801	18.0599	18.3521	18.0642	18.0105	17.9717	18.3067	18.4766	18.1254	18.3161	18.1385
A6NIH7	UNC119B	17.5841	18.6947	18.3856	17.5141	17.6901	17.0012	18.3493	17.6407	18.1114	18.3431	18.4229	18.1679	17.151	18.5702	17.9511	17.3353	17.1566	18.0317	18.3468	17.7256	17.8114	17.9573
A6NIT2;A6NMN0;P46020	PHKA1	17.6166	19.1782	18.5353	17.2524	17.7979	17.6553	17.7862	17.4064	17.9944	17.9257	18.5815	18.5854	17.816	19.5142	18.0699	17.805	17.6861	18.5663	19.2035	18.1909	18.1474	18.6535
A6NIW2;Q5JSL3	DOCK11	19.6752	20.8935	20.7695	19.4457	20.1081	18.9977	19.8943	20.0066	20.3768	20.2041	20.455	21.4098	20.874	21.6588	20.7416	20.5798	20.898	21.4138	21.6765	21.0302	21.1147	21.233
A6NIZ0;Q9GZM8;J3KRK9;J3QL85;J3KT16;J3QL31;J3QLD0	NDEL1	15.797	16.9465	16.4542	14.9272	15.7617	15.0737	16.0769	15.5151	16.2937	15.766	16.4095	17.9701	17.5705	18.4832	17.8739	17.6679	17.602	18.001	18.4535	17.9048	18.0472	18.1031
A6NJ78;A0A0U1RR76;A0A0U1RRF2;B5MC64;A0A0U1RR64;A0A0U1RRD2;F8WD83;P0C7V9	METTL15;METTL15P1	16.6342	18.0068	16.9158	16.0461	16.5651	15.6783	16.9629	16.1182	17.0271	17.056	17.3214	18.1823	17.5234	18.4893	18.0546	17.6208	17.2588	17.7486	18.9069	17.9467	17.8808	18.3065
A6NJG2	SOWAHD	17.2955	18.0246	17.7181	16.9124	17.5003	16.2939	17.5537	17.3222	17.6379	17.7342	17.6835	17.2633	17.1631	17.7075	17.3529	17.0601	17.1059	17.0963	17.6673	17.4133	17.3003	17.2196
A6NKD9;H0YJE0;G3V5D5;G3V2D7;G3V4C8;H0YJY5	CCDC85C	15.7052	17.0094	17.094	15.83	15.9271	15.139	16.2291	15.6108	16.42	16.216	16.6789	16.9951	16.1214	17.3185	16.694	16.3802	16.0069	17.1367	17.2787	16.6303	16.7479	16.8417
A6NKN8	PCP4L1	15.6268	15.9681	14.8594	13.8943	14.3783	13.9424	14.6239	14.0369	14.5983	16.0097	15.7103	16.8532	16.2323	17.7801	16.6484	17.4621	16.181	16.7169	17.9426	17.8158	16.7553	17.6463
J3KNE0;A6NKT7	RGPD3	15.9208	17.387	18.0471	16.7682	16.5621	15.7979	16.2229	16.6798	16.4327	16.5951	17.5703	16.1291	14.7542	16.0184	14.3698	13.8232	14.7285	16.096	15.5211	14.7022	14.547	15.845
A6NLN1;K7ES59;A0A087WU68	PTBP1	10.655	11.4387	10.1586	12.501	12.241	11.3366	10.5846	11.8603	10.6602	11.2863	12.8568	13.6481	11.7486	12.8725	10.6241	9.90346	11.5807	10.4939	11.2536	10.9863	10.1077	12.1266
A6NM71	WDR45	13.2481	13.8846	14.4469	13.1602	14.1211	13.0159	13.1173	14.0705	13.2083	13.5436	14.0427	13.9737	13.6355	15.0369	13.6988	13.6902	14.1209	14.3351	14.2413	13.9148	13.3841	13.8883
A6NML8;K4DI95;C9J6U3;O60879	DIAPH2	19.6142	20.7059	20.9313	19.8342	19.8943	18.7991	19.7125	20.0371	20.4726	20.2233	20.5179	21.6033	20.521	21.3601	20.3665	20.4146	20.7134	21.4111	21.4256	21.0077	21.1245	21.2618
A6NMQ3;Q5T5H1;O43768;A0A1W2PRU0	ENSA	19.5449	20.4692	20.2499	19.0701	19.2276	18.2507	20.3626	18.9297	19.5079	20.0053	19.9431	20.8845	19.5449	20.7719	20.4733	19.9207	19.4046	20.4501	20.8986	20.4503	19.9324	20.3665
A6NMZ7;H0Y940;H0YA33	COL6A6	22.4682	22.9707	23.2985	20.8321	21.8637	20.0258	21.6005	21.7967	22.766	21.7666	21.8992	22.3881	22.3724	22.275	22.1604	23.1091	22.4376	23.7562	23.5824	22.3377	23.2946	22.4701
A6NN40;Q2M3G4;C9JXU1	SHROOM1	NA	NA	NA	NA	NA	NA	NA	NA	NA	NA	NA	12.7351	12.5412	13.1711	12.5955	12.6101	12.2287	12.3646	13.3006	12.2209	13.2253	12.934
A6NN50;O75147;A8MSZ8	OBSL1	17.0468	17.6258	18.153	16.4566	17.1789	16.5851	17.4098	16.7546	17.5149	17.4469	17.7764	17.9442	17.731	18.7981	17.9779	17.4667	17.5751	18.5691	18.0838	17.9164	17.8681	18.0847
A6NNK5;Q12888;C9JXV0;H7BZY0;H7C3N7;M0R142;H7C495;H7C151	TP53BP1	20.9861	22.0562	21.7634	20.9182	21.1685	20.6894	21.3244	20.9177	21.4037	21.5824	21.7579	22.5588	21.6069	23.0779	21.8964	21.6017	21.6261	22.1266	22.5613	22.1351	21.9615	22.2698
A6PVN5;F6WIT2;A6PVN9;Q68CR8;A6PVN6;A6PVN8;B7ZBQ0;A6PVN7;C9IZ76;H0Y6E5;B7ZBP9;B7ZBP7;B4DDQ6;H0Y562	PTPA	20.0044	20.5211	20.572	19.0426	19.6922	18.5239	20.0705	19.5819	20.4086	20.0521	20	20.7042	20.0156	20.9956	20.5755	20.4219	20.1563	20.8739	20.9851	20.6572	20.7915	20.4585
A6PW57;Q99755;A6PW58;A2A5X0	PIP5K1A	14.147	14.6673	14.772	13.1663	13.6124	12.5738	14.4131	13.7572	14.9619	14.216	13.9728	16.5683	16.0441	17.184	16.6584	16.2864	15.9496	16.7036	17.1532	16.4127	16.6286	16.6519
A6XND0;P17936;A6XND1;H0Y5K2;B3KWK7;C9JMX4;H0Y485	IGFBP3	18.1612	19.482	19.3678	17.9467	19.1748	17.7052	19.4007	18.0147	18.889	18.7168	18.7361	19.0011	19.2995	19.6384	19.5591	18.2989	18.1096	19.3208	19.6389	18.7965	19.0004	18.7526
H0Y6A4;H0Y4U4;Q5T6T6;A6XNE0;P09466;H0Y530;F2Z349	PAEP	15.6061	16.0149	15.5678	14.5258	15.542	16.4894	15.5753	15.2585	15.38	15.342	16.4452	14.4882	13.7905	16.4301	14.7269	14.7513	14.2723	14.6942	15.1779	14.8769	14.4086	14.9597
A6ZKI3;Q17RB0	RTL8C;RTL8B	17.4243	18.2313	18.0224	16.5018	16.9752	16.3554	17.7117	16.7344	17.5189	17.9116	17.5537	16.9988	16.5528	17.9864	16.9806	17.1544	16.7217	17.4547	17.9198	17.7118	17.1489	17.0484
S4R3H3;S4R393;S4R410;A7E2V4;H7BZ52;H0YCW2;S4R3B3;H7C453;S4R3U7;S4R3S6	ZSWIM8	17.2294	18.0872	18.0169	17.0957	17.617	16.8611	17.5775	17.4766	17.7704	17.6809	17.9794	17.7923	17.6353	18.7637	17.8562	17.6915	17.5443	18.2812	18.6338	17.9974	17.8916	17.9763
A7KAX9;G3V174	ARHGAP32	14.6415	15.8245	16.4399	14.781	14.7685	14.3105	15.1146	14.2958	15.685	15.2188	15.7611	18.4529	17.8683	18.8693	18.1461	17.6632	17.8088	18.1002	18.4715	18.1132	18.1873	18.3584
A7XZE4;CON__Q3SX28	TPM2	19.8326	21.2206	21.0372	19.2013	19.2948	20.1312	20.0212	20.4032	21.0578	20.0348	20.893	20.7867	19.659	22.2387	20.1069	19.7298	20.3805	20.5451	21.0124	20.0699	20.6556	20.8858
A8CG34;Q96HA1;A6NF01;C9JFL1;C9JER0;C9J370;A0A0J9YWR1;Q6PJE2;A8MY32	POM121C;POM121;POM121B;POMZP3	18.8072	19.7595	19.8761	18.9971	19.1703	18.2285	18.9831	19.0534	19.2212	19.3156	19.6828	19.3589	18.3433	19.3614	18.3244	18.1245	18.2838	18.9696	19.1572	18.552	18.5339	18.915
A8CTZ0	ITSN1	NA	NA	NA	NA	NA	NA	NA	NA	NA	NA	NA	NA	NA	NA	NA	NA	NA	NA	NA	NA	NA	NA
A8DPD7;Q9C0D3	ZYG11B	17.119	18.0479	17.8612	16.5586	17.1984	16.2591	17.8486	16.9199	17.6455	17.3382	17.6807	18.2724	17.852	18.6991	18.5764	17.794	17.8386	18.1846	18.5312	18.2499	18.4526	18.2936
A8K2U0;H0YGG5;H0YH14;F5GXP1;F5GYG7	A2ML1	19.0732	19.5382	22.3311	18.4895	18.9511	18.0575	20.503	19.0092	19.3213	20.2976	19.6692	19.8001	19.6049	20.2666	21.1158	19.7607	19.5606	22.783	20.0638	20.9328	20.0483	20.1965
A8K878;P55145;H7C2D6	MANF	19.8697	20.7516	20.4174	18.8653	19.5146	19.1779	20.5373	19.1489	20.2163	20.1623	20.4268	20.3568	19.8399	21.6173	20.7872	20.1615	19.5718	20.6355	21.2231	20.6728	20.5716	20.8785
A8K968;A0A0J9YY18;A0A0J9YW31;A0A0J9YWE1;A0A0J9YWS4;A0A0J9YWN0	EPB41L3	17.8465	18.5693	18.7125	17.8847	18.2648	16.9287	18.2603	18.0531	18.0636	18.5217	18.7211	18.6839	17.7202	18.3121	17.4674	17.0322	17.5057	17.9902	18.1101	17.797	17.3732	18.0629
A8KAH6;Q16082	HSPB2-C11orf52;HSPB2	15.3883	15.7654	15.8614	14.8136	15.1777	14.5451	15.3965	15.0713	15.5916	15.5037	15.5231	17.7981	17.499	18.2098	17.6991	17.4771	17.5437	17.6521	18.0412	17.8021	17.781	17.7035
A8MQB8;G3V0J0;A0A087WXI3;R9WNI0;Q8IXW7;A0A087WY29;A0A087WWR6;A0A087X1M7;A0A087WWU4	FMR1	17.1193	17.804	17.9447	17.2097	17.4902	17.3414	16.579	17.0581	17.2508	17.853	17.6191	15.8978	15.1051	17.192	14.6325	14.4995	14.7158	15.6984	15.851	15.5202	14.9112	15.6424
H0YEW4;A8MRA7;I3L448;Q5TC12;H0YD21;E9PPX6;H0YDD6	ATPAF1	18.6206	19.6767	19.2308	17.9146	18.5375	17.4609	18.6057	18.0702	18.7616	19.1128	18.9559	19.3781	18.8708	19.7485	19.0809	19.1105	18.7667	19.453	20.1395	19.6021	19.2819	19.3733
D6RAR2;D6RFL2;J3KTA2;A8MSI8;J3QLB4	LYRM9	17.2959	17.8387	17.614	16.2739	17.1559	15.9432	17.4926	16.795	17.9385	17.1366	17.4017	13.9795	14.1308	14.9217	14.7074	14.5698	13.824	14.3426	15.0391	13.8133	14.8078	14.4999
A8MTF8;P58499	FAM3B	15.6533	17.7154	15.0062	14.2004	15.0957	15.4182	14.7976	14.5867	17.5067	15.4572	15.8472	16.5079	16.3077	18.5308	16.4081	16.8359	16.2485	16.3114	18.5673	16.4708	18.4072	17.0938
A8MTK3;Q9NUX5;B7Z7M5;V9GZ21;H7C4C7;Q5MJ34;H7C0Z6	POT1	14.7328	15.7818	16.1025	14.6597	15.1037	14.1941	15.0419	14.974	15.3912	15.3241	15.7042	16.1898	15.4968	16.5584	15.529	15.3264	15.6143	16.3366	16.3876	15.9238	16.0309	16.2057
A8MTY9;O14972;A8MY26	VPS26C;DSCR3	18.04	18.3244	18.5923	17.355	18.0679	16.7537	17.7554	17.8959	18.237	18.317	18.0428	19.0128	18.6648	19.3738	18.5511	18.7621	18.7826	19.2373	19.172	19.0541	19.0887	18.8341
A8MUH3;P09693;A0A3B3IUD8	CD3G	17.0153	17.4747	17.7738	16.8977	17.0907	15.907	17.2867	17.2834	17.3928	17.3082	17.5298	19.4894	18.7794	19.3332	18.9253	18.6702	19.0465	19.1196	19.1406	18.8564	18.8441	19.1588
A8MUM1;Q53HC9;F8WDS8;C9J0U9;D3YTH5;F8WDX0;F8WB12;C9JVR6	EIPR1	17.4396	18.6408	18.4783	17.3366	17.5982	16.8644	18.2362	17.4041	18.3363	18.0898	18.2728	19.2057	18.6795	19.6145	19.2765	18.6883	18.5247	19.159	19.6421	19.1979	19.3325	19.1611
P62308;A8MWD9;Q49AN9;F5H013;C9JVQ0	SNRPG;SNRPGP15	18.5405	19.5134	19.132	17.5967	18.4838	17.7375	19.4572	17.879	18.7356	18.7989	18.9675	19.6518	19.1104	20.2496	19.9037	19.1698	19.0147	19.7096	20.1871	19.8092	19.3978	19.5286
H7C2N5;A8MWY0;C9JA41	KIAA1324L	NA	NA	NA	NA	NA	NA	NA	NA	NA	NA	NA	16.6817	16.4917	17.2261	16.7052	16.2221	16.4486	16.5916	17.1298	16.4356	16.6658	16.8015
E7EVE9;A8MX75;P18074;K7EIT8;B4E0F6;K7ENL1;K7EKF3	ERCC2	18.5333	19.856	19.5489	18.2591	18.6016	17.8547	19.0864	18.5	19.0348	19.2012	19.3128	19.4013	18.8445	19.823	19.1481	18.7563	18.8584	19.3791	19.9498	19.3468	19.1886	19.3708
A8MXB7;Q9Y343;H0YA25	SNX24	16.6595	17.507	16.9815	15.5557	16.4033	15.3919	16.6736	15.9191	17.0255	16.826	16.7769	15.9615	14.945	16.2881	15.4843	15.7553	15.1027	16.2415	16.7281	16.3591	16.2169	15.9319
A8MXP9;A0A0R4J2E8;P43243;D6REM6;D6R991;B3KM87;H0Y8T4;Q68E03;D6R8Z5;D6RCM3;D6REK4;A0A1B0GX04;D6R9F3;D6RBS2;D6RBI2;D6RBK5;D6RE02;D6RIA2;D6RB45;D6RAM9;D6RAY2	MATR3	21.2064	22.2898	21.9824	21.0828	21.4008	20.5168	20.9587	21.1007	21.5546	21.7295	21.9525	22.6322	21.6589	22.9123	21.5294	21.6841	21.5428	22.3401	22.6785	22.1926	21.9846	22.3138
A8MXV4	NUDT19	18.1914	18.8742	18.9921	17.8633	18.3318	17.3301	18.1998	17.9676	18.4922	18.686	18.6014	19.5946	18.9698	19.8061	18.6781	18.8259	18.7167	19.4885	19.6698	19.3915	18.9856	19.2286
A8MYP8;B5MC17;C9JUR5;B5MD02;B5MCN9	ODF3B	17.7159	17.7039	18.2796	17.0164	17.3026	16.2033	17.259	17.3268	18.5995	17.8925	18.4921	18.5237	17.5943	18.355	17.6591	18.3165	17.9787	18.7808	18.0365	18.4324	19.2855	19.2434
E9PAL5;A8TX70;H0Y935	COL6A5	17.202	17.0674	18.4144	16.3079	17.3736	15.2929	16.6577	16.7733	18.2094	16.9012	17.3123	18.7179	18.9262	18.783	18.7368	18.9139	18.7845	19.5528	18.8084	18.6332	19.5298	18.9053
A9IYQ1	PDS5B	16.1511	17.3521	16.8736	15.0128	15.7264	15.0725	16.2192	15.9322	16.7608	16.5907	16.569	16.5559	15.9888	17.0619	16.525	16.3509	16.2924	16.8921	17.3518	16.6915	16.7682	16.8312
A9UHW6;J3QRZ6;J3QLJ5;J3KSB8;A0A3B3IU65;J3QLD1;J3KSU6;J3QKW3;J3QLN4	MIF4GD	18.7901	19.5635	19.336	17.6558	18.5325	17.7353	18.7875	18.1767	19.2184	18.6309	19.0131	18.2476	17.8463	19.0934	18.0702	18.0508	17.4997	18.458	18.8877	18.0164	18.5107	18.244
A9X3U0;Q96GF1	RNF185	16.3892	17.2408	17.4017	16.352	16.2683	15.4694	17.1668	15.8243	17.119	17.0693	17.2867	17.2374	15.9909	17.0032	16.9267	16.0493	16.1827	16.9069	16.5021	16.6559	16.3827	16.7833
A9Z1X7;Q8IYB3;E9PCT1;M0R088;M0R1E7;M0QXG5	SRRM1	19.7411	20.97	20.7036	20.0294	20.1225	19.2671	20.0948	19.9026	19.9784	20.561	20.7197	21.1379	20.0856	21.384	20.4704	19.9565	20.057	20.6454	21.1293	20.6944	20.298	20.9296
E5RIL1;B0FP48;A0A286YEE6	UPK3BL2;UPK3BL1	14.806	15.1451	14.9844	14.0356	14.6347	13.9339	16.6983	14.589	15.0698	17.5073	15.1896	16.12	16.0888	17.09	17.3136	15.9388	16.1169	16.0019	16.5912	18.0851	16.2697	16.4819
B0I1T2;A0A3B3IU30;F8WEW9	MYO1G	20.2521	21.2	21.1179	20.1033	20.6585	19.3992	20.4373	20.3796	20.7067	21.0322	21.106	21.8364	21.257	21.8787	21.2416	21.0845	21.3037	21.7798	22.0886	21.7838	21.5059	21.8311
B0QY95;Q9NQG6	MIEF1	16.9237	18.0715	17.8972	16.669	17.4393	16.3423	17.7687	16.8745	17.5793	17.3828	17.6744	18.5796	17.7131	18.7981	18.3178	17.3797	17.4364	18.2142	18.5096	17.9231	17.9601	18.2932
B0QYK0;Q01844;A0A0D9SFL3;C9JGE3;H7BY36	EWSR1	19.3589	20.6459	20.4677	19.3727	19.4302	18.6588	19.5331	19.1218	19.9675	20.1337	20.2054	20.5399	19.3486	20.6068	19.7262	19.3207	19.2808	20.6012	20.6794	20.1865	20.0053	20.1995
H3BQQ9;B0QYN7;P63279;H3BPC4;H3BRD1	UBE2I	19.9064	20.8338	20.8309	19.4985	19.7579	19.1505	20.418	19.5316	20.384	20.5571	20.6483	21.5415	20.3821	22.2461	21.3449	20.8161	20.4884	21.4626	21.7587	21.4868	21.2036	21.5958
B0QYS6;B0QYS7;P19484;B1AKB5;A0A1B0GXL9;B1AKB4;B1AKB2;B1AKB1;Q709A8;B1AKA9;Q709A9	TFEB	18.1286	18.6851	18.6567	17.7563	18.2036	17.2348	18.1327	18.3212	18.3674	18.3777	18.5247	19.2558	18.6655	19.5853	18.8073	18.7583	18.8714	19.2302	19.5023	19.0152	19.0803	19.2982
B0QYW5;F6RTR7;O43808;F8WE74	SLC25A17	16.4531	17.1883	17.0615	16.0315	16.7875	15.2748	16.0444	16.3027	16.1874	17.0443	16.8254	16.0011	14.9609	15.635	14.8143	15.1155	15.6521	15.9466	15.9371	15.4395	15.3266	15.5331
B0QZ18;Q99829;F2Z2V0;A6PVH9;E7ENH5;Q5JX58;Q5JX59;Q5JX60;Q5JX44;Q5JX56;Q5JX45;Q5JX55;H0Y524;Q5JX61;Q5JX52;Q5JX54;Q5JX57;E7EV27;Q5JX53	CPNE1	19.439	20.9144	21.0779	19.1841	19.4733	18.2993	20.1116	19.2804	19.9995	19.5222	20.1252	21.9247	20.9623	21.8627	21.8899	20.9515	20.8709	22.5635	22.5918	21.2498	21.5431	21.6876
B0UXQ0;P30512;A0A1W2PQS8;A0A140T941;A0A140T9Z6	HLA-A	16.2007	19.1547	18.9013	15.3358	18.4021	15.3636	16.3337	16.2801	16.3975	16.1799	17.0439	17.7889	19.7284	18.3078	17.9588	17.5473	17.4538	20.3192	20.5716	17.6375	17.7025	18.4384
B0YIW2;P02656	APOC3	20.2676	19.961	20.7432	20.0893	21.0278	19.4345	19.6943	20.9041	20.8966	20.7107	20.1626	22.1099	21.3218	21.9955	20.609	21.1225	21.7632	21.3527	20.7681	21.5583	21.6377	21.0066
B0YIW6;P48444;Q6P1Q5;E9PK34	ARCN1	20.6464	21.9437	21.8219	20.4811	20.9734	20.2499	21.3793	20.7119	21.2642	21.0551	21.6109	22.4787	21.6797	23.0085	22.2405	21.4973	21.572	22.4152	22.753	21.8786	22.0027	22.4091
B1AH87;P30536	TSPO	17.3482	18.6025	18.8642	17.075	17.7522	16.4766	18.366	17.0557	18.2347	17.738	18.4456	17.9272	17.7731	18.4534	18.4442	17.7132	17.3385	18.8101	18.6513	17.8698	18.3632	18.3223
B1AHC4;H0Y9T8;B1AHC3;P85298;B1AHG3;B1AHG4;P85299;B1AHC2;B1AHF8;F8WCV8;E9PH80	PRR5-ARHGAP8;ARHGAP8;PRR5	16.7862	17.3603	17.6097	16.3824	16.9005	15.9707	17.0899	16.7275	17.4156	17.2195	17.4011	17.9562	17.152	18.402	17.9609	17.2699	17.014	17.8924	18.0862	17.5766	17.908	17.9632
B1AHL2	FBLN1	17.9284	18.6629	18.0276	16.4931	17.2084	16.7232	19.2306	17.1028	18.2497	17.6898	17.974	19.484	18.9108	20.7689	20.0661	19.2889	18.9889	19.4327	20.0055	19.3002	19.6225	19.5183
B1AK53;H0Y7L4;A0A0J9YWQ8;A0A0A0MSQ4;A0A1B0GUS9;A0A0J9YY76;A0A2R8YG57;A0A1B0GUN9;A0A2R8Y7L7	ESPN	14.2489	14.4677	15.2694	13.7024	14.2573	13.5489	14.6996	13.8536	14.9967	14.8405	14.3471	16.2126	15.6187	17.9374	16.7662	15.9633	15.4395	16.9605	16.3772	16.2365	15.9481	16.606
B1AK87;B1AK88	CAPZB	21.7113	22.5594	22.2897	21.3374	21.8144	20.8293	22.0909	21.5757	22.198	22.0458	22.3722	22.7894	22.1447	23.137	22.5414	22.1351	22.0194	22.4784	22.9568	22.4126	22.5515	22.7051
B1AKC9;P29323;Q6NVW1	EPHB2	11.5519	12.5078	12.3011	9.90132	11.4706	10.8893	12.3891	10.5406	11.5406	11.5432	11.9376	15.3358	15.2178	16.4817	16.0305	14.8928	14.9709	15.2635	15.6355	15.0195	15.2866	15.8062
B1AKJ5;O43847;G3V1R5;F5H7V1;H0Y5G9	NRDC	20.2693	21.7301	21.1219	19.8526	20.3234	19.5769	21.0418	19.878	20.5845	21.176	20.7362	21.3284	20.5612	21.785	21.4312	20.5916	20.3528	21.1678	21.9787	21.4615	20.6968	21.0929
B1AKN7;B1AKN5;B1AKN8;Q12857;B1AKN6;S4R3K4;S4R308;S4R3K5;S4R3W2	NFIA	18.0621	18.886	19.1073	17.7046	18.1883	17.4824	18.1992	18.0222	18.7717	18.4475	18.7472	18.7181	18.1885	19.3072	18.327	18.035	18.0748	18.5771	18.7721	18.4648	18.6625	18.5923
H0Y6Y8;B1AL05;Q8N983;H0YBU8;M0R051	MRPL43	18.3168	19.2421	18.5591	17.5093	18.0114	17.1044	18.766	17.2758	18.3902	18.4855	18.7135	18.2564	17.6615	18.6719	18.053	18.3808	17.3488	17.8731	18.7386	18.1174	18.0012	18.2716
B1AL69;Q7L3B6	CDC37L1	16.3628	17.4052	17.0156	16.0564	16.4349	15.6541	17.1706	16.1592	16.8339	16.7321	17.0684	17.9735	17.2465	18.4037	17.9078	17.329	17.1636	17.7181	18.2736	17.6805	17.7689	17.9818
B1ALA9;P60891;A0A2R8Y7H4;B7ZB02;B1ALA7	PRPS1	19.7971	20.5019	20.4842	18.8193	19.3836	18.3653	19.8759	19.4438	19.9911	20.107	19.8286	21.3907	20.5357	21.4121	20.791	20.7013	20.6949	21.3327	21.5067	21.1111	20.8997	20.9228
B1ALD9	POSTN	15.3849	16.2261	16.14	14.5723	15.2857	15.2542	16.8732	15.1169	15.9052	15.8857	16.2915	16.783	16.3957	18.2474	18.3474	16.746	16.368	17.2379	17.4523	17.068	17.23	17.4691
B1ALH6;O14832;C9JR86;C9IYS5	PHYH	17.8134	19.1359	18.8125	16.8244	17.8106	16.9143	17.6015	17.0089	17.9774	17.5475	17.9937	18.2227	17.9644	19.043	18.097	18.0823	17.3618	18.5321	19.2633	17.8922	18.0882	18.2659
B1ALM5;Q9P0T7;B1ALM7;B1ALM8;B1ALM4	TMEM9	17.0003	17.9256	17.6322	16.4831	17.1598	16.5476	17.3714	16.6568	17.163	17.2873	17.6374	17.1484	17.0003	17.9079	16.8205	16.9265	16.4282	17.0195	17.9675	16.7134	16.9165	17.278
H0Y5C0;B1ALU1;B1ALU3;O95490	ADGRL2	17.8838	18.3351	18.813	17.198	17.9606	16.5528	17.6789	17.6604	18.2977	18.0772	18.1985	15.3306	15.2048	15.6527	15.0555	14.9295	14.8437	16.0139	15.5196	15.2466	15.5908	15.4853
B1ALY0;C9JA33;Q8IXS6;C9JZH4	PALM2-AKAP2;PALM2	18.7732	19.449	19.469	18.2704	18.6301	17.7869	18.9295	18.5653	19.1763	18.7512	19.2335	18.6552	17.9624	19.1561	18.2474	18.2062	17.9671	18.584	18.8659	18.0893	18.5409	18.5859
B1AM27;O14795;A0A1B0GUS7;I6L9J0;F8W8M9;A0A1B0GVW8;F8VZH8;F8W0P6;F8W059;Q9UPW8;A0A0U1RRL2;A0A3B3ISZ1;Q8NB66;A0A0U1RRB5	UNC13B;UNC13A;UNC13C	18.6137	19.6771	19.0862	17.9545	18.7425	17.9455	18.4636	18.4563	19.013	18.4837	18.9572	20.0568	19.7766	20.8626	19.6221	19.5597	19.5666	20.028	20.8471	19.6568	20.2842	20.1405
B1AMF0;Q8N2K1;D6REN4;D6R9H0;D6RB84;D6RA15;B1AMF1;D6RC43;D6RD90;A6NGS0	UBE2J2	15.1791	16.2871	16.1046	14.7487	15.3791	14.4717	15.9361	14.9306	15.472	15.5767	15.8905	15.2846	14.5755	15.6947	15.4457	14.7639	14.5525	15.3166	15.8237	15.0345	14.9998	15.4148
B1AMS2;Q14141	2006-09-01	18.4327	19.3716	19.4148	18.0695	18.3316	17.4469	18.6153	18.4976	19.0286	18.7728	19.0132	19.7983	18.9121	19.9654	19.1148	18.9244	19.0831	19.5051	19.7699	19.3111	19.3472	19.4407
B1ANH0;B1ANG9;B1ANH2;B1ANH3	GUK1	19.7873	20.3105	20.1605	18.781	19.4171	18.5264	20.0829	19.2552	20.2179	19.6151	19.9809	21.0207	20.4331	21.395	20.7462	20.429	20.2931	20.6966	21.1499	20.532	20.9405	20.7938
B1ANR0;Q13310;H0YCC8;H0YEQ8;B1ANR1;H0YER0	PABPC4	20.1852	21.5875	21.1718	19.7984	20.4254	19.9128	20.7639	19.8828	20.4775	20.9227	21.0419	21.8459	21.2707	22.8163	21.6605	21.115	20.9713	21.7955	22.4296	21.8344	21.3794	21.9259
B1AP13;H7BY55;P08174;H3BLV0;B1AP15;A0A2R8YDY3;A0A2R8YEC5;A0A2R8Y4B4	CD55	19.4755	19.8804	19.4607	17.9284	19.3648	18.3722	19.5417	18.5059	20.1405	18.9469	19.6649	19.9799	19.9967	21.0035	20.7112	20.358	19.7188	20.2782	20.853	19.9888	20.8978	20.5428
B1AP22;P49810;E5RHT1	PSEN2	15.704	17.0143	16.5883	15.4088	16.2991	15.7235	16.2345	15.8095	16.2329	15.8059	16.8391	15.735	15.3097	16.6104	15.1502	14.9371	14.8124	15.3438	16.1045	14.7885	15.4519	15.9049
B1APY4;Q01974	ROR2	16.7925	17.4358	17.7636	16.4669	16.8606	16.1927	17.395	17.0303	17.0143	17.0669	17.5938	17.3719	17.0004	18.0414	17.3508	16.6968	16.9123	17.4928	17.4812	16.8981	17.1009	17.514
B1AQP1;P22415;E9PME6;M0R1C6;H0YD59;M0QZ39	USF1;USF2	15.1348	15.7871	15.693	14.6623	15.559	14.456	15.3594	14.9206	15.6481	15.1415	15.8824	18.1711	17.6113	18.6046	17.631	17.7478	17.5437	17.7977	18.1606	17.7494	17.7383	17.8403
B1AXG1;B7ZB17;P51812;B4DG22;A0A2R8Y603;Q9UK32;A0A2R8YGB7;A0A2R8Y7S9;B1AXG2;D6RA62;D6RE03	RPS6KA3;RPS6KA6;RPS6KA2	20.4858	21.4547	21.488	20.0628	20.5256	19.5987	20.5833	20.395	21.2201	21.0551	21.2977	21.7097	21.0843	22.1685	21.161	21.0836	21.127	21.7481	21.9545	21.6081	21.652	21.8676
B2R5W2;G3V4C1;G3V4W0;B4DY08;G3V2D6;G3V5V7;G3V251;G3V5X6;G3V3K6;B4DSU6;A0A0G2JPF8;A0A0G2JNQ3;P0DMR1;O60812;B7ZW38;B2RXH8;G3V4M8;G3V2H6;E5RG71;B3KT61;Q86SE5	HNRNPC;HNRNPCL4;HNRNPCL2;HNRNPCL1;HNRNPCL3;RALYL	22.0947	23.342	22.567	21.7658	22.139	21.2578	21.9452	21.6507	22.2733	22.8738	22.6083	23.5766	22.3971	23.7066	22.3254	22.3715	22.2203	22.9364	23.5665	23.2527	22.5074	23.0636
H3BRD5;B2RTY4;H3BMM1;H3BV44;H3BSU8;H3BMS3;H3BP49;H3BU05	MYO9A	15.2343	15.5316	15.8039	14.8844	15.3252	14.8656	15.8488	14.7627	16.4026	15.9317	16.4389	16.2768	15.8282	16.8615	16.2818	15.8069	15.531	15.8504	16.2042	15.9511	16.5185	16.537
B2WTI3;B2WTI4;K7EJU9;Q6NYC1	JMJD6	18.2467	19.3659	19.0204	17.5701	17.9777	17.1434	18.4717	17.6701	18.2554	18.506	18.4225	19.1048	18.4672	19.6305	19.1076	18.7918	18.4049	19.333	19.8986	19.049	18.8216	18.9998
B3KPU0;E5RGS7;A0A087WUQ1;H7C1D1	PDLIM2	14.9044	15.291	15.5179	14.0847	14.7334	15.285	15.8604	14.6602	15.3739	15.1025	15.2696	13.6013	13.2478	15.4657	14.5906	13.8656	13.4146	13.942	14.1532	13.9619	13.8788	13.857
B3KR61;Q5TEU4	NDUFAF5	17.195	18.1278	17.8648	16.9058	17.3868	16.4336	17.932	16.9387	17.5831	17.4969	17.6214	18.7862	17.9231	19.1617	18.2978	17.8323	17.6077	18.5711	19.0172	18.234	18.2687	18.3273
B3KS98;O15372;A0A087WZK9;E5RJT0;E5RGU4;E5RFW7;E5RFH0;E5RHC7;E5RH59	EIF3H	20.1198	21.1833	21.025	19.8066	20.0785	19.1961	20.6783	19.7806	20.5779	20.7246	20.6348	21.4087	20.4573	21.5506	20.9752	20.6591	20.3261	21.3642	21.7117	21.2695	21.0423	21.1224
B3KTM8;H0YMJ0;Q9UBU8;H0YLJ3;H0YM21;H0YNE0;H0YMT8;H0YLV1;H0YNX3;H0YNI8	MORF4L1	18.666	19.6085	19.3709	18.1078	18.6337	17.6598	18.7187	18.4055	19.0063	19.1518	19.1732	20.3462	19.4138	20.3245	19.362	19.2808	19.3653	19.8765	20.2484	20.0343	19.5865	19.8868
B3KW70;F5GYX4;H0YG03;Q13361;H0YGS3;F5H7Z2;F5H2W4;F5H413	MFAP5	17.3292	18.1222	17.8778	16.6183	17.1173	17.1645	17.9622	16.9831	17.7997	17.6161	18.084	17.9236	17.6027	19.9802	18.5328	18.2082	17.4965	18.0667	18.6839	18.0078	18.2792	18.6314
B4DDD6	DBNL	14.2565	15.1829	14.6407	13.2634	14.6735	13.1534	14.4017	13.9942	14.9283	14.4271	15.0129	15.1948	14.9084	15.8123	14.4074	14.1025	13.9536	14.5436	15.2129	14.4826	14.7931	15.1315
B4DDF4;B4DUT8;Q99439;A0A087X271;A0A087X1X5;H3BVI6;K7ES69;H3BQH0;A0A087WV51;U3KPS3	CNN2	20.482	21.5588	21.5085	20.2184	20.4546	20.1694	20.9503	20.4461	21.2325	20.7723	21.4574	21.8628	20.7565	22.8482	21.656	21.0946	21.1693	21.8087	22.0558	21.3938	21.7859	22.0607
B4DDH2;Q9BYT3;A0A0C4DH60;F8WAK5;C9JCS6;C9J6X7;H0YEZ7;C9J319	STK33	14.298	15.381	14.4223	12.4886	14.0279	13.4124	14.0457	13.5751	14.9039	13.7826	14.9608	11.806	11.4814	13.6401	12.4272	12.2658	11.6329	12.3409	13.572	11.7396	12.9108	13.067
B4DH95;Q6P9H5	GIMAP6	16.8994	17.4179	17.5977	16.6716	17.239	16.1635	17.1896	17.1188	17.1992	17.1298	17.5628	18.0985	17.1892	18.0716	17.3624	17.0584	17.2208	17.6047	17.7183	17.379	17.5336	17.75
B4DI03;K7EJQ7;Q9BY50;A0A0A0MR04	SEC11C	19.5937	20.3856	20.6185	18.3764	19.3425	19.1623	20.4061	19.2392	19.6361	19.6305	19.8414	19.2648	19.5365	21.093	20.4293	19.6494	19.4147	20.456	20.4061	19.7771	19.7111	19.8628
B4DJ62;C9JM82;F8W9E5	SEPT5-GP1BB;SEPT5	14.7223	15.306	15.0996	14.1448	14.8652	14.0107	15.397	15.1821	15.0855	14.4788	15.4177	14.7787	14.4637	15.6003	15.0583	14.467	14.6666	15.0038	15.0751	14.3597	14.8271	15.0432
B4DVT3;B4DJL6;Q96SY0;H3BRY6;H3BN95;H3BP17;H3BMK7	INTS14	18.1564	19.2227	19.4006	18.0123	18.0927	17.5799	18.2954	17.9562	18.486	18.9053	18.8189	19.7683	18.8632	20.2279	19.4586	19.1619	19.0119	20.1143	20.2666	19.6874	19.4581	19.6926
B4DJV2;O75390;A0A0C4DGI3;H0YIC4;F8VPA1;H0YH82;F8VRI6;F8VPF9;F8VTT8;F8W1S4;F8W4S1;F8VRP1;F8VX68;F8VR34;F8W642;F8VZK9;F8VX07;F8VWQ5;F8VU34;F8W0J2	CS	21.201	22.0853	21.8403	20.6749	21.2912	20.0334	21.1521	20.8361	21.3393	21.5294	21.6624	21.9964	21.347	22.1672	21.2758	21.3331	21.0863	21.7039	22.2081	21.6824	21.5007	21.8461
B4DL54;H0YJ25;H0YHB4;H0YID9;H0YIM3;H0YHA3	CHURC1-FNTB;CHURC1	17.9127	18.5436	18.6632	17.5268	18.0261	17.2418	18.4527	17.911	18.1959	18.6145	18.3359	NA	NA	NA	NA	NA	NA	NA	NA	NA	NA	NA
B4DLN1;I3L1E8	SLC25A10	20.2242	21.3074	20.804	19.982	20.0978	19.1802	20.0899	19.5933	20.1964	20.3614	20.7912	21.1948	20.2474	21.315	20.4222	20.4337	19.9741	20.7324	21.4727	20.5923	20.3686	20.8902
B4DMT0;Q96AN5	TMEM143	15.0279	15.804	15.8532	14.8224	15.7468	14.3621	16.1256	15.1403	15.4239	15.6028	15.7409	17.2764	17.2252	17.7012	16.9411	16.9003	16.7471	16.9703	17.413	16.8328	17.0492	17.3465
B4DR61;P61619;F8W776;Q8TC24;Q9H9S3;H7C1Q9;C9JXC6;H7C069;A6NK38;F2Z2C7;A6NIF9;C9JJV4;H7C1S8	SEC61A1;SEC61A2	18.4867	19.9079	20.2766	18.7385	19.2265	18.6148	19.0661	18.9731	18.9135	18.9265	20.1042	20.7489	19.8094	21.3843	19.6126	19.5267	19.8658	20.6865	20.4895	19.7585	19.6614	20.8748
B4DR80;Q9Y6E0;H0Y630;Q5JV98;Q5JV99	STK24	19.8327	20.9622	20.9429	19.6283	19.8192	19.0118	20.3231	19.5416	20.7628	20.7095	20.515	20.7692	19.7948	21.0365	20.3851	19.8487	19.7482	20.6989	20.9577	20.6258	20.6697	20.5499
B4DRN8;Q5W0Z9	ZDHHC20	16.8955	18.0077	17.7869	16.5782	17.2675	16.5628	17.1933	16.9189	17.7397	17.2879	17.7495	19.2757	18.5912	19.7473	18.3585	18.184	18.3317	18.8709	19.3086	19.0358	19.0614	19.1407
C9JEN3;C9IYT2;F8WDY4;C9IZ27;C9JW19;C9JWV9;B4DUD2;Q969X1;C9JM62;C9JAK9;C9JN47;C9JI44;C9JDV0;C9JAP5	TMBIM1	16.6432	17.5699	17.7867	16.5586	17.2564	15.7629	16.9538	16.7826	17.5839	17.0094	17.5235	16.7481	16.7265	16.774	15.9734	16.7553	16.6283	17.0893	16.8844	16.5854	16.8937	16.7103
B4DUJ5;Q8IWP9	CCDC28A	15.8948	16.5672	16.6121	15.3825	15.9486	14.9426	16.0812	15.7936	16.3244	16.2793	16.2633	17.1696	16.736	17.82	16.7545	16.8846	16.8577	17.2048	17.4783	17.1306	17.187	17.1581
B4DWG0;O95199;B4E372	RCBTB2	15.6768	16.5669	16.7988	15.7418	15.8519	15.3297	15.9501	15.847	16.1236	16.2651	16.5935	17.4677	16.9244	17.9357	17.244	16.8988	17.0034	17.3969	17.6447	17.2511	17.2281	17.6273
B4DXC8;Q9Y5B8;E9PNU1	NME7	17.3581	18.1376	18.1882	16.2395	16.9333	16.2117	17.6073	16.824	18.0667	17.5011	17.7021	18.0981	17.3134	18.7038	18.2219	18.1258	17.5834	18.6671	18.7416	18.2447	18.6046	18.3151
B4DY09;Q12905;X6R6Z1;A0A0A0MRL0	ILF2	21.1279	22.0897	21.9812	20.7037	21.1539	20.287	21.4133	20.8116	21.4345	21.6362	21.5046	22.4239	21.6259	22.9203	22.1639	21.8527	21.428	22.5547	22.9135	22.3564	22.0086	22.1623
B4DYU2;Q96MW5;H3BQV3;H3BSH5;A0A087X1T3;H3BMQ9;J3QRV3;H3BUN2	COG8	18.3925	19.6216	19.3954	17.8541	18.4252	17.7667	18.8717	18.1707	18.8812	18.6818	19.0043	19.2835	18.6122	19.887	19.1671	18.6989	18.6609	19.4852	19.9666	19.1074	19.2671	19.2937
B4DZG1;Q9Y483	MTF2	13.7137	15.249	13.8613	13.2252	13.8078	13.1009	13.5211	13.6467	13.8998	15.0111	14.6018	13.0461	12.9093	14.1925	13.8031	12.9508	12.2241	12.939	13.9915	13.4198	12.7898	13.5533
B4DZS0;O76075;J3KT26	DFFB	16.6506	17.6424	17.6621	16.4848	16.9391	16.1895	17.07	16.7893	17.2113	17.2062	17.4014	16.2137	15.3418	16.6121	15.482	15.127	15.2741	15.8221	16.1096	15.499	15.7224	15.9976
B4E0T2;P50542;J3KPV0;F5H3X7;F5H5C0;F5H432;F5GXX3;F5H205;F5GZ41;F5H0L9;F5GYB4;F5H637;H0YGT8	PEX5	18.7847	19.6006	19.8445	18.5102	18.9726	18.127	19.0289	18.7441	19.1274	19.3377	19.4464	18.691	17.9629	19.1567	18.2547	18.0877	18.0425	18.6852	18.8646	18.5281	18.4967	18.6496
B4E0Y9;Q9P289;Q8NBY1;C9JJV0	STK26;STK25	18.9176	20.0703	19.9816	18.3179	18.6632	17.6872	19.3469	18.525	19.55	19.4343	19.4438	19.4735	18.7128	19.7413	19.7525	19.1297	18.7336	19.9969	20.3214	19.601	19.9145	19.5846
B4E173;Q8IUK5;J3QR40;C9JCL2;C9JWQ3	PLXDC1	NA	NA	NA	NA	NA	NA	NA	NA	NA	NA	NA	12.6457	12.7566	13.7832	13.9212	13.0427	12.2037	12.5948	13.5486	12.7146	13.1686	13.2085
B4E1Q4;O14730;J3QLP4;J3QQL5	RIOK3	17.6042	19.097	18.8856	17.4962	17.9321	17.3686	18.1616	17.6176	18.5782	18.1488	18.8139	18.3467	17.7799	18.9594	18.0479	17.6128	17.5419	18.2381	18.7131	18.0465	18.2834	18.4536
B4E1Z4;P00751;H7C5H1;A0A0G2JH38;C9JRT3;H7C526;F2Z3N2;F8WCJ9;A0A0G2JJM0	CFB;C2	22.3119	23.1079	22.4233	21.0074	22.3285	21.1838	21.9753	22.043	22.7165	22.288	22.2964	22.4011	22.4397	23.4615	22.3024	22.5507	22.3485	22.4876	23.2971	22.6204	22.837	22.5691
B4E2Q0;P98194;H0Y9V7;H0Y9S7;H0Y8X9;D6RGE9;D6REJ1;D6RHV9	ATP2C1	18.2684	19.3481	19.9442	18.9037	18.9658	18.0414	18.8207	18.6614	18.8406	18.8892	19.7206	20.7919	19.5971	20.6065	19.5573	19.0933	19.5257	20.3857	20.1366	19.6452	19.5848	20.4105
B4E3L3;G3V1N5;H0YG96;H0YFX3;H0YFA0;H0YFD7;H0YFT9	USP28	15.8026	16.4345	16.1999	15.5821	16.1332	15.0744	16.2688	16.0119	16.0904	16.2488	16.0546	NA	NA	NA	NA	NA	NA	NA	NA	NA	NA	NA
B4E3T4;Q93062;H0YBU9;H0YC46;E5RJD7;E5RFP4;E5RJ31	RBPMS	18.3641	19.3207	18.8821	17.6342	18.5424	17.548	18.2325	18.088	18.7104	18.7055	19.1509	19.4876	19.121	20.3535	19.368	19.4956	18.9415	19.8027	20.4483	19.6413	19.7749	19.8909
B5MBX0;Q96FF9;H0YCL8	CDCA5	NA	NA	NA	NA	NA	NA	NA	NA	NA	NA	NA	18.6938	17.0327	18.3391	17.6313	17.115	16.9513	17.5194	18.0522	18.4288	17.0986	17.7024
B5MBX5;B5MCP4;Q53QV2	LBH	15.5032	15.8876	15.8664	14.8863	15.7084	14.6127	15.8516	15.4016	15.933	15.8085	15.8517	18.2498	18.085	18.8191	18.2699	18.0926	18.1863	18.0877	18.4354	18.2903	18.2339	18.061
B5MC02;Q8NFT2;C9JHX5;C9JLP2	STEAP2	13.9237	15.4069	15.212	14.8247	14.6645	13.4291	14.2023	14.2256	14.5534	14.2865	15.0454	18.8854	18.2864	18.9077	18.8608	17.9433	18.3017	18.6861	19.1142	18.1964	18.4148	18.7209
B5MC51;P53671	LIMK2	16.7608	17.4291	17.4598	17.1804	16.6906	15.8045	16.8264	16.6771	17.3862	17.1384	17.3682	19.2107	18.0016	19.1245	18.3235	17.9144	18.1562	18.861	18.7954	18.7066	18.6717	18.7384
B5MC53;B5MCF8;P39210;G5E9F5;E7EX18;C9J473;H0Y6M5;F8WEL3;B5MC10;A8MTD3;A8MPV4	MPV17	16.875	17.8225	17.3838	16.3046	17.5312	16.0844	17.2318	16.8617	16.8894	16.7543	17.3091	15.9942	16.0147	16.4236	15.7044	15.4095	15.2443	16.0467	16.5585	15.5683	15.5641	15.9281
B5MCA4;P16422;C9JKY3	EPCAM	17.8587	19.7334	18.4427	17.2921	18.1308	16.8606	17.6532	16.6579	19.0288	18.2437	18.5504	19.5865	18.8679	19.6746	18.6168	18.7257	18.0208	18.9468	20.3429	19.0355	19.6492	19.2306
B5MCB4	MECP2	16.2788	16.8949	16.9576	15.7594	16.5807	15.2626	16.1567	16.2297	16.7374	16.1378	16.7305	16.3064	15.8083	16.6207	15.5116	15.7746	15.5844	16.1564	16.2722	15.5433	16.1207	16.08
B5MCD7;O43759;A2A283;F8WCE4	SYNGR1	16.6569	17.3706	17.5999	16.3954	16.6472	15.8113	17.4705	16.624	17.0678	17.358	17.3373	18.5221	17.6841	18.781	18.8795	17.7575	17.7995	18.5168	18.4506	18.299	18.1336	18.2525
B5MCF9;O00541;B3KXD6;H7C267;H7BYY8	PES1	19.5127	20.6966	20.8434	19.7959	19.3767	18.6864	19.8172	19.2777	19.6884	20.1778	20.2655	21.1735	19.4395	20.796	20.119	19.5441	19.371	20.8471	20.9694	20.3738	19.7409	20.4878
B5MCU0;H7C0E9;A0A0U1RRA6;B5MCG9;Q9Y2K5;H7C2F9;Q9UBL0	R3HDM2;R3HDM1;ARPP21	12.1567	13.2782	12.277	11.1829	12.0711	11.8286	12.4363	11.5578	12.6695	11.7554	12.6541	17.886	17.3267	18.4893	17.7155	17.1787	17.3223	17.5489	17.946	17.6328	17.4479	17.7007
B5MCW3;Q9H0E9;H0YAH7;H7C2P4;F8WBH2;H0YA84;F8WDX5;D6RID0;F8WCS7;C9JV05	BRD8	18.0563	19.0997	18.8996	17.6352	18.1628	17.4114	18.318	17.9516	18.3853	18.3476	18.6264	20.5157	19.8779	21.0396	20.1567	19.8977	19.8352	20.5308	20.8981	20.2437	20.254	20.4834
B5MCX3;C9J2Q4;H7C2Y0;C9IY94;H7C310;B5MD47;H7C1T1	2002-09-01	NA	NA	NA	NA	NA	NA	NA	NA	NA	NA	NA	16.3008	16.2944	17.456	17.4163	16.3827	16.3316	16.674	16.9301	15.8279	16.7563	16.7181
B5MDF5;P62826;J3KQE5;F5H018;H0YFC6;B4DV51;A0A087X0W0	RAN	20.7447	21.7984	21.7032	20.3296	20.6259	19.652	21.0551	20.303	20.9349	21.1323	21.2249	21.8003	20.8152	21.9819	21.1916	20.9538	20.6899	21.6589	21.9183	21.3999	21.1414	21.5195
B5MDL5;P53778	MAPK12	16.4345	17.3424	17.0847	15.9507	16.1265	15.6332	17.0108	16.038	16.8318	17.0397	16.5852	16.6789	16.1515	17.3903	17.0989	16.5621	16.1648	16.9151	17.3537	17.0237	16.9434	16.6928
B5MDU6;Q9H6V9;C9JHU6;C9JUM0;B5MCU4;A0A0A0MSH6;B5MCE2;B4DRG3	LDAH	16.5557	17.521	16.8718	16.4474	16.6039	15.8051	17.0628	16.1328	16.7267	17.3521	17.1727	14.1918	13.2971	14.3902	13.6845	12.7456	12.5808	13.5542	14.2242	13.7754	13.5227	13.9639
H0YNW1;H0YLL6;B5ME60;H0YKT2;P09086;U3KQ96;A0A1B0GW97;A0A0D9SF23;A0A1B0GUT9;E9PR37;M0R1I6;A0A1B0GV81	POU2F2	12.0636	13.1485	12.0223	10.8842	12.3495	11.4836	12.4549	11.5344	12.5538	12.2388	12.5326	16.1567	16.0877	17.2235	16.8392	16.0029	15.8007	15.9122	16.9481	15.9167	16.1884	16.4805
E7EW69;B5ME97;Q9P0V9;E7EX04;C9JEQ7;F5H1F2;F5H1W3;F8WC85;C9JEW2;C9JNR7;F5GYV2	2010-09-01	19.3541	20.3701	20.7067	19.0409	19.3754	18.0142	19.6841	19.2803	20.4307	19.5054	19.9545	20.9456	20.2032	20.6911	20.3992	20.174	20.3204	21.229	21.1393	20.3585	21.1413	20.7013
[truncated: 8,238 more rows]

## Sheet: Figure 3b
ADC15_1	ADC2_1	SCC7_1	SCC10_1	ADC1_1	ADC7_1	SCC14_1	SCC8_1	empty1_1	empty2_1	IS_1	SCC10_2	ADC1_2	ADC7_2	SCC14_2	ADC15_2	SCC8_2	SCC7_2	ADC2_2	empty1_2	empty2_2	IS_2	Protein	Gene.names	pSite
[truncated: 41,604 more rows]

[truncated: 18 more sheets: Figure 4b, Figure 5a, Figure 5b, Supplementary fig. 1c-d, Supplementary fig. 1e, Supplementary fig. 2, Supplementary fig. 3, Supplementary fig. 4b, Supplementary fig. 4c, Supplementary fig. 6a, Supplementary fig. 7a, Supplementary fig. 8c, Supplementary fig. 8d, Supplementary fig. 11a, Supplementary fig. 11c, Supplementary fig. 12a, Supplementary fig. 12b, Supplementary fig. 13]
